# Supplementary material for: DepoScope: Accurate phage depolymerase annotation and domain delineation using large language models
Source: PLoS Comput Biol. 2024 Aug 5;20(8):e1011831. doi: 10.1371/journal.pcbi.1011831 (PMC11326577; doi:10.1371/journal.pcbi.1011831)
Supplement: S1 Data — (ZIP) [file pcbi.1011831.s003.zip › FN_FP_deposcope_032024/False_positives/NC_007055.1__YP_240100.pdb]

PARENT N/A
ATOM      1  N   MET A   1     -29.974   3.203  18.906  1.00  0.40           N  
ATOM      2  CA  MET A   1     -28.797   2.781  19.659  1.00  0.48           C  
ATOM      3  C   MET A   1     -28.846   3.311  21.088  1.00  0.42           C  
ATOM      4  CB  MET A   1     -27.517   3.258  18.969  1.00  0.38           C  
ATOM      5  O   MET A   1     -28.935   4.521  21.304  1.00  0.42           O  
ATOM      6  CG  MET A   1     -26.906   2.228  18.032  1.00  0.38           C  
ATOM      7  SD  MET A   1     -25.367   2.830  17.235  1.00  0.49           S  
ATOM      8  CE  MET A   1     -25.898   2.867  15.500  1.00  0.38           C  
ATOM      9  N   ILE A   2     -28.953   2.363  22.142  1.00  0.59           N  
ATOM     10  CA  ILE A   2     -28.888   2.849  23.516  1.00  0.62           C  
ATOM     11  C   ILE A   2     -27.432   2.914  23.972  1.00  0.61           C  
ATOM     12  CB  ILE A   2     -29.709   1.955  24.472  1.00  0.55           C  
ATOM     13  O   ILE A   2     -26.739   1.895  24.004  1.00  0.59           O  
ATOM     14  CG1 ILE A   2     -31.179   1.919  24.038  1.00  0.47           C  
ATOM     15  CG2 ILE A   2     -29.576   2.444  25.917  1.00  0.45           C  
ATOM     16  CD1 ILE A   2     -32.028   0.921  24.813  1.00  0.48           C  
ATOM     17  N   PHE A   3     -26.891   4.127  24.070  1.00  0.64           N  
ATOM     18  CA  PHE A   3     -25.598   4.285  24.725  1.00  0.69           C  
ATOM     19  C   PHE A   3     -25.660   3.800  26.168  1.00  0.68           C  
ATOM     20  CB  PHE A   3     -25.147   5.748  24.681  1.00  0.60           C  
ATOM     21  O   PHE A   3     -26.516   4.237  26.939  1.00  0.63           O  
ATOM     22  CG  PHE A   3     -24.777   6.228  23.304  1.00  0.57           C  
ATOM     23  CD1 PHE A   3     -23.508   5.993  22.788  1.00  0.53           C  
ATOM     24  CD2 PHE A   3     -25.699   6.916  22.524  1.00  0.60           C  
ATOM     25  CE1 PHE A   3     -23.163   6.437  21.513  1.00  0.61           C  
ATOM     26  CE2 PHE A   3     -25.361   7.362  21.250  1.00  0.62           C  
ATOM     27  CZ  PHE A   3     -24.092   7.122  20.747  1.00  0.57           C  
ATOM     28  N   LYS A   4     -24.965   2.919  26.440  1.00  0.73           N  
ATOM     29  CA  LYS A   4     -24.737   2.455  27.806  1.00  0.76           C  
ATOM     30  C   LYS A   4     -23.432   3.014  28.366  1.00  0.74           C  
ATOM     31  CB  LYS A   4     -24.717   0.926  27.857  1.00  0.71           C  
ATOM     32  O   LYS A   4     -22.346   2.592  27.962  1.00  0.72           O  
ATOM     33  CG  LYS A   4     -26.065   0.280  27.577  1.00  0.66           C  
ATOM     34  CD  LYS A   4     -26.017  -1.228  27.785  1.00  0.66           C  
ATOM     35  CE  LYS A   4     -27.355  -1.881  27.467  1.00  0.68           C  
ATOM     36  NZ  LYS A   4     -27.274  -3.371  27.530  1.00  0.60           N  
ATOM     37  N   ASN A   5     -23.606   3.994  29.220  1.00  0.80           N  
ATOM     38  CA  ASN A   5     -22.517   4.634  29.951  1.00  0.84           C  
ATOM     39  C   ASN A   5     -22.537   4.259  31.430  1.00  0.82           C  
ATOM     40  CB  ASN A   5     -22.581   6.154  29.787  1.00  0.77           C  
ATOM     41  O   ASN A   5     -23.581   4.338  32.080  1.00  0.79           O  
ATOM     42  CG  ASN A   5     -22.407   6.595  28.347  1.00  0.68           C  
ATOM     43  ND2 ASN A   5     -23.162   7.609  27.942  1.00  0.62           N  
ATOM     44  OD1 ASN A   5     -21.602   6.027  27.604  1.00  0.62           O  
ATOM     45  N   LYS A   6     -21.498   3.828  31.950  1.00  0.86           N  
ATOM     46  CA  LYS A   6     -21.280   3.685  33.387  1.00  0.89           C  
ATOM     47  C   LYS A   6     -20.291   4.727  33.900  1.00  0.88           C  
ATOM     48  CB  LYS A   6     -20.777   2.279  33.716  1.00  0.87           C  
ATOM     49  O   LYS A   6     -19.186   4.856  33.371  1.00  0.87           O  
ATOM     50  CG  LYS A   6     -20.669   1.993  35.207  1.00  0.83           C  
ATOM     51  CD  LYS A   6     -22.041   1.937  35.866  1.00  0.81           C  
ATOM     52  CE  LYS A   6     -21.944   1.517  37.326  1.00  0.84           C  
ATOM     53  NZ  LYS A   6     -23.292   1.289  37.928  1.00  0.81           N  
ATOM     54  N   ASP A   7     -20.706   5.532  34.953  1.00  0.84           N  
ATOM     55  CA  ASP A   7     -19.821   6.460  35.650  1.00  0.88           C  
ATOM     56  C   ASP A   7     -19.195   5.805  36.879  1.00  0.85           C  
ATOM     57  CB  ASP A   7     -20.583   7.723  36.058  1.00  0.84           C  
ATOM     58  O   ASP A   7     -19.896   5.195  37.689  1.00  0.84           O  
ATOM     59  CG  ASP A   7     -21.014   8.565  34.871  1.00  0.81           C  
ATOM     60  OD1 ASP A   7     -20.552   8.306  33.739  1.00  0.82           O  
ATOM     61  OD2 ASP A   7     -21.822   9.498  35.069  1.00  0.85           O  
ATOM     62  N   ILE A   8     -17.831   5.971  37.021  1.00  0.91           N  
ATOM     63  CA  ILE A   8     -17.139   5.571  38.241  1.00  0.91           C  
ATOM     64  C   ILE A   8     -16.278   6.725  38.748  1.00  0.89           C  
ATOM     65  CB  ILE A   8     -16.269   4.315  38.011  1.00  0.88           C  
ATOM     66  O   ILE A   8     -15.803   7.547  37.960  1.00  0.86           O  
ATOM     67  CG1 ILE A   8     -15.167   4.609  36.987  1.00  0.76           C  
ATOM     68  CG2 ILE A   8     -17.135   3.134  37.560  1.00  0.75           C  
ATOM     69  CD1 ILE A   8     -14.166   3.474  36.812  1.00  0.73           C  
ATOM     70  N   SER A   9     -16.172   6.835  40.007  1.00  0.87           N  
ATOM     71  CA  SER A   9     -15.244   7.755  40.657  1.00  0.89           C  
ATOM     72  C   SER A   9     -14.149   7.000  41.403  1.00  0.86           C  
ATOM     73  CB  SER A   9     -15.990   8.676  41.623  1.00  0.85           C  
ATOM     74  O   SER A   9     -14.428   6.027  42.107  1.00  0.84           O  
ATOM     75  OG  SER A   9     -15.141   9.710  42.089  1.00  0.78           O  
ATOM     76  N   THR A  10     -12.914   7.498  41.283  1.00  0.89           N  
ATOM     77  CA  THR A  10     -11.759   6.993  42.017  1.00  0.89           C  
ATOM     78  C   THR A  10     -11.010   8.134  42.699  1.00  0.87           C  
ATOM     79  CB  THR A  10     -10.798   6.227  41.089  1.00  0.87           C  
ATOM     80  O   THR A  10     -10.989   9.259  42.194  1.00  0.84           O  
ATOM     81  CG2 THR A  10     -10.213   7.148  40.023  1.00  0.81           C  
ATOM     82  OG1 THR A  10      -9.728   5.676  41.867  1.00  0.82           O  
ATOM     83  N   ASN A  11     -10.471   7.885  43.790  1.00  0.83           N  
ATOM     84  CA  ASN A  11      -9.527   8.753  44.486  1.00  0.85           C  
ATOM     85  C   ASN A  11      -8.153   8.100  44.611  1.00  0.80           C  
ATOM     86  CB  ASN A  11     -10.062   9.131  45.868  1.00  0.80           C  
ATOM     87  O   ASN A  11      -7.982   7.144  45.369  1.00  0.77           O  
ATOM     88  CG  ASN A  11      -9.233  10.207  46.541  1.00  0.75           C  
ATOM     89  ND2 ASN A  11      -9.378  10.332  47.855  1.00  0.78           N  
ATOM     90  OD1 ASN A  11      -8.470  10.921  45.886  1.00  0.76           O  
ATOM     91  N   ILE A  12      -7.245   8.477  43.764  1.00  0.82           N  
ATOM     92  CA  ILE A  12      -5.878   7.969  43.816  1.00  0.81           C  
ATOM     93  C   ILE A  12      -5.336   8.090  45.238  1.00  0.77           C  
ATOM     94  CB  ILE A  12      -4.959   8.718  42.825  1.00  0.78           C  
ATOM     95  O   ILE A  12      -5.309   9.184  45.807  1.00  0.73           O  
ATOM     96  CG1 ILE A  12      -5.498   8.591  41.396  1.00  0.78           C  
ATOM     97  CG2 ILE A  12      -3.523   8.193  42.918  1.00  0.78           C  
ATOM     98  CD1 ILE A  12      -4.761   9.451  40.378  1.00  0.75           C  
ATOM     99  N   ASN A  13      -5.079   6.941  45.771  1.00  0.75           N  
ATOM    100  CA  ASN A  13      -4.287   6.746  46.981  1.00  0.74           C  
ATOM    101  C   ASN A  13      -3.062   5.875  46.715  1.00  0.71           C  
ATOM    102  CB  ASN A  13      -5.143   6.132  48.090  1.00  0.68           C  
ATOM    103  O   ASN A  13      -2.906   5.334  45.619  1.00  0.66           O  
ATOM    104  CG  ASN A  13      -5.599   4.723  47.764  1.00  0.63           C  
ATOM    105  ND2 ASN A  13      -6.543   4.210  48.545  1.00  0.56           N  
ATOM    106  OD1 ASN A  13      -5.107   4.101  46.820  1.00  0.59           O  
ATOM    107  N   GLU A  14      -2.043   5.851  47.573  1.00  0.62           N  
ATOM    108  CA  GLU A  14      -0.722   5.249  47.420  1.00  0.63           C  
ATOM    109  C   GLU A  14      -0.827   3.800  46.951  1.00  0.61           C  
ATOM    110  CB  GLU A  14       0.056   5.320  48.736  1.00  0.54           C  
ATOM    111  O   GLU A  14       0.106   3.270  46.344  1.00  0.58           O  
ATOM    112  CG  GLU A  14       0.452   6.733  49.141  1.00  0.48           C  
ATOM    113  CD  GLU A  14       1.223   6.788  50.450  1.00  0.49           C  
ATOM    114  OE1 GLU A  14       1.374   5.735  51.111  1.00  0.60           O  
ATOM    115  OE2 GLU A  14       1.678   7.894  50.819  1.00  0.54           O  
ATOM    116  N   ARG A  15      -1.903   3.153  47.105  1.00  0.64           N  
ATOM    117  CA  ARG A  15      -1.994   1.717  46.858  1.00  0.63           C  
ATOM    118  C   ARG A  15      -2.892   1.423  45.661  1.00  0.63           C  
ATOM    119  CB  ARG A  15      -2.518   0.990  48.098  1.00  0.59           C  
ATOM    120  O   ARG A  15      -3.178   0.261  45.364  1.00  0.60           O  
ATOM    121  CG  ARG A  15      -1.562   1.019  49.280  1.00  0.57           C  
ATOM    122  CD  ARG A  15      -2.053   0.145  50.425  1.00  0.57           C  
ATOM    123  NE  ARG A  15      -1.146   0.193  51.568  1.00  0.46           N  
ATOM    124  NH1 ARG A  15      -2.272  -1.410  52.792  1.00  0.37           N  
ATOM    125  NH2 ARG A  15      -0.387  -0.423  53.646  1.00  0.34           N  
ATOM    126  CZ  ARG A  15      -1.270  -0.547  52.666  1.00  0.58           C  
ATOM    127  N   GLY A  16      -3.306   2.401  44.876  1.00  0.68           N  
ATOM    128  CA  GLY A  16      -4.389   2.207  43.925  1.00  0.68           C  
ATOM    129  C   GLY A  16      -5.704   1.837  44.586  1.00  0.69           C  
ATOM    130  O   GLY A  16      -5.718   1.316  45.703  1.00  0.65           O  
ATOM    131  N   VAL A  17      -6.798   2.321  44.106  1.00  0.71           N  
ATOM    132  CA  VAL A  17      -8.167   2.038  44.526  1.00  0.73           C  
ATOM    133  C   VAL A  17      -8.717   0.854  43.734  1.00  0.73           C  
ATOM    134  CB  VAL A  17      -9.081   3.271  44.347  1.00  0.66           C  
ATOM    135  O   VAL A  17      -8.731   0.877  42.501  1.00  0.70           O  
ATOM    136  CG1 VAL A  17     -10.495   2.970  44.840  1.00  0.59           C  
ATOM    137  CG2 VAL A  17      -8.500   4.477  45.083  1.00  0.57           C  
ATOM    138  N   ASP A  18      -8.965  -0.221  44.461  1.00  0.73           N  
ATOM    139  CA  ASP A  18      -9.901  -1.227  43.968  1.00  0.78           C  
ATOM    140  C   ASP A  18     -11.338  -0.870  44.342  1.00  0.76           C  
ATOM    141  CB  ASP A  18      -9.542  -2.609  44.517  1.00  0.71           C  
ATOM    142  O   ASP A  18     -11.693  -0.858  45.522  1.00  0.74           O  
ATOM    143  CG  ASP A  18     -10.308  -3.733  43.840  1.00  0.68           C  
ATOM    144  OD1 ASP A  18     -11.197  -3.450  43.008  1.00  0.72           O  
ATOM    145  OD2 ASP A  18     -10.022  -4.911  44.145  1.00  0.80           O  
ATOM    146  N   ILE A  19     -12.187  -0.663  43.362  1.00  0.76           N  
ATOM    147  CA  ILE A  19     -13.598  -0.374  43.589  1.00  0.77           C  
ATOM    148  C   ILE A  19     -14.436  -1.612  43.278  1.00  0.75           C  
ATOM    149  CB  ILE A  19     -14.074   0.823  42.736  1.00  0.72           C  
ATOM    150  O   ILE A  19     -15.664  -1.580  43.378  1.00  0.71           O  
ATOM    151  CG1 ILE A  19     -13.848   0.540  41.246  1.00  0.67           C  
ATOM    152  CG2 ILE A  19     -13.361   2.109  43.164  1.00  0.66           C  
ATOM    153  CD1 ILE A  19     -14.500   1.555  40.317  1.00  0.66           C  
ATOM    154  N   GLY A  20     -13.865  -2.730  43.021  1.00  0.79           N  
ATOM    155  CA  GLY A  20     -14.525  -4.000  42.761  1.00  0.83           C  
ATOM    156  C   GLY A  20     -15.358  -3.990  41.493  1.00  0.82           C  
ATOM    157  O   GLY A  20     -14.920  -3.479  40.460  1.00  0.79           O  
ATOM    158  N   SER A  21     -16.498  -4.657  41.528  1.00  0.79           N  
ATOM    159  CA  SER A  21     -17.469  -4.631  40.439  1.00  0.85           C  
ATOM    160  C   SER A  21     -18.181  -3.285  40.365  1.00  0.81           C  
ATOM    161  CB  SER A  21     -18.496  -5.751  40.609  1.00  0.79           C  
ATOM    162  O   SER A  21     -18.714  -2.802  41.367  1.00  0.80           O  
ATOM    163  OG  SER A  21     -19.350  -5.826  39.481  1.00  0.74           O  
ATOM    164  N   ILE A  22     -18.241  -2.718  39.176  1.00  0.82           N  
ATOM    165  CA  ILE A  22     -18.961  -1.468  38.961  1.00  0.83           C  
ATOM    166  C   ILE A  22     -20.376  -1.766  38.468  1.00  0.79           C  
ATOM    167  CB  ILE A  22     -18.224  -0.556  37.954  1.00  0.80           C  
ATOM    168  O   ILE A  22     -21.069  -0.874  37.974  1.00  0.74           O  
ATOM    169  CG1 ILE A  22     -18.122  -1.243  36.587  1.00  0.81           C  
ATOM    170  CG2 ILE A  22     -16.837  -0.179  38.482  1.00  0.80           C  
ATOM    171  CD1 ILE A  22     -17.628  -0.332  35.472  1.00  0.79           C  
ATOM    172  N   ASP A  23     -20.932  -2.981  38.610  1.00  0.81           N  
ATOM    173  CA  ASP A  23     -22.238  -3.519  38.241  1.00  0.81           C  
ATOM    174  C   ASP A  23     -22.648  -3.057  36.845  1.00  0.76           C  
ATOM    175  CB  ASP A  23     -23.298  -3.105  39.265  1.00  0.75           C  
ATOM    176  O   ASP A  23     -23.819  -2.757  36.603  1.00  0.72           O  
ATOM    177  CG  ASP A  23     -23.052  -3.691  40.644  1.00  0.72           C  
ATOM    178  OD1 ASP A  23     -22.620  -4.860  40.741  1.00  0.70           O  
ATOM    179  OD2 ASP A  23     -23.295  -2.979  41.642  1.00  0.77           O  
ATOM    180  N   ALA A  24     -21.678  -2.820  35.998  1.00  0.90           N  
ATOM    181  CA  ALA A  24     -21.976  -2.576  34.589  1.00  0.90           C  
ATOM    182  C   ALA A  24     -22.040  -3.885  33.807  1.00  0.87           C  
ATOM    183  CB  ALA A  24     -20.932  -1.645  33.978  1.00  0.88           C  
ATOM    184  O   ALA A  24     -21.097  -4.679  33.836  1.00  0.83           O  
ATOM    185  N   ASN A  25     -23.171  -4.150  33.244  1.00  0.88           N  
ATOM    186  CA  ASN A  25     -23.396  -5.206  32.263  1.00  0.89           C  
ATOM    187  C   ASN A  25     -23.539  -4.641  30.853  1.00  0.86           C  
ATOM    188  CB  ASN A  25     -24.633  -6.028  32.634  1.00  0.85           C  
ATOM    189  O   ASN A  25     -24.478  -3.895  30.571  1.00  0.82           O  
ATOM    190  CG  ASN A  25     -24.506  -6.695  33.989  1.00  0.81           C  
ATOM    191  ND2 ASN A  25     -25.411  -6.361  34.902  1.00  0.84           N  
ATOM    192  OD1 ASN A  25     -23.602  -7.504  34.214  1.00  0.80           O  
ATOM    193  N   PHE A  26     -22.476  -4.857  30.035  1.00  0.90           N  
ATOM    194  CA  PHE A  26     -22.520  -4.563  28.608  1.00  0.90           C  
ATOM    195  C   PHE A  26     -22.863  -5.813  27.807  1.00  0.87           C  
ATOM    196  CB  PHE A  26     -21.181  -3.987  28.135  1.00  0.89           C  
ATOM    197  O   PHE A  26     -22.569  -6.931  28.235  1.00  0.84           O  
ATOM    198  CG  PHE A  26     -20.780  -2.723  28.845  1.00  0.90           C  
ATOM    199  CD1 PHE A  26     -21.465  -1.535  28.622  1.00  0.89           C  
ATOM    200  CD2 PHE A  26     -19.715  -2.722  29.738  1.00  0.89           C  
ATOM    201  CE1 PHE A  26     -21.096  -0.363  29.278  1.00  0.90           C  
ATOM    202  CE2 PHE A  26     -19.340  -1.555  30.397  1.00  0.90           C  
ATOM    203  CZ  PHE A  26     -20.031  -0.377  30.165  1.00  0.89           C  
ATOM    204  N   TYR A  27     -23.586  -5.678  26.719  1.00  0.86           N  
ATOM    205  CA  TYR A  27     -23.954  -6.809  25.875  1.00  0.86           C  
ATOM    206  C   TYR A  27     -23.067  -6.877  24.637  1.00  0.85           C  
ATOM    207  CB  TYR A  27     -25.425  -6.713  25.458  1.00  0.84           C  
ATOM    208  O   TYR A  27     -22.509  -5.863  24.209  1.00  0.82           O  
ATOM    209  CG  TYR A  27     -26.391  -6.826  26.612  1.00  0.81           C  
ATOM    210  CD1 TYR A  27     -26.900  -8.063  27.002  1.00  0.77           C  
ATOM    211  CD2 TYR A  27     -26.798  -5.697  27.315  1.00  0.78           C  
ATOM    212  CE1 TYR A  27     -27.792  -8.172  28.064  1.00  0.79           C  
ATOM    213  CE2 TYR A  27     -27.689  -5.793  28.378  1.00  0.79           C  
ATOM    214  OH  TYR A  27     -29.062  -7.135  29.797  1.00  0.71           O  
ATOM    215  CZ  TYR A  27     -28.180  -7.033  28.745  1.00  0.78           C  
ATOM    216  N   THR A  28     -22.740  -7.952  23.998  1.00  0.81           N  
ATOM    217  CA  THR A  28     -21.887  -8.143  22.830  1.00  0.81           C  
ATOM    218  C   THR A  28     -22.349  -7.261  21.674  1.00  0.80           C  
ATOM    219  CB  THR A  28     -21.875  -9.616  22.383  1.00  0.79           C  
ATOM    220  O   THR A  28     -21.560  -6.927  20.787  1.00  0.76           O  
ATOM    221  CG2 THR A  28     -21.091 -10.482  23.363  1.00  0.75           C  
ATOM    222  OG1 THR A  28     -23.222 -10.098  22.308  1.00  0.77           O  
ATOM    223  N   GLU A  29     -23.570  -6.625  21.651  1.00  0.79           N  
ATOM    224  CA  GLU A  29     -24.148  -5.733  20.650  1.00  0.79           C  
ATOM    225  C   GLU A  29     -23.836  -4.273  20.967  1.00  0.79           C  
ATOM    226  CB  GLU A  29     -25.662  -5.940  20.556  1.00  0.76           C  
ATOM    227  O   GLU A  29     -24.096  -3.387  20.150  1.00  0.77           O  
ATOM    228  CG  GLU A  29     -26.067  -7.354  20.167  1.00  0.70           C  
ATOM    229  CD  GLU A  29     -27.572  -7.536  20.049  1.00  0.67           C  
ATOM    230  OE1 GLU A  29     -28.325  -6.588  20.367  1.00  0.65           O  
ATOM    231  OE2 GLU A  29     -28.001  -8.637  19.636  1.00  0.62           O  
ATOM    232  N   ASP A  30     -23.410  -4.003  22.069  1.00  0.80           N  
ATOM    233  CA  ASP A  30     -23.124  -2.619  22.434  1.00  0.79           C  
ATOM    234  C   ASP A  30     -21.833  -2.133  21.780  1.00  0.79           C  
ATOM    235  CB  ASP A  30     -23.030  -2.474  23.955  1.00  0.78           C  
ATOM    236  O   ASP A  30     -21.041  -1.427  22.407  1.00  0.74           O  
ATOM    237  CG  ASP A  30     -24.371  -2.633  24.649  1.00  0.78           C  
ATOM    238  OD1 ASP A  30     -25.410  -2.263  24.061  1.00  0.79           O  
ATOM    239  OD2 ASP A  30     -24.389  -3.129  25.797  1.00  0.83           O  
ATOM    240  N   GLU A  31     -21.702  -2.612  20.489  1.00  0.76           N  
ATOM    241  CA  GLU A  31     -20.633  -2.105  19.634  1.00  0.76           C  
ATOM    242  C   GLU A  31     -20.762  -0.600  19.421  1.00  0.75           C  
ATOM    243  CB  GLU A  31     -20.634  -2.829  18.285  1.00  0.73           C  
ATOM    244  O   GLU A  31     -21.826  -0.112  19.035  1.00  0.72           O  
ATOM    245  CG  GLU A  31     -20.346  -4.320  18.387  1.00  0.68           C  
ATOM    246  CD  GLU A  31     -20.116  -4.980  17.037  1.00  0.67           C  
ATOM    247  OE1 GLU A  31     -20.238  -4.294  15.997  1.00  0.68           O  
ATOM    248  OE2 GLU A  31     -19.812  -6.194  17.019  1.00  0.64           O  
ATOM    249  N   GLN A  32     -19.808   0.205  19.844  1.00  0.74           N  
ATOM    250  CA  GLN A  32     -19.640   1.649  19.717  1.00  0.75           C  
ATOM    251  C   GLN A  32     -20.601   2.397  20.638  1.00  0.75           C  
ATOM    252  CB  GLN A  32     -19.852   2.089  18.268  1.00  0.71           C  
ATOM    253  O   GLN A  32     -20.646   3.629  20.628  1.00  0.73           O  
ATOM    254  CG  GLN A  32     -18.886   1.446  17.283  1.00  0.67           C  
ATOM    255  CD  GLN A  32     -19.088   1.933  15.860  1.00  0.67           C  
ATOM    256  NE2 GLN A  32     -18.288   1.412  14.936  1.00  0.62           N  
ATOM    257  OE1 GLN A  32     -19.956   2.770  15.594  1.00  0.70           O  
ATOM    258  N   THR A  33     -21.381   1.649  21.551  1.00  0.80           N  
ATOM    259  CA  THR A  33     -22.337   2.321  22.424  1.00  0.82           C  
ATOM    260  C   THR A  33     -21.929   2.175  23.887  1.00  0.81           C  
ATOM    261  CB  THR A  33     -23.760   1.764  22.227  1.00  0.79           C  
ATOM    262  O   THR A  33     -22.340   2.972  24.734  1.00  0.80           O  
ATOM    263  CG2 THR A  33     -24.272   2.048  20.819  1.00  0.75           C  
ATOM    264  OG1 THR A  33     -23.746   0.347  22.442  1.00  0.81           O  
ATOM    265  N   ALA A  34     -21.123   1.198  24.186  1.00  0.86           N  
ATOM    266  CA  ALA A  34     -20.662   0.974  25.554  1.00  0.88           C  
ATOM    267  C   ALA A  34     -19.498   1.898  25.899  1.00  0.88           C  
ATOM    268  CB  ALA A  34     -20.253  -0.485  25.745  1.00  0.86           C  
ATOM    269  O   ALA A  34     -18.504   1.953  25.171  1.00  0.87           O  
ATOM    270  N   SER A  35     -19.618   2.589  26.995  1.00  0.88           N  
ATOM    271  CA  SER A  35     -18.507   3.395  27.489  1.00  0.90           C  
ATOM    272  C   SER A  35     -18.509   3.465  29.012  1.00  0.90           C  
ATOM    273  CB  SER A  35     -18.567   4.807  26.905  1.00  0.88           C  
ATOM    274  O   SER A  35     -19.557   3.320  29.644  1.00  0.90           O  
ATOM    275  OG  SER A  35     -19.756   5.467  27.307  1.00  0.82           O  
ATOM    276  N   ILE A  36     -17.381   3.571  29.623  1.00  0.91           N  
ATOM    277  CA  ILE A  36     -17.129   3.821  31.038  1.00  0.92           C  
ATOM    278  C   ILE A  36     -16.455   5.180  31.210  1.00  0.92           C  
ATOM    279  CB  ILE A  36     -16.258   2.708  31.663  1.00  0.91           C  
ATOM    280  O   ILE A  36     -15.423   5.451  30.591  1.00  0.90           O  
ATOM    281  CG1 ILE A  36     -16.925   1.340  31.478  1.00  0.92           C  
ATOM    282  CG2 ILE A  36     -15.997   2.994  33.144  1.00  0.91           C  
ATOM    283  CD1 ILE A  36     -16.044   0.163  31.871  1.00  0.89           C  
ATOM    284  N   ARG A  37     -17.133   6.097  31.901  1.00  0.90           N  
ATOM    285  CA  ARG A  37     -16.551   7.378  32.291  1.00  0.91           C  
ATOM    286  C   ARG A  37     -15.963   7.307  33.696  1.00  0.91           C  
ATOM    287  CB  ARG A  37     -17.600   8.490  32.217  1.00  0.88           C  
ATOM    288  O   ARG A  37     -16.646   6.906  34.641  1.00  0.91           O  
ATOM    289  CG  ARG A  37     -17.028   9.888  32.385  1.00  0.80           C  
ATOM    290  CD  ARG A  37     -18.103  10.957  32.253  1.00  0.79           C  
ATOM    291  NE  ARG A  37     -18.723  10.939  30.931  1.00  0.77           N  
ATOM    292  NH1 ARG A  37     -20.375  12.466  31.456  1.00  0.69           N  
ATOM    293  NH2 ARG A  37     -20.269  11.562  29.352  1.00  0.64           N  
ATOM    294  CZ  ARG A  37     -19.787  11.655  30.583  1.00  0.74           C  
ATOM    295  N   ILE A  38     -14.692   7.668  33.923  1.00  0.92           N  
ATOM    296  CA  ILE A  38     -13.907   7.577  35.149  1.00  0.93           C  
ATOM    297  C   ILE A  38     -13.534   8.978  35.628  1.00  0.92           C  
ATOM    298  CB  ILE A  38     -12.634   6.725  34.943  1.00  0.92           C  
ATOM    299  O   ILE A  38     -12.852   9.722  34.919  1.00  0.91           O  
ATOM    300  CG1 ILE A  38     -12.986   5.394  34.270  1.00  0.90           C  
ATOM    301  CG2 ILE A  38     -11.919   6.492  36.277  1.00  0.90           C  
ATOM    302  CD1 ILE A  38     -11.775   4.596  33.805  1.00  0.87           C  
ATOM    303  N   PHE A  39     -14.036   9.398  36.754  1.00  0.89           N  
ATOM    304  CA  PHE A  39     -13.661  10.614  37.466  1.00  0.91           C  
ATOM    305  C   PHE A  39     -12.472  10.358  38.385  1.00  0.89           C  
ATOM    306  CB  PHE A  39     -14.844  11.151  38.276  1.00  0.88           C  
ATOM    307  O   PHE A  39     -12.617   9.731  39.436  1.00  0.86           O  
ATOM    308  CG  PHE A  39     -16.076  11.411  37.451  1.00  0.85           C  
ATOM    309  CD1 PHE A  39     -16.327  12.675  36.931  1.00  0.82           C  
ATOM    310  CD2 PHE A  39     -16.984  10.391  37.197  1.00  0.83           C  
ATOM    311  CE1 PHE A  39     -17.467  12.918  36.167  1.00  0.84           C  
ATOM    312  CE2 PHE A  39     -18.125  10.627  36.435  1.00  0.83           C  
ATOM    313  CZ  PHE A  39     -18.365  11.891  35.922  1.00  0.83           C  
ATOM    314  N   VAL A  40     -11.317  10.844  38.014  1.00  0.90           N  
ATOM    315  CA  VAL A  40     -10.086  10.647  38.773  1.00  0.91           C  
ATOM    316  C   VAL A  40      -9.881  11.813  39.738  1.00  0.89           C  
ATOM    317  CB  VAL A  40      -8.861  10.506  37.841  1.00  0.89           C  
ATOM    318  O   VAL A  40      -9.804  12.970  39.316  1.00  0.87           O  
ATOM    319  CG1 VAL A  40      -7.612  10.145  38.642  1.00  0.87           C  
ATOM    320  CG2 VAL A  40      -9.130   9.457  36.763  1.00  0.87           C  
ATOM    321  N   LYS A  41      -9.776  11.514  40.972  1.00  0.88           N  
ATOM    322  CA  LYS A  41      -9.473  12.429  42.068  1.00  0.88           C  
ATOM    323  C   LYS A  41      -8.145  12.074  42.729  1.00  0.86           C  
ATOM    324  CB  LYS A  41     -10.596  12.414  43.106  1.00  0.87           C  
ATOM    325  O   LYS A  41      -7.731  10.913  42.719  1.00  0.84           O  
ATOM    326  CG  LYS A  41     -11.950  12.844  42.560  1.00  0.85           C  
ATOM    327  CD  LYS A  41     -13.041  12.728  43.617  1.00  0.84           C  
ATOM    328  CE  LYS A  41     -14.410  13.074  43.048  1.00  0.85           C  
ATOM    329  NZ  LYS A  41     -15.499  12.840  44.043  1.00  0.84           N  
ATOM    330  N   TRP A  42      -7.524  13.004  43.257  1.00  0.87           N  
ATOM    331  CA  TRP A  42      -6.382  12.929  44.161  1.00  0.89           C  
ATOM    332  C   TRP A  42      -6.600  13.807  45.388  1.00  0.85           C  
ATOM    333  CB  TRP A  42      -5.097  13.347  43.440  1.00  0.84           C  
ATOM    334  O   TRP A  42      -6.873  15.003  45.263  1.00  0.80           O  
ATOM    335  CG  TRP A  42      -3.844  13.061  44.213  1.00  0.73           C  
ATOM    336  CD1 TRP A  42      -3.756  12.577  45.489  1.00  0.67           C  
ATOM    337  CD2 TRP A  42      -2.500  13.247  43.760  1.00  0.69           C  
ATOM    338  CE2 TRP A  42      -1.646  12.854  44.814  1.00  0.67           C  
ATOM    339  CE3 TRP A  42      -1.934  13.708  42.564  1.00  0.66           C  
ATOM    340  NE1 TRP A  42      -2.436  12.450  45.856  1.00  0.72           N  
ATOM    341  CH2 TRP A  42       0.274  13.363  43.526  1.00  0.68           C  
ATOM    342  CZ2 TRP A  42      -0.254  12.908  44.707  1.00  0.72           C  
ATOM    343  CZ3 TRP A  42      -0.549  13.761  42.459  1.00  0.69           C  
ATOM    344  N   ASN A  43      -6.635  13.210  46.610  1.00  0.81           N  
ATOM    345  CA  ASN A  43      -7.053  13.849  47.853  1.00  0.82           C  
ATOM    346  C   ASN A  43      -8.392  14.563  47.694  1.00  0.83           C  
ATOM    347  CB  ASN A  43      -5.983  14.830  48.339  1.00  0.79           C  
ATOM    348  O   ASN A  43      -8.498  15.761  47.962  1.00  0.82           O  
ATOM    349  CG  ASN A  43      -4.676  14.144  48.683  1.00  0.76           C  
ATOM    350  ND2 ASN A  43      -3.564  14.819  48.418  1.00  0.80           N  
ATOM    351  OD1 ASN A  43      -4.665  13.016  49.182  1.00  0.79           O  
ATOM    352  N   ASP A  44      -9.387  13.949  47.175  1.00  0.78           N  
ATOM    353  CA  ASP A  44     -10.792  14.290  46.971  1.00  0.80           C  
ATOM    354  C   ASP A  44     -10.935  15.506  46.059  1.00  0.79           C  
ATOM    355  CB  ASP A  44     -11.480  14.554  48.312  1.00  0.76           C  
ATOM    356  O   ASP A  44     -12.044  15.995  45.838  1.00  0.78           O  
ATOM    357  CG  ASP A  44     -11.607  13.307  49.169  1.00  0.76           C  
ATOM    358  OD1 ASP A  44     -12.033  12.252  48.652  1.00  0.79           O  
ATOM    359  OD2 ASP A  44     -11.281  13.381  50.374  1.00  0.81           O  
ATOM    360  N   LYS A  45      -9.857  15.881  45.431  1.00  0.82           N  
ATOM    361  CA  LYS A  45      -9.903  16.920  44.406  1.00  0.84           C  
ATOM    362  C   LYS A  45      -9.757  16.322  43.010  1.00  0.83           C  
ATOM    363  CB  LYS A  45      -8.810  17.962  44.647  1.00  0.81           C  
ATOM    364  O   LYS A  45      -9.003  15.366  42.815  1.00  0.82           O  
ATOM    365  CG  LYS A  45      -8.964  18.731  45.951  1.00  0.79           C  
ATOM    366  CD  LYS A  45      -7.881  19.790  46.107  1.00  0.79           C  
ATOM    367  CE  LYS A  45      -8.005  20.528  47.433  1.00  0.82           C  
ATOM    368  NZ  LYS A  45      -6.950  21.574  47.587  1.00  0.82           N  
ATOM    369  N   PRO A  46     -10.497  16.784  41.893  1.00  0.83           N  
ATOM    370  CA  PRO A  46     -10.216  16.344  40.524  1.00  0.85           C  
ATOM    371  C   PRO A  46      -8.746  16.504  40.143  1.00  0.82           C  
ATOM    372  CB  PRO A  46     -11.103  17.255  39.672  1.00  0.83           C  
ATOM    373  O   PRO A  46      -8.137  17.537  40.436  1.00  0.79           O  
ATOM    374  CG  PRO A  46     -12.189  17.704  40.596  1.00  0.83           C  
ATOM    375  CD  PRO A  46     -11.606  17.872  41.970  1.00  0.83           C  
ATOM    376  N   VAL A  47      -8.101  15.476  39.610  1.00  0.86           N  
ATOM    377  CA  VAL A  47      -6.758  15.518  39.041  1.00  0.86           C  
ATOM    378  C   VAL A  47      -6.776  16.305  37.732  1.00  0.84           C  
ATOM    379  CB  VAL A  47      -6.199  14.098  38.801  1.00  0.84           C  
ATOM    380  O   VAL A  47      -7.485  15.941  36.791  1.00  0.81           O  
ATOM    381  CG1 VAL A  47      -4.814  14.164  38.160  1.00  0.79           C  
ATOM    382  CG2 VAL A  47      -6.147  13.317  40.113  1.00  0.79           C  
ATOM    383  N   ASN A  48      -5.986  17.397  37.596  1.00  0.80           N  
ATOM    384  CA  ASN A  48      -5.710  18.040  36.316  1.00  0.82           C  
ATOM    385  C   ASN A  48      -4.722  17.229  35.483  1.00  0.79           C  
ATOM    386  CB  ASN A  48      -5.183  19.460  36.531  1.00  0.78           C  
ATOM    387  O   ASN A  48      -3.512  17.300  35.705  1.00  0.76           O  
ATOM    388  CG  ASN A  48      -5.053  20.237  35.236  1.00  0.75           C  
ATOM    389  ND2 ASN A  48      -5.121  21.560  35.329  1.00  0.82           N  
ATOM    390  OD1 ASN A  48      -4.895  19.654  34.160  1.00  0.78           O  
ATOM    391  N   LEU A  49      -5.226  16.397  34.497  1.00  0.83           N  
ATOM    392  CA  LEU A  49      -4.439  15.474  33.688  1.00  0.83           C  
ATOM    393  C   LEU A  49      -3.537  16.233  32.720  1.00  0.80           C  
ATOM    394  CB  LEU A  49      -5.355  14.524  32.912  1.00  0.82           C  
ATOM    395  O   LEU A  49      -2.516  15.706  32.274  1.00  0.76           O  
ATOM    396  CG  LEU A  49      -6.193  13.556  33.749  1.00  0.84           C  
ATOM    397  CD1 LEU A  49      -7.160  12.785  32.858  1.00  0.82           C  
ATOM    398  CD2 LEU A  49      -5.291  12.599  34.522  1.00  0.83           C  
ATOM    399  N   ASN A  50      -3.807  17.512  32.372  1.00  0.81           N  
ATOM    400  CA  ASN A  50      -2.888  18.358  31.617  1.00  0.81           C  
ATOM    401  C   ASN A  50      -1.678  18.759  32.456  1.00  0.78           C  
ATOM    402  CB  ASN A  50      -3.610  19.604  31.097  1.00  0.79           C  
ATOM    403  O   ASN A  50      -0.549  18.765  31.960  1.00  0.75           O  
ATOM    404  CG  ASN A  50      -4.562  19.294  29.959  1.00  0.75           C  
ATOM    405  ND2 ASN A  50      -5.523  20.182  29.732  1.00  0.78           N  
ATOM    406  OD1 ASN A  50      -4.435  18.266  29.289  1.00  0.76           O  
ATOM    407  N   LEU A  51      -1.925  19.023  33.690  1.00  0.78           N  
ATOM    408  CA  LEU A  51      -0.854  19.493  34.563  1.00  0.79           C  
ATOM    409  C   LEU A  51       0.096  18.354  34.919  1.00  0.73           C  
ATOM    410  CB  LEU A  51      -1.433  20.108  35.839  1.00  0.74           C  
ATOM    411  O   LEU A  51       1.310  18.554  35.000  1.00  0.69           O  
ATOM    412  CG  LEU A  51      -2.088  21.482  35.693  1.00  0.67           C  
ATOM    413  CD1 LEU A  51      -2.708  21.918  37.016  1.00  0.63           C  
ATOM    414  CD2 LEU A  51      -1.073  22.511  35.208  1.00  0.65           C  
ATOM    415  N   VAL A  52      -0.396  17.202  35.012  1.00  0.79           N  
ATOM    416  CA  VAL A  52       0.428  16.091  35.478  1.00  0.79           C  
ATOM    417  C   VAL A  52       1.033  15.359  34.283  1.00  0.77           C  
ATOM    418  CB  VAL A  52      -0.386  15.109  36.350  1.00  0.75           C  
ATOM    419  O   VAL A  52       1.910  14.507  34.448  1.00  0.71           O  
ATOM    420  CG1 VAL A  52      -0.814  15.774  37.657  1.00  0.64           C  
ATOM    421  CG2 VAL A  52      -1.603  14.598  35.582  1.00  0.63           C  
ATOM    422  N   ASN A  53       0.761  15.867  32.987  1.00  0.76           N  
ATOM    423  CA  ASN A  53       1.207  15.316  31.712  1.00  0.77           C  
ATOM    424  C   ASN A  53       1.108  13.793  31.694  1.00  0.74           C  
ATOM    425  CB  ASN A  53       2.640  15.758  31.407  1.00  0.71           C  
ATOM    426  O   ASN A  53       2.031  13.112  31.243  1.00  0.70           O  
ATOM    427  CG  ASN A  53       3.042  15.488  29.971  1.00  0.67           C  
ATOM    428  ND2 ASN A  53       4.300  15.114  29.767  1.00  0.69           N  
ATOM    429  OD1 ASN A  53       2.229  15.616  29.051  1.00  0.67           O  
ATOM    430  N   MET A  54       0.174  13.251  32.218  1.00  0.83           N  
ATOM    431  CA  MET A  54      -0.016  11.804  32.275  1.00  0.84           C  
ATOM    432  C   MET A  54      -1.127  11.363  31.328  1.00  0.82           C  
ATOM    433  CB  MET A  54      -0.339  11.360  33.703  1.00  0.82           C  
ATOM    434  O   MET A  54      -2.205  11.958  31.310  1.00  0.79           O  
ATOM    435  CG  MET A  54       0.833  11.483  34.663  1.00  0.78           C  
ATOM    436  SD  MET A  54       0.436  10.857  36.341  1.00  0.82           S  
ATOM    437  CE  MET A  54       2.092  10.857  37.083  1.00  0.77           C  
ATOM    438  N   ARG A  55      -0.721  10.402  30.532  1.00  0.85           N  
ATOM    439  CA  ARG A  55      -1.692   9.738  29.668  1.00  0.86           C  
ATOM    440  C   ARG A  55      -2.354   8.567  30.387  1.00  0.87           C  
ATOM    441  CB  ARG A  55      -1.023   9.252  28.381  1.00  0.82           C  
ATOM    442  O   ARG A  55      -1.691   7.823  31.113  1.00  0.86           O  
ATOM    443  CG  ARG A  55       0.038   8.186  28.602  1.00  0.74           C  
ATOM    444  CD  ARG A  55       0.701   7.769  27.297  1.00  0.73           C  
ATOM    445  NE  ARG A  55       1.739   6.766  27.515  1.00  0.68           N  
ATOM    446  NH1 ARG A  55       0.588   5.050  26.481  1.00  0.59           N  
ATOM    447  NH2 ARG A  55       2.665   4.669  27.373  1.00  0.54           N  
ATOM    448  CZ  ARG A  55       1.661   5.497  27.123  1.00  0.67           C  
ATOM    449  N   PRO A  56      -3.773   8.376  30.308  1.00  0.88           N  
ATOM    450  CA  PRO A  56      -4.444   7.175  30.812  1.00  0.88           C  
ATOM    451  C   PRO A  56      -4.172   5.943  29.953  1.00  0.87           C  
ATOM    452  CB  PRO A  56      -5.926   7.555  30.767  1.00  0.86           C  
ATOM    453  O   PRO A  56      -4.194   6.026  28.722  1.00  0.84           O  
ATOM    454  CG  PRO A  56      -6.050   8.476  29.597  1.00  0.84           C  
ATOM    455  CD  PRO A  56      -4.765   9.239  29.452  1.00  0.84           C  
ATOM    456  N   VAL A  57      -3.792   4.838  30.618  1.00  0.87           N  
ATOM    457  CA  VAL A  57      -3.651   3.494  30.069  1.00  0.88           C  
ATOM    458  C   VAL A  57      -4.573   2.532  30.815  1.00  0.89           C  
ATOM    459  CB  VAL A  57      -2.189   2.999  30.148  1.00  0.86           C  
ATOM    460  O   VAL A  57      -4.539   2.458  32.046  1.00  0.88           O  
ATOM    461  CG1 VAL A  57      -2.057   1.604  29.539  1.00  0.83           C  
ATOM    462  CG2 VAL A  57      -1.255   3.982  29.445  1.00  0.83           C  
ATOM    463  N   LEU A  58      -5.476   1.840  30.143  1.00  0.89           N  
ATOM    464  CA  LEU A  58      -6.408   0.879  30.722  1.00  0.90           C  
ATOM    465  C   LEU A  58      -6.024  -0.547  30.340  1.00  0.88           C  
ATOM    466  CB  LEU A  58      -7.838   1.175  30.264  1.00  0.88           C  
ATOM    467  O   LEU A  58      -6.039  -0.904  29.160  1.00  0.86           O  
ATOM    468  CG  LEU A  58      -8.949   0.385  30.956  1.00  0.87           C  
ATOM    469  CD1 LEU A  58      -9.073   0.811  32.415  1.00  0.84           C  
ATOM    470  CD2 LEU A  58     -10.274   0.572  30.224  1.00  0.84           C  
ATOM    471  N   ASN A  59      -5.571  -1.323  31.321  1.00  0.87           N  
ATOM    472  CA  ASN A  59      -5.362  -2.758  31.163  1.00  0.88           C  
ATOM    473  C   ASN A  59      -6.629  -3.548  31.480  1.00  0.88           C  
ATOM    474  CB  ASN A  59      -4.206  -3.232  32.047  1.00  0.86           C  
ATOM    475  O   ASN A  59      -7.198  -3.409  32.564  1.00  0.87           O  
ATOM    476  CG  ASN A  59      -2.885  -2.586  31.677  1.00  0.81           C  
ATOM    477  ND2 ASN A  59      -1.924  -2.638  32.591  1.00  0.81           N  
ATOM    478  OD1 ASN A  59      -2.731  -2.045  30.580  1.00  0.80           O  
ATOM    479  N   LEU A  60      -7.043  -4.362  30.588  1.00  0.88           N  
ATOM    480  CA  LEU A  60      -8.221  -5.211  30.724  1.00  0.89           C  
ATOM    481  C   LEU A  60      -7.828  -6.683  30.769  1.00  0.87           C  
ATOM    482  CB  LEU A  60      -9.196  -4.965  29.569  1.00  0.87           C  
ATOM    483  O   LEU A  60      -7.079  -7.156  29.911  1.00  0.84           O  
ATOM    484  CG  LEU A  60      -9.607  -3.512  29.326  1.00  0.86           C  
ATOM    485  CD1 LEU A  60     -10.462  -3.407  28.068  1.00  0.84           C  
ATOM    486  CD2 LEU A  60     -10.354  -2.958  30.534  1.00  0.84           C  
ATOM    487  N   TYR A  61      -8.177  -7.420  31.750  1.00  0.85           N  
ATOM    488  CA  TYR A  61      -8.021  -8.853  31.973  1.00  0.86           C  
ATOM    489  C   TYR A  61      -9.358  -9.573  31.841  1.00  0.85           C  
ATOM    490  CB  TYR A  61      -7.419  -9.120  33.356  1.00  0.84           C  
ATOM    491  O   TYR A  61     -10.239  -9.421  32.690  1.00  0.82           O  
ATOM    492  CG  TYR A  61      -6.132  -8.374  33.611  1.00  0.82           C  
ATOM    493  CD1 TYR A  61      -4.898  -8.956  33.325  1.00  0.80           C  
ATOM    494  CD2 TYR A  61      -6.146  -7.088  34.139  1.00  0.80           C  
ATOM    495  CE1 TYR A  61      -3.710  -8.273  33.561  1.00  0.81           C  
ATOM    496  CE2 TYR A  61      -4.963  -6.396  34.379  1.00  0.80           C  
ATOM    497  OH  TYR A  61      -2.578  -6.316  34.322  1.00  0.71           O  
ATOM    498  CZ  TYR A  61      -3.752  -6.996  34.087  1.00  0.79           C  
ATOM    499  N   MET A  62      -9.631 -10.331  30.801  1.00  0.86           N  
ATOM    500  CA  MET A  62     -10.883 -11.014  30.492  1.00  0.87           C  
ATOM    501  C   MET A  62     -10.960 -12.360  31.205  1.00  0.86           C  
ATOM    502  CB  MET A  62     -11.030 -11.213  28.983  1.00  0.83           C  
ATOM    503  O   MET A  62      -9.934 -12.915  31.603  1.00  0.84           O  
ATOM    504  CG  MET A  62     -10.737  -9.963  28.168  1.00  0.76           C  
ATOM    505  SD  MET A  62     -11.893  -8.590  28.547  1.00  0.73           S  
ATOM    506  CE  MET A  62     -11.822  -7.671  26.984  1.00  0.69           C  
ATOM    507  N   GLN A  63     -12.088 -12.849  31.387  1.00  0.81           N  
ATOM    508  CA  GLN A  63     -12.334 -14.100  32.096  1.00  0.81           C  
ATOM    509  C   GLN A  63     -11.752 -15.288  31.335  1.00  0.76           C  
ATOM    510  CB  GLN A  63     -13.832 -14.304  32.322  1.00  0.78           C  
ATOM    511  O   GLN A  63     -11.366 -16.290  31.939  1.00  0.72           O  
ATOM    512  CG  GLN A  63     -14.168 -15.546  33.137  1.00  0.75           C  
ATOM    513  CD  GLN A  63     -15.640 -15.635  33.494  1.00  0.73           C  
ATOM    514  NE2 GLN A  63     -16.057 -16.786  34.009  1.00  0.76           N  
ATOM    515  OE1 GLN A  63     -16.396 -14.676  33.309  1.00  0.77           O  
ATOM    516  N   ASP A  64     -11.673 -15.126  29.937  1.00  0.69           N  
ATOM    517  CA  ASP A  64     -11.104 -16.141  29.054  1.00  0.69           C  
ATOM    518  C   ASP A  64      -9.579 -16.069  29.046  1.00  0.68           C  
ATOM    519  CB  ASP A  64     -11.645 -15.980  27.632  1.00  0.66           C  
ATOM    520  O   ASP A  64      -8.919 -16.844  28.351  1.00  0.67           O  
ATOM    521  CG  ASP A  64     -11.219 -14.677  26.979  1.00  0.64           C  
ATOM    522  OD1 ASP A  64     -10.536 -13.860  27.635  1.00  0.65           O  
ATOM    523  OD2 ASP A  64     -11.570 -14.463  25.799  1.00  0.67           O  
ATOM    524  N   GLY A  65      -8.886 -15.189  29.831  1.00  0.64           N  
ATOM    525  CA  GLY A  65      -7.450 -15.003  29.964  1.00  0.65           C  
ATOM    526  C   GLY A  65      -6.887 -13.984  28.991  1.00  0.63           C  
ATOM    527  O   GLY A  65      -5.703 -13.648  29.052  1.00  0.63           O  
ATOM    528  N   SER A  66      -7.824 -13.437  28.155  1.00  0.72           N  
ATOM    529  CA  SER A  66      -7.345 -12.401  27.246  1.00  0.74           C  
ATOM    530  C   SER A  66      -7.017 -11.115  27.996  1.00  0.75           C  
ATOM    531  CB  SER A  66      -8.386 -12.117  26.162  1.00  0.70           C  
ATOM    532  O   SER A  66      -7.671 -10.783  28.987  1.00  0.75           O  
ATOM    533  OG  SER A  66      -9.626 -11.747  26.739  1.00  0.63           O  
ATOM    534  N   ILE A  67      -6.000 -10.489  27.633  1.00  0.71           N  
ATOM    535  CA  ILE A  67      -5.554  -9.210  28.176  1.00  0.74           C  
ATOM    536  C   ILE A  67      -5.545  -8.156  27.072  1.00  0.70           C  
ATOM    537  CB  ILE A  67      -4.153  -9.326  28.818  1.00  0.67           C  
ATOM    538  O   ILE A  67      -5.011  -8.390  25.985  1.00  0.66           O  
ATOM    539  CG1 ILE A  67      -4.144 -10.427  29.885  1.00  0.63           C  
ATOM    540  CG2 ILE A  67      -3.718  -7.984  29.412  1.00  0.62           C  
ATOM    541  CD1 ILE A  67      -2.774 -10.687  30.494  1.00  0.63           C  
ATOM    542  N   PHE A  68      -6.213  -7.057  27.440  1.00  0.77           N  
ATOM    543  CA  PHE A  68      -6.182  -5.889  26.568  1.00  0.78           C  
ATOM    544  C   PHE A  68      -5.539  -4.702  27.277  1.00  0.77           C  
ATOM    545  CB  PHE A  68      -7.596  -5.522  26.108  1.00  0.74           C  
ATOM    546  O   PHE A  68      -5.852  -4.420  28.435  1.00  0.75           O  
ATOM    547  CG  PHE A  68      -8.257  -6.585  25.273  1.00  0.70           C  
ATOM    548  CD1 PHE A  68      -8.169  -6.555  23.887  1.00  0.67           C  
ATOM    549  CD2 PHE A  68      -8.967  -7.616  25.875  1.00  0.68           C  
ATOM    550  CE1 PHE A  68      -8.781  -7.538  23.112  1.00  0.69           C  
ATOM    551  CE2 PHE A  68      -9.581  -8.601  25.108  1.00  0.64           C  
ATOM    552  CZ  PHE A  68      -9.487  -8.560  23.726  1.00  0.69           C  
ATOM    553  N   GLU A  69      -4.588  -4.104  26.716  1.00  0.74           N  
ATOM    554  CA  GLU A  69      -4.230  -2.715  26.990  1.00  0.74           C  
ATOM    555  C   GLU A  69      -4.856  -1.772  25.966  1.00  0.71           C  
ATOM    556  CB  GLU A  69      -2.709  -2.544  27.001  1.00  0.68           C  
ATOM    557  O   GLU A  69      -4.595  -1.887  24.767  1.00  0.66           O  
ATOM    558  CG  GLU A  69      -2.247  -1.179  27.490  1.00  0.64           C  
ATOM    559  CD  GLU A  69      -0.737  -1.071  27.633  1.00  0.63           C  
ATOM    560  OE1 GLU A  69      -0.141  -1.870  28.391  1.00  0.68           O  
ATOM    561  OE2 GLU A  69      -0.146  -0.181  26.982  1.00  0.67           O  
ATOM    562  N   ASP A  70      -5.878  -1.065  26.356  1.00  0.68           N  
ATOM    563  CA  ASP A  70      -6.648  -0.134  25.537  1.00  0.68           C  
ATOM    564  C   ASP A  70      -6.213   1.308  25.788  1.00  0.67           C  
ATOM    565  CB  ASP A  70      -8.145  -0.288  25.813  1.00  0.62           C  
ATOM    566  O   ASP A  70      -6.192   1.765  26.933  1.00  0.63           O  
ATOM    567  CG  ASP A  70      -9.014   0.311  24.720  1.00  0.58           C  
ATOM    568  OD1 ASP A  70      -8.526   1.172  23.956  1.00  0.58           O  
ATOM    569  OD2 ASP A  70     -10.198  -0.079  24.625  1.00  0.64           O  
ATOM    570  N   GLU A  71      -5.715   1.842  24.566  1.00  0.62           N  
ATOM    571  CA  GLU A  71      -5.450   3.274  24.472  1.00  0.62           C  
ATOM    572  C   GLU A  71      -6.688   4.035  24.005  1.00  0.61           C  
ATOM    573  CB  GLU A  71      -4.279   3.544  23.523  1.00  0.56           C  
ATOM    574  O   GLU A  71      -6.656   5.259  23.866  1.00  0.58           O  
ATOM    575  CG  GLU A  71      -2.957   2.957  23.996  1.00  0.52           C  
ATOM    576  CD  GLU A  71      -1.767   3.415  23.168  1.00  0.52           C  
ATOM    577  OE1 GLU A  71      -1.973   4.062  22.116  1.00  0.58           O  
ATOM    578  OE2 GLU A  71      -0.620   3.124  23.574  1.00  0.55           O  
ATOM    579  N   ALA A  72      -7.819   3.314  23.782  1.00  0.63           N  
ATOM    580  CA  ALA A  72      -9.054   4.025  23.460  1.00  0.64           C  
ATOM    581  C   ALA A  72      -9.589   4.772  24.678  1.00  0.65           C  
ATOM    582  CB  ALA A  72     -10.105   3.054  22.931  1.00  0.59           C  
ATOM    583  O   ALA A  72     -10.788   5.048  24.767  1.00  0.63           O  
ATOM    584  N   VAL A  73      -8.708   5.133  25.557  1.00  0.84           N  
ATOM    585  CA  VAL A  73      -9.067   5.929  26.725  1.00  0.86           C  
ATOM    586  C   VAL A  73      -8.855   7.411  26.426  1.00  0.84           C  
ATOM    587  CB  VAL A  73      -8.248   5.514  27.969  1.00  0.82           C  
ATOM    588  O   VAL A  73      -7.731   7.843  26.161  1.00  0.81           O  
ATOM    589  CG1 VAL A  73      -8.758   6.235  29.216  1.00  0.76           C  
ATOM    590  CG2 VAL A  73      -8.304   4.000  28.162  1.00  0.76           C  
ATOM    591  N   LYS A  74      -9.899   8.146  26.257  1.00  0.82           N  
ATOM    592  CA  LYS A  74      -9.926   9.574  25.952  1.00  0.84           C  
ATOM    593  C   LYS A  74     -10.033  10.407  27.226  1.00  0.85           C  
ATOM    594  CB  LYS A  74     -11.088   9.900  25.012  1.00  0.80           C  
ATOM    595  O   LYS A  74     -10.892  10.149  28.072  1.00  0.85           O  
ATOM    596  CG  LYS A  74     -10.952   9.291  23.624  1.00  0.72           C  
ATOM    597  CD  LYS A  74     -12.122   9.675  22.729  1.00  0.71           C  
ATOM    598  CE  LYS A  74     -12.024   9.009  21.363  1.00  0.68           C  
ATOM    599  NZ  LYS A  74     -13.207   9.322  20.507  1.00  0.63           N  
ATOM    600  N   ILE A  75      -9.121  11.352  27.301  1.00  0.82           N  
ATOM    601  CA  ILE A  75      -9.325  12.434  28.258  1.00  0.85           C  
ATOM    602  C   ILE A  75     -10.407  13.381  27.744  1.00  0.83           C  
ATOM    603  CB  ILE A  75      -8.015  13.209  28.522  1.00  0.81           C  
ATOM    604  O   ILE A  75     -10.245  14.006  26.693  1.00  0.80           O  
ATOM    605  CG1 ILE A  75      -6.924  12.258  29.028  1.00  0.80           C  
ATOM    606  CG2 ILE A  75      -8.253  14.349  29.517  1.00  0.78           C  
ATOM    607  CD1 ILE A  75      -5.556  12.909  29.178  1.00  0.77           C  
ATOM    608  N   VAL A  76     -11.590  13.533  28.419  1.00  0.83           N  
ATOM    609  CA  VAL A  76     -12.731  14.327  27.977  1.00  0.84           C  
ATOM    610  C   VAL A  76     -12.673  15.715  28.612  1.00  0.80           C  
ATOM    611  CB  VAL A  76     -14.070  13.638  28.324  1.00  0.80           C  
ATOM    612  O   VAL A  76     -12.956  16.718  27.953  1.00  0.77           O  
ATOM    613  CG1 VAL A  76     -15.249  14.445  27.782  1.00  0.68           C  
ATOM    614  CG2 VAL A  76     -14.095  12.214  27.773  1.00  0.67           C  
ATOM    615  N   MET A  77     -12.361  15.733  29.823  1.00  0.81           N  
ATOM    616  CA  MET A  77     -12.248  16.970  30.590  1.00  0.85           C  
ATOM    617  C   MET A  77     -11.002  16.952  31.470  1.00  0.82           C  
ATOM    618  CB  MET A  77     -13.493  17.185  31.451  1.00  0.81           C  
ATOM    619  O   MET A  77     -11.062  16.538  32.629  1.00  0.80           O  
ATOM    620  CG  MET A  77     -14.768  17.379  30.647  1.00  0.75           C  
ATOM    621  SD  MET A  77     -16.231  17.689  31.711  1.00  0.85           S  
ATOM    622  CE  MET A  77     -15.597  17.100  33.305  1.00  0.77           C  
ATOM    623  N   PRO A  78      -9.795  17.330  30.872  1.00  0.83           N  
ATOM    624  CA  PRO A  78      -8.527  17.164  31.587  1.00  0.85           C  
ATOM    625  C   PRO A  78      -8.503  17.902  32.924  1.00  0.83           C  
ATOM    626  CB  PRO A  78      -7.497  17.753  30.620  1.00  0.82           C  
ATOM    627  O   PRO A  78      -7.983  17.378  33.912  1.00  0.81           O  
ATOM    628  CG  PRO A  78      -8.287  18.640  29.713  1.00  0.80           C  
ATOM    629  CD  PRO A  78      -9.678  18.086  29.597  1.00  0.80           C  
ATOM    630  N   GLU A  79      -9.154  19.085  33.087  1.00  0.83           N  
ATOM    631  CA  GLU A  79      -9.152  19.897  34.300  1.00  0.85           C  
ATOM    632  C   GLU A  79     -10.007  19.261  35.392  1.00  0.82           C  
ATOM    633  CB  GLU A  79      -9.649  21.313  34.000  1.00  0.80           C  
ATOM    634  O   GLU A  79      -9.792  19.509  36.580  1.00  0.80           O  
ATOM    635  CG  GLU A  79      -8.792  22.066  32.993  1.00  0.74           C  
ATOM    636  CD  GLU A  79      -9.279  23.482  32.730  1.00  0.72           C  
ATOM    637  OE1 GLU A  79     -10.347  23.865  33.259  1.00  0.78           O  
ATOM    638  OE2 GLU A  79      -8.587  24.214  31.987  1.00  0.77           O  
ATOM    639  N   SER A  80     -10.895  18.376  35.019  1.00  0.87           N  
ATOM    640  CA  SER A  80     -11.829  17.768  35.961  1.00  0.88           C  
ATOM    641  C   SER A  80     -11.464  16.313  36.239  1.00  0.85           C  
ATOM    642  CB  SER A  80     -13.259  17.850  35.427  1.00  0.85           C  
ATOM    643  O   SER A  80     -12.177  15.617  36.965  1.00  0.83           O  
ATOM    644  OG  SER A  80     -13.641  19.199  35.218  1.00  0.81           O  
ATOM    645  N   GLY A  81     -10.386  15.821  35.644  1.00  0.86           N  
ATOM    646  CA  GLY A  81      -9.942  14.443  35.779  1.00  0.88           C  
ATOM    647  C   GLY A  81     -10.890  13.445  35.139  1.00  0.86           C  
ATOM    648  O   GLY A  81     -11.056  12.330  35.638  1.00  0.83           O  
ATOM    649  N   VAL A  82     -11.566  13.871  34.015  1.00  0.87           N  
ATOM    650  CA  VAL A  82     -12.530  12.958  33.411  1.00  0.89           C  
ATOM    651  C   VAL A  82     -11.882  12.221  32.241  1.00  0.86           C  
ATOM    652  CB  VAL A  82     -13.797  13.704  32.935  1.00  0.87           C  
ATOM    653  O   VAL A  82     -11.461  12.845  31.263  1.00  0.84           O  
ATOM    654  CG1 VAL A  82     -14.846  12.716  32.427  1.00  0.87           C  
ATOM    655  CG2 VAL A  82     -14.367  14.561  34.063  1.00  0.86           C  
ATOM    656  N   ILE A  83     -11.925  10.949  32.391  1.00  0.91           N  
ATOM    657  CA  ILE A  83     -11.474  10.007  31.373  1.00  0.92           C  
ATOM    658  C   ILE A  83     -12.655   9.171  30.884  1.00  0.91           C  
ATOM    659  CB  ILE A  83     -10.354   9.088  31.910  1.00  0.90           C  
ATOM    660  O   ILE A  83     -13.494   8.744  31.681  1.00  0.89           O  
ATOM    661  CG1 ILE A  83      -9.139   9.920  32.337  1.00  0.85           C  
ATOM    662  CG2 ILE A  83      -9.961   8.044  30.860  1.00  0.84           C  
ATOM    663  CD1 ILE A  83      -8.118   9.148  33.162  1.00  0.81           C  
ATOM    664  N   GLN A  84     -12.800   8.988  29.557  1.00  0.90           N  
ATOM    665  CA  GLN A  84     -13.802   8.118  28.951  1.00  0.90           C  
ATOM    666  C   GLN A  84     -13.146   6.957  28.209  1.00  0.89           C  
ATOM    667  CB  GLN A  84     -14.697   8.911  27.998  1.00  0.88           C  
ATOM    668  O   GLN A  84     -12.288   7.169  27.349  1.00  0.87           O  
ATOM    669  CG  GLN A  84     -15.839   8.097  27.405  1.00  0.86           C  
ATOM    670  CD  GLN A  84     -16.812   8.945  26.608  1.00  0.85           C  
ATOM    671  NE2 GLN A  84     -17.250   8.428  25.465  1.00  0.86           N  
ATOM    672  OE1 GLN A  84     -17.168  10.055  27.016  1.00  0.85           O  
ATOM    673  N   TYR A  85     -13.579   5.759  28.554  1.00  0.90           N  
ATOM    674  CA  TYR A  85     -13.261   4.529  27.836  1.00  0.90           C  
ATOM    675  C   TYR A  85     -14.457   4.046  27.025  1.00  0.88           C  
ATOM    676  CB  TYR A  85     -12.816   3.436  28.813  1.00  0.89           C  
ATOM    677  O   TYR A  85     -15.488   3.673  27.590  1.00  0.86           O  
ATOM    678  CG  TYR A  85     -12.536   2.109  28.151  1.00  0.89           C  
ATOM    679  CD1 TYR A  85     -11.546   1.988  27.178  1.00  0.87           C  
ATOM    680  CD2 TYR A  85     -13.261   0.973  28.496  1.00  0.87           C  
ATOM    681  CE1 TYR A  85     -11.286   0.768  26.565  1.00  0.88           C  
ATOM    682  CE2 TYR A  85     -13.009  -0.253  27.889  1.00  0.88           C  
ATOM    683  OH  TYR A  85     -11.767  -1.557  26.322  1.00  0.83           O  
ATOM    684  CZ  TYR A  85     -12.021  -0.346  26.926  1.00  0.87           C  
ATOM    685  N   SER A  86     -14.311   4.203  25.719  1.00  0.86           N  
ATOM    686  CA  SER A  86     -15.241   3.556  24.799  1.00  0.87           C  
ATOM    687  C   SER A  86     -14.855   2.101  24.555  1.00  0.85           C  
ATOM    688  CB  SER A  86     -15.289   4.308  23.468  1.00  0.84           C  
ATOM    689  O   SER A  86     -13.753   1.815  24.084  1.00  0.83           O  
ATOM    690  OG  SER A  86     -15.681   5.656  23.666  1.00  0.78           O  
ATOM    691  N   ILE A  87     -15.625   1.199  25.000  1.00  0.87           N  
ATOM    692  CA  ILE A  87     -15.296  -0.220  24.921  1.00  0.87           C  
ATOM    693  C   ILE A  87     -15.230  -0.653  23.458  1.00  0.85           C  
ATOM    694  CB  ILE A  87     -16.322  -1.082  25.690  1.00  0.86           C  
ATOM    695  O   ILE A  87     -16.229  -0.582  22.738  1.00  0.82           O  
ATOM    696  CG1 ILE A  87     -16.405  -0.633  27.154  1.00  0.86           C  
ATOM    697  CG2 ILE A  87     -15.961  -2.567  25.592  1.00  0.86           C  
ATOM    698  CD1 ILE A  87     -17.351  -1.470  28.004  1.00  0.83           C  
ATOM    699  N   PRO A  88     -13.971  -0.925  22.874  1.00  0.84           N  
ATOM    700  CA  PRO A  88     -13.824  -1.258  21.455  1.00  0.84           C  
ATOM    701  C   PRO A  88     -14.474  -2.591  21.091  1.00  0.83           C  
ATOM    702  CB  PRO A  88     -12.307  -1.320  21.262  1.00  0.82           C  
ATOM    703  O   PRO A  88     -14.675  -3.442  21.962  1.00  0.81           O  
ATOM    704  CG  PRO A  88     -11.759  -1.584  22.628  1.00  0.78           C  
ATOM    705  CD  PRO A  88     -12.733  -1.057  23.642  1.00  0.78           C  
ATOM    706  N   VAL A  89     -14.750  -2.857  19.811  1.00  0.77           N  
ATOM    707  CA  VAL A  89     -15.470  -3.999  19.259  1.00  0.77           C  
ATOM    708  C   VAL A  89     -14.761  -5.295  19.648  1.00  0.76           C  
ATOM    709  CB  VAL A  89     -15.597  -3.901  17.722  1.00  0.74           C  
ATOM    710  O   VAL A  89     -15.411  -6.304  19.930  1.00  0.74           O  
ATOM    711  CG1 VAL A  89     -16.192  -5.185  17.146  1.00  0.66           C  
ATOM    712  CG2 VAL A  89     -16.446  -2.693  17.333  1.00  0.65           C  
ATOM    713  N   ASN A  90     -13.375  -5.244  19.759  1.00  0.77           N  
ATOM    714  CA  ASN A  90     -12.562  -6.409  20.090  1.00  0.77           C  
ATOM    715  C   ASN A  90     -12.642  -6.745  21.576  1.00  0.78           C  
ATOM    716  CB  ASN A  90     -11.106  -6.183  19.674  1.00  0.74           C  
ATOM    717  O   ASN A  90     -12.459  -7.900  21.966  1.00  0.77           O  
ATOM    718  CG  ASN A  90     -10.488  -4.974  20.348  1.00  0.69           C  
ATOM    719  ND2 ASN A  90      -9.225  -5.095  20.740  1.00  0.64           N  
ATOM    720  OD1 ASN A  90     -11.140  -3.940  20.517  1.00  0.66           O  
ATOM    721  N   VAL A  91     -13.045  -5.873  22.497  1.00  0.83           N  
ATOM    722  CA  VAL A  91     -13.245  -6.097  23.925  1.00  0.84           C  
ATOM    723  C   VAL A  91     -14.687  -6.526  24.185  1.00  0.84           C  
ATOM    724  CB  VAL A  91     -12.907  -4.835  24.750  1.00  0.83           C  
ATOM    725  O   VAL A  91     -14.933  -7.488  24.915  1.00  0.83           O  
ATOM    726  CG1 VAL A  91     -13.285  -5.031  26.217  1.00  0.83           C  
ATOM    727  CG2 VAL A  91     -11.424  -4.492  24.618  1.00  0.83           C  
ATOM    728  N   ILE A  92     -15.663  -5.949  23.568  1.00  0.84           N  
ATOM    729  CA  ILE A  92     -17.077  -6.158  23.859  1.00  0.84           C  
ATOM    730  C   ILE A  92     -17.489  -7.564  23.431  1.00  0.82           C  
ATOM    731  CB  ILE A  92     -17.960  -5.103  23.155  1.00  0.81           C  
ATOM    732  O   ILE A  92     -18.484  -8.102  23.922  1.00  0.78           O  
ATOM    733  CG1 ILE A  92     -19.314  -4.982  23.864  1.00  0.73           C  
ATOM    734  CG2 ILE A  92     -18.146  -5.453  21.676  1.00  0.72           C  
ATOM    735  CD1 ILE A  92     -19.230  -4.381  25.260  1.00  0.71           C  
ATOM    736  N   LYS A  93     -16.579  -8.247  22.641  1.00  0.78           N  
ATOM    737  CA  LYS A  93     -16.844  -9.593  22.139  1.00  0.78           C  
ATOM    738  C   LYS A  93     -16.433 -10.651  23.159  1.00  0.77           C  
ATOM    739  CB  LYS A  93     -16.112  -9.827  20.817  1.00  0.75           C  
ATOM    740  O   LYS A  93     -16.812 -11.817  23.038  1.00  0.74           O  
ATOM    741  CG  LYS A  93     -16.718  -9.087  19.634  1.00  0.69           C  
ATOM    742  CD  LYS A  93     -15.919  -9.322  18.358  1.00  0.67           C  
ATOM    743  CE  LYS A  93     -16.530  -8.589  17.172  1.00  0.61           C  
ATOM    744  NZ  LYS A  93     -15.724  -8.779  15.929  1.00  0.55           N  
ATOM    745  N   HIS A  94     -15.630 -10.425  24.107  1.00  0.81           N  
ATOM    746  CA  HIS A  94     -15.170 -11.336  25.150  1.00  0.82           C  
ATOM    747  C   HIS A  94     -16.170 -11.407  26.299  1.00  0.82           C  
ATOM    748  CB  HIS A  94     -13.799 -10.903  25.673  1.00  0.79           C  
ATOM    749  O   HIS A  94     -16.163 -10.552  27.188  1.00  0.80           O  
ATOM    750  CG  HIS A  94     -12.687 -11.126  24.698  1.00  0.75           C  
ATOM    751  CD2 HIS A  94     -12.190 -10.333  23.720  1.00  0.71           C  
ATOM    752  ND1 HIS A  94     -11.951 -12.290  24.663  1.00  0.71           N  
ATOM    753  CE1 HIS A  94     -11.045 -12.202  23.704  1.00  0.70           C  
ATOM    754  NE2 HIS A  94     -11.169 -11.024  23.116  1.00  0.70           N  
ATOM    755  N   VAL A  95     -17.107 -12.471  26.135  1.00  0.82           N  
ATOM    756  CA  VAL A  95     -18.128 -12.692  27.153  1.00  0.84           C  
ATOM    757  C   VAL A  95     -17.466 -13.069  28.476  1.00  0.84           C  
ATOM    758  CB  VAL A  95     -19.127 -13.790  26.725  1.00  0.81           C  
ATOM    759  O   VAL A  95     -16.595 -13.940  28.515  1.00  0.83           O  
ATOM    760  CG1 VAL A  95     -20.149 -14.051  27.830  1.00  0.79           C  
ATOM    761  CG2 VAL A  95     -19.829 -13.396  25.427  1.00  0.78           C  
ATOM    762  N   GLY A  96     -17.903 -12.482  29.496  1.00  0.85           N  
ATOM    763  CA  GLY A  96     -17.484 -12.767  30.859  1.00  0.87           C  
ATOM    764  C   GLY A  96     -17.056 -11.529  31.624  1.00  0.88           C  
ATOM    765  O   GLY A  96     -17.372 -10.406  31.225  1.00  0.89           O  
ATOM    766  N   LYS A  97     -16.540 -11.740  32.754  1.00  0.87           N  
ATOM    767  CA  LYS A  97     -16.012 -10.682  33.612  1.00  0.89           C  
ATOM    768  C   LYS A  97     -14.722 -10.103  33.039  1.00  0.88           C  
ATOM    769  CB  LYS A  97     -15.768 -11.209  35.026  1.00  0.87           C  
ATOM    770  O   LYS A  97     -13.774 -10.841  32.762  1.00  0.86           O  
ATOM    771  CG  LYS A  97     -15.355 -10.137  36.024  1.00  0.88           C  
ATOM    772  CD  LYS A  97     -15.181 -10.713  37.423  1.00  0.88           C  
ATOM    773  CE  LYS A  97     -14.753  -9.643  38.419  1.00  0.91           C  
ATOM    774  NZ  LYS A  97     -14.534 -10.212  39.783  1.00  0.89           N  
ATOM    775  N   VAL A  98     -14.738  -8.816  32.980  1.00  0.89           N  
ATOM    776  CA  VAL A  98     -13.543  -8.056  32.630  1.00  0.91           C  
ATOM    777  C   VAL A  98     -13.003  -7.341  33.867  1.00  0.91           C  
ATOM    778  CB  VAL A  98     -13.828  -7.035  31.507  1.00  0.90           C  
ATOM    779  O   VAL A  98     -13.712  -6.548  34.491  1.00  0.90           O  
ATOM    780  CG1 VAL A  98     -12.541  -6.336  31.072  1.00  0.89           C  
ATOM    781  CG2 VAL A  98     -14.495  -7.723  30.317  1.00  0.89           C  
ATOM    782  N   ASN A  99     -11.787  -7.739  34.280  1.00  0.89           N  
ATOM    783  CA  ASN A  99     -11.050  -6.966  35.275  1.00  0.91           C  
ATOM    784  C   ASN A  99     -10.219  -5.864  34.626  1.00  0.90           C  
ATOM    785  CB  ASN A  99     -10.156  -7.883  36.112  1.00  0.88           C  
ATOM    786  O   ASN A  99      -9.382  -6.138  33.763  1.00  0.89           O  
ATOM    787  CG  ASN A  99     -10.939  -8.959  36.839  1.00  0.83           C  
ATOM    788  ND2 ASN A  99     -10.669 -10.216  36.507  1.00  0.85           N  
ATOM    789  OD1 ASN A  99     -11.782  -8.662  37.690  1.00  0.83           O  
ATOM    790  N   ALA A 100     -10.518  -4.573  35.059  1.00  0.91           N  
ATOM    791  CA  ALA A 100      -9.876  -3.407  34.458  1.00  0.92           C  
ATOM    792  C   ALA A 100      -8.964  -2.706  35.460  1.00  0.91           C  
ATOM    793  CB  ALA A 100     -10.927  -2.435  33.928  1.00  0.90           C  
ATOM    794  O   ALA A 100      -9.331  -2.527  36.624  1.00  0.90           O  
ATOM    795  N   LYS A 101      -7.726  -2.408  34.966  1.00  0.90           N  
ATOM    796  CA  LYS A 101      -6.770  -1.599  35.716  1.00  0.91           C  
ATOM    797  C   LYS A 101      -6.404  -0.330  34.951  1.00  0.91           C  
ATOM    798  CB  LYS A 101      -5.508  -2.407  36.024  1.00  0.89           C  
ATOM    799  O   LYS A 101      -5.774  -0.396  33.893  1.00  0.89           O  
ATOM    800  CG  LYS A 101      -5.763  -3.666  36.839  1.00  0.84           C  
ATOM    801  CD  LYS A 101      -4.460  -4.326  37.271  1.00  0.83           C  
ATOM    802  CE  LYS A 101      -4.714  -5.582  38.094  1.00  0.82           C  
ATOM    803  NZ  LYS A 101      -3.441  -6.201  38.568  1.00  0.79           N  
ATOM    804  N   LEU A 102      -6.805   0.819  35.497  1.00  0.90           N  
ATOM    805  CA  LEU A 102      -6.421   2.107  34.931  1.00  0.91           C  
ATOM    806  C   LEU A 102      -5.137   2.622  35.574  1.00  0.90           C  
ATOM    807  CB  LEU A 102      -7.544   3.131  35.117  1.00  0.90           C  
ATOM    808  O   LEU A 102      -5.050   2.725  36.800  1.00  0.89           O  
ATOM    809  CG  LEU A 102      -7.270   4.541  34.590  1.00  0.90           C  
ATOM    810  CD1 LEU A 102      -7.218   4.536  33.066  1.00  0.88           C  
ATOM    811  CD2 LEU A 102      -8.331   5.514  35.091  1.00  0.88           C  
ATOM    812  N   PHE A 103      -4.130   2.923  34.652  1.00  0.88           N  
ATOM    813  CA  PHE A 103      -2.904   3.632  34.997  1.00  0.89           C  
ATOM    814  C   PHE A 103      -2.895   5.027  34.382  1.00  0.88           C  
ATOM    815  CB  PHE A 103      -1.676   2.844  34.531  1.00  0.88           C  
ATOM    816  O   PHE A 103      -3.446   5.238  33.300  1.00  0.87           O  
ATOM    817  CG  PHE A 103      -1.553   1.484  35.161  1.00  0.86           C  
ATOM    818  CD1 PHE A 103      -0.804   1.303  36.318  1.00  0.84           C  
ATOM    819  CD2 PHE A 103      -2.187   0.384  34.597  1.00  0.85           C  
ATOM    820  CE1 PHE A 103      -0.688   0.044  36.903  1.00  0.86           C  
ATOM    821  CE2 PHE A 103      -2.075  -0.877  35.176  1.00  0.85           C  
ATOM    822  CZ  PHE A 103      -1.325  -1.045  36.329  1.00  0.85           C  
ATOM    823  N   LEU A 104      -2.331   5.988  35.046  1.00  0.88           N  
ATOM    824  CA  LEU A 104      -1.836   7.257  34.524  1.00  0.88           C  
ATOM    825  C   LEU A 104      -0.316   7.238  34.401  1.00  0.86           C  
ATOM    826  CB  LEU A 104      -2.272   8.415  35.425  1.00  0.86           C  
ATOM    827  O   LEU A 104       0.389   7.057  35.396  1.00  0.83           O  
ATOM    828  CG  LEU A 104      -3.774   8.545  35.682  1.00  0.84           C  
ATOM    829  CD1 LEU A 104      -4.051   9.706  36.632  1.00  0.82           C  
ATOM    830  CD2 LEU A 104      -4.528   8.731  34.369  1.00  0.83           C  
ATOM    831  N   VAL A 105       0.201   7.282  33.109  1.00  0.84           N  
ATOM    832  CA  VAL A 105       1.604   7.085  32.763  1.00  0.85           C  
ATOM    833  C   VAL A 105       2.168   8.361  32.142  1.00  0.83           C  
ATOM    834  CB  VAL A 105       1.789   5.894  31.796  1.00  0.82           C  
ATOM    835  O   VAL A 105       1.513   8.997  31.312  1.00  0.81           O  
ATOM    836  CG1 VAL A 105       3.273   5.596  31.584  1.00  0.74           C  
ATOM    837  CG2 VAL A 105       1.063   4.659  32.327  1.00  0.73           C  
ATOM    838  N   ASN A 106       3.304   8.753  32.446  1.00  0.81           N  
ATOM    839  CA  ASN A 106       4.191   9.674  31.743  1.00  0.82           C  
ATOM    840  C   ASN A 106       5.593   9.092  31.585  1.00  0.78           C  
ATOM    841  CB  ASN A 106       4.253  11.019  32.469  1.00  0.78           C  
ATOM    842  O   ASN A 106       5.803   7.899  31.809  1.00  0.73           O  
ATOM    843  CG  ASN A 106       4.984  10.935  33.794  1.00  0.76           C  
ATOM    844  ND2 ASN A 106       4.651  11.833  34.714  1.00  0.76           N  
ATOM    845  OD1 ASN A 106       5.843  10.070  33.989  1.00  0.75           O  
ATOM    846  N   GLU A 107       6.593   9.829  31.100  1.00  0.73           N  
ATOM    847  CA  GLU A 107       7.939   9.372  30.769  1.00  0.75           C  
ATOM    848  C   GLU A 107       8.652   8.816  31.998  1.00  0.73           C  
ATOM    849  CB  GLU A 107       8.758  10.510  30.155  1.00  0.70           C  
ATOM    850  O   GLU A 107       9.523   7.951  31.880  1.00  0.73           O  
ATOM    851  CG  GLU A 107       8.241  10.982  28.804  1.00  0.64           C  
ATOM    852  CD  GLU A 107       9.077  12.098  28.198  1.00  0.63           C  
ATOM    853  OE1 GLU A 107      10.017  12.584  28.867  1.00  0.69           O  
ATOM    854  OE2 GLU A 107       8.789  12.490  27.045  1.00  0.64           O  
ATOM    855  N   ASN A 108       8.245   9.339  33.174  1.00  0.75           N  
ATOM    856  CA  ASN A 108       9.013   9.099  34.392  1.00  0.78           C  
ATOM    857  C   ASN A 108       8.282   8.151  35.337  1.00  0.76           C  
ATOM    858  CB  ASN A 108       9.323  10.420  35.099  1.00  0.74           C  
ATOM    859  O   ASN A 108       8.912   7.455  36.136  1.00  0.74           O  
ATOM    860  CG  ASN A 108      10.230  11.320  34.284  1.00  0.70           C  
ATOM    861  ND2 ASN A 108       9.864  12.592  34.179  1.00  0.76           N  
ATOM    862  OD1 ASN A 108      11.251  10.876  33.753  1.00  0.74           O  
ATOM    863  N   GLU A 109       7.016   8.157  35.305  1.00  0.81           N  
ATOM    864  CA  GLU A 109       6.221   7.558  36.373  1.00  0.83           C  
ATOM    865  C   GLU A 109       4.944   6.928  35.824  1.00  0.82           C  
ATOM    866  CB  GLU A 109       5.877   8.603  37.438  1.00  0.79           C  
ATOM    867  O   GLU A 109       4.403   7.387  34.816  1.00  0.80           O  
ATOM    868  CG  GLU A 109       7.091   9.163  38.165  1.00  0.71           C  
ATOM    869  CD  GLU A 109       6.737  10.232  39.187  1.00  0.68           C  
ATOM    870  OE1 GLU A 109       5.737  10.958  38.985  1.00  0.70           O  
ATOM    871  OE2 GLU A 109       7.467  10.346  40.197  1.00  0.66           O  
ATOM    872  N   SER A 110       4.451   5.864  36.411  1.00  0.84           N  
ATOM    873  CA  SER A 110       3.146   5.232  36.252  1.00  0.86           C  
ATOM    874  C   SER A 110       2.401   5.158  37.581  1.00  0.84           C  
ATOM    875  CB  SER A 110       3.298   3.828  35.664  1.00  0.82           C  
ATOM    876  O   SER A 110       2.910   4.596  38.553  1.00  0.81           O  
ATOM    877  OG  SER A 110       2.030   3.232  35.450  1.00  0.78           O  
ATOM    878  N   ILE A 111       1.254   5.870  37.673  1.00  0.85           N  
ATOM    879  CA  ILE A 111       0.388   5.864  38.847  1.00  0.86           C  
ATOM    880  C   ILE A 111      -0.808   4.947  38.602  1.00  0.86           C  
ATOM    881  CB  ILE A 111      -0.093   7.289  39.202  1.00  0.84           C  
ATOM    882  O   ILE A 111      -1.558   5.138  37.642  1.00  0.85           O  
ATOM    883  CG1 ILE A 111       1.106   8.211  39.450  1.00  0.80           C  
ATOM    884  CG2 ILE A 111      -1.021   7.258  40.420  1.00  0.80           C  
ATOM    885  CD1 ILE A 111       0.730   9.671  39.665  1.00  0.77           C  
ATOM    886  N   HIS A 112      -0.998   3.970  39.446  1.00  0.84           N  
ATOM    887  CA  HIS A 112      -2.200   3.143  39.447  1.00  0.86           C  
ATOM    888  C   HIS A 112      -3.404   3.923  39.963  1.00  0.86           C  
ATOM    889  CB  HIS A 112      -1.985   1.887  40.294  1.00  0.83           C  
ATOM    890  O   HIS A 112      -3.503   4.200  41.161  1.00  0.84           O  
ATOM    891  CG  HIS A 112      -3.122   0.918  40.229  1.00  0.79           C  
ATOM    892  CD2 HIS A 112      -4.080   0.733  39.290  1.00  0.78           C  
ATOM    893  ND1 HIS A 112      -3.371  -0.005  41.222  1.00  0.77           N  
ATOM    894  CE1 HIS A 112      -4.435  -0.719  40.894  1.00  0.79           C  
ATOM    895  NE2 HIS A 112      -4.884  -0.291  39.726  1.00  0.80           N  
ATOM    896  N   ALA A 113      -4.392   4.249  39.016  1.00  0.87           N  
ATOM    897  CA  ALA A 113      -5.512   5.133  39.327  1.00  0.89           C  
ATOM    898  C   ALA A 113      -6.688   4.349  39.902  1.00  0.89           C  
ATOM    899  CB  ALA A 113      -5.947   5.900  38.080  1.00  0.87           C  
ATOM    900  O   ALA A 113      -7.266   4.741  40.918  1.00  0.88           O  
ATOM    901  N   VAL A 114      -7.014   3.145  39.331  1.00  0.89           N  
ATOM    902  CA  VAL A 114      -8.150   2.382  39.838  1.00  0.90           C  
ATOM    903  C   VAL A 114      -8.127   0.971  39.253  1.00  0.89           C  
ATOM    904  CB  VAL A 114      -9.491   3.074  39.509  1.00  0.88           C  
ATOM    905  O   VAL A 114      -7.749   0.779  38.095  1.00  0.88           O  
ATOM    906  CG1 VAL A 114      -9.695   3.166  37.998  1.00  0.84           C  
ATOM    907  CG2 VAL A 114     -10.651   2.326  40.164  1.00  0.83           C  
ATOM    908  N   ASN A 115      -8.605  -0.080  40.159  1.00  0.89           N  
ATOM    909  CA  ASN A 115      -9.130  -1.376  39.742  1.00  0.91           C  
ATOM    910  C   ASN A 115     -10.656  -1.395  39.761  1.00  0.90           C  
ATOM    911  CB  ASN A 115      -8.574  -2.491  40.630  1.00  0.87           C  
ATOM    912  O   ASN A 115     -11.274  -0.980  40.744  1.00  0.89           O  
ATOM    913  CG  ASN A 115      -7.064  -2.600  40.554  1.00  0.76           C  
ATOM    914  ND2 ASN A 115      -6.459  -3.184  41.581  1.00  0.73           N  
ATOM    915  OD1 ASN A 115      -6.446  -2.162  39.580  1.00  0.72           O  
ATOM    916  N   PHE A 116     -11.216  -1.885  38.648  1.00  0.91           N  
ATOM    917  CA  PHE A 116     -12.647  -2.166  38.649  1.00  0.92           C  
ATOM    918  C   PHE A 116     -12.966  -3.359  37.757  1.00  0.90           C  
ATOM    919  CB  PHE A 116     -13.437  -0.938  38.187  1.00  0.91           C  
ATOM    920  O   PHE A 116     -12.106  -3.828  37.008  1.00  0.88           O  
ATOM    921  CG  PHE A 116     -13.145  -0.527  36.769  1.00  0.91           C  
ATOM    922  CD1 PHE A 116     -12.062   0.294  36.477  1.00  0.90           C  
ATOM    923  CD2 PHE A 116     -13.954  -0.962  35.727  1.00  0.90           C  
ATOM    924  CE1 PHE A 116     -11.789   0.676  35.166  1.00  0.90           C  
ATOM    925  CE2 PHE A 116     -13.687  -0.584  34.414  1.00  0.90           C  
ATOM    926  CZ  PHE A 116     -12.605   0.235  34.135  1.00  0.90           C  
ATOM    927  N   SER A 117     -14.132  -3.950  37.909  1.00  0.91           N  
ATOM    928  CA  SER A 117     -14.592  -5.008  37.015  1.00  0.93           C  
ATOM    929  C   SER A 117     -15.987  -4.709  36.477  1.00  0.91           C  
ATOM    930  CB  SER A 117     -14.594  -6.357  37.736  1.00  0.91           C  
ATOM    931  O   SER A 117     -16.770  -4.008  37.121  1.00  0.90           O  
ATOM    932  OG  SER A 117     -15.462  -6.327  38.856  1.00  0.87           O  
ATOM    933  N   PHE A 118     -16.258  -5.135  35.235  1.00  0.92           N  
ATOM    934  CA  PHE A 118     -17.578  -5.119  34.616  1.00  0.92           C  
ATOM    935  C   PHE A 118     -17.843  -6.422  33.872  1.00  0.90           C  
ATOM    936  CB  PHE A 118     -17.710  -3.931  33.658  1.00  0.91           C  
ATOM    937  O   PHE A 118     -16.945  -7.254  33.728  1.00  0.87           O  
ATOM    938  CG  PHE A 118     -16.730  -3.961  32.516  1.00  0.92           C  
ATOM    939  CD1 PHE A 118     -15.454  -3.431  32.662  1.00  0.90           C  
ATOM    940  CD2 PHE A 118     -17.086  -4.520  31.295  1.00  0.90           C  
ATOM    941  CE1 PHE A 118     -14.546  -3.458  31.606  1.00  0.90           C  
ATOM    942  CE2 PHE A 118     -16.184  -4.551  30.236  1.00  0.90           C  
ATOM    943  CZ  PHE A 118     -14.914  -4.018  30.393  1.00  0.90           C  
ATOM    944  N   ASN A 119     -19.076  -6.709  33.485  1.00  0.91           N  
ATOM    945  CA  ASN A 119     -19.434  -7.926  32.763  1.00  0.91           C  
ATOM    946  C   ASN A 119     -19.835  -7.624  31.322  1.00  0.90           C  
ATOM    947  CB  ASN A 119     -20.563  -8.666  33.485  1.00  0.89           C  
ATOM    948  O   ASN A 119     -20.506  -6.625  31.055  1.00  0.87           O  
ATOM    949  CG  ASN A 119     -20.205  -9.025  34.914  1.00  0.84           C  
ATOM    950  ND2 ASN A 119     -20.980  -8.516  35.864  1.00  0.85           N  
ATOM    951  OD1 ASN A 119     -19.240  -9.753  35.161  1.00  0.84           O  
ATOM    952  N   ILE A 120     -19.332  -8.425  30.335  1.00  0.89           N  
ATOM    953  CA  ILE A 120     -19.869  -8.544  28.984  1.00  0.89           C  
ATOM    954  C   ILE A 120     -20.775  -9.771  28.895  1.00  0.87           C  
ATOM    955  CB  ILE A 120     -18.740  -8.634  27.932  1.00  0.88           C  
ATOM    956  O   ILE A 120     -20.360 -10.882  29.231  1.00  0.84           O  
ATOM    957  CG1 ILE A 120     -17.815  -7.416  28.036  1.00  0.88           C  
ATOM    958  CG2 ILE A 120     -19.325  -8.759  26.522  1.00  0.87           C  
ATOM    959  CD1 ILE A 120     -16.550  -7.526  27.197  1.00  0.85           C  
ATOM    960  N   ILE A 121     -22.013  -9.581  28.670  1.00  0.86           N  
ATOM    961  CA  ILE A 121     -23.050 -10.604  28.601  1.00  0.86           C  
ATOM    962  C   ILE A 121     -23.364 -10.923  27.141  1.00  0.84           C  
ATOM    963  CB  ILE A 121     -24.333 -10.160  29.340  1.00  0.84           C  
ATOM    964  O   ILE A 121     -23.468 -10.018  26.310  1.00  0.80           O  
ATOM    965  CG1 ILE A 121     -24.022  -9.847  30.808  1.00  0.83           C  
ATOM    966  CG2 ILE A 121     -25.420 -11.233  29.227  1.00  0.82           C  
ATOM    967  CD1 ILE A 121     -25.196  -9.259  31.578  1.00  0.80           C  
ATOM    968  N   ASP A 122     -23.340 -12.189  26.731  1.00  0.81           N  
ATOM    969  CA  ASP A 122     -23.870 -12.657  25.454  1.00  0.81           C  
ATOM    970  C   ASP A 122     -25.347 -12.299  25.308  1.00  0.80           C  
ATOM    971  CB  ASP A 122     -23.679 -14.168  25.314  1.00  0.79           C  
ATOM    972  O   ASP A 122     -26.164 -12.655  26.160  1.00  0.78           O  
ATOM    973  CG  ASP A 122     -23.997 -14.680  23.921  1.00  0.75           C  
ATOM    974  OD1 ASP A 122     -24.494 -13.898  23.082  1.00  0.75           O  
ATOM    975  OD2 ASP A 122     -23.751 -15.878  23.659  1.00  0.77           O  
ATOM    976  N   SER A 123     -25.548 -11.452  24.362  1.00  0.78           N  
ATOM    977  CA  SER A 123     -26.920 -11.007  24.136  1.00  0.78           C  
ATOM    978  C   SER A 123     -27.792 -12.145  23.617  1.00  0.77           C  
ATOM    979  CB  SER A 123     -26.950  -9.839  23.149  1.00  0.75           C  
ATOM    980  O   SER A 123     -29.012 -12.003  23.516  1.00  0.73           O  
ATOM    981  OG  SER A 123     -26.365 -10.211  21.913  1.00  0.70           O  
ATOM    982  N   GLY A 124     -27.276 -13.349  23.325  1.00  0.66           N  
ATOM    983  CA  GLY A 124     -27.995 -14.481  22.763  1.00  0.65           C  
ATOM    984  C   GLY A 124     -28.536 -14.213  21.372  1.00  0.65           C  
ATOM    985  O   GLY A 124     -29.188 -15.073  20.777  1.00  0.62           O  
ATOM    986  N   VAL A 125     -28.581 -12.910  20.932  1.00  0.53           N  
ATOM    987  CA  VAL A 125     -29.167 -12.516  19.655  1.00  0.52           C  
ATOM    988  C   VAL A 125     -28.177 -12.788  18.525  1.00  0.52           C  
ATOM    989  CB  VAL A 125     -29.579 -11.026  19.655  1.00  0.48           C  
ATOM    990  O   VAL A 125     -28.574 -12.957  17.370  1.00  0.49           O  
ATOM    991  CG1 VAL A 125     -30.363 -10.683  18.390  1.00  0.43           C  
ATOM    992  CG2 VAL A 125     -30.401 -10.701  20.901  1.00  0.44           C  
ATOM    993  N   GLU A 126     -26.953 -13.434  18.658  1.00  0.40           N  
ATOM    994  CA  GLU A 126     -25.781 -13.978  17.981  1.00  0.40           C  
ATOM    995  C   GLU A 126     -25.918 -15.483  17.764  1.00  0.40           C  
ATOM    996  CB  GLU A 126     -24.509 -13.675  18.778  1.00  0.37           C  
ATOM    997  O   GLU A 126     -25.644 -16.273  18.670  1.00  0.39           O  
ATOM    998  CG  GLU A 126     -24.118 -12.205  18.775  1.00  0.35           C  
ATOM    999  CD  GLU A 126     -22.733 -11.951  19.349  1.00  0.40           C  
ATOM   1000  OE1 GLU A 126     -22.125 -12.894  19.905  1.00  0.43           O  
ATOM   1001  OE2 GLU A 126     -22.252 -10.801  19.241  1.00  0.40           O  
ATOM   1002  N   GLY A 127     -27.081 -16.229  17.398  1.00  0.35           N  
ATOM   1003  CA  GLY A 127     -27.491 -17.425  16.680  1.00  0.36           C  
ATOM   1004  C   GLY A 127     -26.703 -17.654  15.404  1.00  0.34           C  
ATOM   1005  O   GLY A 127     -26.285 -16.699  14.746  1.00  0.33           O  
ATOM   1006  N   PRO A 128     -25.807 -19.037  15.342  1.00  0.32           N  
ATOM   1007  CA  PRO A 128     -24.877 -19.804  14.510  1.00  0.33           C  
ATOM   1008  C   PRO A 128     -24.053 -18.919  13.578  1.00  0.32           C  
ATOM   1009  CB  PRO A 128     -25.799 -20.729  13.712  1.00  0.29           C  
ATOM   1010  O   PRO A 128     -22.994 -19.337  13.101  1.00  0.31           O  
ATOM   1011  CG  PRO A 128     -27.175 -20.198  13.953  1.00  0.29           C  
ATOM   1012  CD  PRO A 128     -27.117 -19.225  15.095  1.00  0.33           C  
ATOM   1013  N   VAL A 129     -24.437 -17.669  13.468  1.00  0.28           N  
ATOM   1014  CA  VAL A 129     -23.914 -16.909  12.338  1.00  0.27           C  
ATOM   1015  C   VAL A 129     -22.712 -16.079  12.784  1.00  0.28           C  
ATOM   1016  CB  VAL A 129     -24.995 -15.992  11.722  1.00  0.25           C  
ATOM   1017  O   VAL A 129     -21.791 -15.840  12.000  1.00  0.27           O  
ATOM   1018  CG1 VAL A 129     -24.453 -15.272  10.488  1.00  0.23           C  
ATOM   1019  CG2 VAL A 129     -26.241 -16.802  11.367  1.00  0.25           C  
ATOM   1020  N   ARG A 130     -22.155 -16.374  14.072  1.00  0.33           N  
ATOM   1021  CA  ARG A 130     -20.861 -16.056  14.668  1.00  0.33           C  
ATOM   1022  C   ARG A 130     -20.474 -17.091  15.718  1.00  0.33           C  
ATOM   1023  CB  ARG A 130     -20.885 -14.660  15.292  1.00  0.31           C  
ATOM   1024  O   ARG A 130     -20.844 -16.966  16.887  1.00  0.31           O  
ATOM   1025  CG  ARG A 130     -20.625 -13.537  14.300  1.00  0.30           C  
ATOM   1026  CD  ARG A 130     -20.557 -12.181  14.988  1.00  0.35           C  
ATOM   1027  NE  ARG A 130     -20.412 -11.094  14.024  1.00  0.32           N  
ATOM   1028  NH1 ARG A 130     -20.103  -9.447  15.615  1.00  0.27           N  
ATOM   1029  NH2 ARG A 130     -20.083  -8.912  13.386  1.00  0.23           N  
ATOM   1030  CZ  ARG A 130     -20.200  -9.820  14.344  1.00  0.29           C  
ATOM   1031  N   LYS A 131     -20.846 -18.357  15.774  1.00  0.32           N  
ATOM   1032  CA  LYS A 131     -19.760 -19.247  16.176  1.00  0.33           C  
ATOM   1033  C   LYS A 131     -18.473 -18.918  15.425  1.00  0.32           C  
ATOM   1034  CB  LYS A 131     -20.147 -20.708  15.938  1.00  0.30           C  
ATOM   1035  O   LYS A 131     -18.352 -19.207  14.233  1.00  0.31           O  
ATOM   1036  CG  LYS A 131     -20.575 -21.448  17.196  1.00  0.29           C  
ATOM   1037  CD  LYS A 131     -20.903 -22.906  16.902  1.00  0.33           C  
ATOM   1038  CE  LYS A 131     -21.338 -23.647  18.160  1.00  0.27           C  
ATOM   1039  NZ  LYS A 131     -21.649 -25.080  17.879  1.00  0.29           N  
ATOM   1040  N   GLU A 132     -18.268 -17.558  14.853  1.00  0.27           N  
ATOM   1041  CA  GLU A 132     -17.013 -16.902  14.499  1.00  0.29           C  
ATOM   1042  C   GLU A 132     -15.894 -17.298  15.458  1.00  0.28           C  
ATOM   1043  CB  GLU A 132     -17.184 -15.381  14.490  1.00  0.26           C  
ATOM   1044  O   GLU A 132     -16.044 -17.183  16.676  1.00  0.27           O  
ATOM   1045  CG  GLU A 132     -17.867 -14.846  13.240  1.00  0.25           C  
ATOM   1046  CD  GLU A 132     -18.059 -13.338  13.259  1.00  0.30           C  
ATOM   1047  OE1 GLU A 132     -17.705 -12.694  14.273  1.00  0.36           O  
ATOM   1048  OE2 GLU A 132     -18.568 -12.796  12.252  1.00  0.28           O  
ATOM   1049  N   LEU A 133     -15.410 -18.649  15.454  1.00  0.32           N  
ATOM   1050  CA  LEU A 133     -14.095 -19.223  15.715  1.00  0.32           C  
ATOM   1051  C   LEU A 133     -13.284 -18.326  16.644  1.00  0.32           C  
ATOM   1052  CB  LEU A 133     -13.335 -19.440  14.404  1.00  0.29           C  
ATOM   1053  O   LEU A 133     -13.023 -17.165  16.320  1.00  0.30           O  
ATOM   1054  CG  LEU A 133     -13.856 -20.554  13.495  1.00  0.28           C  
ATOM   1055  CD1 LEU A 133     -13.213 -20.455  12.115  1.00  0.25           C  
ATOM   1056  CD2 LEU A 133     -13.592 -21.921  14.117  1.00  0.28           C  
ATOM   1057  N   SER A 134     -13.782 -18.042  17.923  1.00  0.33           N  
ATOM   1058  CA  SER A 134     -12.944 -17.593  19.029  1.00  0.33           C  
ATOM   1059  C   SER A 134     -11.485 -17.468  18.603  1.00  0.33           C  
ATOM   1060  CB  SER A 134     -13.057 -18.555  20.213  1.00  0.30           C  
ATOM   1061  O   SER A 134     -10.911 -18.410  18.051  1.00  0.31           O  
ATOM   1062  OG  SER A 134     -12.305 -19.733  19.977  1.00  0.31           O  
ATOM   1063  N   PHE A 135     -11.073 -16.429  17.694  1.00  0.34           N  
ATOM   1064  CA  PHE A 135      -9.754 -15.867  17.432  1.00  0.35           C  
ATOM   1065  C   PHE A 135      -8.787 -16.204  18.561  1.00  0.34           C  
ATOM   1066  CB  PHE A 135      -9.841 -14.348  17.253  1.00  0.31           C  
ATOM   1067  O   PHE A 135      -7.591 -15.923  18.466  1.00  0.32           O  
ATOM   1068  CG  PHE A 135     -10.438 -13.926  15.937  1.00  0.30           C  
ATOM   1069  CD1 PHE A 135      -9.664 -13.901  14.783  1.00  0.28           C  
ATOM   1070  CD2 PHE A 135     -11.773 -13.553  15.855  1.00  0.30           C  
ATOM   1071  CE1 PHE A 135     -10.214 -13.511  13.564  1.00  0.30           C  
ATOM   1072  CE2 PHE A 135     -12.329 -13.162  14.640  1.00  0.33           C  
ATOM   1073  CZ  PHE A 135     -11.548 -13.140  13.496  1.00  0.29           C  
ATOM   1074  N   ASN A 136      -9.159 -17.124  19.565  1.00  0.31           N  
ATOM   1075  CA  ASN A 136      -8.255 -17.636  20.589  1.00  0.34           C  
ATOM   1076  C   ASN A 136      -7.594 -18.940  20.152  1.00  0.31           C  
ATOM   1077  CB  ASN A 136      -8.999 -17.834  21.911  1.00  0.28           C  
ATOM   1078  O   ASN A 136      -6.470 -19.239  20.561  1.00  0.29           O  
ATOM   1079  CG  ASN A 136      -9.102 -16.557  22.721  1.00  0.28           C  
ATOM   1080  ND2 ASN A 136     -10.012 -16.540  23.688  1.00  0.23           N  
ATOM   1081  OD1 ASN A 136      -8.372 -15.593  22.478  1.00  0.31           O  
ATOM   1082  N   LEU A 137      -8.036 -19.598  19.050  1.00  0.32           N  
ATOM   1083  CA  LEU A 137      -7.390 -20.832  18.617  1.00  0.33           C  
ATOM   1084  C   LEU A 137      -6.281 -20.541  17.611  1.00  0.32           C  
ATOM   1085  CB  LEU A 137      -8.416 -21.787  18.001  1.00  0.30           C  
ATOM   1086  O   LEU A 137      -5.281 -21.260  17.557  1.00  0.31           O  
ATOM   1087  CG  LEU A 137      -8.996 -22.851  18.933  1.00  0.29           C  
ATOM   1088  CD1 LEU A 137     -10.424 -23.194  18.522  1.00  0.27           C  
ATOM   1089  CD2 LEU A 137      -8.119 -24.099  18.932  1.00  0.29           C  
ATOM   1090  N   VAL A 138      -6.304 -19.368  17.021  1.00  0.35           N  
ATOM   1091  CA  VAL A 138      -5.167 -19.015  16.178  1.00  0.35           C  
ATOM   1092  C   VAL A 138      -4.197 -18.133  16.961  1.00  0.35           C  
ATOM   1093  CB  VAL A 138      -5.619 -18.295  14.887  1.00  0.33           C  
ATOM   1094  O   VAL A 138      -2.983 -18.345  16.918  1.00  0.34           O  
ATOM   1095  CG1 VAL A 138      -4.416 -17.956  14.009  1.00  0.32           C  
ATOM   1096  CG2 VAL A 138      -6.620 -19.155  14.119  1.00  0.32           C  
ATOM   1097  N   ASP A 139      -4.657 -17.308  17.818  1.00  0.37           N  
ATOM   1098  CA  ASP A 139      -3.795 -16.599  18.760  1.00  0.39           C  
ATOM   1099  C   ASP A 139      -3.169 -17.565  19.763  1.00  0.37           C  
ATOM   1100  CB  ASP A 139      -4.583 -15.513  19.495  1.00  0.36           C  
ATOM   1101  O   ASP A 139      -1.959 -17.524  20.000  1.00  0.35           O  
ATOM   1102  CG  ASP A 139      -4.669 -14.213  18.716  1.00  0.35           C  
ATOM   1103  OD1 ASP A 139      -4.033 -14.099  17.647  1.00  0.35           O  
ATOM   1104  OD2 ASP A 139      -5.378 -13.292  19.178  1.00  0.35           O  
ATOM   1105  N   ASP A 140      -3.983 -18.514  20.400  1.00  0.40           N  
ATOM   1106  CA  ASP A 140      -3.451 -19.588  21.233  1.00  0.41           C  
ATOM   1107  C   ASP A 140      -2.611 -20.559  20.407  1.00  0.40           C  
ATOM   1108  CB  ASP A 140      -4.588 -20.338  21.931  1.00  0.39           C  
ATOM   1109  O   ASP A 140      -1.545 -20.996  20.848  1.00  0.39           O  
ATOM   1110  CG  ASP A 140      -5.087 -19.631  23.179  1.00  0.39           C  
ATOM   1111  OD1 ASP A 140      -4.394 -18.721  23.682  1.00  0.40           O  
ATOM   1112  OD2 ASP A 140      -6.181 -19.990  23.665  1.00  0.41           O  
ATOM   1113  N   ALA A 141      -3.080 -20.790  19.130  1.00  0.40           N  
ATOM   1114  CA  ALA A 141      -2.251 -21.604  18.245  1.00  0.40           C  
ATOM   1115  C   ALA A 141      -1.023 -20.830  17.777  1.00  0.40           C  
ATOM   1116  CB  ALA A 141      -3.065 -22.081  17.044  1.00  0.39           C  
ATOM   1117  O   ALA A 141       0.096 -21.349  17.808  1.00  0.39           O  
ATOM   1118  N   ILE A 142      -1.238 -19.546  17.455  1.00  0.40           N  
ATOM   1119  CA  ILE A 142      -0.079 -18.729  17.111  1.00  0.41           C  
ATOM   1120  C   ILE A 142       0.747 -18.451  18.364  1.00  0.40           C  
ATOM   1121  CB  ILE A 142      -0.503 -17.402  16.443  1.00  0.39           C  
ATOM   1122  O   ILE A 142       1.968 -18.622  18.361  1.00  0.39           O  
ATOM   1123  CG1 ILE A 142      -1.094 -17.668  15.054  1.00  0.37           C  
ATOM   1124  CG2 ILE A 142       0.684 -16.438  16.357  1.00  0.37           C  
ATOM   1125  CD1 ILE A 142      -1.730 -16.445  14.407  1.00  0.37           C  
ATOM   1126  N   ARG A 143       0.125 -18.045  19.530  1.00  0.44           N  
ATOM   1127  CA  ARG A 143       0.850 -17.942  20.792  1.00  0.46           C  
ATOM   1128  C   ARG A 143       1.513 -19.267  21.152  1.00  0.44           C  
ATOM   1129  CB  ARG A 143      -0.088 -17.502  21.918  1.00  0.44           C  
ATOM   1130  O   ARG A 143       2.700 -19.303  21.486  1.00  0.44           O  
ATOM   1131  CG  ARG A 143      -0.119 -15.999  22.143  1.00  0.44           C  
ATOM   1132  CD  ARG A 143      -1.080 -15.615  23.259  1.00  0.47           C  
ATOM   1133  NE  ARG A 143      -1.528 -14.232  23.133  1.00  0.48           N  
ATOM   1134  NH1 ARG A 143      -1.975 -13.953  25.382  1.00  0.37           N  
ATOM   1135  NH2 ARG A 143      -2.329 -12.227  23.916  1.00  0.33           N  
ATOM   1136  CZ  ARG A 143      -1.943 -13.474  24.144  1.00  0.47           C  
ATOM   1137  N   ARG A 144       0.692 -20.358  21.215  1.00  0.42           N  
ATOM   1138  CA  ARG A 144       1.258 -21.685  21.431  1.00  0.44           C  
ATOM   1139  C   ARG A 144       2.270 -22.033  20.345  1.00  0.42           C  
ATOM   1140  CB  ARG A 144       0.151 -22.741  21.473  1.00  0.43           C  
ATOM   1141  O   ARG A 144       3.354 -22.540  20.639  1.00  0.41           O  
ATOM   1142  CG  ARG A 144       0.376 -23.829  22.511  1.00  0.42           C  
ATOM   1143  CD  ARG A 144      -0.799 -24.794  22.581  1.00  0.45           C  
ATOM   1144  NE  ARG A 144      -0.399 -26.093  23.114  1.00  0.46           N  
ATOM   1145  NH1 ARG A 144      -2.529 -26.988  23.095  1.00  0.36           N  
ATOM   1146  NH2 ARG A 144      -0.759 -28.244  23.833  1.00  0.31           N  
ATOM   1147  CZ  ARG A 144      -1.230 -27.106  23.346  1.00  0.44           C  
ATOM   1148  N   ILE A 145       1.996 -21.582  19.097  1.00  0.41           N  
ATOM   1149  CA  ILE A 145       2.867 -21.844  17.956  1.00  0.41           C  
ATOM   1150  C   ILE A 145       4.150 -21.026  18.087  1.00  0.41           C  
ATOM   1151  CB  ILE A 145       2.160 -21.522  16.620  1.00  0.39           C  
ATOM   1152  O   ILE A 145       5.250 -21.551  17.903  1.00  0.39           O  
ATOM   1153  CG1 ILE A 145       1.050 -22.543  16.344  1.00  0.38           C  
ATOM   1154  CG2 ILE A 145       3.170 -21.487  15.469  1.00  0.37           C  
ATOM   1155  CD1 ILE A 145       0.072 -22.116  15.258  1.00  0.37           C  
ATOM   1156  N   ILE A 146       4.083 -19.762  18.504  1.00  0.45           N  
ATOM   1157  CA  ILE A 146       5.226 -18.905  18.800  1.00  0.46           C  
ATOM   1158  C   ILE A 146       5.905 -19.376  20.084  1.00  0.44           C  
ATOM   1159  CB  ILE A 146       4.804 -17.424  18.929  1.00  0.43           C  
ATOM   1160  O   ILE A 146       7.129 -19.525  20.128  1.00  0.43           O  
ATOM   1161  CG1 ILE A 146       4.342 -16.881  17.572  1.00  0.40           C  
ATOM   1162  CG2 ILE A 146       5.953 -16.583  19.493  1.00  0.40           C  
ATOM   1163  CD1 ILE A 146       3.704 -15.500  17.643  1.00  0.40           C  
ATOM   1164  N   GLN A 147       5.143 -19.657  21.166  1.00  0.45           N  
ATOM   1165  CA  GLN A 147       5.728 -20.177  22.398  1.00  0.46           C  
ATOM   1166  C   GLN A 147       6.359 -21.548  22.171  1.00  0.45           C  
ATOM   1167  CB  GLN A 147       4.672 -20.261  23.501  1.00  0.44           C  
ATOM   1168  O   GLN A 147       7.463 -21.817  22.650  1.00  0.44           O  
ATOM   1169  CG  GLN A 147       4.502 -18.969  24.289  1.00  0.43           C  
ATOM   1170  CD  GLN A 147       3.394 -19.053  25.322  1.00  0.45           C  
ATOM   1171  NE2 GLN A 147       3.378 -18.106  26.253  1.00  0.42           N  
ATOM   1172  OE1 GLN A 147       2.558 -19.961  25.282  1.00  0.51           O  
ATOM   1173  N   GLU A 148       5.758 -22.380  21.312  1.00  0.42           N  
ATOM   1174  CA  GLU A 148       6.197 -23.754  21.087  1.00  0.42           C  
ATOM   1175  C   GLU A 148       7.190 -23.834  19.931  1.00  0.41           C  
ATOM   1176  CB  GLU A 148       4.996 -24.664  20.813  1.00  0.40           C  
ATOM   1177  O   GLU A 148       8.096 -24.669  19.941  1.00  0.39           O  
ATOM   1178  CG  GLU A 148       4.165 -24.975  22.049  1.00  0.38           C  
ATOM   1179  CD  GLU A 148       2.940 -25.824  21.751  1.00  0.41           C  
ATOM   1180  OE1 GLU A 148       2.722 -26.182  20.571  1.00  0.46           O  
ATOM   1181  OE2 GLU A 148       2.191 -26.133  22.704  1.00  0.44           O  
ATOM   1182  N   SER A 149       7.180 -22.881  18.922  1.00  0.38           N  
ATOM   1183  CA  SER A 149       8.080 -22.932  17.774  1.00  0.39           C  
ATOM   1184  C   SER A 149       9.330 -22.093  18.014  1.00  0.38           C  
ATOM   1185  CB  SER A 149       7.366 -22.447  16.511  1.00  0.36           C  
ATOM   1186  O   SER A 149      10.419 -22.446  17.556  1.00  0.36           O  
ATOM   1187  OG  SER A 149       6.260 -21.625  16.843  1.00  0.33           O  
ATOM   1188  N   THR A 150       9.315 -20.888  18.663  1.00  0.40           N  
ATOM   1189  CA  THR A 150      10.575 -20.227  18.985  1.00  0.41           C  
ATOM   1190  C   THR A 150      11.529 -21.193  19.682  1.00  0.40           C  
ATOM   1191  CB  THR A 150      10.346 -18.993  19.878  1.00  0.37           C  
ATOM   1192  O   THR A 150      12.727 -21.208  19.391  1.00  0.38           O  
ATOM   1193  CG2 THR A 150      11.436 -17.949  19.661  1.00  0.34           C  
ATOM   1194  OG1 THR A 150       9.074 -18.413  19.564  1.00  0.33           O  
ATOM   1195  N   LEU A 151      11.068 -22.255  20.364  1.00  0.42           N  
ATOM   1196  CA  LEU A 151      11.974 -23.180  21.036  1.00  0.43           C  
ATOM   1197  C   LEU A 151      12.274 -24.386  20.152  1.00  0.42           C  
ATOM   1198  CB  LEU A 151      11.376 -23.644  22.367  1.00  0.40           C  
ATOM   1199  O   LEU A 151      13.377 -24.935  20.197  1.00  0.41           O  
ATOM   1200  CG  LEU A 151      11.479 -22.662  23.535  1.00  0.39           C  
ATOM   1201  CD1 LEU A 151      10.565 -23.097  24.675  1.00  0.36           C  
ATOM   1202  CD2 LEU A 151      12.922 -22.548  24.013  1.00  0.38           C  
ATOM   1203  N   SER A 152      11.477 -24.715  19.110  1.00  0.39           N  
ATOM   1204  CA  SER A 152      11.775 -25.855  18.249  1.00  0.40           C  
ATOM   1205  C   SER A 152      12.266 -25.400  16.879  1.00  0.39           C  
ATOM   1206  CB  SER A 152      10.540 -26.743  18.088  1.00  0.37           C  
ATOM   1207  O   SER A 152      12.817 -26.195  16.115  1.00  0.37           O  
ATOM   1208  OG  SER A 152       9.532 -26.074  17.351  1.00  0.36           O  
ATOM   1209  N   LEU A 153      12.133 -24.055  16.540  1.00  0.40           N  
ATOM   1210  CA  LEU A 153      12.751 -23.556  15.317  1.00  0.42           C  
ATOM   1211  C   LEU A 153      14.221 -23.222  15.547  1.00  0.40           C  
ATOM   1212  CB  LEU A 153      12.008 -22.318  14.807  1.00  0.37           C  
ATOM   1213  O   LEU A 153      14.965 -22.984  14.593  1.00  0.39           O  
ATOM   1214  CG  LEU A 153      10.610 -22.554  14.236  1.00  0.36           C  
ATOM   1215  CD1 LEU A 153       9.904 -21.223  13.996  1.00  0.34           C  
ATOM   1216  CD2 LEU A 153      10.688 -23.363  12.946  1.00  0.37           C  
ATOM   1217  N   LEU A 154      14.769 -23.219  16.728  1.00  0.45           N  
ATOM   1218  CA  LEU A 154      16.195 -23.275  17.029  1.00  0.47           C  
ATOM   1219  C   LEU A 154      16.735 -24.689  16.843  1.00  0.46           C  
ATOM   1220  CB  LEU A 154      16.461 -22.799  18.460  1.00  0.42           C  
ATOM   1221  O   LEU A 154      16.455 -25.576  17.653  1.00  0.45           O  
ATOM   1222  CG  LEU A 154      16.082 -21.350  18.773  1.00  0.41           C  
ATOM   1223  CD1 LEU A 154      16.246 -21.071  20.264  1.00  0.38           C  
ATOM   1224  CD2 LEU A 154      16.926 -20.386  17.947  1.00  0.41           C  
ATOM   1225  N   ASP A 155      16.657 -25.278  15.560  1.00  0.47           N  
ATOM   1226  CA  ASP A 155      17.460 -26.497  15.534  1.00  0.49           C  
ATOM   1227  C   ASP A 155      18.736 -26.332  16.357  1.00  0.48           C  
ATOM   1228  CB  ASP A 155      17.808 -26.880  14.094  1.00  0.45           C  
ATOM   1229  O   ASP A 155      19.113 -25.213  16.710  1.00  0.47           O  
ATOM   1230  CG  ASP A 155      19.093 -26.234  13.603  1.00  0.44           C  
ATOM   1231  OD1 ASP A 155      19.887 -25.746  14.436  1.00  0.45           O  
ATOM   1232  OD2 ASP A 155      19.311 -26.212  12.373  1.00  0.50           O  
ATOM   1233  N   ASP A 156      19.137 -27.404  17.008  1.00  0.53           N  
ATOM   1234  CA  ASP A 156      20.333 -27.463  17.843  1.00  0.52           C  
ATOM   1235  C   ASP A 156      21.504 -26.745  17.176  1.00  0.53           C  
ATOM   1236  CB  ASP A 156      20.709 -28.916  18.142  1.00  0.50           C  
ATOM   1237  O   ASP A 156      22.355 -26.169  17.857  1.00  0.53           O  
ATOM   1238  CG  ASP A 156      19.720 -29.606  19.065  1.00  0.48           C  
ATOM   1239  OD1 ASP A 156      19.045 -28.917  19.860  1.00  0.51           O  
ATOM   1240  OD2 ASP A 156      19.617 -30.850  18.999  1.00  0.57           O  
ATOM   1241  N   THR A 157      21.492 -26.662  15.805  1.00  0.54           N  
ATOM   1242  CA  THR A 157      22.499 -25.855  15.125  1.00  0.54           C  
ATOM   1243  C   THR A 157      22.209 -24.367  15.302  1.00  0.53           C  
ATOM   1244  CB  THR A 157      22.566 -26.193  13.624  1.00  0.50           C  
ATOM   1245  O   THR A 157      23.088 -23.602  15.703  1.00  0.51           O  
ATOM   1246  CG2 THR A 157      23.851 -25.662  12.998  1.00  0.45           C  
ATOM   1247  OG1 THR A 157      22.520 -27.616  13.459  1.00  0.46           O  
ATOM   1248  N   PHE A 158      20.967 -23.836  15.118  1.00  0.52           N  
ATOM   1249  CA  PHE A 158      20.648 -22.439  15.387  1.00  0.53           C  
ATOM   1250  C   PHE A 158      20.789 -22.127  16.872  1.00  0.52           C  
ATOM   1251  CB  PHE A 158      19.229 -22.109  14.914  1.00  0.49           C  
ATOM   1252  O   PHE A 158      21.324 -21.081  17.244  1.00  0.50           O  
ATOM   1253  CG  PHE A 158      18.851 -20.663  15.089  1.00  0.46           C  
ATOM   1254  CD1 PHE A 158      19.175 -19.723  14.119  1.00  0.43           C  
ATOM   1255  CD2 PHE A 158      18.171 -20.244  16.225  1.00  0.45           C  
ATOM   1256  CE1 PHE A 158      18.827 -18.384  14.278  1.00  0.45           C  
ATOM   1257  CE2 PHE A 158      17.819 -18.908  16.392  1.00  0.46           C  
ATOM   1258  CZ  PHE A 158      18.149 -17.979  15.418  1.00  0.44           C  
ATOM   1259  N   LYS A 159      20.380 -23.035  17.798  1.00  0.59           N  
ATOM   1260  CA  LYS A 159      20.691 -22.855  19.213  1.00  0.60           C  
ATOM   1261  C   LYS A 159      22.197 -22.759  19.437  1.00  0.60           C  
ATOM   1262  CB  LYS A 159      20.110 -24.002  20.041  1.00  0.57           C  
ATOM   1263  O   LYS A 159      22.661 -21.939  20.232  1.00  0.60           O  
ATOM   1264  CG  LYS A 159      18.603 -23.926  20.233  1.00  0.56           C  
ATOM   1265  CD  LYS A 159      18.065 -25.166  20.934  1.00  0.56           C  
ATOM   1266  CE  LYS A 159      16.542 -25.184  20.951  1.00  0.54           C  
ATOM   1267  NZ  LYS A 159      16.008 -26.541  21.273  1.00  0.49           N  
ATOM   1268  N   ALA A 160      22.924 -23.730  18.763  1.00  0.57           N  
ATOM   1269  CA  ALA A 160      24.378 -23.715  18.900  1.00  0.57           C  
ATOM   1270  C   ALA A 160      24.968 -22.422  18.343  1.00  0.57           C  
ATOM   1271  CB  ALA A 160      24.991 -24.923  18.195  1.00  0.54           C  
ATOM   1272  O   ALA A 160      25.743 -21.744  19.022  1.00  0.56           O  
ATOM   1273  N   ASP A 161      24.540 -22.058  17.147  1.00  0.55           N  
ATOM   1274  CA  ASP A 161      25.033 -20.827  16.537  1.00  0.55           C  
ATOM   1275  C   ASP A 161      24.670 -19.611  17.386  1.00  0.54           C  
ATOM   1276  CB  ASP A 161      24.473 -20.667  15.122  1.00  0.51           C  
ATOM   1277  O   ASP A 161      25.511 -18.743  17.628  1.00  0.53           O  
ATOM   1278  CG  ASP A 161      25.117 -21.608  14.120  1.00  0.48           C  
ATOM   1279  OD1 ASP A 161      26.186 -22.182  14.421  1.00  0.52           O  
ATOM   1280  OD2 ASP A 161      24.552 -21.776  13.017  1.00  0.61           O  
ATOM   1281  N   VAL A 162      23.367 -19.524  17.851  1.00  0.57           N  
ATOM   1282  CA  VAL A 162      22.972 -18.408  18.705  1.00  0.59           C  
ATOM   1283  C   VAL A 162      23.744 -18.465  20.021  1.00  0.57           C  
ATOM   1284  CB  VAL A 162      21.451 -18.413  18.979  1.00  0.56           C  
ATOM   1285  O   VAL A 162      24.224 -17.440  20.511  1.00  0.57           O  
ATOM   1286  CG1 VAL A 162      21.097 -17.414  20.079  1.00  0.49           C  
ATOM   1287  CG2 VAL A 162      20.678 -18.100  17.699  1.00  0.50           C  
ATOM   1288  N   ASN A 163      23.754 -19.674  20.669  1.00  0.62           N  
ATOM   1289  CA  ASN A 163      24.531 -19.814  21.896  1.00  0.65           C  
ATOM   1290  C   ASN A 163      25.988 -19.412  21.687  1.00  0.64           C  
ATOM   1291  CB  ASN A 163      24.447 -21.248  22.424  1.00  0.61           C  
ATOM   1292  O   ASN A 163      26.586 -18.760  22.545  1.00  0.65           O  
ATOM   1293  CG  ASN A 163      23.517 -21.379  23.615  1.00  0.59           C  
ATOM   1294  ND2 ASN A 163      23.225 -22.613  24.006  1.00  0.56           N  
ATOM   1295  OD1 ASN A 163      23.065 -20.378  24.177  1.00  0.58           O  
ATOM   1296  N   GLU A 164      26.589 -19.842  20.489  1.00  0.56           N  
ATOM   1297  CA  GLU A 164      27.990 -19.514  20.243  1.00  0.59           C  
ATOM   1298  C   GLU A 164      28.163 -18.031  19.930  1.00  0.56           C  
ATOM   1299  CB  GLU A 164      28.548 -20.362  19.098  1.00  0.54           C  
ATOM   1300  O   GLU A 164      29.070 -17.382  20.456  1.00  0.57           O  
ATOM   1301  CG  GLU A 164      29.759 -21.198  19.485  1.00  0.53           C  
ATOM   1302  CD  GLU A 164      30.745 -21.390  18.343  1.00  0.54           C  
ATOM   1303  OE1 GLU A 164      30.348 -21.236  17.166  1.00  0.60           O  
ATOM   1304  OE2 GLU A 164      31.924 -21.697  18.629  1.00  0.57           O  
ATOM   1305  N   ALA A 165      27.213 -17.440  19.178  1.00  0.59           N  
ATOM   1306  CA  ALA A 165      27.233 -16.003  18.914  1.00  0.60           C  
ATOM   1307  C   ALA A 165      27.028 -15.207  20.199  1.00  0.57           C  
ATOM   1308  CB  ALA A 165      26.163 -15.637  17.889  1.00  0.56           C  
ATOM   1309  O   ALA A 165      27.729 -14.222  20.444  1.00  0.56           O  
ATOM   1310  N   LEU A 166      26.028 -15.611  21.016  1.00  0.58           N  
ATOM   1311  CA  LEU A 166      25.799 -14.969  22.305  1.00  0.62           C  
ATOM   1312  C   LEU A 166      27.009 -15.136  23.218  1.00  0.59           C  
ATOM   1313  CB  LEU A 166      24.553 -15.549  22.980  1.00  0.57           C  
ATOM   1314  O   LEU A 166      27.439 -14.179  23.867  1.00  0.59           O  
ATOM   1315  CG  LEU A 166      23.819 -14.628  23.955  1.00  0.54           C  
ATOM   1316  CD1 LEU A 166      22.632 -13.963  23.265  1.00  0.52           C  
ATOM   1317  CD2 LEU A 166      23.361 -15.406  25.185  1.00  0.54           C  
ATOM   1318  N   LYS A 167      27.599 -16.352  23.330  1.00  0.60           N  
ATOM   1319  CA  LYS A 167      28.831 -16.566  24.084  1.00  0.64           C  
ATOM   1320  C   LYS A 167      29.950 -15.660  23.577  1.00  0.61           C  
ATOM   1321  CB  LYS A 167      29.264 -18.030  24.002  1.00  0.59           C  
ATOM   1322  O   LYS A 167      30.625 -14.997  24.368  1.00  0.62           O  
ATOM   1323  CG  LYS A 167      28.832 -18.872  25.194  1.00  0.56           C  
ATOM   1324  CD  LYS A 167      29.178 -20.342  24.994  1.00  0.57           C  
ATOM   1325  CE  LYS A 167      28.662 -21.199  26.143  1.00  0.59           C  
ATOM   1326  NZ  LYS A 167      28.906 -22.653  25.902  1.00  0.53           N  
ATOM   1327  N   ALA A 168      30.223 -15.695  22.212  1.00  0.58           N  
ATOM   1328  CA  ALA A 168      31.251 -14.837  21.628  1.00  0.59           C  
ATOM   1329  C   ALA A 168      30.988 -13.369  21.949  1.00  0.57           C  
ATOM   1330  CB  ALA A 168      31.321 -15.043  20.116  1.00  0.55           C  
ATOM   1331  O   ALA A 168      31.906 -12.634  22.321  1.00  0.57           O  
ATOM   1332  N   TYR A 169      29.667 -12.968  21.873  1.00  0.63           N  
ATOM   1333  CA  TYR A 169      29.311 -11.585  22.171  1.00  0.66           C  
ATOM   1334  C   TYR A 169      29.535 -11.271  23.646  1.00  0.61           C  
ATOM   1335  CB  TYR A 169      27.852 -11.311  21.795  1.00  0.60           C  
ATOM   1336  O   TYR A 169      30.168 -10.267  23.984  1.00  0.58           O  
ATOM   1337  CG  TYR A 169      27.411  -9.893  22.065  1.00  0.60           C  
ATOM   1338  CD1 TYR A 169      27.654  -8.880  21.140  1.00  0.61           C  
ATOM   1339  CD2 TYR A 169      26.753  -9.563  23.244  1.00  0.66           C  
ATOM   1340  CE1 TYR A 169      27.251  -7.571  21.384  1.00  0.74           C  
ATOM   1341  CE2 TYR A 169      26.346  -8.258  23.499  1.00  0.72           C  
ATOM   1342  OH  TYR A 169      26.198  -5.976  22.812  1.00  0.58           O  
ATOM   1343  CZ  TYR A 169      26.598  -7.270  22.565  1.00  0.73           C  
ATOM   1344  N   VAL A 170      28.951 -12.129  24.644  1.00  0.58           N  
ATOM   1345  CA  VAL A 170      29.148 -11.958  26.080  1.00  0.61           C  
ATOM   1346  C   VAL A 170      30.640 -11.975  26.403  1.00  0.58           C  
ATOM   1347  CB  VAL A 170      28.416 -13.054  26.887  1.00  0.56           C  
ATOM   1348  O   VAL A 170      31.117 -11.169  27.206  1.00  0.58           O  
ATOM   1349  CG1 VAL A 170      28.822 -13.003  28.358  1.00  0.50           C  
ATOM   1350  CG2 VAL A 170      26.903 -12.901  26.742  1.00  0.50           C  
ATOM   1351  N   MET A 171      31.519 -12.845  25.727  1.00  0.53           N  
ATOM   1352  CA  MET A 171      32.959 -12.917  25.961  1.00  0.56           C  
ATOM   1353  C   MET A 171      33.663 -11.683  25.407  1.00  0.53           C  
ATOM   1354  CB  MET A 171      33.544 -14.181  25.330  1.00  0.50           C  
ATOM   1355  O   MET A 171      34.606 -11.176  26.016  1.00  0.53           O  
ATOM   1356  CG  MET A 171      33.192 -15.458  26.076  1.00  0.48           C  
ATOM   1357  SD  MET A 171      34.258 -16.872  25.591  1.00  0.59           S  
ATOM   1358  CE  MET A 171      33.098 -18.246  25.837  1.00  0.50           C  
ATOM   1359  N   ALA A 172      33.238 -11.233  24.168  1.00  0.61           N  
ATOM   1360  CA  ALA A 172      33.843 -10.029  23.604  1.00  0.62           C  
ATOM   1361  C   ALA A 172      33.457  -8.792  24.410  1.00  0.58           C  
ATOM   1362  CB  ALA A 172      33.430  -9.860  22.144  1.00  0.58           C  
ATOM   1363  O   ALA A 172      34.217  -7.823  24.473  1.00  0.57           O  
ATOM   1364  N   ASN A 173      32.250  -8.861  25.001  1.00  0.51           N  
ATOM   1365  CA  ASN A 173      31.729  -7.656  25.636  1.00  0.53           C  
ATOM   1366  C   ASN A 173      31.513  -7.860  27.133  1.00  0.49           C  
ATOM   1367  CB  ASN A 173      30.424  -7.217  24.967  1.00  0.46           C  
ATOM   1368  O   ASN A 173      30.570  -7.314  27.709  1.00  0.46           O  
ATOM   1369  CG  ASN A 173      30.620  -6.806  23.521  1.00  0.43           C  
ATOM   1370  ND2 ASN A 173      30.097  -7.608  22.601  1.00  0.49           N  
ATOM   1371  OD1 ASN A 173      31.235  -5.776  23.234  1.00  0.47           O  
ATOM   1372  N   THR A 174      32.236  -8.858  27.701  1.00  0.58           N  
ATOM   1373  CA  THR A 174      32.116  -9.188  29.116  1.00  0.61           C  
ATOM   1374  C   THR A 174      32.003  -7.922  29.960  1.00  0.55           C  
ATOM   1375  CB  THR A 174      33.316 -10.024  29.599  1.00  0.54           C  
ATOM   1376  O   THR A 174      31.360  -7.925  31.012  1.00  0.53           O  
ATOM   1377  CG2 THR A 174      33.113 -11.505  29.295  1.00  0.48           C  
ATOM   1378  OG1 THR A 174      34.503  -9.570  28.937  1.00  0.49           O  
ATOM   1379  N   ASN A 175      32.746  -6.737  29.505  1.00  0.55           N  
ATOM   1380  CA  ASN A 175      32.734  -5.471  30.229  1.00  0.55           C  
ATOM   1381  C   ASN A 175      31.377  -4.780  30.130  1.00  0.53           C  
ATOM   1382  CB  ASN A 175      33.839  -4.547  29.714  1.00  0.50           C  
ATOM   1383  O   ASN A 175      30.985  -4.040  31.034  1.00  0.51           O  
ATOM   1384  CG  ASN A 175      35.226  -5.024  30.098  1.00  0.48           C  
ATOM   1385  ND2 ASN A 175      36.214  -4.704  29.270  1.00  0.50           N  
ATOM   1386  OD1 ASN A 175      35.408  -5.675  31.130  1.00  0.50           O  
ATOM   1387  N   GLU A 176      30.542  -5.173  29.087  1.00  0.53           N  
ATOM   1388  CA  GLU A 176      29.186  -4.664  28.904  1.00  0.53           C  
ATOM   1389  C   GLU A 176      28.167  -5.535  29.632  1.00  0.50           C  
ATOM   1390  CB  GLU A 176      28.839  -4.580  27.416  1.00  0.47           C  
ATOM   1391  O   GLU A 176      27.089  -5.064  29.999  1.00  0.48           O  
ATOM   1392  CG  GLU A 176      29.622  -3.515  26.661  1.00  0.44           C  
ATOM   1393  CD  GLU A 176      29.151  -3.328  25.227  1.00  0.47           C  
ATOM   1394  OE1 GLU A 176      28.140  -3.953  24.834  1.00  0.55           O  
ATOM   1395  OE2 GLU A 176      29.800  -2.552  24.491  1.00  0.49           O  
ATOM   1396  N   PHE A 177      28.458  -6.853  29.922  1.00  0.47           N  
ATOM   1397  CA  PHE A 177      27.651  -7.772  30.717  1.00  0.47           C  
ATOM   1398  C   PHE A 177      28.197  -7.883  32.136  1.00  0.45           C  
ATOM   1399  CB  PHE A 177      27.608  -9.156  30.062  1.00  0.42           C  
ATOM   1400  O   PHE A 177      27.690  -8.666  32.942  1.00  0.43           O  
ATOM   1401  CG  PHE A 177      26.899  -9.177  28.734  1.00  0.40           C  
ATOM   1402  CD1 PHE A 177      25.515  -9.077  28.668  1.00  0.38           C  
ATOM   1403  CD2 PHE A 177      27.618  -9.297  27.552  1.00  0.43           C  
ATOM   1404  CE1 PHE A 177      24.856  -9.096  27.441  1.00  0.45           C  
ATOM   1405  CE2 PHE A 177      26.967  -9.317  26.322  1.00  0.45           C  
ATOM   1406  CZ  PHE A 177      25.586  -9.218  26.269  1.00  0.42           C  
ATOM   1407  N   LYS A 178      29.299  -7.336  32.466  1.00  0.45           N  
ATOM   1408  CA  LYS A 178      29.578  -7.056  33.872  1.00  0.46           C  
ATOM   1409  C   LYS A 178      28.647  -5.975  34.412  1.00  0.45           C  
ATOM   1410  CB  LYS A 178      31.036  -6.633  34.056  1.00  0.43           C  
ATOM   1411  O   LYS A 178      28.756  -4.807  34.030  1.00  0.43           O  
ATOM   1412  CG  LYS A 178      32.015  -7.796  34.117  1.00  0.42           C  
ATOM   1413  CD  LYS A 178      33.442  -7.314  34.345  1.00  0.46           C  
ATOM   1414  CE  LYS A 178      34.432  -8.471  34.340  1.00  0.42           C  
ATOM   1415  NZ  LYS A 178      35.843  -7.994  34.451  1.00  0.41           N  
ATOM   1416  N   GLY A 179      27.275  -6.418  34.765  1.00  0.50           N  
ATOM   1417  CA  GLY A 179      26.615  -5.480  35.659  1.00  0.50           C  
ATOM   1418  C   GLY A 179      27.587  -4.649  36.474  1.00  0.50           C  
ATOM   1419  O   GLY A 179      28.754  -5.019  36.626  1.00  0.48           O  
ATOM   1420  N   PRO A 180      27.567  -3.444  36.266  1.00  0.44           N  
ATOM   1421  CA  PRO A 180      28.469  -2.913  37.291  1.00  0.44           C  
ATOM   1422  C   PRO A 180      28.835  -3.950  38.350  1.00  0.44           C  
ATOM   1423  CB  PRO A 180      27.666  -1.763  37.906  1.00  0.42           C  
ATOM   1424  O   PRO A 180      27.979  -4.729  38.777  1.00  0.43           O  
ATOM   1425  CG  PRO A 180      26.244  -2.058  37.551  1.00  0.41           C  
ATOM   1426  CD  PRO A 180      26.229  -2.954  36.346  1.00  0.44           C  
ATOM   1427  N   LYS A 181      29.929  -4.855  38.295  1.00  0.45           N  
ATOM   1428  CA  LYS A 181      30.242  -5.318  39.644  1.00  0.44           C  
ATOM   1429  C   LYS A 181      29.340  -4.650  40.678  1.00  0.45           C  
ATOM   1430  CB  LYS A 181      31.710  -5.048  39.977  1.00  0.43           C  
ATOM   1431  O   LYS A 181      29.322  -3.422  40.793  1.00  0.43           O  
ATOM   1432  CG  LYS A 181      32.288  -5.983  41.029  1.00  0.42           C  
ATOM   1433  CD  LYS A 181      33.754  -5.676  41.305  1.00  0.45           C  
ATOM   1434  CE  LYS A 181      34.321  -6.580  42.392  1.00  0.41           C  
ATOM   1435  NZ  LYS A 181      35.754  -6.272  42.677  1.00  0.41           N  
ATOM   1436  N   GLY A 182      27.991  -5.081  40.871  1.00  0.45           N  
ATOM   1437  CA  GLY A 182      27.589  -4.481  42.134  1.00  0.45           C  
ATOM   1438  C   GLY A 182      28.662  -3.597  42.743  1.00  0.44           C  
ATOM   1439  O   GLY A 182      29.822  -4.001  42.843  1.00  0.42           O  
ATOM   1440  N   ASP A 183      29.072  -2.429  42.086  1.00  0.40           N  
ATOM   1441  CA  ASP A 183      29.556  -1.756  43.288  1.00  0.41           C  
ATOM   1442  C   ASP A 183      29.100  -2.487  44.548  1.00  0.40           C  
ATOM   1443  CB  ASP A 183      29.075  -0.304  43.319  1.00  0.38           C  
ATOM   1444  O   ASP A 183      27.926  -2.838  44.679  1.00  0.38           O  
ATOM   1445  CG  ASP A 183      29.821   0.589  42.344  1.00  0.38           C  
ATOM   1446  OD1 ASP A 183      30.997   0.302  42.030  1.00  0.40           O  
ATOM   1447  OD2 ASP A 183      29.229   1.591  41.886  1.00  0.48           O  
ATOM   1448  N   THR A 184      29.722  -3.798  44.921  1.00  0.43           N  
ATOM   1449  CA  THR A 184      29.491  -3.759  46.361  1.00  0.43           C  
ATOM   1450  C   THR A 184      28.495  -2.660  46.719  1.00  0.42           C  
ATOM   1451  CB  THR A 184      30.806  -3.535  47.131  1.00  0.41           C  
ATOM   1452  O   THR A 184      28.793  -1.473  46.575  1.00  0.40           O  
ATOM   1453  CG2 THR A 184      31.254  -4.810  47.836  1.00  0.42           C  
ATOM   1454  OG1 THR A 184      31.827  -3.125  46.213  1.00  0.40           O  
ATOM   1455  N   GLY A 185      27.278  -2.660  46.094  1.00  0.45           N  
ATOM   1456  CA  GLY A 185      26.452  -1.803  46.929  1.00  0.46           C  
ATOM   1457  C   GLY A 185      27.247  -1.038  47.970  1.00  0.44           C  
ATOM   1458  O   GLY A 185      28.103  -1.610  48.649  1.00  0.42           O  
ATOM   1459  N   GLU A 186      27.840   0.144  47.603  1.00  0.42           N  
ATOM   1460  CA  GLU A 186      27.912   0.743  48.932  1.00  0.43           C  
ATOM   1461  C   GLU A 186      27.121  -0.075  49.949  1.00  0.41           C  
ATOM   1462  CB  GLU A 186      27.396   2.184  48.901  1.00  0.40           C  
ATOM   1463  O   GLU A 186      25.944  -0.372  49.735  1.00  0.40           O  
ATOM   1464  CG  GLU A 186      28.455   3.208  48.520  1.00  0.42           C  
ATOM   1465  CD  GLU A 186      27.961   4.643  48.607  1.00  0.45           C  
ATOM   1466  OE1 GLU A 186      26.733   4.856  48.733  1.00  0.51           O  
ATOM   1467  OE2 GLU A 186      28.807   5.563  48.547  1.00  0.48           O  
ATOM   1468  N   GLN A 187      27.700  -1.360  50.346  1.00  0.46           N  
ATOM   1469  CA  GLN A 187      27.127  -1.580  51.670  1.00  0.47           C  
ATOM   1470  C   GLN A 187      26.070  -0.528  51.993  1.00  0.46           C  
ATOM   1471  CB  GLN A 187      28.222  -1.569  52.738  1.00  0.44           C  
ATOM   1472  O   GLN A 187      26.393   0.645  52.188  1.00  0.44           O  
ATOM   1473  CG  GLN A 187      27.942  -2.493  53.915  1.00  0.44           C  
ATOM   1474  CD  GLN A 187      29.074  -2.518  54.925  1.00  0.48           C  
ATOM   1475  NE2 GLN A 187      28.887  -3.264  56.008  1.00  0.41           N  
ATOM   1476  OE1 GLN A 187      30.109  -1.871  54.733  1.00  0.54           O  
ATOM   1477  N   GLY A 188      24.950  -0.488  51.161  1.00  0.48           N  
ATOM   1478  CA  GLY A 188      23.902   0.192  51.906  1.00  0.49           C  
ATOM   1479  C   GLY A 188      24.336   0.614  53.296  1.00  0.47           C  
ATOM   1480  O   GLY A 188      25.062  -0.116  53.974  1.00  0.45           O  
ATOM   1481  N   ILE A 189      24.782   1.820  53.453  1.00  0.44           N  
ATOM   1482  CA  ILE A 189      24.786   2.091  54.887  1.00  0.47           C  
ATOM   1483  C   ILE A 189      24.272   0.868  55.644  1.00  0.44           C  
ATOM   1484  CB  ILE A 189      23.932   3.332  55.230  1.00  0.42           C  
ATOM   1485  O   ILE A 189      23.138   0.431  55.433  1.00  0.42           O  
ATOM   1486  CG1 ILE A 189      24.419   4.551  54.439  1.00  0.42           C  
ATOM   1487  CG2 ILE A 189      23.961   3.608  56.736  1.00  0.43           C  
ATOM   1488  CD1 ILE A 189      23.523   5.774  54.572  1.00  0.42           C  
ATOM   1489  N   GLN A 190      25.185  -0.359  55.516  1.00  0.47           N  
ATOM   1490  CA  GLN A 190      24.851  -0.997  56.785  1.00  0.48           C  
ATOM   1491  C   GLN A 190      23.853  -0.156  57.576  1.00  0.47           C  
ATOM   1492  CB  GLN A 190      26.112  -1.235  57.616  1.00  0.45           C  
ATOM   1493  O   GLN A 190      24.165   0.963  57.989  1.00  0.45           O  
ATOM   1494  CG  GLN A 190      25.984  -2.377  58.614  1.00  0.46           C  
ATOM   1495  CD  GLN A 190      27.271  -2.638  59.376  1.00  0.49           C  
ATOM   1496  NE2 GLN A 190      27.283  -3.701  60.173  1.00  0.42           N  
ATOM   1497  OE1 GLN A 190      28.246  -1.891  59.247  1.00  0.54           O  
ATOM   1498  N   GLY A 191      22.542  -0.101  57.017  1.00  0.49           N  
ATOM   1499  CA  GLY A 191      21.685   0.262  58.135  1.00  0.50           C  
ATOM   1500  C   GLY A 191      22.424   0.320  59.459  1.00  0.49           C  
ATOM   1501  O   GLY A 191      23.332  -0.477  59.704  1.00  0.47           O  
ATOM   1502  N   ILE A 192      22.831   1.436  59.872  1.00  0.47           N  
ATOM   1503  CA  ILE A 192      23.142   1.343  61.294  1.00  0.49           C  
ATOM   1504  C   ILE A 192      22.923  -0.089  61.778  1.00  0.47           C  
ATOM   1505  CB  ILE A 192      22.286   2.326  62.125  1.00  0.45           C  
ATOM   1506  O   ILE A 192      21.815  -0.621  61.682  1.00  0.45           O  
ATOM   1507  CG1 ILE A 192      22.494   3.763  61.632  1.00  0.44           C  
ATOM   1508  CG2 ILE A 192      22.618   2.205  63.615  1.00  0.45           C  
ATOM   1509  CD1 ILE A 192      21.573   4.782  62.289  1.00  0.43           C  
ATOM   1510  N   LYS A 193      23.906  -1.088  61.240  1.00  0.50           N  
ATOM   1511  CA  LYS A 193      23.944  -1.992  62.386  1.00  0.50           C  
ATOM   1512  C   LYS A 193      23.275  -1.363  63.605  1.00  0.50           C  
ATOM   1513  CB  LYS A 193      25.386  -2.377  62.719  1.00  0.47           C  
ATOM   1514  O   LYS A 193      23.791  -0.399  64.174  1.00  0.48           O  
ATOM   1515  CG  LYS A 193      25.515  -3.673  63.506  1.00  0.47           C  
ATOM   1516  CD  LYS A 193      26.973  -4.017  63.780  1.00  0.48           C  
ATOM   1517  CE  LYS A 193      27.103  -5.297  64.595  1.00  0.48           C  
ATOM   1518  NZ  LYS A 193      28.530  -5.626  64.888  1.00  0.45           N  
ATOM   1519  N   GLY A 194      21.903  -1.171  63.422  1.00  0.50           N  
ATOM   1520  CA  GLY A 194      21.391  -1.187  64.783  1.00  0.51           C  
ATOM   1521  C   GLY A 194      22.330  -1.861  65.765  1.00  0.50           C  
ATOM   1522  O   GLY A 194      22.950  -2.877  65.443  1.00  0.48           O  
ATOM   1523  N   ASP A 195      23.156  -1.071  66.402  1.00  0.50           N  
ATOM   1524  CA  ASP A 195      23.554  -1.646  67.683  1.00  0.50           C  
ATOM   1525  C   ASP A 195      22.940  -3.030  67.879  1.00  0.50           C  
ATOM   1526  CB  ASP A 195      23.150  -0.724  68.835  1.00  0.47           C  
ATOM   1527  O   ASP A 195      21.718  -3.185  67.832  1.00  0.48           O  
ATOM   1528  CG  ASP A 195      24.051   0.492  68.965  1.00  0.47           C  
ATOM   1529  OD1 ASP A 195      25.259   0.391  68.661  1.00  0.50           O  
ATOM   1530  OD2 ASP A 195      23.548   1.560  69.378  1.00  0.58           O  
ATOM   1531  N   THR A 196      23.562  -4.072  67.205  1.00  0.50           N  
ATOM   1532  CA  THR A 196      23.396  -5.248  68.051  1.00  0.51           C  
ATOM   1533  C   THR A 196      22.968  -4.846  69.460  1.00  0.49           C  
ATOM   1534  CB  THR A 196      24.695  -6.073  68.123  1.00  0.48           C  
ATOM   1535  O   THR A 196      23.770  -4.314  70.230  1.00  0.47           O  
ATOM   1536  CG2 THR A 196      24.472  -7.495  67.620  1.00  0.48           C  
ATOM   1537  OG1 THR A 196      25.698  -5.444  67.316  1.00  0.48           O  
ATOM   1538  N   GLY A 197      21.826  -4.047  69.362  1.00  0.49           N  
ATOM   1539  CA  GLY A 197      21.294  -4.227  70.703  1.00  0.50           C  
ATOM   1540  C   GLY A 197      21.861  -5.442  71.412  1.00  0.49           C  
ATOM   1541  O   GLY A 197      22.235  -6.425  70.768  1.00  0.47           O  
ATOM   1542  N   PRO A 198      22.616  -5.163  72.436  1.00  0.48           N  
ATOM   1543  CA  PRO A 198      22.840  -6.358  73.253  1.00  0.47           C  
ATOM   1544  C   PRO A 198      22.003  -7.551  72.796  1.00  0.48           C  
ATOM   1545  CB  PRO A 198      22.428  -5.908  74.657  1.00  0.45           C  
ATOM   1546  O   PRO A 198      20.802  -7.409  72.550  1.00  0.46           O  
ATOM   1547  CG  PRO A 198      21.454  -4.796  74.431  1.00  0.45           C  
ATOM   1548  CD  PRO A 198      21.791  -4.125  73.130  1.00  0.48           C  
ATOM   1549  N   VAL A 199      22.730  -8.497  71.839  1.00  0.51           N  
ATOM   1550  CA  VAL A 199      22.198  -9.837  72.064  1.00  0.52           C  
ATOM   1551  C   VAL A 199      21.237  -9.820  73.251  1.00  0.51           C  
ATOM   1552  CB  VAL A 199      23.328 -10.863  72.307  1.00  0.49           C  
ATOM   1553  O   VAL A 199      21.663  -9.684  74.400  1.00  0.49           O  
ATOM   1554  CG1 VAL A 199      22.755 -12.271  72.458  1.00  0.48           C  
ATOM   1555  CG2 VAL A 199      24.346 -10.815  71.170  1.00  0.50           C  
ATOM   1556  N   GLY A 200      20.252  -8.927  72.934  1.00  0.49           N  
ATOM   1557  CA  GLY A 200      19.254  -9.389  73.886  1.00  0.50           C  
ATOM   1558  C   GLY A 200      19.283 -10.890  74.100  1.00  0.49           C  
ATOM   1559  O   GLY A 200      19.620 -11.646  73.186  1.00  0.47           O  
ATOM   1560  N   PRO A 201      19.659 -11.283  75.310  1.00  0.50           N  
ATOM   1561  CA  PRO A 201      19.382 -12.694  75.590  1.00  0.49           C  
ATOM   1562  C   PRO A 201      18.540 -13.358  74.503  1.00  0.49           C  
ATOM   1563  CB  PRO A 201      18.620 -12.646  76.918  1.00  0.46           C  
ATOM   1564  O   PRO A 201      17.551 -12.781  74.044  1.00  0.47           O  
ATOM   1565  CG  PRO A 201      18.110 -11.245  77.015  1.00  0.46           C  
ATOM   1566  CD  PRO A 201      18.957 -10.367  76.140  1.00  0.49           C  
ATOM   1567  N   GLN A 202      19.369 -14.203  73.489  1.00  0.52           N  
ATOM   1568  CA  GLN A 202      18.578 -15.287  72.916  1.00  0.54           C  
ATOM   1569  C   GLN A 202      17.110 -15.168  73.316  1.00  0.51           C  
ATOM   1570  CB  GLN A 202      19.132 -16.645  73.352  1.00  0.49           C  
ATOM   1571  O   GLN A 202      16.746 -15.462  74.456  1.00  0.49           O  
ATOM   1572  CG  GLN A 202      18.897 -17.758  72.340  1.00  0.49           C  
ATOM   1573  CD  GLN A 202      19.516 -19.077  72.763  1.00  0.52           C  
ATOM   1574  NE2 GLN A 202      19.329 -20.109  71.948  1.00  0.44           N  
ATOM   1575  OE1 GLN A 202      20.158 -19.167  73.815  1.00  0.57           O  
ATOM   1576  N   GLY A 203      16.581 -14.058  72.844  1.00  0.50           N  
ATOM   1577  CA  GLY A 203      15.132 -14.152  72.936  1.00  0.52           C  
ATOM   1578  C   GLY A 203      14.575 -15.409  72.295  1.00  0.50           C  
ATOM   1579  O   GLY A 203      15.075 -15.860  71.262  1.00  0.48           O  
ATOM   1580  N   TYR A 204      14.131 -16.187  73.198  1.00  0.54           N  
ATOM   1581  CA  TYR A 204      13.244 -17.313  72.931  1.00  0.56           C  
ATOM   1582  C   TYR A 204      12.923 -17.414  71.445  1.00  0.54           C  
ATOM   1583  CB  TYR A 204      11.949 -17.181  73.738  1.00  0.51           C  
ATOM   1584  O   TYR A 204      12.514 -16.430  70.824  1.00  0.52           O  
ATOM   1585  CG  TYR A 204      12.044 -17.744  75.135  1.00  0.51           C  
ATOM   1586  CD1 TYR A 204      11.787 -19.090  75.384  1.00  0.49           C  
ATOM   1587  CD2 TYR A 204      12.390 -16.930  76.209  1.00  0.49           C  
ATOM   1588  CE1 TYR A 204      11.872 -19.612  76.671  1.00  0.47           C  
ATOM   1589  CE2 TYR A 204      12.477 -17.442  77.500  1.00  0.50           C  
ATOM   1590  OH  TYR A 204      12.302 -19.294  78.996  1.00  0.50           O  
ATOM   1591  CZ  TYR A 204      12.217 -18.782  77.720  1.00  0.42           C  
ATOM   1592  N   LYS A 205      13.886 -18.235  70.560  1.00  0.55           N  
ATOM   1593  CA  LYS A 205      13.145 -18.978  69.545  1.00  0.55           C  
ATOM   1594  C   LYS A 205      11.660 -18.628  69.581  1.00  0.54           C  
ATOM   1595  CB  LYS A 205      13.333 -20.483  69.737  1.00  0.52           C  
ATOM   1596  O   LYS A 205      10.933 -19.075  70.471  1.00  0.53           O  
ATOM   1597  CG  LYS A 205      13.609 -21.243  68.448  1.00  0.51           C  
ATOM   1598  CD  LYS A 205      13.803 -22.731  68.706  1.00  0.53           C  
ATOM   1599  CE  LYS A 205      14.030 -23.500  67.411  1.00  0.49           C  
ATOM   1600  NZ  LYS A 205      14.176 -24.966  67.655  1.00  0.45           N  
ATOM   1601  N   GLY A 206      11.413 -17.349  69.170  1.00  0.53           N  
ATOM   1602  CA  GLY A 206       9.998 -17.269  68.842  1.00  0.54           C  
ATOM   1603  C   GLY A 206       9.479 -18.508  68.137  1.00  0.53           C  
ATOM   1604  O   GLY A 206      10.144 -19.050  67.251  1.00  0.51           O  
ATOM   1605  N   GLU A 207       8.785 -19.398  68.920  1.00  0.55           N  
ATOM   1606  CA  GLU A 207       7.763 -20.248  68.316  1.00  0.55           C  
ATOM   1607  C   GLU A 207       7.371 -19.741  66.932  1.00  0.54           C  
ATOM   1608  CB  GLU A 207       6.529 -20.327  69.218  1.00  0.51           C  
ATOM   1609  O   GLU A 207       7.065 -18.559  66.762  1.00  0.52           O  
ATOM   1610  CG  GLU A 207       6.710 -21.227  70.432  1.00  0.51           C  
ATOM   1611  CD  GLU A 207       5.457 -21.341  71.286  1.00  0.53           C  
ATOM   1612  OE1 GLU A 207       4.537 -20.507  71.128  1.00  0.56           O  
ATOM   1613  OE2 GLU A 207       5.396 -22.271  72.120  1.00  0.52           O  
ATOM   1614  N   LYS A 208       8.052 -20.368  65.817  1.00  0.58           N  
ATOM   1615  CA  LYS A 208       7.298 -20.560  64.581  1.00  0.58           C  
ATOM   1616  C   LYS A 208       5.874 -20.030  64.717  1.00  0.58           C  
ATOM   1617  CB  LYS A 208       7.272 -22.039  64.193  1.00  0.55           C  
ATOM   1618  O   LYS A 208       5.046 -20.631  65.405  1.00  0.57           O  
ATOM   1619  CG  LYS A 208       7.557 -22.297  62.720  1.00  0.53           C  
ATOM   1620  CD  LYS A 208       7.548 -23.787  62.402  1.00  0.55           C  
ATOM   1621  CE  LYS A 208       7.780 -24.045  60.920  1.00  0.49           C  
ATOM   1622  NZ  LYS A 208       7.720 -25.501  60.595  1.00  0.45           N  
ATOM   1623  N   GLY A 209       5.775 -18.697  64.788  1.00  0.55           N  
ATOM   1624  CA  GLY A 209       4.458 -18.149  64.503  1.00  0.56           C  
ATOM   1625  C   GLY A 209       3.673 -18.973  63.501  1.00  0.55           C  
ATOM   1626  O   GLY A 209       4.230 -19.454  62.512  1.00  0.52           O  
ATOM   1627  N   ASP A 210       2.654 -19.805  64.050  1.00  0.53           N  
ATOM   1628  CA  ASP A 210       1.497 -20.170  63.238  1.00  0.53           C  
ATOM   1629  C   ASP A 210       1.419 -19.313  61.976  1.00  0.52           C  
ATOM   1630  CB  ASP A 210       0.207 -20.029  64.049  1.00  0.50           C  
ATOM   1631  O   ASP A 210       1.431 -18.083  62.053  1.00  0.50           O  
ATOM   1632  CG  ASP A 210      -0.021 -21.187  65.005  1.00  0.49           C  
ATOM   1633  OD1 ASP A 210       0.368 -22.330  64.683  1.00  0.51           O  
ATOM   1634  OD2 ASP A 210      -0.598 -20.954  66.090  1.00  0.59           O  
ATOM   1635  N   THR A 211       2.077 -19.768  60.858  1.00  0.54           N  
ATOM   1636  CA  THR A 211       1.535 -19.577  59.518  1.00  0.56           C  
ATOM   1637  C   THR A 211       0.213 -18.817  59.572  1.00  0.54           C  
ATOM   1638  CB  THR A 211       1.326 -20.925  58.802  1.00  0.51           C  
ATOM   1639  O   THR A 211      -0.803 -19.358  60.013  1.00  0.53           O  
ATOM   1640  CG2 THR A 211       2.056 -20.956  57.464  1.00  0.48           C  
ATOM   1641  OG1 THR A 211       1.825 -21.982  59.631  1.00  0.52           O  
ATOM   1642  N   GLY A 212       0.221 -17.579  59.980  1.00  0.56           N  
ATOM   1643  CA  GLY A 212      -0.890 -16.726  59.588  1.00  0.56           C  
ATOM   1644  C   GLY A 212      -1.738 -17.321  58.480  1.00  0.55           C  
ATOM   1645  O   GLY A 212      -1.213 -17.952  57.560  1.00  0.53           O  
ATOM   1646  N   GLU A 213      -3.073 -17.819  58.785  1.00  0.49           N  
ATOM   1647  CA  GLU A 213      -4.002 -17.982  57.671  1.00  0.51           C  
ATOM   1648  C   GLU A 213      -3.527 -17.217  56.440  1.00  0.49           C  
ATOM   1649  CB  GLU A 213      -5.406 -17.518  58.070  1.00  0.47           C  
ATOM   1650  O   GLU A 213      -3.322 -16.002  56.498  1.00  0.48           O  
ATOM   1651  CG  GLU A 213      -6.301 -18.637  58.581  1.00  0.47           C  
ATOM   1652  CD  GLU A 213      -7.711 -18.173  58.913  1.00  0.50           C  
ATOM   1653  OE1 GLU A 213      -7.947 -16.945  58.974  1.00  0.56           O  
ATOM   1654  OE2 GLU A 213      -8.585 -19.045  59.116  1.00  0.51           O  
ATOM   1655  N   GLN A 214      -2.563 -17.824  55.641  1.00  0.51           N  
ATOM   1656  CA  GLN A 214      -2.536 -17.505  54.218  1.00  0.53           C  
ATOM   1657  C   GLN A 214      -3.758 -16.685  53.814  1.00  0.51           C  
ATOM   1658  CB  GLN A 214      -2.462 -18.784  53.382  1.00  0.48           C  
ATOM   1659  O   GLN A 214      -4.891 -17.159  53.916  1.00  0.51           O  
ATOM   1660  CG  GLN A 214      -1.727 -18.614  52.060  1.00  0.48           C  
ATOM   1661  CD  GLN A 214      -1.584 -19.916  51.295  1.00  0.52           C  
ATOM   1662  NE2 GLN A 214      -0.971 -19.849  50.118  1.00  0.44           N  
ATOM   1663  OE1 GLN A 214      -2.020 -20.975  51.759  1.00  0.57           O  
ATOM   1664  N   GLY A 215      -3.784 -15.419  54.028  1.00  0.53           N  
ATOM   1665  CA  GLY A 215      -4.732 -14.598  53.291  1.00  0.54           C  
ATOM   1666  C   GLY A 215      -5.279 -15.283  52.053  1.00  0.53           C  
ATOM   1667  O   GLY A 215      -4.653 -16.201  51.518  1.00  0.51           O  
ATOM   1668  N   PRO A 216      -6.649 -15.529  51.746  1.00  0.43           N  
ATOM   1669  CA  PRO A 216      -6.828 -16.020  50.377  1.00  0.44           C  
ATOM   1670  C   PRO A 216      -5.622 -15.735  49.486  1.00  0.43           C  
ATOM   1671  CB  PRO A 216      -8.062 -15.257  49.888  1.00  0.40           C  
ATOM   1672  O   PRO A 216      -5.159 -14.594  49.414  1.00  0.41           O  
ATOM   1673  CG  PRO A 216      -8.158 -14.068  50.787  1.00  0.40           C  
ATOM   1674  CD  PRO A 216      -7.431 -14.376  52.065  1.00  0.44           C  
ATOM   1675  N   GLN A 217      -4.586 -16.708  49.469  1.00  0.42           N  
ATOM   1676  CA  GLN A 217      -3.776 -16.712  48.255  1.00  0.44           C  
ATOM   1677  C   GLN A 217      -4.388 -15.815  47.182  1.00  0.42           C  
ATOM   1678  CB  GLN A 217      -3.617 -18.136  47.721  1.00  0.40           C  
ATOM   1679  O   GLN A 217      -5.516 -16.046  46.742  1.00  0.41           O  
ATOM   1680  CG  GLN A 217      -2.329 -18.360  46.939  1.00  0.40           C  
ATOM   1681  CD  GLN A 217      -2.158 -19.798  46.488  1.00  0.46           C  
ATOM   1682  NE2 GLN A 217      -1.092 -20.063  45.741  1.00  0.40           N  
ATOM   1683  OE1 GLN A 217      -2.978 -20.665  46.809  1.00  0.53           O  
ATOM   1684  N   GLY A 218      -4.267 -14.492  47.301  1.00  0.48           N  
ATOM   1685  CA  GLY A 218      -4.431 -13.735  46.070  1.00  0.49           C  
ATOM   1686  C   GLY A 218      -4.511 -14.614  44.836  1.00  0.48           C  
ATOM   1687  O   GLY A 218      -3.974 -15.723  44.822  1.00  0.46           O  
ATOM   1688  N   PHE A 219      -5.479 -14.824  44.205  1.00  0.36           N  
ATOM   1689  CA  PHE A 219      -5.241 -15.510  42.940  1.00  0.43           C  
ATOM   1690  C   PHE A 219      -3.755 -15.788  42.746  1.00  0.36           C  
ATOM   1691  CB  PHE A 219      -5.778 -14.682  41.768  1.00  0.34           C  
ATOM   1692  O   PHE A 219      -2.968 -14.863  42.537  1.00  0.35           O  
ATOM   1693  CG  PHE A 219      -7.112 -15.151  41.255  1.00  0.35           C  
ATOM   1694  CD1 PHE A 219      -7.190 -16.137  40.279  1.00  0.36           C  
ATOM   1695  CD2 PHE A 219      -8.290 -14.605  41.748  1.00  0.37           C  
ATOM   1696  CE1 PHE A 219      -8.424 -16.572  39.801  1.00  0.36           C  
ATOM   1697  CE2 PHE A 219      -9.527 -15.035  41.276  1.00  0.39           C  
ATOM   1698  CZ  PHE A 219      -9.591 -16.018  40.302  1.00  0.32           C  
ATOM   1699  N   VAL A 220      -2.991 -16.519  43.493  1.00  0.36           N  
ATOM   1700  CA  VAL A 220      -1.943 -17.225  42.764  1.00  0.37           C  
ATOM   1701  C   VAL A 220      -2.423 -17.548  41.351  1.00  0.36           C  
ATOM   1702  CB  VAL A 220      -1.520 -18.521  43.492  1.00  0.35           C  
ATOM   1703  O   VAL A 220      -3.342 -18.350  41.169  1.00  0.35           O  
ATOM   1704  CG1 VAL A 220      -0.337 -19.177  42.782  1.00  0.36           C  
ATOM   1705  CG2 VAL A 220      -1.175 -18.225  44.950  1.00  0.36           C  
ATOM   1706  N   GLY A 221      -2.500 -16.658  40.517  1.00  0.41           N  
ATOM   1707  CA  GLY A 221      -2.421 -17.302  39.216  1.00  0.42           C  
ATOM   1708  C   GLY A 221      -1.820 -18.694  39.273  1.00  0.41           C  
ATOM   1709  O   GLY A 221      -1.077 -19.017  40.202  1.00  0.39           O  
ATOM   1710  N   PRO A 222      -2.379 -19.751  39.070  1.00  0.36           N  
ATOM   1711  CA  PRO A 222      -1.472 -20.898  39.146  1.00  0.38           C  
ATOM   1712  C   PRO A 222      -0.043 -20.498  39.506  1.00  0.37           C  
ATOM   1713  CB  PRO A 222      -1.534 -21.491  37.736  1.00  0.34           C  
ATOM   1714  O   PRO A 222       0.519 -19.585  38.895  1.00  0.35           O  
ATOM   1715  CG  PRO A 222      -2.074 -20.389  36.882  1.00  0.34           C  
ATOM   1716  CD  PRO A 222      -2.776 -19.400  37.768  1.00  0.38           C  
ATOM   1717  N   GLN A 223       0.546 -20.418  40.682  1.00  0.32           N  
ATOM   1718  CA  GLN A 223       1.993 -20.603  40.649  1.00  0.33           C  
ATOM   1719  C   GLN A 223       2.443 -21.190  39.315  1.00  0.32           C  
ATOM   1720  CB  GLN A 223       2.445 -21.505  41.799  1.00  0.30           C  
ATOM   1721  O   GLN A 223       2.009 -22.278  38.931  1.00  0.30           O  
ATOM   1722  CG  GLN A 223       3.439 -20.844  42.745  1.00  0.30           C  
ATOM   1723  CD  GLN A 223       3.980 -21.801  43.790  1.00  0.36           C  
ATOM   1724  NE2 GLN A 223       4.987 -21.358  44.535  1.00  0.34           N  
ATOM   1725  OE1 GLN A 223       3.496 -22.929  43.928  1.00  0.47           O  
ATOM   1726  N   GLY A 224       2.530 -20.565  38.263  1.00  0.36           N  
ATOM   1727  CA  GLY A 224       3.379 -21.382  37.412  1.00  0.35           C  
ATOM   1728  C   GLY A 224       4.084 -22.495  38.164  1.00  0.36           C  
ATOM   1729  O   GLY A 224       4.614 -22.275  39.255  1.00  0.34           O  
ATOM   1730  N   MET A 225       3.568 -23.537  38.558  1.00  0.33           N  
ATOM   1731  CA  MET A 225       4.499 -24.628  38.830  1.00  0.36           C  
ATOM   1732  C   MET A 225       5.941 -24.133  38.796  1.00  0.33           C  
ATOM   1733  CB  MET A 225       4.310 -25.761  37.819  1.00  0.31           C  
ATOM   1734  O   MET A 225       6.333 -23.413  37.877  1.00  0.31           O  
ATOM   1735  CG  MET A 225       3.043 -26.571  38.036  1.00  0.32           C  
ATOM   1736  SD  MET A 225       3.063 -28.165  37.127  1.00  0.49           S  
ATOM   1737  CE  MET A 225       2.743 -27.576  35.441  1.00  0.36           C  
ATOM   1738  N   LYS A 226       6.733 -23.579  39.726  1.00  0.35           N  
ATOM   1739  CA  LYS A 226       8.153 -23.772  39.449  1.00  0.34           C  
ATOM   1740  C   LYS A 226       8.359 -24.664  38.228  1.00  0.34           C  
ATOM   1741  CB  LYS A 226       8.860 -24.376  40.664  1.00  0.33           C  
ATOM   1742  O   LYS A 226       7.969 -25.833  38.234  1.00  0.33           O  
ATOM   1743  CG  LYS A 226       9.462 -23.344  41.606  1.00  0.32           C  
ATOM   1744  CD  LYS A 226      10.193 -24.006  42.767  1.00  0.36           C  
ATOM   1745  CE  LYS A 226      10.819 -22.975  43.696  1.00  0.35           C  
ATOM   1746  NZ  LYS A 226      11.515 -23.619  44.849  1.00  0.36           N  
ATOM   1747  N   GLY A 227       7.879 -24.494  37.072  1.00  0.35           N  
ATOM   1748  CA  GLY A 227       8.393 -25.330  35.999  1.00  0.35           C  
ATOM   1749  C   GLY A 227       9.762 -25.910  36.299  1.00  0.35           C  
ATOM   1750  O   GLY A 227      10.711 -25.170  36.563  1.00  0.33           O  
ATOM   1751  N   GLU A 228      10.016 -26.801  37.282  1.00  0.36           N  
ATOM   1752  CA  GLU A 228      11.009 -27.759  36.804  1.00  0.38           C  
ATOM   1753  C   GLU A 228      11.077 -27.767  35.279  1.00  0.36           C  
ATOM   1754  CB  GLU A 228      10.694 -29.164  37.323  1.00  0.35           C  
ATOM   1755  O   GLU A 228      10.045 -27.734  34.606  1.00  0.35           O  
ATOM   1756  CG  GLU A 228      11.057 -29.374  38.786  1.00  0.35           C  
ATOM   1757  CD  GLU A 228      10.809 -30.794  39.268  1.00  0.39           C  
ATOM   1758  OE1 GLU A 228      10.135 -31.569  38.552  1.00  0.47           O  
ATOM   1759  OE2 GLU A 228      11.292 -31.135  40.371  1.00  0.44           O  
ATOM   1760  N   ARG A 229      12.003 -26.999  34.689  1.00  0.44           N  
ATOM   1761  CA  ARG A 229      12.289 -27.332  33.297  1.00  0.44           C  
ATOM   1762  C   ARG A 229      11.694 -28.686  32.924  1.00  0.44           C  
ATOM   1763  CB  ARG A 229      13.799 -27.337  33.045  1.00  0.41           C  
ATOM   1764  O   ARG A 229      12.044 -29.708  33.516  1.00  0.42           O  
ATOM   1765  CG  ARG A 229      14.395 -25.952  32.853  1.00  0.40           C  
ATOM   1766  CD  ARG A 229      15.884 -26.017  32.542  1.00  0.43           C  
ATOM   1767  NE  ARG A 229      16.460 -24.685  32.380  1.00  0.40           N  
ATOM   1768  NH1 ARG A 229      18.626 -25.431  32.085  1.00  0.30           N  
ATOM   1769  NH2 ARG A 229      18.166 -23.187  32.034  1.00  0.25           N  
ATOM   1770  CZ  ARG A 229      17.749 -24.437  32.167  1.00  0.35           C  
ATOM   1771  N   PHE A 230      10.402 -28.787  32.519  1.00  0.44           N  
ATOM   1772  CA  PHE A 230      10.163 -30.049  31.828  1.00  0.46           C  
ATOM   1773  C   PHE A 230      11.438 -30.551  31.162  1.00  0.45           C  
ATOM   1774  CB  PHE A 230       9.053 -29.890  30.785  1.00  0.42           C  
ATOM   1775  O   PHE A 230      12.091 -29.812  30.423  1.00  0.44           O  
ATOM   1776  CG  PHE A 230       7.681 -29.718  31.379  1.00  0.42           C  
ATOM   1777  CD1 PHE A 230       6.958 -30.819  31.823  1.00  0.41           C  
ATOM   1778  CD2 PHE A 230       7.114 -28.455  31.494  1.00  0.42           C  
ATOM   1779  CE1 PHE A 230       5.688 -30.662  32.374  1.00  0.42           C  
ATOM   1780  CE2 PHE A 230       5.846 -28.292  32.043  1.00  0.44           C  
ATOM   1781  CZ  PHE A 230       5.134 -29.396  32.482  1.00  0.40           C  
ATOM   1782  N   THR A 231      12.193 -31.408  31.841  1.00  0.43           N  
ATOM   1783  CA  THR A 231      13.073 -32.303  31.097  1.00  0.44           C  
ATOM   1784  C   THR A 231      12.261 -33.274  30.244  1.00  0.43           C  
ATOM   1785  CB  THR A 231      13.994 -33.094  32.043  1.00  0.42           C  
ATOM   1786  O   THR A 231      11.065 -33.462  30.477  1.00  0.42           O  
ATOM   1787  CG2 THR A 231      14.876 -32.158  32.863  1.00  0.39           C  
ATOM   1788  OG1 THR A 231      13.193 -33.880  32.934  1.00  0.39           O  
ATOM   1789  N   TYR A 232      12.559 -33.513  28.964  1.00  0.48           N  
ATOM   1790  CA  TYR A 232      12.036 -34.558  28.091  1.00  0.50           C  
ATOM   1791  C   TYR A 232      11.567 -35.761  28.901  1.00  0.49           C  
ATOM   1792  CB  TYR A 232      13.099 -34.994  27.078  1.00  0.46           C  
ATOM   1793  O   TYR A 232      10.627 -36.455  28.506  1.00  0.49           O  
ATOM   1794  CG  TYR A 232      12.525 -35.532  25.789  1.00  0.46           C  
ATOM   1795  CD1 TYR A 232      12.255 -36.890  25.637  1.00  0.42           C  
ATOM   1796  CD2 TYR A 232      12.253 -34.683  24.721  1.00  0.44           C  
ATOM   1797  CE1 TYR A 232      11.728 -37.390  24.451  1.00  0.41           C  
ATOM   1798  CE2 TYR A 232      11.726 -35.173  23.531  1.00  0.44           C  
ATOM   1799  OH  TYR A 232      10.945 -37.015  22.229  1.00  0.29           O  
ATOM   1800  CZ  TYR A 232      11.466 -36.525  23.406  1.00  0.40           C  
ATOM   1801  N   GLU A 233      12.189 -35.968  30.100  1.00  0.48           N  
ATOM   1802  CA  GLU A 233      11.894 -37.121  30.945  1.00  0.48           C  
ATOM   1803  C   GLU A 233      10.608 -36.910  31.738  1.00  0.48           C  
ATOM   1804  CB  GLU A 233      13.059 -37.403  31.897  1.00  0.45           C  
ATOM   1805  O   GLU A 233       9.957 -37.875  32.145  1.00  0.46           O  
ATOM   1806  CG  GLU A 233      14.347 -37.802  31.191  1.00  0.43           C  
ATOM   1807  CD  GLU A 233      15.563 -37.033  31.683  1.00  0.46           C  
ATOM   1808  OE1 GLU A 233      15.430 -36.230  32.635  1.00  0.51           O  
ATOM   1809  OE2 GLU A 233      16.658 -37.233  31.111  1.00  0.45           O  
ATOM   1810  N   ASP A 234      10.086 -35.688  31.735  1.00  0.46           N  
ATOM   1811  CA  ASP A 234       8.847 -35.510  32.486  1.00  0.46           C  
ATOM   1812  C   ASP A 234       7.634 -35.902  31.644  1.00  0.46           C  
ATOM   1813  CB  ASP A 234       8.711 -34.062  32.962  1.00  0.42           C  
ATOM   1814  O   ASP A 234       6.512 -35.960  32.152  1.00  0.44           O  
ATOM   1815  CG  ASP A 234       9.806 -33.651  33.930  1.00  0.41           C  
ATOM   1816  OD1 ASP A 234      10.163 -34.450  34.822  1.00  0.43           O  
ATOM   1817  OD2 ASP A 234      10.315 -32.516  33.801  1.00  0.50           O  
ATOM   1818  N   PHE A 235       7.694 -36.192  30.392  1.00  0.47           N  
ATOM   1819  CA  PHE A 235       6.603 -36.644  29.537  1.00  0.50           C  
ATOM   1820  C   PHE A 235       6.633 -38.159  29.377  1.00  0.49           C  
ATOM   1821  CB  PHE A 235       6.680 -35.970  28.163  1.00  0.46           C  
ATOM   1822  O   PHE A 235       7.675 -38.735  29.058  1.00  0.49           O  
ATOM   1823  CG  PHE A 235       6.537 -34.473  28.213  1.00  0.45           C  
ATOM   1824  CD1 PHE A 235       5.282 -33.883  28.289  1.00  0.45           C  
ATOM   1825  CD2 PHE A 235       7.660 -33.655  28.184  1.00  0.47           C  
ATOM   1826  CE1 PHE A 235       5.147 -32.497  28.335  1.00  0.47           C  
ATOM   1827  CE2 PHE A 235       7.533 -32.270  28.230  1.00  0.45           C  
ATOM   1828  CZ  PHE A 235       6.275 -31.693  28.304  1.00  0.51           C  
ATOM   1829  N   THR A 236       5.584 -38.819  29.855  1.00  0.49           N  
ATOM   1830  CA  THR A 236       5.353 -40.214  29.495  1.00  0.49           C  
ATOM   1831  C   THR A 236       5.428 -40.402  27.983  1.00  0.49           C  
ATOM   1832  CB  THR A 236       3.986 -40.704  30.008  1.00  0.46           C  
ATOM   1833  O   THR A 236       5.223 -39.453  27.223  1.00  0.47           O  
ATOM   1834  CG2 THR A 236       3.848 -40.476  31.510  1.00  0.44           C  
ATOM   1835  OG1 THR A 236       2.944 -39.991  29.331  1.00  0.44           O  
ATOM   1836  N   GLY A 237       6.000 -41.510  27.474  1.00  0.49           N  
ATOM   1837  CA  GLY A 237       5.999 -41.915  26.077  1.00  0.47           C  
ATOM   1838  C   GLY A 237       4.645 -41.758  25.412  1.00  0.49           C  
ATOM   1839  O   GLY A 237       4.564 -41.550  24.199  1.00  0.47           O  
ATOM   1840  N   GLU A 238       3.471 -41.797  26.115  1.00  0.47           N  
ATOM   1841  CA  GLU A 238       2.133 -41.454  25.643  1.00  0.48           C  
ATOM   1842  C   GLU A 238       1.932 -39.942  25.603  1.00  0.46           C  
ATOM   1843  CB  GLU A 238       1.067 -42.104  26.529  1.00  0.44           C  
ATOM   1844  O   GLU A 238       1.576 -39.385  24.563  1.00  0.44           O  
ATOM   1845  CG  GLU A 238      -0.331 -42.079  25.928  1.00  0.42           C  
ATOM   1846  CD  GLU A 238      -1.296 -43.032  26.615  1.00  0.43           C  
ATOM   1847  OE1 GLU A 238      -0.981 -43.521  27.723  1.00  0.50           O  
ATOM   1848  OE2 GLU A 238      -2.376 -43.291  26.040  1.00  0.49           O  
ATOM   1849  N   GLN A 239       2.324 -39.191  26.525  1.00  0.47           N  
ATOM   1850  CA  GLN A 239       2.295 -37.733  26.585  1.00  0.45           C  
ATOM   1851  C   GLN A 239       3.332 -37.123  25.646  1.00  0.46           C  
ATOM   1852  CB  GLN A 239       2.534 -37.249  28.017  1.00  0.44           C  
ATOM   1853  O   GLN A 239       3.042 -36.157  24.937  1.00  0.44           O  
ATOM   1854  CG  GLN A 239       1.346 -37.464  28.945  1.00  0.40           C  
ATOM   1855  CD  GLN A 239       1.679 -37.187  30.398  1.00  0.40           C  
ATOM   1856  NE2 GLN A 239       0.733 -36.598  31.122  1.00  0.39           N  
ATOM   1857  OE1 GLN A 239       2.778 -37.500  30.868  1.00  0.50           O  
ATOM   1858  N   LEU A 240       4.536 -37.800  25.509  1.00  0.45           N  
ATOM   1859  CA  LEU A 240       5.474 -37.523  24.426  1.00  0.44           C  
ATOM   1860  C   LEU A 240       4.885 -37.932  23.080  1.00  0.45           C  
ATOM   1861  CB  LEU A 240       6.797 -38.256  24.662  1.00  0.43           C  
ATOM   1862  O   LEU A 240       5.119 -37.268  22.067  1.00  0.43           O  
ATOM   1863  CG  LEU A 240       7.741 -37.636  25.693  1.00  0.40           C  
ATOM   1864  CD1 LEU A 240       8.893 -38.588  25.997  1.00  0.37           C  
ATOM   1865  CD2 LEU A 240       8.266 -36.293  25.199  1.00  0.39           C  
ATOM   1866  N   ARG A 241       4.128 -39.044  22.971  1.00  0.45           N  
ATOM   1867  CA  ARG A 241       3.420 -39.421  21.752  1.00  0.45           C  
ATOM   1868  C   ARG A 241       2.203 -38.529  21.528  1.00  0.44           C  
ATOM   1869  CB  ARG A 241       2.990 -40.889  21.813  1.00  0.43           C  
ATOM   1870  O   ARG A 241       1.954 -38.082  20.406  1.00  0.42           O  
ATOM   1871  CG  ARG A 241       3.909 -41.832  21.054  1.00  0.42           C  
ATOM   1872  CD  ARG A 241       3.371 -43.256  21.043  1.00  0.41           C  
ATOM   1873  NE  ARG A 241       3.304 -43.818  22.389  1.00  0.43           N  
ATOM   1874  NH1 ARG A 241       4.058 -45.914  21.776  1.00  0.34           N  
ATOM   1875  NH2 ARG A 241       3.532 -45.474  23.964  1.00  0.30           N  
ATOM   1876  CZ  ARG A 241       3.632 -45.067  22.707  1.00  0.44           C  
ATOM   1877  N   GLU A 242       1.379 -38.145  22.514  1.00  0.45           N  
ATOM   1878  CA  GLU A 242       0.311 -37.151  22.474  1.00  0.45           C  
ATOM   1879  C   GLU A 242       0.874 -35.742  22.305  1.00  0.44           C  
ATOM   1880  CB  GLU A 242      -0.544 -37.227  23.741  1.00  0.43           C  
ATOM   1881  O   GLU A 242       0.458 -35.005  21.408  1.00  0.42           O  
ATOM   1882  CG  GLU A 242      -1.585 -38.336  23.715  1.00  0.40           C  
ATOM   1883  CD  GLU A 242      -2.462 -38.366  24.957  1.00  0.40           C  
ATOM   1884  OE1 GLU A 242      -2.170 -37.627  25.924  1.00  0.46           O  
ATOM   1885  OE2 GLU A 242      -3.448 -39.137  24.964  1.00  0.46           O  
ATOM   1886  N   LEU A 243       1.942 -35.291  23.031  1.00  0.38           N  
ATOM   1887  CA  LEU A 243       2.758 -34.098  22.832  1.00  0.38           C  
ATOM   1888  C   LEU A 243       3.533 -34.182  21.522  1.00  0.38           C  
ATOM   1889  CB  LEU A 243       3.728 -33.912  24.002  1.00  0.37           C  
ATOM   1890  O   LEU A 243       3.595 -33.208  20.768  1.00  0.36           O  
ATOM   1891  CG  LEU A 243       3.243 -33.024  25.149  1.00  0.36           C  
ATOM   1892  CD1 LEU A 243       3.896 -33.450  26.460  1.00  0.34           C  
ATOM   1893  CD2 LEU A 243       3.536 -31.558  24.852  1.00  0.36           C  
ATOM   1894  N   ARG A 244       4.104 -35.408  21.188  1.00  0.38           N  
ATOM   1895  CA  ARG A 244       4.624 -35.740  19.865  1.00  0.38           C  
ATOM   1896  C   ARG A 244       3.495 -35.868  18.849  1.00  0.38           C  
ATOM   1897  CB  ARG A 244       5.433 -37.038  19.915  1.00  0.37           C  
ATOM   1898  O   ARG A 244       3.645 -35.469  17.692  1.00  0.36           O  
ATOM   1899  CG  ARG A 244       6.911 -36.832  20.207  1.00  0.35           C  
ATOM   1900  CD  ARG A 244       7.659 -38.156  20.289  1.00  0.37           C  
ATOM   1901  NE  ARG A 244       9.027 -37.973  20.767  1.00  0.39           N  
ATOM   1902  NH1 ARG A 244       9.747 -40.076  20.138  1.00  0.31           N  
ATOM   1903  NH2 ARG A 244      11.197 -38.617  21.151  1.00  0.28           N  
ATOM   1904  CZ  ARG A 244       9.987 -38.889  20.684  1.00  0.36           C  
ATOM   1905  N   THR A 245       2.362 -36.408  19.006  1.00  0.36           N  
ATOM   1906  CA  THR A 245       1.166 -36.390  18.171  1.00  0.36           C  
ATOM   1907  C   THR A 245       0.545 -34.996  18.146  1.00  0.35           C  
ATOM   1908  CB  THR A 245       0.124 -37.410  18.666  1.00  0.33           C  
ATOM   1909  O   THR A 245       0.161 -34.501  17.084  1.00  0.33           O  
ATOM   1910  CG2 THR A 245      -0.864 -37.767  17.560  1.00  0.32           C  
ATOM   1911  OG1 THR A 245       0.796 -38.601  19.093  1.00  0.33           O  
ATOM   1912  N   PHE A 246       0.544 -34.167  19.172  1.00  0.32           N  
ATOM   1913  CA  PHE A 246       0.275 -32.736  19.251  1.00  0.33           C  
ATOM   1914  C   PHE A 246       1.486 -31.931  18.796  1.00  0.32           C  
ATOM   1915  CB  PHE A 246      -0.114 -32.339  20.679  1.00  0.30           C  
ATOM   1916  O   PHE A 246       1.357 -31.011  17.986  1.00  0.30           O  
ATOM   1917  CG  PHE A 246      -1.599 -32.317  20.921  1.00  0.29           C  
ATOM   1918  CD1 PHE A 246      -2.366 -31.229  20.521  1.00  0.29           C  
ATOM   1919  CD2 PHE A 246      -2.228 -33.385  21.547  1.00  0.31           C  
ATOM   1920  CE1 PHE A 246      -3.741 -31.206  20.743  1.00  0.30           C  
ATOM   1921  CE2 PHE A 246      -3.602 -33.369  21.773  1.00  0.33           C  
ATOM   1922  CZ  PHE A 246      -4.356 -32.278  21.371  1.00  0.29           C  
ATOM   1923  N   VAL A 247       2.765 -32.153  19.302  1.00  0.30           N  
ATOM   1924  CA  VAL A 247       4.050 -31.707  18.774  1.00  0.29           C  
ATOM   1925  C   VAL A 247       4.299 -32.350  17.411  1.00  0.30           C  
ATOM   1926  CB  VAL A 247       5.208 -32.042  19.741  1.00  0.28           C  
ATOM   1927  O   VAL A 247       4.696 -31.670  16.461  1.00  0.28           O  
ATOM   1928  CG1 VAL A 247       6.549 -31.621  19.143  1.00  0.28           C  
ATOM   1929  CG2 VAL A 247       4.986 -31.365  21.092  1.00  0.27           C  
ATOM   1930  N   ASN A 248       4.041 -33.587  17.009  1.00  0.28           N  
ATOM   1931  CA  ASN A 248       3.957 -34.264  15.719  1.00  0.28           C  
ATOM   1932  C   ASN A 248       2.672 -33.904  14.980  1.00  0.28           C  
ATOM   1933  CB  ASN A 248       4.058 -35.780  15.901  1.00  0.26           C  
ATOM   1934  O   ASN A 248       2.685 -33.706  13.764  1.00  0.26           O  
ATOM   1935  CG  ASN A 248       5.476 -36.242  16.175  1.00  0.25           C  
ATOM   1936  ND2 ASN A 248       5.612 -37.436  16.739  1.00  0.23           N  
ATOM   1937  OD1 ASN A 248       6.441 -35.531  15.883  1.00  0.28           O  
ATOM   1938  N   ALA A 249       1.516 -33.595  15.421  1.00  0.28           N  
ATOM   1939  CA  ALA A 249       0.380 -32.870  14.858  1.00  0.27           C  
ATOM   1940  C   ALA A 249       0.622 -31.364  14.887  1.00  0.28           C  
ATOM   1941  CB  ALA A 249      -0.900 -33.215  15.615  1.00  0.26           C  
ATOM   1942  O   ALA A 249       0.325 -30.662  13.917  1.00  0.26           O  
ATOM   1943  N   ALA A 250       1.347 -30.683  15.734  1.00  0.27           N  
ATOM   1944  CA  ALA A 250       1.888 -29.332  15.861  1.00  0.26           C  
ATOM   1945  C   ALA A 250       3.339 -29.276  15.392  1.00  0.27           C  
ATOM   1946  CB  ALA A 250       1.780 -28.850  17.306  1.00  0.25           C  
ATOM   1947  O   ALA A 250       3.773 -28.276  14.815  1.00  0.25           O  
ATOM   1948  N   SER A 251       4.193 -30.192  15.329  1.00  0.26           N  
ATOM   1949  CA  SER A 251       5.557 -30.326  14.826  1.00  0.27           C  
ATOM   1950  C   SER A 251       5.609 -31.241  13.608  1.00  0.26           C  
ATOM   1951  CB  SER A 251       6.481 -30.864  15.919  1.00  0.24           C  
ATOM   1952  O   SER A 251       6.506 -31.120  12.771  1.00  0.25           O  
ATOM   1953  OG  SER A 251       6.345 -32.269  16.045  1.00  0.24           O  
ATOM   1954  N   THR A 252       4.608 -31.979  13.216  1.00  0.25           N  
ATOM   1955  CA  THR A 252       4.379 -32.452  11.855  1.00  0.26           C  
ATOM   1956  C   THR A 252       3.499 -31.473  11.084  1.00  0.25           C  
ATOM   1957  CB  THR A 252       3.727 -33.847  11.850  1.00  0.23           C  
ATOM   1958  O   THR A 252       3.387 -31.562   9.859  1.00  0.24           O  
ATOM   1959  CG2 THR A 252       4.783 -34.947  11.852  1.00  0.13           C  
ATOM   1960  OG1 THR A 252       2.904 -33.987  13.014  1.00  0.14           O  
ATOM   1961  N   GLU A 253       3.109 -30.259  11.754  1.00  0.26           N  
ATOM   1962  CA  GLU A 253       2.699 -28.937  11.289  1.00  0.27           C  
ATOM   1963  C   GLU A 253       3.835 -27.927  11.425  1.00  0.26           C  
ATOM   1964  CB  GLU A 253       1.469 -28.453  12.061  1.00  0.24           C  
ATOM   1965  O   GLU A 253       4.110 -27.439  12.523  1.00  0.25           O  
ATOM   1966  CG  GLU A 253       0.169 -29.114  11.625  1.00  0.23           C  
ATOM   1967  CD  GLU A 253      -1.058 -28.533  12.309  1.00  0.27           C  
ATOM   1968  OE1 GLU A 253      -0.902 -27.704  13.234  1.00  0.33           O  
ATOM   1969  OE2 GLU A 253      -2.185 -28.911  11.917  1.00  0.26           O  
ATOM   1970  N   GLN A 254       5.215 -28.310  11.182  1.00  0.26           N  
ATOM   1971  CA  GLN A 254       5.927 -27.120  10.727  1.00  0.26           C  
ATOM   1972  C   GLN A 254       4.976 -26.131  10.060  1.00  0.26           C  
ATOM   1973  CB  GLN A 254       7.048 -27.503   9.760  1.00  0.24           C  
ATOM   1974  O   GLN A 254       4.463 -26.393   8.971  1.00  0.25           O  
ATOM   1975  CG  GLN A 254       8.298 -28.037  10.447  1.00  0.23           C  
ATOM   1976  CD  GLN A 254       9.491 -28.120   9.514  1.00  0.27           C  
ATOM   1977  NE2 GLN A 254      10.681 -28.279  10.085  1.00  0.19           N  
ATOM   1978  OE1 GLN A 254       9.346 -28.042   8.290  1.00  0.33           O  
ATOM   1979  N   LYS A 255       3.777 -25.767  10.807  1.00  0.26           N  
ATOM   1980  CA  LYS A 255       3.084 -24.546  10.407  1.00  0.27           C  
ATOM   1981  C   LYS A 255       4.076 -23.450  10.029  1.00  0.26           C  
ATOM   1982  CB  LYS A 255       2.166 -24.058  11.528  1.00  0.24           C  
ATOM   1983  O   LYS A 255       4.850 -22.988  10.871  1.00  0.25           O  
ATOM   1984  CG  LYS A 255       0.700 -24.413  11.326  1.00  0.24           C  
ATOM   1985  CD  LYS A 255      -0.168 -23.869  12.453  1.00  0.27           C  
ATOM   1986  CE  LYS A 255      -1.626 -24.275  12.285  1.00  0.22           C  
ATOM   1987  NZ  LYS A 255      -2.475 -23.771  13.405  1.00  0.22           N  
ATOM   1988  N   TYR A 256       4.933 -23.648   9.013  1.00  0.24           N  
ATOM   1989  CA  TYR A 256       5.240 -22.401   8.322  1.00  0.25           C  
ATOM   1990  C   TYR A 256       4.082 -21.416   8.434  1.00  0.24           C  
ATOM   1991  CB  TYR A 256       5.559 -22.667   6.848  1.00  0.23           C  
ATOM   1992  O   TYR A 256       2.976 -21.694   7.965  1.00  0.24           O  
ATOM   1993  CG  TYR A 256       7.025 -22.540   6.511  1.00  0.23           C  
ATOM   1994  CD1 TYR A 256       7.562 -21.323   6.098  1.00  0.21           C  
ATOM   1995  CD2 TYR A 256       7.875 -23.637   6.604  1.00  0.20           C  
ATOM   1996  CE1 TYR A 256       8.912 -21.202   5.785  1.00  0.15           C  
ATOM   1997  CE2 TYR A 256       9.226 -23.528   6.293  1.00  0.18           C  
ATOM   1998  OH  TYR A 256      11.072 -22.194   5.577  1.00  0.10           O  
ATOM   1999  CZ  TYR A 256       9.735 -22.308   5.886  1.00  0.20           C  
ATOM   2000  N   ILE A 257       3.776 -20.842   9.673  1.00  0.26           N  
ATOM   2001  CA  ILE A 257       3.380 -19.451   9.484  1.00  0.25           C  
ATOM   2002  C   ILE A 257       4.173 -18.842   8.330  1.00  0.26           C  
ATOM   2003  CB  ILE A 257       3.588 -18.624  10.773  1.00  0.24           C  
ATOM   2004  O   ILE A 257       5.403 -18.766   8.384  1.00  0.25           O  
ATOM   2005  CG1 ILE A 257       2.841 -19.268  11.946  1.00  0.25           C  
ATOM   2006  CG2 ILE A 257       3.136 -17.176  10.563  1.00  0.25           C  
ATOM   2007  CD1 ILE A 257       3.060 -18.565  13.279  1.00  0.23           C  
ATOM   2008  N   PRO A 258       3.850 -19.253   7.091  1.00  0.25           N  
ATOM   2009  CA  PRO A 258       4.602 -18.472   6.106  1.00  0.25           C  
ATOM   2010  C   PRO A 258       5.021 -17.102   6.635  1.00  0.25           C  
ATOM   2011  CB  PRO A 258       3.618 -18.330   4.942  1.00  0.24           C  
ATOM   2012  O   PRO A 258       4.210 -16.395   7.238  1.00  0.24           O  
ATOM   2013  CG  PRO A 258       2.364 -18.988   5.420  1.00  0.24           C  
ATOM   2014  CD  PRO A 258       2.592 -19.493   6.816  1.00  0.27           C  
ATOM   2015  N   LYS A 259       6.130 -17.082   7.426  1.00  0.27           N  
ATOM   2016  CA  LYS A 259       6.978 -15.947   7.776  1.00  0.26           C  
ATOM   2017  C   LYS A 259       6.680 -14.743   6.886  1.00  0.27           C  
ATOM   2018  CB  LYS A 259       8.455 -16.326   7.667  1.00  0.26           C  
ATOM   2019  O   LYS A 259       6.835 -13.597   7.311  1.00  0.26           O  
ATOM   2020  CG  LYS A 259       8.991 -17.080   8.875  1.00  0.25           C  
ATOM   2021  CD  LYS A 259      10.494 -17.308   8.770  1.00  0.29           C  
ATOM   2022  CE  LYS A 259      11.029 -18.078   9.970  1.00  0.23           C  
ATOM   2023  NZ  LYS A 259      12.505 -18.288   9.880  1.00  0.24           N  
ATOM   2024  N   THR A 260       5.417 -14.725   5.933  1.00  0.25           N  
ATOM   2025  CA  THR A 260       4.734 -13.851   4.985  1.00  0.24           C  
ATOM   2026  C   THR A 260       3.814 -14.658   4.073  1.00  0.25           C  
ATOM   2027  CB  THR A 260       5.741 -13.058   4.131  1.00  0.23           C  
ATOM   2028  O   THR A 260       4.085 -15.825   3.784  1.00  0.24           O  
ATOM   2029  CG2 THR A 260       6.467 -12.010   4.968  1.00  0.23           C  
ATOM   2030  OG1 THR A 260       6.704 -13.962   3.576  1.00  0.28           O  
ATOM   2031  N   LEU A 261       2.429 -14.617   4.193  1.00  0.25           N  
ATOM   2032  CA  LEU A 261       1.552 -15.261   3.222  1.00  0.24           C  
ATOM   2033  C   LEU A 261       2.296 -15.543   1.921  1.00  0.25           C  
ATOM   2034  CB  LEU A 261       0.327 -14.386   2.943  1.00  0.23           C  
ATOM   2035  O   LEU A 261       2.026 -16.543   1.251  1.00  0.24           O  
ATOM   2036  CG  LEU A 261      -0.991 -14.845   3.570  1.00  0.23           C  
ATOM   2037  CD1 LEU A 261      -1.712 -13.664   4.212  1.00  0.19           C  
ATOM   2038  CD2 LEU A 261      -1.876 -15.515   2.525  1.00  0.22           C  
ATOM   2039  N   LYS A 262       3.516 -14.959   1.730  1.00  0.25           N  
ATOM   2040  CA  LYS A 262       4.428 -14.969   0.590  1.00  0.25           C  
ATOM   2041  C   LYS A 262       5.490 -16.054   0.745  1.00  0.25           C  
ATOM   2042  CB  LYS A 262       5.095 -13.603   0.423  1.00  0.23           C  
ATOM   2043  O   LYS A 262       5.984 -16.593  -0.248  1.00  0.24           O  
ATOM   2044  CG  LYS A 262       4.810 -12.934  -0.914  1.00  0.22           C  
ATOM   2045  CD  LYS A 262       5.499 -11.580  -1.020  1.00  0.25           C  
ATOM   2046  CE  LYS A 262       5.269 -10.940  -2.382  1.00  0.20           C  
ATOM   2047  NZ  LYS A 262       5.952  -9.616  -2.494  1.00  0.21           N  
ATOM   2048  N   ASP A 263       5.729 -16.581   1.834  1.00  0.24           N  
ATOM   2049  CA  ASP A 263       6.552 -17.771   2.019  1.00  0.24           C  
ATOM   2050  C   ASP A 263       5.707 -19.041   1.945  1.00  0.24           C  
ATOM   2051  CB  ASP A 263       7.292 -17.710   3.358  1.00  0.22           C  
ATOM   2052  O   ASP A 263       6.234 -20.131   1.715  1.00  0.23           O  
ATOM   2053  CG  ASP A 263       8.294 -16.571   3.430  1.00  0.21           C  
ATOM   2054  OD1 ASP A 263       8.843 -16.175   2.379  1.00  0.24           O  
ATOM   2055  OD2 ASP A 263       8.538 -16.068   4.547  1.00  0.17           O  
ATOM   2056  N   SER A 264       4.396 -18.896   1.952  1.00  0.25           N  
ATOM   2057  CA  SER A 264       3.572 -20.094   1.820  1.00  0.25           C  
ATOM   2058  C   SER A 264       3.481 -20.545   0.366  1.00  0.25           C  
ATOM   2059  CB  SER A 264       2.169 -19.843   2.374  1.00  0.23           C  
ATOM   2060  O   SER A 264       3.163 -21.703   0.089  1.00  0.23           O  
ATOM   2061  OG  SER A 264       1.559 -18.744   1.719  1.00  0.18           O  
ATOM   2062  N   LEU A 265       3.995 -19.744  -0.557  1.00  0.26           N  
ATOM   2063  CA  LEU A 265       3.666 -20.205  -1.901  1.00  0.26           C  
ATOM   2064  C   LEU A 265       4.912 -20.711  -2.622  1.00  0.26           C  
ATOM   2065  CB  LEU A 265       3.016 -19.080  -2.710  1.00  0.24           C  
ATOM   2066  O   LEU A 265       4.811 -21.486  -3.575  1.00  0.25           O  
ATOM   2067  CG  LEU A 265       1.538 -18.808  -2.425  1.00  0.23           C  
ATOM   2068  CD1 LEU A 265       1.158 -17.405  -2.888  1.00  0.21           C  
ATOM   2069  CD2 LEU A 265       0.661 -19.855  -3.103  1.00  0.24           C  
ATOM   2070  N   LEU A 266       6.129 -20.878  -1.916  1.00  0.25           N  
ATOM   2071  CA  LEU A 266       7.257 -21.395  -2.684  1.00  0.26           C  
ATOM   2072  C   LEU A 266       8.444 -21.690  -1.774  1.00  0.25           C  
ATOM   2073  CB  LEU A 266       7.667 -20.399  -3.771  1.00  0.23           C  
ATOM   2074  O   LEU A 266       9.215 -20.787  -1.440  1.00  0.24           O  
ATOM   2075  CG  LEU A 266       6.759 -20.324  -5.000  1.00  0.23           C  
ATOM   2076  CD1 LEU A 266       6.990 -19.017  -5.751  1.00  0.20           C  
ATOM   2077  CD2 LEU A 266       6.997 -21.521  -5.914  1.00  0.22           C  
ATOM   2078  N   VAL A 267       8.187 -22.372  -0.628  1.00  0.21           N  
ATOM   2079  CA  VAL A 267       9.317 -23.089  -0.047  1.00  0.24           C  
ATOM   2080  C   VAL A 267       8.974 -24.570   0.092  1.00  0.20           C  
ATOM   2081  CB  VAL A 267       9.716 -22.503   1.326  1.00  0.19           C  
ATOM   2082  O   VAL A 267       7.939 -24.923   0.662  1.00  0.20           O  
ATOM   2083  CG1 VAL A 267      11.184 -22.793   1.631  1.00  0.10           C  
ATOM   2084  CG2 VAL A 267       9.445 -21.000   1.363  1.00  0.09           C  
ATOM   2085  N   THR A 268       9.376 -25.501  -0.903  1.00  0.26           N  
ATOM   2086  CA  THR A 268       9.812 -26.841  -0.528  1.00  0.26           C  
ATOM   2087  C   THR A 268      10.153 -26.903   0.958  1.00  0.26           C  
ATOM   2088  CB  THR A 268      11.033 -27.283  -1.357  1.00  0.24           C  
ATOM   2089  O   THR A 268      10.984 -26.131   1.442  1.00  0.25           O  
ATOM   2090  CG2 THR A 268      10.955 -28.767  -1.701  1.00  0.23           C  
ATOM   2091  OG1 THR A 268      11.079 -26.525  -2.571  1.00  0.18           O  
ATOM   2092  N   PRO A 269       9.145 -27.185   1.893  1.00  0.30           N  
ATOM   2093  CA  PRO A 269       9.657 -27.607   3.199  1.00  0.30           C  
ATOM   2094  C   PRO A 269      11.038 -28.253   3.111  1.00  0.30           C  
ATOM   2095  CB  PRO A 269       8.612 -28.617   3.679  1.00  0.28           C  
ATOM   2096  O   PRO A 269      11.333 -28.957   2.142  1.00  0.29           O  
ATOM   2097  CG  PRO A 269       7.713 -28.824   2.503  1.00  0.28           C  
ATOM   2098  CD  PRO A 269       8.101 -27.849   1.428  1.00  0.33           C  
ATOM   2099  N   PRO A 270      12.133 -27.505   3.665  1.00  0.27           N  
ATOM   2100  CA  PRO A 270      13.247 -28.394   4.004  1.00  0.27           C  
ATOM   2101  C   PRO A 270      12.783 -29.717   4.608  1.00  0.27           C  
ATOM   2102  CB  PRO A 270      14.050 -27.580   5.022  1.00  0.25           C  
ATOM   2103  O   PRO A 270      11.898 -29.731   5.468  1.00  0.26           O  
ATOM   2104  CG  PRO A 270      13.157 -26.438   5.387  1.00  0.25           C  
ATOM   2105  CD  PRO A 270      12.045 -26.361   4.381  1.00  0.31           C  
ATOM   2106  N   ASN A 271      12.898 -30.765   3.854  1.00  0.24           N  
ATOM   2107  CA  ASN A 271      13.055 -32.147   4.295  1.00  0.28           C  
ATOM   2108  C   ASN A 271      11.752 -32.930   4.161  1.00  0.24           C  
ATOM   2109  CB  ASN A 271      13.557 -32.196   5.740  1.00  0.22           C  
ATOM   2110  O   ASN A 271      11.094 -33.224   5.161  1.00  0.23           O  
ATOM   2111  CG  ASN A 271      14.957 -31.634   5.890  1.00  0.22           C  
ATOM   2112  ND2 ASN A 271      15.292 -31.190   7.096  1.00  0.12           N  
ATOM   2113  OD1 ASN A 271      15.732 -31.599   4.931  1.00  0.11           O  
ATOM   2114  N   ASN A 272      11.209 -33.115   2.908  1.00  0.25           N  
ATOM   2115  CA  ASN A 272      10.210 -34.131   2.593  1.00  0.27           C  
ATOM   2116  C   ASN A 272       8.959 -33.972   3.453  1.00  0.25           C  
ATOM   2117  CB  ASN A 272      10.798 -35.533   2.765  1.00  0.23           C  
ATOM   2118  O   ASN A 272       8.319 -34.962   3.813  1.00  0.24           O  
ATOM   2119  CG  ASN A 272      11.839 -35.862   1.713  1.00  0.23           C  
ATOM   2120  ND2 ASN A 272      12.752 -36.767   2.045  1.00  0.14           N  
ATOM   2121  OD1 ASN A 272      11.824 -35.306   0.612  1.00  0.16           O  
ATOM   2122  N   GLU A 273       8.641 -32.662   3.850  1.00  0.26           N  
ATOM   2123  CA  GLU A 273       7.423 -32.445   4.624  1.00  0.29           C  
ATOM   2124  C   GLU A 273       6.290 -31.935   3.738  1.00  0.26           C  
ATOM   2125  CB  GLU A 273       7.681 -31.460   5.767  1.00  0.24           C  
ATOM   2126  O   GLU A 273       6.515 -31.123   2.838  1.00  0.25           O  
ATOM   2127  CG  GLU A 273       8.498 -32.045   6.910  1.00  0.25           C  
ATOM   2128  CD  GLU A 273       7.716 -32.161   8.209  1.00  0.28           C  
ATOM   2129  OE1 GLU A 273       6.653 -31.513   8.337  1.00  0.35           O  
ATOM   2130  OE2 GLU A 273       8.172 -32.906   9.106  1.00  0.23           O  
ATOM   2131  N   PRO A 274       5.148 -32.741   3.619  1.00  0.31           N  
ATOM   2132  CA  PRO A 274       3.894 -32.557   2.885  1.00  0.31           C  
ATOM   2133  C   PRO A 274       3.424 -31.105   2.874  1.00  0.31           C  
ATOM   2134  CB  PRO A 274       2.907 -33.445   3.646  1.00  0.28           C  
ATOM   2135  O   PRO A 274       3.349 -30.468   3.928  1.00  0.30           O  
ATOM   2136  CG  PRO A 274       3.639 -33.859   4.881  1.00  0.27           C  
ATOM   2137  CD  PRO A 274       5.075 -33.441   4.747  1.00  0.31           C  
ATOM   2138  N   ILE A 275       3.715 -30.231   1.858  1.00  0.28           N  
ATOM   2139  CA  ILE A 275       3.042 -29.023   1.392  1.00  0.28           C  
ATOM   2140  C   ILE A 275       1.572 -29.061   1.801  1.00  0.28           C  
ATOM   2141  CB  ILE A 275       3.169 -28.860  -0.139  1.00  0.26           C  
ATOM   2142  O   ILE A 275       0.821 -29.935   1.361  1.00  0.27           O  
ATOM   2143  CG1 ILE A 275       4.644 -28.769  -0.546  1.00  0.26           C  
ATOM   2144  CG2 ILE A 275       2.391 -27.631  -0.618  1.00  0.26           C  
ATOM   2145  CD1 ILE A 275       4.873 -28.778  -2.052  1.00  0.24           C  
ATOM   2146  N   LYS A 276       1.228 -28.854   3.116  1.00  0.28           N  
ATOM   2147  CA  LYS A 276      -0.106 -28.815   3.708  1.00  0.29           C  
ATOM   2148  C   LYS A 276      -0.824 -27.514   3.360  1.00  0.28           C  
ATOM   2149  CB  LYS A 276      -0.025 -28.979   5.226  1.00  0.26           C  
ATOM   2150  O   LYS A 276      -0.245 -26.431   3.470  1.00  0.27           O  
ATOM   2151  CG  LYS A 276       0.163 -30.417   5.684  1.00  0.25           C  
ATOM   2152  CD  LYS A 276       0.112 -30.532   7.202  1.00  0.28           C  
ATOM   2153  CE  LYS A 276       0.330 -31.967   7.663  1.00  0.24           C  
ATOM   2154  NZ  LYS A 276       0.269 -32.086   9.151  1.00  0.25           N  
ATOM   2155  N   THR A 277      -1.738 -27.477   2.245  1.00  0.29           N  
ATOM   2156  CA  THR A 277      -2.983 -27.019   1.638  1.00  0.31           C  
ATOM   2157  C   THR A 277      -3.036 -25.494   1.597  1.00  0.29           C  
ATOM   2158  CB  THR A 277      -4.208 -27.557   2.400  1.00  0.27           C  
ATOM   2159  O   THR A 277      -3.016 -24.839   2.641  1.00  0.29           O  
ATOM   2160  CG2 THR A 277      -5.342 -27.907   1.442  1.00  0.26           C  
ATOM   2161  OG1 THR A 277      -3.832 -28.733   3.127  1.00  0.27           O  
ATOM   2162  N   TYR A 278      -2.407 -24.799   0.628  1.00  0.30           N  
ATOM   2163  CA  TYR A 278      -2.562 -23.422   0.174  1.00  0.31           C  
ATOM   2164  C   TYR A 278      -3.519 -23.342  -1.009  1.00  0.30           C  
ATOM   2165  CB  TYR A 278      -1.204 -22.827  -0.213  1.00  0.28           C  
ATOM   2166  O   TYR A 278      -3.138 -23.632  -2.145  1.00  0.29           O  
ATOM   2167  CG  TYR A 278      -0.268 -22.642   0.957  1.00  0.27           C  
ATOM   2168  CD1 TYR A 278      -0.351 -21.513   1.769  1.00  0.25           C  
ATOM   2169  CD2 TYR A 278       0.703 -23.594   1.251  1.00  0.28           C  
ATOM   2170  CE1 TYR A 278       0.511 -21.337   2.846  1.00  0.27           C  
ATOM   2171  CE2 TYR A 278       1.570 -23.428   2.325  1.00  0.29           C  
ATOM   2172  OH  TYR A 278       2.322 -22.130   4.182  1.00  0.23           O  
ATOM   2173  CZ  TYR A 278       1.466 -22.299   3.116  1.00  0.26           C  
ATOM   2174  N   ALA A 279      -4.677 -23.840  -0.935  1.00  0.27           N  
ATOM   2175  CA  ALA A 279      -5.642 -23.930  -2.028  1.00  0.28           C  
ATOM   2176  C   ALA A 279      -6.915 -23.154  -1.700  1.00  0.27           C  
ATOM   2177  CB  ALA A 279      -5.975 -25.390  -2.325  1.00  0.25           C  
ATOM   2178  O   ALA A 279      -7.703 -23.572  -0.848  1.00  0.26           O  
ATOM   2179  N   GLN A 280      -6.749 -21.865  -1.241  1.00  0.26           N  
ATOM   2180  CA  GLN A 280      -7.914 -21.010  -1.439  1.00  0.28           C  
ATOM   2181  C   GLN A 280      -7.521 -19.536  -1.438  1.00  0.26           C  
ATOM   2182  CB  GLN A 280      -8.965 -21.274  -0.359  1.00  0.24           C  
ATOM   2183  O   GLN A 280      -8.372 -18.661  -1.613  1.00  0.25           O  
ATOM   2184  CG  GLN A 280     -10.024 -22.290  -0.766  1.00  0.24           C  
ATOM   2185  CD  GLN A 280     -11.100 -22.470   0.288  1.00  0.28           C  
ATOM   2186  NE2 GLN A 280     -12.168 -23.175  -0.070  1.00  0.21           N  
ATOM   2187  OE1 GLN A 280     -10.972 -21.982   1.415  1.00  0.32           O  
ATOM   2188  N   ASN A 281      -6.300 -19.202  -1.613  1.00  0.27           N  
ATOM   2189  CA  ASN A 281      -6.039 -17.926  -2.270  1.00  0.27           C  
ATOM   2190  C   ASN A 281      -5.307 -18.116  -3.595  1.00  0.27           C  
ATOM   2191  CB  ASN A 281      -5.239 -17.002  -1.349  1.00  0.25           C  
ATOM   2192  O   ASN A 281      -4.260 -17.508  -3.824  1.00  0.25           O  
ATOM   2193  CG  ASN A 281      -6.126 -16.160  -0.453  1.00  0.24           C  
ATOM   2194  ND2 ASN A 281      -5.583 -15.722   0.677  1.00  0.12           N  
ATOM   2195  OD1 ASN A 281      -7.290 -15.905  -0.773  1.00  0.12           O  
ATOM   2196  N   ILE A 282      -5.403 -19.356  -4.111  1.00  0.28           N  
ATOM   2197  CA  ILE A 282      -5.095 -19.464  -5.533  1.00  0.29           C  
ATOM   2198  C   ILE A 282      -5.978 -18.504  -6.327  1.00  0.28           C  
ATOM   2199  CB  ILE A 282      -5.283 -20.911  -6.043  1.00  0.26           C  
ATOM   2200  O   ILE A 282      -7.084 -18.863  -6.738  1.00  0.27           O  
ATOM   2201  CG1 ILE A 282      -4.565 -21.901  -5.119  1.00  0.26           C  
ATOM   2202  CG2 ILE A 282      -4.782 -21.044  -7.484  1.00  0.26           C  
ATOM   2203  CD1 ILE A 282      -4.774 -23.361  -5.495  1.00  0.24           C  
ATOM   2204  N   GLY A 283      -6.798 -17.600  -5.615  1.00  0.26           N  
ATOM   2205  CA  GLY A 283      -7.717 -16.713  -6.309  1.00  0.25           C  
ATOM   2206  C   GLY A 283      -7.019 -15.576  -7.031  1.00  0.26           C  
ATOM   2207  O   GLY A 283      -7.653 -14.821  -7.771  1.00  0.25           O  
ATOM   2208  N   ASP A 284      -5.899 -15.917  -7.730  1.00  0.26           N  
ATOM   2209  CA  ASP A 284      -5.432 -15.300  -8.969  1.00  0.27           C  
ATOM   2210  C   ASP A 284      -4.014 -15.754  -9.308  1.00  0.26           C  
ATOM   2211  CB  ASP A 284      -5.485 -13.775  -8.862  1.00  0.23           C  
ATOM   2212  O   ASP A 284      -3.620 -15.756 -10.476  1.00  0.25           O  
ATOM   2213  CG  ASP A 284      -6.902 -13.229  -8.858  1.00  0.23           C  
ATOM   2214  OD1 ASP A 284      -7.818 -13.907  -9.373  1.00  0.18           O  
ATOM   2215  OD2 ASP A 284      -7.104 -12.110  -8.339  1.00  0.14           O  
ATOM   2216  N   LYS A 285      -3.142 -16.222  -8.344  1.00  0.28           N  
ATOM   2217  CA  LYS A 285      -1.690 -16.138  -8.464  1.00  0.28           C  
ATOM   2218  C   LYS A 285      -1.142 -17.277  -9.319  1.00  0.28           C  
ATOM   2219  CB  LYS A 285      -1.035 -16.159  -7.082  1.00  0.25           C  
ATOM   2220  O   LYS A 285      -0.125 -17.117  -9.998  1.00  0.26           O  
ATOM   2221  CG  LYS A 285      -0.757 -14.778  -6.507  1.00  0.24           C  
ATOM   2222  CD  LYS A 285       0.009 -14.863  -5.193  1.00  0.28           C  
ATOM   2223  CE  LYS A 285       0.259 -13.483  -4.600  1.00  0.22           C  
ATOM   2224  NZ  LYS A 285       1.035 -13.559  -3.327  1.00  0.21           N  
ATOM   2225  N   TYR A 286      -1.884 -18.416  -9.484  1.00  0.31           N  
ATOM   2226  CA  TYR A 286      -1.751 -19.473 -10.480  1.00  0.33           C  
ATOM   2227  C   TYR A 286      -2.906 -19.435 -11.473  1.00  0.31           C  
ATOM   2228  CB  TYR A 286      -1.691 -20.846  -9.802  1.00  0.29           C  
ATOM   2229  O   TYR A 286      -2.954 -20.236 -12.410  1.00  0.29           O  
ATOM   2230  CG  TYR A 286      -0.351 -21.157  -9.180  1.00  0.28           C  
ATOM   2231  CD1 TYR A 286       0.710 -21.614  -9.957  1.00  0.26           C  
ATOM   2232  CD2 TYR A 286      -0.145 -20.996  -7.814  1.00  0.28           C  
ATOM   2233  CE1 TYR A 286       1.946 -21.904  -9.388  1.00  0.27           C  
ATOM   2234  CE2 TYR A 286       1.086 -21.283  -7.234  1.00  0.29           C  
ATOM   2235  OH  TYR A 286       3.345 -22.021  -7.458  1.00  0.14           O  
ATOM   2236  CZ  TYR A 286       2.124 -21.736  -8.027  1.00  0.26           C  
ATOM   2237  N   PHE A 287      -3.762 -18.454 -11.411  1.00  0.28           N  
ATOM   2238  CA  PHE A 287      -4.621 -18.287 -12.578  1.00  0.30           C  
ATOM   2239  C   PHE A 287      -3.948 -17.406 -13.624  1.00  0.28           C  
ATOM   2240  CB  PHE A 287      -5.969 -17.683 -12.173  1.00  0.26           C  
ATOM   2241  O   PHE A 287      -4.340 -17.410 -14.792  1.00  0.27           O  
ATOM   2242  CG  PHE A 287      -6.922 -18.678 -11.566  1.00  0.26           C  
ATOM   2243  CD1 PHE A 287      -7.669 -19.527 -12.372  1.00  0.24           C  
ATOM   2244  CD2 PHE A 287      -7.069 -18.764 -10.188  1.00  0.25           C  
ATOM   2245  CE1 PHE A 287      -8.551 -20.449 -11.813  1.00  0.21           C  
ATOM   2246  CE2 PHE A 287      -7.949 -19.682  -9.621  1.00  0.24           C  
ATOM   2247  CZ  PHE A 287      -8.690 -20.523 -10.436  1.00  0.25           C  
ATOM   2248  N   ASP A 288      -2.905 -16.764 -13.404  1.00  0.26           N  
ATOM   2249  CA  ASP A 288      -2.335 -16.068 -14.553  1.00  0.27           C  
ATOM   2250  C   ASP A 288      -1.711 -17.054 -15.539  1.00  0.26           C  
ATOM   2251  CB  ASP A 288      -1.290 -15.047 -14.099  1.00  0.23           C  
ATOM   2252  O   ASP A 288      -1.655 -16.787 -16.741  1.00  0.24           O  
ATOM   2253  CG  ASP A 288      -1.906 -13.783 -13.524  1.00  0.23           C  
ATOM   2254  OD1 ASP A 288      -3.116 -13.547 -13.729  1.00  0.14           O  
ATOM   2255  OD2 ASP A 288      -1.174 -13.015 -12.864  1.00  0.13           O  
ATOM   2256  N   SER A 289      -1.288 -18.250 -15.146  1.00  0.28           N  
ATOM   2257  CA  SER A 289      -0.933 -19.183 -16.210  1.00  0.29           C  
ATOM   2258  C   SER A 289      -2.177 -19.793 -16.848  1.00  0.28           C  
ATOM   2259  CB  SER A 289      -0.029 -20.292 -15.672  1.00  0.26           C  
ATOM   2260  O   SER A 289      -2.073 -20.635 -17.742  1.00  0.27           O  
ATOM   2261  OG  SER A 289      -0.680 -21.016 -14.642  1.00  0.21           O  
ATOM   2262  N   PHE A 290      -3.442 -19.334 -16.553  1.00  0.27           N  
ATOM   2263  CA  PHE A 290      -4.520 -19.654 -17.482  1.00  0.31           C  
ATOM   2264  C   PHE A 290      -4.442 -18.775 -18.724  1.00  0.27           C  
ATOM   2265  CB  PHE A 290      -5.883 -19.485 -16.804  1.00  0.26           C  
ATOM   2266  O   PHE A 290      -5.213 -18.956 -19.669  1.00  0.26           O  
ATOM   2267  CG  PHE A 290      -6.383 -20.733 -16.128  1.00  0.26           C  
ATOM   2268  CD1 PHE A 290      -7.053 -21.712 -16.853  1.00  0.25           C  
ATOM   2269  CD2 PHE A 290      -6.184 -20.928 -14.768  1.00  0.27           C  
ATOM   2270  CE1 PHE A 290      -7.517 -22.868 -16.230  1.00  0.25           C  
ATOM   2271  CE2 PHE A 290      -6.645 -22.081 -14.138  1.00  0.28           C  
ATOM   2272  CZ  PHE A 290      -7.312 -23.049 -14.871  1.00  0.27           C  
ATOM   2273  N   GLN A 291      -3.595 -17.854 -18.882  1.00  0.24           N  
ATOM   2274  CA  GLN A 291      -3.631 -17.140 -20.154  1.00  0.25           C  
ATOM   2275  C   GLN A 291      -3.074 -18.001 -21.284  1.00  0.24           C  
ATOM   2276  CB  GLN A 291      -2.847 -15.830 -20.057  1.00  0.22           C  
ATOM   2277  O   GLN A 291      -3.425 -17.808 -22.450  1.00  0.23           O  
ATOM   2278  CG  GLN A 291      -3.603 -14.711 -19.354  1.00  0.22           C  
ATOM   2279  CD  GLN A 291      -2.999 -13.343 -19.609  1.00  0.24           C  
ATOM   2280  NE2 GLN A 291      -3.702 -12.297 -19.191  1.00  0.15           N  
ATOM   2281  OE1 GLN A 291      -1.908 -13.228 -20.178  1.00  0.27           O  
ATOM   2282  N   SER A 292      -2.459 -19.077 -20.933  1.00  0.27           N  
ATOM   2283  CA  SER A 292      -2.061 -19.780 -22.148  1.00  0.28           C  
ATOM   2284  C   SER A 292      -2.792 -21.111 -22.282  1.00  0.27           C  
ATOM   2285  CB  SER A 292      -0.550 -20.015 -22.160  1.00  0.24           C  
ATOM   2286  O   SER A 292      -2.347 -21.999 -23.012  1.00  0.25           O  
ATOM   2287  OG  SER A 292      -0.185 -20.992 -21.200  1.00  0.13           O  
ATOM   2288  N   LEU A 293      -4.004 -21.223 -21.719  1.00  0.29           N  
ATOM   2289  CA  LEU A 293      -4.784 -22.453 -21.793  1.00  0.31           C  
ATOM   2290  C   LEU A 293      -5.971 -22.289 -22.737  1.00  0.29           C  
ATOM   2291  CB  LEU A 293      -5.276 -22.861 -20.402  1.00  0.27           C  
ATOM   2292  O   LEU A 293      -6.622 -21.242 -22.746  1.00  0.28           O  
ATOM   2293  CG  LEU A 293      -4.222 -23.428 -19.449  1.00  0.26           C  
ATOM   2294  CD1 LEU A 293      -4.711 -23.343 -18.007  1.00  0.25           C  
ATOM   2295  CD2 LEU A 293      -3.885 -24.868 -19.821  1.00  0.27           C  
ATOM   2296  N   ASN A 294      -5.933 -22.626 -23.918  1.00  0.32           N  
ATOM   2297  CA  ASN A 294      -7.090 -22.837 -24.782  1.00  0.33           C  
ATOM   2298  C   ASN A 294      -8.390 -22.860 -23.984  1.00  0.32           C  
ATOM   2299  CB  ASN A 294      -6.934 -24.132 -25.581  1.00  0.29           C  
ATOM   2300  O   ASN A 294      -8.941 -23.930 -23.718  1.00  0.31           O  
ATOM   2301  CG  ASN A 294      -6.014 -23.975 -26.776  1.00  0.28           C  
ATOM   2302  ND2 ASN A 294      -5.401 -25.073 -27.201  1.00  0.23           N  
ATOM   2303  OD1 ASN A 294      -5.854 -22.875 -27.311  1.00  0.29           O  
ATOM   2304  N   THR A 295      -8.613 -22.096 -22.907  1.00  0.33           N  
ATOM   2305  CA  THR A 295      -9.942 -21.884 -22.346  1.00  0.34           C  
ATOM   2306  C   THR A 295     -10.945 -21.544 -23.444  1.00  0.33           C  
ATOM   2307  CB  THR A 295      -9.931 -20.760 -21.293  1.00  0.31           C  
ATOM   2308  O   THR A 295     -10.729 -20.614 -24.223  1.00  0.32           O  
ATOM   2309  CG2 THR A 295      -9.246 -21.216 -20.009  1.00  0.29           C  
ATOM   2310  OG1 THR A 295      -9.229 -19.627 -21.819  1.00  0.29           O  
ATOM   2311  N   VAL A 296     -11.590 -22.495 -24.020  1.00  0.37           N  
ATOM   2312  CA  VAL A 296     -12.903 -22.101 -24.522  1.00  0.39           C  
ATOM   2313  C   VAL A 296     -13.511 -21.044 -23.602  1.00  0.38           C  
ATOM   2314  CB  VAL A 296     -13.852 -23.314 -24.642  1.00  0.35           C  
ATOM   2315  O   VAL A 296     -13.518 -21.206 -22.380  1.00  0.37           O  
ATOM   2316  CG1 VAL A 296     -15.051 -22.976 -25.527  1.00  0.32           C  
ATOM   2317  CG2 VAL A 296     -13.102 -24.526 -25.191  1.00  0.33           C  
ATOM   2318  N   PRO A 297     -13.369 -19.751 -23.990  1.00  0.37           N  
ATOM   2319  CA  PRO A 297     -13.746 -18.451 -23.429  1.00  0.37           C  
ATOM   2320  C   PRO A 297     -14.798 -18.566 -22.328  1.00  0.37           C  
ATOM   2321  CB  PRO A 297     -14.300 -17.693 -24.637  1.00  0.32           C  
ATOM   2322  O   PRO A 297     -15.133 -17.569 -21.684  1.00  0.35           O  
ATOM   2323  CG  PRO A 297     -14.136 -18.634 -25.787  1.00  0.30           C  
ATOM   2324  CD  PRO A 297     -13.618 -19.942 -25.263  1.00  0.34           C  
ATOM   2325  N   SER A 298     -15.254 -19.697 -21.921  1.00  0.43           N  
ATOM   2326  CA  SER A 298     -16.517 -19.716 -21.191  1.00  0.43           C  
ATOM   2327  C   SER A 298     -16.311 -20.138 -19.740  1.00  0.43           C  
ATOM   2328  CB  SER A 298     -17.513 -20.659 -21.868  1.00  0.38           C  
ATOM   2329  O   SER A 298     -17.263 -20.177 -18.958  1.00  0.41           O  
ATOM   2330  OG  SER A 298     -16.938 -21.938 -22.069  1.00  0.35           O  
ATOM   2331  N   ASN A 299     -15.118 -20.259 -19.164  1.00  0.52           N  
ATOM   2332  CA  ASN A 299     -14.976 -20.478 -17.728  1.00  0.52           C  
ATOM   2333  C   ASN A 299     -14.857 -19.160 -16.969  1.00  0.53           C  
ATOM   2334  CB  ASN A 299     -13.767 -21.370 -17.438  1.00  0.48           C  
ATOM   2335  O   ASN A 299     -14.158 -18.246 -17.409  1.00  0.51           O  
ATOM   2336  CG  ASN A 299     -13.863 -22.723 -18.115  1.00  0.45           C  
ATOM   2337  ND2 ASN A 299     -12.715 -23.314 -18.423  1.00  0.47           N  
ATOM   2338  OD1 ASN A 299     -14.960 -23.232 -18.360  1.00  0.49           O  
ATOM   2339  N   SER A 300     -15.756 -18.890 -16.088  1.00  0.52           N  
ATOM   2340  CA  SER A 300     -15.826 -17.728 -15.208  1.00  0.51           C  
ATOM   2341  C   SER A 300     -15.438 -18.093 -13.779  1.00  0.52           C  
ATOM   2342  CB  SER A 300     -17.232 -17.126 -15.225  1.00  0.48           C  
ATOM   2343  O   SER A 300     -15.574 -19.247 -13.368  1.00  0.51           O  
ATOM   2344  OG  SER A 300     -18.192 -18.078 -14.801  1.00  0.48           O  
ATOM   2345  N   ILE A 301     -14.679 -17.144 -13.031  1.00  0.47           N  
ATOM   2346  CA  ILE A 301     -14.502 -17.172 -11.583  1.00  0.48           C  
ATOM   2347  C   ILE A 301     -15.739 -16.591 -10.901  1.00  0.48           C  
ATOM   2348  CB  ILE A 301     -13.238 -16.396 -11.153  1.00  0.45           C  
ATOM   2349  O   ILE A 301     -16.152 -15.469 -11.203  1.00  0.48           O  
ATOM   2350  CG1 ILE A 301     -11.995 -16.980 -11.834  1.00  0.40           C  
ATOM   2351  CG2 ILE A 301     -13.086 -16.412  -9.629  1.00  0.41           C  
ATOM   2352  CD1 ILE A 301     -10.707 -16.231 -11.519  1.00  0.40           C  
ATOM   2353  N   GLY A 302     -16.447 -17.394 -10.216  1.00  0.48           N  
ATOM   2354  CA  GLY A 302     -17.558 -16.995  -9.366  1.00  0.47           C  
ATOM   2355  C   GLY A 302     -17.152 -16.032  -8.266  1.00  0.49           C  
ATOM   2356  O   GLY A 302     -15.965 -15.884  -7.970  1.00  0.48           O  
ATOM   2357  N   ALA A 303     -17.992 -15.211  -7.665  1.00  0.41           N  
ATOM   2358  CA  ALA A 303     -17.793 -14.245  -6.588  1.00  0.42           C  
ATOM   2359  C   ALA A 303     -17.132 -14.899  -5.379  1.00  0.41           C  
ATOM   2360  CB  ALA A 303     -19.125 -13.614  -6.187  1.00  0.39           C  
ATOM   2361  O   ALA A 303     -16.482 -14.223  -4.578  1.00  0.40           O  
ATOM   2362  N   ASP A 304     -17.253 -16.226  -5.223  1.00  0.45           N  
ATOM   2363  CA  ASP A 304     -16.738 -17.050  -4.134  1.00  0.45           C  
ATOM   2364  C   ASP A 304     -15.393 -17.672  -4.505  1.00  0.45           C  
ATOM   2365  CB  ASP A 304     -17.741 -18.146  -3.769  1.00  0.43           C  
ATOM   2366  O   ASP A 304     -14.923 -18.593  -3.833  1.00  0.44           O  
ATOM   2367  CG  ASP A 304     -18.011 -19.108  -4.913  1.00  0.40           C  
ATOM   2368  OD1 ASP A 304     -17.630 -18.808  -6.065  1.00  0.41           O  
ATOM   2369  OD2 ASP A 304     -18.611 -20.175  -4.660  1.00  0.46           O  
ATOM   2370  N   SER A 305     -14.784 -17.139  -5.582  1.00  0.43           N  
ATOM   2371  CA  SER A 305     -13.532 -17.606  -6.169  1.00  0.44           C  
ATOM   2372  C   SER A 305     -13.653 -19.045  -6.657  1.00  0.43           C  
ATOM   2373  CB  SER A 305     -12.391 -17.496  -5.157  1.00  0.41           C  
ATOM   2374  O   SER A 305     -12.646 -19.699  -6.934  1.00  0.42           O  
ATOM   2375  OG  SER A 305     -12.320 -16.187  -4.619  1.00  0.33           O  
ATOM   2376  N   SER A 306     -14.950 -19.690  -6.848  1.00  0.59           N  
ATOM   2377  CA  SER A 306     -15.122 -20.946  -7.571  1.00  0.59           C  
ATOM   2378  C   SER A 306     -14.896 -20.757  -9.067  1.00  0.60           C  
ATOM   2379  CB  SER A 306     -16.518 -21.519  -7.326  1.00  0.57           C  
ATOM   2380  O   SER A 306     -15.148 -19.678  -9.607  1.00  0.58           O  
ATOM   2381  OG  SER A 306     -17.513 -20.676  -7.882  1.00  0.56           O  
ATOM   2382  N   ILE A 307     -14.369 -21.753  -9.727  1.00  0.62           N  
ATOM   2383  CA  ILE A 307     -14.314 -21.818 -11.183  1.00  0.62           C  
ATOM   2384  C   ILE A 307     -15.589 -22.465 -11.720  1.00  0.63           C  
ATOM   2385  CB  ILE A 307     -13.072 -22.600 -11.667  1.00  0.60           C  
ATOM   2386  O   ILE A 307     -15.848 -23.644 -11.467  1.00  0.63           O  
ATOM   2387  CG1 ILE A 307     -11.791 -21.961 -11.117  1.00  0.55           C  
ATOM   2388  CG2 ILE A 307     -13.038 -22.666 -13.197  1.00  0.57           C  
ATOM   2389  CD1 ILE A 307     -10.533 -22.780 -11.370  1.00  0.55           C  
ATOM   2390  N   LYS A 308     -16.365 -21.648 -12.364  1.00  0.67           N  
ATOM   2391  CA  LYS A 308     -17.484 -22.174 -13.141  1.00  0.67           C  
ATOM   2392  C   LYS A 308     -17.031 -22.604 -14.534  1.00  0.67           C  
ATOM   2393  CB  LYS A 308     -18.599 -21.133 -13.250  1.00  0.65           C  
ATOM   2394  O   LYS A 308     -16.563 -21.780 -15.322  1.00  0.66           O  
ATOM   2395  CG  LYS A 308     -19.250 -20.782 -11.920  1.00  0.62           C  
ATOM   2396  CD  LYS A 308     -20.386 -19.784 -12.101  1.00  0.62           C  
ATOM   2397  CE  LYS A 308     -20.995 -19.381 -10.765  1.00  0.59           C  
ATOM   2398  NZ  LYS A 308     -22.060 -18.347 -10.930  1.00  0.54           N  
ATOM   2399  N   MET A 309     -17.116 -23.934 -14.814  1.00  0.72           N  
ATOM   2400  CA  MET A 309     -16.923 -24.520 -16.137  1.00  0.73           C  
ATOM   2401  C   MET A 309     -18.243 -24.596 -16.897  1.00  0.73           C  
ATOM   2402  CB  MET A 309     -16.303 -25.914 -16.023  1.00  0.70           C  
ATOM   2403  O   MET A 309     -19.173 -25.281 -16.466  1.00  0.71           O  
ATOM   2404  CG  MET A 309     -14.940 -25.926 -15.352  1.00  0.67           C  
ATOM   2405  SD  MET A 309     -14.152 -27.583 -15.390  1.00  0.68           S  
ATOM   2406  CE  MET A 309     -13.898 -27.776 -17.176  1.00  0.61           C  
ATOM   2407  N   GLU A 310     -18.360 -23.759 -17.921  1.00  0.69           N  
ATOM   2408  CA  GLU A 310     -19.508 -23.785 -18.823  1.00  0.70           C  
ATOM   2409  C   GLU A 310     -19.568 -25.096 -19.602  1.00  0.71           C  
ATOM   2410  CB  GLU A 310     -19.458 -22.601 -19.791  1.00  0.67           C  
ATOM   2411  O   GLU A 310     -18.598 -25.858 -19.622  1.00  0.69           O  
ATOM   2412  CG  GLU A 310     -19.555 -21.244 -19.108  1.00  0.63           C  
ATOM   2413  CD  GLU A 310     -20.949 -20.934 -18.586  1.00  0.63           C  
ATOM   2414  OE1 GLU A 310     -21.912 -21.636 -18.971  1.00  0.64           O  
ATOM   2415  OE2 GLU A 310     -21.080 -19.980 -17.787  1.00  0.58           O  
ATOM   2416  N   LEU A 311     -20.691 -25.407 -20.232  1.00  0.67           N  
ATOM   2417  CA  LEU A 311     -20.889 -26.540 -21.129  1.00  0.67           C  
ATOM   2418  C   LEU A 311     -19.882 -26.509 -22.274  1.00  0.67           C  
ATOM   2419  CB  LEU A 311     -22.315 -26.538 -21.688  1.00  0.62           C  
ATOM   2420  O   LEU A 311     -19.545 -25.437 -22.781  1.00  0.64           O  
ATOM   2421  CG  LEU A 311     -23.446 -26.549 -20.658  1.00  0.58           C  
ATOM   2422  CD1 LEU A 311     -24.799 -26.458 -21.357  1.00  0.53           C  
ATOM   2423  CD2 LEU A 311     -23.369 -27.800 -19.791  1.00  0.59           C  
ATOM   2424  N   ASN A 312     -19.470 -27.750 -22.662  1.00  0.66           N  
ATOM   2425  CA  ASN A 312     -18.539 -27.989 -23.760  1.00  0.66           C  
ATOM   2426  C   ASN A 312     -17.175 -27.364 -23.483  1.00  0.64           C  
ATOM   2427  CB  ASN A 312     -19.111 -27.454 -25.075  1.00  0.61           C  
ATOM   2428  O   ASN A 312     -16.493 -26.916 -24.407  1.00  0.61           O  
ATOM   2429  CG  ASN A 312     -18.574 -28.189 -26.287  1.00  0.56           C  
ATOM   2430  ND2 ASN A 312     -18.702 -27.576 -27.457  1.00  0.58           N  
ATOM   2431  OD1 ASN A 312     -18.050 -29.300 -26.172  1.00  0.58           O  
ATOM   2432  N   SER A 313     -16.859 -27.284 -22.227  1.00  0.72           N  
ATOM   2433  CA  SER A 313     -15.567 -26.702 -21.881  1.00  0.72           C  
ATOM   2434  C   SER A 313     -14.623 -27.753 -21.306  1.00  0.72           C  
ATOM   2435  CB  SER A 313     -15.744 -25.561 -20.878  1.00  0.69           C  
ATOM   2436  O   SER A 313     -15.058 -28.837 -20.914  1.00  0.70           O  
ATOM   2437  OG  SER A 313     -16.244 -26.048 -19.645  1.00  0.67           O  
ATOM   2438  N   TYR A 314     -13.399 -27.686 -21.464  1.00  0.66           N  
ATOM   2439  CA  TYR A 314     -12.389 -28.407 -20.697  1.00  0.66           C  
ATOM   2440  C   TYR A 314     -11.324 -27.455 -20.167  1.00  0.65           C  
ATOM   2441  CB  TYR A 314     -11.737 -29.495 -21.555  1.00  0.62           C  
ATOM   2442  O   TYR A 314     -11.116 -26.374 -20.724  1.00  0.62           O  
ATOM   2443  CG  TYR A 314     -10.887 -28.953 -22.679  1.00  0.59           C  
ATOM   2444  CD1 TYR A 314     -11.454 -28.607 -23.903  1.00  0.54           C  
ATOM   2445  CD2 TYR A 314      -9.515 -28.787 -22.519  1.00  0.55           C  
ATOM   2446  CE1 TYR A 314     -10.674 -28.110 -24.942  1.00  0.52           C  
ATOM   2447  CE2 TYR A 314      -8.726 -28.290 -23.551  1.00  0.53           C  
ATOM   2448  OH  TYR A 314      -8.537 -27.462 -25.781  1.00  0.46           O  
ATOM   2449  CZ  TYR A 314      -9.313 -27.954 -24.756  1.00  0.49           C  
ATOM   2450  N   PHE A 315     -10.786 -27.849 -19.100  1.00  0.69           N  
ATOM   2451  CA  PHE A 315      -9.756 -27.159 -18.331  1.00  0.69           C  
ATOM   2452  C   PHE A 315      -8.517 -28.033 -18.179  1.00  0.69           C  
ATOM   2453  CB  PHE A 315     -10.291 -26.761 -16.952  1.00  0.66           C  
ATOM   2454  O   PHE A 315      -8.625 -29.228 -17.894  1.00  0.66           O  
ATOM   2455  CG  PHE A 315      -9.223 -26.296 -15.999  1.00  0.62           C  
ATOM   2456  CD1 PHE A 315      -8.789 -24.976 -16.010  1.00  0.58           C  
ATOM   2457  CD2 PHE A 315      -8.654 -27.179 -15.090  1.00  0.58           C  
ATOM   2458  CE1 PHE A 315      -7.801 -24.542 -15.129  1.00  0.53           C  
ATOM   2459  CE2 PHE A 315      -7.666 -26.753 -14.207  1.00  0.54           C  
ATOM   2460  CZ  PHE A 315      -7.240 -25.434 -14.229  1.00  0.55           C  
ATOM   2461  N   PHE A 316      -7.229 -27.427 -18.577  1.00  0.63           N  
ATOM   2462  CA  PHE A 316      -5.922 -28.002 -18.279  1.00  0.63           C  
ATOM   2463  C   PHE A 316      -5.138 -27.102 -17.332  1.00  0.62           C  
ATOM   2464  CB  PHE A 316      -5.126 -28.228 -19.568  1.00  0.59           C  
ATOM   2465  O   PHE A 316      -4.992 -25.904 -17.584  1.00  0.59           O  
ATOM   2466  CG  PHE A 316      -5.372 -29.568 -20.207  1.00  0.56           C  
ATOM   2467  CD1 PHE A 316      -4.584 -30.665 -19.880  1.00  0.51           C  
ATOM   2468  CD2 PHE A 316      -6.393 -29.731 -21.135  1.00  0.51           C  
ATOM   2469  CE1 PHE A 316      -4.809 -31.906 -20.470  1.00  0.48           C  
ATOM   2470  CE2 PHE A 316      -6.624 -30.969 -21.728  1.00  0.50           C  
ATOM   2471  CZ  PHE A 316      -5.831 -32.055 -21.395  1.00  0.47           C  
ATOM   2472  N   TYR A 317      -4.656 -27.649 -16.286  1.00  0.66           N  
ATOM   2473  CA  TYR A 317      -3.664 -27.004 -15.433  1.00  0.66           C  
ATOM   2474  C   TYR A 317      -2.356 -27.785 -15.431  1.00  0.66           C  
ATOM   2475  CB  TYR A 317      -4.194 -26.867 -14.002  1.00  0.63           C  
ATOM   2476  O   TYR A 317      -2.351 -29.000 -15.218  1.00  0.64           O  
ATOM   2477  CG  TYR A 317      -3.296 -26.059 -13.097  1.00  0.60           C  
ATOM   2478  CD1 TYR A 317      -3.316 -24.666 -13.128  1.00  0.57           C  
ATOM   2479  CD2 TYR A 317      -2.425 -26.685 -12.212  1.00  0.58           C  
ATOM   2480  CE1 TYR A 317      -2.489 -23.917 -12.297  1.00  0.54           C  
ATOM   2481  CE2 TYR A 317      -1.594 -25.946 -11.377  1.00  0.54           C  
ATOM   2482  OH  TYR A 317      -0.812 -23.828 -10.602  1.00  0.45           O  
ATOM   2483  CZ  TYR A 317      -1.633 -24.565 -11.426  1.00  0.56           C  
ATOM   2484  N   THR A 318      -1.234 -27.012 -15.784  1.00  0.66           N  
ATOM   2485  CA  THR A 318       0.080 -27.647 -15.811  1.00  0.65           C  
ATOM   2486  C   THR A 318       0.904 -27.233 -14.595  1.00  0.66           C  
ATOM   2487  CB  THR A 318       0.846 -27.292 -17.099  1.00  0.62           C  
ATOM   2488  O   THR A 318       1.255 -26.060 -14.446  1.00  0.63           O  
ATOM   2489  CG2 THR A 318       2.222 -27.947 -17.118  1.00  0.58           C  
ATOM   2490  OG1 THR A 318       0.097 -27.745 -18.233  1.00  0.63           O  
ATOM   2491  N   PHE A 319       1.229 -28.057 -13.678  1.00  0.68           N  
ATOM   2492  CA  PHE A 319       2.218 -27.948 -12.612  1.00  0.68           C  
ATOM   2493  C   PHE A 319       3.609 -28.301 -13.125  1.00  0.68           C  
ATOM   2494  CB  PHE A 319       1.846 -28.857 -11.436  1.00  0.65           C  
ATOM   2495  O   PHE A 319       3.814 -29.379 -13.687  1.00  0.65           O  
ATOM   2496  CG  PHE A 319       0.460 -28.618 -10.899  1.00  0.62           C  
ATOM   2497  CD1 PHE A 319       0.233 -27.651  -9.928  1.00  0.61           C  
ATOM   2498  CD2 PHE A 319      -0.616 -29.362 -11.366  1.00  0.61           C  
ATOM   2499  CE1 PHE A 319      -1.048 -27.428  -9.429  1.00  0.59           C  
ATOM   2500  CE2 PHE A 319      -1.899 -29.145 -10.872  1.00  0.57           C  
ATOM   2501  CZ  PHE A 319      -2.113 -28.178  -9.903  1.00  0.60           C  
ATOM   2502  N   LYS A 320       4.552 -27.321 -13.180  1.00  0.59           N  
ATOM   2503  CA  LYS A 320       5.945 -27.607 -13.512  1.00  0.58           C  
ATOM   2504  C   LYS A 320       6.610 -28.441 -12.421  1.00  0.58           C  
ATOM   2505  CB  LYS A 320       6.724 -26.309 -13.727  1.00  0.55           C  
ATOM   2506  O   LYS A 320       6.470 -28.144 -11.233  1.00  0.56           O  
ATOM   2507  CG  LYS A 320       6.268 -25.507 -14.937  1.00  0.52           C  
ATOM   2508  CD  LYS A 320       7.102 -24.245 -15.118  1.00  0.53           C  
ATOM   2509  CE  LYS A 320       6.606 -23.409 -16.290  1.00  0.49           C  
ATOM   2510  NZ  LYS A 320       7.338 -22.111 -16.394  1.00  0.44           N  
ATOM   2511  N   ALA A 321       7.095 -29.636 -12.780  1.00  0.52           N  
ATOM   2512  CA  ALA A 321       7.683 -30.697 -11.967  1.00  0.52           C  
ATOM   2513  C   ALA A 321       8.867 -30.176 -11.157  1.00  0.52           C  
ATOM   2514  CB  ALA A 321       8.118 -31.864 -12.850  1.00  0.46           C  
ATOM   2515  O   ALA A 321       9.134 -30.661 -10.055  1.00  0.49           O  
ATOM   2516  N   THR A 322       9.674 -29.170 -11.655  1.00  0.49           N  
ATOM   2517  CA  THR A 322      10.887 -28.715 -10.985  1.00  0.49           C  
ATOM   2518  C   THR A 322      10.556 -28.103  -9.626  1.00  0.49           C  
ATOM   2519  CB  THR A 322      11.648 -27.688 -11.843  1.00  0.45           C  
ATOM   2520  O   THR A 322      11.378 -28.136  -8.708  1.00  0.47           O  
ATOM   2521  CG2 THR A 322      12.306 -28.356 -13.045  1.00  0.39           C  
ATOM   2522  OG1 THR A 322      10.731 -26.689 -12.307  1.00  0.39           O  
ATOM   2523  N   ASP A 323       9.413 -27.506  -9.314  1.00  0.45           N  
ATOM   2524  CA  ASP A 323       9.195 -26.709  -8.111  1.00  0.46           C  
ATOM   2525  C   ASP A 323       8.521 -27.536  -7.018  1.00  0.45           C  
ATOM   2526  CB  ASP A 323       8.350 -25.474  -8.431  1.00  0.42           C  
ATOM   2527  O   ASP A 323       8.752 -27.309  -5.829  1.00  0.44           O  
ATOM   2528  CG  ASP A 323       8.928 -24.636  -9.558  1.00  0.40           C  
ATOM   2529  OD1 ASP A 323      10.161 -24.658  -9.764  1.00  0.41           O  
ATOM   2530  OD2 ASP A 323       8.144 -23.945 -10.244  1.00  0.41           O  
ATOM   2531  N   LEU A 324       7.906 -28.721  -7.271  1.00  0.53           N  
ATOM   2532  CA  LEU A 324       7.090 -29.470  -6.322  1.00  0.53           C  
ATOM   2533  C   LEU A 324       7.319 -30.970  -6.473  1.00  0.53           C  
ATOM   2534  CB  LEU A 324       5.607 -29.146  -6.518  1.00  0.49           C  
ATOM   2535  O   LEU A 324       7.112 -31.733  -5.526  1.00  0.52           O  
ATOM   2536  CG  LEU A 324       5.168 -27.727  -6.151  1.00  0.47           C  
ATOM   2537  CD1 LEU A 324       3.724 -27.492  -6.580  1.00  0.44           C  
ATOM   2538  CD2 LEU A 324       5.334 -27.486  -4.655  1.00  0.46           C  
ATOM   2539  N   LEU A 325       7.971 -31.609  -7.546  1.00  0.58           N  
ATOM   2540  CA  LEU A 325       7.824 -32.981  -8.021  1.00  0.58           C  
ATOM   2541  C   LEU A 325       9.185 -33.603  -8.315  1.00  0.59           C  
ATOM   2542  CB  LEU A 325       6.948 -33.023  -9.276  1.00  0.53           C  
ATOM   2543  O   LEU A 325       9.656 -33.567  -9.454  1.00  0.56           O  
ATOM   2544  CG  LEU A 325       5.520 -32.497  -9.124  1.00  0.50           C  
ATOM   2545  CD1 LEU A 325       4.802 -32.519 -10.469  1.00  0.48           C  
ATOM   2546  CD2 LEU A 325       4.755 -33.315  -8.089  1.00  0.50           C  
ATOM   2547  N   SER A 326      10.095 -33.914  -7.275  1.00  0.65           N  
ATOM   2548  CA  SER A 326      11.238 -34.800  -7.465  1.00  0.66           C  
ATOM   2549  C   SER A 326      10.790 -36.204  -7.858  1.00  0.67           C  
ATOM   2550  CB  SER A 326      12.084 -34.865  -6.192  1.00  0.62           C  
ATOM   2551  O   SER A 326       9.810 -36.723  -7.319  1.00  0.66           O  
ATOM   2552  OG  SER A 326      12.572 -33.580  -5.847  1.00  0.61           O  
ATOM   2553  N   PRO A 327      11.415 -36.786  -8.843  1.00  0.67           N  
ATOM   2554  CA  PRO A 327      11.217 -38.205  -9.146  1.00  0.68           C  
ATOM   2555  C   PRO A 327      11.145 -39.071  -7.890  1.00  0.70           C  
ATOM   2556  CB  PRO A 327      12.447 -38.562  -9.985  1.00  0.64           C  
ATOM   2557  O   PRO A 327      11.985 -38.940  -6.996  1.00  0.68           O  
ATOM   2558  CG  PRO A 327      12.864 -37.274 -10.618  1.00  0.63           C  
ATOM   2559  CD  PRO A 327      12.590 -36.157  -9.653  1.00  0.65           C  
ATOM   2560  N   GLY A 328      10.180 -39.996  -7.895  1.00  0.70           N  
ATOM   2561  CA  GLY A 328       9.938 -40.942  -6.817  1.00  0.70           C  
ATOM   2562  C   GLY A 328       9.072 -40.374  -5.708  1.00  0.69           C  
ATOM   2563  O   GLY A 328       8.482 -41.125  -4.928  1.00  0.67           O  
ATOM   2564  N   ASN A 329       8.911 -39.151  -5.736  1.00  0.74           N  
ATOM   2565  CA  ASN A 329       7.985 -38.587  -4.760  1.00  0.74           C  
ATOM   2566  C   ASN A 329       6.540 -38.963  -5.074  1.00  0.74           C  
ATOM   2567  CB  ASN A 329       8.136 -37.065  -4.694  1.00  0.71           C  
ATOM   2568  O   ASN A 329       6.212 -39.277  -6.220  1.00  0.72           O  
ATOM   2569  CG  ASN A 329       9.365 -36.633  -3.920  1.00  0.67           C  
ATOM   2570  ND2 ASN A 329       9.627 -35.332  -3.901  1.00  0.64           N  
ATOM   2571  OD1 ASN A 329      10.075 -37.462  -3.343  1.00  0.66           O  
ATOM   2572  N   LYS A 330       5.807 -39.120  -4.075  1.00  0.76           N  
ATOM   2573  CA  LYS A 330       4.369 -39.364  -4.139  1.00  0.76           C  
ATOM   2574  C   LYS A 330       3.583 -38.068  -3.962  1.00  0.75           C  
ATOM   2575  CB  LYS A 330       3.949 -40.380  -3.075  1.00  0.74           C  
ATOM   2576  O   LYS A 330       3.925 -37.239  -3.116  1.00  0.72           O  
ATOM   2577  CG  LYS A 330       4.509 -41.777  -3.299  1.00  0.72           C  
ATOM   2578  CD  LYS A 330       4.022 -42.752  -2.234  1.00  0.72           C  
ATOM   2579  CE  LYS A 330       4.557 -44.157  -2.474  1.00  0.72           C  
ATOM   2580  NZ  LYS A 330       4.016 -45.133  -1.481  1.00  0.68           N  
ATOM   2581  N   PHE A 331       2.468 -38.086  -4.765  1.00  0.76           N  
ATOM   2582  CA  PHE A 331       1.549 -36.962  -4.631  1.00  0.76           C  
ATOM   2583  C   PHE A 331       0.104 -37.444  -4.607  1.00  0.76           C  
ATOM   2584  CB  PHE A 331       1.750 -35.962  -5.774  1.00  0.73           C  
ATOM   2585  O   PHE A 331      -0.192 -38.556  -5.049  1.00  0.74           O  
ATOM   2586  CG  PHE A 331       1.203 -36.432  -7.094  1.00  0.68           C  
ATOM   2587  CD1 PHE A 331       1.958 -37.254  -7.922  1.00  0.63           C  
ATOM   2588  CD2 PHE A 331      -0.066 -36.051  -7.509  1.00  0.63           C  
ATOM   2589  CE1 PHE A 331       1.455 -37.691  -9.145  1.00  0.58           C  
ATOM   2590  CE2 PHE A 331      -0.576 -36.483  -8.730  1.00  0.58           C  
ATOM   2591  CZ  PHE A 331       0.186 -37.302  -9.547  1.00  0.59           C  
ATOM   2592  N   SER A 332      -0.598 -36.579  -4.047  1.00  0.77           N  
ATOM   2593  CA  SER A 332      -2.045 -36.764  -4.081  1.00  0.77           C  
ATOM   2594  C   SER A 332      -2.745 -35.550  -4.683  1.00  0.77           C  
ATOM   2595  CB  SER A 332      -2.585 -37.029  -2.675  1.00  0.76           C  
ATOM   2596  O   SER A 332      -2.254 -34.425  -4.569  1.00  0.76           O  
ATOM   2597  OG  SER A 332      -1.986 -38.185  -2.115  1.00  0.75           O  
ATOM   2598  N   ILE A 333      -3.831 -35.774  -5.430  1.00  0.79           N  
ATOM   2599  CA  ILE A 333      -4.728 -34.763  -5.978  1.00  0.79           C  
ATOM   2600  C   ILE A 333      -6.098 -34.872  -5.312  1.00  0.79           C  
ATOM   2601  CB  ILE A 333      -4.865 -34.899  -7.511  1.00  0.78           C  
ATOM   2602  O   ILE A 333      -6.653 -35.967  -5.198  1.00  0.78           O  
ATOM   2603  CG1 ILE A 333      -3.490 -34.794  -8.181  1.00  0.81           C  
ATOM   2604  CG2 ILE A 333      -5.826 -33.843  -8.064  1.00  0.80           C  
ATOM   2605  CD1 ILE A 333      -3.503 -35.100  -9.672  1.00  0.79           C  
ATOM   2606  N   GLN A 334      -6.543 -33.713  -4.861  1.00  0.78           N  
ATOM   2607  CA  GLN A 334      -7.922 -33.557  -4.410  1.00  0.78           C  
ATOM   2608  C   GLN A 334      -8.602 -32.388  -5.116  1.00  0.78           C  
ATOM   2609  CB  GLN A 334      -7.972 -33.357  -2.895  1.00  0.77           C  
ATOM   2610  O   GLN A 334      -8.032 -31.299  -5.217  1.00  0.77           O  
ATOM   2611  CG  GLN A 334      -9.385 -33.291  -2.330  1.00  0.75           C  
ATOM   2612  CD  GLN A 334      -9.407 -33.172  -0.818  1.00  0.74           C  
ATOM   2613  NE2 GLN A 334      -9.912 -34.203  -0.149  1.00  0.71           N  
ATOM   2614  OE1 GLN A 334      -8.973 -32.162  -0.255  1.00  0.73           O  
ATOM   2615  N   ILE A 335      -9.812 -32.560  -5.574  1.00  0.79           N  
ATOM   2616  CA  ILE A 335     -10.714 -31.584  -6.176  1.00  0.79           C  
ATOM   2617  C   ILE A 335     -12.032 -31.556  -5.406  1.00  0.79           C  
ATOM   2618  CB  ILE A 335     -10.971 -31.895  -7.667  1.00  0.78           C  
ATOM   2619  O   ILE A 335     -12.651 -32.600  -5.184  1.00  0.77           O  
ATOM   2620  CG1 ILE A 335      -9.644 -31.984  -8.430  1.00  0.80           C  
ATOM   2621  CG2 ILE A 335     -11.890 -30.840  -8.289  1.00  0.79           C  
ATOM   2622  CD1 ILE A 335      -9.790 -32.441  -9.875  1.00  0.77           C  
ATOM   2623  N   LYS A 336     -12.404 -30.294  -4.931  1.00  0.77           N  
ATOM   2624  CA  LYS A 336     -13.716 -30.040  -4.343  1.00  0.77           C  
ATOM   2625  C   LYS A 336     -14.590 -29.215  -5.284  1.00  0.77           C  
ATOM   2626  CB  LYS A 336     -13.573 -29.325  -2.999  1.00  0.75           C  
ATOM   2627  O   LYS A 336     -14.123 -28.243  -5.880  1.00  0.75           O  
ATOM   2628  CG  LYS A 336     -12.864 -30.146  -1.932  1.00  0.72           C  
ATOM   2629  CD  LYS A 336     -12.906 -29.457  -0.575  1.00  0.72           C  
ATOM   2630  CE  LYS A 336     -12.258 -30.310   0.507  1.00  0.68           C  
ATOM   2631  NZ  LYS A 336     -12.328 -29.653   1.847  1.00  0.64           N  
ATOM   2632  N   SER A 337     -15.825 -29.622  -5.398  1.00  0.80           N  
ATOM   2633  CA  SER A 337     -16.822 -29.003  -6.266  1.00  0.80           C  
ATOM   2634  C   SER A 337     -18.187 -28.950  -5.590  1.00  0.80           C  
ATOM   2635  CB  SER A 337     -16.927 -29.763  -7.588  1.00  0.78           C  
ATOM   2636  O   SER A 337     -18.549 -29.857  -4.837  1.00  0.76           O  
ATOM   2637  OG  SER A 337     -17.925 -29.193  -8.418  1.00  0.71           O  
ATOM   2638  N   ASP A 338     -19.019 -27.800  -5.811  1.00  0.79           N  
ATOM   2639  CA  ASP A 338     -20.411 -27.702  -5.385  1.00  0.79           C  
ATOM   2640  C   ASP A 338     -21.334 -28.447  -6.346  1.00  0.78           C  
ATOM   2641  CB  ASP A 338     -20.837 -26.236  -5.277  1.00  0.75           C  
ATOM   2642  O   ASP A 338     -22.341 -29.022  -5.928  1.00  0.75           O  
ATOM   2643  CG  ASP A 338     -20.171 -25.509  -4.122  1.00  0.68           C  
ATOM   2644  OD1 ASP A 338     -19.727 -26.170  -3.159  1.00  0.64           O  
ATOM   2645  OD2 ASP A 338     -20.093 -24.262  -4.174  1.00  0.67           O  
ATOM   2646  N   GLN A 339     -20.926 -28.225  -7.476  1.00  0.73           N  
ATOM   2647  CA  GLN A 339     -21.708 -28.812  -8.559  1.00  0.76           C  
ATOM   2648  C   GLN A 339     -20.802 -29.435  -9.617  1.00  0.76           C  
ATOM   2649  CB  GLN A 339     -22.615 -27.759  -9.198  1.00  0.70           C  
ATOM   2650  O   GLN A 339     -19.957 -28.751 -10.199  1.00  0.74           O  
ATOM   2651  CG  GLN A 339     -23.623 -28.333 -10.185  1.00  0.64           C  
ATOM   2652  CD  GLN A 339     -24.549 -27.278 -10.759  1.00  0.65           C  
ATOM   2653  NE2 GLN A 339     -25.365 -27.670 -11.732  1.00  0.57           N  
ATOM   2654  OE1 GLN A 339     -24.533 -26.119 -10.331  1.00  0.69           O  
ATOM   2655  N   VAL A 340     -20.980 -30.717  -9.736  1.00  0.77           N  
ATOM   2656  CA  VAL A 340     -20.332 -31.451 -10.818  1.00  0.81           C  
ATOM   2657  C   VAL A 340     -21.387 -32.146 -11.676  1.00  0.81           C  
ATOM   2658  CB  VAL A 340     -19.320 -32.485 -10.276  1.00  0.76           C  
ATOM   2659  O   VAL A 340     -22.214 -32.903 -11.162  1.00  0.79           O  
ATOM   2660  CG1 VAL A 340     -18.649 -33.236 -11.425  1.00  0.71           C  
ATOM   2661  CG2 VAL A 340     -18.275 -31.799  -9.399  1.00  0.70           C  
ATOM   2662  N   ASP A 341     -21.366 -31.888 -12.926  1.00  0.79           N  
ATOM   2663  CA  ASP A 341     -22.047 -32.749 -13.888  1.00  0.81           C  
ATOM   2664  C   ASP A 341     -21.442 -34.150 -13.896  1.00  0.81           C  
ATOM   2665  CB  ASP A 341     -21.985 -32.141 -15.291  1.00  0.78           C  
ATOM   2666  O   ASP A 341     -20.221 -34.305 -13.830  1.00  0.80           O  
ATOM   2667  CG  ASP A 341     -22.876 -32.859 -16.288  1.00  0.74           C  
ATOM   2668  OD1 ASP A 341     -22.507 -33.957 -16.757  1.00  0.77           O  
ATOM   2669  OD2 ASP A 341     -23.957 -32.320 -16.611  1.00  0.81           O  
ATOM   2670  N   ALA A 342     -22.419 -35.173 -14.009  1.00  0.72           N  
ATOM   2671  CA  ALA A 342     -22.050 -36.586 -13.985  1.00  0.76           C  
ATOM   2672  C   ALA A 342     -21.091 -36.922 -15.124  1.00  0.74           C  
ATOM   2673  CB  ALA A 342     -23.298 -37.463 -14.068  1.00  0.69           C  
ATOM   2674  O   ALA A 342     -20.416 -37.954 -15.091  1.00  0.75           O  
ATOM   2675  N   LYS A 343     -21.013 -36.140 -16.056  1.00  0.80           N  
ATOM   2676  CA  LYS A 343     -20.170 -36.403 -17.219  1.00  0.82           C  
ATOM   2677  C   LYS A 343     -18.849 -35.645 -17.123  1.00  0.80           C  
ATOM   2678  CB  LYS A 343     -20.900 -36.022 -18.508  1.00  0.78           C  
ATOM   2679  O   LYS A 343     -17.999 -35.754 -18.010  1.00  0.77           O  
ATOM   2680  CG  LYS A 343     -22.150 -36.847 -18.779  1.00  0.77           C  
ATOM   2681  CD  LYS A 343     -22.832 -36.420 -20.072  1.00  0.76           C  
ATOM   2682  CE  LYS A 343     -24.120 -37.198 -20.309  1.00  0.81           C  
ATOM   2683  NZ  LYS A 343     -24.861 -36.691 -21.503  1.00  0.78           N  
ATOM   2684  N   THR A 344     -18.631 -34.869 -16.096  1.00  0.82           N  
ATOM   2685  CA  THR A 344     -17.347 -34.194 -15.935  1.00  0.83           C  
ATOM   2686  C   THR A 344     -16.238 -35.203 -15.654  1.00  0.83           C  
ATOM   2687  CB  THR A 344     -17.401 -33.156 -14.799  1.00  0.81           C  
ATOM   2688  O   THR A 344     -16.350 -36.018 -14.736  1.00  0.81           O  
ATOM   2689  CG2 THR A 344     -16.098 -32.368 -14.713  1.00  0.80           C  
ATOM   2690  OG1 THR A 344     -18.481 -32.246 -15.042  1.00  0.84           O  
ATOM   2691  N   LEU A 345     -15.199 -35.166 -16.441  1.00  0.83           N  
ATOM   2692  CA  LEU A 345     -14.025 -36.005 -16.229  1.00  0.84           C  
ATOM   2693  C   LEU A 345     -12.913 -35.220 -15.541  1.00  0.84           C  
ATOM   2694  CB  LEU A 345     -13.520 -36.567 -17.561  1.00  0.82           C  
ATOM   2695  O   LEU A 345     -12.378 -34.265 -16.110  1.00  0.82           O  
ATOM   2696  CG  LEU A 345     -14.515 -37.409 -18.362  1.00  0.79           C  
ATOM   2697  CD1 LEU A 345     -13.903 -37.825 -19.695  1.00  0.77           C  
ATOM   2698  CD2 LEU A 345     -14.947 -38.632 -17.561  1.00  0.78           C  
ATOM   2699  N   PHE A 346     -12.572 -35.673 -14.427  1.00  0.84           N  
ATOM   2700  CA  PHE A 346     -11.345 -35.251 -13.762  1.00  0.85           C  
ATOM   2701  C   PHE A 346     -10.211 -36.230 -14.045  1.00  0.85           C  
ATOM   2702  CB  PHE A 346     -11.566 -35.126 -12.252  1.00  0.83           C  
ATOM   2703  O   PHE A 346     -10.307 -37.412 -13.709  1.00  0.83           O  
ATOM   2704  CG  PHE A 346     -12.629 -34.130 -11.874  1.00  0.82           C  
ATOM   2705  CD1 PHE A 346     -12.351 -32.769 -11.855  1.00  0.80           C  
ATOM   2706  CD2 PHE A 346     -13.908 -34.556 -11.539  1.00  0.81           C  
ATOM   2707  CE1 PHE A 346     -13.333 -31.845 -11.505  1.00  0.82           C  
ATOM   2708  CE2 PHE A 346     -14.895 -33.639 -11.189  1.00  0.82           C  
ATOM   2709  CZ  PHE A 346     -14.605 -32.284 -11.172  1.00  0.80           C  
ATOM   2710  N   GLN A 347      -9.153 -35.686 -14.736  1.00  0.85           N  
ATOM   2711  CA  GLN A 347      -8.026 -36.522 -15.137  1.00  0.85           C  
ATOM   2712  C   GLN A 347      -6.697 -35.833 -14.838  1.00  0.85           C  
ATOM   2713  CB  GLN A 347      -8.115 -36.868 -16.624  1.00  0.84           C  
ATOM   2714  O   GLN A 347      -6.627 -34.604 -14.785  1.00  0.84           O  
ATOM   2715  CG  GLN A 347      -9.359 -37.663 -16.996  1.00  0.83           C  
ATOM   2716  CD  GLN A 347      -9.439 -37.967 -18.481  1.00  0.82           C  
ATOM   2717  NE2 GLN A 347      -9.863 -39.180 -18.816  1.00  0.83           N  
ATOM   2718  OE1 GLN A 347      -9.122 -37.117 -19.319  1.00  0.83           O  
ATOM   2719  N   TYR A 348      -5.697 -36.669 -14.700  1.00  0.84           N  
ATOM   2720  CA  TYR A 348      -4.338 -36.138 -14.725  1.00  0.85           C  
ATOM   2721  C   TYR A 348      -3.472 -36.904 -15.718  1.00  0.85           C  
ATOM   2722  CB  TYR A 348      -3.711 -36.200 -13.329  1.00  0.83           C  
ATOM   2723  O   TYR A 348      -3.781 -38.046 -16.069  1.00  0.83           O  
ATOM   2724  CG  TYR A 348      -3.291 -37.589 -12.913  1.00  0.83           C  
ATOM   2725  CD1 TYR A 348      -4.211 -38.482 -12.370  1.00  0.82           C  
ATOM   2726  CD2 TYR A 348      -1.973 -38.009 -13.061  1.00  0.82           C  
ATOM   2727  CE1 TYR A 348      -3.828 -39.762 -11.983  1.00  0.82           C  
ATOM   2728  CE2 TYR A 348      -1.579 -39.287 -12.678  1.00  0.82           C  
ATOM   2729  OH  TYR A 348      -2.128 -41.421 -11.760  1.00  0.76           O  
ATOM   2730  CZ  TYR A 348      -2.512 -40.155 -12.141  1.00  0.80           C  
ATOM   2731  N   ASN A 349      -2.380 -36.233 -16.157  1.00  0.85           N  
ATOM   2732  CA  ASN A 349      -1.260 -36.825 -16.880  1.00  0.85           C  
ATOM   2733  C   ASN A 349       0.079 -36.333 -16.338  1.00  0.85           C  
ATOM   2734  CB  ASN A 349      -1.369 -36.528 -18.377  1.00  0.82           C  
ATOM   2735  O   ASN A 349       0.156 -35.255 -15.747  1.00  0.83           O  
ATOM   2736  CG  ASN A 349      -1.591 -35.057 -18.666  1.00  0.74           C  
ATOM   2737  ND2 ASN A 349      -2.774 -34.723 -19.168  1.00  0.68           N  
ATOM   2738  OD1 ASN A 349      -0.706 -34.227 -18.440  1.00  0.69           O  
ATOM   2739  N   ILE A 350       1.001 -37.111 -16.518  1.00  0.84           N  
ATOM   2740  CA  ILE A 350       2.400 -36.770 -16.287  1.00  0.85           C  
ATOM   2741  C   ILE A 350       3.177 -36.862 -17.599  1.00  0.85           C  
ATOM   2742  CB  ILE A 350       3.038 -37.690 -15.222  1.00  0.84           C  
ATOM   2743  O   ILE A 350       3.048 -37.841 -18.337  1.00  0.84           O  
ATOM   2744  CG1 ILE A 350       2.176 -37.715 -13.954  1.00  0.85           C  
ATOM   2745  CG2 ILE A 350       4.466 -37.239 -14.904  1.00  0.84           C  
ATOM   2746  CD1 ILE A 350       2.713 -38.627 -12.859  1.00  0.83           C  
ATOM   2747  N   VAL A 351       3.973 -35.686 -17.932  1.00  0.83           N  
ATOM   2748  CA  VAL A 351       4.729 -35.665 -19.180  1.00  0.84           C  
ATOM   2749  C   VAL A 351       6.202 -35.388 -18.887  1.00  0.84           C  
ATOM   2750  CB  VAL A 351       4.173 -34.610 -20.162  1.00  0.82           C  
ATOM   2751  O   VAL A 351       6.541 -34.845 -17.833  1.00  0.82           O  
ATOM   2752  CG1 VAL A 351       2.710 -34.898 -20.493  1.00  0.79           C  
ATOM   2753  CG2 VAL A 351       4.326 -33.206 -19.579  1.00  0.78           C  
ATOM   2754  N   ASP A 352       7.003 -35.755 -19.733  1.00  0.83           N  
ATOM   2755  CA  ASP A 352       8.431 -35.457 -19.693  1.00  0.84           C  
ATOM   2756  C   ASP A 352       8.725 -34.091 -20.308  1.00  0.83           C  
ATOM   2757  CB  ASP A 352       9.226 -36.544 -20.419  1.00  0.82           C  
ATOM   2758  O   ASP A 352       7.804 -33.330 -20.612  1.00  0.81           O  
ATOM   2759  CG  ASP A 352       9.124 -36.443 -21.931  1.00  0.82           C  
ATOM   2760  OD1 ASP A 352       8.458 -35.514 -22.437  1.00  0.84           O  
ATOM   2761  OD2 ASP A 352       9.711 -37.302 -22.623  1.00  0.85           O  
ATOM   2762  N   VAL A 353       9.952 -33.730 -20.560  1.00  0.78           N  
ATOM   2763  CA  VAL A 353      10.422 -32.462 -21.108  1.00  0.79           C  
ATOM   2764  C   VAL A 353       9.977 -32.331 -22.563  1.00  0.79           C  
ATOM   2765  CB  VAL A 353      11.958 -32.334 -21.006  1.00  0.76           C  
ATOM   2766  O   VAL A 353       9.818 -31.220 -23.073  1.00  0.78           O  
ATOM   2767  CG1 VAL A 353      12.646 -33.375 -21.887  1.00  0.68           C  
ATOM   2768  CG2 VAL A 353      12.402 -30.924 -21.394  1.00  0.66           C  
ATOM   2769  N   ASN A 354       9.797 -33.524 -23.299  1.00  0.78           N  
ATOM   2770  CA  ASN A 354       9.368 -33.514 -24.694  1.00  0.80           C  
ATOM   2771  C   ASN A 354       7.847 -33.553 -24.813  1.00  0.78           C  
ATOM   2772  CB  ASN A 354       9.990 -34.686 -25.455  1.00  0.76           C  
ATOM   2773  O   ASN A 354       7.309 -33.685 -25.914  1.00  0.77           O  
ATOM   2774  CG  ASN A 354      11.506 -34.659 -25.432  1.00  0.75           C  
ATOM   2775  ND2 ASN A 354      12.112 -35.768 -25.026  1.00  0.83           N  
ATOM   2776  OD1 ASN A 354      12.126 -33.649 -25.775  1.00  0.79           O  
ATOM   2777  N   ASN A 355       7.071 -33.498 -23.745  1.00  0.77           N  
ATOM   2778  CA  ASN A 355       5.622 -33.650 -23.658  1.00  0.79           C  
ATOM   2779  C   ASN A 355       5.185 -35.068 -24.015  1.00  0.79           C  
ATOM   2780  CB  ASN A 355       4.920 -32.635 -24.561  1.00  0.75           C  
ATOM   2781  O   ASN A 355       4.029 -35.294 -24.375  1.00  0.77           O  
ATOM   2782  CG  ASN A 355       5.173 -31.202 -24.136  1.00  0.72           C  
ATOM   2783  ND2 ASN A 355       5.669 -30.388 -25.061  1.00  0.72           N  
ATOM   2784  OD1 ASN A 355       4.925 -30.829 -22.986  1.00  0.71           O  
ATOM   2785  N   ALA A 356       6.026 -36.020 -23.883  1.00  0.82           N  
ATOM   2786  CA  ALA A 356       5.598 -37.412 -23.991  1.00  0.84           C  
ATOM   2787  C   ALA A 356       4.879 -37.865 -22.723  1.00  0.83           C  
ATOM   2788  CB  ALA A 356       6.795 -38.317 -24.273  1.00  0.81           C  
ATOM   2789  O   ALA A 356       5.317 -37.560 -21.611  1.00  0.82           O  
ATOM   2790  N   TYR A 357       3.811 -38.551 -22.797  1.00  0.83           N  
ATOM   2791  CA  TYR A 357       3.046 -39.057 -21.663  1.00  0.86           C  
ATOM   2792  C   TYR A 357       3.796 -40.180 -20.956  1.00  0.85           C  
ATOM   2793  CB  TYR A 357       1.671 -39.553 -22.119  1.00  0.82           C  
ATOM   2794  O   TYR A 357       3.980 -41.262 -21.519  1.00  0.83           O  
ATOM   2795  CG  TYR A 357       0.760 -38.453 -22.608  1.00  0.78           C  
ATOM   2796  CD1 TYR A 357       0.113 -37.608 -21.710  1.00  0.75           C  
ATOM   2797  CD2 TYR A 357       0.544 -38.257 -23.968  1.00  0.77           C  
ATOM   2798  CE1 TYR A 357      -0.729 -36.594 -22.155  1.00  0.78           C  
ATOM   2799  CE2 TYR A 357      -0.296 -37.247 -24.424  1.00  0.78           C  
ATOM   2800  OH  TYR A 357      -1.759 -35.419 -23.958  1.00  0.64           O  
ATOM   2801  CZ  TYR A 357      -0.926 -36.421 -23.512  1.00  0.77           C  
ATOM   2802  N   LEU A 358       4.042 -39.929 -19.786  1.00  0.85           N  
ATOM   2803  CA  LEU A 358       4.539 -40.914 -18.832  1.00  0.87           C  
ATOM   2804  C   LEU A 358       3.390 -41.543 -18.051  1.00  0.85           C  
ATOM   2805  CB  LEU A 358       5.536 -40.269 -17.866  1.00  0.85           C  
ATOM   2806  O   LEU A 358       3.424 -42.736 -17.741  1.00  0.82           O  
ATOM   2807  CG  LEU A 358       6.756 -39.597 -18.498  1.00  0.81           C  
ATOM   2808  CD1 LEU A 358       7.596 -38.908 -17.428  1.00  0.77           C  
ATOM   2809  CD2 LEU A 358       7.590 -40.617 -19.266  1.00  0.79           C  
ATOM   2810  N   VAL A 359       2.393 -40.942 -17.814  1.00  0.86           N  
ATOM   2811  CA  VAL A 359       1.094 -41.344 -17.285  1.00  0.87           C  
ATOM   2812  C   VAL A 359      -0.018 -40.628 -18.047  1.00  0.86           C  
ATOM   2813  CB  VAL A 359       0.981 -41.047 -15.773  1.00  0.85           C  
ATOM   2814  O   VAL A 359      -0.048 -39.396 -18.103  1.00  0.84           O  
ATOM   2815  CG1 VAL A 359      -0.352 -41.550 -15.222  1.00  0.83           C  
ATOM   2816  CG2 VAL A 359       2.148 -41.680 -15.017  1.00  0.81           C  
ATOM   2817  N   THR A 360      -0.900 -41.435 -18.795  1.00  0.83           N  
ATOM   2818  CA  THR A 360      -1.908 -40.912 -19.710  1.00  0.84           C  
ATOM   2819  C   THR A 360      -3.299 -40.994 -19.087  1.00  0.81           C  
ATOM   2820  CB  THR A 360      -1.897 -41.673 -21.049  1.00  0.78           C  
ATOM   2821  O   THR A 360      -3.749 -42.075 -18.702  1.00  0.75           O  
ATOM   2822  CG2 THR A 360      -2.798 -40.994 -22.075  1.00  0.65           C  
ATOM   2823  OG1 THR A 360      -0.558 -41.714 -21.557  1.00  0.70           O  
ATOM   2824  N   ASN A 361      -3.972 -39.899 -18.975  1.00  0.78           N  
ATOM   2825  CA  ASN A 361      -5.387 -39.642 -18.726  1.00  0.80           C  
ATOM   2826  C   ASN A 361      -5.919 -40.498 -17.580  1.00  0.80           C  
ATOM   2827  CB  ASN A 361      -6.208 -39.885 -19.995  1.00  0.73           C  
ATOM   2828  O   ASN A 361      -6.911 -41.211 -17.740  1.00  0.75           O  
ATOM   2829  CG  ASN A 361      -5.840 -38.936 -21.118  1.00  0.68           C  
ATOM   2830  ND2 ASN A 361      -5.968 -39.403 -22.355  1.00  0.67           N  
ATOM   2831  OD1 ASN A 361      -5.443 -37.793 -20.877  1.00  0.67           O  
ATOM   2832  N   THR A 362      -5.238 -40.519 -16.499  1.00  0.82           N  
ATOM   2833  CA  THR A 362      -5.739 -41.286 -15.364  1.00  0.85           C  
ATOM   2834  C   THR A 362      -6.864 -40.535 -14.658  1.00  0.84           C  
ATOM   2835  CB  THR A 362      -4.614 -41.596 -14.359  1.00  0.82           C  
ATOM   2836  O   THR A 362      -6.715 -39.360 -14.318  1.00  0.83           O  
ATOM   2837  CG2 THR A 362      -5.126 -42.456 -13.208  1.00  0.76           C  
ATOM   2838  OG1 THR A 362      -3.559 -42.294 -15.031  1.00  0.79           O  
ATOM   2839  N   SER A 363      -8.022 -41.084 -14.488  1.00  0.83           N  
ATOM   2840  CA  SER A 363      -9.172 -40.476 -13.828  1.00  0.86           C  
ATOM   2841  C   SER A 363      -8.912 -40.274 -12.339  1.00  0.84           C  
ATOM   2842  CB  SER A 363     -10.421 -41.338 -14.023  1.00  0.81           C  
ATOM   2843  O   SER A 363      -8.362 -41.155 -11.674  1.00  0.82           O  
ATOM   2844  OG  SER A 363     -10.760 -41.429 -15.396  1.00  0.72           O  
ATOM   2845  N   ILE A 364      -9.354 -39.190 -11.841  1.00  0.83           N  
ATOM   2846  CA  ILE A 364      -9.461 -38.919 -10.412  1.00  0.85           C  
ATOM   2847  C   ILE A 364     -10.845 -39.327  -9.911  1.00  0.84           C  
ATOM   2848  CB  ILE A 364      -9.194 -37.430 -10.097  1.00  0.82           C  
ATOM   2849  O   ILE A 364     -11.857 -38.776 -10.349  1.00  0.82           O  
ATOM   2850  CG1 ILE A 364      -7.833 -37.001 -10.658  1.00  0.80           C  
ATOM   2851  CG2 ILE A 364      -9.271 -37.174  -8.589  1.00  0.78           C  
ATOM   2852  CD1 ILE A 364      -7.577 -35.503 -10.581  1.00  0.76           C  
ATOM   2853  N   PRO A 365     -10.886 -40.454  -9.080  1.00  0.84           N  
ATOM   2854  CA  PRO A 365     -12.186 -40.983  -8.660  1.00  0.86           C  
ATOM   2855  C   PRO A 365     -12.919 -40.050  -7.698  1.00  0.85           C  
ATOM   2856  CB  PRO A 365     -11.825 -42.302  -7.972  1.00  0.84           C  
ATOM   2857  O   PRO A 365     -12.282 -39.321  -6.934  1.00  0.84           O  
ATOM   2858  CG  PRO A 365     -10.447 -42.088  -7.435  1.00  0.83           C  
ATOM   2859  CD  PRO A 365      -9.703 -41.186  -8.376  1.00  0.84           C  
ATOM   2860  N   LYS A 366     -14.286 -40.081  -7.691  1.00  0.81           N  
ATOM   2861  CA  LYS A 366     -15.114 -39.506  -6.634  1.00  0.83           C  
ATOM   2862  C   LYS A 366     -14.925 -40.256  -5.319  1.00  0.81           C  
ATOM   2863  CB  LYS A 366     -16.589 -39.522  -7.040  1.00  0.79           C  
ATOM   2864  O   LYS A 366     -15.130 -41.470  -5.255  1.00  0.79           O  
ATOM   2865  CG  LYS A 366     -17.500 -38.762  -6.087  1.00  0.78           C  
ATOM   2866  CD  LYS A 366     -18.937 -38.732  -6.594  1.00  0.76           C  
ATOM   2867  CE  LYS A 366     -19.852 -37.981  -5.636  1.00  0.82           C  
ATOM   2868  NZ  LYS A 366     -21.266 -37.969  -6.116  1.00  0.78           N  
ATOM   2869  N   THR A 367     -14.536 -39.509  -4.397  1.00  0.82           N  
ATOM   2870  CA  THR A 367     -14.313 -40.100  -3.083  1.00  0.83           C  
ATOM   2871  C   THR A 367     -15.479 -39.795  -2.147  1.00  0.79           C  
ATOM   2872  CB  THR A 367     -13.002 -39.590  -2.456  1.00  0.80           C  
ATOM   2873  O   THR A 367     -15.804 -40.597  -1.269  1.00  0.75           O  
ATOM   2874  CG2 THR A 367     -11.787 -40.166  -3.177  1.00  0.70           C  
ATOM   2875  OG1 THR A 367     -12.962 -38.160  -2.545  1.00  0.76           O  
ATOM   2876  N   SER A 368     -16.173 -38.577  -2.296  1.00  0.77           N  
ATOM   2877  CA  SER A 368     -17.403 -38.200  -1.608  1.00  0.80           C  
ATOM   2878  C   SER A 368     -18.238 -37.244  -2.453  1.00  0.78           C  
ATOM   2879  CB  SER A 368     -17.087 -37.558  -0.257  1.00  0.75           C  
ATOM   2880  O   SER A 368     -17.869 -36.923  -3.584  1.00  0.75           O  
ATOM   2881  OG  SER A 368     -16.490 -36.285  -0.433  1.00  0.67           O  
ATOM   2882  N   GLU A 369     -19.432 -36.707  -2.014  1.00  0.74           N  
ATOM   2883  CA  GLU A 369     -20.225 -35.689  -2.697  1.00  0.77           C  
ATOM   2884  C   GLU A 369     -19.453 -34.379  -2.821  1.00  0.72           C  
ATOM   2885  CB  GLU A 369     -21.547 -35.454  -1.961  1.00  0.68           C  
ATOM   2886  O   GLU A 369     -18.955 -33.849  -1.825  1.00  0.67           O  
ATOM   2887  CG  GLU A 369     -22.527 -34.574  -2.723  1.00  0.62           C  
ATOM   2888  CD  GLU A 369     -23.926 -34.581  -2.129  1.00  0.63           C  
ATOM   2889  OE1 GLU A 369     -24.143 -35.250  -1.093  1.00  0.72           O  
ATOM   2890  OE2 GLU A 369     -24.814 -33.912  -2.704  1.00  0.68           O  
ATOM   2891  N   GLY A 370     -19.162 -34.031  -4.114  1.00  0.75           N  
ATOM   2892  CA  GLY A 370     -18.414 -32.815  -4.390  1.00  0.76           C  
ATOM   2893  C   GLY A 370     -16.915 -32.990  -4.241  1.00  0.75           C  
ATOM   2894  O   GLY A 370     -16.154 -32.033  -4.398  1.00  0.74           O  
ATOM   2895  N   GLU A 371     -16.482 -34.256  -3.945  1.00  0.79           N  
ATOM   2896  CA  GLU A 371     -15.047 -34.452  -3.768  1.00  0.81           C  
ATOM   2897  C   GLU A 371     -14.521 -35.546  -4.693  1.00  0.81           C  
ATOM   2898  CB  GLU A 371     -14.727 -34.796  -2.311  1.00  0.77           C  
ATOM   2899  O   GLU A 371     -15.127 -36.613  -4.808  1.00  0.80           O  
ATOM   2900  CG  GLU A 371     -13.239 -34.801  -1.993  1.00  0.71           C  
ATOM   2901  CD  GLU A 371     -12.944 -34.864  -0.503  1.00  0.70           C  
ATOM   2902  OE1 GLU A 371     -13.755 -34.348   0.299  1.00  0.70           O  
ATOM   2903  OE2 GLU A 371     -11.893 -35.434  -0.134  1.00  0.66           O  
ATOM   2904  N   TYR A 372     -13.372 -35.240  -5.310  1.00  0.84           N  
ATOM   2905  CA  TYR A 372     -12.600 -36.155  -6.144  1.00  0.85           C  
ATOM   2906  C   TYR A 372     -11.146 -36.209  -5.694  1.00  0.85           C  
ATOM   2907  CB  TYR A 372     -12.676 -35.734  -7.615  1.00  0.84           C  
ATOM   2908  O   TYR A 372     -10.517 -35.171  -5.478  1.00  0.83           O  
ATOM   2909  CG  TYR A 372     -14.084 -35.645  -8.150  1.00  0.83           C  
ATOM   2910  CD1 TYR A 372     -14.603 -36.644  -8.970  1.00  0.82           C  
ATOM   2911  CD2 TYR A 372     -14.898 -34.562  -7.837  1.00  0.82           C  
ATOM   2912  CE1 TYR A 372     -15.900 -36.566  -9.467  1.00  0.84           C  
ATOM   2913  CE2 TYR A 372     -16.197 -34.473  -8.328  1.00  0.84           C  
ATOM   2914  OH  TYR A 372     -17.973 -35.395  -9.629  1.00  0.76           O  
ATOM   2915  CZ  TYR A 372     -16.688 -35.478  -9.141  1.00  0.83           C  
ATOM   2916  N   SER A 373     -10.610 -37.488  -5.547  1.00  0.83           N  
ATOM   2917  CA  SER A 373      -9.224 -37.531  -5.094  1.00  0.84           C  
ATOM   2918  C   SER A 373      -8.510 -38.775  -5.613  1.00  0.84           C  
ATOM   2919  CB  SER A 373      -9.157 -37.496  -3.566  1.00  0.81           C  
ATOM   2920  O   SER A 373      -9.152 -39.780  -5.925  1.00  0.83           O  
ATOM   2921  OG  SER A 373      -9.814 -38.621  -3.008  1.00  0.77           O  
ATOM   2922  N   ILE A 374      -7.199 -38.648  -5.682  1.00  0.85           N  
ATOM   2923  CA  ILE A 374      -6.308 -39.776  -5.929  1.00  0.85           C  
ATOM   2924  C   ILE A 374      -5.009 -39.588  -5.149  1.00  0.84           C  
ATOM   2925  CB  ILE A 374      -6.009 -39.942  -7.436  1.00  0.84           C  
ATOM   2926  O   ILE A 374      -4.450 -38.489  -5.118  1.00  0.81           O  
ATOM   2927  CG1 ILE A 374      -5.241 -41.245  -7.688  1.00  0.83           C  
ATOM   2928  CG2 ILE A 374      -5.231 -38.735  -7.968  1.00  0.81           C  
ATOM   2929  CD1 ILE A 374      -5.275 -41.713  -9.136  1.00  0.80           C  
ATOM   2930  N   GLU A 375      -4.651 -40.725  -4.471  1.00  0.83           N  
ATOM   2931  CA  GLU A 375      -3.533 -40.689  -3.532  1.00  0.83           C  
ATOM   2932  C   GLU A 375      -2.306 -41.390  -4.107  1.00  0.84           C  
ATOM   2933  CB  GLU A 375      -3.929 -41.330  -2.199  1.00  0.81           C  
ATOM   2934  O   GLU A 375      -2.432 -42.287  -4.944  1.00  0.82           O  
ATOM   2935  CG  GLU A 375      -5.093 -40.638  -1.505  1.00  0.78           C  
ATOM   2936  CD  GLU A 375      -5.393 -41.205  -0.127  1.00  0.77           C  
ATOM   2937  OE1 GLU A 375      -4.692 -42.146   0.308  1.00  0.76           O  
ATOM   2938  OE2 GLU A 375      -6.338 -40.704   0.523  1.00  0.74           O  
ATOM   2939  N   ASN A 376      -1.189 -40.953  -3.588  1.00  0.78           N  
ATOM   2940  CA  ASN A 376       0.087 -41.634  -3.776  1.00  0.79           C  
ATOM   2941  C   ASN A 376       0.426 -41.793  -5.255  1.00  0.79           C  
ATOM   2942  CB  ASN A 376       0.074 -42.999  -3.084  1.00  0.75           C  
ATOM   2943  O   ASN A 376       0.928 -42.838  -5.672  1.00  0.78           O  
ATOM   2944  CG  ASN A 376      -0.016 -42.888  -1.575  1.00  0.73           C  
ATOM   2945  ND2 ASN A 376      -0.966 -43.603  -0.984  1.00  0.74           N  
ATOM   2946  OD1 ASN A 376       0.760 -42.164  -0.945  1.00  0.73           O  
ATOM   2947  N   ILE A 377       0.188 -40.853  -6.025  1.00  0.84           N  
ATOM   2948  CA  ILE A 377       0.668 -40.855  -7.403  1.00  0.84           C  
ATOM   2949  C   ILE A 377       2.194 -40.802  -7.417  1.00  0.84           C  
ATOM   2950  CB  ILE A 377       0.084 -39.672  -8.207  1.00  0.83           C  
ATOM   2951  O   ILE A 377       2.793 -39.835  -6.940  1.00  0.82           O  
ATOM   2952  CG1 ILE A 377      -1.448 -39.705  -8.169  1.00  0.81           C  
ATOM   2953  CG2 ILE A 377       0.596 -39.695  -9.650  1.00  0.80           C  
ATOM   2954  CD1 ILE A 377      -2.106 -38.392  -8.571  1.00  0.79           C  
ATOM   2955  N   THR A 378       2.875 -41.837  -7.770  1.00  0.84           N  
ATOM   2956  CA  THR A 378       4.329 -41.849  -7.879  1.00  0.85           C  
ATOM   2957  C   THR A 378       4.787 -41.070  -9.109  1.00  0.84           C  
ATOM   2958  CB  THR A 378       4.872 -43.288  -7.948  1.00  0.82           C  
ATOM   2959  O   THR A 378       4.355 -41.357 -10.227  1.00  0.82           O  
ATOM   2960  CG2 THR A 378       6.397 -43.300  -7.983  1.00  0.79           C  
ATOM   2961  OG1 THR A 378       4.426 -44.017  -6.798  1.00  0.83           O  
ATOM   2962  N   ILE A 379       5.715 -40.061  -8.921  1.00  0.83           N  
ATOM   2963  CA  ILE A 379       6.294 -39.285 -10.013  1.00  0.83           C  
ATOM   2964  C   ILE A 379       7.332 -40.129 -10.751  1.00  0.84           C  
ATOM   2965  CB  ILE A 379       6.934 -37.976  -9.499  1.00  0.81           C  
ATOM   2966  O   ILE A 379       8.313 -40.579 -10.154  1.00  0.83           O  
ATOM   2967  CG1 ILE A 379       5.897 -37.134  -8.747  1.00  0.78           C  
ATOM   2968  CG2 ILE A 379       7.547 -37.184 -10.658  1.00  0.77           C  
ATOM   2969  CD1 ILE A 379       4.687 -36.748  -9.586  1.00  0.75           C  
ATOM   2970  N   PRO A 380       7.158 -40.300 -12.018  1.00  0.85           N  
ATOM   2971  CA  PRO A 380       8.167 -41.016 -12.802  1.00  0.86           C  
ATOM   2972  C   PRO A 380       9.476 -40.241 -12.930  1.00  0.85           C  
ATOM   2973  CB  PRO A 380       7.497 -41.186 -14.168  1.00  0.85           C  
ATOM   2974  O   PRO A 380       9.480 -39.010 -12.838  1.00  0.84           O  
ATOM   2975  CG  PRO A 380       6.035 -41.033 -13.898  1.00  0.84           C  
ATOM   2976  CD  PRO A 380       5.859 -40.085 -12.746  1.00  0.84           C  
ATOM   2977  N   SER A 381      10.701 -40.864 -13.037  1.00  0.83           N  
ATOM   2978  CA  SER A 381      12.040 -40.284 -13.023  1.00  0.83           C  
ATOM   2979  C   SER A 381      12.208 -39.253 -14.133  1.00  0.80           C  
ATOM   2980  CB  SER A 381      13.099 -41.378 -13.168  1.00  0.80           C  
ATOM   2981  O   SER A 381      13.041 -38.351 -14.029  1.00  0.75           O  
ATOM   2982  OG  SER A 381      12.833 -42.190 -14.298  1.00  0.77           O  
ATOM   2983  N   ASN A 382      11.451 -39.159 -15.150  1.00  0.83           N  
ATOM   2984  CA  ASN A 382      11.557 -38.249 -16.286  1.00  0.84           C  
ATOM   2985  C   ASN A 382      10.365 -37.298 -16.355  1.00  0.82           C  
ATOM   2986  CB  ASN A 382      11.685 -39.035 -17.593  1.00  0.80           C  
ATOM   2987  O   ASN A 382      10.154 -36.633 -17.371  1.00  0.80           O  
ATOM   2988  CG  ASN A 382      12.862 -39.991 -17.586  1.00  0.75           C  
ATOM   2989  ND2 ASN A 382      12.780 -41.038 -18.398  1.00  0.75           N  
ATOM   2990  OD1 ASN A 382      13.837 -39.790 -16.857  1.00  0.74           O  
ATOM   2991  N   ALA A 383       9.686 -37.168 -15.281  1.00  0.83           N  
ATOM   2992  CA  ALA A 383       8.551 -36.250 -15.261  1.00  0.83           C  
ATOM   2993  C   ALA A 383       9.019 -34.798 -15.263  1.00  0.82           C  
ATOM   2994  CB  ALA A 383       7.670 -36.519 -14.043  1.00  0.81           C  
ATOM   2995  O   ALA A 383       9.917 -34.427 -14.502  1.00  0.80           O  
ATOM   2996  N   SER A 384       8.508 -33.987 -16.124  1.00  0.79           N  
ATOM   2997  CA  SER A 384       8.782 -32.555 -16.170  1.00  0.79           C  
ATOM   2998  C   SER A 384       7.568 -31.745 -15.724  1.00  0.78           C  
ATOM   2999  CB  SER A 384       9.195 -32.133 -17.581  1.00  0.77           C  
ATOM   3000  O   SER A 384       7.714 -30.661 -15.157  1.00  0.76           O  
ATOM   3001  OG  SER A 384       8.079 -32.140 -18.455  1.00  0.75           O  
ATOM   3002  N   LYS A 385       6.342 -32.436 -15.967  1.00  0.78           N  
ATOM   3003  CA  LYS A 385       5.100 -31.724 -15.680  1.00  0.79           C  
ATOM   3004  C   LYS A 385       3.989 -32.694 -15.287  1.00  0.79           C  
ATOM   3005  CB  LYS A 385       4.666 -30.893 -16.887  1.00  0.77           C  
ATOM   3006  O   LYS A 385       3.929 -33.816 -15.794  1.00  0.78           O  
ATOM   3007  CG  LYS A 385       5.717 -29.901 -17.365  1.00  0.74           C  
ATOM   3008  CD  LYS A 385       5.274 -29.187 -18.636  1.00  0.73           C  
ATOM   3009  CE  LYS A 385       6.394 -28.336 -19.219  1.00  0.68           C  
ATOM   3010  NZ  LYS A 385       5.996 -27.708 -20.515  1.00  0.65           N  
ATOM   3011  N   ILE A 386       3.174 -32.257 -14.422  1.00  0.79           N  
ATOM   3012  CA  ILE A 386       1.846 -32.825 -14.221  1.00  0.79           C  
ATOM   3013  C   ILE A 386       0.790 -31.887 -14.800  1.00  0.78           C  
ATOM   3014  CB  ILE A 386       1.565 -33.089 -12.724  1.00  0.77           C  
ATOM   3015  O   ILE A 386       0.764 -30.697 -14.479  1.00  0.77           O  
ATOM   3016  CG1 ILE A 386       2.599 -34.066 -12.151  1.00  0.74           C  
ATOM   3017  CG2 ILE A 386       0.142 -33.620 -12.527  1.00  0.73           C  
ATOM   3018  CD1 ILE A 386       2.465 -34.300 -10.653  1.00  0.72           C  
ATOM   3019  N   ASN A 387      -0.035 -32.518 -15.632  1.00  0.79           N  
ATOM   3020  CA  ASN A 387      -1.215 -31.833 -16.149  1.00  0.79           C  
ATOM   3021  C   ASN A 387      -2.492 -32.332 -15.479  1.00  0.79           C  
ATOM   3022  CB  ASN A 387      -1.312 -32.001 -17.667  1.00  0.77           C  
ATOM   3023  O   ASN A 387      -2.799 -33.525 -15.529  1.00  0.78           O  
ATOM   3024  CG  ASN A 387      -0.066 -31.526 -18.388  1.00  0.75           C  
ATOM   3025  ND2 ASN A 387       0.419 -32.329 -19.328  1.00  0.73           N  
ATOM   3026  OD1 ASN A 387       0.458 -30.446 -18.102  1.00  0.74           O  
ATOM   3027  N   LEU A 388      -3.182 -31.446 -14.839  1.00  0.78           N  
ATOM   3028  CA  LEU A 388      -4.574 -31.675 -14.468  1.00  0.79           C  
ATOM   3029  C   LEU A 388      -5.512 -31.268 -15.600  1.00  0.79           C  
ATOM   3030  CB  LEU A 388      -4.925 -30.900 -13.195  1.00  0.77           C  
ATOM   3031  O   LEU A 388      -5.471 -30.128 -16.066  1.00  0.77           O  
ATOM   3032  CG  LEU A 388      -6.340 -31.097 -12.650  1.00  0.74           C  
ATOM   3033  CD1 LEU A 388      -6.511 -32.517 -12.119  1.00  0.71           C  
ATOM   3034  CD2 LEU A 388      -6.641 -30.074 -11.560  1.00  0.71           C  
ATOM   3035  N   ARG A 389      -6.341 -32.266 -16.040  1.00  0.79           N  
ATOM   3036  CA  ARG A 389      -7.375 -32.091 -17.054  1.00  0.79           C  
ATOM   3037  C   ARG A 389      -8.767 -32.231 -16.447  1.00  0.79           C  
ATOM   3038  CB  ARG A 389      -7.194 -33.104 -18.187  1.00  0.77           C  
ATOM   3039  O   ARG A 389      -9.108 -33.280 -15.897  1.00  0.78           O  
ATOM   3040  CG  ARG A 389      -8.201 -32.953 -19.316  1.00  0.76           C  
ATOM   3041  CD  ARG A 389      -7.923 -33.924 -20.454  1.00  0.75           C  
ATOM   3042  NE  ARG A 389      -8.965 -33.870 -21.476  1.00  0.67           N  
ATOM   3043  NH1 ARG A 389      -8.293 -35.798 -22.557  1.00  0.67           N  
ATOM   3044  NH2 ARG A 389     -10.099 -34.617 -23.328  1.00  0.65           N  
ATOM   3045  CZ  ARG A 389      -9.116 -34.762 -22.451  1.00  0.71           C  
ATOM   3046  N   ILE A 390      -9.564 -31.266 -16.526  1.00  0.79           N  
ATOM   3047  CA  ILE A 390     -11.000 -31.266 -16.265  1.00  0.80           C  
ATOM   3048  C   ILE A 390     -11.762 -31.073 -17.574  1.00  0.79           C  
ATOM   3049  CB  ILE A 390     -11.390 -30.167 -15.251  1.00  0.78           C  
ATOM   3050  O   ILE A 390     -11.592 -30.058 -18.255  1.00  0.77           O  
ATOM   3051  CG1 ILE A 390     -10.518 -30.268 -13.994  1.00  0.75           C  
ATOM   3052  CG2 ILE A 390     -12.876 -30.263 -14.896  1.00  0.74           C  
ATOM   3053  CD1 ILE A 390     -10.747 -29.145 -12.991  1.00  0.72           C  
ATOM   3054  N   ASP A 391     -12.474 -32.111 -17.922  1.00  0.78           N  
ATOM   3055  CA  ASP A 391     -13.209 -32.190 -19.181  1.00  0.79           C  
ATOM   3056  C   ASP A 391     -14.716 -32.126 -18.942  1.00  0.79           C  
ATOM   3057  CB  ASP A 391     -12.850 -33.474 -19.932  1.00  0.77           C  
ATOM   3058  O   ASP A 391     -15.306 -33.068 -18.408  1.00  0.78           O  
ATOM   3059  CG  ASP A 391     -13.293 -33.454 -21.385  1.00  0.75           C  
ATOM   3060  OD1 ASP A 391     -14.278 -32.759 -21.713  1.00  0.77           O  
ATOM   3061  OD2 ASP A 391     -12.652 -34.142 -22.208  1.00  0.78           O  
ATOM   3062  N   ALA A 392     -15.365 -31.009 -19.332  1.00  0.77           N  
ATOM   3063  CA  ALA A 392     -16.801 -30.762 -19.230  1.00  0.78           C  
ATOM   3064  C   ALA A 392     -17.460 -30.790 -20.606  1.00  0.79           C  
ATOM   3065  CB  ALA A 392     -17.063 -29.423 -18.545  1.00  0.76           C  
ATOM   3066  O   ALA A 392     -18.603 -30.354 -20.762  1.00  0.77           O  
ATOM   3067  N   ARG A 393     -16.888 -31.358 -21.738  1.00  0.73           N  
ATOM   3068  CA  ARG A 393     -17.429 -31.312 -23.092  1.00  0.74           C  
ATOM   3069  C   ARG A 393     -18.705 -32.140 -23.201  1.00  0.73           C  
ATOM   3070  CB  ARG A 393     -16.394 -31.809 -24.103  1.00  0.72           C  
ATOM   3071  O   ARG A 393     -19.539 -31.894 -24.074  1.00  0.72           O  
ATOM   3072  CG  ARG A 393     -15.258 -30.830 -24.355  1.00  0.73           C  
ATOM   3073  CD  ARG A 393     -14.236 -31.391 -25.333  1.00  0.74           C  
ATOM   3074  NE  ARG A 393     -13.449 -32.464 -24.734  1.00  0.68           N  
ATOM   3075  NH1 ARG A 393     -12.173 -32.861 -26.618  1.00  0.63           N  
ATOM   3076  NH2 ARG A 393     -11.834 -34.097 -24.718  1.00  0.60           N  
ATOM   3077  CZ  ARG A 393     -12.487 -33.138 -25.358  1.00  0.73           C  
ATOM   3078  N   SER A 394     -18.811 -33.069 -22.252  1.00  0.74           N  
ATOM   3079  CA  SER A 394     -19.997 -33.920 -22.262  1.00  0.76           C  
ATOM   3080  C   SER A 394     -21.010 -33.468 -21.215  1.00  0.76           C  
ATOM   3081  CB  SER A 394     -19.612 -35.379 -22.014  1.00  0.73           C  
ATOM   3082  O   SER A 394     -22.038 -34.118 -21.018  1.00  0.75           O  
ATOM   3083  OG  SER A 394     -18.688 -35.828 -22.990  1.00  0.73           O  
ATOM   3084  N   ASN A 395     -20.826 -32.328 -20.554  1.00  0.77           N  
ATOM   3085  CA  ASN A 395     -21.698 -31.893 -19.468  1.00  0.80           C  
ATOM   3086  C   ASN A 395     -23.050 -31.418 -19.991  1.00  0.80           C  
ATOM   3087  CB  ASN A 395     -21.027 -30.786 -18.651  1.00  0.76           C  
ATOM   3088  O   ASN A 395     -23.135 -30.854 -21.083  1.00  0.78           O  
ATOM   3089  CG  ASN A 395     -19.930 -31.312 -17.746  1.00  0.73           C  
ATOM   3090  ND2 ASN A 395     -19.512 -30.497 -16.784  1.00  0.75           N  
ATOM   3091  OD1 ASN A 395     -19.461 -32.441 -17.909  1.00  0.75           O  
ATOM   3092  N   THR A 396     -24.029 -31.604 -19.154  1.00  0.81           N  
ATOM   3093  CA  THR A 396     -25.389 -31.115 -19.352  1.00  0.82           C  
ATOM   3094  C   THR A 396     -25.716 -30.010 -18.352  1.00  0.78           C  
ATOM   3095  CB  THR A 396     -26.417 -32.253 -19.220  1.00  0.79           C  
ATOM   3096  O   THR A 396     -26.747 -29.344 -18.470  1.00  0.75           O  
ATOM   3097  CG2 THR A 396     -26.221 -33.301 -20.310  1.00  0.74           C  
ATOM   3098  OG1 THR A 396     -26.268 -32.878 -17.939  1.00  0.82           O  
ATOM   3099  N   SER A 397     -24.796 -29.833 -17.477  1.00  0.81           N  
ATOM   3100  CA  SER A 397     -24.920 -28.775 -16.480  1.00  0.81           C  
ATOM   3101  C   SER A 397     -23.565 -28.149 -16.166  1.00  0.80           C  
ATOM   3102  CB  SER A 397     -25.550 -29.318 -15.197  1.00  0.79           C  
ATOM   3103  O   SER A 397     -22.521 -28.726 -16.481  1.00  0.77           O  
ATOM   3104  OG  SER A 397     -24.746 -30.341 -14.635  1.00  0.78           O  
ATOM   3105  N   ILE A 398     -23.451 -26.866 -15.708  1.00  0.76           N  
ATOM   3106  CA  ILE A 398     -22.229 -26.188 -15.291  1.00  0.78           C  
ATOM   3107  C   ILE A 398     -21.557 -26.978 -14.171  1.00  0.77           C  
ATOM   3108  CB  ILE A 398     -22.514 -24.741 -14.830  1.00  0.73           C  
ATOM   3109  O   ILE A 398     -22.223 -27.436 -13.240  1.00  0.75           O  
ATOM   3110  CG1 ILE A 398     -23.047 -23.903 -15.998  1.00  0.65           C  
ATOM   3111  CG2 ILE A 398     -21.256 -24.107 -14.230  1.00  0.61           C  
ATOM   3112  CD1 ILE A 398     -23.558 -22.528 -15.590  1.00  0.62           C  
ATOM   3113  N   THR A 399     -20.323 -27.150 -14.283  1.00  0.79           N  
ATOM   3114  CA  THR A 399     -19.502 -27.651 -13.187  1.00  0.79           C  
ATOM   3115  C   THR A 399     -18.844 -26.499 -12.433  1.00  0.79           C  
ATOM   3116  CB  THR A 399     -18.418 -28.619 -13.698  1.00  0.78           C  
ATOM   3117  O   THR A 399     -18.217 -25.629 -13.043  1.00  0.76           O  
ATOM   3118  CG2 THR A 399     -17.488 -29.049 -12.569  1.00  0.77           C  
ATOM   3119  OG1 THR A 399     -19.046 -29.781 -14.253  1.00  0.79           O  
ATOM   3120  N   SER A 400     -19.034 -26.434 -11.140  1.00  0.77           N  
ATOM   3121  CA  SER A 400     -18.430 -25.452 -10.246  1.00  0.77           C  
ATOM   3122  C   SER A 400     -17.349 -26.087  -9.377  1.00  0.76           C  
ATOM   3123  CB  SER A 400     -19.496 -24.809  -9.358  1.00  0.74           C  
ATOM   3124  O   SER A 400     -17.641 -26.942  -8.539  1.00  0.74           O  
ATOM   3125  OG  SER A 400     -18.946 -23.742  -8.605  1.00  0.69           O  
ATOM   3126  N   LEU A 401     -16.110 -25.667  -9.607  1.00  0.74           N  
ATOM   3127  CA  LEU A 401     -14.965 -26.109  -8.819  1.00  0.74           C  
ATOM   3128  C   LEU A 401     -14.675 -25.132  -7.685  1.00  0.73           C  
ATOM   3129  CB  LEU A 401     -13.727 -26.258  -9.709  1.00  0.72           C  
ATOM   3130  O   LEU A 401     -14.435 -23.947  -7.927  1.00  0.70           O  
ATOM   3131  CG  LEU A 401     -13.872 -27.177 -10.923  1.00  0.69           C  
ATOM   3132  CD1 LEU A 401     -12.614 -27.119 -11.784  1.00  0.66           C  
ATOM   3133  CD2 LEU A 401     -14.159 -28.607 -10.481  1.00  0.67           C  
ATOM   3134  N   LYS A 402     -14.667 -25.568  -6.402  1.00  0.68           N  
ATOM   3135  CA  LYS A 402     -14.321 -24.783  -5.221  1.00  0.67           C  
ATOM   3136  C   LYS A 402     -12.809 -24.721  -5.025  1.00  0.67           C  
ATOM   3137  CB  LYS A 402     -14.987 -25.368  -3.974  1.00  0.65           C  
ATOM   3138  O   LYS A 402     -12.263 -23.665  -4.701  1.00  0.64           O  
ATOM   3139  CG  LYS A 402     -16.412 -24.886  -3.750  1.00  0.62           C  
ATOM   3140  CD  LYS A 402     -16.900 -25.216  -2.345  1.00  0.61           C  
ATOM   3141  CE  LYS A 402     -18.287 -24.644  -2.085  1.00  0.55           C  
ATOM   3142  NZ  LYS A 402     -18.782 -24.991  -0.719  1.00  0.50           N  
ATOM   3143  N   SER A 403     -12.227 -25.994  -5.143  1.00  0.65           N  
ATOM   3144  CA  SER A 403     -10.790 -26.040  -4.892  1.00  0.65           C  
ATOM   3145  C   SER A 403     -10.140 -27.215  -5.616  1.00  0.66           C  
ATOM   3146  CB  SER A 403     -10.510 -26.137  -3.392  1.00  0.64           C  
ATOM   3147  O   SER A 403     -10.787 -28.236  -5.858  1.00  0.66           O  
ATOM   3148  OG  SER A 403     -11.116 -27.294  -2.841  1.00  0.62           O  
ATOM   3149  N   VAL A 404      -8.870 -26.991  -6.121  1.00  0.69           N  
ATOM   3150  CA  VAL A 404      -7.975 -28.036  -6.605  1.00  0.68           C  
ATOM   3151  C   VAL A 404      -6.700 -28.056  -5.765  1.00  0.68           C  
ATOM   3152  CB  VAL A 404      -7.627 -27.839  -8.097  1.00  0.66           C  
ATOM   3153  O   VAL A 404      -6.028 -27.031  -5.621  1.00  0.65           O  
ATOM   3154  CG1 VAL A 404      -6.733 -28.973  -8.598  1.00  0.62           C  
ATOM   3155  CG2 VAL A 404      -8.902 -27.750  -8.935  1.00  0.63           C  
ATOM   3156  N   PHE A 405      -6.458 -29.363  -5.141  1.00  0.65           N  
ATOM   3157  CA  PHE A 405      -5.291 -29.565  -4.290  1.00  0.65           C  
ATOM   3158  C   PHE A 405      -4.341 -30.584  -4.907  1.00  0.65           C  
ATOM   3159  CB  PHE A 405      -5.718 -30.024  -2.892  1.00  0.63           C  
ATOM   3160  O   PHE A 405      -4.767 -31.663  -5.327  1.00  0.64           O  
ATOM   3161  CG  PHE A 405      -6.670 -29.081  -2.208  1.00  0.60           C  
ATOM   3162  CD1 PHE A 405      -6.202 -27.937  -1.573  1.00  0.57           C  
ATOM   3163  CD2 PHE A 405      -8.035 -29.339  -2.200  1.00  0.57           C  
ATOM   3164  CE1 PHE A 405      -7.081 -27.063  -0.939  1.00  0.54           C  
ATOM   3165  CE2 PHE A 405      -8.920 -28.469  -1.568  1.00  0.53           C  
ATOM   3166  CZ  PHE A 405      -8.441 -27.333  -0.938  1.00  0.58           C  
ATOM   3167  N   LEU A 406      -2.988 -30.225  -5.034  1.00  0.67           N  
ATOM   3168  CA  LEU A 406      -1.899 -31.179  -5.205  1.00  0.67           C  
ATOM   3169  C   LEU A 406      -1.079 -31.303  -3.925  1.00  0.66           C  
ATOM   3170  CB  LEU A 406      -0.994 -30.758  -6.366  1.00  0.64           C  
ATOM   3171  O   LEU A 406      -0.584 -30.302  -3.400  1.00  0.63           O  
ATOM   3172  CG  LEU A 406      -0.115 -31.853  -6.973  1.00  0.62           C  
ATOM   3173  CD1 LEU A 406      -0.826 -32.511  -8.150  1.00  0.58           C  
ATOM   3174  CD2 LEU A 406       1.230 -31.280  -7.406  1.00  0.59           C  
ATOM   3175  N   PHE A 407      -0.945 -32.554  -3.321  1.00  0.65           N  
ATOM   3176  CA  PHE A 407      -0.223 -32.891  -2.100  1.00  0.65           C  
ATOM   3177  C   PHE A 407       1.021 -33.712  -2.416  1.00  0.65           C  
ATOM   3178  CB  PHE A 407      -1.129 -33.662  -1.134  1.00  0.62           C  
ATOM   3179  O   PHE A 407       0.981 -34.611  -3.259  1.00  0.63           O  
ATOM   3180  CG  PHE A 407      -2.404 -32.940  -0.792  1.00  0.60           C  
ATOM   3181  CD1 PHE A 407      -2.452 -32.051   0.275  1.00  0.56           C  
ATOM   3182  CD2 PHE A 407      -3.557 -33.151  -1.538  1.00  0.57           C  
ATOM   3183  CE1 PHE A 407      -3.631 -31.382   0.594  1.00  0.53           C  
ATOM   3184  CE2 PHE A 407      -4.739 -32.486  -1.225  1.00  0.52           C  
ATOM   3185  CZ  PHE A 407      -4.774 -31.603  -0.158  1.00  0.56           C  
ATOM   3186  N   THR A 408       2.208 -33.374  -1.634  1.00  0.61           N  
ATOM   3187  CA  THR A 408       3.250 -34.390  -1.540  1.00  0.62           C  
ATOM   3188  C   THR A 408       2.893 -35.436  -0.488  1.00  0.61           C  
ATOM   3189  CB  THR A 408       4.614 -33.761  -1.200  1.00  0.59           C  
ATOM   3190  O   THR A 408       2.579 -35.093   0.654  1.00  0.60           O  
ATOM   3191  CG2 THR A 408       5.175 -32.988  -2.390  1.00  0.56           C  
ATOM   3192  OG1 THR A 408       4.458 -32.865  -0.093  1.00  0.57           O  
ATOM   3193  N   GLY A 409       2.786 -36.748  -0.872  1.00  0.60           N  
ATOM   3194  CA  GLY A 409       2.471 -37.900  -0.042  1.00  0.61           C  
ATOM   3195  C   GLY A 409       1.005 -38.287  -0.091  1.00  0.61           C  
ATOM   3196  O   GLY A 409       0.345 -38.111  -1.117  1.00  0.60           O  
ATOM   3197  N   ALA A 410       0.508 -38.933   0.880  1.00  0.59           N  
ATOM   3198  CA  ALA A 410      -0.868 -39.388   1.063  1.00  0.58           C  
ATOM   3199  C   ALA A 410      -1.769 -38.242   1.514  1.00  0.58           C  
ATOM   3200  CB  ALA A 410      -0.921 -40.531   2.073  1.00  0.55           C  
ATOM   3201  O   ALA A 410      -1.320 -37.327   2.210  1.00  0.56           O  
ATOM   3202  N   LEU A 411      -2.916 -38.147   0.918  1.00  0.53           N  
ATOM   3203  CA  LEU A 411      -3.957 -37.345   1.552  1.00  0.51           C  
ATOM   3204  C   LEU A 411      -4.128 -37.735   3.016  1.00  0.52           C  
ATOM   3205  CB  LEU A 411      -5.286 -37.507   0.809  1.00  0.50           C  
ATOM   3206  O   LEU A 411      -4.603 -38.832   3.319  1.00  0.50           O  
ATOM   3207  CG  LEU A 411      -5.448 -36.694  -0.476  1.00  0.47           C  
ATOM   3208  CD1 LEU A 411      -6.552 -37.290  -1.344  1.00  0.42           C  
ATOM   3209  CD2 LEU A 411      -5.745 -35.234  -0.152  1.00  0.45           C  
ATOM   3210  N   THR A 412      -3.158 -37.474   3.948  1.00  0.49           N  
ATOM   3211  CA  THR A 412      -3.437 -37.588   5.375  1.00  0.48           C  
ATOM   3212  C   THR A 412      -4.735 -36.869   5.731  1.00  0.49           C  
ATOM   3213  CB  THR A 412      -2.282 -37.015   6.217  1.00  0.44           C  
ATOM   3214  O   THR A 412      -4.963 -35.738   5.297  1.00  0.46           O  
ATOM   3215  CG2 THR A 412      -1.255 -38.094   6.547  1.00  0.39           C  
ATOM   3216  OG1 THR A 412      -1.638 -35.966   5.484  1.00  0.37           O  
ATOM   3217  N   THR A 413      -5.910 -37.618   5.756  1.00  0.39           N  
ATOM   3218  CA  THR A 413      -7.287 -37.274   6.094  1.00  0.40           C  
ATOM   3219  C   THR A 413      -7.395 -35.806   6.495  1.00  0.39           C  
ATOM   3220  CB  THR A 413      -7.821 -38.162   7.234  1.00  0.36           C  
ATOM   3221  O   THR A 413      -6.764 -35.373   7.462  1.00  0.37           O  
ATOM   3222  CG2 THR A 413      -8.718 -39.271   6.694  1.00  0.32           C  
ATOM   3223  OG1 THR A 413      -6.716 -38.752   7.929  1.00  0.31           O  
ATOM   3224  N   LEU A 414      -7.491 -34.808   5.471  1.00  0.34           N  
ATOM   3225  CA  LEU A 414      -8.061 -33.476   5.633  1.00  0.35           C  
ATOM   3226  C   LEU A 414      -9.258 -33.508   6.578  1.00  0.35           C  
ATOM   3227  CB  LEU A 414      -8.482 -32.903   4.277  1.00  0.33           C  
ATOM   3228  O   LEU A 414     -10.140 -32.650   6.499  1.00  0.34           O  
ATOM   3229  CG  LEU A 414      -7.361 -32.343   3.400  1.00  0.32           C  
ATOM   3230  CD1 LEU A 414      -7.838 -32.197   1.959  1.00  0.29           C  
ATOM   3231  CD2 LEU A 414      -6.873 -31.005   3.946  1.00  0.33           C  
ATOM   3232  N   SER A 415      -9.433 -34.479   7.432  1.00  0.31           N  
ATOM   3233  CA  SER A 415     -10.639 -34.583   8.246  1.00  0.32           C  
ATOM   3234  C   SER A 415     -10.645 -33.543   9.361  1.00  0.31           C  
ATOM   3235  CB  SER A 415     -10.762 -35.985   8.845  1.00  0.27           C  
ATOM   3236  O   SER A 415     -11.698 -33.233   9.922  1.00  0.29           O  
ATOM   3237  OG  SER A 415      -9.610 -36.311   9.603  1.00  0.27           O  
ATOM   3238  N   THR A 416      -9.745 -32.510   9.386  1.00  0.31           N  
ATOM   3239  CA  THR A 416      -9.929 -31.468  10.390  1.00  0.34           C  
ATOM   3240  C   THR A 416      -9.246 -30.174   9.959  1.00  0.32           C  
ATOM   3241  CB  THR A 416      -9.381 -31.909  11.760  1.00  0.29           C  
ATOM   3242  O   THR A 416      -8.338 -29.689  10.637  1.00  0.31           O  
ATOM   3243  CG2 THR A 416     -10.396 -32.768  12.508  1.00  0.28           C  
ATOM   3244  OG1 THR A 416      -8.181 -32.667  11.567  1.00  0.28           O  
ATOM   3245  N   ILE A 417      -9.167 -29.785   8.702  1.00  0.27           N  
ATOM   3246  CA  ILE A 417      -8.751 -28.433   8.346  1.00  0.29           C  
ATOM   3247  C   ILE A 417      -9.968 -27.613   7.924  1.00  0.27           C  
ATOM   3248  CB  ILE A 417      -7.696 -28.445   7.217  1.00  0.26           C  
ATOM   3249  O   ILE A 417     -10.634 -27.940   6.939  1.00  0.26           O  
ATOM   3250  CG1 ILE A 417      -6.469 -29.261   7.641  1.00  0.27           C  
ATOM   3251  CG2 ILE A 417      -7.297 -27.017   6.835  1.00  0.26           C  
ATOM   3252  CD1 ILE A 417      -5.439 -29.450   6.536  1.00  0.26           C  
ATOM   3253  N   THR A 418     -10.738 -27.012   8.814  1.00  0.32           N  
ATOM   3254  CA  THR A 418     -11.651 -25.878   8.718  1.00  0.33           C  
ATOM   3255  C   THR A 418     -11.307 -25.007   7.514  1.00  0.32           C  
ATOM   3256  CB  THR A 418     -11.617 -25.024   9.999  1.00  0.30           C  
ATOM   3257  O   THR A 418     -10.143 -24.659   7.306  1.00  0.31           O  
ATOM   3258  CG2 THR A 418     -12.917 -24.248  10.177  1.00  0.29           C  
ATOM   3259  OG1 THR A 418     -11.426 -25.880  11.133  1.00  0.29           O  
ATOM   3260  N   PRO A 419     -12.076 -25.089   6.277  1.00  0.33           N  
ATOM   3261  CA  PRO A 419     -11.954 -24.255   5.079  1.00  0.33           C  
ATOM   3262  C   PRO A 419     -11.137 -22.988   5.323  1.00  0.33           C  
ATOM   3263  CB  PRO A 419     -13.407 -23.912   4.739  1.00  0.31           C  
ATOM   3264  O   PRO A 419     -11.366 -22.282   6.308  1.00  0.32           O  
ATOM   3265  CG  PRO A 419     -14.225 -24.807   5.613  1.00  0.30           C  
ATOM   3266  CD  PRO A 419     -13.365 -25.281   6.749  1.00  0.33           C  
ATOM   3267  N   VAL A 420      -9.850 -22.929   5.132  1.00  0.28           N  
ATOM   3268  CA  VAL A 420      -8.875 -21.845   5.197  1.00  0.28           C  
ATOM   3269  C   VAL A 420      -9.469 -20.579   4.585  1.00  0.28           C  
ATOM   3270  CB  VAL A 420      -7.561 -22.220   4.476  1.00  0.26           C  
ATOM   3271  O   VAL A 420      -9.019 -19.469   4.880  1.00  0.27           O  
ATOM   3272  CG1 VAL A 420      -6.527 -21.105   4.623  1.00  0.27           C  
ATOM   3273  CG2 VAL A 420      -7.011 -23.537   5.019  1.00  0.26           C  
ATOM   3274  N   GLU A 421     -10.650 -20.612   3.819  1.00  0.28           N  
ATOM   3275  CA  GLU A 421     -11.334 -19.362   3.500  1.00  0.29           C  
ATOM   3276  C   GLU A 421     -11.396 -18.441   4.715  1.00  0.28           C  
ATOM   3277  CB  GLU A 421     -12.745 -19.639   2.976  1.00  0.26           C  
ATOM   3278  O   GLU A 421     -11.120 -17.245   4.609  1.00  0.26           O  
ATOM   3279  CG  GLU A 421     -12.789 -20.042   1.509  1.00  0.25           C  
ATOM   3280  CD  GLU A 421     -14.125 -20.634   1.090  1.00  0.30           C  
ATOM   3281  OE1 GLU A 421     -15.002 -20.833   1.961  1.00  0.37           O  
ATOM   3282  OE2 GLU A 421     -14.297 -20.902  -0.120  1.00  0.31           O  
ATOM   3283  N   SER A 422     -11.615 -18.907   5.921  1.00  0.30           N  
ATOM   3284  CA  SER A 422     -11.611 -18.233   7.216  1.00  0.30           C  
ATOM   3285  C   SER A 422     -10.189 -18.039   7.733  1.00  0.30           C  
ATOM   3286  CB  SER A 422     -12.429 -19.026   8.236  1.00  0.27           C  
ATOM   3287  O   SER A 422      -9.905 -17.063   8.430  1.00  0.28           O  
ATOM   3288  OG  SER A 422     -11.759 -20.220   8.600  1.00  0.29           O  
ATOM   3289  N   VAL A 423      -9.174 -18.662   7.191  1.00  0.30           N  
ATOM   3290  CA  VAL A 423      -7.833 -18.450   7.725  1.00  0.30           C  
ATOM   3291  C   VAL A 423      -7.068 -17.478   6.830  1.00  0.30           C  
ATOM   3292  CB  VAL A 423      -7.057 -19.779   7.854  1.00  0.28           C  
ATOM   3293  O   VAL A 423      -6.357 -16.599   7.323  1.00  0.28           O  
ATOM   3294  CG1 VAL A 423      -5.649 -19.532   8.395  1.00  0.29           C  
ATOM   3295  CG2 VAL A 423      -7.814 -20.754   8.754  1.00  0.28           C  
ATOM   3296  N   VAL A 424      -7.397 -17.287   5.531  1.00  0.29           N  
ATOM   3297  CA  VAL A 424      -6.628 -16.361   4.706  1.00  0.29           C  
ATOM   3298  C   VAL A 424      -7.368 -15.029   4.597  1.00  0.29           C  
ATOM   3299  CB  VAL A 424      -6.362 -16.940   3.299  1.00  0.27           C  
ATOM   3300  O   VAL A 424      -6.765 -13.963   4.736  1.00  0.27           O  
ATOM   3301  CG1 VAL A 424      -5.658 -15.912   2.416  1.00  0.28           C  
ATOM   3302  CG2 VAL A 424      -5.535 -18.221   3.397  1.00  0.27           C  
ATOM   3303  N   GLU A 425      -8.700 -14.883   4.303  1.00  0.30           N  
ATOM   3304  CA  GLU A 425      -9.450 -13.680   4.651  1.00  0.30           C  
ATOM   3305  C   GLU A 425      -9.269 -13.325   6.124  1.00  0.30           C  
ATOM   3306  CB  GLU A 425     -10.936 -13.862   4.333  1.00  0.28           C  
ATOM   3307  O   GLU A 425      -9.080 -12.156   6.467  1.00  0.28           O  
ATOM   3308  CG  GLU A 425     -11.515 -12.763   3.453  1.00  0.27           C  
ATOM   3309  CD  GLU A 425     -12.964 -13.008   3.062  1.00  0.33           C  
ATOM   3310  OE1 GLU A 425     -13.540 -14.037   3.483  1.00  0.42           O  
ATOM   3311  OE2 GLU A 425     -13.527 -12.165   2.329  1.00  0.37           O  
ATOM   3312  N   GLN A 426      -9.208 -14.326   6.951  1.00  0.30           N  
ATOM   3313  CA  GLN A 426      -8.829 -14.163   8.351  1.00  0.32           C  
ATOM   3314  C   GLN A 426      -7.328 -13.932   8.491  1.00  0.30           C  
ATOM   3315  CB  GLN A 426      -9.251 -15.386   9.167  1.00  0.28           C  
ATOM   3316  O   GLN A 426      -6.896 -13.057   9.244  1.00  0.29           O  
ATOM   3317  CG  GLN A 426      -9.723 -15.051  10.576  1.00  0.27           C  
ATOM   3318  CD  GLN A 426     -11.032 -15.731  10.934  1.00  0.33           C  
ATOM   3319  NE2 GLN A 426     -11.749 -15.166  11.899  1.00  0.31           N  
ATOM   3320  OE1 GLN A 426     -11.396 -16.755  10.346  1.00  0.41           O  
ATOM   3321  N   LEU A 427      -6.451 -14.422   7.729  1.00  0.30           N  
ATOM   3322  CA  LEU A 427      -5.029 -14.099   7.756  1.00  0.29           C  
ATOM   3323  C   LEU A 427      -4.760 -12.769   7.060  1.00  0.30           C  
ATOM   3324  CB  LEU A 427      -4.213 -15.211   7.091  1.00  0.28           C  
ATOM   3325  O   LEU A 427      -3.932 -11.979   7.519  1.00  0.28           O  
ATOM   3326  CG  LEU A 427      -3.939 -16.452   7.942  1.00  0.28           C  
ATOM   3327  CD1 LEU A 427      -3.470 -17.605   7.061  1.00  0.26           C  
ATOM   3328  CD2 LEU A 427      -2.907 -16.143   9.021  1.00  0.29           C  
ATOM   3329  N   SER A 428      -5.508 -12.310   6.066  1.00  0.29           N  
ATOM   3330  CA  SER A 428      -5.515 -10.941   5.562  1.00  0.31           C  
ATOM   3331  C   SER A 428      -6.222  -9.999   6.531  1.00  0.29           C  
ATOM   3332  CB  SER A 428      -6.191 -10.877   4.192  1.00  0.28           C  
ATOM   3333  O   SER A 428      -5.710  -8.922   6.843  1.00  0.28           O  
ATOM   3334  OG  SER A 428      -7.596 -10.757   4.329  1.00  0.28           O  
ATOM   3335  N   THR A 429      -7.442 -10.318   7.067  1.00  0.34           N  
ATOM   3336  CA  THR A 429      -8.047  -9.603   8.185  1.00  0.34           C  
ATOM   3337  C   THR A 429      -7.224  -9.790   9.456  1.00  0.34           C  
ATOM   3338  CB  THR A 429      -9.493 -10.073   8.432  1.00  0.32           C  
ATOM   3339  O   THR A 429      -6.964  -8.827  10.180  1.00  0.32           O  
ATOM   3340  CG2 THR A 429     -10.253  -9.080   9.304  1.00  0.32           C  
ATOM   3341  OG1 THR A 429     -10.168 -10.203   7.175  1.00  0.32           O  
ATOM   3342  N   ASP A 430      -6.801 -10.987   9.720  1.00  0.33           N  
ATOM   3343  CA  ASP A 430      -5.914 -11.259  10.847  1.00  0.34           C  
ATOM   3344  C   ASP A 430      -4.532 -10.652  10.617  1.00  0.33           C  
ATOM   3345  CB  ASP A 430      -5.793 -12.766  11.083  1.00  0.31           C  
ATOM   3346  O   ASP A 430      -3.947 -10.062  11.528  1.00  0.31           O  
ATOM   3347  CG  ASP A 430      -7.069 -13.384  11.629  1.00  0.30           C  
ATOM   3348  OD1 ASP A 430      -7.922 -12.646  12.167  1.00  0.32           O  
ATOM   3349  OD2 ASP A 430      -7.220 -14.620  11.522  1.00  0.34           O  
ATOM   3350  N   PHE A 431      -3.996 -10.692   9.409  1.00  0.34           N  
ATOM   3351  CA  PHE A 431      -2.817  -9.903   9.075  1.00  0.35           C  
ATOM   3352  C   PHE A 431      -3.117  -8.412   9.177  1.00  0.34           C  
ATOM   3353  CB  PHE A 431      -2.322 -10.243   7.666  1.00  0.33           C  
ATOM   3354  O   PHE A 431      -2.312  -7.646   9.711  1.00  0.33           O  
ATOM   3355  CG  PHE A 431      -0.874  -9.909   7.434  1.00  0.32           C  
ATOM   3356  CD1 PHE A 431       0.124 -10.827   7.740  1.00  0.31           C  
ATOM   3357  CD2 PHE A 431      -0.509  -8.676   6.909  1.00  0.34           C  
ATOM   3358  CE1 PHE A 431       1.466 -10.520   7.526  1.00  0.34           C  
ATOM   3359  CE2 PHE A 431       0.830  -8.362   6.693  1.00  0.36           C  
ATOM   3360  CZ  PHE A 431       1.816  -9.285   7.003  1.00  0.32           C  
ATOM   3361  N   TYR A 432      -4.230  -7.943   8.767  1.00  0.32           N  
ATOM   3362  CA  TYR A 432      -4.620  -6.560   9.017  1.00  0.33           C  
ATOM   3363  C   TYR A 432      -4.966  -6.348  10.486  1.00  0.32           C  
ATOM   3364  CB  TYR A 432      -5.814  -6.171   8.139  1.00  0.30           C  
ATOM   3365  O   TYR A 432      -4.514  -5.381  11.103  1.00  0.31           O  
ATOM   3366  CG  TYR A 432      -5.423  -5.680   6.766  1.00  0.30           C  
ATOM   3367  CD1 TYR A 432      -4.884  -4.408   6.587  1.00  0.28           C  
ATOM   3368  CD2 TYR A 432      -5.591  -6.487   5.646  1.00  0.31           C  
ATOM   3369  CE1 TYR A 432      -4.524  -3.951   5.324  1.00  0.32           C  
ATOM   3370  CE2 TYR A 432      -5.234  -6.040   4.378  1.00  0.35           C  
ATOM   3371  OH  TYR A 432      -4.348  -4.325   2.974  1.00  0.26           O  
ATOM   3372  CZ  TYR A 432      -4.702  -4.773   4.227  1.00  0.29           C  
ATOM   3373  N   ASN A 433      -5.589  -7.310  11.087  1.00  0.33           N  
ATOM   3374  CA  ASN A 433      -5.888  -7.241  12.513  1.00  0.33           C  
ATOM   3375  C   ASN A 433      -4.705  -7.704  13.358  1.00  0.33           C  
ATOM   3376  CB  ASN A 433      -7.132  -8.070  12.842  1.00  0.31           C  
ATOM   3377  O   ASN A 433      -4.409  -7.112  14.397  1.00  0.31           O  
ATOM   3378  CG  ASN A 433      -8.411  -7.430  12.339  1.00  0.30           C  
ATOM   3379  ND2 ASN A 433      -9.428  -8.248  12.096  1.00  0.32           N  
ATOM   3380  OD1 ASN A 433      -8.483  -6.210  12.170  1.00  0.33           O  
ATOM   3381  N   LEU A 434      -3.976  -8.771  13.004  1.00  0.33           N  
ATOM   3382  CA  LEU A 434      -2.673  -9.023  13.609  1.00  0.34           C  
ATOM   3383  C   LEU A 434      -1.737  -7.837  13.397  1.00  0.32           C  
ATOM   3384  CB  LEU A 434      -2.047 -10.292  13.026  1.00  0.31           C  
ATOM   3385  O   LEU A 434      -0.950  -7.496  14.283  1.00  0.31           O  
ATOM   3386  CG  LEU A 434      -2.017 -11.516  13.942  1.00  0.31           C  
ATOM   3387  CD1 LEU A 434      -2.432 -12.766  13.172  1.00  0.30           C  
ATOM   3388  CD2 LEU A 434      -0.631 -11.693  14.553  1.00  0.33           C  
ATOM   3389  N   ARG A 435      -1.818  -7.180  12.321  1.00  0.34           N  
ATOM   3390  CA  ARG A 435      -1.125  -5.923  12.058  1.00  0.33           C  
ATOM   3391  C   ARG A 435      -1.605  -4.825  13.000  1.00  0.34           C  
ATOM   3392  CB  ARG A 435      -1.328  -5.492  10.604  1.00  0.31           C  
ATOM   3393  O   ARG A 435      -0.797  -4.068  13.543  1.00  0.32           O  
ATOM   3394  CG  ARG A 435      -0.262  -4.538  10.089  1.00  0.29           C  
ATOM   3395  CD  ARG A 435      -0.567  -4.059   8.677  1.00  0.34           C  
ATOM   3396  NE  ARG A 435      -0.904  -2.638   8.651  1.00  0.30           N  
ATOM   3397  NH1 ARG A 435      -1.505  -2.610   6.420  1.00  0.25           N  
ATOM   3398  NH2 ARG A 435      -1.618  -0.690   7.667  1.00  0.21           N  
ATOM   3399  CZ  ARG A 435      -1.342  -1.983   7.580  1.00  0.28           C  
ATOM   3400  N   ASP A 436      -2.924  -4.686  13.152  1.00  0.34           N  
ATOM   3401  CA  ASP A 436      -3.433  -3.669  14.067  1.00  0.34           C  
ATOM   3402  C   ASP A 436      -3.344  -4.141  15.517  1.00  0.34           C  
ATOM   3403  CB  ASP A 436      -4.880  -3.311  13.720  1.00  0.31           C  
ATOM   3404  O   ASP A 436      -2.939  -3.380  16.399  1.00  0.32           O  
ATOM   3405  CG  ASP A 436      -4.996  -2.475  12.457  1.00  0.30           C  
ATOM   3406  OD1 ASP A 436      -3.963  -1.987  11.951  1.00  0.34           O  
ATOM   3407  OD2 ASP A 436      -6.132  -2.301  11.965  1.00  0.41           O  
ATOM   3408  N   ASP A 437      -3.405  -5.454  15.624  1.00  0.33           N  
ATOM   3409  CA  ASP A 437      -3.137  -6.090  16.910  1.00  0.35           C  
ATOM   3410  C   ASP A 437      -1.636  -6.161  17.186  1.00  0.33           C  
ATOM   3411  CB  ASP A 437      -3.746  -7.493  16.952  1.00  0.31           C  
ATOM   3412  O   ASP A 437      -1.199  -5.969  18.322  1.00  0.32           O  
ATOM   3413  CG  ASP A 437      -5.186  -7.499  17.435  1.00  0.31           C  
ATOM   3414  OD1 ASP A 437      -5.678  -6.450  17.902  1.00  0.34           O  
ATOM   3415  OD2 ASP A 437      -5.834  -8.565  17.349  1.00  0.34           O  
ATOM   3416  N   TYR A 438      -0.761  -6.275  16.168  1.00  0.33           N  
ATOM   3417  CA  TYR A 438       0.690  -6.223  16.306  1.00  0.35           C  
ATOM   3418  C   TYR A 438       1.159  -4.803  16.599  1.00  0.33           C  
ATOM   3419  CB  TYR A 438       1.370  -6.747  15.038  1.00  0.31           C  
ATOM   3420  O   TYR A 438       2.078  -4.598  17.396  1.00  0.31           O  
ATOM   3421  CG  TYR A 438       2.729  -7.355  15.285  1.00  0.31           C  
ATOM   3422  CD1 TYR A 438       3.889  -6.594  15.151  1.00  0.29           C  
ATOM   3423  CD2 TYR A 438       2.857  -8.690  15.651  1.00  0.32           C  
ATOM   3424  CE1 TYR A 438       5.144  -7.151  15.376  1.00  0.31           C  
ATOM   3425  CE2 TYR A 438       4.107  -9.257  15.878  1.00  0.35           C  
ATOM   3426  OH  TYR A 438       6.482  -9.037  15.962  1.00  0.21           O  
ATOM   3427  CZ  TYR A 438       5.242  -8.481  15.739  1.00  0.30           C  
ATOM   3428  N   LYS A 439       0.535  -3.775  15.968  1.00  0.33           N  
ATOM   3429  CA  LYS A 439       0.805  -2.407  16.400  1.00  0.34           C  
ATOM   3430  C   LYS A 439       0.325  -2.178  17.831  1.00  0.33           C  
ATOM   3431  CB  LYS A 439       0.138  -1.405  15.457  1.00  0.31           C  
ATOM   3432  O   LYS A 439       1.004  -1.518  18.621  1.00  0.31           O  
ATOM   3433  CG  LYS A 439       0.931  -1.126  14.189  1.00  0.30           C  
ATOM   3434  CD  LYS A 439       0.230  -0.104  13.304  1.00  0.36           C  
ATOM   3435  CE  LYS A 439       0.990   0.128  12.005  1.00  0.30           C  
ATOM   3436  NZ  LYS A 439       0.213   0.977  11.053  1.00  0.32           N  
ATOM   3437  N   GLU A 440      -0.683  -2.866  18.155  1.00  0.33           N  
ATOM   3438  CA  GLU A 440      -1.398  -2.525  19.381  1.00  0.34           C  
ATOM   3439  C   GLU A 440      -1.136  -3.554  20.477  1.00  0.33           C  
ATOM   3440  CB  GLU A 440      -2.901  -2.413  19.114  1.00  0.30           C  
ATOM   3441  O   GLU A 440      -1.018  -3.201  21.652  1.00  0.31           O  
ATOM   3442  CG  GLU A 440      -3.369  -0.995  18.820  1.00  0.29           C  
ATOM   3443  CD  GLU A 440      -4.877  -0.882  18.659  1.00  0.35           C  
ATOM   3444  OE1 GLU A 440      -5.565  -1.928  18.639  1.00  0.40           O  
ATOM   3445  OE2 GLU A 440      -5.374   0.261  18.553  1.00  0.38           O  
ATOM   3446  N   HIS A 441      -0.576  -4.733  20.085  1.00  0.31           N  
ATOM   3447  CA  HIS A 441      -0.758  -5.766  21.099  1.00  0.33           C  
ATOM   3448  C   HIS A 441       0.541  -6.521  21.356  1.00  0.31           C  
ATOM   3449  CB  HIS A 441      -1.858  -6.742  20.677  1.00  0.29           C  
ATOM   3450  O   HIS A 441       0.722  -7.106  22.426  1.00  0.30           O  
ATOM   3451  CG  HIS A 441      -3.240  -6.251  20.970  1.00  0.28           C  
ATOM   3452  CD2 HIS A 441      -4.362  -6.248  20.212  1.00  0.30           C  
ATOM   3453  ND1 HIS A 441      -3.586  -5.677  22.174  1.00  0.24           N  
ATOM   3454  CE1 HIS A 441      -4.865  -5.342  22.144  1.00  0.29           C  
ATOM   3455  NE2 HIS A 441      -5.359  -5.677  20.964  1.00  0.31           N  
ATOM   3456  N   LYS A 442       1.658  -6.128  20.753  1.00  0.31           N  
ATOM   3457  CA  LYS A 442       2.755  -6.922  21.300  1.00  0.34           C  
ATOM   3458  C   LYS A 442       3.984  -6.055  21.561  1.00  0.32           C  
ATOM   3459  CB  LYS A 442       3.114  -8.067  20.352  1.00  0.29           C  
ATOM   3460  O   LYS A 442       4.872  -6.441  22.323  1.00  0.30           O  
ATOM   3461  CG  LYS A 442       2.608  -9.428  20.808  1.00  0.28           C  
ATOM   3462  CD  LYS A 442       3.164 -10.550  19.940  1.00  0.35           C  
ATOM   3463  CE  LYS A 442       2.691 -11.916  20.419  1.00  0.28           C  
ATOM   3464  NZ  LYS A 442       3.249 -13.020  19.583  1.00  0.29           N  
ATOM   3465  N   LEU A 443       3.869  -4.705  21.145  1.00  0.30           N  
ATOM   3466  CA  LEU A 443       5.022  -3.945  21.615  1.00  0.32           C  
ATOM   3467  C   LEU A 443       4.869  -3.578  23.087  1.00  0.31           C  
ATOM   3468  CB  LEU A 443       5.205  -2.677  20.777  1.00  0.28           C  
ATOM   3469  O   LEU A 443       5.864  -3.399  23.793  1.00  0.28           O  
ATOM   3470  CG  LEU A 443       6.006  -2.829  19.483  1.00  0.28           C  
ATOM   3471  CD1 LEU A 443       5.609  -1.747  18.484  1.00  0.26           C  
ATOM   3472  CD2 LEU A 443       7.503  -2.774  19.770  1.00  0.29           C  
ATOM   3473  N   GLN A 444       3.774  -4.019  23.664  1.00  0.33           N  
ATOM   3474  CA  GLN A 444       3.776  -3.373  24.973  1.00  0.34           C  
ATOM   3475  C   GLN A 444       3.365  -4.351  26.070  1.00  0.33           C  
ATOM   3476  CB  GLN A 444       2.845  -2.160  24.975  1.00  0.30           C  
ATOM   3477  O   GLN A 444       3.711  -4.163  27.238  1.00  0.31           O  
ATOM   3478  CG  GLN A 444       3.386  -0.968  24.197  1.00  0.28           C  
ATOM   3479  CD  GLN A 444       2.571   0.293  24.413  1.00  0.35           C  
ATOM   3480  NE2 GLN A 444       3.095   1.425  23.954  1.00  0.29           N  
ATOM   3481  OE1 GLN A 444       1.478   0.251  24.988  1.00  0.38           O  
ATOM   3482  N   ASN A 445       2.977  -5.700  25.754  1.00  0.34           N  
ATOM   3483  CA  ASN A 445       2.488  -6.374  26.952  1.00  0.34           C  
ATOM   3484  C   ASN A 445       3.168  -7.725  27.152  1.00  0.34           C  
ATOM   3485  CB  ASN A 445       0.969  -6.548  26.887  1.00  0.30           C  
ATOM   3486  O   ASN A 445       3.081  -8.315  28.230  1.00  0.32           O  
ATOM   3487  CG  ASN A 445       0.224  -5.235  27.026  1.00  0.29           C  
ATOM   3488  ND2 ASN A 445      -0.944  -5.147  26.400  1.00  0.29           N  
ATOM   3489  OD1 ASN A 445       0.695  -4.307  27.689  1.00  0.33           O  
ATOM   3490  N   GLU A 446       4.001  -8.176  26.179  1.00  0.33           N  
ATOM   3491  CA  GLU A 446       4.875  -9.315  26.444  1.00  0.33           C  
ATOM   3492  C   GLU A 446       6.319  -8.867  26.646  1.00  0.33           C  
ATOM   3493  CB  GLU A 446       4.794 -10.332  25.303  1.00  0.30           C  
ATOM   3494  O   GLU A 446       7.177  -9.118  25.797  1.00  0.30           O  
ATOM   3495  CG  GLU A 446       3.445 -11.028  25.194  1.00  0.28           C  
ATOM   3496  CD  GLU A 446       3.412 -12.109  24.125  1.00  0.35           C  
ATOM   3497  OE1 GLU A 446       4.421 -12.279  23.403  1.00  0.39           O  
ATOM   3498  OE2 GLU A 446       2.369 -12.790  24.007  1.00  0.37           O  
ATOM   3499  N   LEU A 447       6.532  -7.606  27.158  1.00  0.26           N  
ATOM   3500  CA  LEU A 447       7.797  -6.949  27.468  1.00  0.27           C  
ATOM   3501  C   LEU A 447       8.155  -7.125  28.940  1.00  0.26           C  
ATOM   3502  CB  LEU A 447       7.727  -5.459  27.122  1.00  0.24           C  
ATOM   3503  O   LEU A 447       7.931  -6.223  29.750  1.00  0.25           O  
ATOM   3504  CG  LEU A 447       7.915  -5.096  25.649  1.00  0.24           C  
ATOM   3505  CD1 LEU A 447       7.428  -3.675  25.387  1.00  0.22           C  
ATOM   3506  CD2 LEU A 447       9.377  -5.248  25.243  1.00  0.26           C  
ATOM   3507  N   PRO A 448       8.070  -8.342  29.657  1.00  0.29           N  
ATOM   3508  CA  PRO A 448       9.264  -8.665  30.442  1.00  0.30           C  
ATOM   3509  C   PRO A 448      10.175  -9.672  29.744  1.00  0.30           C  
ATOM   3510  CB  PRO A 448       8.688  -9.253  31.733  1.00  0.27           C  
ATOM   3511  O   PRO A 448      11.400  -9.579  29.850  1.00  0.28           O  
ATOM   3512  CG  PRO A 448       7.212  -9.047  31.621  1.00  0.27           C  
ATOM   3513  CD  PRO A 448       6.897  -8.600  30.222  1.00  0.32           C  
ATOM   3514  N   GLU A 449       9.742 -10.412  28.845  1.00  0.30           N  
ATOM   3515  CA  GLU A 449      10.661 -11.405  28.296  1.00  0.31           C  
ATOM   3516  C   GLU A 449      11.004 -11.095  26.842  1.00  0.30           C  
ATOM   3517  CB  GLU A 449      10.063 -12.810  28.407  1.00  0.27           C  
ATOM   3518  O   GLU A 449      12.110 -11.389  26.383  1.00  0.28           O  
ATOM   3519  CG  GLU A 449      10.422 -13.531  29.698  1.00  0.26           C  
ATOM   3520  CD  GLU A 449       9.814 -14.921  29.799  1.00  0.32           C  
ATOM   3521  OE1 GLU A 449       9.017 -15.300  28.911  1.00  0.37           O  
ATOM   3522  OE2 GLU A 449      10.137 -15.636  30.773  1.00  0.28           O  
ATOM   3523  N   ILE A 450      10.317 -10.160  26.125  1.00  0.29           N  
ATOM   3524  CA  ILE A 450      10.783  -9.468  24.928  1.00  0.31           C  
ATOM   3525  C   ILE A 450      11.263  -8.066  25.296  1.00  0.29           C  
ATOM   3526  CB  ILE A 450       9.676  -9.391  23.853  1.00  0.28           C  
ATOM   3527  O   ILE A 450      12.026  -7.449  24.550  1.00  0.28           O  
ATOM   3528  CG1 ILE A 450       9.237 -10.799  23.436  1.00  0.28           C  
ATOM   3529  CG2 ILE A 450      10.154  -8.584  22.643  1.00  0.28           C  
ATOM   3530  CD1 ILE A 450       8.068 -10.820  22.461  1.00  0.26           C  
ATOM   3531  N   GLN A 451      11.113  -7.343  26.490  1.00  0.26           N  
ATOM   3532  CA  GLN A 451      12.062  -6.349  26.982  1.00  0.29           C  
ATOM   3533  C   GLN A 451      13.487  -6.894  26.966  1.00  0.26           C  
ATOM   3534  CB  GLN A 451      11.686  -5.901  28.395  1.00  0.24           C  
ATOM   3535  O   GLN A 451      14.449  -6.129  26.871  1.00  0.24           O  
ATOM   3536  CG  GLN A 451      10.618  -4.816  28.433  1.00  0.24           C  
ATOM   3537  CD  GLN A 451      10.387  -4.268  29.828  1.00  0.28           C  
ATOM   3538  NE2 GLN A 451       9.672  -3.151  29.916  1.00  0.14           N  
ATOM   3539  OE1 GLN A 451      10.847  -4.844  30.820  1.00  0.30           O  
ATOM   3540  N   ASN A 452      13.642  -8.204  26.655  1.00  0.25           N  
ATOM   3541  CA  ASN A 452      14.995  -8.681  26.394  1.00  0.28           C  
ATOM   3542  C   ASN A 452      15.199  -9.012  24.918  1.00  0.26           C  
ATOM   3543  CB  ASN A 452      15.310  -9.903  27.260  1.00  0.23           C  
ATOM   3544  O   ASN A 452      16.291  -9.414  24.513  1.00  0.24           O  
ATOM   3545  CG  ASN A 452      15.509  -9.547  28.721  1.00  0.22           C  
ATOM   3546  ND2 ASN A 452      15.168 -10.474  29.608  1.00  0.11           N  
ATOM   3547  OD1 ASN A 452      15.964  -8.449  29.049  1.00  0.10           O  
ATOM   3548  N   SER A 453      14.290  -8.644  24.010  1.00  0.31           N  
ATOM   3549  CA  SER A 453      14.716  -8.285  22.661  1.00  0.33           C  
ATOM   3550  C   SER A 453      14.483  -6.804  22.383  1.00  0.31           C  
ATOM   3551  CB  SER A 453      13.977  -9.130  21.622  1.00  0.29           C  
ATOM   3552  O   SER A 453      13.359  -6.392  22.090  1.00  0.30           O  
ATOM   3553  OG  SER A 453      12.578  -8.918  21.705  1.00  0.29           O  
ATOM   3554  N   LEU A 454      14.619  -5.805  23.297  1.00  0.34           N  
ATOM   3555  CA  LEU A 454      14.890  -4.467  22.782  1.00  0.35           C  
ATOM   3556  C   LEU A 454      14.993  -4.480  21.261  1.00  0.34           C  
ATOM   3557  CB  LEU A 454      16.181  -3.910  23.389  1.00  0.31           C  
ATOM   3558  O   LEU A 454      15.638  -5.359  20.686  1.00  0.32           O  
ATOM   3559  CG  LEU A 454      16.143  -3.585  24.883  1.00  0.29           C  
ATOM   3560  CD1 LEU A 454      17.542  -3.245  25.386  1.00  0.25           C  
ATOM   3561  CD2 LEU A 454      15.177  -2.438  25.156  1.00  0.28           C  
ATOM   3562  N   PRO A 455      13.887  -4.073  20.483  1.00  0.44           N  
ATOM   3563  CA  PRO A 455      14.334  -3.860  19.104  1.00  0.45           C  
ATOM   3564  C   PRO A 455      15.841  -3.632  19.001  1.00  0.45           C  
ATOM   3565  CB  PRO A 455      13.562  -2.611  18.672  1.00  0.42           C  
ATOM   3566  O   PRO A 455      16.407  -2.866  19.784  1.00  0.44           O  
ATOM   3567  CG  PRO A 455      13.095  -1.990  19.949  1.00  0.40           C  
ATOM   3568  CD  PRO A 455      13.173  -3.021  21.038  1.00  0.45           C  
ATOM   3569  N   ILE A 456      16.522  -4.737  18.610  1.00  0.45           N  
ATOM   3570  CA  ILE A 456      17.921  -4.552  18.242  1.00  0.47           C  
ATOM   3571  C   ILE A 456      18.062  -3.319  17.353  1.00  0.47           C  
ATOM   3572  CB  ILE A 456      18.486  -5.798  17.525  1.00  0.42           C  
ATOM   3573  O   ILE A 456      17.448  -3.242  16.286  1.00  0.47           O  
ATOM   3574  CG1 ILE A 456      18.341  -7.039  18.414  1.00  0.34           C  
ATOM   3575  CG2 ILE A 456      19.949  -5.577  17.128  1.00  0.34           C  
ATOM   3576  CD1 ILE A 456      18.693  -8.345  17.717  1.00  0.31           C  
ATOM   3577  N   LYS A 457      18.453  -2.321  18.058  1.00  0.58           N  
ATOM   3578  CA  LYS A 457      18.892  -1.195  17.238  1.00  0.58           C  
ATOM   3579  C   LYS A 457      19.604  -1.677  15.978  1.00  0.60           C  
ATOM   3580  CB  LYS A 457      19.812  -0.273  18.040  1.00  0.53           C  
ATOM   3581  O   LYS A 457      20.568  -2.442  16.057  1.00  0.59           O  
ATOM   3582  CG  LYS A 457      20.203   1.001  17.306  1.00  0.49           C  
ATOM   3583  CD  LYS A 457      21.009   1.935  18.199  1.00  0.53           C  
ATOM   3584  CE  LYS A 457      21.398   3.213  17.468  1.00  0.43           C  
ATOM   3585  NZ  LYS A 457      22.136   4.158  18.357  1.00  0.39           N  
ATOM   3586  N   TYR A 458      19.018  -1.311  14.867  1.00  0.65           N  
ATOM   3587  CA  TYR A 458      19.676  -1.549  13.587  1.00  0.66           C  
ATOM   3588  C   TYR A 458      20.984  -0.772  13.493  1.00  0.67           C  
ATOM   3589  CB  TYR A 458      18.754  -1.161  12.428  1.00  0.62           C  
ATOM   3590  O   TYR A 458      21.018   0.432  13.757  1.00  0.64           O  
ATOM   3591  CG  TYR A 458      19.402  -1.281  11.070  1.00  0.59           C  
ATOM   3592  CD1 TYR A 458      19.620  -2.528  10.488  1.00  0.55           C  
ATOM   3593  CD2 TYR A 458      19.799  -0.148  10.367  1.00  0.61           C  
ATOM   3594  CE1 TYR A 458      20.218  -2.643   9.238  1.00  0.61           C  
ATOM   3595  CE2 TYR A 458      20.399  -0.252   9.116  1.00  0.64           C  
ATOM   3596  OH  TYR A 458      21.197  -1.610   7.322  1.00  0.53           O  
ATOM   3597  CZ  TYR A 458      20.603  -1.502   8.560  1.00  0.56           C  
ATOM   3598  N   ILE A 459      22.127  -1.449  13.346  1.00  0.61           N  
ATOM   3599  CA  ILE A 459      23.440  -0.884  13.052  1.00  0.63           C  
ATOM   3600  C   ILE A 459      23.683  -0.900  11.545  1.00  0.64           C  
ATOM   3601  CB  ILE A 459      24.562  -1.652  13.785  1.00  0.58           C  
ATOM   3602  O   ILE A 459      23.894  -1.963  10.956  1.00  0.63           O  
ATOM   3603  CG1 ILE A 459      24.288  -1.689  15.293  1.00  0.52           C  
ATOM   3604  CG2 ILE A 459      25.927  -1.022  13.492  1.00  0.50           C  
ATOM   3605  CD1 ILE A 459      25.318  -2.477  16.090  1.00  0.49           C  
ATOM   3606  N   PRO A 460      23.574   0.193  10.854  1.00  0.70           N  
ATOM   3607  CA  PRO A 460      23.834   0.253   9.414  1.00  0.71           C  
ATOM   3608  C   PRO A 460      25.265  -0.139   9.056  1.00  0.72           C  
ATOM   3609  CB  PRO A 460      23.567   1.721   9.069  1.00  0.69           C  
ATOM   3610  O   PRO A 460      26.167  -0.028   9.891  1.00  0.71           O  
ATOM   3611  CG  PRO A 460      23.783   2.460  10.351  1.00  0.69           C  
ATOM   3612  CD  PRO A 460      23.512   1.523  11.493  1.00  0.70           C  
ATOM   3613  N   PRO A 461      25.534  -0.554   7.850  1.00  0.68           N  
ATOM   3614  CA  PRO A 461      26.909  -0.770   7.396  1.00  0.69           C  
ATOM   3615  C   PRO A 461      27.784   0.473   7.550  1.00  0.69           C  
ATOM   3616  CB  PRO A 461      26.739  -1.137   5.919  1.00  0.67           C  
ATOM   3617  O   PRO A 461      27.327   1.589   7.292  1.00  0.68           O  
ATOM   3618  CG  PRO A 461      25.324  -1.604   5.803  1.00  0.66           C  
ATOM   3619  CD  PRO A 461      24.503  -0.902   6.846  1.00  0.67           C  
ATOM   3620  N   LYS A 462      29.170   0.375   7.971  1.00  0.61           N  
ATOM   3621  CA  LYS A 462      30.068   1.481   8.290  1.00  0.61           C  
ATOM   3622  C   LYS A 462      30.233   2.418   7.096  1.00  0.60           C  
ATOM   3623  CB  LYS A 462      31.433   0.954   8.735  1.00  0.55           C  
ATOM   3624  O   LYS A 462      30.468   3.615   7.268  1.00  0.57           O  
ATOM   3625  CG  LYS A 462      31.441   0.364  10.138  1.00  0.50           C  
ATOM   3626  CD  LYS A 462      32.847  -0.036  10.567  1.00  0.53           C  
ATOM   3627  CE  LYS A 462      32.861  -0.601  11.981  1.00  0.42           C  
ATOM   3628  NZ  LYS A 462      34.231  -1.028  12.394  1.00  0.39           N  
ATOM   3629  N   ASN A 463      30.148   1.845   5.977  1.00  0.60           N  
ATOM   3630  CA  ASN A 463      30.436   2.579   4.749  1.00  0.63           C  
ATOM   3631  C   ASN A 463      29.170   3.186   4.150  1.00  0.59           C  
ATOM   3632  CB  ASN A 463      31.124   1.670   3.729  1.00  0.56           C  
ATOM   3633  O   ASN A 463      29.226   3.847   3.111  1.00  0.56           O  
ATOM   3634  CG  ASN A 463      32.435   1.105   4.241  1.00  0.51           C  
ATOM   3635  ND2 ASN A 463      32.873  -0.002   3.653  1.00  0.51           N  
ATOM   3636  OD1 ASN A 463      33.048   1.658   5.157  1.00  0.52           O  
ATOM   3637  N   LEU A 464      27.979   2.876   4.845  1.00  0.68           N  
ATOM   3638  CA  LEU A 464      26.713   3.466   4.424  1.00  0.69           C  
ATOM   3639  C   LEU A 464      26.669   4.954   4.756  1.00  0.67           C  
ATOM   3640  CB  LEU A 464      25.538   2.747   5.092  1.00  0.64           C  
ATOM   3641  O   LEU A 464      26.689   5.333   5.929  1.00  0.63           O  
ATOM   3642  CG  LEU A 464      24.144   3.090   4.564  1.00  0.61           C  
ATOM   3643  CD1 LEU A 464      23.936   2.480   3.182  1.00  0.57           C  
ATOM   3644  CD2 LEU A 464      23.071   2.607   5.534  1.00  0.61           C  
ATOM   3645  N   ALA A 465      26.751   5.849   3.800  1.00  0.57           N  
ATOM   3646  CA  ALA A 465      26.792   7.304   3.923  1.00  0.58           C  
ATOM   3647  C   ALA A 465      25.443   7.854   4.377  1.00  0.56           C  
ATOM   3648  CB  ALA A 465      27.203   7.939   2.597  1.00  0.51           C  
ATOM   3649  O   ALA A 465      25.322   9.042   4.686  1.00  0.51           O  
ATOM   3650  N   LEU A 466      24.461   7.034   4.567  1.00  0.63           N  
ATOM   3651  CA  LEU A 466      23.130   7.409   5.034  1.00  0.63           C  
ATOM   3652  C   LEU A 466      23.148   7.731   6.524  1.00  0.62           C  
ATOM   3653  CB  LEU A 466      22.128   6.286   4.755  1.00  0.58           C  
ATOM   3654  O   LEU A 466      22.096   7.951   7.129  1.00  0.58           O  
ATOM   3655  CG  LEU A 466      21.740   6.072   3.291  1.00  0.55           C  
ATOM   3656  CD1 LEU A 466      20.959   4.771   3.134  1.00  0.53           C  
ATOM   3657  CD2 LEU A 466      20.928   7.254   2.774  1.00  0.56           C  
ATOM   3658  N   LYS A 467      24.327   7.803   7.133  1.00  0.48           N  
ATOM   3659  CA  LYS A 467      24.505   8.031   8.564  1.00  0.48           C  
ATOM   3660  C   LYS A 467      23.826   9.326   9.003  1.00  0.48           C  
ATOM   3661  CB  LYS A 467      25.991   8.072   8.921  1.00  0.42           C  
ATOM   3662  O   LYS A 467      23.429   9.463  10.162  1.00  0.45           O  
ATOM   3663  CG  LYS A 467      26.586   6.711   9.251  1.00  0.39           C  
ATOM   3664  CD  LYS A 467      28.008   6.836   9.781  1.00  0.41           C  
ATOM   3665  CE  LYS A 467      28.593   5.477  10.143  1.00  0.31           C  
ATOM   3666  NZ  LYS A 467      29.974   5.598  10.697  1.00  0.31           N  
ATOM   3667  N   ASN A 468      23.659  10.210   8.101  1.00  0.45           N  
ATOM   3668  CA  ASN A 468      23.069  11.478   8.516  1.00  0.46           C  
ATOM   3669  C   ASN A 468      21.583  11.543   8.175  1.00  0.46           C  
ATOM   3670  CB  ASN A 468      23.812  12.652   7.876  1.00  0.41           C  
ATOM   3671  O   ASN A 468      20.982  12.618   8.200  1.00  0.43           O  
ATOM   3672  CG  ASN A 468      25.265  12.725   8.302  1.00  0.37           C  
ATOM   3673  ND2 ASN A 468      26.104  13.305   7.452  1.00  0.37           N  
ATOM   3674  OD1 ASN A 468      25.631  12.264   9.386  1.00  0.40           O  
ATOM   3675  N   THR A 469      21.074  10.325   7.980  1.00  0.53           N  
ATOM   3676  CA  THR A 469      19.637  10.356   7.727  1.00  0.52           C  
ATOM   3677  C   THR A 469      18.855  10.137   9.019  1.00  0.53           C  
ATOM   3678  CB  THR A 469      19.230   9.293   6.690  1.00  0.47           C  
ATOM   3679  O   THR A 469      19.283   9.373   9.887  1.00  0.50           O  
ATOM   3680  CG2 THR A 469      19.628   9.718   5.281  1.00  0.40           C  
ATOM   3681  OG1 THR A 469      19.878   8.054   7.005  1.00  0.41           O  
ATOM   3682  N   VAL A 470      17.868  10.901   9.236  1.00  0.51           N  
ATOM   3683  CA  VAL A 470      16.959  11.051  10.368  1.00  0.51           C  
ATOM   3684  C   VAL A 470      16.461   9.679  10.816  1.00  0.52           C  
ATOM   3685  CB  VAL A 470      15.763  11.965  10.018  1.00  0.44           C  
ATOM   3686  O   VAL A 470      16.061   9.503  11.969  1.00  0.49           O  
ATOM   3687  CG1 VAL A 470      14.915  12.242  11.258  1.00  0.36           C  
ATOM   3688  CG2 VAL A 470      16.255  13.272   9.400  1.00  0.37           C  
ATOM   3689  N   VAL A 471      16.742   8.606  10.075  1.00  0.64           N  
ATOM   3690  CA  VAL A 471      15.932   7.443  10.424  1.00  0.66           C  
ATOM   3691  C   VAL A 471      16.841   6.279  10.813  1.00  0.66           C  
ATOM   3692  CB  VAL A 471      15.004   7.028   9.260  1.00  0.60           C  
ATOM   3693  O   VAL A 471      16.415   5.359  11.515  1.00  0.63           O  
ATOM   3694  CG1 VAL A 471      13.810   6.230   9.780  1.00  0.50           C  
ATOM   3695  CG2 VAL A 471      14.532   8.260   8.490  1.00  0.50           C  
ATOM   3696  N   SER A 472      18.156   6.381  10.514  1.00  0.62           N  
ATOM   3697  CA  SER A 472      18.949   5.180  10.753  1.00  0.63           C  
ATOM   3698  C   SER A 472      18.998   4.836  12.237  1.00  0.63           C  
ATOM   3699  CB  SER A 472      20.370   5.359  10.216  1.00  0.59           C  
ATOM   3700  O   SER A 472      18.913   3.664  12.612  1.00  0.60           O  
ATOM   3701  OG  SER A 472      21.004   6.467  10.832  1.00  0.54           O  
ATOM   3702  N   ASP A 473      19.021   5.908  13.021  1.00  0.61           N  
ATOM   3703  CA  ASP A 473      19.094   5.713  14.466  1.00  0.63           C  
ATOM   3704  C   ASP A 473      17.730   5.336  15.039  1.00  0.62           C  
ATOM   3705  CB  ASP A 473      19.622   6.975  15.151  1.00  0.59           C  
ATOM   3706  O   ASP A 473      17.610   5.052  16.232  1.00  0.61           O  
ATOM   3707  CG  ASP A 473      18.692   8.166  14.999  1.00  0.55           C  
ATOM   3708  OD1 ASP A 473      17.956   8.240  13.992  1.00  0.55           O  
ATOM   3709  OD2 ASP A 473      18.697   9.039  15.894  1.00  0.62           O  
ATOM   3710  N   LYS A 474      16.768   5.284  14.179  1.00  0.70           N  
ATOM   3711  CA  LYS A 474      15.392   5.042  14.601  1.00  0.71           C  
ATOM   3712  C   LYS A 474      14.865   3.728  14.031  1.00  0.71           C  
ATOM   3713  CB  LYS A 474      14.487   6.198  14.172  1.00  0.68           C  
ATOM   3714  O   LYS A 474      13.728   3.338  14.303  1.00  0.69           O  
ATOM   3715  CG  LYS A 474      14.866   7.539  14.784  1.00  0.66           C  
ATOM   3716  CD  LYS A 474      13.882   8.632  14.387  1.00  0.66           C  
ATOM   3717  CE  LYS A 474      14.267   9.977  14.988  1.00  0.62           C  
ATOM   3718  NZ  LYS A 474      13.284  11.044  14.634  1.00  0.57           N  
ATOM   3719  N   ILE A 475      15.676   3.085  13.156  1.00  0.75           N  
ATOM   3720  CA  ILE A 475      15.313   1.776  12.623  1.00  0.75           C  
ATOM   3721  C   ILE A 475      15.608   0.696  13.662  1.00  0.74           C  
ATOM   3722  CB  ILE A 475      16.064   1.473  11.307  1.00  0.73           C  
ATOM   3723  O   ILE A 475      16.708   0.646  14.219  1.00  0.71           O  
ATOM   3724  CG1 ILE A 475      15.761   2.551  10.260  1.00  0.76           C  
ATOM   3725  CG2 ILE A 475      15.697   0.082  10.783  1.00  0.76           C  
ATOM   3726  CD1 ILE A 475      16.630   2.464   9.013  1.00  0.74           C  
ATOM   3727  N   TYR A 476      14.708  -0.053  13.876  1.00  0.68           N  
ATOM   3728  CA  TYR A 476      14.746  -1.226  14.742  1.00  0.70           C  
ATOM   3729  C   TYR A 476      14.247  -2.464  14.007  1.00  0.68           C  
ATOM   3730  CB  TYR A 476      13.905  -0.992  16.001  1.00  0.66           C  
ATOM   3731  O   TYR A 476      13.503  -2.356  13.029  1.00  0.66           O  
ATOM   3732  CG  TYR A 476      14.412   0.134  16.869  1.00  0.62           C  
ATOM   3733  CD1 TYR A 476      15.226  -0.122  17.970  1.00  0.59           C  
ATOM   3734  CD2 TYR A 476      14.077   1.454  16.591  1.00  0.60           C  
ATOM   3735  CE1 TYR A 476      15.694   0.912  18.774  1.00  0.57           C  
ATOM   3736  CE2 TYR A 476      14.540   2.497  17.388  1.00  0.56           C  
ATOM   3737  OH  TYR A 476      15.807   3.244  19.268  1.00  0.46           O  
ATOM   3738  CZ  TYR A 476      15.346   2.216  18.475  1.00  0.57           C  
ATOM   3739  N   THR A 477      14.676  -3.596  14.347  1.00  0.70           N  
ATOM   3740  CA  THR A 477      14.122  -4.883  13.943  1.00  0.70           C  
ATOM   3741  C   THR A 477      13.425  -5.565  15.118  1.00  0.69           C  
ATOM   3742  CB  THR A 477      15.216  -5.811  13.384  1.00  0.67           C  
ATOM   3743  O   THR A 477      13.910  -5.510  16.250  1.00  0.66           O  
ATOM   3744  CG2 THR A 477      16.283  -6.100  14.434  1.00  0.60           C  
ATOM   3745  OG1 THR A 477      14.620  -7.048  12.971  1.00  0.65           O  
ATOM   3746  N   ASP A 478      12.200  -6.132  14.774  1.00  0.59           N  
ATOM   3747  CA  ASP A 478      11.562  -6.997  15.762  1.00  0.58           C  
ATOM   3748  C   ASP A 478      12.171  -8.397  15.740  1.00  0.58           C  
ATOM   3749  CB  ASP A 478      10.054  -7.074  15.514  1.00  0.56           C  
ATOM   3750  O   ASP A 478      13.017  -8.699  14.895  1.00  0.56           O  
ATOM   3751  CG  ASP A 478       9.701  -7.805  14.231  1.00  0.54           C  
ATOM   3752  OD1 ASP A 478      10.567  -8.516  13.676  1.00  0.57           O  
ATOM   3753  OD2 ASP A 478       8.548  -7.667  13.769  1.00  0.61           O  
ATOM   3754  N   GLY A 479      12.061  -9.183  16.790  1.00  0.51           N  
ATOM   3755  CA  GLY A 479      12.473 -10.576  16.853  1.00  0.51           C  
ATOM   3756  C   GLY A 479      12.063 -11.375  15.630  1.00  0.51           C  
ATOM   3757  O   GLY A 479      12.461 -12.532  15.476  1.00  0.49           O  
ATOM   3758  N   GLN A 480      11.176 -10.829  14.726  1.00  0.48           N  
ATOM   3759  CA  GLN A 480      10.670 -11.528  13.549  1.00  0.49           C  
ATOM   3760  C   GLN A 480      11.414 -11.094  12.289  1.00  0.47           C  
ATOM   3761  CB  GLN A 480       9.169 -11.283  13.383  1.00  0.46           C  
ATOM   3762  O   GLN A 480      11.139 -11.594  11.196  1.00  0.46           O  
ATOM   3763  CG  GLN A 480       8.334 -11.753  14.566  1.00  0.45           C  
ATOM   3764  CD  GLN A 480       6.843 -11.660  14.306  1.00  0.48           C  
ATOM   3765  NE2 GLN A 480       6.056 -12.369  15.108  1.00  0.41           N  
ATOM   3766  OE1 GLN A 480       6.401 -10.955  13.393  1.00  0.50           O  
ATOM   3767  N   GLY A 481      12.432 -10.253  12.400  1.00  0.58           N  
ATOM   3768  CA  GLY A 481      13.215  -9.718  11.298  1.00  0.58           C  
ATOM   3769  C   GLY A 481      12.507  -8.605  10.548  1.00  0.59           C  
ATOM   3770  O   GLY A 481      13.005  -8.123   9.528  1.00  0.57           O  
ATOM   3771  N   LYS A 482      11.347  -8.290  10.929  1.00  0.68           N  
ATOM   3772  CA  LYS A 482      10.715  -7.102  10.362  1.00  0.69           C  
ATOM   3773  C   LYS A 482      11.321  -5.827  10.944  1.00  0.69           C  
ATOM   3774  CB  LYS A 482       9.206  -7.126  10.611  1.00  0.66           C  
ATOM   3775  O   LYS A 482      11.486  -5.711  12.160  1.00  0.69           O  
ATOM   3776  CG  LYS A 482       8.438  -6.046   9.862  1.00  0.64           C  
ATOM   3777  CD  LYS A 482       6.938  -6.163  10.098  1.00  0.64           C  
ATOM   3778  CE  LYS A 482       6.170  -5.067   9.370  1.00  0.60           C  
ATOM   3779  NZ  LYS A 482       4.703  -5.150   9.634  1.00  0.56           N  
ATOM   3780  N   TYR A 483      11.627  -4.905  10.064  1.00  0.76           N  
ATOM   3781  CA  TYR A 483      12.197  -3.619  10.451  1.00  0.76           C  
ATOM   3782  C   TYR A 483      11.100  -2.614  10.782  1.00  0.75           C  
ATOM   3783  CB  TYR A 483      13.089  -3.068   9.334  1.00  0.74           C  
ATOM   3784  O   TYR A 483      10.048  -2.598  10.137  1.00  0.72           O  
ATOM   3785  CG  TYR A 483      14.296  -3.926   9.043  1.00  0.76           C  
ATOM   3786  CD1 TYR A 483      15.499  -3.723   9.715  1.00  0.75           C  
ATOM   3787  CD2 TYR A 483      14.237  -4.941   8.094  1.00  0.76           C  
ATOM   3788  CE1 TYR A 483      16.614  -4.510   9.449  1.00  0.77           C  
ATOM   3789  CE2 TYR A 483      15.346  -5.735   7.819  1.00  0.75           C  
ATOM   3790  OH  TYR A 483      17.629  -6.294   8.233  1.00  0.74           O  
ATOM   3791  CZ  TYR A 483      16.528  -5.512   8.501  1.00  0.75           C  
ATOM   3792  N   HIS A 484      11.240  -1.909  11.805  1.00  0.74           N  
ATOM   3793  CA  HIS A 484      10.408  -0.802  12.261  1.00  0.74           C  
ATOM   3794  C   HIS A 484      11.210   0.493  12.342  1.00  0.74           C  
ATOM   3795  CB  HIS A 484       9.788  -1.122  13.622  1.00  0.72           C  
ATOM   3796  O   HIS A 484      12.404   0.470  12.651  1.00  0.72           O  
ATOM   3797  CG  HIS A 484       8.957  -2.365  13.625  1.00  0.70           C  
ATOM   3798  CD2 HIS A 484       9.283  -3.652  13.890  1.00  0.69           C  
ATOM   3799  ND1 HIS A 484       7.611  -2.361  13.326  1.00  0.70           N  
ATOM   3800  CE1 HIS A 484       7.145  -3.596  13.407  1.00  0.68           C  
ATOM   3801  NE2 HIS A 484       8.139  -4.398  13.747  1.00  0.69           N  
ATOM   3802  N   VAL A 485      10.591   1.588  11.926  1.00  0.76           N  
ATOM   3803  CA  VAL A 485      11.139   2.913  12.194  1.00  0.76           C  
ATOM   3804  C   VAL A 485      10.385   3.559  13.354  1.00  0.75           C  
ATOM   3805  CB  VAL A 485      11.071   3.819  10.944  1.00  0.74           C  
ATOM   3806  O   VAL A 485       9.170   3.760  13.278  1.00  0.72           O  
ATOM   3807  CG1 VAL A 485      11.782   5.146  11.199  1.00  0.71           C  
ATOM   3808  CG2 VAL A 485      11.679   3.107   9.736  1.00  0.71           C  
ATOM   3809  N   LEU A 486      10.994   3.747  14.568  1.00  0.69           N  
ATOM   3810  CA  LEU A 486      10.422   4.491  15.685  1.00  0.69           C  
ATOM   3811  C   LEU A 486      10.324   5.977  15.356  1.00  0.67           C  
ATOM   3812  CB  LEU A 486      11.261   4.290  16.949  1.00  0.65           C  
ATOM   3813  O   LEU A 486      11.123   6.779  15.846  1.00  0.64           O  
ATOM   3814  CG  LEU A 486      11.312   2.868  17.511  1.00  0.61           C  
ATOM   3815  CD1 LEU A 486      12.177   2.824  18.765  1.00  0.58           C  
ATOM   3816  CD2 LEU A 486       9.905   2.360  17.808  1.00  0.59           C  
ATOM   3817  N   PHE A 487       9.433   6.173  14.395  1.00  0.72           N  
ATOM   3818  CA  PHE A 487       9.175   7.552  13.999  1.00  0.73           C  
ATOM   3819  C   PHE A 487       7.677   7.819  13.912  1.00  0.73           C  
ATOM   3820  CB  PHE A 487       9.842   7.861  12.655  1.00  0.69           C  
ATOM   3821  O   PHE A 487       6.950   7.094  13.230  1.00  0.68           O  
ATOM   3822  CG  PHE A 487       9.431   9.181  12.062  1.00  0.64           C  
ATOM   3823  CD1 PHE A 487      10.005  10.367  12.505  1.00  0.60           C  
ATOM   3824  CD2 PHE A 487       8.469   9.237  11.061  1.00  0.61           C  
ATOM   3825  CE1 PHE A 487       9.626  11.591  11.958  1.00  0.56           C  
ATOM   3826  CE2 PHE A 487       8.086  10.457  10.510  1.00  0.55           C  
ATOM   3827  CZ  PHE A 487       8.664  11.632  10.961  1.00  0.57           C  
ATOM   3828  N   ASP A 488       7.128   8.766  14.819  1.00  0.75           N  
ATOM   3829  CA  ASP A 488       5.769   9.280  14.678  1.00  0.77           C  
ATOM   3830  C   ASP A 488       5.680  10.291  13.536  1.00  0.78           C  
ATOM   3831  CB  ASP A 488       5.299   9.920  15.985  1.00  0.73           C  
ATOM   3832  O   ASP A 488       6.084  11.445  13.690  1.00  0.77           O  
ATOM   3833  CG  ASP A 488       3.881  10.459  15.906  1.00  0.72           C  
ATOM   3834  OD1 ASP A 488       3.208  10.255  14.872  1.00  0.75           O  
ATOM   3835  OD2 ASP A 488       3.434  11.095  16.884  1.00  0.80           O  
ATOM   3836  N   ILE A 489       5.157   9.754  12.328  1.00  0.81           N  
ATOM   3837  CA  ILE A 489       5.093  10.518  11.087  1.00  0.83           C  
ATOM   3838  C   ILE A 489       4.175  11.724  11.269  1.00  0.84           C  
ATOM   3839  CB  ILE A 489       4.603   9.644   9.910  1.00  0.80           C  
ATOM   3840  O   ILE A 489       4.355  12.754  10.615  1.00  0.84           O  
ATOM   3841  CG1 ILE A 489       4.886  10.340   8.574  1.00  0.77           C  
ATOM   3842  CG2 ILE A 489       3.112   9.327  10.058  1.00  0.76           C  
ATOM   3843  CD1 ILE A 489       4.757   9.428   7.362  1.00  0.75           C  
ATOM   3844  N   SER A 490       3.226  11.709  12.228  1.00  0.80           N  
ATOM   3845  CA  SER A 490       2.278  12.789  12.484  1.00  0.83           C  
ATOM   3846  C   SER A 490       2.975  14.009  13.077  1.00  0.82           C  
ATOM   3847  CB  SER A 490       1.170  12.317  13.427  1.00  0.78           C  
ATOM   3848  O   SER A 490       2.495  15.135  12.935  1.00  0.81           O  
ATOM   3849  OG  SER A 490       1.619  12.318  14.771  1.00  0.74           O  
ATOM   3850  N   THR A 491       4.134  13.895  13.657  1.00  0.81           N  
ATOM   3851  CA  THR A 491       4.925  14.994  14.200  1.00  0.82           C  
ATOM   3852  C   THR A 491       5.471  15.873  13.078  1.00  0.81           C  
ATOM   3853  CB  THR A 491       6.091  14.472  15.059  1.00  0.79           C  
ATOM   3854  O   THR A 491       5.889  17.008  13.319  1.00  0.80           O  
ATOM   3855  CG2 THR A 491       5.581  13.638  16.230  1.00  0.75           C  
ATOM   3856  OG1 THR A 491       6.950  13.661  14.248  1.00  0.80           O  
ATOM   3857  N   LEU A 492       5.361  15.421  11.810  1.00  0.84           N  
ATOM   3858  CA  LEU A 492       5.882  16.130  10.646  1.00  0.86           C  
ATOM   3859  C   LEU A 492       4.810  17.022  10.028  1.00  0.86           C  
ATOM   3860  CB  LEU A 492       6.403  15.139   9.602  1.00  0.84           C  
ATOM   3861  O   LEU A 492       5.081  17.754   9.073  1.00  0.85           O  
ATOM   3862  CG  LEU A 492       7.534  14.212  10.052  1.00  0.84           C  
ATOM   3863  CD1 LEU A 492       7.980  13.322   8.897  1.00  0.81           C  
ATOM   3864  CD2 LEU A 492       8.706  15.023  10.594  1.00  0.82           C  
ATOM   3865  N   LYS A 493       3.644  17.042  10.537  1.00  0.89           N  
ATOM   3866  CA  LYS A 493       2.573  17.947  10.130  1.00  0.91           C  
ATOM   3867  C   LYS A 493       2.931  19.398  10.440  1.00  0.89           C  
ATOM   3868  CB  LYS A 493       1.261  17.572  10.821  1.00  0.89           C  
ATOM   3869  O   LYS A 493       3.514  19.688  11.487  1.00  0.88           O  
ATOM   3870  CG  LYS A 493       0.695  16.229  10.385  1.00  0.87           C  
ATOM   3871  CD  LYS A 493      -0.613  15.914  11.101  1.00  0.85           C  
ATOM   3872  CE  LYS A 493      -1.148  14.543  10.713  1.00  0.86           C  
ATOM   3873  NZ  LYS A 493      -2.405  14.211  11.448  1.00  0.85           N  
ATOM   3874  N   ASN A 494       2.572  20.219   9.481  1.00  0.88           N  
ATOM   3875  CA  ASN A 494       2.573  21.652   9.754  1.00  0.89           C  
ATOM   3876  C   ASN A 494       1.559  22.017  10.835  1.00  0.88           C  
ATOM   3877  CB  ASN A 494       2.293  22.443   8.475  1.00  0.87           C  
ATOM   3878  O   ASN A 494       0.374  21.702  10.712  1.00  0.87           O  
ATOM   3879  CG  ASN A 494       2.327  23.942   8.695  1.00  0.82           C  
ATOM   3880  ND2 ASN A 494       1.572  24.678   7.888  1.00  0.80           N  
ATOM   3881  OD1 ASN A 494       3.026  24.435   9.584  1.00  0.79           O  
ATOM   3882  N   LYS A 495       2.074  22.680  11.888  1.00  0.85           N  
ATOM   3883  CA  LYS A 495       1.248  23.070  13.027  1.00  0.87           C  
ATOM   3884  C   LYS A 495       0.800  24.524  12.910  1.00  0.84           C  
ATOM   3885  CB  LYS A 495       2.009  22.861  14.338  1.00  0.83           C  
ATOM   3886  O   LYS A 495       0.074  25.027  13.771  1.00  0.81           O  
ATOM   3887  CG  LYS A 495       2.335  21.405  14.639  1.00  0.80           C  
ATOM   3888  CD  LYS A 495       2.997  21.251  16.002  1.00  0.77           C  
ATOM   3889  CE  LYS A 495       3.319  19.794  16.306  1.00  0.78           C  
ATOM   3890  NZ  LYS A 495       3.965  19.637  17.643  1.00  0.80           N  
ATOM   3891  N   ASN A 496       1.264  25.218  11.871  1.00  0.89           N  
ATOM   3892  CA  ASN A 496       0.913  26.617  11.652  1.00  0.91           C  
ATOM   3893  C   ASN A 496      -0.240  26.758  10.662  1.00  0.91           C  
ATOM   3894  CB  ASN A 496       2.130  27.406  11.166  1.00  0.90           C  
ATOM   3895  O   ASN A 496      -0.388  25.937   9.755  1.00  0.90           O  
ATOM   3896  CG  ASN A 496       3.298  27.331  12.131  1.00  0.87           C  
ATOM   3897  ND2 ASN A 496       4.501  27.173  11.593  1.00  0.89           N  
ATOM   3898  OD1 ASN A 496       3.119  27.415  13.349  1.00  0.87           O  
ATOM   3899  N   GLY A 497      -1.049  27.729  10.818  1.00  0.93           N  
ATOM   3900  CA  GLY A 497      -2.107  28.118   9.900  1.00  0.94           C  
ATOM   3901  C   GLY A 497      -3.472  27.593  10.305  1.00  0.94           C  
ATOM   3902  O   GLY A 497      -3.592  26.849  11.280  1.00  0.93           O  
ATOM   3903  N   THR A 498      -4.491  28.023   9.666  1.00  0.95           N  
ATOM   3904  CA  THR A 498      -5.891  27.688   9.897  1.00  0.96           C  
ATOM   3905  C   THR A 498      -6.248  26.364   9.227  1.00  0.96           C  
ATOM   3906  CB  THR A 498      -6.824  28.798   9.376  1.00  0.95           C  
ATOM   3907  O   THR A 498      -5.735  26.048   8.152  1.00  0.96           O  
ATOM   3908  CG2 THR A 498      -8.288  28.442   9.614  1.00  0.93           C  
ATOM   3909  OG1 THR A 498      -6.525  30.023  10.056  1.00  0.94           O  
ATOM   3910  N   THR A 499      -7.125  25.518   9.895  1.00  0.95           N  
ATOM   3911  CA  THR A 499      -7.721  24.320   9.315  1.00  0.96           C  
ATOM   3912  C   THR A 499      -9.011  24.660   8.576  1.00  0.95           C  
ATOM   3913  CB  THR A 499      -8.010  23.261  10.396  1.00  0.95           C  
ATOM   3914  O   THR A 499      -9.935  25.231   9.159  1.00  0.95           O  
ATOM   3915  CG2 THR A 499      -8.628  22.007   9.786  1.00  0.94           C  
ATOM   3916  OG1 THR A 499      -6.784  22.906  11.049  1.00  0.95           O  
ATOM   3917  N   TYR A 500      -9.070  24.345   7.323  1.00  0.95           N  
ATOM   3918  CA  TYR A 500     -10.273  24.475   6.510  1.00  0.95           C  
ATOM   3919  C   TYR A 500     -10.835  23.107   6.144  1.00  0.95           C  
ATOM   3920  CB  TYR A 500      -9.979  25.277   5.238  1.00  0.95           C  
ATOM   3921  O   TYR A 500     -10.081  22.182   5.833  1.00  0.94           O  
ATOM   3922  CG  TYR A 500      -9.731  26.744   5.489  1.00  0.95           C  
ATOM   3923  CD1 TYR A 500     -10.789  27.647   5.563  1.00  0.93           C  
ATOM   3924  CD2 TYR A 500      -8.438  27.231   5.652  1.00  0.93           C  
ATOM   3925  CE1 TYR A 500     -10.565  29.001   5.792  1.00  0.93           C  
ATOM   3926  CE2 TYR A 500      -8.202  28.582   5.882  1.00  0.93           C  
ATOM   3927  OH  TYR A 500      -9.043  30.797   6.178  1.00  0.91           O  
ATOM   3928  CZ  TYR A 500      -9.270  29.458   5.951  1.00  0.93           C  
ATOM   3929  N   TYR A 501     -12.100  22.996   6.156  1.00  0.95           N  
ATOM   3930  CA  TYR A 501     -12.834  21.801   5.756  1.00  0.96           C  
ATOM   3931  C   TYR A 501     -13.393  21.950   4.346  1.00  0.94           C  
ATOM   3932  CB  TYR A 501     -13.973  21.516   6.741  1.00  0.95           C  
ATOM   3933  O   TYR A 501     -13.902  23.013   3.982  1.00  0.92           O  
ATOM   3934  CG  TYR A 501     -13.499  21.112   8.116  1.00  0.95           C  
ATOM   3935  CD1 TYR A 501     -13.418  19.769   8.479  1.00  0.93           C  
ATOM   3936  CD2 TYR A 501     -13.133  22.071   9.054  1.00  0.92           C  
ATOM   3937  CE1 TYR A 501     -12.984  19.392   9.746  1.00  0.93           C  
ATOM   3938  CE2 TYR A 501     -12.697  21.705  10.324  1.00  0.93           C  
ATOM   3939  OH  TYR A 501     -12.195  19.998  11.915  1.00  0.90           O  
ATOM   3940  CZ  TYR A 501     -12.626  20.366  10.659  1.00  0.93           C  
ATOM   3941  N   VAL A 502     -13.243  20.903   3.567  1.00  0.93           N  
ATOM   3942  CA  VAL A 502     -13.700  20.829   2.183  1.00  0.93           C  
ATOM   3943  C   VAL A 502     -14.522  19.559   1.977  1.00  0.92           C  
ATOM   3944  CB  VAL A 502     -12.515  20.863   1.192  1.00  0.92           C  
ATOM   3945  O   VAL A 502     -14.097  18.468   2.364  1.00  0.90           O  
ATOM   3946  CG1 VAL A 502     -13.017  20.852  -0.251  1.00  0.85           C  
ATOM   3947  CG2 VAL A 502     -11.641  22.090   1.447  1.00  0.84           C  
ATOM   3948  N   SER A 503     -15.672  19.664   1.341  1.00  0.92           N  
ATOM   3949  CA  SER A 503     -16.561  18.556   1.005  1.00  0.91           C  
ATOM   3950  C   SER A 503     -17.215  18.765  -0.356  1.00  0.89           C  
ATOM   3951  CB  SER A 503     -17.639  18.389   2.077  1.00  0.91           C  
ATOM   3952  O   SER A 503     -17.557  19.893  -0.720  1.00  0.87           O  
ATOM   3953  OG  SER A 503     -18.540  17.353   1.728  1.00  0.89           O  
ATOM   3954  N   GLY A 504     -17.426  17.720  -1.095  1.00  0.87           N  
ATOM   3955  CA  GLY A 504     -18.185  17.760  -2.335  1.00  0.86           C  
ATOM   3956  C   GLY A 504     -19.578  18.336  -2.164  1.00  0.86           C  
ATOM   3957  O   GLY A 504     -20.146  18.890  -3.107  1.00  0.84           O  
ATOM   3958  N   ASN A 505     -20.015  18.231  -0.928  1.00  0.87           N  
ATOM   3959  CA  ASN A 505     -21.350  18.713  -0.591  1.00  0.88           C  
ATOM   3960  C   ASN A 505     -21.308  20.126  -0.017  1.00  0.89           C  
ATOM   3961  CB  ASN A 505     -22.033  17.761   0.393  1.00  0.87           C  
ATOM   3962  O   ASN A 505     -22.340  20.673   0.375  1.00  0.88           O  
ATOM   3963  CG  ASN A 505     -22.298  16.393  -0.206  1.00  0.84           C  
ATOM   3964  ND2 ASN A 505     -22.096  15.349   0.588  1.00  0.86           N  
ATOM   3965  OD1 ASN A 505     -22.680  16.277  -1.373  1.00  0.84           O  
ATOM   3966  N   GLY A 506     -20.089  20.773   0.104  1.00  0.91           N  
ATOM   3967  CA  GLY A 506     -19.901  22.109   0.647  1.00  0.92           C  
ATOM   3968  C   GLY A 506     -20.302  23.207  -0.320  1.00  0.91           C  
ATOM   3969  O   GLY A 506     -20.881  22.933  -1.373  1.00  0.89           O  
ATOM   3970  N   SER A 507     -19.997  24.538   0.031  1.00  0.92           N  
ATOM   3971  CA  SER A 507     -20.132  25.730  -0.800  1.00  0.92           C  
ATOM   3972  C   SER A 507     -18.923  26.648  -0.652  1.00  0.92           C  
ATOM   3973  CB  SER A 507     -21.408  26.492  -0.441  1.00  0.92           C  
ATOM   3974  O   SER A 507     -18.457  26.894   0.462  1.00  0.91           O  
ATOM   3975  OG  SER A 507     -21.551  27.645  -1.253  1.00  0.91           O  
ATOM   3976  N   ASP A 508     -18.471  27.234  -1.710  1.00  0.90           N  
ATOM   3977  CA  ASP A 508     -17.311  28.120  -1.677  1.00  0.91           C  
ATOM   3978  C   ASP A 508     -17.675  29.479  -1.082  1.00  0.91           C  
ATOM   3979  CB  ASP A 508     -16.732  28.299  -3.082  1.00  0.89           C  
ATOM   3980  O   ASP A 508     -16.802  30.324  -0.871  1.00  0.90           O  
ATOM   3981  CG  ASP A 508     -16.097  27.032  -3.627  1.00  0.86           C  
ATOM   3982  OD1 ASP A 508     -15.667  26.172  -2.828  1.00  0.85           O  
ATOM   3983  OD2 ASP A 508     -16.023  26.893  -4.867  1.00  0.87           O  
ATOM   3984  N   SER A 509     -18.974  29.696  -0.876  1.00  0.95           N  
ATOM   3985  CA  SER A 509     -19.455  30.865  -0.145  1.00  0.95           C  
ATOM   3986  C   SER A 509     -19.380  30.643   1.362  1.00  0.95           C  
ATOM   3987  CB  SER A 509     -20.892  31.196  -0.549  1.00  0.94           C  
ATOM   3988  O   SER A 509     -19.574  31.578   2.142  1.00  0.95           O  
ATOM   3989  OG  SER A 509     -21.766  30.130  -0.221  1.00  0.87           O  
ATOM   3990  N   ASN A 510     -19.217  29.338   1.790  1.00  0.95           N  
ATOM   3991  CA  ASN A 510     -19.028  29.017   3.201  1.00  0.96           C  
ATOM   3992  C   ASN A 510     -17.670  29.495   3.707  1.00  0.96           C  
ATOM   3993  CB  ASN A 510     -19.182  27.513   3.435  1.00  0.96           C  
ATOM   3994  O   ASN A 510     -16.767  29.766   2.914  1.00  0.95           O  
ATOM   3995  CG  ASN A 510     -20.611  27.038   3.255  1.00  0.95           C  
ATOM   3996  ND2 ASN A 510     -20.787  25.729   3.114  1.00  0.94           N  
ATOM   3997  OD1 ASN A 510     -21.548  27.840   3.244  1.00  0.93           O  
ATOM   3998  N   ASP A 511     -17.490  29.559   5.058  1.00  0.97           N  
ATOM   3999  CA  ASP A 511     -16.227  29.968   5.666  1.00  0.97           C  
ATOM   4000  C   ASP A 511     -15.216  28.824   5.653  1.00  0.97           C  
ATOM   4001  CB  ASP A 511     -16.454  30.453   7.099  1.00  0.97           C  
ATOM   4002  O   ASP A 511     -14.014  29.052   5.496  1.00  0.97           O  
ATOM   4003  CG  ASP A 511     -17.056  29.388   7.998  1.00  0.95           C  
ATOM   4004  OD1 ASP A 511     -17.114  28.207   7.590  1.00  0.95           O  
ATOM   4005  OD2 ASP A 511     -17.479  29.732   9.123  1.00  0.95           O  
ATOM   4006  N   GLY A 512     -15.647  27.489   5.636  1.00  0.96           N  
ATOM   4007  CA  GLY A 512     -14.829  26.287   5.602  1.00  0.96           C  
ATOM   4008  C   GLY A 512     -14.187  25.963   6.937  1.00  0.96           C  
ATOM   4009  O   GLY A 512     -13.284  25.128   7.012  1.00  0.95           O  
ATOM   4010  N   LEU A 513     -14.556  26.672   8.056  1.00  0.97           N  
ATOM   4011  CA  LEU A 513     -13.872  26.588   9.342  1.00  0.97           C  
ATOM   4012  C   LEU A 513     -14.389  25.408  10.157  1.00  0.96           C  
ATOM   4013  CB  LEU A 513     -14.053  27.887  10.131  1.00  0.96           C  
ATOM   4014  O   LEU A 513     -13.779  25.024  11.158  1.00  0.94           O  
ATOM   4015  CG  LEU A 513     -13.386  29.134   9.548  1.00  0.96           C  
ATOM   4016  CD1 LEU A 513     -13.672  30.348  10.425  1.00  0.94           C  
ATOM   4017  CD2 LEU A 513     -11.884  28.917   9.399  1.00  0.94           C  
ATOM   4018  N   THR A 514     -15.506  24.755   9.758  1.00  0.95           N  
ATOM   4019  CA  THR A 514     -16.070  23.568  10.392  1.00  0.95           C  
ATOM   4020  C   THR A 514     -16.507  22.550   9.343  1.00  0.95           C  
ATOM   4021  CB  THR A 514     -17.268  23.931  11.290  1.00  0.94           C  
ATOM   4022  O   THR A 514     -16.779  22.911   8.196  1.00  0.94           O  
ATOM   4023  CG2 THR A 514     -16.933  25.102  12.207  1.00  0.86           C  
ATOM   4024  OG1 THR A 514     -18.384  24.288  10.466  1.00  0.90           O  
ATOM   4025  N   ASP A 515     -16.625  21.311   9.744  1.00  0.94           N  
ATOM   4026  CA  ASP A 515     -17.133  20.213   8.927  1.00  0.94           C  
ATOM   4027  C   ASP A 515     -18.613  20.406   8.606  1.00  0.92           C  
ATOM   4028  CB  ASP A 515     -16.919  18.873   9.634  1.00  0.93           C  
ATOM   4029  O   ASP A 515     -19.142  19.778   7.686  1.00  0.90           O  
ATOM   4030  CG  ASP A 515     -17.656  18.777  10.958  1.00  0.89           C  
ATOM   4031  OD1 ASP A 515     -17.991  19.827  11.548  1.00  0.89           O  
ATOM   4032  OD2 ASP A 515     -17.903  17.641  11.417  1.00  0.90           O  
ATOM   4033  N   LYS A 516     -19.322  21.396   9.237  1.00  0.94           N  
ATOM   4034  CA  LYS A 516     -20.731  21.715   9.027  1.00  0.94           C  
ATOM   4035  C   LYS A 516     -20.898  22.795   7.961  1.00  0.93           C  
ATOM   4036  CB  LYS A 516     -21.381  22.167  10.336  1.00  0.92           C  
ATOM   4037  O   LYS A 516     -21.964  22.917   7.355  1.00  0.92           O  
ATOM   4038  CG  LYS A 516     -21.375  21.107  11.428  1.00  0.88           C  
ATOM   4039  CD  LYS A 516     -22.013  21.623  12.711  1.00  0.85           C  
ATOM   4040  CE  LYS A 516     -21.936  20.591  13.829  1.00  0.83           C  
ATOM   4041  NZ  LYS A 516     -22.488  21.122  15.111  1.00  0.85           N  
ATOM   4042  N   THR A 517     -19.878  23.605   7.707  1.00  0.96           N  
ATOM   4043  CA  THR A 517     -19.846  24.668   6.708  1.00  0.96           C  
ATOM   4044  C   THR A 517     -18.627  24.521   5.801  1.00  0.96           C  
ATOM   4045  CB  THR A 517     -19.831  26.057   7.371  1.00  0.96           C  
ATOM   4046  O   THR A 517     -17.849  25.464   5.641  1.00  0.95           O  
ATOM   4047  CG2 THR A 517     -21.155  26.346   8.071  1.00  0.92           C  
ATOM   4048  OG1 THR A 517     -18.772  26.109   8.336  1.00  0.95           O  
ATOM   4049  N   PRO A 518     -18.435  23.324   5.281  1.00  0.95           N  
ATOM   4050  CA  PRO A 518     -17.245  23.102   4.455  1.00  0.95           C  
ATOM   4051  C   PRO A 518     -17.272  23.902   3.155  1.00  0.95           C  
ATOM   4052  CB  PRO A 518     -17.288  21.598   4.173  1.00  0.95           C  
ATOM   4053  O   PRO A 518     -18.348  24.196   2.629  1.00  0.94           O  
ATOM   4054  CG  PRO A 518     -18.740  21.245   4.205  1.00  0.95           C  
ATOM   4055  CD  PRO A 518     -19.418  22.106   5.232  1.00  0.94           C  
ATOM   4056  N   LEU A 519     -16.114  24.207   2.652  1.00  0.93           N  
ATOM   4057  CA  LEU A 519     -15.964  24.665   1.275  1.00  0.93           C  
ATOM   4058  C   LEU A 519     -16.239  23.532   0.292  1.00  0.92           C  
ATOM   4059  CB  LEU A 519     -14.557  25.224   1.046  1.00  0.93           C  
ATOM   4060  O   LEU A 519     -16.142  22.356   0.651  1.00  0.90           O  
ATOM   4061  CG  LEU A 519     -14.160  26.431   1.898  1.00  0.93           C  
ATOM   4062  CD1 LEU A 519     -12.669  26.716   1.752  1.00  0.91           C  
ATOM   4063  CD2 LEU A 519     -14.983  27.654   1.509  1.00  0.91           C  
ATOM   4064  N   LYS A 520     -16.565  23.895  -0.928  1.00  0.90           N  
ATOM   4065  CA  LYS A 520     -16.850  22.897  -1.954  1.00  0.89           C  
ATOM   4066  C   LYS A 520     -15.579  22.486  -2.690  1.00  0.88           C  
ATOM   4067  CB  LYS A 520     -17.883  23.429  -2.949  1.00  0.88           C  
ATOM   4068  O   LYS A 520     -15.384  21.307  -2.993  1.00  0.86           O  
ATOM   4069  CG  LYS A 520     -18.289  22.424  -4.016  1.00  0.87           C  
ATOM   4070  CD  LYS A 520     -19.411  22.964  -4.894  1.00  0.86           C  
ATOM   4071  CE  LYS A 520     -19.832  21.951  -5.950  1.00  0.83           C  
ATOM   4072  NZ  LYS A 520     -20.978  22.448  -6.769  1.00  0.82           N  
ATOM   4073  N   ASN A 521     -14.745  23.439  -2.924  1.00  0.87           N  
ATOM   4074  CA  ASN A 521     -13.587  23.202  -3.779  1.00  0.87           C  
ATOM   4075  C   ASN A 521     -12.286  23.231  -2.982  1.00  0.87           C  
ATOM   4076  CB  ASN A 521     -13.538  24.229  -4.913  1.00  0.85           C  
ATOM   4077  O   ASN A 521     -12.028  24.181  -2.241  1.00  0.87           O  
ATOM   4078  CG  ASN A 521     -14.718  24.113  -5.857  1.00  0.79           C  
ATOM   4079  ND2 ASN A 521     -15.480  25.192  -5.990  1.00  0.76           N  
ATOM   4080  OD1 ASN A 521     -14.943  23.061  -6.462  1.00  0.75           O  
ATOM   4081  N   LEU A 522     -11.421  22.245  -3.182  1.00  0.88           N  
ATOM   4082  CA  LEU A 522     -10.107  22.143  -2.558  1.00  0.88           C  
ATOM   4083  C   LEU A 522      -9.260  23.372  -2.871  1.00  0.88           C  
ATOM   4084  CB  LEU A 522      -9.386  20.878  -3.030  1.00  0.86           C  
ATOM   4085  O   LEU A 522      -8.571  23.897  -1.993  1.00  0.86           O  
ATOM   4086  CG  LEU A 522      -8.037  20.581  -2.373  1.00  0.81           C  
ATOM   4087  CD1 LEU A 522      -8.229  20.249  -0.897  1.00  0.77           C  
ATOM   4088  CD2 LEU A 522      -7.330  19.439  -3.095  1.00  0.77           C  
ATOM   4089  N   TYR A 523      -9.422  23.929  -4.041  1.00  0.84           N  
ATOM   4090  CA  TYR A 523      -8.693  25.113  -4.482  1.00  0.85           C  
ATOM   4091  C   TYR A 523      -9.170  26.356  -3.740  1.00  0.85           C  
ATOM   4092  CB  TYR A 523      -8.854  25.313  -5.992  1.00  0.83           C  
ATOM   4093  O   TYR A 523      -8.381  27.264  -3.466  1.00  0.84           O  
ATOM   4094  CG  TYR A 523      -8.026  26.447  -6.546  1.00  0.79           C  
ATOM   4095  CD1 TYR A 523      -6.639  26.346  -6.631  1.00  0.76           C  
ATOM   4096  CD2 TYR A 523      -8.628  27.621  -6.985  1.00  0.76           C  
ATOM   4097  CE1 TYR A 523      -5.872  27.389  -7.140  1.00  0.74           C  
ATOM   4098  CE2 TYR A 523      -7.871  28.671  -7.495  1.00  0.76           C  
ATOM   4099  OH  TYR A 523      -5.741  29.581  -8.072  1.00  0.60           O  
ATOM   4100  CZ  TYR A 523      -6.496  28.545  -7.568  1.00  0.70           C  
ATOM   4101  N   ALA A 524     -10.406  26.448  -3.400  1.00  0.87           N  
ATOM   4102  CA  ALA A 524     -10.936  27.555  -2.608  1.00  0.87           C  
ATOM   4103  C   ALA A 524     -10.294  27.597  -1.224  1.00  0.88           C  
ATOM   4104  CB  ALA A 524     -12.454  27.441  -2.484  1.00  0.86           C  
ATOM   4105  O   ALA A 524      -9.923  28.667  -0.737  1.00  0.88           O  
ATOM   4106  N   ALA A 525     -10.148  26.450  -0.571  1.00  0.90           N  
ATOM   4107  CA  ALA A 525      -9.451  26.339   0.707  1.00  0.90           C  
ATOM   4108  C   ALA A 525      -7.973  26.688   0.558  1.00  0.90           C  
ATOM   4109  CB  ALA A 525      -9.607  24.931   1.278  1.00  0.90           C  
ATOM   4110  O   ALA A 525      -7.432  27.474   1.340  1.00  0.89           O  
ATOM   4111  N   TYR A 526      -7.472  26.255  -0.433  1.00  0.88           N  
ATOM   4112  CA  TYR A 526      -6.053  26.421  -0.725  1.00  0.87           C  
ATOM   4113  C   TYR A 526      -5.708  27.891  -0.937  1.00  0.87           C  
ATOM   4114  CB  TYR A 526      -5.660  25.609  -1.963  1.00  0.85           C  
ATOM   4115  O   TYR A 526      -4.616  28.337  -0.576  1.00  0.84           O  
ATOM   4116  CG  TYR A 526      -4.251  25.870  -2.438  1.00  0.80           C  
ATOM   4117  CD1 TYR A 526      -3.160  25.286  -1.798  1.00  0.74           C  
ATOM   4118  CD2 TYR A 526      -4.008  26.701  -3.526  1.00  0.74           C  
ATOM   4119  CE1 TYR A 526      -1.860  25.525  -2.231  1.00  0.74           C  
ATOM   4120  CE2 TYR A 526      -2.712  26.948  -3.968  1.00  0.76           C  
ATOM   4121  OH  TYR A 526      -0.362  26.596  -3.748  1.00  0.53           O  
ATOM   4122  CZ  TYR A 526      -1.647  26.356  -3.315  1.00  0.71           C  
ATOM   4123  N   LYS A 527      -6.477  28.769  -1.430  1.00  0.86           N  
ATOM   4124  CA  LYS A 527      -6.255  30.182  -1.721  1.00  0.86           C  
ATOM   4125  C   LYS A 527      -6.370  31.029  -0.456  1.00  0.86           C  
ATOM   4126  CB  LYS A 527      -7.248  30.676  -2.774  1.00  0.84           C  
ATOM   4127  O   LYS A 527      -6.037  32.216  -0.465  1.00  0.85           O  
ATOM   4128  CG  LYS A 527      -6.819  30.397  -4.207  1.00  0.79           C  
ATOM   4129  CD  LYS A 527      -7.791  31.006  -5.210  1.00  0.77           C  
ATOM   4130  CE  LYS A 527      -7.274  30.883  -6.637  1.00  0.69           C  
ATOM   4131  NZ  LYS A 527      -8.209  31.506  -7.621  1.00  0.65           N  
ATOM   4132  N   LYS A 528      -6.786  30.443   0.564  1.00  0.90           N  
ATOM   4133  CA  LYS A 528      -6.795  31.175   1.827  1.00  0.90           C  
ATOM   4134  C   LYS A 528      -5.375  31.478   2.297  1.00  0.90           C  
ATOM   4135  CB  LYS A 528      -7.545  30.386   2.901  1.00  0.90           C  
ATOM   4136  O   LYS A 528      -4.525  30.586   2.335  1.00  0.89           O  
ATOM   4137  CG  LYS A 528      -8.992  30.078   2.545  1.00  0.89           C  
ATOM   4138  CD  LYS A 528      -9.843  31.342   2.520  1.00  0.88           C  
ATOM   4139  CE  LYS A 528     -11.312  31.023   2.275  1.00  0.88           C  
ATOM   4140  NZ  LYS A 528     -12.184  32.211   2.518  1.00  0.87           N  
ATOM   4141  N   SER A 529      -5.042  32.719   2.716  1.00  0.89           N  
ATOM   4142  CA  SER A 529      -3.692  33.186   3.014  1.00  0.90           C  
ATOM   4143  C   SER A 529      -3.149  32.535   4.281  1.00  0.90           C  
ATOM   4144  CB  SER A 529      -3.672  34.708   3.164  1.00  0.88           C  
ATOM   4145  O   SER A 529      -1.936  32.371   4.430  1.00  0.89           O  
ATOM   4146  OG  SER A 529      -4.689  35.139   4.053  1.00  0.86           O  
ATOM   4147  N   ASP A 530      -4.044  32.079   5.171  1.00  0.90           N  
ATOM   4148  CA  ASP A 530      -3.726  31.565   6.499  1.00  0.92           C  
ATOM   4149  C   ASP A 530      -3.871  30.046   6.549  1.00  0.92           C  
ATOM   4150  CB  ASP A 530      -4.625  32.214   7.554  1.00  0.91           C  
ATOM   4151  O   ASP A 530      -3.776  29.443   7.620  1.00  0.92           O  
ATOM   4152  CG  ASP A 530      -6.099  31.916   7.343  1.00  0.90           C  
ATOM   4153  OD1 ASP A 530      -6.493  31.563   6.211  1.00  0.89           O  
ATOM   4154  OD2 ASP A 530      -6.873  32.037   8.317  1.00  0.92           O  
ATOM   4155  N   VAL A 531      -4.152  29.305   5.447  1.00  0.92           N  
ATOM   4156  CA  VAL A 531      -4.389  27.865   5.419  1.00  0.92           C  
ATOM   4157  C   VAL A 531      -3.124  27.124   5.846  1.00  0.92           C  
ATOM   4158  CB  VAL A 531      -4.838  27.391   4.019  1.00  0.91           C  
ATOM   4159  O   VAL A 531      -2.053  27.330   5.272  1.00  0.90           O  
ATOM   4160  CG1 VAL A 531      -3.729  27.615   2.992  1.00  0.83           C  
ATOM   4161  CG2 VAL A 531      -5.244  25.919   4.059  1.00  0.81           C  
ATOM   4162  N   GLY A 532      -3.239  26.314   6.828  1.00  0.92           N  
ATOM   4163  CA  GLY A 532      -2.241  25.358   7.282  1.00  0.93           C  
ATOM   4164  C   GLY A 532      -2.644  23.915   7.040  1.00  0.92           C  
ATOM   4165  O   GLY A 532      -1.818  23.095   6.634  1.00  0.92           O  
ATOM   4166  N   THR A 533      -3.927  23.577   7.215  1.00  0.94           N  
ATOM   4167  CA  THR A 533      -4.497  22.247   7.032  1.00  0.94           C  
ATOM   4168  C   THR A 533      -5.790  22.319   6.224  1.00  0.94           C  
ATOM   4169  CB  THR A 533      -4.771  21.566   8.385  1.00  0.94           C  
ATOM   4170  O   THR A 533      -6.631  23.187   6.466  1.00  0.94           O  
ATOM   4171  CG2 THR A 533      -5.323  20.157   8.190  1.00  0.92           C  
ATOM   4172  OG1 THR A 533      -3.550  21.490   9.131  1.00  0.93           O  
ATOM   4173  N   ILE A 534      -5.934  21.430   5.281  1.00  0.93           N  
ATOM   4174  CA  ILE A 534      -7.187  21.183   4.576  1.00  0.93           C  
ATOM   4175  C   ILE A 534      -7.700  19.784   4.910  1.00  0.93           C  
ATOM   4176  CB  ILE A 534      -7.017  21.341   3.048  1.00  0.93           C  
ATOM   4177  O   ILE A 534      -7.072  18.785   4.554  1.00  0.93           O  
ATOM   4178  CG1 ILE A 534      -6.379  22.696   2.719  1.00  0.91           C  
ATOM   4179  CG2 ILE A 534      -8.363  21.182   2.336  1.00  0.91           C  
ATOM   4180  CD1 ILE A 534      -6.076  22.894   1.240  1.00  0.89           C  
ATOM   4181  N   MET A 535      -8.779  19.734   5.627  1.00  0.94           N  
ATOM   4182  CA  MET A 535      -9.532  18.512   5.893  1.00  0.95           C  
ATOM   4183  C   MET A 535     -10.485  18.200   4.744  1.00  0.93           C  
ATOM   4184  CB  MET A 535     -10.315  18.637   7.202  1.00  0.94           C  
ATOM   4185  O   MET A 535     -11.391  18.982   4.453  1.00  0.91           O  
ATOM   4186  CG  MET A 535      -9.442  18.922   8.413  1.00  0.91           C  
ATOM   4187  SD  MET A 535      -8.240  17.576   8.746  1.00  0.94           S  
ATOM   4188  CE  MET A 535      -9.368  16.273   9.313  1.00  0.89           C  
ATOM   4189  N   VAL A 536     -10.325  17.091   4.097  1.00  0.93           N  
ATOM   4190  CA  VAL A 536     -11.031  16.777   2.859  1.00  0.93           C  
ATOM   4191  C   VAL A 536     -11.998  15.619   3.096  1.00  0.92           C  
ATOM   4192  CB  VAL A 536     -10.049  16.427   1.719  1.00  0.91           C  
ATOM   4193  O   VAL A 536     -11.600  14.560   3.587  1.00  0.90           O  
ATOM   4194  CG1 VAL A 536     -10.794  16.265   0.395  1.00  0.82           C  
ATOM   4195  CG2 VAL A 536      -8.967  17.499   1.599  1.00  0.82           C  
ATOM   4196  N   GLU A 537     -13.245  15.717   2.660  1.00  0.92           N  
ATOM   4197  CA  GLU A 537     -14.271  14.680   2.715  1.00  0.91           C  
ATOM   4198  C   GLU A 537     -14.932  14.485   1.353  1.00  0.88           C  
ATOM   4199  CB  GLU A 537     -15.328  15.023   3.768  1.00  0.89           C  
ATOM   4200  O   GLU A 537     -15.311  15.457   0.697  1.00  0.83           O  
ATOM   4201  CG  GLU A 537     -16.397  13.953   3.938  1.00  0.84           C  
ATOM   4202  CD  GLU A 537     -17.492  14.349   4.916  1.00  0.81           C  
ATOM   4203  OE1 GLU A 537     -17.730  15.564   5.101  1.00  0.83           O  
ATOM   4204  OE2 GLU A 537     -18.115  13.437   5.503  1.00  0.84           O  
ATOM   4205  N   GLY A 538     -15.078  13.151   0.973  1.00  0.85           N  
ATOM   4206  CA  GLY A 538     -15.729  12.749  -0.264  1.00  0.85           C  
ATOM   4207  C   GLY A 538     -14.805  12.789  -1.466  1.00  0.84           C  
ATOM   4208  O   GLY A 538     -13.583  12.854  -1.314  1.00  0.79           O  
ATOM   4209  N   ASN A 539     -15.402  12.614  -2.587  1.00  0.84           N  
ATOM   4210  CA  ASN A 539     -14.650  12.574  -3.837  1.00  0.84           C  
ATOM   4211  C   ASN A 539     -14.578  13.950  -4.493  1.00  0.82           C  
ATOM   4212  CB  ASN A 539     -15.265  11.558  -4.801  1.00  0.81           C  
ATOM   4213  O   ASN A 539     -15.605  14.602  -4.690  1.00  0.76           O  
ATOM   4214  CG  ASN A 539     -15.239  10.144  -4.255  1.00  0.79           C  
ATOM   4215  ND2 ASN A 539     -16.149   9.305  -4.736  1.00  0.77           N  
ATOM   4216  OD1 ASN A 539     -14.408   9.808  -3.407  1.00  0.77           O  
ATOM   4217  N   PHE A 540     -13.437  14.369  -4.717  1.00  0.78           N  
ATOM   4218  CA  PHE A 540     -13.177  15.638  -5.386  1.00  0.79           C  
ATOM   4219  C   PHE A 540     -12.666  15.408  -6.804  1.00  0.76           C  
ATOM   4220  CB  PHE A 540     -12.164  16.468  -4.592  1.00  0.74           C  
ATOM   4221  O   PHE A 540     -11.658  14.728  -7.004  1.00  0.70           O  
ATOM   4222  CG  PHE A 540     -12.656  16.888  -3.233  1.00  0.71           C  
ATOM   4223  CD1 PHE A 540     -13.370  18.069  -3.072  1.00  0.67           C  
ATOM   4224  CD2 PHE A 540     -12.404  16.102  -2.117  1.00  0.70           C  
ATOM   4225  CE1 PHE A 540     -13.827  18.461  -1.815  1.00  0.70           C  
ATOM   4226  CE2 PHE A 540     -12.857  16.486  -0.858  1.00  0.71           C  
ATOM   4227  CZ  PHE A 540     -13.567  17.667  -0.709  1.00  0.69           C  
ATOM   4228  N   LYS A 541     -13.395  15.887  -7.672  1.00  0.75           N  
ATOM   4229  CA  LYS A 541     -12.968  15.922  -9.068  1.00  0.74           C  
ATOM   4230  C   LYS A 541     -12.374  17.281  -9.427  1.00  0.73           C  
ATOM   4231  CB  LYS A 541     -14.140  15.601  -9.996  1.00  0.71           C  
ATOM   4232  O   LYS A 541     -12.931  18.322  -9.071  1.00  0.67           O  
ATOM   4233  CG  LYS A 541     -14.706  14.199  -9.817  1.00  0.71           C  
ATOM   4234  CD  LYS A 541     -15.813  13.911 -10.822  1.00  0.70           C  
ATOM   4235  CE  LYS A 541     -16.384  12.511 -10.640  1.00  0.70           C  
ATOM   4236  NZ  LYS A 541     -17.447  12.211 -11.645  1.00  0.65           N  
ATOM   4237  N   TYR A 542     -11.107  17.251  -9.904  1.00  0.67           N  
ATOM   4238  CA  TYR A 542     -10.447  18.448 -10.414  1.00  0.67           C  
ATOM   4239  C   TYR A 542     -11.398  19.270 -11.276  1.00  0.67           C  
ATOM   4240  CB  TYR A 542      -9.202  18.073 -11.223  1.00  0.60           C  
ATOM   4241  O   TYR A 542     -11.995  18.750 -12.222  1.00  0.60           O  
ATOM   4242  CG  TYR A 542      -8.443  19.263 -11.756  1.00  0.54           C  
ATOM   4243  CD1 TYR A 542      -7.604  20.007 -10.928  1.00  0.50           C  
ATOM   4244  CD2 TYR A 542      -8.563  19.648 -13.087  1.00  0.53           C  
ATOM   4245  CE1 TYR A 542      -6.904  21.106 -11.415  1.00  0.49           C  
ATOM   4246  CE2 TYR A 542      -7.868  20.746 -13.584  1.00  0.50           C  
ATOM   4247  OH  TYR A 542      -6.351  22.554 -13.229  1.00  0.39           O  
ATOM   4248  CZ  TYR A 542      -7.042  21.467 -12.742  1.00  0.51           C  
ATOM   4249  N   GLN A 543     -11.648  20.473 -10.914  1.00  0.62           N  
ATOM   4250  CA  GLN A 543     -12.165  21.507 -11.804  1.00  0.61           C  
ATOM   4251  C   GLN A 543     -11.031  22.317 -12.423  1.00  0.61           C  
ATOM   4252  CB  GLN A 543     -13.123  22.433 -11.053  1.00  0.57           C  
ATOM   4253  O   GLN A 543     -10.300  23.013 -11.716  1.00  0.57           O  
ATOM   4254  CG  GLN A 543     -14.433  21.769 -10.652  1.00  0.53           C  
ATOM   4255  CD  GLN A 543     -15.453  22.758 -10.119  1.00  0.53           C  
ATOM   4256  NE2 GLN A 543     -16.683  22.294  -9.923  1.00  0.43           N  
ATOM   4257  OE1 GLN A 543     -15.139  23.929  -9.884  1.00  0.55           O  
ATOM   4258  N   ARG A 544     -10.627  21.974 -13.664  1.00  0.61           N  
ATOM   4259  CA  ARG A 544      -9.612  22.764 -14.352  1.00  0.60           C  
ATOM   4260  C   ARG A 544      -9.739  24.243 -14.001  1.00  0.61           C  
ATOM   4261  CB  ARG A 544      -9.717  22.574 -15.866  1.00  0.55           C  
ATOM   4262  O   ARG A 544     -10.769  24.865 -14.274  1.00  0.57           O  
ATOM   4263  CG  ARG A 544      -8.443  22.922 -16.620  1.00  0.52           C  
ATOM   4264  CD  ARG A 544      -8.546  22.564 -18.096  1.00  0.52           C  
ATOM   4265  NE  ARG A 544      -7.285  22.794 -18.796  1.00  0.42           N  
ATOM   4266  NH1 ARG A 544      -8.096  22.215 -20.880  1.00  0.34           N  
ATOM   4267  NH2 ARG A 544      -5.911  22.861 -20.635  1.00  0.30           N  
ATOM   4268  CZ  ARG A 544      -7.100  22.623 -20.102  1.00  0.48           C  
ATOM   4269  N   THR A 545      -8.799  24.748 -13.219  1.00  0.56           N  
ATOM   4270  CA  THR A 545      -8.507  26.177 -13.208  1.00  0.55           C  
ATOM   4271  C   THR A 545      -7.667  26.568 -14.421  1.00  0.56           C  
ATOM   4272  CB  THR A 545      -7.773  26.587 -11.918  1.00  0.51           C  
ATOM   4273  O   THR A 545      -7.027  25.715 -15.039  1.00  0.53           O  
ATOM   4274  CG2 THR A 545      -8.616  26.283 -10.684  1.00  0.44           C  
ATOM   4275  OG1 THR A 545      -6.538  25.865 -11.828  1.00  0.46           O  
ATOM   4276  N   THR A 546      -7.875  27.737 -14.991  1.00  0.47           N  
ATOM   4277  CA  THR A 546      -7.097  28.310 -16.084  1.00  0.48           C  
ATOM   4278  C   THR A 546      -5.612  28.000 -15.910  1.00  0.47           C  
ATOM   4279  CB  THR A 546      -7.299  29.833 -16.176  1.00  0.42           C  
ATOM   4280  O   THR A 546      -4.866  27.945 -16.890  1.00  0.45           O  
ATOM   4281  CG2 THR A 546      -8.525  30.176 -17.016  1.00  0.34           C  
ATOM   4282  OG1 THR A 546      -7.473  30.367 -14.857  1.00  0.37           O  
ATOM   4283  N   SER A 547      -5.126  27.767 -14.684  1.00  0.50           N  
ATOM   4284  CA  SER A 547      -3.700  27.630 -14.403  1.00  0.50           C  
ATOM   4285  C   SER A 547      -3.237  26.188 -14.583  1.00  0.50           C  
ATOM   4286  CB  SER A 547      -3.386  28.102 -12.983  1.00  0.45           C  
ATOM   4287  O   SER A 547      -2.039  25.903 -14.518  1.00  0.48           O  
ATOM   4288  OG  SER A 547      -4.219  27.450 -12.040  1.00  0.41           O  
ATOM   4289  N   GLY A 548      -4.004  25.160 -14.876  1.00  0.54           N  
ATOM   4290  CA  GLY A 548      -3.612  23.816 -15.271  1.00  0.54           C  
ATOM   4291  C   GLY A 548      -3.297  22.915 -14.093  1.00  0.55           C  
ATOM   4292  O   GLY A 548      -3.055  21.719 -14.266  1.00  0.52           O  
ATOM   4293  N   TYR A 549      -3.254  23.256 -12.864  1.00  0.63           N  
ATOM   4294  CA  TYR A 549      -2.909  22.391 -11.741  1.00  0.65           C  
ATOM   4295  C   TYR A 549      -3.972  22.463 -10.651  1.00  0.65           C  
ATOM   4296  CB  TYR A 549      -1.543  22.777 -11.165  1.00  0.57           C  
ATOM   4297  O   TYR A 549      -4.564  23.521 -10.422  1.00  0.61           O  
ATOM   4298  CG  TYR A 549      -0.458  22.902 -12.207  1.00  0.50           C  
ATOM   4299  CD1 TYR A 549       0.208  21.776 -12.686  1.00  0.43           C  
ATOM   4300  CD2 TYR A 549      -0.096  24.145 -12.714  1.00  0.49           C  
ATOM   4301  CE1 TYR A 549       1.209  21.886 -13.645  1.00  0.46           C  
ATOM   4302  CE2 TYR A 549       0.904  24.268 -13.673  1.00  0.51           C  
ATOM   4303  OH  TYR A 549       2.540  23.250 -15.081  1.00  0.36           O  
ATOM   4304  CZ  TYR A 549       1.550  23.134 -14.132  1.00  0.43           C  
ATOM   4305  N   LEU A 550      -4.180  21.282  -9.923  1.00  0.70           N  
ATOM   4306  CA  LEU A 550      -5.082  21.353  -8.779  1.00  0.71           C  
ATOM   4307  C   LEU A 550      -4.472  22.188  -7.658  1.00  0.71           C  
ATOM   4308  CB  LEU A 550      -5.408  19.949  -8.265  1.00  0.65           C  
ATOM   4309  O   LEU A 550      -5.113  23.109  -7.145  1.00  0.66           O  
ATOM   4310  CG  LEU A 550      -6.424  19.863  -7.125  1.00  0.61           C  
ATOM   4311  CD1 LEU A 550      -7.811  20.257  -7.620  1.00  0.56           C  
ATOM   4312  CD2 LEU A 550      -6.441  18.460  -6.528  1.00  0.60           C  
ATOM   4313  N   LEU A 551      -3.244  21.856  -7.354  1.00  0.70           N  
ATOM   4314  CA  LEU A 551      -2.444  22.596  -6.385  1.00  0.69           C  
ATOM   4315  C   LEU A 551      -1.073  22.938  -6.960  1.00  0.69           C  
ATOM   4316  CB  LEU A 551      -2.283  21.789  -5.094  1.00  0.65           C  
ATOM   4317  O   LEU A 551      -0.292  22.041  -7.288  1.00  0.64           O  
ATOM   4318  CG  LEU A 551      -3.574  21.310  -4.429  1.00  0.63           C  
ATOM   4319  CD1 LEU A 551      -3.255  20.480  -3.190  1.00  0.60           C  
ATOM   4320  CD2 LEU A 551      -4.463  22.496  -4.070  1.00  0.62           C  
ATOM   4321  N   ASN A 552      -0.896  24.178  -7.469  1.00  0.70           N  
ATOM   4322  CA  ASN A 552       0.333  24.778  -7.977  1.00  0.70           C  
ATOM   4323  C   ASN A 552       0.862  25.855  -7.034  1.00  0.68           C  
ATOM   4324  CB  ASN A 552       0.108  25.360  -9.375  1.00  0.65           C  
ATOM   4325  O   ASN A 552       0.102  26.705  -6.567  1.00  0.63           O  
ATOM   4326  CG  ASN A 552       1.407  25.662 -10.097  1.00  0.60           C  
ATOM   4327  ND2 ASN A 552       1.312  26.374 -11.214  1.00  0.56           N  
ATOM   4328  OD1 ASN A 552       2.486  25.259  -9.655  1.00  0.58           O  
ATOM   4329  N   ALA A 553       2.271  25.779  -6.923  1.00  0.59           N  
ATOM   4330  CA  ALA A 553       3.044  26.786  -6.200  1.00  0.58           C  
ATOM   4331  C   ALA A 553       2.421  27.082  -4.838  1.00  0.60           C  
ATOM   4332  CB  ALA A 553       3.150  28.068  -7.023  1.00  0.51           C  
ATOM   4333  O   ALA A 553       2.034  28.219  -4.560  1.00  0.55           O  
ATOM   4334  N   ILE A 554       2.260  26.057  -4.121  1.00  0.61           N  
ATOM   4335  CA  ILE A 554       1.676  26.227  -2.795  1.00  0.61           C  
ATOM   4336  C   ILE A 554       2.397  27.351  -2.054  1.00  0.63           C  
ATOM   4337  CB  ILE A 554       1.742  24.918  -1.977  1.00  0.55           C  
ATOM   4338  O   ILE A 554       1.758  28.190  -1.415  1.00  0.59           O  
ATOM   4339  CG1 ILE A 554       0.972  23.801  -2.692  1.00  0.49           C  
ATOM   4340  CG2 ILE A 554       1.199  25.137  -0.562  1.00  0.50           C  
ATOM   4341  CD1 ILE A 554       1.131  22.430  -2.050  1.00  0.51           C  
ATOM   4342  N   ASN A 555       3.429  27.527  -2.336  1.00  0.74           N  
ATOM   4343  CA  ASN A 555       4.316  28.463  -1.653  1.00  0.75           C  
ATOM   4344  C   ASN A 555       4.029  28.517  -0.155  1.00  0.75           C  
ATOM   4345  CB  ASN A 555       4.198  29.859  -2.267  1.00  0.71           C  
ATOM   4346  O   ASN A 555       4.063  29.590   0.449  1.00  0.72           O  
ATOM   4347  CG  ASN A 555       4.592  29.889  -3.730  1.00  0.67           C  
ATOM   4348  ND2 ASN A 555       3.919  30.729  -4.509  1.00  0.64           N  
ATOM   4349  OD1 ASN A 555       5.493  29.164  -4.158  1.00  0.65           O  
ATOM   4350  N   LYS A 556       3.510  27.540   0.456  1.00  0.83           N  
ATOM   4351  CA  LYS A 556       3.258  27.447   1.891  1.00  0.84           C  
ATOM   4352  C   LYS A 556       3.311  25.998   2.365  1.00  0.84           C  
ATOM   4353  CB  LYS A 556       1.902  28.064   2.239  1.00  0.81           C  
ATOM   4354  O   LYS A 556       2.991  25.079   1.608  1.00  0.83           O  
ATOM   4355  CG  LYS A 556       1.762  29.522   1.829  1.00  0.76           C  
ATOM   4356  CD  LYS A 556       0.359  30.047   2.104  1.00  0.74           C  
ATOM   4357  CE  LYS A 556       0.207  31.497   1.662  1.00  0.70           C  
ATOM   4358  NZ  LYS A 556      -1.174  32.010   1.912  1.00  0.66           N  
ATOM   4359  N   ASN A 557       3.635  25.721   3.588  1.00  0.88           N  
ATOM   4360  CA  ASN A 557       3.488  24.431   4.254  1.00  0.89           C  
ATOM   4361  C   ASN A 557       2.020  24.049   4.420  1.00  0.89           C  
ATOM   4362  CB  ASN A 557       4.189  24.447   5.614  1.00  0.87           C  
ATOM   4363  O   ASN A 557       1.252  24.778   5.051  1.00  0.88           O  
ATOM   4364  CG  ASN A 557       5.669  24.759   5.505  1.00  0.85           C  
ATOM   4365  ND2 ASN A 557       6.149  25.663   6.352  1.00  0.86           N  
ATOM   4366  OD1 ASN A 557       6.375  24.194   4.665  1.00  0.85           O  
ATOM   4367  N   ILE A 558       1.635  22.901   3.902  1.00  0.90           N  
ATOM   4368  CA  ILE A 558       0.221  22.541   3.899  1.00  0.91           C  
ATOM   4369  C   ILE A 558       0.064  21.067   4.265  1.00  0.92           C  
ATOM   4370  CB  ILE A 558      -0.431  22.824   2.527  1.00  0.89           C  
ATOM   4371  O   ILE A 558       0.848  20.223   3.823  1.00  0.91           O  
ATOM   4372  CG1 ILE A 558      -1.959  22.761   2.639  1.00  0.78           C  
ATOM   4373  CG2 ILE A 558       0.082  21.840   1.471  1.00  0.78           C  
ATOM   4374  CD1 ILE A 558      -2.692  23.465   1.505  1.00  0.75           C  
ATOM   4375  N   ASN A 559      -0.935  20.774   5.079  1.00  0.93           N  
ATOM   4376  CA  ASN A 559      -1.471  19.438   5.315  1.00  0.93           C  
ATOM   4377  C   ASN A 559      -2.762  19.205   4.535  1.00  0.93           C  
ATOM   4378  CB  ASN A 559      -1.706  19.210   6.810  1.00  0.93           C  
ATOM   4379  O   ASN A 559      -3.694  20.007   4.615  1.00  0.92           O  
ATOM   4380  CG  ASN A 559      -0.516  19.614   7.657  1.00  0.91           C  
ATOM   4381  ND2 ASN A 559      -0.780  20.304   8.760  1.00  0.91           N  
ATOM   4382  OD1 ASN A 559       0.632  19.309   7.322  1.00  0.89           O  
ATOM   4383  N   ILE A 560      -2.861  18.132   3.769  1.00  0.93           N  
ATOM   4384  CA  ILE A 560      -4.094  17.645   3.161  1.00  0.93           C  
ATOM   4385  C   ILE A 560      -4.466  16.291   3.762  1.00  0.93           C  
ATOM   4386  CB  ILE A 560      -3.962  17.533   1.626  1.00  0.92           C  
ATOM   4387  O   ILE A 560      -3.752  15.303   3.570  1.00  0.93           O  
ATOM   4388  CG1 ILE A 560      -3.537  18.878   1.027  1.00  0.90           C  
ATOM   4389  CG2 ILE A 560      -5.275  17.047   1.005  1.00  0.90           C  
ATOM   4390  CD1 ILE A 560      -3.298  18.839  -0.476  1.00  0.87           C  
ATOM   4391  N   ILE A 561      -5.558  16.223   4.518  1.00  0.94           N  
ATOM   4392  CA  ILE A 561      -5.922  15.087   5.358  1.00  0.94           C  
ATOM   4393  C   ILE A 561      -7.344  14.639   5.031  1.00  0.94           C  
ATOM   4394  CB  ILE A 561      -5.800  15.432   6.859  1.00  0.94           C  
ATOM   4395  O   ILE A 561      -8.282  15.438   5.086  1.00  0.92           O  
ATOM   4396  CG1 ILE A 561      -4.388  15.939   7.178  1.00  0.92           C  
ATOM   4397  CG2 ILE A 561      -6.154  14.218   7.723  1.00  0.92           C  
ATOM   4398  CD1 ILE A 561      -4.195  16.360   8.628  1.00  0.91           C  
ATOM   4399  N   GLY A 562      -7.461  13.391   4.650  1.00  0.93           N  
ATOM   4400  CA  GLY A 562      -8.777  12.782   4.543  1.00  0.93           C  
ATOM   4401  C   GLY A 562      -9.449  12.573   5.887  1.00  0.91           C  
ATOM   4402  O   GLY A 562      -8.847  12.017   6.808  1.00  0.89           O  
ATOM   4403  N   TYR A 563     -10.671  13.016   5.952  1.00  0.89           N  
ATOM   4404  CA  TYR A 563     -11.500  12.792   7.131  1.00  0.87           C  
ATOM   4405  C   TYR A 563     -12.862  12.231   6.740  1.00  0.83           C  
ATOM   4406  CB  TYR A 563     -11.677  14.092   7.920  1.00  0.84           C  
ATOM   4407  O   TYR A 563     -13.274  12.334   5.582  1.00  0.76           O  
ATOM   4408  CG  TYR A 563     -12.634  15.067   7.276  1.00  0.81           C  
ATOM   4409  CD1 TYR A 563     -12.215  15.909   6.248  1.00  0.79           C  
ATOM   4410  CD2 TYR A 563     -13.957  15.149   7.696  1.00  0.78           C  
ATOM   4411  CE1 TYR A 563     -13.093  16.809   5.654  1.00  0.77           C  
ATOM   4412  CE2 TYR A 563     -14.844  16.046   7.109  1.00  0.73           C  
ATOM   4413  OH  TYR A 563     -15.276  17.760   5.505  1.00  0.68           O  
ATOM   4414  CZ  TYR A 563     -14.403  16.870   6.090  1.00  0.76           C  
ATOM   4415  N   ASN A 564     -13.529  11.366   7.487  1.00  0.88           N  
ATOM   4416  CA  ASN A 564     -14.771  10.632   7.266  1.00  0.87           C  
ATOM   4417  C   ASN A 564     -14.670   9.712   6.053  1.00  0.84           C  
ATOM   4418  CB  ASN A 564     -15.944  11.600   7.101  1.00  0.85           C  
ATOM   4419  O   ASN A 564     -15.654   9.506   5.341  1.00  0.78           O  
ATOM   4420  CG  ASN A 564     -16.287  12.327   8.387  1.00  0.81           C  
ATOM   4421  ND2 ASN A 564     -16.957  13.466   8.264  1.00  0.83           N  
ATOM   4422  OD1 ASN A 564     -15.952  11.867   9.482  1.00  0.79           O  
ATOM   4423  N   GLY A 565     -13.455   9.042   5.871  1.00  0.83           N  
ATOM   4424  CA  GLY A 565     -13.132   8.136   4.781  1.00  0.85           C  
ATOM   4425  C   GLY A 565     -11.835   8.489   4.077  1.00  0.84           C  
ATOM   4426  O   GLY A 565     -11.087   9.354   4.538  1.00  0.81           O  
ATOM   4427  N   LYS A 566     -11.548   7.823   3.075  1.00  0.88           N  
ATOM   4428  CA  LYS A 566     -10.404   8.127   2.219  1.00  0.90           C  
ATOM   4429  C   LYS A 566     -10.843   8.862   0.956  1.00  0.89           C  
ATOM   4430  CB  LYS A 566      -9.656   6.846   1.848  1.00  0.88           C  
ATOM   4431  O   LYS A 566     -11.296   8.238  -0.006  1.00  0.86           O  
ATOM   4432  CG  LYS A 566      -8.322   7.087   1.156  1.00  0.86           C  
ATOM   4433  CD  LYS A 566      -7.526   5.797   1.012  1.00  0.84           C  
ATOM   4434  CE  LYS A 566      -6.858   5.402   2.323  1.00  0.85           C  
ATOM   4435  NZ  LYS A 566      -5.924   4.251   2.144  1.00  0.84           N  
ATOM   4436  N   PRO A 567     -10.811  10.142   0.971  1.00  0.91           N  
ATOM   4437  CA  PRO A 567     -11.289  10.924  -0.171  1.00  0.92           C  
ATOM   4438  C   PRO A 567     -10.447  10.709  -1.427  1.00  0.92           C  
ATOM   4439  CB  PRO A 567     -11.178  12.369   0.320  1.00  0.91           C  
ATOM   4440  O   PRO A 567      -9.226  10.556  -1.337  1.00  0.91           O  
ATOM   4441  CG  PRO A 567     -10.062  12.351   1.314  1.00  0.90           C  
ATOM   4442  CD  PRO A 567     -10.083  11.030   2.029  1.00  0.89           C  
ATOM   4443  N   LYS A 568     -11.149  10.765  -2.545  1.00  0.91           N  
ATOM   4444  CA  LYS A 568     -10.527  10.695  -3.864  1.00  0.92           C  
ATOM   4445  C   LYS A 568     -10.334  12.089  -4.455  1.00  0.91           C  
ATOM   4446  CB  LYS A 568     -11.369   9.837  -4.809  1.00  0.91           C  
ATOM   4447  O   LYS A 568     -11.293  12.854  -4.581  1.00  0.89           O  
ATOM   4448  CG  LYS A 568     -11.622   8.425  -4.303  1.00  0.89           C  
ATOM   4449  CD  LYS A 568     -12.573   7.665  -5.219  1.00  0.87           C  
ATOM   4450  CE  LYS A 568     -12.898   6.283  -4.666  1.00  0.86           C  
ATOM   4451  NZ  LYS A 568     -14.030   5.645  -5.402  1.00  0.84           N  
ATOM   4452  N   ILE A 569      -9.131  12.416  -4.818  1.00  0.90           N  
ATOM   4453  CA  ILE A 569      -8.776  13.618  -5.564  1.00  0.90           C  
ATOM   4454  C   ILE A 569      -8.380  13.243  -6.991  1.00  0.90           C  
ATOM   4455  CB  ILE A 569      -7.629  14.393  -4.876  1.00  0.89           C  
ATOM   4456  O   ILE A 569      -7.331  12.633  -7.210  1.00  0.88           O  
ATOM   4457  CG1 ILE A 569      -7.988  14.692  -3.416  1.00  0.88           C  
ATOM   4458  CG2 ILE A 569      -7.315  15.683  -5.639  1.00  0.87           C  
ATOM   4459  CD1 ILE A 569      -6.849  15.306  -2.613  1.00  0.86           C  
ATOM   4460  N   ILE A 570      -9.213  13.525  -7.931  1.00  0.89           N  
ATOM   4461  CA  ILE A 570      -9.180  12.948  -9.271  1.00  0.89           C  
ATOM   4462  C   ILE A 570      -8.874  14.039 -10.295  1.00  0.88           C  
ATOM   4463  CB  ILE A 570     -10.512  12.247  -9.617  1.00  0.88           C  
ATOM   4464  O   ILE A 570      -9.592  15.038 -10.381  1.00  0.86           O  
ATOM   4465  CG1 ILE A 570     -10.966  11.359  -8.453  1.00  0.86           C  
ATOM   4466  CG2 ILE A 570     -10.375  11.432 -10.906  1.00  0.86           C  
ATOM   4467  CD1 ILE A 570     -12.346  10.744  -8.644  1.00  0.85           C  
ATOM   4468  N   ALA A 571      -7.844  13.866 -11.047  1.00  0.87           N  
ATOM   4469  CA  ALA A 571      -7.555  14.716 -12.199  1.00  0.87           C  
ATOM   4470  C   ALA A 571      -8.466  14.374 -13.375  1.00  0.86           C  
ATOM   4471  CB  ALA A 571      -6.090  14.580 -12.607  1.00  0.85           C  
ATOM   4472  O   ALA A 571      -8.020  13.785 -14.363  1.00  0.84           O  
ATOM   4473  N   SER A 572      -9.729  14.719 -13.298  1.00  0.86           N  
ATOM   4474  CA  SER A 572     -10.707  14.456 -14.349  1.00  0.86           C  
ATOM   4475  C   SER A 572     -11.676  15.623 -14.506  1.00  0.84           C  
ATOM   4476  CB  SER A 572     -11.485  13.174 -14.049  1.00  0.84           C  
ATOM   4477  O   SER A 572     -11.821  16.443 -13.597  1.00  0.81           O  
ATOM   4478  OG  SER A 572     -12.354  13.359 -12.945  1.00  0.79           O  
ATOM   4479  N   ASP A 573     -12.392  15.697 -15.670  1.00  0.81           N  
ATOM   4480  CA  ASP A 573     -13.513  16.604 -15.897  1.00  0.80           C  
ATOM   4481  C   ASP A 573     -14.827  15.981 -15.431  1.00  0.81           C  
ATOM   4482  CB  ASP A 573     -13.606  16.983 -17.376  1.00  0.79           C  
ATOM   4483  O   ASP A 573     -15.003  14.762 -15.504  1.00  0.78           O  
ATOM   4484  CG  ASP A 573     -12.457  17.862 -17.836  1.00  0.75           C  
ATOM   4485  OD1 ASP A 573     -12.025  18.752 -17.072  1.00  0.73           O  
ATOM   4486  OD2 ASP A 573     -11.980  17.665 -18.975  1.00  0.73           O  
ATOM   4487  N   ASN A 574     -15.752  16.847 -15.011  1.00  0.77           N  
ATOM   4488  CA  ASN A 574     -17.140  16.424 -14.866  1.00  0.78           C  
ATOM   4489  C   ASN A 574     -17.838  16.316 -16.219  1.00  0.78           C  
ATOM   4490  CB  ASN A 574     -17.901  17.385 -13.951  1.00  0.75           C  
ATOM   4491  O   ASN A 574     -18.402  17.295 -16.710  1.00  0.76           O  
ATOM   4492  CG  ASN A 574     -17.556  17.194 -12.487  1.00  0.70           C  
ATOM   4493  ND2 ASN A 574     -17.609  18.276 -11.719  1.00  0.66           N  
ATOM   4494  OD1 ASN A 574     -17.244  16.083 -12.050  1.00  0.67           O  
ATOM   4495  N   LEU A 575     -17.694  15.180 -16.763  1.00  0.86           N  
ATOM   4496  CA  LEU A 575     -18.341  14.969 -18.053  1.00  0.86           C  
ATOM   4497  C   LEU A 575     -19.778  14.494 -17.869  1.00  0.86           C  
ATOM   4498  CB  LEU A 575     -17.557  13.951 -18.886  1.00  0.85           C  
ATOM   4499  O   LEU A 575     -20.045  13.614 -17.047  1.00  0.85           O  
ATOM   4500  CG  LEU A 575     -16.110  14.317 -19.218  1.00  0.84           C  
ATOM   4501  CD1 LEU A 575     -15.472  13.230 -20.076  1.00  0.82           C  
ATOM   4502  CD2 LEU A 575     -16.048  15.668 -19.924  1.00  0.83           C  
ATOM   4503  N   THR A 576     -20.725  15.097 -18.590  1.00  0.88           N  
ATOM   4504  CA  THR A 576     -22.081  14.593 -18.773  1.00  0.89           C  
ATOM   4505  C   THR A 576     -22.183  13.771 -20.055  1.00  0.90           C  
ATOM   4506  CB  THR A 576     -23.104  15.743 -18.814  1.00  0.88           C  
ATOM   4507  O   THR A 576     -22.070  14.313 -21.157  1.00  0.90           O  
ATOM   4508  CG2 THR A 576     -24.530  15.207 -18.892  1.00  0.85           C  
ATOM   4509  OG1 THR A 576     -22.968  16.538 -17.630  1.00  0.88           O  
ATOM   4510  N   TYR A 577     -22.382  12.502 -19.831  1.00  0.93           N  
ATOM   4511  CA  TYR A 577     -22.516  11.583 -20.956  1.00  0.94           C  
ATOM   4512  C   TYR A 577     -23.952  11.550 -21.465  1.00  0.93           C  
ATOM   4513  CB  TYR A 577     -22.072  10.173 -20.555  1.00  0.94           C  
ATOM   4514  O   TYR A 577     -24.897  11.487 -20.674  1.00  0.92           O  
ATOM   4515  CG  TYR A 577     -20.584  10.046 -20.333  1.00  0.94           C  
ATOM   4516  CD1 TYR A 577     -19.719   9.802 -21.398  1.00  0.93           C  
ATOM   4517  CD2 TYR A 577     -20.040  10.169 -19.060  1.00  0.92           C  
ATOM   4518  CE1 TYR A 577     -18.348   9.682 -21.198  1.00  0.93           C  
ATOM   4519  CE2 TYR A 577     -18.670  10.051 -18.848  1.00  0.93           C  
ATOM   4520  OH  TYR A 577     -16.477   9.690 -19.718  1.00  0.91           O  
ATOM   4521  CZ  TYR A 577     -17.834   9.808 -19.922  1.00  0.93           C  
ATOM   4522  N   THR A 578     -24.141  11.546 -22.727  1.00  0.95           N  
ATOM   4523  CA  THR A 578     -25.409  11.319 -23.411  1.00  0.96           C  
ATOM   4524  C   THR A 578     -25.352  10.043 -24.247  1.00  0.96           C  
ATOM   4525  CB  THR A 578     -25.778  12.511 -24.314  1.00  0.95           C  
ATOM   4526  O   THR A 578     -24.271   9.602 -24.642  1.00  0.96           O  
ATOM   4527  CG2 THR A 578     -25.991  13.778 -23.492  1.00  0.93           C  
ATOM   4528  OG1 THR A 578     -24.720  12.737 -25.254  1.00  0.94           O  
ATOM   4529  N   ASN A 579     -26.487   9.472 -24.488  1.00  0.96           N  
ATOM   4530  CA  ASN A 579     -26.513   8.314 -25.376  1.00  0.96           C  
ATOM   4531  C   ASN A 579     -26.134   8.695 -26.804  1.00  0.97           C  
ATOM   4532  CB  ASN A 579     -27.892   7.651 -25.351  1.00  0.95           C  
ATOM   4533  O   ASN A 579     -26.548   9.743 -27.302  1.00  0.96           O  
ATOM   4534  CG  ASN A 579     -28.217   7.029 -24.008  1.00  0.92           C  
ATOM   4535  ND2 ASN A 579     -29.486   6.702 -23.797  1.00  0.93           N  
ATOM   4536  OD1 ASN A 579     -27.334   6.844 -23.166  1.00  0.92           O  
ATOM   4537  N   ASN A 580     -25.391   7.806 -27.414  1.00  0.97           N  
ATOM   4538  CA  ASN A 580     -25.071   7.965 -28.828  1.00  0.97           C  
ATOM   4539  C   ASN A 580     -26.277   7.663 -29.713  1.00  0.97           C  
ATOM   4540  CB  ASN A 580     -23.891   7.071 -29.216  1.00  0.97           C  
ATOM   4541  O   ASN A 580     -27.025   6.719 -29.450  1.00  0.96           O  
ATOM   4542  CG  ASN A 580     -23.517   7.200 -30.679  1.00  0.96           C  
ATOM   4543  ND2 ASN A 580     -22.658   8.165 -30.989  1.00  0.96           N  
ATOM   4544  OD1 ASN A 580     -23.996   6.440 -31.524  1.00  0.96           O  
ATOM   4545  N   ALA A 581     -26.473   8.354 -30.914  1.00  0.97           N  
ATOM   4546  CA  ALA A 581     -27.671   8.267 -31.746  1.00  0.97           C  
ATOM   4547  C   ALA A 581     -27.677   6.981 -32.567  1.00  0.97           C  
ATOM   4548  CB  ALA A 581     -27.769   9.482 -32.664  1.00  0.96           C  
ATOM   4549  O   ALA A 581     -28.741   6.468 -32.921  1.00  0.96           O  
ATOM   4550  N   THR A 582     -26.489   6.444 -32.892  1.00  0.97           N  
ATOM   4551  CA  THR A 582     -26.319   5.276 -33.749  1.00  0.97           C  
ATOM   4552  C   THR A 582     -26.251   3.999 -32.916  1.00  0.97           C  
ATOM   4553  CB  THR A 582     -25.049   5.396 -34.611  1.00  0.96           C  
ATOM   4554  O   THR A 582     -26.821   2.973 -33.295  1.00  0.96           O  
ATOM   4555  CG2 THR A 582     -24.944   4.241 -35.601  1.00  0.92           C  
ATOM   4556  OG1 THR A 582     -25.087   6.631 -35.338  1.00  0.95           O  
ATOM   4557  N   TYR A 583     -25.580   4.026 -31.699  1.00  0.97           N  
ATOM   4558  CA  TYR A 583     -25.325   2.899 -30.810  1.00  0.97           C  
ATOM   4559  C   TYR A 583     -25.890   3.162 -29.419  1.00  0.97           C  
ATOM   4560  CB  TYR A 583     -23.823   2.615 -30.719  1.00  0.97           C  
ATOM   4561  O   TYR A 583     -25.312   3.927 -28.643  1.00  0.96           O  
ATOM   4562  CG  TYR A 583     -23.169   2.371 -32.057  1.00  0.97           C  
ATOM   4563  CD1 TYR A 583     -23.343   1.164 -32.730  1.00  0.97           C  
ATOM   4564  CD2 TYR A 583     -22.375   3.346 -32.651  1.00  0.97           C  
ATOM   4565  CE1 TYR A 583     -22.741   0.934 -33.962  1.00  0.96           C  
ATOM   4566  CE2 TYR A 583     -21.768   3.127 -33.883  1.00  0.96           C  
ATOM   4567  OH  TYR A 583     -21.358   1.698 -35.750  1.00  0.94           O  
ATOM   4568  CZ  TYR A 583     -21.956   1.920 -34.530  1.00  0.96           C  
ATOM   4569  N   SER A 584     -27.035   2.487 -29.018  1.00  0.97           N  
ATOM   4570  CA  SER A 584     -27.797   2.733 -27.798  1.00  0.97           C  
ATOM   4571  C   SER A 584     -27.006   2.323 -26.560  1.00  0.96           C  
ATOM   4572  CB  SER A 584     -29.127   1.981 -27.835  1.00  0.96           C  
ATOM   4573  O   SER A 584     -27.281   2.796 -25.455  1.00  0.95           O  
ATOM   4574  OG  SER A 584     -28.918   0.600 -28.078  1.00  0.92           O  
ATOM   4575  N   ASN A 585     -25.941   1.498 -26.718  1.00  0.96           N  
ATOM   4576  CA  ASN A 585     -25.061   1.016 -25.659  1.00  0.97           C  
ATOM   4577  C   ASN A 585     -23.829   1.904 -25.507  1.00  0.97           C  
ATOM   4578  CB  ASN A 585     -24.643  -0.431 -25.925  1.00  0.96           C  
ATOM   4579  O   ASN A 585     -22.999   1.676 -24.625  1.00  0.97           O  
ATOM   4580  CG  ASN A 585     -23.852  -0.584 -27.209  1.00  0.94           C  
ATOM   4581  ND2 ASN A 585     -22.792  -1.383 -27.162  1.00  0.94           N  
ATOM   4582  OD1 ASN A 585     -24.189   0.013 -28.235  1.00  0.93           O  
ATOM   4583  N   VAL A 586     -23.630   2.853 -26.341  1.00  0.97           N  
ATOM   4584  CA  VAL A 586     -22.517   3.797 -26.303  1.00  0.97           C  
ATOM   4585  C   VAL A 586     -23.002   5.147 -25.781  1.00  0.97           C  
ATOM   4586  CB  VAL A 586     -21.869   3.966 -27.696  1.00  0.97           C  
ATOM   4587  O   VAL A 586     -23.988   5.695 -26.279  1.00  0.96           O  
ATOM   4588  CG1 VAL A 586     -20.732   4.985 -27.642  1.00  0.96           C  
ATOM   4589  CG2 VAL A 586     -21.361   2.621 -28.214  1.00  0.96           C  
ATOM   4590  N   LYS A 587     -22.356   5.637 -24.847  1.00  0.97           N  
ATOM   4591  CA  LYS A 587     -22.491   7.003 -24.348  1.00  0.97           C  
ATOM   4592  C   LYS A 587     -21.391   7.902 -24.902  1.00  0.97           C  
ATOM   4593  CB  LYS A 587     -22.463   7.021 -22.819  1.00  0.96           C  
ATOM   4594  O   LYS A 587     -20.300   7.429 -25.227  1.00  0.97           O  
ATOM   4595  CG  LYS A 587     -23.573   6.209 -22.169  1.00  0.92           C  
ATOM   4596  CD  LYS A 587     -23.382   6.107 -20.661  1.00  0.89           C  
ATOM   4597  CE  LYS A 587     -24.405   5.172 -20.029  1.00  0.87           C  
ATOM   4598  NZ  LYS A 587     -24.070   4.866 -18.606  1.00  0.87           N  
ATOM   4599  N   GLN A 588     -21.659   9.212 -24.985  1.00  0.97           N  
ATOM   4600  CA  GLN A 588     -20.686  10.149 -25.537  1.00  0.97           C  
ATOM   4601  C   GLN A 588     -20.655  11.447 -24.734  1.00  0.97           C  
ATOM   4602  CB  GLN A 588     -20.998  10.446 -27.004  1.00  0.97           C  
ATOM   4603  O   GLN A 588     -21.674  11.864 -24.180  1.00  0.96           O  
ATOM   4604  CG  GLN A 588     -22.295  11.215 -27.213  1.00  0.96           C  
ATOM   4605  CD  GLN A 588     -22.617  11.436 -28.679  1.00  0.94           C  
ATOM   4606  NE2 GLN A 588     -23.117  12.623 -29.005  1.00  0.94           N  
ATOM   4607  OE1 GLN A 588     -22.418  10.546 -29.513  1.00  0.94           O  
ATOM   4608  N   ALA A 589     -19.565  12.101 -24.721  1.00  0.95           N  
ATOM   4609  CA  ALA A 589     -19.380  13.424 -24.131  1.00  0.94           C  
ATOM   4610  C   ALA A 589     -18.344  14.231 -24.908  1.00  0.94           C  
ATOM   4611  CB  ALA A 589     -18.966  13.300 -22.667  1.00  0.93           C  
ATOM   4612  O   ALA A 589     -17.394  13.668 -25.457  1.00  0.93           O  
ATOM   4613  N   ASN A 590     -18.543  15.525 -25.037  1.00  0.92           N  
ATOM   4614  CA  ASN A 590     -17.525  16.397 -25.615  1.00  0.92           C  
ATOM   4615  C   ASN A 590     -16.290  16.484 -24.723  1.00  0.90           C  
ATOM   4616  CB  ASN A 590     -18.097  17.793 -25.870  1.00  0.91           C  
ATOM   4617  O   ASN A 590     -16.360  17.004 -23.608  1.00  0.87           O  
ATOM   4618  CG  ASN A 590     -19.143  17.805 -26.966  1.00  0.88           C  
ATOM   4619  ND2 ASN A 590     -20.063  18.760 -26.898  1.00  0.88           N  
ATOM   4620  OD1 ASN A 590     -19.125  16.963 -27.868  1.00  0.86           O  
ATOM   4621  N   ARG A 591     -15.229  15.995 -25.264  1.00  0.90           N  
ATOM   4622  CA  ARG A 591     -13.955  16.095 -24.559  1.00  0.89           C  
ATOM   4623  C   ARG A 591     -12.784  15.863 -25.508  1.00  0.88           C  
ATOM   4624  CB  ARG A 591     -13.899  15.092 -23.404  1.00  0.87           C  
ATOM   4625  O   ARG A 591     -12.691  14.811 -26.143  1.00  0.85           O  
ATOM   4626  CG  ARG A 591     -12.633  15.186 -22.567  1.00  0.82           C  
ATOM   4627  CD  ARG A 591     -12.514  16.536 -21.874  1.00  0.77           C  
ATOM   4628  NE  ARG A 591     -11.223  16.689 -21.209  1.00  0.73           N  
ATOM   4629  NH1 ARG A 591     -11.161  18.990 -21.406  1.00  0.64           N  
ATOM   4630  NH2 ARG A 591      -9.436  17.875 -20.387  1.00  0.60           N  
ATOM   4631  CZ  ARG A 591     -10.610  17.851 -21.002  1.00  0.74           C  
ATOM   4632  N   THR A 592     -11.722  16.787 -25.430  1.00  0.85           N  
ATOM   4633  CA  THR A 592     -10.485  16.677 -26.195  1.00  0.85           C  
ATOM   4634  C   THR A 592      -9.365  16.101 -25.333  1.00  0.83           C  
ATOM   4635  CB  THR A 592     -10.051  18.044 -26.757  1.00  0.82           C  
ATOM   4636  O   THR A 592      -9.448  16.121 -24.104  1.00  0.80           O  
ATOM   4637  CG2 THR A 592     -11.112  18.615 -27.694  1.00  0.76           C  
ATOM   4638  OG1 THR A 592      -9.847  18.957 -25.672  1.00  0.80           O  
ATOM   4639  N   ALA A 593      -8.352  15.450 -25.923  1.00  0.83           N  
ATOM   4640  CA  ALA A 593      -7.086  15.000 -25.350  1.00  0.83           C  
ATOM   4641  C   ALA A 593      -7.318  13.987 -24.234  1.00  0.83           C  
ATOM   4642  CB  ALA A 593      -6.286  16.191 -24.826  1.00  0.81           C  
ATOM   4643  O   ALA A 593      -6.708  14.079 -23.166  1.00  0.81           O  
ATOM   4644  N   VAL A 594      -8.195  13.057 -24.375  1.00  0.87           N  
ATOM   4645  CA  VAL A 594      -8.433  11.950 -23.455  1.00  0.87           C  
ATOM   4646  C   VAL A 594      -7.300  10.933 -23.565  1.00  0.86           C  
ATOM   4647  CB  VAL A 594      -9.791  11.266 -23.731  1.00  0.86           C  
ATOM   4648  O   VAL A 594      -7.037  10.400 -24.646  1.00  0.84           O  
ATOM   4649  CG1 VAL A 594     -10.057  10.161 -22.709  1.00  0.85           C  
ATOM   4650  CG2 VAL A 594     -10.920  12.295 -23.715  1.00  0.84           C  
ATOM   4651  N   LEU A 595      -6.649  10.657 -22.552  1.00  0.86           N  
ATOM   4652  CA  LEU A 595      -5.493   9.768 -22.541  1.00  0.87           C  
ATOM   4653  C   LEU A 595      -5.842   8.430 -21.898  1.00  0.87           C  
ATOM   4654  CB  LEU A 595      -4.324  10.417 -21.795  1.00  0.85           C  
ATOM   4655  O   LEU A 595      -5.423   7.376 -22.382  1.00  0.86           O  
ATOM   4656  CG  LEU A 595      -3.759  11.700 -22.406  1.00  0.82           C  
ATOM   4657  CD1 LEU A 595      -2.631  12.248 -21.537  1.00  0.79           C  
ATOM   4658  CD2 LEU A 595      -3.270  11.446 -23.828  1.00  0.79           C  
ATOM   4659  N   ARG A 596      -6.689   8.503 -20.852  1.00  0.89           N  
ATOM   4660  CA  ARG A 596      -7.164   7.325 -20.133  1.00  0.90           C  
ATOM   4661  C   ARG A 596      -8.599   7.517 -19.655  1.00  0.90           C  
ATOM   4662  CB  ARG A 596      -6.252   7.018 -18.944  1.00  0.89           C  
ATOM   4663  O   ARG A 596      -8.993   8.624 -19.284  1.00  0.90           O  
ATOM   4664  CG  ARG A 596      -4.832   6.642 -19.337  1.00  0.89           C  
ATOM   4665  CD  ARG A 596      -3.976   6.323 -18.119  1.00  0.88           C  
ATOM   4666  NE  ARG A 596      -4.248   4.984 -17.604  1.00  0.87           N  
ATOM   4667  NH1 ARG A 596      -2.661   5.081 -15.928  1.00  0.84           N  
ATOM   4668  NH2 ARG A 596      -3.946   3.201 -16.189  1.00  0.83           N  
ATOM   4669  CZ  ARG A 596      -3.618   4.425 -16.575  1.00  0.87           C  
ATOM   4670  N   VAL A 597      -9.298   6.369 -19.626  1.00  0.92           N  
ATOM   4671  CA  VAL A 597     -10.665   6.333 -19.117  1.00  0.93           C  
ATOM   4672  C   VAL A 597     -10.806   5.211 -18.091  1.00  0.93           C  
ATOM   4673  CB  VAL A 597     -11.691   6.145 -20.257  1.00  0.93           C  
ATOM   4674  O   VAL A 597     -10.472   4.058 -18.374  1.00  0.93           O  
ATOM   4675  CG1 VAL A 597     -13.117   6.177 -19.711  1.00  0.91           C  
ATOM   4676  CG2 VAL A 597     -11.501   7.219 -21.327  1.00  0.91           C  
ATOM   4677  N   ILE A 598     -11.296   5.573 -16.876  1.00  0.93           N  
ATOM   4678  CA  ILE A 598     -11.462   4.596 -15.805  1.00  0.94           C  
ATOM   4679  C   ILE A 598     -12.903   4.623 -15.300  1.00  0.93           C  
ATOM   4680  CB  ILE A 598     -10.481   4.861 -14.641  1.00  0.93           C  
ATOM   4681  O   ILE A 598     -13.556   5.669 -15.325  1.00  0.92           O  
ATOM   4682  CG1 ILE A 598     -10.773   6.220 -13.995  1.00  0.90           C  
ATOM   4683  CG2 ILE A 598      -9.031   4.787 -15.129  1.00  0.90           C  
ATOM   4684  CD1 ILE A 598      -9.993   6.478 -12.713  1.00  0.87           C  
ATOM   4685  N   ASP A 599     -13.412   3.458 -14.820  1.00  0.93           N  
ATOM   4686  CA  ASP A 599     -14.682   3.307 -14.117  1.00  0.94           C  
ATOM   4687  C   ASP A 599     -14.465   3.181 -12.611  1.00  0.93           C  
ATOM   4688  CB  ASP A 599     -15.446   2.090 -14.643  1.00  0.93           C  
ATOM   4689  O   ASP A 599     -13.907   2.187 -12.141  1.00  0.92           O  
ATOM   4690  CG  ASP A 599     -16.840   1.964 -14.053  1.00  0.91           C  
ATOM   4691  OD1 ASP A 599     -17.111   2.572 -12.995  1.00  0.91           O  
ATOM   4692  OD2 ASP A 599     -17.673   1.249 -14.650  1.00  0.91           O  
ATOM   4693  N   LEU A 600     -14.947   4.159 -11.847  1.00  0.92           N  
ATOM   4694  CA  LEU A 600     -14.697   4.227 -10.411  1.00  0.92           C  
ATOM   4695  C   LEU A 600     -15.669   3.332  -9.648  1.00  0.90           C  
ATOM   4696  CB  LEU A 600     -14.816   5.670  -9.914  1.00  0.91           C  
ATOM   4697  O   LEU A 600     -15.504   3.114  -8.446  1.00  0.87           O  
ATOM   4698  CG  LEU A 600     -13.776   6.658 -10.445  1.00  0.89           C  
ATOM   4699  CD1 LEU A 600     -13.977   8.030  -9.811  1.00  0.86           C  
ATOM   4700  CD2 LEU A 600     -12.366   6.143 -10.180  1.00  0.85           C  
ATOM   4701  N   ASN A 601     -16.681   2.794 -10.280  1.00  0.90           N  
ATOM   4702  CA  ASN A 601     -17.648   1.891  -9.664  1.00  0.90           C  
ATOM   4703  C   ASN A 601     -17.255   0.430  -9.861  1.00  0.89           C  
ATOM   4704  CB  ASN A 601     -19.050   2.144 -10.222  1.00  0.89           C  
ATOM   4705  O   ASN A 601     -17.720  -0.446  -9.129  1.00  0.87           O  
ATOM   4706  CG  ASN A 601     -19.657   3.437  -9.713  1.00  0.87           C  
ATOM   4707  ND2 ASN A 601     -20.533   4.035 -10.511  1.00  0.89           N  
ATOM   4708  OD1 ASN A 601     -19.340   3.894  -8.612  1.00  0.87           O  
ATOM   4709  N   ASN A 602     -16.382   0.171 -10.807  1.00  0.89           N  
ATOM   4710  CA  ASN A 602     -15.912  -1.177 -11.107  1.00  0.91           C  
ATOM   4711  C   ASN A 602     -14.429  -1.338 -10.785  1.00  0.89           C  
ATOM   4712  CB  ASN A 602     -16.177  -1.524 -12.574  1.00  0.89           C  
ATOM   4713  O   ASN A 602     -13.619  -0.470 -11.117  1.00  0.86           O  
ATOM   4714  CG  ASN A 602     -17.657  -1.610 -12.895  1.00  0.85           C  
ATOM   4715  ND2 ASN A 602     -18.118  -0.753 -13.798  1.00  0.87           N  
ATOM   4716  OD1 ASN A 602     -18.379  -2.439 -12.335  1.00  0.83           O  
ATOM   4717  N   LEU A 603     -14.051  -2.447 -10.088  1.00  0.82           N  
ATOM   4718  CA  LEU A 603     -12.672  -2.796  -9.766  1.00  0.84           C  
ATOM   4719  C   LEU A 603     -12.189  -3.957 -10.629  1.00  0.80           C  
ATOM   4720  CB  LEU A 603     -12.543  -3.160  -8.284  1.00  0.81           C  
ATOM   4721  O   LEU A 603     -12.959  -4.868 -10.939  1.00  0.78           O  
ATOM   4722  CG  LEU A 603     -12.956  -2.080  -7.283  1.00  0.83           C  
ATOM   4723  CD1 LEU A 603     -12.801  -2.594  -5.855  1.00  0.81           C  
ATOM   4724  CD2 LEU A 603     -12.135  -0.813  -7.493  1.00  0.82           C  
ATOM   4725  N   GLU A 604     -10.941  -3.926 -10.910  1.00  0.83           N  
ATOM   4726  CA  GLU A 604     -10.181  -5.065 -11.418  1.00  0.83           C  
ATOM   4727  C   GLU A 604      -9.876  -6.065 -10.306  1.00  0.80           C  
ATOM   4728  CB  GLU A 604      -8.880  -4.594 -12.072  1.00  0.81           C  
ATOM   4729  O   GLU A 604     -10.010  -5.746  -9.123  1.00  0.77           O  
ATOM   4730  CG  GLU A 604      -9.090  -3.672 -13.265  1.00  0.79           C  
ATOM   4731  CD  GLU A 604      -7.790  -3.237 -13.923  1.00  0.76           C  
ATOM   4732  OE1 GLU A 604      -6.703  -3.554 -13.389  1.00  0.79           O  
ATOM   4733  OE2 GLU A 604      -7.859  -2.572 -14.981  1.00  0.81           O  
ATOM   4734  N   ALA A 605      -9.368  -7.189 -10.723  1.00  0.73           N  
ATOM   4735  CA  ALA A 605      -9.034  -8.262  -9.791  1.00  0.76           C  
ATOM   4736  C   ALA A 605      -7.886  -7.853  -8.872  1.00  0.70           C  
ATOM   4737  CB  ALA A 605      -8.673  -9.535 -10.553  1.00  0.70           C  
ATOM   4738  O   ALA A 605      -7.715  -8.423  -7.792  1.00  0.68           O  
ATOM   4739  N   THR A 606      -7.204  -6.825  -9.145  1.00  0.77           N  
ATOM   4740  CA  THR A 606      -6.061  -6.284  -8.418  1.00  0.77           C  
ATOM   4741  C   THR A 606      -6.520  -5.309  -7.337  1.00  0.77           C  
ATOM   4742  CB  THR A 606      -5.078  -5.575  -9.368  1.00  0.75           C  
ATOM   4743  O   THR A 606      -5.730  -4.905  -6.482  1.00  0.75           O  
ATOM   4744  CG2 THR A 606      -4.436  -6.566 -10.333  1.00  0.71           C  
ATOM   4745  OG1 THR A 606      -5.784  -4.580 -10.121  1.00  0.75           O  
ATOM   4746  N   GLY A 607      -7.853  -5.002  -7.350  1.00  0.77           N  
ATOM   4747  CA  GLY A 607      -8.427  -4.008  -6.458  1.00  0.79           C  
ATOM   4748  C   GLY A 607      -8.262  -2.587  -6.962  1.00  0.79           C  
ATOM   4749  O   GLY A 607      -8.665  -1.634  -6.291  1.00  0.78           O  
ATOM   4750  N   ASP A 608      -7.707  -2.377  -8.109  1.00  0.87           N  
ATOM   4751  CA  ASP A 608      -7.656  -1.089  -8.793  1.00  0.89           C  
ATOM   4752  C   ASP A 608      -8.950  -0.822  -9.559  1.00  0.89           C  
ATOM   4753  CB  ASP A 608      -6.460  -1.034  -9.746  1.00  0.87           C  
ATOM   4754  O   ASP A 608      -9.714  -1.748  -9.839  1.00  0.88           O  
ATOM   4755  CG  ASP A 608      -5.124  -1.069  -9.024  1.00  0.84           C  
ATOM   4756  OD1 ASP A 608      -4.885  -0.218  -8.141  1.00  0.84           O  
ATOM   4757  OD2 ASP A 608      -4.302  -1.955  -9.344  1.00  0.86           O  
ATOM   4758  N   TYR A 609      -9.158   0.345  -9.934  1.00  0.90           N  
ATOM   4759  CA  TYR A 609     -10.326   0.710 -10.727  1.00  0.91           C  
ATOM   4760  C   TYR A 609     -10.226   0.142 -12.137  1.00  0.90           C  
ATOM   4761  CB  TYR A 609     -10.481   2.233 -10.787  1.00  0.91           C  
ATOM   4762  O   TYR A 609      -9.131   0.035 -12.694  1.00  0.89           O  
ATOM   4763  CG  TYR A 609     -10.625   2.882  -9.432  1.00  0.91           C  
ATOM   4764  CD1 TYR A 609     -11.760   2.670  -8.653  1.00  0.90           C  
ATOM   4765  CD2 TYR A 609      -9.627   3.710  -8.928  1.00  0.90           C  
ATOM   4766  CE1 TYR A 609     -11.898   3.268  -7.405  1.00  0.90           C  
ATOM   4767  CE2 TYR A 609      -9.754   4.313  -7.681  1.00  0.90           C  
ATOM   4768  OH  TYR A 609     -11.022   4.681  -5.693  1.00  0.87           O  
ATOM   4769  CZ  TYR A 609     -10.891   4.086  -6.928  1.00  0.90           C  
ATOM   4770  N   LEU A 610     -11.406  -0.176 -12.680  1.00  0.91           N  
ATOM   4771  CA  LEU A 610     -11.465  -0.721 -14.031  1.00  0.92           C  
ATOM   4772  C   LEU A 610     -11.055   0.329 -15.059  1.00  0.92           C  
ATOM   4773  CB  LEU A 610     -12.874  -1.233 -14.342  1.00  0.91           C  
ATOM   4774  O   LEU A 610     -11.770   1.312 -15.268  1.00  0.91           O  
ATOM   4775  CG  LEU A 610     -13.092  -1.811 -15.741  1.00  0.89           C  
ATOM   4776  CD1 LEU A 610     -12.278  -3.088 -15.920  1.00  0.87           C  
ATOM   4777  CD2 LEU A 610     -14.574  -2.078 -15.985  1.00  0.87           C  
ATOM   4778  N   GLU A 611      -9.920   0.097 -15.718  1.00  0.92           N  
ATOM   4779  CA  GLU A 611      -9.515   0.912 -16.859  1.00  0.92           C  
ATOM   4780  C   GLU A 611     -10.169   0.423 -18.147  1.00  0.92           C  
ATOM   4781  CB  GLU A 611      -7.991   0.908 -17.008  1.00  0.91           C  
ATOM   4782  O   GLU A 611     -10.020  -0.742 -18.522  1.00  0.91           O  
ATOM   4783  CG  GLU A 611      -7.476   1.861 -18.078  1.00  0.90           C  
ATOM   4784  CD  GLU A 611      -5.976   2.099 -17.997  1.00  0.88           C  
ATOM   4785  OE1 GLU A 611      -5.308   1.475 -17.141  1.00  0.88           O  
ATOM   4786  OE2 GLU A 611      -5.466   2.916 -18.795  1.00  0.88           O  
ATOM   4787  N   LEU A 612     -10.864   1.251 -18.818  1.00  0.93           N  
ATOM   4788  CA  LEU A 612     -11.548   0.900 -20.058  1.00  0.94           C  
ATOM   4789  C   LEU A 612     -10.552   0.734 -21.201  1.00  0.93           C  
ATOM   4790  CB  LEU A 612     -12.584   1.968 -20.419  1.00  0.93           C  
ATOM   4791  O   LEU A 612      -9.647   1.556 -21.365  1.00  0.92           O  
ATOM   4792  CG  LEU A 612     -13.698   2.205 -19.398  1.00  0.91           C  
ATOM   4793  CD1 LEU A 612     -14.750   3.148 -19.970  1.00  0.88           C  
ATOM   4794  CD2 LEU A 612     -14.329   0.882 -18.978  1.00  0.88           C  
ATOM   4795  N   THR A 613     -10.776  -0.264 -22.043  1.00  0.92           N  
ATOM   4796  CA  THR A 613      -9.904  -0.592 -23.165  1.00  0.93           C  
ATOM   4797  C   THR A 613     -10.046   0.441 -24.280  1.00  0.93           C  
ATOM   4798  CB  THR A 613     -10.211  -1.995 -23.720  1.00  0.92           C  
ATOM   4799  O   THR A 613     -11.151   0.689 -24.766  1.00  0.93           O  
ATOM   4800  CG2 THR A 613      -9.264  -2.355 -24.860  1.00  0.88           C  
ATOM   4801  OG1 THR A 613     -10.066  -2.960 -22.670  1.00  0.91           O  
ATOM   4802  N   LYS A 614      -8.961   1.009 -24.712  1.00  0.92           N  
ATOM   4803  CA  LYS A 614      -8.964   1.941 -25.836  1.00  0.93           C  
ATOM   4804  C   LYS A 614      -9.168   1.207 -27.158  1.00  0.93           C  
ATOM   4805  CB  LYS A 614      -7.660   2.738 -25.875  1.00  0.92           C  
ATOM   4806  O   LYS A 614      -8.403   0.302 -27.497  1.00  0.92           O  
ATOM   4807  CG  LYS A 614      -7.680   3.910 -26.845  1.00  0.91           C  
ATOM   4808  CD  LYS A 614      -6.407   4.741 -26.744  1.00  0.89           C  
ATOM   4809  CE  LYS A 614      -6.457   5.956 -27.661  1.00  0.88           C  
ATOM   4810  NZ  LYS A 614      -5.232   6.801 -27.529  1.00  0.86           N  
ATOM   4811  N   MET A 615     -10.132   1.686 -27.910  1.00  0.95           N  
ATOM   4812  CA  MET A 615     -10.457   1.127 -29.219  1.00  0.95           C  
ATOM   4813  C   MET A 615     -10.051   2.083 -30.336  1.00  0.95           C  
ATOM   4814  CB  MET A 615     -11.951   0.814 -29.315  1.00  0.95           C  
ATOM   4815  O   MET A 615      -9.718   3.241 -30.076  1.00  0.94           O  
ATOM   4816  CG  MET A 615     -12.425  -0.226 -28.314  1.00  0.94           C  
ATOM   4817  SD  MET A 615     -11.585  -1.843 -28.528  1.00  0.94           S  
ATOM   4818  CE  MET A 615     -12.752  -2.928 -27.660  1.00  0.90           C  
ATOM   4819  N   ASN A 616     -10.076   1.594 -31.593  1.00  0.95           N  
ATOM   4820  CA  ASN A 616      -9.590   2.357 -32.737  1.00  0.95           C  
ATOM   4821  C   ASN A 616     -10.716   3.135 -33.411  1.00  0.96           C  
ATOM   4822  CB  ASN A 616      -8.905   1.433 -33.746  1.00  0.94           C  
ATOM   4823  O   ASN A 616     -10.464   4.111 -34.121  1.00  0.95           O  
ATOM   4824  CG  ASN A 616      -7.609   0.849 -33.219  1.00  0.92           C  
ATOM   4825  ND2 ASN A 616      -7.302  -0.377 -33.625  1.00  0.93           N  
ATOM   4826  OD1 ASN A 616      -6.891   1.495 -32.450  1.00  0.92           O  
ATOM   4827  N   ASP A 617     -11.980   2.718 -33.177  1.00  0.97           N  
ATOM   4828  CA  ASP A 617     -13.132   3.335 -33.827  1.00  0.98           C  
ATOM   4829  C   ASP A 617     -14.400   3.141 -32.997  1.00  0.98           C  
ATOM   4830  CB  ASP A 617     -13.330   2.757 -35.231  1.00  0.98           C  
ATOM   4831  O   ASP A 617     -14.417   2.341 -32.059  1.00  0.98           O  
ATOM   4832  CG  ASP A 617     -13.601   1.263 -35.225  1.00  0.97           C  
ATOM   4833  OD1 ASP A 617     -14.723   0.849 -34.862  1.00  0.97           O  
ATOM   4834  OD2 ASP A 617     -12.683   0.494 -35.582  1.00  0.97           O  
ATOM   4835  N   LEU A 618     -15.424   3.825 -33.370  1.00  0.97           N  
ATOM   4836  CA  LEU A 618     -16.711   3.863 -32.683  1.00  0.98           C  
ATOM   4837  C   LEU A 618     -17.437   2.529 -32.815  1.00  0.98           C  
ATOM   4838  CB  LEU A 618     -17.583   4.991 -33.241  1.00  0.97           C  
ATOM   4839  O   LEU A 618     -18.144   2.109 -31.896  1.00  0.97           O  
ATOM   4840  CG  LEU A 618     -18.993   5.107 -32.660  1.00  0.96           C  
ATOM   4841  CD1 LEU A 618     -18.931   5.279 -31.146  1.00  0.94           C  
ATOM   4842  CD2 LEU A 618     -19.743   6.269 -33.304  1.00  0.94           C  
ATOM   4843  N   THR A 619     -17.273   1.825 -33.956  1.00  0.97           N  
ATOM   4844  CA  THR A 619     -17.852   0.503 -34.170  1.00  0.98           C  
ATOM   4845  C   THR A 619     -17.259  -0.511 -33.196  1.00  0.97           C  
ATOM   4846  CB  THR A 619     -17.629   0.022 -35.615  1.00  0.97           C  
ATOM   4847  O   THR A 619     -17.991  -1.280 -32.570  1.00  0.97           O  
ATOM   4848  CG2 THR A 619     -18.341  -1.302 -35.870  1.00  0.96           C  
ATOM   4849  OG1 THR A 619     -18.136   1.007 -36.524  1.00  0.97           O  
ATOM   4850  N   SER A 620     -15.964  -0.539 -32.960  1.00  0.97           N  
ATOM   4851  CA  SER A 620     -15.268  -1.406 -32.014  1.00  0.97           C  
ATOM   4852  C   SER A 620     -15.708  -1.125 -30.581  1.00  0.97           C  
ATOM   4853  CB  SER A 620     -13.755  -1.228 -32.136  1.00  0.97           C  
ATOM   4854  O   SER A 620     -15.924  -2.053 -29.799  1.00  0.97           O  
ATOM   4855  OG  SER A 620     -13.317  -1.528 -33.450  1.00  0.95           O  
ATOM   4856  N   VAL A 621     -15.983   0.127 -30.160  1.00  0.97           N  
ATOM   4857  CA  VAL A 621     -16.507   0.480 -28.845  1.00  0.98           C  
ATOM   4858  C   VAL A 621     -17.899  -0.122 -28.664  1.00  0.97           C  
ATOM   4859  CB  VAL A 621     -16.559   2.011 -28.646  1.00  0.97           C  
ATOM   4860  O   VAL A 621     -18.197  -0.708 -27.620  1.00  0.97           O  
ATOM   4861  CG1 VAL A 621     -17.249   2.362 -27.329  1.00  0.95           C  
ATOM   4862  CG2 VAL A 621     -15.151   2.603 -28.690  1.00  0.95           C  
ATOM   4863  N   SER A 622     -18.728  -0.123 -29.700  1.00  0.98           N  
ATOM   4864  CA  SER A 622     -20.099  -0.613 -29.599  1.00  0.97           C  
ATOM   4865  C   SER A 622     -20.134  -2.131 -29.455  1.00  0.96           C  
ATOM   4866  CB  SER A 622     -20.911  -0.189 -30.824  1.00  0.97           C  
ATOM   4867  O   SER A 622     -21.120  -2.690 -28.971  1.00  0.95           O  
ATOM   4868  OG  SER A 622     -20.529  -0.938 -31.965  1.00  0.96           O  
ATOM   4869  N   GLN A 623     -19.083  -2.797 -29.819  1.00  0.96           N  
ATOM   4870  CA  GLN A 623     -18.987  -4.253 -29.819  1.00  0.97           C  
ATOM   4871  C   GLN A 623     -18.233  -4.755 -28.591  1.00  0.95           C  
ATOM   4872  CB  GLN A 623     -18.301  -4.746 -31.094  1.00  0.96           C  
ATOM   4873  O   GLN A 623     -18.268  -5.947 -28.279  1.00  0.94           O  
ATOM   4874  CG  GLN A 623     -19.128  -4.540 -32.356  1.00  0.95           C  
ATOM   4875  CD  GLN A 623     -18.372  -4.908 -33.619  1.00  0.92           C  
ATOM   4876  NE2 GLN A 623     -19.093  -5.021 -34.730  1.00  0.94           N  
ATOM   4877  OE1 GLN A 623     -17.151  -5.089 -33.598  1.00  0.94           O  
ATOM   4878  N   THR A 624     -17.525  -3.880 -27.886  1.00  0.95           N  
ATOM   4879  CA  THR A 624     -16.666  -4.259 -26.770  1.00  0.96           C  
ATOM   4880  C   THR A 624     -17.093  -3.544 -25.491  1.00  0.95           C  
ATOM   4881  CB  THR A 624     -15.189  -3.944 -27.069  1.00  0.95           C  
ATOM   4882  O   THR A 624     -16.916  -2.330 -25.364  1.00  0.95           O  
ATOM   4883  CG2 THR A 624     -14.280  -4.460 -25.958  1.00  0.92           C  
ATOM   4884  OG1 THR A 624     -14.815  -4.566 -28.305  1.00  0.94           O  
ATOM   4885  N   ALA A 625     -17.627  -4.324 -24.505  1.00  0.93           N  
ATOM   4886  CA  ALA A 625     -17.953  -3.776 -23.191  1.00  0.95           C  
ATOM   4887  C   ALA A 625     -16.702  -3.261 -22.486  1.00  0.94           C  
ATOM   4888  CB  ALA A 625     -18.647  -4.831 -22.333  1.00  0.93           C  
ATOM   4889  O   ALA A 625     -15.605  -3.787 -22.690  1.00  0.93           O  
ATOM   4890  N   ASN A 626     -16.891  -2.239 -21.673  1.00  0.95           N  
ATOM   4891  CA  ASN A 626     -15.837  -1.583 -20.906  1.00  0.96           C  
ATOM   4892  C   ASN A 626     -14.699  -1.111 -21.807  1.00  0.95           C  
ATOM   4893  CB  ASN A 626     -15.302  -2.519 -19.820  1.00  0.95           C  
ATOM   4894  O   ASN A 626     -13.532  -1.411 -21.548  1.00  0.94           O  
ATOM   4895  CG  ASN A 626     -16.375  -2.951 -18.840  1.00  0.91           C  
ATOM   4896  ND2 ASN A 626     -16.358  -4.225 -18.466  1.00  0.91           N  
ATOM   4897  OD1 ASN A 626     -17.213  -2.146 -18.424  1.00  0.89           O  
ATOM   4898  N   SER A 627     -15.039  -0.398 -22.866  1.00  0.96           N  
ATOM   4899  CA  SER A 627     -14.104   0.151 -23.842  1.00  0.96           C  
ATOM   4900  C   SER A 627     -14.425   1.608 -24.156  1.00  0.97           C  
ATOM   4901  CB  SER A 627     -14.128  -0.674 -25.130  1.00  0.96           C  
ATOM   4902  O   SER A 627     -15.510   2.095 -23.832  1.00  0.97           O  
ATOM   4903  OG  SER A 627     -15.392  -0.580 -25.764  1.00  0.95           O  
ATOM   4904  N   TRP A 628     -13.459   2.290 -24.826  1.00  0.95           N  
ATOM   4905  CA  TRP A 628     -13.644   3.700 -25.154  1.00  0.96           C  
ATOM   4906  C   TRP A 628     -12.876   4.070 -26.418  1.00  0.95           C  
ATOM   4907  CB  TRP A 628     -13.194   4.586 -23.989  1.00  0.96           C  
ATOM   4908  O   TRP A 628     -11.912   3.395 -26.786  1.00  0.94           O  
ATOM   4909  CG  TRP A 628     -11.713   4.576 -23.753  1.00  0.94           C  
ATOM   4910  CD1 TRP A 628     -10.992   3.624 -23.088  1.00  0.91           C  
ATOM   4911  CD2 TRP A 628     -10.774   5.568 -24.176  1.00  0.92           C  
ATOM   4912  CE2 TRP A 628      -9.499   5.152 -23.735  1.00  0.93           C  
ATOM   4913  CE3 TRP A 628     -10.887   6.770 -24.889  1.00  0.92           C  
ATOM   4914  NE1 TRP A 628      -9.659   3.964 -23.074  1.00  0.92           N  
ATOM   4915  CH2 TRP A 628      -8.482   7.069 -24.681  1.00  0.91           C  
ATOM   4916  CZ2 TRP A 628      -8.343   5.897 -23.982  1.00  0.91           C  
ATOM   4917  CZ3 TRP A 628      -9.736   7.510 -25.134  1.00  0.91           C  
ATOM   4918  N   TYR A 629     -13.325   5.166 -27.058  1.00  0.97           N  
ATOM   4919  CA  TYR A 629     -12.697   5.781 -28.222  1.00  0.97           C  
ATOM   4920  C   TYR A 629     -12.884   7.294 -28.206  1.00  0.97           C  
ATOM   4921  CB  TYR A 629     -13.272   5.197 -29.515  1.00  0.96           C  
ATOM   4922  O   TYR A 629     -13.849   7.800 -27.628  1.00  0.96           O  
ATOM   4923  CG  TYR A 629     -12.870   5.958 -30.756  1.00  0.94           C  
ATOM   4924  CD1 TYR A 629     -11.600   5.807 -31.307  1.00  0.90           C  
ATOM   4925  CD2 TYR A 629     -13.759   6.828 -31.378  1.00  0.90           C  
ATOM   4926  CE1 TYR A 629     -11.224   6.507 -32.449  1.00  0.90           C  
ATOM   4927  CE2 TYR A 629     -13.394   7.533 -32.521  1.00  0.91           C  
ATOM   4928  OH  TYR A 629     -11.760   8.061 -34.179  1.00  0.84           O  
ATOM   4929  CZ  TYR A 629     -12.127   7.366 -33.048  1.00  0.90           C  
ATOM   4930  N   THR A 630     -11.999   8.016 -28.868  1.00  0.96           N  
ATOM   4931  CA  THR A 630     -12.196   9.446 -29.080  1.00  0.96           C  
ATOM   4932  C   THR A 630     -11.821   9.838 -30.506  1.00  0.95           C  
ATOM   4933  CB  THR A 630     -11.370  10.278 -28.082  1.00  0.95           C  
ATOM   4934  O   THR A 630     -10.825   9.353 -31.047  1.00  0.94           O  
ATOM   4935  CG2 THR A 630      -9.881   9.975 -28.213  1.00  0.90           C  
ATOM   4936  OG1 THR A 630     -11.587  11.671 -28.336  1.00  0.92           O  
ATOM   4937  N   ASP A 631     -12.554  10.741 -31.101  1.00  0.95           N  
ATOM   4938  CA  ASP A 631     -12.250  11.331 -32.401  1.00  0.95           C
[truncated: 142,268 more chars]
