# Supplementary material for: DepoScope: Accurate phage depolymerase annotation and domain delineation using large language models
Source: PLoS Comput Biol. 2024 Aug 5;20(8):e1011831. doi: 10.1371/journal.pcbi.1011831 (PMC11326577; doi:10.1371/journal.pcbi.1011831)
Supplement: S1 Data — (ZIP) [file pcbi.1011831.s003.zip › FN_FP_deposcope_032024/False_positives/NC_007636.1__YP_424954.pdb]

PARENT N/A
ATOM      1  N   MET A   1      11.228   2.912  61.099  1.00  0.80           N  
ATOM      2  CA  MET A   1      10.649   2.681  59.779  1.00  0.85           C  
ATOM      3  C   MET A   1      11.739   2.570  58.718  1.00  0.86           C  
ATOM      4  CB  MET A   1       9.677   3.804  59.413  1.00  0.79           C  
ATOM      5  O   MET A   1      12.538   3.492  58.544  1.00  0.83           O  
ATOM      6  CG  MET A   1       8.419   3.827  60.266  1.00  0.71           C  
ATOM      7  SD  MET A   1       7.283   5.194  59.807  1.00  0.74           S  
ATOM      8  CE  MET A   1       5.989   4.969  61.059  1.00  0.68           C  
ATOM      9  N   PRO A   2      11.909   1.415  58.041  1.00  0.82           N  
ATOM     10  CA  PRO A   2      12.945   1.354  57.007  1.00  0.85           C  
ATOM     11  C   PRO A   2      12.688   2.324  55.856  1.00  0.87           C  
ATOM     12  CB  PRO A   2      12.876  -0.097  56.524  1.00  0.82           C  
ATOM     13  O   PRO A   2      11.538   2.519  55.453  1.00  0.87           O  
ATOM     14  CG  PRO A   2      11.459  -0.511  56.759  1.00  0.79           C  
ATOM     15  CD  PRO A   2      10.948   0.205  57.975  1.00  0.79           C  
ATOM     16  N   LEU A   3      13.695   3.081  55.461  1.00  0.90           N  
ATOM     17  CA  LEU A   3      13.728   3.808  54.197  1.00  0.90           C  
ATOM     18  C   LEU A   3      14.000   2.862  53.032  1.00  0.90           C  
ATOM     19  CB  LEU A   3      14.794   4.906  54.238  1.00  0.88           C  
ATOM     20  O   LEU A   3      15.037   2.196  52.997  1.00  0.89           O  
ATOM     21  CG  LEU A   3      14.792   5.897  53.073  1.00  0.83           C  
ATOM     22  CD1 LEU A   3      13.568   6.803  53.150  1.00  0.78           C  
ATOM     23  CD2 LEU A   3      16.074   6.722  53.069  1.00  0.78           C  
ATOM     24  N   ILE A   4      13.133   2.751  52.148  1.00  0.90           N  
ATOM     25  CA  ILE A   4      13.267   2.000  50.905  1.00  0.91           C  
ATOM     26  C   ILE A   4      13.599   2.954  49.759  1.00  0.92           C  
ATOM     27  CB  ILE A   4      11.982   1.205  50.585  1.00  0.90           C  
ATOM     28  O   ILE A   4      12.962   3.999  49.609  1.00  0.92           O  
ATOM     29  CG1 ILE A   4      11.660   0.228  51.722  1.00  0.83           C  
ATOM     30  CG2 ILE A   4      12.123   0.464  49.251  1.00  0.81           C  
ATOM     31  CD1 ILE A   4      10.338  -0.506  51.553  1.00  0.78           C  
ATOM     32  N   THR A   5      14.559   2.584  48.973  1.00  0.91           N  
ATOM     33  CA  THR A   5      14.929   3.256  47.732  1.00  0.92           C  
ATOM     34  C   THR A   5      14.679   2.349  46.530  1.00  0.91           C  
ATOM     35  CB  THR A   5      16.406   3.691  47.751  1.00  0.90           C  
ATOM     36  O   THR A   5      15.179   1.224  46.480  1.00  0.90           O  
ATOM     37  CG2 THR A   5      16.768   4.466  46.489  1.00  0.86           C  
ATOM     38  OG1 THR A   5      16.638   4.525  48.893  1.00  0.90           O  
ATOM     39  N   GLN A   6      13.939   2.780  45.587  1.00  0.91           N  
ATOM     40  CA  GLN A   6      13.683   2.124  44.309  1.00  0.91           C  
ATOM     41  C   GLN A   6      14.217   2.956  43.147  1.00  0.92           C  
ATOM     42  CB  GLN A   6      12.186   1.868  44.127  1.00  0.89           C  
ATOM     43  O   GLN A   6      14.061   4.178  43.128  1.00  0.91           O  
ATOM     44  CG  GLN A   6      11.625   0.805  45.063  1.00  0.79           C  
ATOM     45  CD  GLN A   6      12.207  -0.571  44.804  1.00  0.74           C  
ATOM     46  NE2 GLN A   6      12.304  -1.381  45.852  1.00  0.66           N  
ATOM     47  OE1 GLN A   6      12.567  -0.905  43.670  1.00  0.72           O  
ATOM     48  N   SER A   7      14.850   2.325  42.200  1.00  0.91           N  
ATOM     49  CA  SER A   7      15.348   2.941  40.975  1.00  0.91           C  
ATOM     50  C   SER A   7      14.806   2.232  39.739  1.00  0.91           C  
ATOM     51  CB  SER A   7      16.877   2.927  40.951  1.00  0.89           C  
ATOM     52  O   SER A   7      14.784   1.000  39.683  1.00  0.90           O  
ATOM     53  OG  SER A   7      17.368   3.580  39.792  1.00  0.76           O  
ATOM     54  N   ILE A   8      14.401   2.968  38.795  1.00  0.90           N  
ATOM     55  CA  ILE A   8      14.051   2.566  37.436  1.00  0.91           C  
ATOM     56  C   ILE A   8      15.131   3.036  36.465  1.00  0.90           C  
ATOM     57  CB  ILE A   8      12.673   3.127  37.018  1.00  0.90           C  
ATOM     58  O   ILE A   8      15.291   4.238  36.239  1.00  0.89           O  
ATOM     59  CG1 ILE A   8      11.604   2.737  38.045  1.00  0.87           C  
ATOM     60  CG2 ILE A   8      12.293   2.636  35.618  1.00  0.86           C  
ATOM     61  CD1 ILE A   8      10.272   3.448  37.852  1.00  0.84           C  
ATOM     62  N   LYS A   9      15.930   2.143  35.956  1.00  0.89           N  
ATOM     63  CA  LYS A   9      17.163   2.426  35.227  1.00  0.89           C  
ATOM     64  C   LYS A   9      16.866   3.014  33.851  1.00  0.88           C  
ATOM     65  CB  LYS A   9      18.006   1.157  35.083  1.00  0.87           C  
ATOM     66  O   LYS A   9      17.644   3.817  33.332  1.00  0.86           O  
ATOM     67  CG  LYS A   9      18.594   0.653  36.393  1.00  0.84           C  
ATOM     68  CD  LYS A   9      19.453  -0.586  36.180  1.00  0.82           C  
ATOM     69  CE  LYS A   9      20.023  -1.106  37.493  1.00  0.79           C  
ATOM     70  NZ  LYS A   9      20.809  -2.361  37.298  1.00  0.78           N  
ATOM     71  N   ASN A  10      15.757   2.624  33.257  1.00  0.90           N  
ATOM     72  CA  ASN A  10      15.397   3.077  31.917  1.00  0.91           C  
ATOM     73  C   ASN A  10      13.884   3.141  31.734  1.00  0.91           C  
ATOM     74  CB  ASN A  10      16.022   2.168  30.857  1.00  0.87           C  
ATOM     75  O   ASN A  10      13.182   2.160  31.984  1.00  0.89           O  
ATOM     76  CG  ASN A  10      15.969   2.769  29.467  1.00  0.77           C  
ATOM     77  ND2 ASN A  10      16.828   2.285  28.578  1.00  0.72           N  
ATOM     78  OD1 ASN A  10      15.162   3.662  29.194  1.00  0.71           O  
ATOM     79  N   LEU A  11      13.312   4.255  31.237  1.00  0.92           N  
ATOM     80  CA  LEU A  11      11.895   4.476  30.969  1.00  0.93           C  
ATOM     81  C   LEU A  11      11.556   4.138  29.521  1.00  0.92           C  
ATOM     82  CB  LEU A  11      11.512   5.927  31.270  1.00  0.91           C  
ATOM     83  O   LEU A  11      11.056   4.989  28.782  1.00  0.89           O  
ATOM     84  CG  LEU A  11      11.596   6.361  32.735  1.00  0.89           C  
ATOM     85  CD1 LEU A  11      11.232   7.835  32.872  1.00  0.86           C  
ATOM     86  CD2 LEU A  11      10.687   5.497  33.602  1.00  0.86           C  
ATOM     87  N   LYS A  12      11.779   2.859  29.133  1.00  0.92           N  
ATOM     88  CA  LYS A  12      11.611   2.400  27.757  1.00  0.93           C  
ATOM     89  C   LYS A  12      10.311   1.619  27.593  1.00  0.93           C  
ATOM     90  CB  LYS A  12      12.799   1.537  27.330  1.00  0.92           C  
ATOM     91  O   LYS A  12       9.927   1.270  26.475  1.00  0.91           O  
ATOM     92  CG  LYS A  12      12.918   0.226  28.094  1.00  0.89           C  
ATOM     93  CD  LYS A  12      14.089  -0.608  27.593  1.00  0.86           C  
ATOM     94  CE  LYS A  12      14.176  -1.944  28.319  1.00  0.85           C  
ATOM     95  NZ  LYS A  12      15.261  -2.807  27.763  1.00  0.83           N  
ATOM     96  N   GLY A  13       9.550   1.334  28.678  1.00  0.92           N  
ATOM     97  CA  GLY A  13       8.442   0.393  28.715  1.00  0.92           C  
ATOM     98  C   GLY A  13       7.173   0.941  28.089  1.00  0.93           C  
ATOM     99  O   GLY A  13       6.227   0.192  27.834  1.00  0.92           O  
ATOM    100  N   GLY A  14       7.071   2.196  27.793  1.00  0.94           N  
ATOM    101  CA  GLY A  14       5.870   2.802  27.238  1.00  0.94           C  
ATOM    102  C   GLY A  14       4.728   2.882  28.234  1.00  0.94           C  
ATOM    103  O   GLY A  14       4.938   3.213  29.402  1.00  0.92           O  
ATOM    104  N   ILE A  15       3.475   2.592  27.733  1.00  0.95           N  
ATOM    105  CA  ILE A  15       2.289   2.660  28.579  1.00  0.95           C  
ATOM    106  C   ILE A  15       1.736   1.255  28.808  1.00  0.94           C  
ATOM    107  CB  ILE A  15       1.203   3.568  27.958  1.00  0.92           C  
ATOM    108  O   ILE A  15       1.887   0.376  27.956  1.00  0.92           O  
ATOM    109  CG1 ILE A  15       0.778   3.031  26.587  1.00  0.72           C  
ATOM    110  CG2 ILE A  15       1.704   5.012  27.849  1.00  0.71           C  
ATOM    111  CD1 ILE A  15      -0.436   3.734  25.996  1.00  0.69           C  
ATOM    112  N   SER A  16       1.058   1.080  29.937  1.00  0.94           N  
ATOM    113  CA  SER A  16       0.252  -0.106  30.209  1.00  0.94           C  
ATOM    114  C   SER A  16      -1.053   0.261  30.909  1.00  0.93           C  
ATOM    115  CB  SER A  16       1.036  -1.103  31.064  1.00  0.93           C  
ATOM    116  O   SER A  16      -1.054   1.045  31.860  1.00  0.91           O  
ATOM    117  OG  SER A  16       0.256  -2.255  31.335  1.00  0.90           O  
ATOM    118  N   GLN A  17      -2.158  -0.321  30.487  1.00  0.93           N  
ATOM    119  CA  GLN A  17      -3.484  -0.163  31.073  1.00  0.93           C  
ATOM    120  C   GLN A  17      -3.810  -1.318  32.017  1.00  0.90           C  
ATOM    121  CB  GLN A  17      -4.548  -0.064  29.979  1.00  0.91           C  
ATOM    122  O   GLN A  17      -4.939  -1.435  32.496  1.00  0.86           O  
ATOM    123  CG  GLN A  17      -4.458   1.209  29.147  1.00  0.88           C  
ATOM    124  CD  GLN A  17      -5.524   1.283  28.071  1.00  0.83           C  
ATOM    125  NE2 GLN A  17      -5.991   2.493  27.780  1.00  0.84           N  
ATOM    126  OE1 GLN A  17      -5.925   0.262  27.503  1.00  0.85           O  
ATOM    127  N   GLN A  18      -2.807  -2.211  32.236  1.00  0.90           N  
ATOM    128  CA  GLN A  18      -2.946  -3.274  33.227  1.00  0.91           C  
ATOM    129  C   GLN A  18      -3.045  -2.701  34.638  1.00  0.90           C  
ATOM    130  CB  GLN A  18      -1.771  -4.249  33.137  1.00  0.89           C  
ATOM    131  O   GLN A  18      -2.557  -1.600  34.902  1.00  0.89           O  
ATOM    132  CG  GLN A  18      -1.742  -5.060  31.849  1.00  0.84           C  
ATOM    133  CD  GLN A  18      -0.524  -5.959  31.748  1.00  0.80           C  
ATOM    134  NE2 GLN A  18      -0.664  -7.069  31.032  1.00  0.79           N  
ATOM    135  OE1 GLN A  18       0.534  -5.659  32.310  1.00  0.81           O  
ATOM    136  N   PRO A  19      -3.622  -3.429  35.552  1.00  0.88           N  
ATOM    137  CA  PRO A  19      -3.560  -3.028  36.959  1.00  0.89           C  
ATOM    138  C   PRO A  19      -2.133  -2.773  37.438  1.00  0.89           C  
ATOM    139  CB  PRO A  19      -4.177  -4.221  37.693  1.00  0.88           C  
ATOM    140  O   PRO A  19      -1.203  -3.464  37.014  1.00  0.89           O  
ATOM    141  CG  PRO A  19      -5.063  -4.874  36.683  1.00  0.87           C  
ATOM    142  CD  PRO A  19      -4.423  -4.743  35.331  1.00  0.87           C  
ATOM    143  N   ASP A  20      -1.990  -1.814  38.294  1.00  0.88           N  
ATOM    144  CA  ASP A  20      -0.701  -1.318  38.766  1.00  0.88           C  
ATOM    145  C   ASP A  20       0.188  -2.464  39.242  1.00  0.87           C  
ATOM    146  CB  ASP A  20      -0.898  -0.302  39.894  1.00  0.86           C  
ATOM    147  O   ASP A  20       1.410  -2.412  39.094  1.00  0.86           O  
ATOM    148  CG  ASP A  20      -1.488   1.012  39.411  1.00  0.83           C  
ATOM    149  OD1 ASP A  20      -1.170   1.446  38.283  1.00  0.82           O  
ATOM    150  OD2 ASP A  20      -2.275   1.620  40.168  1.00  0.84           O  
ATOM    151  N   ILE A  21      -0.409  -3.528  39.740  1.00  0.85           N  
ATOM    152  CA  ILE A  21       0.262  -4.687  40.319  1.00  0.85           C  
ATOM    153  C   ILE A  21       0.925  -5.505  39.214  1.00  0.85           C  
ATOM    154  CB  ILE A  21      -0.723  -5.567  41.121  1.00  0.82           C  
ATOM    155  O   ILE A  21       1.991  -6.091  39.421  1.00  0.83           O  
ATOM    156  CG1 ILE A  21       0.041  -6.619  41.933  1.00  0.72           C  
ATOM    157  CG2 ILE A  21      -1.739  -6.229  40.186  1.00  0.71           C  
ATOM    158  CD1 ILE A  21      -0.783  -7.269  43.036  1.00  0.69           C  
ATOM    159  N   LEU A  22       0.365  -5.461  37.988  1.00  0.86           N  
ATOM    160  CA  LEU A  22       0.839  -6.227  36.840  1.00  0.87           C  
ATOM    161  C   LEU A  22       1.705  -5.362  35.930  1.00  0.86           C  
ATOM    162  CB  LEU A  22      -0.342  -6.796  36.050  1.00  0.86           C  
ATOM    163  O   LEU A  22       2.380  -5.876  35.035  1.00  0.85           O  
ATOM    164  CG  LEU A  22      -1.228  -7.802  36.785  1.00  0.85           C  
ATOM    165  CD1 LEU A  22      -2.341  -8.298  35.868  1.00  0.84           C  
ATOM    166  CD2 LEU A  22      -0.395  -8.970  37.304  1.00  0.84           C  
ATOM    167  N   ARG A  23       1.699  -4.090  36.084  1.00  0.88           N  
ATOM    168  CA  ARG A  23       2.469  -3.160  35.266  1.00  0.89           C  
ATOM    169  C   ARG A  23       3.954  -3.233  35.605  1.00  0.88           C  
ATOM    170  CB  ARG A  23       1.959  -1.729  35.451  1.00  0.88           C  
ATOM    171  O   ARG A  23       4.328  -3.245  36.779  1.00  0.86           O  
ATOM    172  CG  ARG A  23       2.443  -0.759  34.386  1.00  0.87           C  
ATOM    173  CD  ARG A  23       1.850   0.630  34.576  1.00  0.86           C  
ATOM    174  NE  ARG A  23       0.400   0.624  34.403  1.00  0.85           N  
ATOM    175  NH1 ARG A  23      -0.031   1.951  36.245  1.00  0.81           N  
ATOM    176  NH2 ARG A  23      -1.760   1.181  34.951  1.00  0.80           N  
ATOM    177  CZ  ARG A  23      -0.460   1.252  35.200  1.00  0.84           C  
ATOM    178  N   PHE A  24       4.824  -3.218  34.638  1.00  0.86           N  
ATOM    179  CA  PHE A  24       6.264  -3.152  34.857  1.00  0.87           C  
ATOM    180  C   PHE A  24       6.668  -1.783  35.392  1.00  0.87           C  
ATOM    181  CB  PHE A  24       7.020  -3.453  33.559  1.00  0.85           C  
ATOM    182  O   PHE A  24       5.972  -0.792  35.164  1.00  0.86           O  
ATOM    183  CG  PHE A  24       6.791  -4.843  33.032  1.00  0.82           C  
ATOM    184  CD1 PHE A  24       6.996  -5.952  33.844  1.00  0.78           C  
ATOM    185  CD2 PHE A  24       6.371  -5.042  31.723  1.00  0.79           C  
ATOM    186  CE1 PHE A  24       6.784  -7.241  33.358  1.00  0.79           C  
ATOM    187  CE2 PHE A  24       6.158  -6.326  31.231  1.00  0.80           C  
ATOM    188  CZ  PHE A  24       6.366  -7.424  32.050  1.00  0.76           C  
ATOM    189  N   SER A  25       7.701  -1.680  36.084  1.00  0.87           N  
ATOM    190  CA  SER A  25       8.130  -0.476  36.790  1.00  0.88           C  
ATOM    191  C   SER A  25       8.494   0.637  35.813  1.00  0.89           C  
ATOM    192  CB  SER A  25       9.324  -0.782  37.695  1.00  0.86           C  
ATOM    193  O   SER A  25       8.423   1.819  36.156  1.00  0.88           O  
ATOM    194  OG  SER A  25      10.332  -1.476  36.980  1.00  0.81           O  
ATOM    195  N   ASP A  26       8.845   0.291  34.587  1.00  0.90           N  
ATOM    196  CA  ASP A  26       9.278   1.227  33.553  1.00  0.91           C  
ATOM    197  C   ASP A  26       8.113   1.624  32.650  1.00  0.91           C  
ATOM    198  CB  ASP A  26      10.408   0.620  32.719  1.00  0.89           C  
ATOM    199  O   ASP A  26       8.270   2.458  31.755  1.00  0.90           O  
ATOM    200  CG  ASP A  26       9.991  -0.642  31.985  1.00  0.86           C  
ATOM    201  OD1 ASP A  26       9.053  -1.331  32.440  1.00  0.85           O  
ATOM    202  OD2 ASP A  26      10.608  -0.952  30.943  1.00  0.87           O  
ATOM    203  N   GLN A  27       6.916   1.060  32.883  1.00  0.92           N  
ATOM    204  CA  GLN A  27       5.709   1.427  32.151  1.00  0.93           C  
ATOM    205  C   GLN A  27       4.967   2.563  32.849  1.00  0.92           C  
ATOM    206  CB  GLN A  27       4.787   0.217  31.994  1.00  0.92           C  
ATOM    207  O   GLN A  27       4.786   2.538  34.068  1.00  0.92           O  
ATOM    208  CG  GLN A  27       5.319  -0.842  31.037  1.00  0.92           C  
ATOM    209  CD  GLN A  27       4.436  -2.074  30.976  1.00  0.90           C  
ATOM    210  NE2 GLN A  27       4.527  -2.814  29.876  1.00  0.91           N  
ATOM    211  OE1 GLN A  27       3.679  -2.360  31.909  1.00  0.90           O  
ATOM    212  N   GLY A  28       4.530   3.506  32.105  1.00  0.94           N  
ATOM    213  CA  GLY A  28       3.692   4.595  32.582  1.00  0.95           C  
ATOM    214  C   GLY A  28       2.209   4.304  32.459  1.00  0.94           C  
ATOM    215  O   GLY A  28       1.812   3.342  31.797  1.00  0.94           O  
ATOM    216  N   GLU A  29       1.369   5.130  33.022  1.00  0.94           N  
ATOM    217  CA  GLU A  29      -0.083   5.145  32.873  1.00  0.94           C  
ATOM    218  C   GLU A  29      -0.497   5.834  31.576  1.00  0.94           C  
ATOM    219  CB  GLU A  29      -0.740   5.837  34.069  1.00  0.93           C  
ATOM    220  O   GLU A  29      -1.436   5.397  30.907  1.00  0.93           O  
ATOM    221  CG  GLU A  29      -0.615   5.063  35.373  1.00  0.84           C  
ATOM    222  CD  GLU A  29      -1.280   5.758  36.550  1.00  0.78           C  
ATOM    223  OE1 GLU A  29      -1.918   6.816  36.349  1.00  0.79           O  
ATOM    224  OE2 GLU A  29      -1.162   5.240  37.684  1.00  0.76           O  
ATOM    225  N   ALA A  30       0.159   6.878  31.207  1.00  0.95           N  
ATOM    226  CA  ALA A  30      -0.067   7.637  29.980  1.00  0.96           C  
ATOM    227  C   ALA A  30       1.247   8.161  29.409  1.00  0.96           C  
ATOM    228  CB  ALA A  30      -1.030   8.793  30.239  1.00  0.95           C  
ATOM    229  O   ALA A  30       2.159   8.518  30.159  1.00  0.96           O  
ATOM    230  N   GLN A  31       1.332   8.205  28.133  1.00  0.96           N  
ATOM    231  CA  GLN A  31       2.472   8.704  27.371  1.00  0.96           C  
ATOM    232  C   GLN A  31       2.014   9.428  26.108  1.00  0.96           C  
ATOM    233  CB  GLN A  31       3.417   7.558  27.006  1.00  0.95           C  
ATOM    234  O   GLN A  31       1.658   8.791  25.115  1.00  0.95           O  
ATOM    235  CG  GLN A  31       4.701   8.014  26.326  1.00  0.88           C  
ATOM    236  CD  GLN A  31       5.670   6.873  26.077  1.00  0.82           C  
ATOM    237  NE2 GLN A  31       6.423   6.961  24.986  1.00  0.80           N  
ATOM    238  OE1 GLN A  31       5.743   5.921  26.860  1.00  0.83           O  
ATOM    239  N   VAL A  32       2.060  10.744  26.120  1.00  0.97           N  
ATOM    240  CA  VAL A  32       1.624  11.620  25.038  1.00  0.97           C  
ATOM    241  C   VAL A  32       2.813  12.416  24.505  1.00  0.97           C  
ATOM    242  CB  VAL A  32       0.504  12.579  25.500  1.00  0.97           C  
ATOM    243  O   VAL A  32       3.533  13.058  25.274  1.00  0.97           O  
ATOM    244  CG1 VAL A  32      -0.007  13.417  24.329  1.00  0.94           C  
ATOM    245  CG2 VAL A  32      -0.640  11.794  26.140  1.00  0.94           C  
ATOM    246  N   ASN A  33       3.026  12.327  23.196  1.00  0.97           N  
ATOM    247  CA  ASN A  33       4.059  13.034  22.446  1.00  0.98           C  
ATOM    248  C   ASN A  33       5.456  12.696  22.961  1.00  0.97           C  
ATOM    249  CB  ASN A  33       3.824  14.545  22.502  1.00  0.97           C  
ATOM    250  O   ASN A  33       6.329  13.564  23.013  1.00  0.97           O  
ATOM    251  CG  ASN A  33       2.603  14.975  21.713  1.00  0.97           C  
ATOM    252  ND2 ASN A  33       1.954  16.043  22.161  1.00  0.95           N  
ATOM    253  OD1 ASN A  33       2.246  14.352  20.709  1.00  0.94           O  
ATOM    254  N   CYS A  34       5.667  11.477  23.394  1.00  0.97           N  
ATOM    255  CA  CYS A  34       6.941  10.934  23.851  1.00  0.97           C  
ATOM    256  C   CYS A  34       7.507   9.944  22.840  1.00  0.96           C  
ATOM    257  CB  CYS A  34       6.778  10.253  25.209  1.00  0.96           C  
ATOM    258  O   CYS A  34       6.770   9.409  22.010  1.00  0.95           O  
ATOM    259  SG  CYS A  34       6.272  11.376  26.531  1.00  0.96           S  
ATOM    260  N   TRP A  35       8.765   9.703  22.947  1.00  0.94           N  
ATOM    261  CA  TRP A  35       9.528   8.684  22.233  1.00  0.95           C  
ATOM    262  C   TRP A  35      10.409   7.891  23.192  1.00  0.93           C  
ATOM    263  CB  TRP A  35      10.389   9.324  21.140  1.00  0.94           C  
ATOM    264  O   TRP A  35      11.389   8.418  23.724  1.00  0.90           O  
ATOM    265  CG  TRP A  35      11.197   8.341  20.347  1.00  0.90           C  
ATOM    266  CD1 TRP A  35      12.545   8.129  20.427  1.00  0.84           C  
ATOM    267  CD2 TRP A  35      10.707   7.439  19.351  1.00  0.85           C  
ATOM    268  CE2 TRP A  35      11.815   6.708  18.867  1.00  0.87           C  
ATOM    269  CE3 TRP A  35       9.437   7.177  18.820  1.00  0.82           C  
ATOM    270  NE1 TRP A  35      12.923   7.148  19.539  1.00  0.85           N  
ATOM    271  CH2 TRP A  35      10.436   5.495  17.374  1.00  0.83           C  
ATOM    272  CZ2 TRP A  35      11.690   5.731  17.876  1.00  0.84           C  
ATOM    273  CZ3 TRP A  35       9.315   6.205  17.834  1.00  0.83           C  
ATOM    274  N   SER A  36      10.053   6.685  23.443  1.00  0.94           N  
ATOM    275  CA  SER A  36      10.831   5.811  24.315  1.00  0.93           C  
ATOM    276  C   SER A  36      11.926   5.087  23.538  1.00  0.92           C  
ATOM    277  CB  SER A  36       9.922   4.791  25.001  1.00  0.92           C  
ATOM    278  O   SER A  36      11.661   4.490  22.492  1.00  0.90           O  
ATOM    279  OG  SER A  36       8.888   5.441  25.719  1.00  0.81           O  
ATOM    280  N   SER A  37      13.168   5.101  24.061  1.00  0.91           N  
ATOM    281  CA  SER A  37      14.346   4.471  23.475  1.00  0.90           C  
ATOM    282  C   SER A  37      15.121   3.671  24.517  1.00  0.89           C  
ATOM    283  CB  SER A  37      15.260   5.523  22.846  1.00  0.88           C  
ATOM    284  O   SER A  37      15.225   4.085  25.674  1.00  0.88           O  
ATOM    285  OG  SER A  37      16.458   4.931  22.373  1.00  0.80           O  
ATOM    286  N   GLU A  38      15.729   2.622  24.130  1.00  0.88           N  
ATOM    287  CA  GLU A  38      16.512   1.783  25.032  1.00  0.87           C  
ATOM    288  C   GLU A  38      17.764   2.510  25.514  1.00  0.86           C  
ATOM    289  CB  GLU A  38      16.896   0.469  24.347  1.00  0.85           C  
ATOM    290  O   GLU A  38      18.168   2.363  26.669  1.00  0.83           O  
ATOM    291  CG  GLU A  38      17.619  -0.511  25.259  1.00  0.77           C  
ATOM    292  CD  GLU A  38      18.047  -1.786  24.550  1.00  0.73           C  
ATOM    293  OE1 GLU A  38      17.862  -1.886  23.316  1.00  0.71           O  
ATOM    294  OE2 GLU A  38      18.570  -2.694  25.234  1.00  0.68           O  
ATOM    295  N   SER A  39      18.310   3.240  24.656  1.00  0.87           N  
ATOM    296  CA  SER A  39      19.583   3.895  24.941  1.00  0.87           C  
ATOM    297  C   SER A  39      19.371   5.236  25.636  1.00  0.87           C  
ATOM    298  CB  SER A  39      20.381   4.099  23.653  1.00  0.85           C  
ATOM    299  O   SER A  39      20.118   5.593  26.549  1.00  0.85           O  
ATOM    300  OG  SER A  39      19.575   4.694  22.651  1.00  0.78           O  
ATOM    301  N   ASP A  40      18.279   5.901  25.309  1.00  0.89           N  
ATOM    302  CA  ASP A  40      18.137   7.306  25.678  1.00  0.90           C  
ATOM    303  C   ASP A  40      16.993   7.499  26.672  1.00  0.91           C  
ATOM    304  CB  ASP A  40      17.905   8.167  24.435  1.00  0.88           C  
ATOM    305  O   ASP A  40      16.796   8.599  27.193  1.00  0.90           O  
ATOM    306  CG  ASP A  40      19.079   8.146  23.472  1.00  0.84           C  
ATOM    307  OD1 ASP A  40      20.212   8.476  23.884  1.00  0.83           O  
ATOM    308  OD2 ASP A  40      18.868   7.799  22.289  1.00  0.84           O  
ATOM    309  N   GLY A  41      16.275   6.510  26.935  1.00  0.92           N  
ATOM    310  CA  GLY A  41      15.117   6.544  27.815  1.00  0.93           C  
ATOM    311  C   GLY A  41      13.920   7.241  27.198  1.00  0.94           C  
ATOM    312  O   GLY A  41      13.612   7.035  26.023  1.00  0.94           O  
ATOM    313  N   LEU A  42      13.220   7.951  27.990  1.00  0.95           N  
ATOM    314  CA  LEU A  42      12.028   8.696  27.600  1.00  0.95           C  
ATOM    315  C   LEU A  42      12.402  10.064  27.039  1.00  0.95           C  
ATOM    316  CB  LEU A  42      11.085   8.862  28.795  1.00  0.95           C  
ATOM    317  O   LEU A  42      12.886  10.929  27.772  1.00  0.95           O  
ATOM    318  CG  LEU A  42       9.729   9.506  28.504  1.00  0.94           C  
ATOM    319  CD1 LEU A  42       8.818   8.519  27.781  1.00  0.92           C  
ATOM    320  CD2 LEU A  42       9.080   9.993  29.795  1.00  0.91           C  
ATOM    321  N   GLN A  43      12.072  10.312  25.799  1.00  0.95           N  
ATOM    322  CA  GLN A  43      12.349  11.553  25.083  1.00  0.96           C  
ATOM    323  C   GLN A  43      11.058  12.220  24.619  1.00  0.96           C  
ATOM    324  CB  GLN A  43      13.264  11.289  23.885  1.00  0.95           C  
ATOM    325  O   GLN A  43       9.998  11.591  24.606  1.00  0.96           O  
ATOM    326  CG  GLN A  43      14.609  10.682  24.261  1.00  0.91           C  
ATOM    327  CD  GLN A  43      15.513  10.471  23.061  1.00  0.87           C  
ATOM    328  NE2 GLN A  43      16.809  10.327  23.313  1.00  0.85           N  
ATOM    329  OE1 GLN A  43      15.050  10.437  21.916  1.00  0.87           O  
ATOM    330  N   LYS A  44      11.164  13.445  24.186  1.00  0.96           N  
ATOM    331  CA  LYS A  44      10.117  14.059  23.374  1.00  0.96           C  
ATOM    332  C   LYS A  44      10.031  13.402  22.000  1.00  0.96           C  
ATOM    333  CB  LYS A  44      10.367  15.561  23.222  1.00  0.95           C  
ATOM    334  O   LYS A  44      11.050  13.009  21.428  1.00  0.96           O  
ATOM    335  CG  LYS A  44      10.160  16.356  24.503  1.00  0.92           C  
ATOM    336  CD  LYS A  44      10.204  17.856  24.243  1.00  0.89           C  
ATOM    337  CE  LYS A  44       9.813  18.651  25.481  1.00  0.86           C  
ATOM    338  NZ  LYS A  44       9.764  20.118  25.206  1.00  0.83           N  
ATOM    339  N   ARG A  45       8.795  13.293  21.488  1.00  0.97           N  
ATOM    340  CA  ARG A  45       8.683  12.851  20.102  1.00  0.97           C  
ATOM    341  C   ARG A  45       9.468  13.766  19.170  1.00  0.96           C  
ATOM    342  CB  ARG A  45       7.215  12.798  19.671  1.00  0.96           C  
ATOM    343  O   ARG A  45       9.641  14.953  19.457  1.00  0.96           O  
ATOM    344  CG  ARG A  45       6.568  14.166  19.522  1.00  0.94           C  
ATOM    345  CD  ARG A  45       5.221  14.079  18.819  1.00  0.92           C  
ATOM    346  NE  ARG A  45       4.586  15.389  18.704  1.00  0.90           N  
ATOM    347  NH1 ARG A  45       5.723  16.002  16.789  1.00  0.83           N  
ATOM    348  NH2 ARG A  45       4.205  17.435  17.734  1.00  0.82           N  
ATOM    349  CZ  ARG A  45       4.840  16.272  17.743  1.00  0.88           C  
ATOM    350  N   PRO A  46      10.028  13.303  18.040  1.00  0.96           N  
ATOM    351  CA  PRO A  46      10.705  14.166  17.069  1.00  0.96           C  
ATOM    352  C   PRO A  46       9.833  15.331  16.607  1.00  0.96           C  
ATOM    353  CB  PRO A  46      11.008  13.217  15.906  1.00  0.95           C  
ATOM    354  O   PRO A  46       8.610  15.196  16.518  1.00  0.96           O  
ATOM    355  CG  PRO A  46      11.058  11.858  16.526  1.00  0.94           C  
ATOM    356  CD  PRO A  46      10.031  11.795  17.621  1.00  0.93           C  
ATOM    357  N   PRO A  47      10.444  16.512  16.307  1.00  0.97           N  
ATOM    358  CA  PRO A  47       9.688  17.627  15.732  1.00  0.97           C  
ATOM    359  C   PRO A  47       9.207  17.343  14.311  1.00  0.97           C  
ATOM    360  CB  PRO A  47      10.694  18.780  15.748  1.00  0.96           C  
ATOM    361  O   PRO A  47       9.868  16.614  13.566  1.00  0.97           O  
ATOM    362  CG  PRO A  47      12.028  18.126  15.585  1.00  0.95           C  
ATOM    363  CD  PRO A  47      11.998  16.799  16.288  1.00  0.94           C  
ATOM    364  N   THR A  48       8.104  17.982  13.906  1.00  0.97           N  
ATOM    365  CA  THR A  48       7.719  17.952  12.500  1.00  0.97           C  
ATOM    366  C   THR A  48       8.251  19.180  11.767  1.00  0.97           C  
ATOM    367  CB  THR A  48       6.189  17.879  12.341  1.00  0.96           C  
ATOM    368  O   THR A  48       8.177  20.297  12.282  1.00  0.96           O  
ATOM    369  CG2 THR A  48       5.623  16.641  13.029  1.00  0.94           C  
ATOM    370  OG1 THR A  48       5.597  19.047  12.923  1.00  0.93           O  
ATOM    371  N   VAL A  49       8.800  18.973  10.624  1.00  0.96           N  
ATOM    372  CA  VAL A  49       9.296  20.036   9.757  1.00  0.96           C  
ATOM    373  C   VAL A  49       8.324  20.256   8.600  1.00  0.96           C  
ATOM    374  CB  VAL A  49      10.707  19.714   9.214  1.00  0.95           C  
ATOM    375  O   VAL A  49       8.019  19.324   7.852  1.00  0.95           O  
ATOM    376  CG1 VAL A  49      11.191  20.821   8.278  1.00  0.93           C  
ATOM    377  CG2 VAL A  49      11.689  19.518  10.367  1.00  0.93           C  
ATOM    378  N   PHE A  50       7.900  21.489   8.479  1.00  0.95           N  
ATOM    379  CA  PHE A  50       7.033  21.892   7.378  1.00  0.95           C  
ATOM    380  C   PHE A  50       7.767  21.788   6.046  1.00  0.94           C  
ATOM    381  CB  PHE A  50       6.525  23.321   7.587  1.00  0.95           C  
ATOM    382  O   PHE A  50       8.878  22.302   5.901  1.00  0.93           O  
ATOM    383  CG  PHE A  50       5.689  23.841   6.449  1.00  0.95           C  
ATOM    384  CD1 PHE A  50       4.344  23.507   6.348  1.00  0.93           C  
ATOM    385  CD2 PHE A  50       6.248  24.664   5.481  1.00  0.93           C  
ATOM    386  CE1 PHE A  50       3.567  23.987   5.295  1.00  0.93           C  
ATOM    387  CE2 PHE A  50       5.478  25.147   4.426  1.00  0.93           C  
ATOM    388  CZ  PHE A  50       4.139  24.807   4.335  1.00  0.93           C  
ATOM    389  N   LYS A  51       7.171  21.204   5.134  1.00  0.94           N  
ATOM    390  CA  LYS A  51       7.709  21.095   3.781  1.00  0.93           C  
ATOM    391  C   LYS A  51       6.928  21.973   2.807  1.00  0.92           C  
ATOM    392  CB  LYS A  51       7.686  19.640   3.310  1.00  0.92           C  
ATOM    393  O   LYS A  51       7.498  22.863   2.172  1.00  0.89           O  
ATOM    394  CG  LYS A  51       8.684  18.742   4.025  1.00  0.85           C  
ATOM    395  CD  LYS A  51      10.117  19.202   3.792  1.00  0.80           C  
ATOM    396  CE  LYS A  51      11.123  18.219   4.376  1.00  0.74           C  
ATOM    397  NZ  LYS A  51      12.530  18.648   4.118  1.00  0.70           N  
ATOM    398  N   ARG A  52       5.567  21.712   2.809  1.00  0.92           N  
ATOM    399  CA  ARG A  52       4.699  22.448   1.895  1.00  0.92           C  
ATOM    400  C   ARG A  52       3.236  22.321   2.308  1.00  0.92           C  
ATOM    401  CB  ARG A  52       4.883  21.950   0.460  1.00  0.90           C  
ATOM    402  O   ARG A  52       2.819  21.282   2.823  1.00  0.91           O  
ATOM    403  CG  ARG A  52       4.166  22.795  -0.582  1.00  0.82           C  
ATOM    404  CD  ARG A  52       4.706  22.540  -1.982  1.00  0.79           C  
ATOM    405  NE  ARG A  52       4.109  23.444  -2.962  1.00  0.76           N  
ATOM    406  NH1 ARG A  52       5.581  22.907  -4.660  1.00  0.69           N  
ATOM    407  NH2 ARG A  52       3.921  24.447  -5.019  1.00  0.65           N  
ATOM    408  CZ  ARG A  52       4.538  23.597  -4.211  1.00  0.74           C  
ATOM    409  N   ARG A  53       2.456  23.290   1.896  1.00  0.92           N  
ATOM    410  CA  ARG A  53       0.999  23.214   1.908  1.00  0.92           C  
ATOM    411  C   ARG A  53       0.459  22.829   0.535  1.00  0.90           C  
ATOM    412  CB  ARG A  53       0.395  24.548   2.353  1.00  0.91           C  
ATOM    413  O   ARG A  53       0.830  23.431  -0.475  1.00  0.89           O  
ATOM    414  CG  ARG A  53      -1.123  24.539   2.437  1.00  0.90           C  
ATOM    415  CD  ARG A  53      -1.646  25.662   3.322  1.00  0.89           C  
ATOM    416  NE  ARG A  53      -1.278  25.462   4.721  1.00  0.87           N  
ATOM    417  NH1 ARG A  53      -1.740  27.631   5.368  1.00  0.85           N  
ATOM    418  NH2 ARG A  53      -0.974  26.110   6.903  1.00  0.84           N  
ATOM    419  CZ  ARG A  53      -1.332  26.401   5.660  1.00  0.86           C  
ATOM    420  N   LEU A  54      -0.340  21.828   0.567  1.00  0.91           N  
ATOM    421  CA  LEU A  54      -1.035  21.398  -0.641  1.00  0.90           C  
ATOM    422  C   LEU A  54      -2.214  22.316  -0.947  1.00  0.88           C  
ATOM    423  CB  LEU A  54      -1.522  19.954  -0.494  1.00  0.89           C  
ATOM    424  O   LEU A  54      -3.145  22.423  -0.146  1.00  0.85           O  
ATOM    425  CG  LEU A  54      -0.462  18.915  -0.124  1.00  0.89           C  
ATOM    426  CD1 LEU A  54      -1.076  17.519  -0.093  1.00  0.86           C  
ATOM    427  CD2 LEU A  54       0.705  18.969  -1.104  1.00  0.85           C  
ATOM    428  N   ASN A  55      -2.188  22.957  -2.001  1.00  0.87           N  
ATOM    429  CA  ASN A  55      -3.313  23.749  -2.487  1.00  0.87           C  
ATOM    430  C   ASN A  55      -4.294  22.898  -3.288  1.00  0.86           C  
ATOM    431  CB  ASN A  55      -2.816  24.924  -3.332  1.00  0.84           C  
ATOM    432  O   ASN A  55      -4.621  23.229  -4.429  1.00  0.83           O  
ATOM    433  CG  ASN A  55      -2.052  25.948  -2.517  1.00  0.79           C  
ATOM    434  ND2 ASN A  55      -1.123  26.646  -3.160  1.00  0.78           N  
ATOM    435  OD1 ASN A  55      -2.294  26.111  -1.318  1.00  0.76           O  
ATOM    436  N   ILE A  56      -4.748  21.816  -2.611  1.00  0.87           N  
ATOM    437  CA  ILE A  56      -5.648  20.853  -3.237  1.00  0.86           C  
ATOM    438  C   ILE A  56      -6.806  20.540  -2.293  1.00  0.87           C  
ATOM    439  CB  ILE A  56      -4.906  19.555  -3.625  1.00  0.84           C  
ATOM    440  O   ILE A  56      -6.633  20.526  -1.072  1.00  0.86           O  
ATOM    441  CG1 ILE A  56      -4.337  18.872  -2.376  1.00  0.78           C  
ATOM    442  CG2 ILE A  56      -3.798  19.848  -4.641  1.00  0.79           C  
ATOM    443  CD1 ILE A  56      -3.685  17.523  -2.650  1.00  0.76           C  
ATOM    444  N   ASP A  57      -7.971  20.320  -2.907  1.00  0.87           N  
ATOM    445  CA  ASP A  57      -9.074  19.695  -2.184  1.00  0.88           C  
ATOM    446  C   ASP A  57      -8.875  18.185  -2.079  1.00  0.88           C  
ATOM    447  CB  ASP A  57     -10.407  20.004  -2.868  1.00  0.86           C  
ATOM    448  O   ASP A  57      -8.940  17.473  -3.083  1.00  0.88           O  
ATOM    449  CG  ASP A  57     -11.605  19.484  -2.093  1.00  0.82           C  
ATOM    450  OD1 ASP A  57     -11.424  18.935  -0.985  1.00  0.83           O  
ATOM    451  OD2 ASP A  57     -12.741  19.622  -2.597  1.00  0.84           O  
ATOM    452  N   VAL A  58      -8.643  17.655  -0.907  1.00  0.91           N  
ATOM    453  CA  VAL A  58      -8.344  16.243  -0.691  1.00  0.91           C  
ATOM    454  C   VAL A  58      -9.642  15.469  -0.470  1.00  0.90           C  
ATOM    455  CB  VAL A  58      -7.392  16.041   0.509  1.00  0.88           C  
ATOM    456  O   VAL A  58      -9.653  14.236  -0.521  1.00  0.88           O  
ATOM    457  CG1 VAL A  58      -6.006  16.602   0.198  1.00  0.81           C  
ATOM    458  CG2 VAL A  58      -7.968  16.696   1.763  1.00  0.82           C  
ATOM    459  N   GLY A  59     -10.747  16.174  -0.243  1.00  0.90           N  
ATOM    460  CA  GLY A  59     -12.020  15.534   0.050  1.00  0.90           C  
ATOM    461  C   GLY A  59     -12.091  14.960   1.452  1.00  0.90           C  
ATOM    462  O   GLY A  59     -11.250  15.270   2.298  1.00  0.88           O  
ATOM    463  N   SER A  60     -13.095  14.063   1.781  1.00  0.88           N  
ATOM    464  CA  SER A  60     -13.351  13.622   3.148  1.00  0.88           C  
ATOM    465  C   SER A  60     -12.549  12.369   3.484  1.00  0.88           C  
ATOM    466  CB  SER A  60     -14.843  13.353   3.354  1.00  0.86           C  
ATOM    467  O   SER A  60     -12.115  12.190   4.623  1.00  0.87           O  
ATOM    468  OG  SER A  60     -15.326  12.433   2.391  1.00  0.79           O  
ATOM    469  N   ASN A  61     -12.273  11.464   2.562  1.00  0.93           N  
ATOM    470  CA  ASN A  61     -11.614  10.179   2.765  1.00  0.94           C  
ATOM    471  C   ASN A  61     -10.660   9.852   1.619  1.00  0.95           C  
ATOM    472  CB  ASN A  61     -12.649   9.064   2.928  1.00  0.91           C  
ATOM    473  O   ASN A  61     -10.859   8.871   0.900  1.00  0.94           O  
ATOM    474  CG  ASN A  61     -13.490   9.227   4.179  1.00  0.84           C  
ATOM    475  ND2 ASN A  61     -14.775   8.910   4.075  1.00  0.82           N  
ATOM    476  OD1 ASN A  61     -12.989   9.635   5.230  1.00  0.81           O  
ATOM    477  N   PRO A  62      -9.647  10.729   1.454  1.00  0.96           N  
ATOM    478  CA  PRO A  62      -8.719  10.523   0.340  1.00  0.96           C  
ATOM    479  C   PRO A  62      -7.851   9.278   0.517  1.00  0.96           C  
ATOM    480  CB  PRO A  62      -7.862  11.791   0.354  1.00  0.96           C  
ATOM    481  O   PRO A  62      -7.454   8.953   1.639  1.00  0.96           O  
ATOM    482  CG  PRO A  62      -7.828  12.213   1.787  1.00  0.95           C  
ATOM    483  CD  PRO A  62      -9.154  11.886   2.412  1.00  0.95           C  
ATOM    484  N   LYS A  63      -7.514   8.636  -0.596  1.00  0.96           N  
ATOM    485  CA  LYS A  63      -6.460   7.626  -0.643  1.00  0.96           C  
ATOM    486  C   LYS A  63      -5.122   8.247  -1.033  1.00  0.96           C  
ATOM    487  CB  LYS A  63      -6.828   6.512  -1.624  1.00  0.96           C  
ATOM    488  O   LYS A  63      -4.990   8.821  -2.115  1.00  0.96           O  
ATOM    489  CG  LYS A  63      -5.753   5.447  -1.782  1.00  0.93           C  
ATOM    490  CD  LYS A  63      -5.565   4.648  -0.498  1.00  0.89           C  
ATOM    491  CE  LYS A  63      -4.520   3.554  -0.667  1.00  0.86           C  
ATOM    492  NZ  LYS A  63      -4.372   2.733   0.572  1.00  0.84           N  
ATOM    493  N   PHE A  64      -4.147   8.082  -0.130  1.00  0.96           N  
ATOM    494  CA  PHE A  64      -2.768   8.467  -0.410  1.00  0.96           C  
ATOM    495  C   PHE A  64      -1.925   7.245  -0.756  1.00  0.96           C  
ATOM    496  CB  PHE A  64      -2.160   9.201   0.789  1.00  0.96           C  
ATOM    497  O   PHE A  64      -2.058   6.194  -0.127  1.00  0.95           O  
ATOM    498  CG  PHE A  64      -2.738  10.572   1.018  1.00  0.95           C  
ATOM    499  CD1 PHE A  64      -2.081  11.705   0.552  1.00  0.94           C  
ATOM    500  CD2 PHE A  64      -3.938  10.728   1.699  1.00  0.94           C  
ATOM    501  CE1 PHE A  64      -2.614  12.975   0.763  1.00  0.93           C  
ATOM    502  CE2 PHE A  64      -4.476  11.993   1.913  1.00  0.93           C  
ATOM    503  CZ  PHE A  64      -3.812  13.116   1.445  1.00  0.93           C  
ATOM    504  N   HIS A  65      -1.107   7.375  -1.762  1.00  0.96           N  
ATOM    505  CA  HIS A  65      -0.131   6.362  -2.149  1.00  0.97           C  
ATOM    506  C   HIS A  65       1.240   6.983  -2.395  1.00  0.96           C  
ATOM    507  CB  HIS A  65      -0.601   5.616  -3.399  1.00  0.96           C  
ATOM    508  O   HIS A  65       1.369   7.920  -3.185  1.00  0.96           O  
ATOM    509  CG  HIS A  65       0.310   4.505  -3.812  1.00  0.96           C  
ATOM    510  CD2 HIS A  65       1.125   4.376  -4.885  1.00  0.95           C  
ATOM    511  ND1 HIS A  65       0.451   3.346  -3.080  1.00  0.94           N  
ATOM    512  CE1 HIS A  65       1.316   2.551  -3.686  1.00  0.94           C  
ATOM    513  NE2 HIS A  65       1.740   3.152  -4.784  1.00  0.94           N  
ATOM    514  N   LEU A  66       2.199   6.477  -1.664  1.00  0.95           N  
ATOM    515  CA  LEU A  66       3.572   6.934  -1.848  1.00  0.95           C  
ATOM    516  C   LEU A  66       4.284   6.102  -2.910  1.00  0.95           C  
ATOM    517  CB  LEU A  66       4.342   6.863  -0.527  1.00  0.94           C  
ATOM    518  O   LEU A  66       4.409   4.883  -2.769  1.00  0.93           O  
ATOM    519  CG  LEU A  66       5.787   7.363  -0.556  1.00  0.92           C  
ATOM    520  CD1 LEU A  66       5.821   8.873  -0.772  1.00  0.89           C  
ATOM    521  CD2 LEU A  66       6.510   6.986   0.732  1.00  0.88           C  
ATOM    522  N   ILE A  67       4.760   6.774  -3.899  1.00  0.95           N  
ATOM    523  CA  ILE A  67       5.755   6.236  -4.819  1.00  0.95           C  
ATOM    524  C   ILE A  67       7.156   6.616  -4.344  1.00  0.93           C  
ATOM    525  CB  ILE A  67       5.523   6.742  -6.261  1.00  0.94           C  
ATOM    526  O   ILE A  67       7.479   7.800  -4.227  1.00  0.92           O  
ATOM    527  CG1 ILE A  67       4.108   6.386  -6.730  1.00  0.93           C  
ATOM    528  CG2 ILE A  67       6.577   6.166  -7.212  1.00  0.93           C  
ATOM    529  CD1 ILE A  67       3.770   6.901  -8.123  1.00  0.91           C  
ATOM    530  N   ASN A  68       7.950   5.587  -4.052  1.00  0.92           N  
ATOM    531  CA  ASN A  68       9.367   5.726  -3.733  1.00  0.92           C  
ATOM    532  C   ASN A  68      10.239   4.926  -4.696  1.00  0.88           C  
ATOM    533  CB  ASN A  68       9.637   5.296  -2.290  1.00  0.90           C  
ATOM    534  O   ASN A  68      10.460   3.730  -4.493  1.00  0.84           O  
ATOM    535  CG  ASN A  68      11.074   5.536  -1.869  1.00  0.87           C  
ATOM    536  ND2 ASN A  68      11.562   4.725  -0.937  1.00  0.86           N  
ATOM    537  OD1 ASN A  68      11.739   6.442  -2.375  1.00  0.85           O  
ATOM    538  N   ARG A  69      10.681   5.576  -5.732  1.00  0.90           N  
ATOM    539  CA  ARG A  69      11.489   4.905  -6.745  1.00  0.89           C  
ATOM    540  C   ARG A  69      12.974   5.001  -6.412  1.00  0.86           C  
ATOM    541  CB  ARG A  69      11.223   5.503  -8.128  1.00  0.86           C  
ATOM    542  O   ARG A  69      13.674   3.986  -6.373  1.00  0.83           O  
ATOM    543  CG  ARG A  69      11.910   4.760  -9.262  1.00  0.77           C  
ATOM    544  CD  ARG A  69      11.617   5.397 -10.613  1.00  0.73           C  
ATOM    545  NE  ARG A  69      12.519   4.904 -11.650  1.00  0.69           N  
ATOM    546  NH1 ARG A  69      11.408   5.929 -13.396  1.00  0.62           N  
ATOM    547  NH2 ARG A  69      13.277   4.667 -13.805  1.00  0.56           N  
ATOM    548  CZ  ARG A  69      12.399   5.168 -12.948  1.00  0.69           C  
ATOM    549  N   ASP A  70      13.414   6.255  -6.275  1.00  0.87           N  
ATOM    550  CA  ASP A  70      14.755   6.611  -5.821  1.00  0.87           C  
ATOM    551  C   ASP A  70      14.733   7.894  -4.994  1.00  0.88           C  
ATOM    552  CB  ASP A  70      15.701   6.770  -7.013  1.00  0.85           C  
ATOM    553  O   ASP A  70      13.662   8.392  -4.640  1.00  0.87           O  
ATOM    554  CG  ASP A  70      15.280   7.880  -7.960  1.00  0.82           C  
ATOM    555  OD1 ASP A  70      15.043   9.017  -7.499  1.00  0.82           O  
ATOM    556  OD2 ASP A  70      15.182   7.614  -9.177  1.00  0.84           O  
ATOM    557  N   GLU A  71      15.812   8.541  -4.636  1.00  0.88           N  
ATOM    558  CA  GLU A  71      15.921   9.676  -3.725  1.00  0.88           C  
ATOM    559  C   GLU A  71      15.350  10.945  -4.352  1.00  0.88           C  
ATOM    560  CB  GLU A  71      17.380   9.901  -3.318  1.00  0.86           C  
ATOM    561  O   GLU A  71      14.967  11.877  -3.642  1.00  0.86           O  
ATOM    562  CG  GLU A  71      17.963   8.776  -2.476  1.00  0.79           C  
ATOM    563  CD  GLU A  71      19.381   9.054  -2.002  1.00  0.76           C  
ATOM    564  OE1 GLU A  71      19.980  10.063  -2.440  1.00  0.77           O  
ATOM    565  OE2 GLU A  71      19.897   8.257  -1.187  1.00  0.74           O  
ATOM    566  N   GLN A  72      15.288  10.967  -5.654  1.00  0.87           N  
ATOM    567  CA  GLN A  72      14.845  12.148  -6.387  1.00  0.87           C  
ATOM    568  C   GLN A  72      13.392  12.007  -6.832  1.00  0.87           C  
ATOM    569  CB  GLN A  72      15.744  12.396  -7.600  1.00  0.85           C  
ATOM    570  O   GLN A  72      12.654  12.993  -6.882  1.00  0.87           O  
ATOM    571  CG  GLN A  72      17.197  12.675  -7.241  1.00  0.79           C  
ATOM    572  CD  GLN A  72      18.056  12.965  -8.458  1.00  0.77           C  
ATOM    573  NE2 GLN A  72      19.313  13.328  -8.223  1.00  0.74           N  
ATOM    574  OE1 GLN A  72      17.595  12.863  -9.599  1.00  0.78           O  
ATOM    575  N   GLU A  73      12.946  10.858  -7.114  1.00  0.90           N  
ATOM    576  CA  GLU A  73      11.621  10.583  -7.661  1.00  0.91           C  
ATOM    577  C   GLU A  73      10.708   9.962  -6.608  1.00  0.91           C  
ATOM    578  CB  GLU A  73      11.722   9.661  -8.879  1.00  0.88           C  
ATOM    579  O   GLU A  73      10.381   8.776  -6.684  1.00  0.89           O  
ATOM    580  CG  GLU A  73      12.467  10.275 -10.055  1.00  0.83           C  
ATOM    581  CD  GLU A  73      12.270   9.512 -11.355  1.00  0.79           C  
ATOM    582  OE1 GLU A  73      12.311   8.261 -11.337  1.00  0.82           O  
ATOM    583  OE2 GLU A  73      12.074  10.171 -12.401  1.00  0.81           O  
ATOM    584  N   GLN A  74      10.263  10.733  -5.729  1.00  0.92           N  
ATOM    585  CA  GLN A  74       9.360  10.402  -4.632  1.00  0.93           C  
ATOM    586  C   GLN A  74       8.093  11.252  -4.686  1.00  0.93           C  
ATOM    587  CB  GLN A  74      10.059  10.588  -3.285  1.00  0.92           C  
ATOM    588  O   GLN A  74       8.161  12.481  -4.617  1.00  0.92           O  
ATOM    589  CG  GLN A  74      11.226   9.636  -3.061  1.00  0.89           C  
ATOM    590  CD  GLN A  74      12.005   9.948  -1.797  1.00  0.86           C  
ATOM    591  NE2 GLN A  74      12.880   9.032  -1.398  1.00  0.87           N  
ATOM    592  OE1 GLN A  74      11.821  11.005  -1.184  1.00  0.87           O  
ATOM    593  N   TYR A  75       6.955  10.644  -4.826  1.00  0.92           N  
ATOM    594  CA  TYR A  75       5.683  11.314  -5.074  1.00  0.93           C  
ATOM    595  C   TYR A  75       4.601  10.797  -4.133  1.00  0.93           C  
ATOM    596  CB  TYR A  75       5.246  11.117  -6.529  1.00  0.93           C  
ATOM    597  O   TYR A  75       4.509   9.592  -3.886  1.00  0.93           O  
ATOM    598  CG  TYR A  75       6.324  11.441  -7.535  1.00  0.91           C  
ATOM    599  CD1 TYR A  75       6.568  12.755  -7.925  1.00  0.89           C  
ATOM    600  CD2 TYR A  75       7.099  10.433  -8.098  1.00  0.89           C  
ATOM    601  CE1 TYR A  75       7.559  13.058  -8.853  1.00  0.89           C  
ATOM    602  CE2 TYR A  75       8.093  10.723  -9.027  1.00  0.89           C  
ATOM    603  OH  TYR A  75       9.298  12.331 -10.317  1.00  0.86           O  
ATOM    604  CZ  TYR A  75       8.315  12.037  -9.397  1.00  0.89           C  
ATOM    605  N   TYR A  76       3.711  11.653  -3.730  1.00  0.94           N  
ATOM    606  CA  TYR A  76       2.382  11.267  -3.270  1.00  0.94           C  
ATOM    607  C   TYR A  76       1.366  11.351  -4.403  1.00  0.94           C  
ATOM    608  CB  TYR A  76       1.937  12.156  -2.104  1.00  0.93           C  
ATOM    609  O   TYR A  76       1.208  12.403  -5.026  1.00  0.94           O  
ATOM    610  CG  TYR A  76       2.472  11.713  -0.764  1.00  0.91           C  
ATOM    611  CD1 TYR A  76       2.057  10.514  -0.189  1.00  0.87           C  
ATOM    612  CD2 TYR A  76       3.393  12.491  -0.071  1.00  0.87           C  
ATOM    613  CE1 TYR A  76       2.546  10.102   1.047  1.00  0.87           C  
ATOM    614  CE2 TYR A  76       3.888  12.089   1.165  1.00  0.86           C  
ATOM    615  OH  TYR A  76       3.947  10.492   2.938  1.00  0.84           O  
ATOM    616  CZ  TYR A  76       3.460  10.895   1.715  1.00  0.85           C  
ATOM    617  N   ILE A  77       0.674  10.278  -4.591  1.00  0.96           N  
ATOM    618  CA  ILE A  77      -0.563  10.268  -5.365  1.00  0.96           C  
ATOM    619  C   ILE A  77      -1.761  10.393  -4.426  1.00  0.96           C  
ATOM    620  CB  ILE A  77      -0.685   8.987  -6.221  1.00  0.96           C  
ATOM    621  O   ILE A  77      -1.904   9.609  -3.485  1.00  0.96           O  
ATOM    622  CG1 ILE A  77       0.584   8.781  -7.056  1.00  0.94           C  
ATOM    623  CG2 ILE A  77      -1.926   9.052  -7.116  1.00  0.94           C  
ATOM    624  CD1 ILE A  77       0.638   7.443  -7.780  1.00  0.92           C  
ATOM    625  N   VAL A  78      -2.625  11.359  -4.702  1.00  0.96           N  
ATOM    626  CA  VAL A  78      -3.832  11.622  -3.926  1.00  0.96           C  
ATOM    627  C   VAL A  78      -5.067  11.338  -4.779  1.00  0.96           C  
ATOM    628  CB  VAL A  78      -3.867  13.076  -3.405  1.00  0.95           C  
ATOM    629  O   VAL A  78      -5.314  12.026  -5.772  1.00  0.96           O  
ATOM    630  CG1 VAL A  78      -5.027  13.274  -2.432  1.00  0.93           C  
ATOM    631  CG2 VAL A  78      -2.540  13.436  -2.739  1.00  0.93           C  
ATOM    632  N   PHE A  79      -5.842  10.363  -4.424  1.00  0.97           N  
ATOM    633  CA  PHE A  79      -7.180  10.121  -4.952  1.00  0.97           C  
ATOM    634  C   PHE A  79      -8.236  10.784  -4.076  1.00  0.96           C  
ATOM    635  CB  PHE A  79      -7.453   8.617  -5.057  1.00  0.97           C  
ATOM    636  O   PHE A  79      -8.510  10.321  -2.967  1.00  0.94           O  
ATOM    637  CG  PHE A  79      -6.436   7.871  -5.877  1.00  0.97           C  
ATOM    638  CD1 PHE A  79      -6.639   7.656  -7.234  1.00  0.96           C  
ATOM    639  CD2 PHE A  79      -5.275   7.384  -5.289  1.00  0.96           C  
ATOM    640  CE1 PHE A  79      -5.699   6.965  -7.995  1.00  0.96           C  
ATOM    641  CE2 PHE A  79      -4.331   6.693  -6.043  1.00  0.95           C  
ATOM    642  CZ  PHE A  79      -4.545   6.484  -7.396  1.00  0.95           C  
ATOM    643  N   ASN A  80      -8.872  11.859  -4.598  1.00  0.96           N  
ATOM    644  CA  ASN A  80      -9.757  12.677  -3.776  1.00  0.95           C  
ATOM    645  C   ASN A  80     -11.224  12.348  -4.034  1.00  0.94           C  
ATOM    646  CB  ASN A  80      -9.495  14.165  -4.022  1.00  0.94           C  
ATOM    647  O   ASN A  80     -12.117  13.011  -3.502  1.00  0.92           O  
ATOM    648  CG  ASN A  80      -9.875  14.600  -5.424  1.00  0.89           C  
ATOM    649  ND2 ASN A  80      -9.607  15.860  -5.746  1.00  0.87           N  
ATOM    650  OD1 ASN A  80     -10.407  13.812  -6.209  1.00  0.86           O  
ATOM    651  N   GLY A  81     -11.514  11.353  -4.903  1.00  0.94           N  
ATOM    652  CA  GLY A  81     -12.848  10.892  -5.255  1.00  0.93           C  
ATOM    653  C   GLY A  81     -13.321  11.407  -6.602  1.00  0.92           C  
ATOM    654  O   GLY A  81     -14.153  10.776  -7.256  1.00  0.90           O  
ATOM    655  N   SER A  82     -12.812  12.495  -6.996  1.00  0.94           N  
ATOM    656  CA  SER A  82     -13.220  13.088  -8.265  1.00  0.94           C  
ATOM    657  C   SER A  82     -12.059  13.135  -9.252  1.00  0.93           C  
ATOM    658  CB  SER A  82     -13.770  14.498  -8.046  1.00  0.92           C  
ATOM    659  O   SER A  82     -12.263  13.037 -10.464  1.00  0.92           O  
ATOM    660  OG  SER A  82     -12.784  15.340  -7.475  1.00  0.87           O  
ATOM    661  N   ASN A  83     -10.815  13.258  -8.722  1.00  0.94           N  
ATOM    662  CA  ASN A  83      -9.614  13.448  -9.528  1.00  0.94           C  
ATOM    663  C   ASN A  83      -8.408  12.747  -8.910  1.00  0.95           C  
ATOM    664  CB  ASN A  83      -9.324  14.938  -9.715  1.00  0.91           C  
ATOM    665  O   ASN A  83      -8.453  12.329  -7.752  1.00  0.95           O  
ATOM    666  CG  ASN A  83      -8.346  15.206 -10.843  1.00  0.77           C  
ATOM    667  ND2 ASN A  83      -7.795  16.413 -10.876  1.00  0.73           N  
ATOM    668  OD1 ASN A  83      -8.089  14.334 -11.677  1.00  0.72           O  
ATOM    669  N   ILE A  84      -7.316  12.675  -9.618  1.00  0.96           N  
ATOM    670  CA  ILE A  84      -5.978  12.267  -9.205  1.00  0.97           C  
ATOM    671  C   ILE A  84      -5.055  13.483  -9.172  1.00  0.95           C  
ATOM    672  CB  ILE A  84      -5.402  11.183 -10.143  1.00  0.96           C  
ATOM    673  O   ILE A  84      -4.944  14.214 -10.160  1.00  0.94           O  
ATOM    674  CG1 ILE A  84      -6.379  10.007 -10.262  1.00  0.96           C  
ATOM    675  CG2 ILE A  84      -4.033  10.709  -9.645  1.00  0.96           C  
ATOM    676  CD1 ILE A  84      -5.957   8.953 -11.276  1.00  0.96           C  
ATOM    677  N   GLN A  85      -4.455  13.616  -8.090  1.00  0.95           N  
ATOM    678  CA  GLN A  85      -3.422  14.635  -7.939  1.00  0.95           C  
ATOM    679  C   GLN A  85      -2.079  14.006  -7.579  1.00  0.95           C  
ATOM    680  CB  GLN A  85      -3.826  15.656  -6.874  1.00  0.93           C  
ATOM    681  O   GLN A  85      -2.024  13.038  -6.818  1.00  0.95           O  
ATOM    682  CG  GLN A  85      -5.114  16.401  -7.194  1.00  0.83           C  
ATOM    683  CD  GLN A  85      -5.454  17.458  -6.160  1.00  0.79           C  
ATOM    684  NE2 GLN A  85      -6.193  18.480  -6.577  1.00  0.74           N  
ATOM    685  OE1 GLN A  85      -5.056  17.355  -4.995  1.00  0.79           O  
ATOM    686  N   ILE A  86      -1.031  14.551  -8.044  1.00  0.95           N  
ATOM    687  CA  ILE A  86       0.323  14.090  -7.758  1.00  0.95           C  
ATOM    688  C   ILE A  86       1.171  15.256  -7.258  1.00  0.94           C  
ATOM    689  CB  ILE A  86       0.976  13.447  -9.002  1.00  0.95           C  
ATOM    690  O   ILE A  86       1.181  16.330  -7.865  1.00  0.93           O  
ATOM    691  CG1 ILE A  86       0.099  12.309  -9.538  1.00  0.94           C  
ATOM    692  CG2 ILE A  86       2.385  12.944  -8.674  1.00  0.94           C  
ATOM    693  CD1 ILE A  86       0.656  11.632 -10.783  1.00  0.92           C  
ATOM    694  N   VAL A  87       1.922  14.943  -6.200  1.00  0.93           N  
ATOM    695  CA  VAL A  87       2.827  15.922  -5.607  1.00  0.93           C  
ATOM    696  C   VAL A  87       4.142  15.247  -5.226  1.00  0.93           C  
ATOM    697  CB  VAL A  87       2.197  16.599  -4.369  1.00  0.90           C  
ATOM    698  O   VAL A  87       4.147  14.117  -4.733  1.00  0.92           O  
ATOM    699  CG1 VAL A  87       0.988  17.441  -4.770  1.00  0.77           C  
ATOM    700  CG2 VAL A  87       1.802  15.551  -3.331  1.00  0.77           C  
ATOM    701  N   ASP A  88       5.220  15.847  -5.461  1.00  0.92           N  
ATOM    702  CA  ASP A  88       6.481  15.340  -4.931  1.00  0.91           C  
ATOM    703  C   ASP A  88       6.656  15.728  -3.464  1.00  0.90           C  
ATOM    704  CB  ASP A  88       7.659  15.861  -5.757  1.00  0.90           C  
ATOM    705  O   ASP A  88       5.872  16.513  -2.927  1.00  0.89           O  
ATOM    706  CG  ASP A  88       7.930  17.339  -5.537  1.00  0.87           C  
ATOM    707  OD1 ASP A  88       7.487  17.894  -4.508  1.00  0.87           O  
ATOM    708  OD2 ASP A  88       8.591  17.955  -6.401  1.00  0.86           O  
ATOM    709  N   LEU A  89       7.731  15.279  -2.858  1.00  0.90           N  
ATOM    710  CA  LEU A  89       7.929  15.489  -1.428  1.00  0.88           C  
ATOM    711  C   LEU A  89       8.412  16.909  -1.149  1.00  0.86           C  
ATOM    712  CB  LEU A  89       8.934  14.477  -0.872  1.00  0.87           C  
ATOM    713  O   LEU A  89       8.439  17.344   0.005  1.00  0.83           O  
ATOM    714  CG  LEU A  89       8.511  13.008  -0.916  1.00  0.86           C  
ATOM    715  CD1 LEU A  89       9.510  12.146  -0.150  1.00  0.83           C  
ATOM    716  CD2 LEU A  89       7.106  12.838  -0.349  1.00  0.83           C  
ATOM    717  N   SER A  90       8.730  17.574  -2.224  1.00  0.85           N  
ATOM    718  CA  SER A  90       9.028  19.000  -2.147  1.00  0.84           C  
ATOM    719  C   SER A  90       7.771  19.839  -2.345  1.00  0.84           C  
ATOM    720  CB  SER A  90      10.078  19.386  -3.190  1.00  0.82           C  
ATOM    721  O   SER A  90       7.782  21.049  -2.109  1.00  0.82           O  
ATOM    722  OG  SER A  90      11.295  18.698  -2.958  1.00  0.78           O  
ATOM    723  N   GLY A  91       6.670  19.126  -2.688  1.00  0.83           N  
ATOM    724  CA  GLY A  91       5.351  19.719  -2.836  1.00  0.82           C  
ATOM    725  C   GLY A  91       5.085  20.242  -4.235  1.00  0.83           C  
ATOM    726  O   GLY A  91       4.103  20.952  -4.462  1.00  0.81           O  
ATOM    727  N   ASN A  92       5.957  20.098  -5.240  1.00  0.88           N  
ATOM    728  CA  ASN A  92       5.646  20.388  -6.636  1.00  0.88           C  
ATOM    729  C   ASN A  92       4.520  19.500  -7.156  1.00  0.89           C  
ATOM    730  CB  ASN A  92       6.894  20.229  -7.508  1.00  0.87           C  
ATOM    731  O   ASN A  92       4.552  18.281  -6.978  1.00  0.89           O  
ATOM    732  CG  ASN A  92       8.077  21.018  -6.984  1.00  0.84           C  
ATOM    733  ND2 ASN A  92       9.190  20.333  -6.750  1.00  0.86           N  
ATOM    734  OD1 ASN A  92       7.991  22.234  -6.790  1.00  0.85           O  
ATOM    735  N   GLN A  93       3.599  20.157  -7.840  1.00  0.90           N  
ATOM    736  CA  GLN A  93       2.441  19.460  -8.390  1.00  0.90           C  
ATOM    737  C   GLN A  93       2.682  19.052  -9.840  1.00  0.91           C  
ATOM    738  CB  GLN A  93       1.190  20.335  -8.291  1.00  0.88           C  
ATOM    739  O   GLN A  93       3.227  19.830 -10.627  1.00  0.90           O  
ATOM    740  CG  GLN A  93      -0.094  19.618  -8.684  1.00  0.79           C  
ATOM    741  CD  GLN A  93      -1.337  20.436  -8.388  1.00  0.76           C  
ATOM    742  NE2 GLN A  93      -2.495  19.922  -8.789  1.00  0.69           N  
ATOM    743  OE1 GLN A  93      -1.258  21.521  -7.803  1.00  0.75           O  
ATOM    744  N   TYR A  94       2.180  17.890 -10.138  1.00  0.91           N  
ATOM    745  CA  TYR A  94       2.280  17.320 -11.477  1.00  0.92           C  
ATOM    746  C   TYR A  94       0.899  17.113 -12.087  1.00  0.91           C  
ATOM    747  CB  TYR A  94       3.040  15.991 -11.440  1.00  0.91           C  
ATOM    748  O   TYR A  94      -0.037  16.704 -11.395  1.00  0.90           O  
ATOM    749  CG  TYR A  94       4.477  16.124 -11.000  1.00  0.91           C  
ATOM    750  CD1 TYR A  94       5.510  16.177 -11.934  1.00  0.90           C  
ATOM    751  CD2 TYR A  94       4.806  16.197  -9.651  1.00  0.89           C  
ATOM    752  CE1 TYR A  94       6.836  16.299 -11.533  1.00  0.89           C  
ATOM    753  CE2 TYR A  94       6.129  16.318  -9.239  1.00  0.89           C  
ATOM    754  OH  TYR A  94       8.447  16.489  -9.783  1.00  0.88           O  
ATOM    755  CZ  TYR A  94       7.136  16.369 -10.186  1.00  0.88           C  
ATOM    756  N   SER A  95       0.816  17.442 -13.351  1.00  0.90           N  
ATOM    757  CA  SER A  95      -0.425  17.243 -14.093  1.00  0.90           C  
ATOM    758  C   SER A  95      -0.631  15.773 -14.442  1.00  0.92           C  
ATOM    759  CB  SER A  95      -0.426  18.084 -15.371  1.00  0.88           C  
ATOM    760  O   SER A  95       0.314  15.083 -14.830  1.00  0.92           O  
ATOM    761  OG  SER A  95       0.707  17.788 -16.168  1.00  0.79           O  
ATOM    762  N   VAL A  96      -1.876  15.332 -14.367  1.00  0.95           N  
ATOM    763  CA  VAL A  96      -2.323  14.021 -14.828  1.00  0.95           C  
ATOM    764  C   VAL A  96      -3.224  14.182 -16.050  1.00  0.95           C  
ATOM    765  CB  VAL A  96      -3.067  13.252 -13.714  1.00  0.95           C  
ATOM    766  O   VAL A  96      -4.265  14.839 -15.979  1.00  0.94           O  
ATOM    767  CG1 VAL A  96      -3.464  11.857 -14.194  1.00  0.94           C  
ATOM    768  CG2 VAL A  96      -2.203  13.163 -12.458  1.00  0.94           C  
ATOM    769  N   SER A  97      -2.823  13.627 -17.143  1.00  0.96           N  
ATOM    770  CA  SER A  97      -3.649  13.583 -18.345  1.00  0.97           C  
ATOM    771  C   SER A  97      -4.483  12.307 -18.396  1.00  0.97           C  
ATOM    772  CB  SER A  97      -2.780  13.684 -19.598  1.00  0.96           C  
ATOM    773  O   SER A  97      -4.189  11.338 -17.692  1.00  0.97           O  
ATOM    774  OG  SER A  97      -1.853  12.613 -19.655  1.00  0.95           O  
ATOM    775  N   GLY A  98      -5.599  12.280 -19.159  1.00  0.97           N  
ATOM    776  CA  GLY A  98      -6.455  11.124 -19.376  1.00  0.97           C  
ATOM    777  C   GLY A  98      -7.739  11.174 -18.570  1.00  0.97           C  
ATOM    778  O   GLY A  98      -7.963  12.115 -17.806  1.00  0.96           O  
ATOM    779  N   SER A  99      -8.646  10.154 -18.774  1.00  0.96           N  
ATOM    780  CA  SER A  99      -9.924  10.051 -18.075  1.00  0.97           C  
ATOM    781  C   SER A  99      -9.747   9.444 -16.687  1.00  0.97           C  
ATOM    782  CB  SER A  99     -10.912   9.211 -18.886  1.00  0.96           C  
ATOM    783  O   SER A  99      -9.250   8.324 -16.552  1.00  0.97           O  
ATOM    784  OG  SER A  99     -12.163   9.129 -18.225  1.00  0.95           O  
ATOM    785  N   VAL A 100     -10.261  10.152 -15.672  1.00  0.97           N  
ATOM    786  CA  VAL A 100     -10.147   9.742 -14.276  1.00  0.97           C  
ATOM    787  C   VAL A 100     -11.468   9.137 -13.806  1.00  0.97           C  
ATOM    788  CB  VAL A 100      -9.751  10.927 -13.367  1.00  0.95           C  
ATOM    789  O   VAL A 100     -11.697   8.989 -12.603  1.00  0.96           O  
ATOM    790  CG1 VAL A 100      -8.335  11.403 -13.687  1.00  0.85           C  
ATOM    791  CG2 VAL A 100     -10.750  12.073 -13.519  1.00  0.85           C  
ATOM    792  N   ASP A 101     -12.431   8.805 -14.761  1.00  0.97           N  
ATOM    793  CA  ASP A 101     -13.776   8.336 -14.445  1.00  0.98           C  
ATOM    794  C   ASP A 101     -13.733   7.022 -13.668  1.00  0.98           C  
ATOM    795  CB  ASP A 101     -14.599   8.164 -15.724  1.00  0.97           C  
ATOM    796  O   ASP A 101     -14.526   6.812 -12.748  1.00  0.98           O  
ATOM    797  CG  ASP A 101     -15.021   9.486 -16.340  1.00  0.95           C  
ATOM    798  OD1 ASP A 101     -15.264  10.458 -15.591  1.00  0.95           O  
ATOM    799  OD2 ASP A 101     -15.115   9.556 -17.584  1.00  0.95           O  
ATOM    800  N   TYR A 102     -12.723   6.217 -13.883  1.00  0.98           N  
ATOM    801  CA  TYR A 102     -12.536   4.909 -13.265  1.00  0.98           C  
ATOM    802  C   TYR A 102     -12.291   5.044 -11.767  1.00  0.98           C  
ATOM    803  CB  TYR A 102     -11.367   4.167 -13.920  1.00  0.98           C  
ATOM    804  O   TYR A 102     -12.688   4.176 -10.986  1.00  0.97           O  
ATOM    805  CG  TYR A 102     -11.150   2.776 -13.376  1.00  0.98           C  
ATOM    806  CD1 TYR A 102     -11.920   1.704 -13.822  1.00  0.98           C  
ATOM    807  CD2 TYR A 102     -10.176   2.531 -12.414  1.00  0.98           C  
ATOM    808  CE1 TYR A 102     -11.725   0.421 -13.322  1.00  0.98           C  
ATOM    809  CE2 TYR A 102      -9.972   1.251 -11.907  1.00  0.97           C  
ATOM    810  OH  TYR A 102     -10.552  -1.064 -11.868  1.00  0.96           O  
ATOM    811  CZ  TYR A 102     -10.750   0.205 -12.367  1.00  0.97           C  
ATOM    812  N   VAL A 103     -11.725   6.175 -11.278  1.00  0.98           N  
ATOM    813  CA  VAL A 103     -11.306   6.319  -9.887  1.00  0.98           C  
ATOM    814  C   VAL A 103     -12.346   7.128  -9.115  1.00  0.97           C  
ATOM    815  CB  VAL A 103      -9.919   6.991  -9.779  1.00  0.97           C  
ATOM    816  O   VAL A 103     -12.143   7.453  -7.943  1.00  0.94           O  
ATOM    817  CG1 VAL A 103      -8.835   6.091 -10.369  1.00  0.91           C  
ATOM    818  CG2 VAL A 103      -9.929   8.349 -10.479  1.00  0.91           C  
ATOM    819  N   LYS A 104     -13.472   7.507  -9.762  1.00  0.97           N  
ATOM    820  CA  LYS A 104     -14.530   8.232  -9.064  1.00  0.97           C  
ATOM    821  C   LYS A 104     -15.174   7.362  -7.989  1.00  0.97           C  
ATOM    822  CB  LYS A 104     -15.592   8.716 -10.053  1.00  0.97           C  
ATOM    823  O   LYS A 104     -15.716   6.296  -8.287  1.00  0.96           O  
ATOM    824  CG  LYS A 104     -15.133   9.863 -10.941  1.00  0.96           C  
ATOM    825  CD  LYS A 104     -16.225  10.286 -11.916  1.00  0.95           C  
ATOM    826  CE  LYS A 104     -15.729  11.352 -12.883  1.00  0.94           C  
ATOM    827  NZ  LYS A 104     -16.632  11.490 -14.065  1.00  0.92           N  
ATOM    828  N   SER A 105     -15.146   7.899  -6.734  1.00  0.96           N  
ATOM    829  CA  SER A 105     -15.672   7.241  -5.542  1.00  0.96           C  
ATOM    830  C   SER A 105     -15.991   8.252  -4.447  1.00  0.95           C  
ATOM    831  CB  SER A 105     -14.677   6.205  -5.018  1.00  0.96           C  
ATOM    832  O   SER A 105     -15.254   9.223  -4.257  1.00  0.94           O  
ATOM    833  OG  SER A 105     -15.172   5.580  -3.846  1.00  0.95           O  
ATOM    834  N   SER A 106     -16.975   7.991  -3.629  1.00  0.95           N  
ATOM    835  CA  SER A 106     -17.315   8.803  -2.465  1.00  0.95           C  
ATOM    836  C   SER A 106     -16.413   8.474  -1.279  1.00  0.95           C  
ATOM    837  CB  SER A 106     -18.779   8.596  -2.075  1.00  0.94           C  
ATOM    838  O   SER A 106     -16.377   9.216  -0.296  1.00  0.94           O  
ATOM    839  OG  SER A 106     -19.051   7.223  -1.852  1.00  0.93           O  
ATOM    840  N   ASN A 107     -15.682   7.359  -1.285  1.00  0.95           N  
ATOM    841  CA  ASN A 107     -14.767   6.902  -0.245  1.00  0.95           C  
ATOM    842  C   ASN A 107     -13.510   6.274  -0.840  1.00  0.96           C  
ATOM    843  CB  ASN A 107     -15.466   5.910   0.687  1.00  0.94           C  
ATOM    844  O   ASN A 107     -13.281   5.072  -0.690  1.00  0.95           O  
ATOM    845  CG  ASN A 107     -14.657   5.610   1.933  1.00  0.90           C  
ATOM    846  ND2 ASN A 107     -15.159   4.703   2.762  1.00  0.89           N  
ATOM    847  OD1 ASN A 107     -13.589   6.189   2.150  1.00  0.87           O  
ATOM    848  N   PRO A 108     -12.579   7.079  -1.478  1.00  0.96           N  
ATOM    849  CA  PRO A 108     -11.414   6.549  -2.190  1.00  0.96           C  
ATOM    850  C   PRO A 108     -10.490   5.737  -1.286  1.00  0.96           C  
ATOM    851  CB  PRO A 108     -10.710   7.808  -2.702  1.00  0.96           C  
ATOM    852  O   PRO A 108      -9.832   4.802  -1.749  1.00  0.96           O  
ATOM    853  CG  PRO A 108     -11.800   8.819  -2.857  1.00  0.95           C  
ATOM    854  CD  PRO A 108     -12.806   8.607  -1.762  1.00  0.95           C  
ATOM    855  N   ARG A 109     -10.387   6.000  -0.029  1.00  0.96           N  
ATOM    856  CA  ARG A 109      -9.552   5.284   0.929  1.00  0.96           C  
ATOM    857  C   ARG A 109      -9.901   3.799   0.957  1.00  0.95           C  
ATOM    858  CB  ARG A 109      -9.703   5.884   2.329  1.00  0.95           C  
ATOM    859  O   ARG A 109      -9.010   2.947   0.978  1.00  0.95           O  
ATOM    860  CG  ARG A 109      -8.814   5.235   3.377  1.00  0.94           C  
ATOM    861  CD  ARG A 109      -9.028   5.846   4.755  1.00  0.92           C  
ATOM    862  NE  ARG A 109      -8.822   7.291   4.741  1.00  0.91           N  
ATOM    863  NH1 ARG A 109      -9.034   7.551   7.027  1.00  0.87           N  
ATOM    864  NH2 ARG A 109      -8.632   9.372   5.695  1.00  0.86           N  
ATOM    865  CZ  ARG A 109      -8.830   8.068   5.821  1.00  0.89           C  
ATOM    866  N   ASP A 110     -11.203   3.499   0.937  1.00  0.95           N  
ATOM    867  CA  ASP A 110     -11.675   2.124   1.072  1.00  0.95           C  
ATOM    868  C   ASP A 110     -11.837   1.463  -0.295  1.00  0.96           C  
ATOM    869  CB  ASP A 110     -13.000   2.084   1.836  1.00  0.94           C  
ATOM    870  O   ASP A 110     -11.606   0.261  -0.440  1.00  0.95           O  
ATOM    871  CG  ASP A 110     -12.866   2.538   3.279  1.00  0.90           C  
ATOM    872  OD1 ASP A 110     -11.726   2.656   3.778  1.00  0.88           O  
ATOM    873  OD2 ASP A 110     -13.910   2.776   3.924  1.00  0.88           O  
ATOM    874  N   ASP A 111     -12.138   2.250  -1.349  1.00  0.96           N  
ATOM    875  CA  ASP A 111     -12.527   1.739  -2.659  1.00  0.96           C  
ATOM    876  C   ASP A 111     -11.310   1.571  -3.566  1.00  0.97           C  
ATOM    877  CB  ASP A 111     -13.548   2.669  -3.317  1.00  0.96           C  
ATOM    878  O   ASP A 111     -11.275   0.670  -4.407  1.00  0.97           O  
ATOM    879  CG  ASP A 111     -14.889   2.677  -2.603  1.00  0.95           C  
ATOM    880  OD1 ASP A 111     -15.249   1.661  -1.971  1.00  0.93           O  
ATOM    881  OD2 ASP A 111     -15.592   3.707  -2.676  1.00  0.93           O  
ATOM    882  N   ILE A 112     -10.271   2.426  -3.423  1.00  0.97           N  
ATOM    883  CA  ILE A 112      -9.138   2.422  -4.343  1.00  0.97           C  
ATOM    884  C   ILE A 112      -7.992   1.609  -3.747  1.00  0.97           C  
ATOM    885  CB  ILE A 112      -8.666   3.858  -4.664  1.00  0.97           C  
ATOM    886  O   ILE A 112      -7.605   1.822  -2.595  1.00  0.97           O  
ATOM    887  CG1 ILE A 112      -9.819   4.681  -5.251  1.00  0.97           C  
ATOM    888  CG2 ILE A 112      -7.470   3.832  -5.620  1.00  0.97           C  
ATOM    889  CD1 ILE A 112     -10.458   4.058  -6.485  1.00  0.96           C  
ATOM    890  N   ARG A 113      -7.434   0.677  -4.482  1.00  0.98           N  
ATOM    891  CA  ARG A 113      -6.203  -0.062  -4.219  1.00  0.98           C  
ATOM    892  C   ARG A 113      -5.145   0.244  -5.273  1.00  0.98           C  
ATOM    893  CB  ARG A 113      -6.478  -1.566  -4.174  1.00  0.97           C  
ATOM    894  O   ARG A 113      -5.470   0.459  -6.443  1.00  0.97           O  
ATOM    895  CG  ARG A 113      -7.446  -1.983  -3.077  1.00  0.97           C  
ATOM    896  CD  ARG A 113      -6.853  -1.769  -1.691  1.00  0.96           C  
ATOM    897  NE  ARG A 113      -7.778  -2.184  -0.640  1.00  0.95           N  
ATOM    898  NH1 ARG A 113      -8.658  -0.075  -0.297  1.00  0.91           N  
ATOM    899  NH2 ARG A 113      -9.413  -1.852   0.938  1.00  0.91           N  
ATOM    900  CZ  ARG A 113      -8.614  -1.369  -0.002  1.00  0.94           C  
ATOM    901  N   VAL A 114      -3.935   0.309  -4.788  1.00  0.98           N  
ATOM    902  CA  VAL A 114      -2.868   0.783  -5.663  1.00  0.98           C  
ATOM    903  C   VAL A 114      -1.594  -0.020  -5.408  1.00  0.97           C  
ATOM    904  CB  VAL A 114      -2.596   2.291  -5.461  1.00  0.97           C  
ATOM    905  O   VAL A 114      -1.264  -0.323  -4.260  1.00  0.97           O  
ATOM    906  CG1 VAL A 114      -1.616   2.809  -6.512  1.00  0.90           C  
ATOM    907  CG2 VAL A 114      -3.903   3.080  -5.510  1.00  0.89           C  
ATOM    908  N   VAL A 115      -0.817  -0.338  -6.543  1.00  0.97           N  
ATOM    909  CA  VAL A 115       0.540  -0.870  -6.484  1.00  0.97           C  
ATOM    910  C   VAL A 115       1.391  -0.242  -7.585  1.00  0.97           C  
ATOM    911  CB  VAL A 115       0.552  -2.410  -6.614  1.00  0.97           C  
ATOM    912  O   VAL A 115       0.929  -0.075  -8.716  1.00  0.96           O  
ATOM    913  CG1 VAL A 115       0.128  -2.836  -8.019  1.00  0.92           C  
ATOM    914  CG2 VAL A 115       1.937  -2.963  -6.281  1.00  0.92           C  
ATOM    915  N   THR A 116       2.583   0.132  -7.260  1.00  0.96           N  
ATOM    916  CA  THR A 116       3.522   0.687  -8.229  1.00  0.96           C  
ATOM    917  C   THR A 116       4.579  -0.346  -8.610  1.00  0.95           C  
ATOM    918  CB  THR A 116       4.209   1.951  -7.681  1.00  0.95           C  
ATOM    919  O   THR A 116       5.244  -0.911  -7.739  1.00  0.93           O  
ATOM    920  CG2 THR A 116       5.141   2.565  -8.721  1.00  0.93           C  
ATOM    921  OG1 THR A 116       3.210   2.914  -7.323  1.00  0.94           O  
ATOM    922  N   VAL A 117       4.685  -0.539  -9.924  1.00  0.94           N  
ATOM    923  CA  VAL A 117       5.697  -1.393 -10.537  1.00  0.94           C  
ATOM    924  C   VAL A 117       6.382  -0.644 -11.679  1.00  0.93           C  
ATOM    925  CB  VAL A 117       5.087  -2.714 -11.057  1.00  0.94           C  
ATOM    926  O   VAL A 117       5.742  -0.300 -12.676  1.00  0.91           O  
ATOM    927  CG1 VAL A 117       6.185  -3.671 -11.518  1.00  0.91           C  
ATOM    928  CG2 VAL A 117       4.226  -3.364  -9.975  1.00  0.90           C  
ATOM    929  N   ALA A 118       7.670  -0.333 -11.492  1.00  0.91           N  
ATOM    930  CA  ALA A 118       8.450   0.457 -12.442  1.00  0.91           C  
ATOM    931  C   ALA A 118       7.727   1.751 -12.803  1.00  0.91           C  
ATOM    932  CB  ALA A 118       8.738  -0.357 -13.701  1.00  0.89           C  
ATOM    933  O   ALA A 118       7.441   2.574 -11.930  1.00  0.89           O  
ATOM    934  N   ASP A 119       7.297   1.923 -14.071  1.00  0.91           N  
ATOM    935  CA  ASP A 119       6.686   3.163 -14.540  1.00  0.92           C  
ATOM    936  C   ASP A 119       5.163   3.077 -14.494  1.00  0.93           C  
ATOM    937  CB  ASP A 119       7.152   3.487 -15.961  1.00  0.90           C  
ATOM    938  O   ASP A 119       4.470   4.006 -14.914  1.00  0.93           O  
ATOM    939  CG  ASP A 119       8.626   3.847 -16.034  1.00  0.85           C  
ATOM    940  OD1 ASP A 119       9.131   4.538 -15.123  1.00  0.83           O  
ATOM    941  OD2 ASP A 119       9.287   3.440 -17.014  1.00  0.84           O  
ATOM    942  N   TYR A 120       4.677   2.028 -13.961  1.00  0.94           N  
ATOM    943  CA  TYR A 120       3.237   1.813 -13.873  1.00  0.95           C  
ATOM    944  C   TYR A 120       2.774   1.813 -12.422  1.00  0.95           C  
ATOM    945  CB  TYR A 120       2.848   0.493 -14.546  1.00  0.94           C  
ATOM    946  O   TYR A 120       3.293   1.057 -11.598  1.00  0.95           O  
ATOM    947  CG  TYR A 120       3.149   0.453 -16.024  1.00  0.92           C  
ATOM    948  CD1 TYR A 120       2.187   0.826 -16.961  1.00  0.89           C  
ATOM    949  CD2 TYR A 120       4.394   0.042 -16.488  1.00  0.89           C  
ATOM    950  CE1 TYR A 120       2.459   0.789 -18.324  1.00  0.89           C  
ATOM    951  CE2 TYR A 120       4.677   0.001 -17.849  1.00  0.88           C  
ATOM    952  OH  TYR A 120       3.980   0.338 -20.107  1.00  0.84           O  
ATOM    953  CZ  TYR A 120       3.705   0.376 -18.758  1.00  0.88           C  
ATOM    954  N   THR A 121       1.832   2.588 -12.104  1.00  0.97           N  
ATOM    955  CA  THR A 121       1.028   2.473 -10.892  1.00  0.97           C  
ATOM    956  C   THR A 121      -0.368   1.949 -11.217  1.00  0.97           C  
ATOM    957  CB  THR A 121       0.916   3.826 -10.166  1.00  0.97           C  
ATOM    958  O   THR A 121      -1.217   2.694 -11.710  1.00  0.97           O  
ATOM    959  CG2 THR A 121       0.120   3.691  -8.872  1.00  0.95           C  
ATOM    960  OG1 THR A 121       2.230   4.307  -9.857  1.00  0.95           O  
ATOM    961  N   PHE A 122      -0.561   0.657 -10.990  1.00  0.98           N  
ATOM    962  CA  PHE A 122      -1.842   0.002 -11.228  1.00  0.98           C  
ATOM    963  C   PHE A 122      -2.864   0.413 -10.175  1.00  0.98           C  
ATOM    964  CB  PHE A 122      -1.676  -1.521 -11.232  1.00  0.98           C  
ATOM    965  O   PHE A 122      -2.567   0.410  -8.979  1.00  0.98           O  
ATOM    966  CG  PHE A 122      -0.771  -2.030 -12.322  1.00  0.97           C  
ATOM    967  CD1 PHE A 122      -1.280  -2.345 -13.576  1.00  0.97           C  
ATOM    968  CD2 PHE A 122       0.588  -2.193 -12.091  1.00  0.97           C  
ATOM    969  CE1 PHE A 122      -0.444  -2.817 -14.586  1.00  0.95           C  
ATOM    970  CE2 PHE A 122       1.429  -2.664 -13.096  1.00  0.95           C  
ATOM    971  CZ  PHE A 122       0.911  -2.976 -14.342  1.00  0.95           C  
ATOM    972  N   VAL A 123      -4.021   0.749 -10.603  1.00  0.98           N  
ATOM    973  CA  VAL A 123      -5.113   1.238  -9.769  1.00  0.98           C  
ATOM    974  C   VAL A 123      -6.342   0.350  -9.953  1.00  0.98           C  
ATOM    975  CB  VAL A 123      -5.463   2.707 -10.095  1.00  0.98           C  
ATOM    976  O   VAL A 123      -6.815   0.159 -11.075  1.00  0.98           O  
ATOM    977  CG1 VAL A 123      -6.526   3.235  -9.133  1.00  0.97           C  
ATOM    978  CG2 VAL A 123      -4.210   3.578 -10.043  1.00  0.97           C  
ATOM    979  N   VAL A 124      -6.898  -0.144  -8.879  1.00  0.98           N  
ATOM    980  CA  VAL A 124      -8.136  -0.912  -8.799  1.00  0.98           C  
ATOM    981  C   VAL A 124      -9.195  -0.110  -8.045  1.00  0.98           C  
ATOM    982  CB  VAL A 124      -7.913  -2.278  -8.111  1.00  0.98           C  
ATOM    983  O   VAL A 124      -8.949   0.365  -6.934  1.00  0.98           O  
ATOM    984  CG1 VAL A 124      -9.244  -2.991  -7.882  1.00  0.97           C  
ATOM    985  CG2 VAL A 124      -6.974  -3.147  -8.945  1.00  0.97           C  
ATOM    986  N   ASN A 125     -10.375   0.013  -8.629  1.00  0.98           N  
ATOM    987  CA  ASN A 125     -11.602   0.441  -7.966  1.00  0.98           C  
ATOM    988  C   ASN A 125     -12.486  -0.748  -7.601  1.00  0.98           C  
ATOM    989  CB  ASN A 125     -12.374   1.425  -8.848  1.00  0.98           C  
ATOM    990  O   ASN A 125     -13.088  -1.372  -8.477  1.00  0.97           O  
ATOM    991  CG  ASN A 125     -13.563   2.039  -8.136  1.00  0.97           C  
ATOM    992  ND2 ASN A 125     -14.085   3.129  -8.684  1.00  0.96           N  
ATOM    993  OD1 ASN A 125     -14.009   1.537  -7.101  1.00  0.96           O  
ATOM    994  N   ARG A 126     -12.698  -1.054  -6.347  1.00  0.98           N  
ATOM    995  CA  ARG A 126     -13.354  -2.237  -5.800  1.00  0.98           C  
ATOM    996  C   ARG A 126     -14.850  -2.219  -6.096  1.00  0.97           C  
ATOM    997  CB  ARG A 126     -13.120  -2.333  -4.291  1.00  0.97           C  
ATOM    998  O   ARG A 126     -15.549  -3.203  -5.847  1.00  0.96           O  
ATOM    999  CG  ARG A 126     -11.679  -2.630  -3.909  1.00  0.93           C  
ATOM   1000  CD  ARG A 126     -11.482  -2.620  -2.399  1.00  0.91           C  
ATOM   1001  NE  ARG A 126     -12.266  -3.664  -1.746  1.00  0.87           N  
ATOM   1002  NH1 ARG A 126     -12.247  -2.664   0.336  1.00  0.83           N  
ATOM   1003  NH2 ARG A 126     -13.328  -4.662   0.029  1.00  0.82           N  
ATOM   1004  CZ  ARG A 126     -12.612  -3.661  -0.462  1.00  0.84           C  
ATOM   1005  N   LYS A 127     -15.386  -1.128  -6.592  1.00  0.98           N  
ATOM   1006  CA  LYS A 127     -16.805  -1.012  -6.917  1.00  0.98           C  
ATOM   1007  C   LYS A 127     -17.067  -1.386  -8.373  1.00  0.98           C  
ATOM   1008  CB  LYS A 127     -17.305   0.407  -6.642  1.00  0.97           C  
ATOM   1009  O   LYS A 127     -18.219  -1.565  -8.776  1.00  0.97           O  
ATOM   1010  CG  LYS A 127     -17.344   0.774  -5.166  1.00  0.93           C  
ATOM   1011  CD  LYS A 127     -17.939   2.159  -4.950  1.00  0.89           C  
ATOM   1012  CE  LYS A 127     -18.072   2.487  -3.469  1.00  0.85           C  
ATOM   1013  NZ  LYS A 127     -18.567   3.879  -3.252  1.00  0.85           N  
ATOM   1014  N   VAL A 128     -16.031  -1.470  -9.159  1.00  0.98           N  
ATOM   1015  CA  VAL A 128     -16.170  -1.777 -10.579  1.00  0.98           C  
ATOM   1016  C   VAL A 128     -16.114  -3.288 -10.789  1.00  0.98           C  
ATOM   1017  CB  VAL A 128     -15.076  -1.081 -11.419  1.00  0.98           C  
ATOM   1018  O   VAL A 128     -15.119  -3.932 -10.451  1.00  0.98           O  
ATOM   1019  CG1 VAL A 128     -15.244  -1.409 -12.902  1.00  0.98           C  
ATOM   1020  CG2 VAL A 128     -15.112   0.430 -11.195  1.00  0.98           C  
ATOM   1021  N   VAL A 129     -17.199  -3.869 -11.363  1.00  0.98           N  
ATOM   1022  CA  VAL A 129     -17.246  -5.257 -11.809  1.00  0.98           C  
ATOM   1023  C   VAL A 129     -16.527  -5.395 -13.149  1.00  0.98           C  
ATOM   1024  CB  VAL A 129     -18.700  -5.765 -11.929  1.00  0.98           C  
ATOM   1025  O   VAL A 129     -16.877  -4.722 -14.120  1.00  0.98           O  
ATOM   1026  CG1 VAL A 129     -18.727  -7.224 -12.382  1.00  0.97           C  
ATOM   1027  CG2 VAL A 129     -19.434  -5.602 -10.600  1.00  0.97           C  
ATOM   1028  N   VAL A 130     -15.515  -6.257 -13.167  1.00  0.98           N  
ATOM   1029  CA  VAL A 130     -14.786  -6.536 -14.400  1.00  0.98           C  
ATOM   1030  C   VAL A 130     -15.680  -7.313 -15.364  1.00  0.98           C  
ATOM   1031  CB  VAL A 130     -13.486  -7.326 -14.125  1.00  0.98           C  
ATOM   1032  O   VAL A 130     -16.293  -8.313 -14.983  1.00  0.97           O  
ATOM   1033  CG1 VAL A 130     -12.757  -7.638 -15.430  1.00  0.97           C  
ATOM   1034  CG2 VAL A 130     -12.579  -6.545 -13.176  1.00  0.97           C  
ATOM   1035  N   LYS A 131     -15.694  -6.879 -16.567  1.00  0.97           N  
ATOM   1036  CA  LYS A 131     -16.514  -7.517 -17.593  1.00  0.97           C  
ATOM   1037  C   LYS A 131     -15.645  -8.161 -18.670  1.00  0.97           C  
ATOM   1038  CB  LYS A 131     -17.467  -6.502 -18.227  1.00  0.97           C  
ATOM   1039  O   LYS A 131     -14.566  -7.656 -18.989  1.00  0.96           O  
ATOM   1040  CG  LYS A 131     -18.496  -5.933 -17.262  1.00  0.93           C  
ATOM   1041  CD  LYS A 131     -19.452  -4.977 -17.963  1.00  0.91           C  
ATOM   1042  CE  LYS A 131     -20.485  -4.410 -16.999  1.00  0.88           C  
ATOM   1043  NZ  LYS A 131     -21.414  -3.458 -17.679  1.00  0.89           N  
ATOM   1044  N   GLY A 132     -16.178  -9.252 -19.255  1.00  0.96           N  
ATOM   1045  CA  GLY A 132     -15.645  -9.802 -20.491  1.00  0.96           C  
ATOM   1046  C   GLY A 132     -15.793  -8.865 -21.675  1.00  0.94           C  
ATOM   1047  O   GLY A 132     -16.723  -8.056 -21.720  1.00  0.92           O  
ATOM   1048  N   GLY A 133     -14.906  -9.059 -22.638  1.00  0.95           N  
ATOM   1049  CA  GLY A 133     -14.891  -8.295 -23.875  1.00  0.94           C  
ATOM   1050  C   GLY A 133     -15.771  -8.893 -24.956  1.00  0.92           C  
ATOM   1051  O   GLY A 133     -16.780  -9.535 -24.658  1.00  0.87           O  
ATOM   1052  N   SER A 134     -15.372  -8.617 -26.075  1.00  0.89           N  
ATOM   1053  CA  SER A 134     -16.112  -9.127 -27.224  1.00  0.89           C  
ATOM   1054  C   SER A 134     -15.810 -10.603 -27.464  1.00  0.89           C  
ATOM   1055  CB  SER A 134     -15.778  -8.319 -28.479  1.00  0.86           C  
ATOM   1056  O   SER A 134     -14.683 -11.054 -27.253  1.00  0.88           O  
ATOM   1057  OG  SER A 134     -14.384  -8.342 -28.736  1.00  0.82           O  
ATOM   1058  N   GLU A 135     -16.759 -11.382 -28.030  1.00  0.84           N  
ATOM   1059  CA  GLU A 135     -16.634 -12.782 -28.425  1.00  0.85           C  
ATOM   1060  C   GLU A 135     -15.847 -12.921 -29.724  1.00  0.81           C  
ATOM   1061  CB  GLU A 135     -18.016 -13.424 -28.575  1.00  0.80           C  
ATOM   1062  O   GLU A 135     -15.855 -12.015 -30.561  1.00  0.78           O  
ATOM   1063  CG  GLU A 135     -18.786 -13.541 -27.268  1.00  0.76           C  
ATOM   1064  CD  GLU A 135     -20.182 -14.117 -27.443  1.00  0.73           C  
ATOM   1065  OE1 GLU A 135     -20.565 -14.443 -28.590  1.00  0.78           O  
ATOM   1066  OE2 GLU A 135     -20.900 -14.242 -26.426  1.00  0.78           O  
ATOM   1067  N   LYS A 136     -15.194 -13.960 -29.925  1.00  0.85           N  
ATOM   1068  CA  LYS A 136     -14.572 -14.317 -31.197  1.00  0.84           C  
ATOM   1069  C   LYS A 136     -15.625 -14.572 -32.272  1.00  0.80           C  
ATOM   1070  CB  LYS A 136     -13.682 -15.550 -31.032  1.00  0.82           C  
ATOM   1071  O   LYS A 136     -16.477 -15.449 -32.117  1.00  0.75           O  
ATOM   1072  CG  LYS A 136     -12.877 -15.903 -32.274  1.00  0.81           C  
ATOM   1073  CD  LYS A 136     -11.815 -16.952 -31.973  1.00  0.78           C  
ATOM   1074  CE  LYS A 136     -10.951 -17.241 -33.192  1.00  0.76           C  
ATOM   1075  NZ  LYS A 136      -9.828 -18.171 -32.868  1.00  0.73           N  
ATOM   1076  N   SER A 137     -15.487 -13.912 -33.314  1.00  0.79           N  
ATOM   1077  CA  SER A 137     -16.417 -14.030 -34.433  1.00  0.77           C  
ATOM   1078  C   SER A 137     -16.455 -15.456 -34.972  1.00  0.75           C  
ATOM   1079  CB  SER A 137     -16.033 -13.063 -35.554  1.00  0.73           C  
ATOM   1080  O   SER A 137     -15.417 -16.111 -35.083  1.00  0.70           O  
ATOM   1081  OG  SER A 137     -16.953 -13.147 -36.628  1.00  0.66           O  
ATOM   1082  N   HIS A 138     -17.560 -15.947 -35.475  1.00  0.70           N  
ATOM   1083  CA  HIS A 138     -17.845 -17.228 -36.112  1.00  0.70           C  
ATOM   1084  C   HIS A 138     -17.422 -17.222 -37.577  1.00  0.67           C  
ATOM   1085  CB  HIS A 138     -19.333 -17.565 -35.996  1.00  0.61           C  
ATOM   1086  O   HIS A 138     -17.559 -18.231 -38.272  1.00  0.61           O  
ATOM   1087  CG  HIS A 138     -19.767 -17.897 -34.604  1.00  0.56           C  
ATOM   1088  CD2 HIS A 138     -19.943 -19.090 -33.989  1.00  0.56           C  
ATOM   1089  ND1 HIS A 138     -20.079 -16.931 -33.672  1.00  0.58           N  
ATOM   1090  CE1 HIS A 138     -20.428 -17.518 -32.539  1.00  0.51           C  
ATOM   1091  NE2 HIS A 138     -20.354 -18.827 -32.705  1.00  0.47           N  
ATOM   1092  N   SER A 139     -17.027 -16.032 -38.159  1.00  0.68           N  
ATOM   1093  CA  SER A 139     -17.012 -15.765 -39.594  1.00  0.66           C  
ATOM   1094  C   SER A 139     -15.970 -16.622 -40.304  1.00  0.64           C  
ATOM   1095  CB  SER A 139     -16.738 -14.285 -39.862  1.00  0.58           C  
ATOM   1096  O   SER A 139     -15.995 -16.750 -41.530  1.00  0.57           O  
ATOM   1097  OG  SER A 139     -15.450 -13.920 -39.396  1.00  0.53           O  
ATOM   1098  N   GLY A 140     -15.560 -17.807 -39.823  1.00  0.62           N  
ATOM   1099  CA  GLY A 140     -14.704 -18.850 -40.367  1.00  0.61           C  
ATOM   1100  C   GLY A 140     -15.010 -20.225 -39.805  1.00  0.62           C  
ATOM   1101  O   GLY A 140     -14.506 -21.232 -40.307  1.00  0.59           O  
ATOM   1102  N   TYR A 141     -15.880 -20.135 -38.828  1.00  0.67           N  
ATOM   1103  CA  TYR A 141     -16.140 -21.353 -38.069  1.00  0.65           C  
ATOM   1104  C   TYR A 141     -17.601 -21.769 -38.189  1.00  0.64           C  
ATOM   1105  CB  TYR A 141     -15.772 -21.157 -36.595  1.00  0.58           C  
ATOM   1106  O   TYR A 141     -18.405 -21.498 -37.294  1.00  0.57           O  
ATOM   1107  CG  TYR A 141     -15.751 -22.439 -35.799  1.00  0.58           C  
ATOM   1108  CD1 TYR A 141     -14.763 -23.398 -36.012  1.00  0.57           C  
ATOM   1109  CD2 TYR A 141     -16.719 -22.695 -34.833  1.00  0.62           C  
ATOM   1110  CE1 TYR A 141     -14.741 -24.583 -35.283  1.00  0.66           C  
ATOM   1111  CE2 TYR A 141     -16.706 -23.876 -34.098  1.00  0.66           C  
ATOM   1112  OH  TYR A 141     -15.698 -25.982 -33.604  1.00  0.53           O  
ATOM   1113  CZ  TYR A 141     -15.715 -24.812 -34.329  1.00  0.64           C  
ATOM   1114  N   ASN A 142     -18.153 -21.635 -39.320  1.00  0.63           N  
ATOM   1115  CA  ASN A 142     -19.458 -22.266 -39.487  1.00  0.63           C  
ATOM   1116  C   ASN A 142     -19.332 -23.777 -39.660  1.00  0.63           C  
ATOM   1117  CB  ASN A 142     -20.202 -21.656 -40.676  1.00  0.56           C  
ATOM   1118  O   ASN A 142     -19.245 -24.272 -40.785  1.00  0.58           O  
ATOM   1119  CG  ASN A 142     -21.680 -21.994 -40.678  1.00  0.53           C  
ATOM   1120  ND2 ASN A 142     -22.454 -21.268 -41.475  1.00  0.52           N  
ATOM   1121  OD1 ASN A 142     -22.122 -22.901 -39.967  1.00  0.54           O  
ATOM   1122  N   ARG A 143     -19.283 -24.445 -38.363  1.00  0.67           N  
ATOM   1123  CA  ARG A 143     -18.972 -25.849 -38.115  1.00  0.66           C  
ATOM   1124  C   ARG A 143     -19.606 -26.745 -39.174  1.00  0.68           C  
ATOM   1125  CB  ARG A 143     -19.447 -26.269 -36.722  1.00  0.60           C  
ATOM   1126  O   ARG A 143     -18.983 -27.703 -39.638  1.00  0.64           O  
ATOM   1127  CG  ARG A 143     -18.399 -26.091 -35.635  1.00  0.57           C  
ATOM   1128  CD  ARG A 143     -18.842 -26.712 -34.318  1.00  0.57           C  
ATOM   1129  NE  ARG A 143     -17.817 -26.578 -33.287  1.00  0.48           N  
ATOM   1130  NH1 ARG A 143     -18.898 -27.918 -31.746  1.00  0.41           N  
ATOM   1131  NH2 ARG A 143     -16.879 -26.964 -31.226  1.00  0.38           N  
ATOM   1132  CZ  ARG A 143     -17.867 -27.154 -32.089  1.00  0.55           C  
ATOM   1133  N   LYS A 144     -20.747 -26.462 -39.501  1.00  0.80           N  
ATOM   1134  CA  LYS A 144     -21.478 -27.500 -40.221  1.00  0.81           C  
ATOM   1135  C   LYS A 144     -21.633 -27.140 -41.696  1.00  0.82           C  
ATOM   1136  CB  LYS A 144     -22.853 -27.724 -39.590  1.00  0.77           C  
ATOM   1137  O   LYS A 144     -21.937 -28.003 -42.523  1.00  0.81           O  
ATOM   1138  CG  LYS A 144     -22.802 -28.326 -38.193  1.00  0.74           C  
ATOM   1139  CD  LYS A 144     -24.191 -28.709 -37.698  1.00  0.73           C  
ATOM   1140  CE  LYS A 144     -24.134 -29.375 -36.331  1.00  0.68           C  
ATOM   1141  NZ  LYS A 144     -25.472 -29.888 -35.908  1.00  0.63           N  
ATOM   1142  N   ALA A 145     -21.285 -25.889 -42.022  1.00  0.87           N  
ATOM   1143  CA  ALA A 145     -21.543 -25.462 -43.395  1.00  0.89           C  
ATOM   1144  C   ALA A 145     -20.309 -25.659 -44.271  1.00  0.89           C  
ATOM   1145  CB  ALA A 145     -21.985 -24.001 -43.424  1.00  0.86           C  
ATOM   1146  O   ALA A 145     -20.365 -25.458 -45.487  1.00  0.89           O  
ATOM   1147  N   ARG A 146     -19.192 -25.986 -43.712  1.00  0.89           N  
ATOM   1148  CA  ARG A 146     -17.949 -26.108 -44.467  1.00  0.90           C  
ATOM   1149  C   ARG A 146     -17.222 -27.403 -44.118  1.00  0.91           C  
ATOM   1150  CB  ARG A 146     -17.037 -24.908 -44.202  1.00  0.89           C  
ATOM   1151  O   ARG A 146     -17.181 -27.803 -42.953  1.00  0.90           O  
ATOM   1152  CG  ARG A 146     -17.592 -23.588 -44.713  1.00  0.87           C  
ATOM   1153  CD  ARG A 146     -16.641 -22.432 -44.438  1.00  0.86           C  
ATOM   1154  NE  ARG A 146     -17.140 -21.179 -44.996  1.00  0.85           N  
ATOM   1155  NH1 ARG A 146     -15.320 -19.919 -44.334  1.00  0.80           N  
ATOM   1156  NH2 ARG A 146     -17.047 -18.935 -45.475  1.00  0.78           N  
ATOM   1157  CZ  ARG A 146     -16.501 -20.014 -44.934  1.00  0.83           C  
ATOM   1158  N   ALA A 147     -16.661 -27.981 -45.073  1.00  0.92           N  
ATOM   1159  CA  ALA A 147     -15.748 -29.115 -44.952  1.00  0.93           C  
ATOM   1160  C   ALA A 147     -14.563 -28.967 -45.902  1.00  0.94           C  
ATOM   1161  CB  ALA A 147     -16.485 -30.424 -45.225  1.00  0.92           C  
ATOM   1162  O   ALA A 147     -14.670 -28.313 -46.941  1.00  0.93           O  
ATOM   1163  N   LEU A 148     -13.482 -29.537 -45.503  1.00  0.93           N  
ATOM   1164  CA  LEU A 148     -12.281 -29.542 -46.331  1.00  0.94           C  
ATOM   1165  C   LEU A 148     -11.898 -30.965 -46.725  1.00  0.94           C  
ATOM   1166  CB  LEU A 148     -11.118 -28.874 -45.592  1.00  0.92           C  
ATOM   1167  O   LEU A 148     -11.925 -31.873 -45.892  1.00  0.93           O  
ATOM   1168  CG  LEU A 148      -9.852 -28.617 -46.412  1.00  0.83           C  
ATOM   1169  CD1 LEU A 148      -9.166 -27.339 -45.941  1.00  0.74           C  
ATOM   1170  CD2 LEU A 148      -8.902 -29.806 -46.317  1.00  0.74           C  
ATOM   1171  N   ILE A 149     -11.545 -31.159 -47.913  1.00  0.94           N  
ATOM   1172  CA  ILE A 149     -10.844 -32.369 -48.327  1.00  0.94           C  
ATOM   1173  C   ILE A 149      -9.355 -32.071 -48.495  1.00  0.94           C  
ATOM   1174  CB  ILE A 149     -11.427 -32.941 -49.638  1.00  0.94           C  
ATOM   1175  O   ILE A 149      -8.964 -31.314 -49.386  1.00  0.93           O  
ATOM   1176  CG1 ILE A 149     -12.928 -33.210 -49.482  1.00  0.94           C  
ATOM   1177  CG2 ILE A 149     -10.682 -34.213 -50.052  1.00  0.94           C  
ATOM   1178  CD1 ILE A 149     -13.609 -33.683 -50.759  1.00  0.92           C  
ATOM   1179  N   ASN A 150      -8.575 -32.678 -47.606  1.00  0.93           N  
ATOM   1180  CA  ASN A 150      -7.123 -32.655 -47.753  1.00  0.93           C  
ATOM   1181  C   ASN A 150      -6.665 -33.515 -48.927  1.00  0.93           C  
ATOM   1182  CB  ASN A 150      -6.446 -33.116 -46.461  1.00  0.92           C  
ATOM   1183  O   ASN A 150      -6.970 -34.708 -48.985  1.00  0.91           O  
ATOM   1184  CG  ASN A 150      -4.935 -33.009 -46.523  1.00  0.89           C  
ATOM   1185  ND2 ASN A 150      -4.248 -33.864 -45.775  1.00  0.88           N  
ATOM   1186  OD1 ASN A 150      -4.389 -32.163 -47.237  1.00  0.86           O  
ATOM   1187  N   LEU A 151      -6.024 -32.856 -49.840  1.00  0.92           N  
ATOM   1188  CA  LEU A 151      -5.524 -33.475 -51.062  1.00  0.91           C  
ATOM   1189  C   LEU A 151      -4.010 -33.650 -51.003  1.00  0.89           C  
ATOM   1190  CB  LEU A 151      -5.906 -32.635 -52.284  1.00  0.91           C  
ATOM   1191  O   LEU A 151      -3.270 -32.666 -50.935  1.00  0.86           O  
ATOM   1192  CG  LEU A 151      -7.401 -32.398 -52.503  1.00  0.89           C  
ATOM   1193  CD1 LEU A 151      -7.618 -31.379 -53.617  1.00  0.87           C  
ATOM   1194  CD2 LEU A 151      -8.109 -33.709 -52.826  1.00  0.86           C  
ATOM   1195  N   ARG A 152      -3.578 -34.872 -51.093  1.00  0.89           N  
ATOM   1196  CA  ARG A 152      -2.170 -35.218 -51.254  1.00  0.87           C  
ATOM   1197  C   ARG A 152      -1.880 -35.688 -52.676  1.00  0.84           C  
ATOM   1198  CB  ARG A 152      -1.763 -36.301 -50.252  1.00  0.85           C  
ATOM   1199  O   ARG A 152      -2.785 -36.138 -53.382  1.00  0.80           O  
ATOM   1200  CG  ARG A 152      -1.907 -35.880 -48.798  1.00  0.83           C  
ATOM   1201  CD  ARG A 152      -1.393 -36.951 -47.847  1.00  0.81           C  
ATOM   1202  NE  ARG A 152      -1.542 -36.550 -46.451  1.00  0.78           N  
ATOM   1203  NH1 ARG A 152      -0.391 -38.359 -45.592  1.00  0.73           N  
ATOM   1204  NH2 ARG A 152      -1.257 -36.771 -44.183  1.00  0.71           N  
ATOM   1205  CZ  ARG A 152      -1.063 -37.227 -45.412  1.00  0.75           C  
ATOM   1206  N   GLY A 153      -0.732 -35.453 -53.125  1.00  0.81           N  
ATOM   1207  CA  GLY A 153      -0.326 -36.018 -54.402  1.00  0.79           C  
ATOM   1208  C   GLY A 153      -0.551 -37.516 -54.489  1.00  0.77           C  
ATOM   1209  O   GLY A 153      -0.306 -38.243 -53.525  1.00  0.72           O  
ATOM   1210  N   GLY A 154      -1.196 -37.909 -55.554  1.00  0.76           N  
ATOM   1211  CA  GLY A 154      -1.661 -39.262 -55.815  1.00  0.73           C  
ATOM   1212  C   GLY A 154      -0.572 -40.176 -56.344  1.00  0.74           C  
ATOM   1213  O   GLY A 154       0.466 -39.706 -56.814  1.00  0.67           O  
ATOM   1214  N   GLN A 155      -0.804 -41.413 -56.111  1.00  0.77           N  
ATOM   1215  CA  GLN A 155      -0.151 -42.483 -56.858  1.00  0.77           C  
ATOM   1216  C   GLN A 155      -1.036 -42.977 -57.999  1.00  0.77           C  
ATOM   1217  CB  GLN A 155       0.207 -43.646 -55.930  1.00  0.73           C  
ATOM   1218  O   GLN A 155      -2.264 -42.955 -57.893  1.00  0.74           O  
ATOM   1219  CG  GLN A 155       1.297 -43.313 -54.921  1.00  0.68           C  
ATOM   1220  CD  GLN A 155       1.625 -44.478 -54.006  1.00  0.66           C  
ATOM   1221  NE2 GLN A 155       2.773 -44.406 -53.341  1.00  0.57           N  
ATOM   1222  OE1 GLN A 155       0.852 -45.436 -53.897  1.00  0.64           O  
ATOM   1223  N   TYR A 156      -0.561 -43.464 -59.061  1.00  0.79           N  
ATOM   1224  CA  TYR A 156      -1.214 -43.939 -60.276  1.00  0.81           C  
ATOM   1225  C   TYR A 156      -2.151 -45.102 -59.973  1.00  0.80           C  
ATOM   1226  CB  TYR A 156      -0.171 -44.367 -61.314  1.00  0.77           C  
ATOM   1227  O   TYR A 156      -1.934 -45.849 -59.016  1.00  0.77           O  
ATOM   1228  CG  TYR A 156       0.720 -43.241 -61.779  1.00  0.73           C  
ATOM   1229  CD1 TYR A 156       0.253 -42.279 -62.672  1.00  0.70           C  
ATOM   1230  CD2 TYR A 156       2.031 -43.136 -61.327  1.00  0.73           C  
ATOM   1231  CE1 TYR A 156       1.071 -41.241 -63.104  1.00  0.70           C  
ATOM   1232  CE2 TYR A 156       2.859 -42.102 -61.752  1.00  0.72           C  
ATOM   1233  OH  TYR A 156       3.185 -40.135 -63.064  1.00  0.53           O  
ATOM   1234  CZ  TYR A 156       2.370 -41.161 -62.639  1.00  0.67           C  
ATOM   1235  N   GLY A 157      -3.199 -45.207 -60.722  1.00  0.83           N  
ATOM   1236  CA  GLY A 157      -4.120 -46.332 -60.753  1.00  0.83           C  
ATOM   1237  C   GLY A 157      -5.115 -46.321 -59.608  1.00  0.83           C  
ATOM   1238  O   GLY A 157      -5.801 -47.316 -59.366  1.00  0.81           O  
ATOM   1239  N   ARG A 158      -5.389 -45.150 -58.976  1.00  0.86           N  
ATOM   1240  CA  ARG A 158      -6.306 -45.044 -57.845  1.00  0.87           C  
ATOM   1241  C   ARG A 158      -7.659 -44.496 -58.286  1.00  0.88           C  
ATOM   1242  CB  ARG A 158      -5.711 -44.153 -56.752  1.00  0.84           C  
ATOM   1243  O   ARG A 158      -7.730 -43.643 -59.172  1.00  0.87           O  
ATOM   1244  CG  ARG A 158      -4.356 -44.620 -56.246  1.00  0.76           C  
ATOM   1245  CD  ARG A 158      -4.488 -45.785 -55.274  1.00  0.73           C  
ATOM   1246  NE  ARG A 158      -3.224 -46.072 -54.602  1.00  0.68           N  
ATOM   1247  NH1 ARG A 158      -3.979 -47.985 -53.551  1.00  0.58           N  
ATOM   1248  NH2 ARG A 158      -1.822 -47.277 -53.239  1.00  0.53           N  
ATOM   1249  CZ  ARG A 158      -3.011 -47.111 -53.799  1.00  0.67           C  
ATOM   1250  N   THR A 159      -8.636 -45.083 -57.687  1.00  0.88           N  
ATOM   1251  CA  THR A 159      -9.959 -44.476 -57.789  1.00  0.90           C  
ATOM   1252  C   THR A 159     -10.308 -43.720 -56.511  1.00  0.90           C  
ATOM   1253  CB  THR A 159     -11.039 -45.537 -58.072  1.00  0.88           C  
ATOM   1254  O   THR A 159     -10.414 -44.318 -55.438  1.00  0.90           O  
ATOM   1255  CG2 THR A 159     -12.413 -44.894 -58.231  1.00  0.86           C  
ATOM   1256  OG1 THR A 159     -10.709 -46.236 -59.279  1.00  0.88           O  
ATOM   1257  N   LEU A 160     -10.444 -42.473 -56.617  1.00  0.90           N  
ATOM   1258  CA  LEU A 160     -10.882 -41.576 -55.552  1.00  0.92           C  
ATOM   1259  C   LEU A 160     -12.398 -41.410 -55.571  1.00  0.92           C  
ATOM   1260  CB  LEU A 160     -10.205 -40.210 -55.690  1.00  0.91           C  
ATOM   1261  O   LEU A 160     -12.987 -41.172 -56.628  1.00  0.92           O  
ATOM   1262  CG  LEU A 160      -8.686 -40.221 -55.866  1.00  0.89           C  
ATOM   1263  CD1 LEU A 160      -8.163 -38.799 -56.049  1.00  0.86           C  
ATOM   1264  CD2 LEU A 160      -8.014 -40.893 -54.674  1.00  0.87           C  
ATOM   1265  N   LYS A 161     -13.063 -41.591 -54.494  1.00  0.93           N  
ATOM   1266  CA  LYS A 161     -14.493 -41.333 -54.354  1.00  0.94           C  
ATOM   1267  C   LYS A 161     -14.763 -40.313 -53.252  1.00  0.95           C  
ATOM   1268  CB  LYS A 161     -15.247 -42.631 -54.062  1.00  0.93           C  
ATOM   1269  O   LYS A 161     -14.135 -40.355 -52.192  1.00  0.95           O  
ATOM   1270  CG  LYS A 161     -15.048 -43.713 -55.113  1.00  0.92           C  
ATOM   1271  CD  LYS A 161     -15.864 -44.959 -54.795  1.00  0.91           C  
ATOM   1272  CE  LYS A 161     -15.531 -46.104 -55.742  1.00  0.90           C  
ATOM   1273  NZ  LYS A 161     -15.871 -47.431 -55.147  1.00  0.89           N  
ATOM   1274  N   VAL A 162     -15.681 -39.441 -53.461  1.00  0.95           N  
ATOM   1275  CA  VAL A 162     -16.121 -38.439 -52.497  1.00  0.96           C  
ATOM   1276  C   VAL A 162     -17.646 -38.365 -52.488  1.00  0.96           C  
ATOM   1277  CB  VAL A 162     -15.522 -37.049 -52.809  1.00  0.95           C  
ATOM   1278  O   VAL A 162     -18.276 -38.285 -53.545  1.00  0.95           O  
ATOM   1279  CG1 VAL A 162     -15.946 -36.029 -51.754  1.00  0.94           C  
ATOM   1280  CG2 VAL A 162     -13.999 -37.132 -52.894  1.00  0.94           C  
ATOM   1281  N   GLY A 163     -18.260 -38.449 -51.396  1.00  0.96           N  
ATOM   1282  CA  GLY A 163     -19.673 -38.245 -51.119  1.00  0.96           C  
ATOM   1283  C   GLY A 163     -19.924 -37.259 -49.993  1.00  0.97           C  
ATOM   1284  O   GLY A 163     -19.121 -37.153 -49.064  1.00  0.96           O  
ATOM   1285  N   ILE A 164     -21.110 -36.515 -50.091  1.00  0.96           N  
ATOM   1286  CA  ILE A 164     -21.499 -35.533 -49.084  1.00  0.97           C  
ATOM   1287  C   ILE A 164     -22.853 -35.914 -48.489  1.00  0.96           C  
ATOM   1288  CB  ILE A 164     -21.557 -34.108 -49.678  1.00  0.96           C  
ATOM   1289  O   ILE A 164     -23.811 -36.169 -49.222  1.00  0.94           O  
ATOM   1290  CG1 ILE A 164     -20.236 -33.768 -50.379  1.00  0.95           C  
ATOM   1291  CG2 ILE A 164     -21.878 -33.082 -48.588  1.00  0.95           C  
ATOM   1292  CD1 ILE A 164     -20.273 -32.469 -51.173  1.00  0.93           C  
ATOM   1293  N   ASN A 165     -22.915 -36.073 -47.259  1.00  0.95           N  
ATOM   1294  CA  ASN A 165     -24.110 -36.319 -46.458  1.00  0.96           C  
ATOM   1295  C   ASN A 165     -24.841 -37.578 -46.915  1.00  0.94           C  
ATOM   1296  CB  ASN A 165     -25.048 -35.112 -46.509  1.00  0.95           C  
ATOM   1297  O   ASN A 165     -26.070 -37.591 -47.001  1.00  0.92           O  
ATOM   1298  CG  ASN A 165     -24.543 -33.944 -45.685  1.00  0.93           C  
ATOM   1299  ND2 ASN A 165     -25.126 -32.771 -45.900  1.00  0.92           N  
ATOM   1300  OD1 ASN A 165     -23.636 -34.095 -44.863  1.00  0.92           O  
ATOM   1301  N   GLY A 166     -24.166 -38.628 -47.355  1.00  0.95           N  
ATOM   1302  CA  GLY A 166     -24.743 -39.886 -47.800  1.00  0.95           C  
ATOM   1303  C   GLY A 166     -25.334 -39.812 -49.196  1.00  0.94           C  
ATOM   1304  O   GLY A 166     -26.013 -40.740 -49.638  1.00  0.93           O  
ATOM   1305  N   GLY A 167     -25.007 -38.676 -49.876  1.00  0.95           N  
ATOM   1306  CA  GLY A 167     -25.501 -38.467 -51.228  1.00  0.96           C  
ATOM   1307  C   GLY A 167     -24.727 -39.246 -52.274  1.00  0.96           C  
ATOM   1308  O   GLY A 167     -24.082 -40.248 -51.957  1.00  0.95           O  
ATOM   1309  N   VAL A 168     -24.781 -38.815 -53.508  1.00  0.96           N  
ATOM   1310  CA  VAL A 168     -24.133 -39.440 -54.657  1.00  0.97           C  
ATOM   1311  C   VAL A 168     -22.617 -39.413 -54.474  1.00  0.97           C  
ATOM   1312  CB  VAL A 168     -24.523 -38.740 -55.979  1.00  0.96           C  
ATOM   1313  O   VAL A 168     -22.024 -38.343 -54.317  1.00  0.96           O  
ATOM   1314  CG1 VAL A 168     -23.841 -39.414 -57.168  1.00  0.93           C  
ATOM   1315  CG2 VAL A 168     -26.040 -38.743 -56.156  1.00  0.93           C  
ATOM   1316  N   LYS A 169     -21.909 -40.528 -54.599  1.00  0.96           N  
ATOM   1317  CA  LYS A 169     -20.452 -40.616 -54.593  1.00  0.96           C  
ATOM   1318  C   LYS A 169     -19.883 -40.416 -55.995  1.00  0.96           C  
ATOM   1319  CB  LYS A 169     -19.997 -41.964 -54.031  1.00  0.94           C  
ATOM   1320  O   LYS A 169     -20.065 -41.264 -56.871  1.00  0.94           O  
ATOM   1321  CG  LYS A 169     -20.341 -42.171 -52.564  1.00  0.89           C  
ATOM   1322  CD  LYS A 169     -19.698 -43.436 -52.011  1.00  0.86           C  
ATOM   1323  CE  LYS A 169     -20.031 -43.637 -50.539  1.00  0.83           C  
ATOM   1324  NZ  LYS A 169     -19.245 -44.757 -49.941  1.00  0.84           N  
ATOM   1325  N   VAL A 170     -19.144 -39.428 -56.176  1.00  0.97           N  
ATOM   1326  CA  VAL A 170     -18.408 -39.206 -57.416  1.00  0.97           C  
ATOM   1327  C   VAL A 170     -17.118 -40.023 -57.405  1.00  0.96           C  
ATOM   1328  CB  VAL A 170     -18.089 -37.709 -57.627  1.00  0.96           C  
ATOM   1329  O   VAL A 170     -16.530 -40.252 -56.345  1.00  0.95           O  
ATOM   1330  CG1 VAL A 170     -19.373 -36.882 -57.658  1.00  0.92           C  
ATOM   1331  CG2 VAL A 170     -17.151 -37.204 -56.531  1.00  0.93           C  
ATOM   1332  N   SER A 171     -16.718 -40.476 -58.531  1.00  0.95           N  
ATOM   1333  CA  SER A 171     -15.543 -41.329 -58.676  1.00  0.95           C  
ATOM   1334  C   SER A 171     -14.582 -40.773 -59.722  1.00  0.94           C  
ATOM   1335  CB  SER A 171     -15.956 -42.751 -59.057  1.00  0.93           C  
ATOM   1336  O   SER A 171     -14.958 -40.587 -60.881  1.00  0.92           O  
ATOM   1337  OG  SER A 171     -14.833 -43.616 -59.068  1.00  0.83           O  
ATOM   1338  N   HIS A 172     -13.343 -40.551 -59.328  1.00  0.92           N  
ATOM   1339  CA  HIS A 172     -12.248 -40.157 -60.206  1.00  0.92           C  
ATOM   1340  C   HIS A 172     -11.158 -41.224 -60.242  1.00  0.90           C  
ATOM   1341  CB  HIS A 172     -11.657 -38.819 -59.759  1.00  0.92           C  
ATOM   1342  O   HIS A 172     -10.572 -41.552 -59.208  1.00  0.88           O  
ATOM   1343  CG  HIS A 172     -10.575 -38.310 -60.657  1.00  0.91           C  
ATOM   1344  CD2 HIS A 172      -9.274 -38.029 -60.411  1.00  0.89           C  
ATOM   1345  ND1 HIS A 172     -10.785 -38.029 -61.990  1.00  0.90           N  
ATOM   1346  CE1 HIS A 172      -9.656 -37.597 -62.526  1.00  0.89           C  
ATOM   1347  NE2 HIS A 172      -8.724 -37.588 -61.589  1.00  0.89           N  
ATOM   1348  N   LYS A 173     -10.926 -41.754 -61.352  1.00  0.90           N  
ATOM   1349  CA  LYS A 173      -9.849 -42.717 -61.560  1.00  0.90           C  
ATOM   1350  C   LYS A 173      -8.585 -42.027 -62.066  1.00  0.89           C  
ATOM   1351  CB  LYS A 173     -10.283 -43.804 -62.545  1.00  0.89           C  
ATOM   1352  O   LYS A 173      -8.584 -41.440 -63.150  1.00  0.88           O  
ATOM   1353  CG  LYS A 173      -9.293 -44.952 -62.674  1.00  0.88           C  
ATOM   1354  CD  LYS A 173      -9.801 -46.023 -63.632  1.00  0.87           C  
ATOM   1355  CE  LYS A 173      -8.818 -47.179 -63.752  1.00  0.84           C  
ATOM   1356  NZ  LYS A 173      -9.273 -48.192 -64.750  1.00  0.84           N  
ATOM   1357  N   LEU A 174      -7.506 -42.145 -61.293  1.00  0.87           N  
ATOM   1358  CA  LEU A 174      -6.195 -41.652 -61.698  1.00  0.87           C  
ATOM   1359  C   LEU A 174      -5.598 -42.529 -62.793  1.00  0.85           C  
ATOM   1360  CB  LEU A 174      -5.247 -41.600 -60.496  1.00  0.86           C  
ATOM   1361  O   LEU A 174      -5.903 -43.721 -62.876  1.00  0.83           O  
ATOM   1362  CG  LEU A 174      -5.647 -40.661 -59.357  1.00  0.86           C  
ATOM   1363  CD1 LEU A 174      -4.615 -40.718 -58.236  1.00  0.84           C  
ATOM   1364  CD2 LEU A 174      -5.808 -39.235 -59.871  1.00  0.84           C  
ATOM   1365  N   PRO A 175      -4.712 -42.018 -63.666  1.00  0.84           N  
ATOM   1366  CA  PRO A 175      -4.069 -42.811 -64.717  1.00  0.84           C  
ATOM   1367  C   PRO A 175      -3.372 -44.057 -64.173  1.00  0.83           C  
ATOM   1368  CB  PRO A 175      -3.054 -41.838 -65.321  1.00  0.83           C  
ATOM   1369  O   PRO A 175      -2.893 -44.054 -63.036  1.00  0.81           O  
ATOM   1370  CG  PRO A 175      -3.592 -40.480 -65.005  1.00  0.82           C  
ATOM   1371  CD  PRO A 175      -4.323 -40.549 -63.695  1.00  0.81           C  
ATOM   1372  N   ALA A 176      -3.137 -45.104 -64.918  1.00  0.82           N  
ATOM   1373  CA  ALA A 176      -2.635 -46.408 -64.494  1.00  0.81           C  
ATOM   1374  C   ALA A 176      -1.123 -46.374 -64.290  1.00  0.79           C  
ATOM   1375  CB  ALA A 176      -3.007 -47.479 -65.516  1.00  0.79           C  
ATOM   1376  O   ALA A 176      -0.568 -47.209 -63.573  1.00  0.75           O  
ATOM   1377  N   GLY A 177      -0.496 -45.406 -64.555  1.00  0.75           N  
ATOM   1378  CA  GLY A 177       0.946 -45.266 -64.432  1.00  0.74           C  
ATOM   1379  C   GLY A 177       1.713 -46.054 -65.477  1.00  0.72           C  
ATOM   1380  O   GLY A 177       2.926 -46.241 -65.355  1.00  0.68           O  
ATOM   1381  N   ASN A 178       1.002 -46.593 -66.326  1.00  0.67           N  
ATOM   1382  CA  ASN A 178       1.707 -47.197 -67.452  1.00  0.69           C  
ATOM   1383  C   ASN A 178       2.178 -46.142 -68.449  1.00  0.65           C  
ATOM   1384  CB  ASN A 178       0.819 -48.229 -68.151  1.00  0.61           C  
ATOM   1385  O   ASN A 178       1.657 -45.025 -68.469  1.00  0.59           O  
ATOM   1386  CG  ASN A 178      -0.551 -47.681 -68.498  1.00  0.56           C  
ATOM   1387  ND2 ASN A 178      -1.385 -48.514 -69.110  1.00  0.53           N  
ATOM   1388  OD1 ASN A 178      -0.858 -46.519 -68.218  1.00  0.55           O  
ATOM   1389  N   ASP A 179       3.478 -46.306 -68.976  1.00  0.50           N  
ATOM   1390  CA  ASP A 179       4.294 -45.377 -69.753  1.00  0.54           C  
ATOM   1391  C   ASP A 179       3.424 -44.489 -70.637  1.00  0.50           C  
ATOM   1392  CB  ASP A 179       5.308 -46.140 -70.608  1.00  0.41           C  
ATOM   1393  O   ASP A 179       3.737 -43.315 -70.848  1.00  0.46           O  
ATOM   1394  CG  ASP A 179       6.338 -46.889 -69.782  1.00  0.36           C  
ATOM   1395  OD1 ASP A 179       6.607 -46.485 -68.630  1.00  0.39           O  
ATOM   1396  OD2 ASP A 179       6.888 -47.892 -70.287  1.00  0.45           O  
ATOM   1397  N   ALA A 180       2.350 -44.997 -71.204  1.00  0.63           N  
ATOM   1398  CA  ALA A 180       1.540 -44.264 -72.174  1.00  0.62           C  
ATOM   1399  C   ALA A 180       0.661 -43.227 -71.482  1.00  0.61           C  
ATOM   1400  CB  ALA A 180       0.680 -45.229 -72.986  1.00  0.55           C  
ATOM   1401  O   ALA A 180       0.232 -42.253 -72.105  1.00  0.57           O  
ATOM   1402  N   GLU A 181       0.465 -43.308 -70.280  1.00  0.63           N  
ATOM   1403  CA  GLU A 181      -0.375 -42.411 -69.492  1.00  0.63           C  
ATOM   1404  C   GLU A 181       0.394 -41.831 -68.309  1.00  0.63           C  
ATOM   1405  CB  GLU A 181      -1.626 -43.143 -68.999  1.00  0.57           C  
ATOM   1406  O   GLU A 181      -0.200 -41.477 -67.289  1.00  0.59           O  
ATOM   1407  CG  GLU A 181      -2.591 -43.530 -70.110  1.00  0.53           C  
ATOM   1408  CD  GLU A 181      -3.848 -44.218 -69.601  1.00  0.54           C  
ATOM   1409  OE1 GLU A 181      -3.976 -44.415 -68.371  1.00  0.60           O  
ATOM   1410  OE2 GLU A 181      -4.711 -44.562 -70.438  1.00  0.56           O  
ATOM   1411  N   ASN A 182       1.791 -41.875 -68.429  1.00  0.63           N  
ATOM   1412  CA  ASN A 182       2.586 -41.218 -67.397  1.00  0.62           C  
ATOM   1413  C   ASN A 182       2.463 -39.699 -67.477  1.00  0.62           C  
ATOM   1414  CB  ASN A 182       4.053 -41.639 -67.500  1.00  0.55           C  
ATOM   1415  O   ASN A 182       3.340 -39.029 -68.025  1.00  0.57           O  
ATOM   1416  CG  ASN A 182       4.395 -42.796 -66.582  1.00  0.51           C  
ATOM   1417  ND2 ASN A 182       5.507 -43.466 -66.862  1.00  0.48           N  
ATOM   1418  OD1 ASN A 182       3.666 -43.086 -65.630  1.00  0.52           O  
ATOM   1419  N   ASP A 183       1.267 -39.260 -67.090  1.00  0.75           N  
ATOM   1420  CA  ASP A 183       1.027 -37.822 -67.010  1.00  0.76           C  
ATOM   1421  C   ASP A 183       1.093 -37.333 -65.565  1.00  0.77           C  
ATOM   1422  CB  ASP A 183      -0.330 -37.469 -67.623  1.00  0.71           C  
ATOM   1423  O   ASP A 183       0.088 -37.353 -64.851  1.00  0.72           O  
ATOM   1424  CG  ASP A 183      -0.478 -35.988 -67.922  1.00  0.68           C  
ATOM   1425  OD1 ASP A 183       0.402 -35.194 -67.524  1.00  0.67           O  
ATOM   1426  OD2 ASP A 183      -1.485 -35.610 -68.559  1.00  0.73           O  
ATOM   1427  N   PRO A 184       2.338 -37.153 -65.106  1.00  0.72           N  
ATOM   1428  CA  PRO A 184       2.593 -36.752 -63.720  1.00  0.74           C  
ATOM   1429  C   PRO A 184       1.725 -35.577 -63.277  1.00  0.76           C  
ATOM   1430  CB  PRO A 184       4.074 -36.363 -63.733  1.00  0.70           C  
ATOM   1431  O   PRO A 184       1.270 -35.539 -62.130  1.00  0.76           O  
ATOM   1432  CG  PRO A 184       4.672 -37.174 -64.837  1.00  0.70           C  
ATOM   1433  CD  PRO A 184       3.645 -37.339 -65.919  1.00  0.71           C  
ATOM   1434  N   PRO A 185       1.353 -34.646 -64.216  1.00  0.80           N  
ATOM   1435  CA  PRO A 185       0.487 -33.536 -63.812  1.00  0.82           C  
ATOM   1436  C   PRO A 185      -0.900 -33.999 -63.374  1.00  0.83           C  
ATOM   1437  CB  PRO A 185       0.402 -32.677 -65.076  1.00  0.79           C  
ATOM   1438  O   PRO A 185      -1.541 -33.345 -62.547  1.00  0.81           O  
ATOM   1439  CG  PRO A 185       1.685 -32.932 -65.798  1.00  0.79           C  
ATOM   1440  CD  PRO A 185       2.070 -34.369 -65.594  1.00  0.79           C  
ATOM   1441  N   LYS A 186      -1.365 -35.205 -63.761  1.00  0.82           N  
ATOM   1442  CA  LYS A 186      -2.715 -35.669 -63.456  1.00  0.83           C  
ATOM   1443  C   LYS A 186      -2.781 -36.294 -62.065  1.00  0.83           C  
ATOM   1444  CB  LYS A 186      -3.187 -36.675 -64.506  1.00  0.81           C  
ATOM   1445  O   LYS A 186      -3.869 -36.549 -61.544  1.00  0.81           O  
ATOM   1446  CG  LYS A 186      -3.494 -36.057 -65.862  1.00  0.80           C  
ATOM   1447  CD  LYS A 186      -4.006 -37.099 -66.848  1.00  0.78           C  
ATOM   1448  CE  LYS A 186      -4.242 -36.497 -68.227  1.00  0.77           C  
ATOM   1449  NZ  LYS A 186      -4.295 -37.547 -69.288  1.00  0.75           N  
ATOM   1450  N   VAL A 187      -1.653 -36.580 -61.485  1.00  0.84           N  
ATOM   1451  CA  VAL A 187      -1.595 -37.146 -60.142  1.00  0.85           C  
ATOM   1452  C   VAL A 187      -1.167 -36.071 -59.146  1.00  0.85           C  
ATOM   1453  CB  VAL A 187      -0.630 -38.351 -60.075  1.00  0.82           C  
ATOM   1454  O   VAL A 187      -0.988 -36.352 -57.958  1.00  0.82           O  
ATOM   1455  CG1 VAL A 187      -1.163 -39.517 -60.905  1.00  0.73           C  
ATOM   1456  CG2 VAL A 187       0.763 -37.944 -60.551  1.00  0.72           C  
ATOM   1457  N   ASP A 188      -0.963 -34.840 -59.665  1.00  0.87           N  
ATOM   1458  CA  ASP A 188      -0.735 -33.686 -58.800  1.00  0.88           C  
ATOM   1459  C   ASP A 188      -1.976 -33.366 -57.971  1.00  0.90           C  
ATOM   1460  CB  ASP A 188      -0.328 -32.466 -59.630  1.00  0.86           C  
ATOM   1461  O   ASP A 188      -3.103 -33.510 -58.450  1.00  0.90           O  
ATOM   1462  CG  ASP A 188      -0.116 -31.220 -58.788  1.00  0.77           C  
ATOM   1463  OD1 ASP A 188      -0.982 -30.319 -58.802  1.00  0.74           O  
ATOM   1464  OD2 ASP A 188       0.929 -31.137 -58.106  1.00  0.79           O  
ATOM   1465  N   ALA A 189      -1.741 -32.994 -56.765  1.00  0.89           N  
ATOM   1466  CA  ALA A 189      -2.830 -32.665 -55.849  1.00  0.91           C  
ATOM   1467  C   ALA A 189      -3.763 -31.621 -56.457  1.00  0.91           C  
ATOM   1468  CB  ALA A 189      -2.273 -32.165 -54.518  1.00  0.89           C  
ATOM   1469  O   ALA A 189      -4.978 -31.673 -56.256  1.00  0.91           O  
ATOM   1470  N   GLN A 190      -3.275 -30.719 -57.340  1.00  0.91           N  
ATOM   1471  CA  GLN A 190      -4.057 -29.665 -57.978  1.00  0.92           C  
ATOM   1472  C   GLN A 190      -4.934 -30.229 -59.092  1.00  0.93           C  
ATOM   1473  CB  GLN A 190      -3.139 -28.575 -58.533  1.00  0.90           C  
ATOM   1474  O   GLN A 190      -6.118 -29.897 -59.185  1.00  0.93           O  
ATOM   1475  CG  GLN A 190      -3.881 -27.349 -59.048  1.00  0.82           C  
ATOM   1476  CD  GLN A 190      -4.547 -26.557 -57.938  1.00  0.78           C  
ATOM   1477  NE2 GLN A 190      -5.387 -25.599 -58.315  1.00  0.74           N  
ATOM   1478  OE1 GLN A 190      -4.309 -26.804 -56.752  1.00  0.79           O  
ATOM   1479  N   ALA A 191      -4.404 -31.117 -59.817  1.00  0.90           N  
ATOM   1480  CA  ALA A 191      -5.140 -31.772 -60.895  1.00  0.91           C  
ATOM   1481  C   ALA A 191      -6.215 -32.702 -60.339  1.00  0.91           C  
ATOM   1482  CB  ALA A 191      -4.184 -32.548 -61.798  1.00  0.89           C  
ATOM   1483  O   ALA A 191      -7.355 -32.695 -60.810  1.00  0.91           O  
ATOM   1484  N   ILE A 192      -5.901 -33.418 -59.357  1.00  0.91           N  
ATOM   1485  CA  ILE A 192      -6.855 -34.254 -58.636  1.00  0.92           C  
ATOM   1486  C   ILE A 192      -7.971 -33.384 -58.061  1.00  0.93           C  
ATOM   1487  CB  ILE A 192      -6.166 -35.055 -57.509  1.00  0.91           C  
ATOM   1488  O   ILE A 192      -9.154 -33.677 -58.250  1.00  0.93           O  
ATOM   1489  CG1 ILE A 192      -5.238 -36.121 -58.102  1.00  0.90           C  
ATOM   1490  CG2 ILE A 192      -7.208 -35.690 -56.583  1.00  0.89           C  
ATOM   1491  CD1 ILE A 192      -4.288 -36.747 -57.091  1.00  0.87           C  
ATOM   1492  N   GLY A 193      -7.650 -32.279 -57.472  1.00  0.94           N  
ATOM   1493  CA  GLY A 193      -8.627 -31.358 -56.913  1.00  0.95           C  
ATOM   1494  C   GLY A 193      -9.532 -30.739 -57.961  1.00  0.95           C  
ATOM   1495  O   GLY A 193     -10.747 -30.660 -57.771  1.00  0.95           O  
ATOM   1496  N   ALA A 194      -8.982 -30.430 -59.101  1.00  0.95           N  
ATOM   1497  CA  ALA A 194      -9.740 -29.868 -60.216  1.00  0.95           C  
ATOM   1498  C   ALA A 194     -10.734 -30.884 -60.770  1.00  0.95           C  
ATOM   1499  CB  ALA A 194      -8.795 -29.397 -61.318  1.00  0.94           C  
ATOM   1500  O   ALA A 194     -11.922 -30.586 -60.912  1.00  0.95           O  
ATOM   1501  N   ALA A 195     -10.244 -32.110 -60.943  1.00  0.93           N  
ATOM   1502  CA  ALA A 195     -11.091 -33.181 -61.460  1.00  0.94           C  
ATOM   1503  C   ALA A 195     -12.196 -33.533 -60.468  1.00  0.94           C  
ATOM   1504  CB  ALA A 195     -10.253 -34.417 -61.778  1.00  0.92           C  
ATOM   1505  O   ALA A 195     -13.363 -33.658 -60.848  1.00  0.94           O  
ATOM   1506  N   LEU A 196     -11.955 -33.613 -59.207  1.00  0.95           N  
ATOM   1507  CA  LEU A 196     -12.946 -33.873 -58.169  1.00  0.96           C  
ATOM   1508  C   LEU A 196     -13.915 -32.702 -58.037  1.00  0.96           C  
ATOM   1509  CB  LEU A 196     -12.260 -34.136 -56.826  1.00  0.95           C  
ATOM   1510  O   LEU A 196     -15.128 -32.902 -57.943  1.00  0.96           O  
ATOM   1511  CG  LEU A 196     -11.572 -35.493 -56.672  1.00  0.93           C  
ATOM   1512  CD1 LEU A 196     -10.812 -35.555 -55.351  1.00  0.91           C  
ATOM   1513  CD2 LEU A 196     -12.592 -36.624 -56.761  1.00  0.91           C  
ATOM   1514  N   ARG A 197     -13.491 -31.469 -58.132  1.00  0.98           N  
ATOM   1515  CA  ARG A 197     -14.331 -30.275 -58.121  1.00  0.98           C  
ATOM   1516  C   ARG A 197     -15.362 -30.321 -59.243  1.00  0.98           C  
ATOM   1517  CB  ARG A 197     -13.475 -29.013 -58.247  1.00  0.98           C  
ATOM   1518  O   ARG A 197     -16.561 -30.171 -58.998  1.00  0.97           O  
ATOM   1519  CG  ARG A 197     -14.279 -27.723 -58.264  1.00  0.97           C  
ATOM   1520  CD  ARG A 197     -13.497 -26.580 -58.896  1.00  0.95           C  
ATOM   1521  NE  ARG A 197     -13.243 -26.820 -60.314  1.00  0.95           N  
ATOM   1522  NH1 ARG A 197     -11.549 -25.259 -60.487  1.00  0.91           N  
ATOM   1523  NH2 ARG A 197     -12.177 -26.484 -62.320  1.00  0.91           N  
ATOM   1524  CZ  ARG A 197     -12.324 -26.187 -61.037  1.00  0.94           C  
ATOM   1525  N   ASP A 198     -14.895 -30.559 -60.381  1.00  0.97           N  
ATOM   1526  CA  ASP A 198     -15.767 -30.513 -61.550  1.00  0.98           C  
ATOM   1527  C   ASP A 198     -16.836 -31.601 -61.480  1.00  0.98           C  
ATOM   1528  CB  ASP A 198     -14.950 -30.661 -62.835  1.00  0.97           C  
ATOM   1529  O   ASP A 198     -18.003 -31.352 -61.791  1.00  0.97           O  
ATOM   1530  CG  ASP A 198     -13.982 -29.512 -63.058  1.00  0.96           C  
ATOM   1531  OD1 ASP A 198     -14.109 -28.468 -62.383  1.00  0.95           O  
ATOM   1532  OD2 ASP A 198     -13.085 -29.652 -63.918  1.00  0.95           O  
ATOM   1533  N   LEU A 199     -16.491 -32.802 -60.920  1.00  0.97           N  
ATOM   1534  CA  LEU A 199     -17.423 -33.898 -60.673  1.00  0.97           C  
ATOM   1535  C   LEU A 199     -18.386 -33.548 -59.545  1.00  0.98           C  
ATOM   1536  CB  LEU A 199     -16.662 -35.182 -60.331  1.00  0.97           C  
ATOM   1537  O   LEU A 199     -19.587 -33.809 -59.645  1.00  0.97           O  
ATOM   1538  CG  LEU A 199     -15.870 -35.825 -61.471  1.00  0.96           C  
ATOM   1539  CD1 LEU A 199     -14.955 -36.918 -60.930  1.00  0.94           C  
ATOM   1540  CD2 LEU A 199     -16.815 -36.385 -62.529  1.00  0.94           C  
ATOM   1541  N   LEU A 200     -18.001 -32.857 -58.521  1.00  0.98           N  
ATOM   1542  CA  LEU A 200     -18.789 -32.493 -57.348  1.00  0.98           C  
ATOM   1543  C   LEU A 200     -19.728 -31.333 -57.663  1.00  0.98           C  
ATOM   1544  CB  LEU A 200     -17.872 -32.119 -56.181  1.00  0.98           C  
ATOM   1545  O   LEU A 200     -20.897 -31.351 -57.273  1.00  0.97           O  
ATOM   1546  CG  LEU A 200     -17.183 -33.281 -55.462  1.00  0.98           C  
ATOM   1547  CD1 LEU A 200     -16.075 -32.759 -54.553  1.00  0.98           C  
ATOM   1548  CD2 LEU A 200     -18.198 -34.093 -54.665  1.00  0.97           C  
ATOM   1549  N   VAL A 201     -19.340 -30.372 -58.499  1.00  0.98           N  
ATOM   1550  CA  VAL A 201     -20.190 -29.288 -58.980  1.00  0.98           C  
ATOM   1551  C   VAL A 201     -21.381 -29.864 -59.743  1.00  0.97           C  
ATOM   1552  CB  VAL A 201     -19.405 -28.307 -59.879  1.00  0.98           C  
ATOM   1553  O   VAL A 201     -22.518 -29.424 -59.555  1.00  0.97           O  
ATOM   1554  CG1 VAL A 201     -20.359 -27.374 -60.623  1.00  0.97           C  
ATOM   1555  CG2 VAL A 201     -18.408 -27.503 -59.047  1.00  0.97           C  
ATOM   1556  N   THR A 202     -21.119 -30.942 -60.562  1.00  0.98           N  
ATOM   1557  CA  THR A 202     -22.165 -31.604 -61.333  1.00  0.98           C  
ATOM   1558  C   THR A 202     -23.091 -32.400 -60.417  1.00  0.98           C  
ATOM   1559  CB  THR A 202     -21.567 -32.538 -62.401  1.00  0.98           C  
ATOM   1560  O   THR A 202     -24.311 -32.380 -60.590  1.00  0.97           O  
ATOM   1561  CG2 THR A 202     -22.660 -33.162 -63.261  1.00  0.95           C  
ATOM   1562  OG1 THR A 202     -20.682 -31.788 -63.242  1.00  0.96           O  
ATOM   1563  N   ALA A 203     -22.569 -33.045 -59.338  1.00  0.98           N  
ATOM   1564  CA  ALA A 203     -23.328 -33.932 -58.459  1.00  0.98           C  
ATOM   1565  C   ALA A 203     -24.052 -33.140 -57.374  1.00  0.98           C  
ATOM   1566  CB  ALA A 203     -22.405 -34.972 -57.828  1.00  0.97           C  
ATOM   1567  O   ALA A 203     -25.123 -33.542 -56.913  1.00  0.97           O  
ATOM   1568  N   TYR A 204     -23.570 -31.956 -56.972  1.00  0.97           N  
ATOM   1569  CA  TYR A 204     -24.088 -31.128 -55.888  1.00  0.98           C  
ATOM   1570  C   TYR A 204     -24.139 -29.661 -56.298  1.00  0.97           C  
ATOM   1571  CB  TYR A 204     -23.227 -31.289 -54.631  1.00  0.98           C  
ATOM   1572  O   TYR A 204     -23.417 -28.829 -55.743  1.00  0.96           O  
ATOM   1573  CG  TYR A 204     -23.185 -32.701 -54.101  1.00  0.98           C  
ATOM   1574  CD1 TYR A 204     -24.152 -33.161 -53.210  1.00  0.97           C  
ATOM   1575  CD2 TYR A 204     -22.178 -33.579 -54.489  1.00  0.97           C  
ATOM   1576  CE1 TYR A 204     -24.117 -34.461 -52.717  1.00  0.96           C  
ATOM   1577  CE2 TYR A 204     -22.133 -34.881 -54.002  1.00  0.96           C  
ATOM   1578  OH  TYR A 204     -23.065 -36.601 -52.634  1.00  0.93           O  
ATOM   1579  CZ  TYR A 204     -23.105 -35.313 -53.119  1.00  0.96           C  
ATOM   1580  N   PRO A 205     -25.120 -29.269 -57.198  1.00  0.98           N  
ATOM   1581  CA  PRO A 205     -25.127 -27.949 -57.832  1.00  0.98           C  
ATOM   1582  C   PRO A 205     -25.463 -26.826 -56.852  1.00  0.97           C  
ATOM   1583  CB  PRO A 205     -26.209 -28.078 -58.906  1.00  0.97           C  
ATOM   1584  O   PRO A 205     -25.289 -25.648 -57.175  1.00  0.97           O  
ATOM   1585  CG  PRO A 205     -27.098 -29.177 -58.422  1.00  0.97           C  
ATOM   1586  CD  PRO A 205     -26.256 -30.190 -57.701  1.00  0.97           C  
ATOM   1587  N   THR A 206     -25.880 -27.153 -55.635  1.00  0.97           N  
ATOM   1588  CA  THR A 206     -26.241 -26.163 -54.626  1.00  0.97           C  
ATOM   1589  C   THR A 206     -25.051 -25.856 -53.721  1.00  0.97           C  
ATOM   1590  CB  THR A 206     -27.428 -26.644 -53.772  1.00  0.96           C  
ATOM   1591  O   THR A 206     -25.069 -24.874 -52.975  1.00  0.96           O  
ATOM   1592  CG2 THR A 206     -28.698 -26.758 -54.609  1.00  0.94           C  
ATOM   1593  OG1 THR A 206     -27.120 -27.928 -53.215  1.00  0.95           O  
ATOM   1594  N   PHE A 207     -23.939 -26.642 -53.695  1.00  0.97           N  
ATOM   1595  CA  PHE A 207     -22.728 -26.442 -52.907  1.00  0.97           C  
ATOM   1596  C   PHE A 207     -21.692 -25.652 -53.697  1.00  0.96           C  
ATOM   1597  CB  PHE A 207     -22.141 -27.789 -52.471  1.00  0.97           C  
ATOM   1598  O   PHE A 207     -21.674 -25.701 -54.929  1.00  0.96           O  
ATOM   1599  CG  PHE A 207     -22.963 -28.500 -51.431  1.00  0.97           C  
ATOM   1600  CD1 PHE A 207     -22.506 -28.616 -50.124  1.00  0.97           C  
ATOM   1601  CD2 PHE A 207     -24.193 -29.054 -51.760  1.00  0.97           C  
ATOM   1602  CE1 PHE A 207     -23.264 -29.275 -49.158  1.00  0.96           C  
ATOM   1603  CE2 PHE A 207     -24.957 -29.713 -50.801  1.00  0.96           C  
ATOM   1604  CZ  PHE A 207     -24.490 -29.824 -49.501  1.00  0.96           C  
ATOM   1605  N   THR A 208     -20.809 -24.861 -53.048  1.00  0.96           N  
ATOM   1606  CA  THR A 208     -19.643 -24.242 -53.668  1.00  0.97           C  
ATOM   1607  C   THR A 208     -18.379 -25.036 -53.356  1.00  0.97           C  
ATOM   1608  CB  THR A 208     -19.468 -22.786 -53.198  1.00  0.95           C  
ATOM   1609  O   THR A 208     -18.216 -25.542 -52.243  1.00  0.97           O  
ATOM   1610  CG2 THR A 208     -20.684 -21.940 -53.560  1.00  0.81           C  
ATOM   1611  OG1 THR A 208     -19.293 -22.767 -51.775  1.00  0.83           O  
ATOM   1612  N   PHE A 209     -17.543 -25.173 -54.245  1.00  0.97           N  
ATOM   1613  CA  PHE A 209     -16.298 -25.930 -54.181  1.00  0.97           C  
ATOM   1614  C   PHE A 209     -15.112 -25.056 -54.572  1.00  0.96           C  
ATOM   1615  CB  PHE A 209     -16.367 -27.160 -55.091  1.00  0.97           C  
ATOM   1616  O   PHE A 209     -14.888 -24.799 -55.757  1.00  0.92           O  
ATOM   1617  CG  PHE A 209     -17.499 -28.096 -54.763  1.00  0.97           C  
ATOM   1618  CD1 PHE A 209     -17.344 -29.084 -53.798  1.00  0.96           C  
ATOM   1619  CD2 PHE A 209     -18.718 -27.987 -55.418  1.00  0.96           C  
ATOM   1620  CE1 PHE A 209     -18.389 -29.952 -53.492  1.00  0.96           C  
ATOM   1621  CE2 PHE A 209     -19.768 -28.850 -55.117  1.00  0.96           C  
ATOM   1622  CZ  PHE A 209     -19.601 -29.833 -54.155  1.00  0.96           C  
ATOM   1623  N   ASP A 210     -14.339 -24.544 -53.725  1.00  0.96           N  
ATOM   1624  CA  ASP A 210     -13.155 -23.713 -53.923  1.00  0.96           C  
ATOM   1625  C   ASP A 210     -11.879 -24.549 -53.851  1.00  0.96           C  
ATOM   1626  CB  ASP A 210     -13.108 -22.590 -52.886  1.00  0.95           C  
ATOM   1627  O   ASP A 210     -11.591 -25.163 -52.822  1.00  0.95           O  
ATOM   1628  CG  ASP A 210     -14.293 -21.645 -52.981  1.00  0.89           C  
ATOM   1629  OD1 ASP A 210     -14.620 -21.186 -54.097  1.00  0.86           O  
ATOM   1630  OD2 ASP A 210     -14.903 -21.353 -51.930  1.00  0.88           O  
ATOM   1631  N   LEU A 211     -11.147 -24.559 -54.905  1.00  0.95           N  
ATOM   1632  CA  LEU A 211      -9.891 -25.294 -55.005  1.00  0.96           C  
ATOM   1633  C   LEU A 211      -8.715 -24.419 -54.581  1.00  0.94           C  
ATOM   1634  CB  LEU A 211      -9.678 -25.799 -56.434  1.00  0.95           C  
ATOM   1635  O   LEU A 211      -8.405 -23.426 -55.243  1.00  0.92           O  
ATOM   1636  CG  LEU A 211      -8.407 -26.614 -56.682  1.00  0.93           C  
ATOM   1637  CD1 LEU A 211      -8.419 -27.884 -55.839  1.00  0.90           C  
ATOM   1638  CD2 LEU A 211      -8.269 -26.950 -58.163  1.00  0.89           C  
ATOM   1639  N   GLY A 212      -8.022 -24.859 -53.442  1.00  0.94           N  
ATOM   1640  CA  GLY A 212      -6.777 -24.267 -52.978  1.00  0.94           C  
ATOM   1641  C   GLY A 212      -5.561 -25.123 -53.278  1.00  0.93           C  
ATOM   1642  O   GLY A 212      -5.674 -26.166 -53.925  1.00  0.91           O  
ATOM   1643  N   SER A 213      -4.397 -24.753 -52.849  1.00  0.90           N  
ATOM   1644  CA  SER A 213      -3.162 -25.513 -53.016  1.00  0.91           C  
ATOM   1645  C   SER A 213      -3.112 -26.703 -52.064  1.00  0.89           C  
ATOM   1646  CB  SER A 213      -1.945 -24.616 -52.789  1.00  0.88           C  
ATOM   1647  O   SER A 213      -2.691 -26.566 -50.913  1.00  0.87           O  
ATOM   1648  OG  SER A 213      -0.744 -25.324 -53.044  1.00  0.77           O  
ATOM   1649  N   GLY A 214      -3.576 -27.906 -52.454  1.00  0.91           N  
ATOM   1650  CA  GLY A 214      -3.545 -29.134 -51.676  1.00  0.92           C  
ATOM   1651  C   GLY A 214      -4.822 -29.376 -50.893  1.00  0.92           C  
ATOM   1652  O   GLY A 214      -4.857 -30.224 -49.999  1.00  0.91           O  
ATOM   1653  N   PHE A 215      -5.886 -28.616 -51.207  1.00  0.93           N  
ATOM   1654  CA  PHE A 215      -7.164 -28.892 -50.562  1.00  0.95           C  
ATOM   1655  C   PHE A 215      -8.324 -28.527 -51.479  1.00  0.95           C  
ATOM   1656  CB  PHE A 215      -7.277 -28.125 -49.241  1.00  0.94           C  
ATOM   1657  O   PHE A 215      -8.182 -27.679 -52.362  1.00  0.94           O  
ATOM   1658  CG  PHE A 215      -7.415 -26.636 -49.414  1.00  0.93           C  
ATOM   1659  CD1 PHE A 215      -6.291 -25.819 -49.442  1.00  0.91           C  
ATOM   1660  CD2 PHE A 215      -8.668 -26.054 -49.548  1.00  0.91           C  
ATOM   1661  CE1 PHE A 215      -6.415 -24.441 -49.602  1.00  0.91           C  
ATOM   1662  CE2 PHE A 215      -8.800 -24.677 -49.708  1.00  0.91           C  
ATOM   1663  CZ  PHE A 215      -7.672 -23.873 -49.734  1.00  0.91           C  
ATOM   1664  N   LEU A 216      -9.505 -29.076 -51.229  1.00  0.95           N  
ATOM   1665  CA  LEU A 216     -10.800 -28.695 -51.785  1.00  0.96           C  
ATOM   1666  C   LEU A 216     -11.775 -28.311 -50.677  1.00  0.96           C  
ATOM   1667  CB  LEU A 216     -11.382 -29.840 -52.619  1.00  0.95           C  
ATOM   1668  O   LEU A 216     -12.195 -29.163 -49.891  1.00  0.95           O  
ATOM   1669  CG  LEU A 216     -12.726 -29.569 -53.296  1.00  0.93           C  
ATOM   1670  CD1 LEU A 216     -12.592 -28.434 -54.306  1.00  0.90           C  
ATOM   1671  CD2 LEU A 216     -13.250 -30.833 -53.970  1.00  0.90           C  
ATOM   1672  N   LEU A 217     -12.128 -27.040 -50.594  1.00  0.94           N  
ATOM   1673  CA  LEU A 217     -13.107 -26.530 -49.640  1.00  0.95           C  
ATOM   1674  C   LEU A 217     -14.527 -26.725 -50.162  1.00  0.95           C  
ATOM   1675  CB  LEU A 217     -12.855 -25.047 -49.355  1.00  0.94           C  
ATOM   1676  O   LEU A 217     -14.860 -26.263 -51.255  1.00  0.94           O  
ATOM   1677  CG  LEU A 217     -13.818 -24.372 -48.377  1.00  0.94           C  
ATOM   1678  CD1 LEU A 217     -13.644 -24.952 -46.977  1.00  0.92           C  
ATOM   1679  CD2 LEU A 217     -13.600 -22.863 -48.367  1.00  0.92           C  
ATOM   1680  N   ILE A 218     -15.354 -27.357 -49.430  1.00  0.95           N  
ATOM   1681  CA  ILE A 218     -16.790 -27.531 -49.617  1.00  0.96           C  
ATOM   1682  C   ILE A 218     -17.549 -26.546 -48.730  1.00  0.95           C  
ATOM   1683  CB  ILE A 218     -17.230 -28.980 -49.306  1.00  0.95           C  
ATOM   1684  O   ILE A 218     -17.316 -26.483 -47.521  1.00  0.94           O  
ATOM   1685  CG1 ILE A 218     -16.290 -29.981 -49.987  1.00  0.94           C  
ATOM   1686  CG2 ILE A 218     -18.681 -29.208 -49.739  1.00  0.93           C  
ATOM   1687  CD1 ILE A 218     -16.580 -31.435 -49.644  1.00  0.92           C  
ATOM   1688  N   THR A 219     -18.420 -25.763 -49.316  1.00  0.93           N  
ATOM   1689  CA  THR A 219     -19.335 -24.885 -48.595  1.00  0.94           C  
ATOM   1690  C   THR A 219     -20.784 -25.209 -48.944  1.00  0.94           C  
ATOM   1691  CB  THR A 219     -19.049 -23.404 -48.906  1.00  0.93           C  
ATOM   1692  O   THR A 219     -21.171 -25.170 -50.114  1.00  0.93           O  
ATOM   1693  CG2 THR A 219     -19.923 -22.485 -48.059  1.00  0.92           C  
ATOM   1694  OG1 THR A 219     -17.671 -23.121 -48.630  1.00  0.92           O  
ATOM   1695  N   ALA A 220     -21.575 -25.589 -47.950  1.00  0.94           N  
ATOM   1696  CA  ALA A 220     -22.999 -25.886 -48.083  1.00  0.94           C  
ATOM   1697  C   ALA A 220     -23.809 -24.610 -48.287  1.00  0.94           C  
ATOM   1698  CB  ALA A 220     -23.502 -26.641 -46.855  1.00  0.93           C  
ATOM   1699  O   ALA A 220     -23.398 -23.530 -47.857  1.00  0.93           O  
ATOM   1700  N   PRO A 221     -24.980 -24.665 -48.942  1.00  0.93           N  
ATOM   1701  CA  PRO A 221     -25.907 -23.531 -48.965  1.00  0.93           C  
ATOM   1702  C   PRO A 221     -26.410 -23.153 -47.573  1.00  0.91           C  
ATOM   1703  CB  PRO A 221     -27.056 -24.033 -49.843  1.00  0.92           C  
ATOM   1704  O   PRO A 221     -26.449 -23.998 -46.676  1.00  0.89           O  
ATOM   1705  CG  PRO A 221     -27.045 -25.518 -49.674  1.00  0.92           C  
ATOM   1706  CD  PRO A 221     -25.630 -25.961 -49.437  1.00  0.92           C  
ATOM   1707  N   SER A 222     -26.801 -21.868 -47.434  1.00  0.89           N  
ATOM   1708  CA  SER A 222     -27.323 -21.379 -46.162  1.00  0.89           C  
ATOM   1709  C   SER A 222     -28.441 -22.276 -45.641  1.00  0.89           C  
ATOM   1710  CB  SER A 222     -27.835 -19.945 -46.308  1.00  0.87           C  
ATOM   1711  O   SER A 222     -29.400 -22.562 -46.361  1.00  0.87           O  
ATOM   1712  OG  SER A 222     -28.213 -19.415 -45.049  1.00  0.79           O  
ATOM   1713  N   GLY A 223     -28.287 -22.743 -44.452  1.00  0.86           N  
ATOM   1714  CA  GLY A 223     -29.272 -23.568 -43.771  1.00  0.88           C  
ATOM   1715  C   GLY A 223     -29.066 -25.054 -43.997  1.00  0.88           C  
ATOM   1716  O   GLY A 223     -29.851 -25.875 -43.518  1.00  0.87           O  
ATOM   1717  N   THR A 224     -27.995 -25.547 -44.658  1.00  0.90           N  
ATOM   1718  CA  THR A 224     -27.596 -26.939 -44.833  1.00  0.91           C  
ATOM   1719  C   THR A 224     -26.296 -27.228 -44.089  1.00  0.90           C  
ATOM   1720  CB  THR A 224     -27.426 -27.288 -46.324  1.00  0.90           C  
ATOM   1721  O   THR A 224     -25.302 -26.521 -44.268  1.00  0.89           O  
ATOM   1722  CG2 THR A 224     -27.147 -28.776 -46.512  1.00  0.87           C  
ATOM   1723  OG1 THR A 224     -28.626 -26.945 -47.029  1.00  0.90           O  
ATOM   1724  N   ASP A 225     -26.251 -28.332 -43.262  1.00  0.89           N  
ATOM   1725  CA  ASP A 225     -25.058 -28.815 -42.574  1.00  0.91           C  
ATOM   1726  C   ASP A 225     -24.356 -29.899 -43.388  1.00  0.92           C  
ATOM   1727  CB  ASP A 225     -25.417 -29.349 -41.186  1.00  0.89           C  
ATOM   1728  O   ASP A 225     -25.008 -30.785 -43.944  1.00  0.91           O  
ATOM   1729  CG  ASP A 225     -25.742 -28.247 -40.193  1.00  0.86           C  
ATOM   1730  OD1 ASP A 225     -25.531 -27.057 -40.511  1.00  0.86           O  
ATOM   1731  OD2 ASP A 225     -26.211 -28.572 -39.080  1.00  0.87           O  
ATOM   1732  N   ILE A 226     -23.090 -29.825 -43.456  1.00  0.92           N  
ATOM   1733  CA  ILE A 226     -22.284 -30.956 -43.904  1.00  0.92           C  
ATOM   1734  C   ILE A 226     -22.008 -31.890 -42.728  1.00  0.91           C  
ATOM   1735  CB  ILE A 226     -20.957 -30.487 -44.540  1.00  0.92           C  
ATOM   1736  O   ILE A 226     -21.091 -31.650 -41.938  1.00  0.89           O  
ATOM   1737  CG1 ILE A 226     -21.229 -29.490 -45.671  1.00  0.93           C  
ATOM   1738  CG2 ILE A 226     -20.149 -31.685 -45.048  1.00  0.93           C  
ATOM   1739  CD1 ILE A 226     -19.973 -28.865 -46.262  1.00  0.92           C  
ATOM   1740  N   ASN A 227     -22.775 -32.957 -42.652  1.00  0.91           N  
ATOM   1741  CA  ASN A 227     -22.698 -33.924 -41.561  1.00  0.91           C  
ATOM   1742  C   ASN A 227     -21.600 -34.955 -41.803  1.00  0.91           C  
ATOM   1743  CB  ASN A 227     -24.046 -34.620 -41.364  1.00  0.90           C  
ATOM   1744  O   ASN A 227     -21.031 -35.497 -40.854  1.00  0.91           O  
ATOM   1745  CG  ASN A 227     -25.149 -33.657 -40.970  1.00  0.89           C  
ATOM   1746  ND2 ASN A 227     -26.246 -33.673 -41.717  1.00  0.90           N  
ATOM   1747  OD1 ASN A 227     -25.015 -32.903 -40.002  1.00  0.89           O  
ATOM   1748  N   SER A 228     -21.370 -35.269 -42.969  1.00  0.92           N  
ATOM   1749  CA  SER A 228     -20.340 -36.233 -43.343  1.00  0.93           C  
ATOM   1750  C   SER A 228     -19.775 -35.930 -44.727  1.00  0.94           C  
ATOM   1751  CB  SER A 228     -20.901 -37.656 -43.313  1.00  0.92           C  
ATOM   1752  O   SER A 228     -20.516 -35.546 -45.634  1.00  0.94           O  
ATOM   1753  OG  SER A 228     -21.942 -37.806 -44.263  1.00  0.93           O  
ATOM   1754  N   VAL A 229     -18.518 -36.044 -44.903  1.00  0.93           N  
ATOM   1755  CA  VAL A 229     -17.824 -36.168 -46.180  1.00  0.94           C  
ATOM   1756  C   VAL A 229     -17.127 -37.524 -46.260  1.00  0.92           C  
ATOM   1757  CB  VAL A 229     -16.799 -35.029 -46.383  1.00  0.93           C  
ATOM   1758  O   VAL A 229     -16.196 -37.797 -45.498  1.00  0.91           O  
ATOM   1759  CG1 VAL A 229     -16.109 -35.159 -47.739  1.00  0.92           C  
ATOM   1760  CG2 VAL A 229     -17.482 -33.669 -46.255  1.00  0.92           C  
ATOM   1761  N   GLU A 230     -17.684 -38.293 -47.019  1.00  0.94           N  
ATOM   1762  CA  GLU A 230     -17.134 -39.622 -47.263  1.00  0.94           C  
ATOM   1763  C   GLU A 230     -16.044 -39.582 -48.331  1.00  0.94           C  
ATOM   1764  CB  GLU A 230     -18.241 -40.595 -47.678  1.00  0.93           C  
ATOM   1765  O   GLU A 230     -16.306 -39.216 -49.479  1.00  0.93           O  
ATOM   1766  CG  GLU A 230     -19.349 -40.742 -46.646  1.00  0.90           C  
ATOM   1767  CD  GLU A 230     -20.549 -41.521 -47.161  1.00  0.88           C  
ATOM   1768  OE1 GLU A 230     -20.509 -42.005 -48.315  1.00  0.88           O  
ATOM   1769  OE2 GLU A 230     -21.538 -41.648 -46.404  1.00  0.88           O  
ATOM   1770  N   THR A 231     -14.839 -40.087 -47.994  1.00  0.92           N  
ATOM   1771  CA  THR A 231     -13.731 -40.177 -48.940  1.00  0.92           C  
ATOM   1772  C   THR A 231     -13.194 -41.603 -49.010  1.00  0.90           C  
ATOM   1773  CB  THR A 231     -12.591 -39.215 -48.557  1.00  0.92           C  
ATOM   1774  O   THR A 231     -13.063 -42.274 -47.984  1.00  0.87           O  
ATOM   1775  CG2 THR A 231     -13.053 -37.762 -48.618  1.00  0.88           C  
ATOM   1776  OG1 THR A 231     -12.152 -39.509 -47.225  1.00  0.91           O  
ATOM   1777  N   GLU A 232     -12.854 -42.072 -50.176  1.00  0.92           N  
ATOM   1778  CA  GLU A 232     -12.183 -43.335 -50.469  1.00  0.92           C  
ATOM   1779  C   GLU A 232     -11.033 -43.134 -51.453  1.00  0.91           C  
ATOM   1780  CB  GLU A 232     -13.178 -44.356 -51.025  1.00  0.90           C  
ATOM   1781  O   GLU A 232     -11.204 -42.494 -52.493  1.00  0.89           O  
ATOM   1782  CG  GLU A 232     -14.282 -44.734 -50.048  1.00  0.85           C  
ATOM   1783  CD  GLU A 232     -15.349 -45.624 -50.664  1.00  0.83           C  
ATOM   1784  OE1 GLU A 232     -15.112 -46.190 -51.755  1.00  0.82           O  
ATOM   1785  OE2 GLU A 232     -16.432 -45.755 -50.051  1.00  0.82           O  
ATOM   1786  N   ASP A 233      -9.771 -43.698 -51.183  1.00  0.88           N  
ATOM   1787  CA  ASP A 233      -8.648 -43.553 -52.105  1.00  0.86           C  
ATOM   1788  C   ASP A 233      -8.145 -44.916 -52.577  1.00  0.83           C  
ATOM   1789  CB  ASP A 233      -7.509 -42.772 -51.445  1.00  0.84           C  
ATOM   1790  O   ASP A 233      -7.026 -45.030 -53.079  1.00  0.75           O  
ATOM   1791  CG  ASP A 233      -6.833 -43.543 -50.325  1.00  0.81           C  
ATOM   1792  OD1 ASP A 233      -7.218 -44.703 -50.063  1.00  0.76           O  
ATOM   1793  OD2 ASP A 233      -5.907 -42.984 -49.697  1.00  0.82           O  
ATOM   1794  N   GLY A 234      -8.882 -45.902 -52.631  1.00  0.84           N  
ATOM   1795  CA  GLY A 234      -8.677 -47.249 -53.141  1.00  0.83           C  
ATOM   1796  C   GLY A 234      -7.669 -48.046 -52.335  1.00  0.81           C  
ATOM   1797  O   GLY A 234      -7.729 -49.277 -52.300  1.00  0.75           O  
ATOM   1798  N   TYR A 235      -6.603 -47.451 -51.660  1.00  0.77           N  
ATOM   1799  CA  TYR A 235      -5.563 -48.152 -50.916  1.00  0.78           C  
ATOM   1800  C   TYR A 235      -5.544 -47.711 -49.457  1.00  0.75           C  
ATOM   1801  CB  TYR A 235      -4.191 -47.909 -51.552  1.00  0.73           C  
ATOM   1802  O   TYR A 235      -4.633 -48.067 -48.707  1.00  0.70           O  
ATOM   1803  CG  TYR A 235      -3.934 -48.748 -52.781  1.00  0.68           C  
ATOM   1804  CD1 TYR A 235      -3.504 -50.068 -52.669  1.00  0.65           C  
ATOM   1805  CD2 TYR A 235      -4.121 -48.223 -54.055  1.00  0.66           C  
ATOM   1806  CE1 TYR A 235      -3.264 -50.845 -53.798  1.00  0.63           C  
ATOM   1807  CE2 TYR A 235      -3.884 -48.990 -55.191  1.00  0.61           C  
ATOM   1808  OH  TYR A 235      -3.222 -51.061 -56.174  1.00  0.49           O  
ATOM   1809  CZ  TYR A 235      -3.457 -50.298 -55.053  1.00  0.64           C  
ATOM   1810  N   ALA A 236      -6.583 -46.847 -49.071  1.00  0.72           N  
ATOM   1811  CA  ALA A 236      -6.701 -46.350 -47.702  1.00  0.71           C  
ATOM   1812  C   ALA A 236      -5.443 -45.595 -47.282  1.00  0.70           C  
ATOM   1813  CB  ALA A 236      -6.971 -47.504 -46.739  1.00  0.65           C  
ATOM   1814  O   ALA A 236      -5.093 -45.568 -46.100  1.00  0.65           O  
ATOM   1815  N   ASN A 237      -4.675 -44.972 -48.171  1.00  0.69           N  
ATOM   1816  CA  ASN A 237      -3.412 -44.293 -47.899  1.00  0.71           C  
ATOM   1817  C   ASN A 237      -3.623 -42.809 -47.616  1.00  0.68           C  
ATOM   1818  CB  ASN A 237      -2.440 -44.479 -49.066  1.00  0.61           C  
ATOM   1819  O   ASN A 237      -2.667 -42.031 -47.612  1.00  0.61           O  
ATOM   1820  CG  ASN A 237      -1.826 -45.865 -49.100  1.00  0.54           C  
ATOM   1821  ND2 ASN A 237      -1.193 -46.206 -50.216  1.00  0.48           N  
ATOM   1822  OD1 ASN A 237      -1.921 -46.623 -48.131  1.00  0.50           O  
ATOM   1823  N   GLN A 238      -4.904 -42.370 -47.386  1.00  0.77           N  
ATOM   1824  CA  GLN A 238      -5.305 -41.020 -47.003  1.00  0.79           C  
ATOM   1825  C   GLN A 238      -4.873 -40.000 -48.052  1.00  0.80           C  
ATOM   1826  CB  GLN A 238      -4.718 -40.653 -45.639  1.00  0.72           C  
ATOM   1827  O   GLN A 238      -4.403 -38.912 -47.710  1.00  0.76           O  
ATOM   1828  CG  GLN A 238      -5.167 -41.568 -44.509  1.00  0.65           C  
ATOM   1829  CD  GLN A 238      -4.684 -41.103 -43.148  1.00  0.63           C  
ATOM   1830  NE2 GLN A 238      -5.064 -41.830 -42.103  1.00  0.55           N  
ATOM   1831  OE1 GLN A 238      -3.973 -40.099 -43.038  1.00  0.67           O  
ATOM   1832  N   LEU A 239      -4.819 -40.282 -49.389  1.00  0.84           N  
ATOM   1833  CA  LEU A 239      -4.580 -39.305 -50.445  1.00  0.86           C  
ATOM   1834  C   LEU A 239      -5.618 -38.188 -50.398  1.00  0.88           C  
ATOM   1835  CB  LEU A 239      -4.604 -39.981 -51.818  1.00  0.83           C  
ATOM   1836  O   LEU A 239      -5.300 -37.027 -50.662  1.00  0.86           O  
ATOM   1837  CG  LEU A 239      -3.476 -40.974 -52.104  1.00  0.75           C  
ATOM   1838  CD1 LEU A 239      -3.647 -41.585 -53.491  1.00  0.69           C  
ATOM   1839  CD2 LEU A 239      -2.118 -40.292 -51.978  1.00  0.70           C  
ATOM   1840  N   ILE A 240      -6.785 -38.616 -50.132  1.00  0.87           N  
ATOM   1841  CA  ILE A 240      -7.847 -37.679 -49.783  1.00  0.89           C  
ATOM   1842  C   ILE A 240      -8.374 -37.993 -48.385  1.00  0.88           C  
ATOM   1843  CB  ILE A 240      -8.999 -37.722 -50.812  1.00  0.87           C  
ATOM   1844  O   ILE A 240      -8.628 -39.154 -48.057  1.00  0.87           O  
ATOM   1845  CG1 ILE A 240      -9.582 -39.137 -50.903  1.00  0.82           C  
ATOM   1846  CG2 ILE A 240      -8.517 -37.238 -52.183  1.00  0.81           C  
ATOM   1847  CD1 ILE A 240     -10.839 -39.235 -51.756  1.00  0.79           C  
ATOM   1848  N   SER A 241      -8.438 -37.115 -47.655  1.00  0.90           N  
ATOM   1849  CA  SER A 241      -8.987 -37.234 -46.308  1.00  0.91           C  
ATOM   1850  C   SER A 241      -9.921 -36.072 -45.987  1.00  0.92           C  
ATOM   1851  CB  SER A 241      -7.862 -37.294 -45.273  1.00  0.88           C  
ATOM   1852  O   SER A 241      -9.553 -34.907 -46.157  1.00  0.91           O  
ATOM   1853  OG  SER A 241      -7.066 -36.123 -45.327  1.00  0.77           O  
ATOM   1854  N   PRO A 242     -11.164 -36.421 -45.595  1.00  0.91           N  
ATOM   1855  CA  PRO A 242     -12.079 -35.362 -45.162  1.00  0.92           C  
ATOM   1856  C   PRO A 242     -11.705 -34.777 -43.803  1.00  0.92           C  
ATOM   1857  CB  PRO A 242     -13.434 -36.072 -45.097  1.00  0.91           C  
ATOM   1858  O   PRO A 242     -11.332 -35.518 -42.889  1.00  0.91           O  
ATOM   1859  CG  PRO A 242     -13.112 -37.474 -44.694  1.00  0.90           C  
ATOM   1860  CD  PRO A 242     -11.786 -37.850 -45.292  1.00  0.90           C  
ATOM   1861  N   VAL A 243     -11.694 -33.520 -43.746  1.00  0.92           N  
ATOM   1862  CA  VAL A 243     -11.608 -32.746 -42.512  1.00  0.92           C  
ATOM   1863  C   VAL A 243     -12.837 -31.850 -42.377  1.00  0.91           C  
ATOM   1864  CB  VAL A 243     -10.320 -31.894 -42.464  1.00  0.91           C  
ATOM   1865  O   VAL A 243     -13.040 -30.938 -43.183  1.00  0.90           O  
ATOM   1866  CG1 VAL A 243     -10.212 -31.152 -41.133  1.00  0.89           C  
ATOM   1867  CG2 VAL A 243      -9.091 -32.773 -42.690  1.00  0.88           C  
ATOM   1868  N   LEU A 244     -13.709 -32.249 -41.515  1.00  0.89           N  
ATOM   1869  CA  LEU A 244     -14.844 -31.392 -41.189  1.00  0.89           C  
ATOM   1870  C   LEU A 244     -14.429 -30.283 -40.228  1.00  0.89           C  
ATOM   1871  CB  LEU A 244     -15.979 -32.217 -40.576  1.00  0.87           C  
ATOM   1872  O   LEU A 244     -13.507 -29.517 -40.519  1.00  0.85           O  
ATOM   1873  CG  LEU A 244     -16.607 -33.281 -41.478  1.00  0.84           C  
ATOM   1874  CD1 LEU A 244     -17.560 -34.160 -40.675  1.00  0.79           C  
ATOM   1875  CD2 LEU A 244     -17.332 -32.629 -42.650  1.00  0.80           C  
ATOM   1876  N   ASP A 245     -14.826 -30.301 -39.072  1.00  0.87           N  
ATOM   1877  CA  ASP A 245     -14.569 -29.281 -38.060  1.00  0.87           C  
ATOM   1878  C   ASP A 245     -13.651 -29.814 -36.963  1.00  0.88           C  
ATOM   1879  CB  ASP A 245     -15.883 -28.786 -37.452  1.00  0.85           C  
ATOM   1880  O   ASP A 245     -13.221 -29.061 -36.086  1.00  0.87           O  
ATOM   1881  CG  ASP A 245     -16.694 -29.896 -36.807  1.00  0.78           C  
ATOM   1882  OD1 ASP A 245     -16.347 -31.085 -36.981  1.00  0.73           O  
ATOM   1883  OD2 ASP A 245     -17.691 -29.581 -36.122  1.00  0.77           O  
ATOM   1884  N   THR A 246     -13.301 -31.099 -37.091  1.00  0.89           N  
ATOM   1885  CA  THR A 246     -12.535 -31.753 -36.036  1.00  0.89           C  
ATOM   1886  C   THR A 246     -11.581 -32.789 -36.622  1.00  0.89           C  
ATOM   1887  CB  THR A 246     -13.463 -32.428 -35.009  1.00  0.87           C  
ATOM   1888  O   THR A 246     -11.925 -33.487 -37.579  1.00  0.88           O  
ATOM   1889  CG2 THR A 246     -12.663 -33.040 -33.864  1.00  0.79           C  
ATOM   1890  OG1 THR A 246     -14.368 -31.453 -34.477  1.00  0.83           O  
ATOM   1891  N   VAL A 247     -10.323 -32.908 -35.991  1.00  0.89           N  
ATOM   1892  CA  VAL A 247      -9.363 -33.981 -36.232  1.00  0.89           C  
ATOM   1893  C   VAL A 247      -8.872 -34.543 -34.900  1.00  0.89           C  
ATOM   1894  CB  VAL A 247      -8.166 -33.492 -37.078  1.00  0.89           C  
ATOM   1895  O   VAL A 247      -8.909 -33.856 -33.877  1.00  0.88           O  
ATOM   1896  CG1 VAL A 247      -8.624 -33.091 -38.479  1.00  0.87           C  
ATOM   1897  CG2 VAL A 247      -7.465 -32.325 -36.386  1.00  0.87           C  
ATOM   1898  N   GLN A 248      -8.412 -35.754 -34.928  1.00  0.88           N  
ATOM   1899  CA  GLN A 248      -8.021 -36.411 -33.685  1.00  0.88           C  
ATOM   1900  C   GLN A 248      -6.682 -35.882 -33.180  1.00  0.88           C  
ATOM   1901  CB  GLN A 248      -7.948 -37.926 -33.878  1.00  0.86           C  
ATOM   1902  O   GLN A 248      -6.510 -35.653 -31.981  1.00  0.87           O  
ATOM   1903  CG  GLN A 248      -7.772 -38.704 -32.581  1.00  0.78           C  
ATOM   1904  CD  GLN A 248      -7.840 -40.206 -32.784  1.00  0.74           C  
ATOM   1905  NE2 GLN A 248      -7.856 -40.953 -31.685  1.00  0.63           N  
ATOM   1906  OE1 GLN A 248      -7.878 -40.692 -33.919  1.00  0.71           O  
ATOM   1907  N   THR A 249      -5.727 -35.624 -34.068  1.00  0.87           N  
ATOM   1908  CA  THR A 249      -4.366 -35.229 -33.723  1.00  0.88           C  
ATOM   1909  C   THR A 249      -3.848 -34.170 -34.693  1.00  0.89           C  
ATOM   1910  CB  THR A 249      -3.415 -36.440 -33.726  1.00  0.86           C  
ATOM   1911  O   THR A 249      -4.336 -34.060 -35.819  1.00  0.88           O  
ATOM   1912  CG2 THR A 249      -3.917 -37.535 -32.791  1.00  0.83           C  
ATOM   1913  OG1 THR A 249      -3.324 -36.966 -35.056  1.00  0.86           O  
ATOM   1914  N   ILE A 250      -2.856 -33.497 -34.325  1.00  0.89           N  
ATOM   1915  CA  ILE A 250      -2.211 -32.451 -35.110  1.00  0.90           C  
ATOM   1916  C   ILE A 250      -1.683 -33.038 -36.417  1.00  0.90           C  
ATOM   1917  CB  ILE A 250      -1.064 -31.779 -34.323  1.00  0.88           C  
ATOM   1918  O   ILE A 250      -1.704 -32.374 -37.457  1.00  0.89           O  
ATOM   1919  CG1 ILE A 250      -0.601 -30.504 -35.037  1.00  0.77           C  
ATOM   1920  CG2 ILE A 250       0.102 -32.753 -34.130  1.00  0.75           C  
ATOM   1921  CD1 ILE A 250       0.296 -29.611 -34.190  1.00  0.73           C  
ATOM   1922  N   SER A 251      -1.327 -34.319 -36.384  1.00  0.88           N  
ATOM   1923  CA  SER A 251      -0.748 -34.996 -37.539  1.00  0.88           C  
ATOM   1924  C   SER A 251      -1.802 -35.266 -38.608  1.00  0.88           C  
ATOM   1925  CB  SER A 251      -0.090 -36.311 -37.117  1.00  0.87           C  
ATOM   1926  O   SER A 251      -1.467 -35.564 -39.756  1.00  0.86           O  
ATOM   1927  OG  SER A 251      -1.039 -37.181 -36.525  1.00  0.85           O  
ATOM   1928  N   LYS A 252      -3.045 -35.078 -38.242  1.00  0.88           N  
ATOM   1929  CA  LYS A 252      -4.159 -35.307 -39.158  1.00  0.88           C  
ATOM   1930  C   LYS A 252      -4.672 -33.993 -39.739  1.00  0.89           C  
ATOM   1931  CB  LYS A 252      -5.295 -36.045 -38.448  1.00  0.87           C  
ATOM   1932  O   LYS A 252      -5.637 -33.982 -40.506  1.00  0.88           O  
ATOM   1933  CG  LYS A 252      -4.949 -37.471 -38.043  1.00  0.82           C  
ATOM   1934  CD  LYS A 252      -6.186 -38.241 -37.600  1.00  0.79           C  
ATOM   1935  CE  LYS A 252      -5.850 -39.683 -37.245  1.00  0.74           C  
ATOM   1936  NZ  LYS A 252      -7.033 -40.407 -36.689  1.00  0.70           N  
ATOM   1937  N   LEU A 253      -4.073 -32.870 -39.383  1.00  0.91           N  
ATOM   1938  CA  LEU A 253      -4.400 -31.581 -39.983  1.00  0.92           C  
ATOM   1939  C   LEU A 253      -4.046 -31.568 -41.467  1.00  0.91           C  
ATOM   1940  CB  LEU A 253      -3.662 -30.451 -39.261  1.00  0.91           C  
ATOM   1941  O   LEU A 253      -3.026 -32.129 -41.871  1.00  0.90           O  
ATOM   1942  CG  LEU A 253      -4.167 -30.097 -37.861  1.00  0.92           C  
ATOM   1943  CD1 LEU A 253      -3.251 -29.065 -37.212  1.00  0.90           C  
ATOM   1944  CD2 LEU A 253      -5.601 -29.582 -37.925  1.00  0.90           C  
ATOM   1945  N   PRO A 254      -4.826 -30.953 -42.317  1.00  0.92           N  
ATOM   1946  CA  PRO A 254      -4.428 -30.755 -43.713  1.00  0.92           C  
ATOM   1947  C   PRO A 254      -3.173 -29.896 -43.853  1.00  0.92           C  
ATOM   1948  CB  PRO A 254      -5.641 -30.053 -44.329  1.00  0.91           C  
ATOM   1949  O   PRO A 254      -2.940 -29.000 -43.037  1.00  0.92           O  
ATOM   1950  CG  PRO A 254      -6.259 -29.295 -43.199  1.00  0.90           C  
ATOM   1951  CD  PRO A 254      -6.030 -30.062 -41.928  1.00  0.90           C  
ATOM   1952  N   LEU A 255      -2.421 -30.128 -44.960  1.00  0.91           N  
ATOM   1953  CA  LEU A 255      -1.179 -29.404 -45.207  1.00  0.91           C  
ATOM   1954  C   LEU A 255      -1.452 -27.922 -45.445  1.00  0.92           C  
ATOM   1955  CB  LEU A 255      -0.441 -29.999 -46.409  1.00  0.89           C  
ATOM   1956  O   LEU A 255      -0.623 -27.073 -45.110  1.00  0.91           O  
ATOM   1957  CG  LEU A 255       0.184 -31.380 -46.205  1.00  0.79           C  
ATOM   1958  CD1 LEU A 255       0.723 -31.918 -47.527  1.00  0.73           C  
ATOM   1959  CD2 LEU A 255       1.288 -31.318 -45.156  1.00  0.73           C  
ATOM   1960  N   ALA A 256      -2.590 -27.592 -46.047  1.00  0.92           N  
ATOM   1961  CA  ALA A 256      -3.053 -26.237 -46.335  1.00  0.93           C  
ATOM   1962  C   ALA A 256      -4.563 -26.122 -46.146  1.00  0.93           C  
ATOM   1963  CB  ALA A 256      -2.665 -25.834 -47.756  1.00  0.92           C  
ATOM   1964  O   ALA A 256      -5.284 -27.118 -46.239  1.00  0.93           O  
ATOM   1965  N   ALA A 257      -5.028 -24.890 -45.908  1.00  0.93           N  
ATOM   1966  CA  ALA A 257      -6.443 -24.551 -45.778  1.00  0.93           C  
ATOM   1967  C   ALA A 257      -6.699 -23.101 -46.180  1.00  0.93           C  
ATOM   1968  CB  ALA A 257      -6.919 -24.795 -44.348  1.00  0.92           C  
ATOM   1969  O   ALA A 257      -5.758 -22.325 -46.358  1.00  0.92           O  
ATOM   1970  N   PRO A 258      -8.069 -22.702 -46.330  1.00  0.91           N  
ATOM   1971  CA  PRO A 258      -8.354 -21.272 -46.462  1.00  0.91           C  
ATOM   1972  C   PRO A 258      -7.887 -20.463 -45.254  1.00  0.91           C  
ATOM   1973  CB  PRO A 258      -9.879 -21.228 -46.593  1.00  0.90           C  
ATOM   1974  O   PRO A 258      -7.917 -20.959 -44.125  1.00  0.91           O  
ATOM   1975  CG  PRO A 258     -10.262 -22.594 -47.062  1.00  0.89           C  
ATOM   1976  CD  PRO A 258      -9.321 -23.590 -46.449  1.00  0.89           C  
ATOM   1977  N   ASN A 259      -7.484 -19.171 -45.558  1.00  0.90           N  
ATOM   1978  CA  ASN A 259      -7.029 -18.304 -44.476  1.00  0.91           C  
ATOM   1979  C   ASN A 259      -8.098 -18.145 -43.399  1.00  0.90           C  
ATOM   1980  CB  ASN A 259      -6.619 -16.935 -45.023  1.00  0.90           C  
ATOM   1981  O   ASN A 259      -9.253 -17.844 -43.703  1.00  0.89           O  
ATOM   1982  CG  ASN A 259      -5.904 -16.085 -43.991  1.00  0.90           C  
ATOM   1983  ND2 ASN A 259      -6.245 -14.802 -43.939  1.00  0.91           N  
ATOM   1984  OD1 ASN A 259      -5.051 -16.576 -43.247  1.00  0.90           O  
ATOM   1985  N   GLY A 260      -7.712 -18.448 -42.161  1.00  0.89           N  
ATOM   1986  CA  GLY A 260      -8.615 -18.318 -41.029  1.00  0.89           C  
ATOM   1987  C   GLY A 260      -9.490 -19.540 -40.819  1.00  0.89           C  
ATOM   1988  O   GLY A 260     -10.403 -19.521 -39.992  1.00  0.88           O  
ATOM   1989  N   TYR A 261      -9.250 -20.577 -41.593  1.00  0.89           N  
ATOM   1990  CA  TYR A 261      -9.975 -21.823 -41.366  1.00  0.89           C  
ATOM   1991  C   TYR A 261      -9.639 -22.407 -39.999  1.00  0.90           C  
ATOM   1992  CB  TYR A 261      -9.651 -22.841 -42.462  1.00  0.89           C  
ATOM   1993  O   TYR A 261      -8.466 -22.607 -39.673  1.00  0.89           O  
ATOM   1994  CG  TYR A 261     -10.665 -23.954 -42.575  1.00  0.88           C  
ATOM   1995  CD1 TYR A 261     -11.832 -23.787 -43.316  1.00  0.87           C  
ATOM   1996  CD2 TYR A 261     -10.458 -25.174 -41.941  1.00  0.87           C  
ATOM   1997  CE1 TYR A 261     -12.770 -24.808 -43.422  1.00  0.86           C  
ATOM   1998  CE2 TYR A 261     -11.389 -26.203 -42.040  1.00  0.86           C  
ATOM   1999  OH  TYR A 261     -13.465 -27.026 -42.882  1.00  0.83           O  
ATOM   2000  CZ  TYR A 261     -12.540 -26.011 -42.781  1.00  0.85           C  
ATOM   2001  N   ILE A 262     -10.650 -22.662 -39.150  1.00  0.89           N  
ATOM   2002  CA  ILE A 262     -10.488 -23.145 -37.783  1.00  0.90           C  
ATOM   2003  C   ILE A 262     -10.879 -24.619 -37.706  1.00  0.89           C  
ATOM   2004  CB  ILE A 262     -11.329 -22.315 -36.787  1.00  0.89           C  
ATOM   2005  O   ILE A 262     -11.934 -25.014 -38.209  1.00  0.88           O  
ATOM   2006  CG1 ILE A 262     -10.884 -20.848 -36.806  1.00  0.88           C  
ATOM   2007  CG2 ILE A 262     -11.227 -22.900 -35.375  1.00  0.88           C  
ATOM   2008  CD1 ILE A 262     -11.744 -19.929 -35.949  1.00  0.86           C  
ATOM   2009  N   ILE A 263     -10.052 -25.493 -37.095  1.00  0.90           N  
ATOM   2010  CA  ILE A 263     -10.255 -26.914 -36.839  1.00  0.90           C  
ATOM   2011  C   ILE A 263     -10.063 -27.203 -35.352  1.00  0.90           C  
ATOM   2012  CB  ILE A 263      -9.296 -27.784 -37.682  1.00  0.90           C  
ATOM   2013  O   ILE A 263      -9.127 -26.696 -34.730  1.00  0.90           O  
ATOM   2014  CG1 ILE A 263      -9.599 -27.619 -39.176  1.00  0.89           C  
ATOM   2015  CG2 ILE A 263      -9.390 -29.254 -37.263  1.00  0.88           C  
ATOM   2016  CD1 ILE A 263      -8.656 -28.392 -40.088  1.00  0.87           C  
ATOM   2017  N   LYS A 264     -10.993 -27.956 -34.877  1.00  0.90           N  
ATOM   2018  CA  LYS A 264     -10.864 -28.514 -33.534  1.00  0.90           C  
ATOM   2019  C   LYS A 264      -9.968 -29.750 -33.537  1.00  0.90           C  
ATOM   2020  CB  LYS A 264     -12.238 -28.865 -32.963  1.00  0.89           C  
ATOM   2021  O   LYS A 264     -10.167 -30.666 -34.336  1.00  0.89           O  
ATOM   2022  CG  LYS A 264     -12.201 -29.383 -31.533  1.00  0.88           C  
ATOM   2023  CD  LYS A 264     -13.600 -29.688 -31.012  1.00  0.86           C  
ATOM   2024  CE  LYS A 264     -13.560 -30.246 -29.596  1.00  0.84           C  
ATOM   2025  NZ  LYS A 264     -14.930 -30.385 -29.017  1.00  0.82           N  
ATOM   2026  N   ILE A 265      -8.965 -29.830 -32.652  1.00  0.90           N  
ATOM   2027  CA  ILE A 265      -8.199 -31.025 -32.320  1.00  0.90           C  
ATOM   2028  C   ILE A 265      -8.746 -31.650 -31.038  1.00  0.89           C  
ATOM   2029  CB  ILE A 265      -6.695 -30.707 -32.161  1.00  0.90           C  
ATOM   2030  O   ILE A 265      -8.735 -31.019 -29.979  1.00  0.88           O  
ATOM   2031  CG1 ILE A 265      -6.134 -30.115 -33.459  1.00  0.89           C  
ATOM   2032  CG2 ILE A 265      -5.918 -31.961 -31.750  1.00  0.88           C  
ATOM   2033  CD1 ILE A 265      -4.671 -29.704 -33.370  1.00  0.87           C  
ATOM   2034  N   GLN A 266      -9.234 -32.837 -31.136  1.00  0.88           N  
ATOM   2035  CA  GLN A 266      -9.932 -33.540 -30.064  1.00  0.87           C  
ATOM   2036  C   GLN A 266      -8.947 -34.110 -29.048  1.00  0.86           C  
ATOM   2037  CB  GLN A 266     -10.805 -34.659 -30.634  1.00  0.85           C  
ATOM   2038  O   GLN A 266      -9.258 -34.204 -27.859  1.00  0.83           O  
ATOM   2039  CG  GLN A 266     -11.705 -35.324 -29.601  1.00  0.79           C  
ATOM   2040  CD  GLN A 266     -12.652 -36.338 -30.214  1.00  0.75           C  
ATOM   2041  NE2 GLN A 266     -13.582 -36.842 -29.409  1.00  0.67           N  
ATOM   2042  OE1 GLN A 266     -12.550 -36.665 -31.400  1.00  0.72           O  
ATOM   2043  N   GLY A 267      -7.657 -34.311 -29.533  1.00  0.84           N  
ATOM   2044  CA  GLY A 267      -6.681 -34.970 -28.679  1.00  0.84           C  
ATOM   2045  C   GLY A 267      -6.841 -36.478 -28.645  1.00  0.83           C  
ATOM   2046  O   GLY A 267      -7.712 -37.031 -29.319  1.00  0.81           O  
ATOM   2047  N   GLU A 268      -6.011 -37.130 -27.963  1.00  0.79           N  
ATOM   2048  CA  GLU A 268      -6.074 -38.569 -27.726  1.00  0.78           C  
ATOM   2049  C   GLU A 268      -6.788 -38.882 -26.414  1.00  0.78           C  
ATOM   2050  CB  GLU A 268      -4.668 -39.175 -27.716  1.00  0.76           C  
ATOM   2051  O   GLU A 268      -6.581 -38.197 -25.410  1.00  0.74           O  
ATOM   2052  CG  GLU A 268      -3.956 -39.098 -29.059  1.00  0.73           C  
ATOM   2053  CD  GLU A 268      -2.592 -39.771 -29.055  1.00  0.72           C  
ATOM   2054  OE1 GLU A 268      -2.124 -40.187 -27.971  1.00  0.71           O  
ATOM   2055  OE2 GLU A 268      -1.987 -39.882 -30.144  1.00  0.68           O  
ATOM   2056  N   THR A 269      -7.723 -39.926 -26.337  1.00  0.70           N  
ATOM   2057  CA  THR A 269      -8.552 -40.277 -25.190  1.00  0.70           C  
ATOM   2058  C   THR A 269      -7.694 -40.477 -23.944  1.00  0.69           C  
ATOM   2059  CB  THR A 269      -9.371 -41.553 -25.462  1.00  0.65           C  
ATOM   2060  O   THR A 269      -8.179 -40.329 -22.820  1.00  0.65           O  
ATOM   2061  CG2 THR A 269     -10.845 -41.226 -25.672  1.00  0.55           C  
ATOM   2062  OG1 THR A 269      -8.863 -42.198 -26.637  1.00  0.64           O  
ATOM   2063  N   ASN A 270      -6.441 -40.669 -24.122  1.00  0.68           N  
ATOM   2064  CA  ASN A 270      -5.591 -40.932 -22.965  1.00  0.67           C  
ATOM   2065  C   ASN A 270      -4.511 -39.865 -22.809  1.00  0.67           C  
ATOM   2066  CB  ASN A 270      -4.955 -42.320 -23.071  1.00  0.62           C  
ATOM   2067  O   ASN A 270      -3.562 -40.044 -22.045  1.00  0.63           O  
ATOM   2068  CG  ASN A 270      -5.980 -43.436 -23.035  1.00  0.57           C  
ATOM   2069  ND2 ASN A 270      -5.689 -44.531 -23.728  1.00  0.63           N  
ATOM   2070  OD1 ASN A 270      -7.025 -43.316 -22.391  1.00  0.63           O  
ATOM   2071  N   SER A 271      -4.630 -38.804 -23.641  1.00  0.66           N  
ATOM   2072  CA  SER A 271      -3.657 -37.724 -23.517  1.00  0.65           C  
ATOM   2073  C   SER A 271      -4.247 -36.532 -22.771  1.00  0.64           C  
ATOM   2074  CB  SER A 271      -3.167 -37.281 -24.896  1.00  0.60           C  
ATOM   2075  O   SER A 271      -5.419 -36.197 -22.953  1.00  0.60           O  
ATOM   2076  OG  SER A 271      -2.859 -35.898 -24.901  1.00  0.57           O  
ATOM   2077  N   SER A 272      -3.576 -36.033 -21.730  1.00  0.57           N  
ATOM   2078  CA  SER A 272      -3.829 -34.770 -21.046  1.00  0.56           C  
ATOM   2079  C   SER A 272      -3.894 -33.609 -22.033  1.00  0.56           C  
ATOM   2080  CB  SER A 272      -2.747 -34.500 -19.999  1.00  0.51           C  
ATOM   2081  O   SER A 272      -3.934 -32.445 -21.629  1.00  0.54           O  
ATOM   2082  OG  SER A 272      -1.460 -34.519 -20.591  1.00  0.47           O  
ATOM   2083  N   ALA A 273      -3.527 -33.927 -23.348  1.00  0.59           N  
ATOM   2084  CA  ALA A 273      -3.704 -32.816 -24.279  1.00  0.58           C  
ATOM   2085  C   ALA A 273      -5.184 -32.546 -24.535  1.00  0.59           C  
ATOM   2086  CB  ALA A 273      -2.983 -33.103 -25.594  1.00  0.53           C  
ATOM   2087  O   ALA A 273      -5.883 -33.383 -25.111  1.00  0.55           O  
ATOM   2088  N   ASP A 274      -5.708 -31.561 -23.841  1.00  0.70           N  
ATOM   2089  CA  ASP A 274      -7.040 -30.964 -23.862  1.00  0.70           C  
ATOM   2090  C   ASP A 274      -7.436 -30.551 -25.278  1.00  0.72           C  
ATOM   2091  CB  ASP A 274      -7.101 -29.756 -22.925  1.00  0.63           C  
ATOM   2092  O   ASP A 274      -6.572 -30.321 -26.127  1.00  0.67           O  
ATOM   2093  CG  ASP A 274      -6.902 -30.126 -21.466  1.00  0.58           C  
ATOM   2094  OD1 ASP A 274      -7.252 -31.259 -21.070  1.00  0.58           O  
ATOM   2095  OD2 ASP A 274      -6.392 -29.276 -20.704  1.00  0.60           O  
ATOM   2096  N   GLU A 275      -8.647 -30.888 -25.675  1.00  0.84           N  
ATOM   2097  CA  GLU A 275      -9.342 -30.283 -26.807  1.00  0.85           C  
ATOM   2098  C   GLU A 275      -8.877 -28.849 -27.039  1.00  0.86           C  
ATOM   2099  CB  GLU A 275     -10.857 -30.316 -26.588  1.00  0.82           C  
ATOM   2100  O   GLU A 275      -8.896 -28.028 -26.119  1.00  0.85           O  
ATOM   2101  CG  GLU A 275     -11.439 -31.721 -26.530  1.00  0.76           C  
ATOM   2102  CD  GLU A 275     -12.959 -31.741 -26.531  1.00  0.74           C  
ATOM   2103  OE1 GLU A 275     -13.580 -30.665 -26.371  1.00  0.72           O  
ATOM   2104  OE2 GLU A 275     -13.534 -32.841 -26.691  1.00  0.68           O  
ATOM   2105  N   TYR A 276      -8.287 -28.603 -28.246  1.00  0.88           N  
ATOM   2106  CA  TYR A 276      -7.906 -27.234 -28.577  1.00  0.89           C  
ATOM   2107  C   TYR A 276      -8.210 -26.921 -30.037  1.00  0.90           C  
ATOM   2108  CB  TYR A 276      -6.418 -27.007 -28.293  1.00  0.88           C  
ATOM   2109  O   TYR A 276      -8.491 -27.826 -30.827  1.00  0.89           O  
ATOM   2110  CG  TYR A 276      -5.504 -27.906 -29.089  1.00  0.88           C  
ATOM   2111  CD1 TYR A 276      -5.232 -29.205 -28.668  1.00  0.86           C  
ATOM   2112  CD2 TYR A 276      -4.909 -27.457 -30.264  1.00  0.87           C  
ATOM   2113  CE1 TYR A 276      -4.388 -30.036 -29.397  1.00  0.85           C  
ATOM   2114  CE2 TYR A 276      -4.064 -28.280 -31.002  1.00  0.86           C  
ATOM   2115  OH  TYR A 276      -2.974 -30.384 -31.288  1.00  0.78           O  
ATOM   2116  CZ  TYR A 276      -3.810 -29.566 -30.561  1.00  0.84           C  
ATOM   2117  N   TYR A 277      -8.154 -25.697 -30.382  1.00  0.89           N  
ATOM   2118  CA  TYR A 277      -8.503 -25.188 -31.704  1.00  0.90           C  
ATOM   2119  C   TYR A 277      -7.282 -24.601 -32.402  1.00  0.91           C  
ATOM   2120  CB  TYR A 277      -9.604 -24.128 -31.598  1.00  0.90           C  
ATOM   2121  O   TYR A 277      -6.472 -23.913 -31.776  1.00  0.90           O  
ATOM   2122  CG  TYR A 277     -10.933 -24.677 -31.139  1.00  0.88           C  
ATOM   2123  CD1 TYR A 277     -11.935 -24.988 -32.055  1.00  0.86           C  
ATOM   2124  CD2 TYR A 277     -11.189 -24.886 -29.788  1.00  0.87           C  
ATOM   2125  CE1 TYR A 277     -13.162 -25.492 -31.636  1.00  0.87           C  
ATOM   2126  CE2 TYR A 277     -12.412 -25.390 -29.357  1.00  0.87           C  
ATOM   2127  OH  TYR A 277     -14.603 -26.189 -29.867  1.00  0.85           O  
ATOM   2128  CZ  TYR A 277     -13.390 -25.690 -30.288  1.00  0.85           C  
ATOM   2129  N   VAL A 278      -7.189 -24.867 -33.709  1.00  0.92           N  
ATOM   2130  CA  VAL A 278      -6.130 -24.308 -34.543  1.00  0.92           C  
ATOM   2131  C   VAL A 278      -6.741 -23.583 -35.740  1.00  0.92           C  
ATOM   2132  CB  VAL A 278      -5.151 -25.402 -35.025  1.00  0.92           C  
ATOM   2133  O   VAL A 278      -7.801 -23.975 -36.235  1.00  0.91           O  
ATOM   2134  CG1 VAL A 278      -4.392 -26.005 -33.845  1.00  0.92           C  
ATOM   2135  CG2 VAL A 278      -5.901 -26.487 -35.794  1.00  0.91           C  
ATOM   2136  N   MET A 279      -6.080 -22.532 -36.120  1.00  0.92           N  
ATOM   2137  CA  MET A 279      -6.428 -21.706 -37.274  1.00  0.92           C  
ATOM   2138  C   MET A 279      -5.280 -21.663 -38.277  1.00  0.92           C  
ATOM   2139  CB  MET A 279      -6.789 -20.288 -36.831  1.00  0.91           C  
ATOM   2140  O   MET A 279      -4.123 -21.478 -37.896  1.00  0.92           O  
ATOM   2141  CG  MET A 279      -7.211 -19.378 -37.973  1.00  0.88           C  
ATOM   2142  SD  MET A 279      -7.641 -17.687 -37.402  1.00  0.89           S  
ATOM   2143  CE  MET A 279      -6.005 -17.098 -36.884  1.00  0.82           C  
ATOM   2144  N   TYR A 280      -5.615 -21.919 -39.539  1.00  0.92           N  
ATOM   2145  CA  TYR A 280      -4.607 -21.862 -40.592  1.00  0.93           C  
ATOM   2146  C   TYR A 280      -4.285 -20.418 -40.960  1.00  0.92           C  
ATOM   2147  CB  TYR A 280      -5.080 -22.624 -41.833  1.00  0.93           C  
ATOM   2148  O   TYR A 280      -5.180 -19.649 -41.319  1.00  0.91           O  
ATOM   2149  CG  TYR A 280      -4.024 -22.757 -42.903  1.00  0.93           C  
ATOM   2150  CD1 TYR A 280      -2.961 -23.644 -42.754  1.00  0.93           C  
ATOM   2151  CD2 TYR A 280      -4.087 -21.994 -44.065  1.00  0.93           C  
ATOM   2152  CE1 TYR A 280      -1.985 -23.768 -43.737  1.00  0.92           C  
ATOM   2153  CE2 TYR A 280      -3.117 -22.110 -45.054  1.00  0.92           C  
ATOM   2154  OH  TYR A 280      -1.107 -23.117 -45.859  1.00  0.90           O  
ATOM   2155  CZ  TYR A 280      -2.071 -22.998 -44.882  1.00  0.92           C  
ATOM   2156  N   ASP A 281      -3.023 -20.028 -40.915  1.00  0.93           N  
ATOM   2157  CA  ASP A 281      -2.474 -18.772 -41.416  1.00  0.93           C  
ATOM   2158  C   ASP A 281      -1.835 -18.961 -42.790  1.00  0.94           C  
ATOM   2159  CB  ASP A 281      -1.448 -18.204 -40.432  1.00  0.93           C  
ATOM   2160  O   ASP A 281      -0.755 -19.544 -42.903  1.00  0.93           O  
ATOM   2161  CG  ASP A 281      -0.866 -16.876 -40.883  1.00  0.92           C  
ATOM   2162  OD1 ASP A 281      -1.191 -16.414 -41.998  1.00  0.91           O  
ATOM   2163  OD2 ASP A 281      -0.072 -16.287 -40.117  1.00  0.91           O  
ATOM   2164  N   SER A 282      -2.420 -18.375 -43.839  1.00  0.94           N  
ATOM   2165  CA  SER A 282      -1.998 -18.550 -45.225  1.00  0.93           C  
ATOM   2166  C   SER A 282      -0.718 -17.775 -45.516  1.00  0.93           C  
ATOM   2167  CB  SER A 282      -3.104 -18.104 -46.182  1.00  0.92           C  
ATOM   2168  O   SER A 282       0.013 -18.103 -46.453  1.00  0.92           O  
ATOM   2169  OG  SER A 282      -3.377 -16.722 -46.025  1.00  0.85           O  
ATOM   2170  N   ASN A 283      -0.485 -16.793 -44.750  1.00  0.95           N  
ATOM   2171  CA  ASN A 283       0.735 -16.014 -44.927  1.00  0.95           C  
ATOM   2172  C   ASN A 283       1.968 -16.793 -44.478  1.00  0.95           C  
ATOM   2173  CB  ASN A 283       0.640 -14.688 -44.169  1.00  0.94           C  
ATOM   2174  O   ASN A 283       2.965 -16.856 -45.199  1.00  0.94           O  
ATOM   2175  CG  ASN A 283      -0.508 -13.822 -44.649  1.00  0.90           C  
ATOM   2176  ND2 ASN A 283      -1.256 -13.255 -43.710  1.00  0.92           N  
ATOM   2177  OD1 ASN A 283      -0.720 -13.664 -45.854  1.00  0.90           O  
ATOM   2178  N   THR A 284       1.831 -17.451 -43.325  1.00  0.96           N  
ATOM   2179  CA  THR A 284       2.949 -18.206 -42.770  1.00  0.96           C  
ATOM   2180  C   THR A 284       2.876 -19.670 -43.193  1.00  0.96           C  
ATOM   2181  CB  THR A 284       2.977 -18.114 -41.233  1.00  0.96           C  
ATOM   2182  O   THR A 284       3.833 -20.424 -43.005  1.00  0.95           O  
ATOM   2183  CG2 THR A 284       3.199 -16.677 -40.772  1.00  0.91           C  
ATOM   2184  OG1 THR A 284       1.729 -18.584 -40.709  1.00  0.92           O  
ATOM   2185  N   LYS A 285       1.717 -20.098 -43.777  1.00  0.95           N  
ATOM   2186  CA  LYS A 285       1.387 -21.459 -44.191  1.00  0.95           C  
ATOM   2187  C   LYS A 285       1.526 -22.437 -43.028  1.00  0.94           C  
ATOM   2188  CB  LYS A 285       2.279 -21.897 -45.354  1.00  0.93           C  
ATOM   2189  O   LYS A 285       2.072 -23.530 -43.191  1.00  0.92           O  
ATOM   2190  CG  LYS A 285       2.137 -21.038 -46.602  1.00  0.90           C  
ATOM   2191  CD  LYS A 285       2.984 -21.573 -47.749  1.00  0.87           C  
ATOM   2192  CE  LYS A 285       2.845 -20.711 -48.997  1.00  0.87           C  
ATOM   2193  NZ  LYS A 285       3.662 -21.241 -50.129  1.00  0.87           N  
ATOM   2194  N   THR A 286       1.084 -21.964 -41.810  1.00  0.95           N  
ATOM   2195  CA  THR A 286       1.163 -22.755 -40.587  1.00  0.95           C  
ATOM   2196  C   THR A 286      -0.184 -22.781 -39.871  1.00  0.96           C  
ATOM   2197  CB  THR A 286       2.243 -22.207 -39.636  1.00  0.94           C  
ATOM   2198  O   THR A 286      -0.988 -21.859 -40.017  1.00  0.96           O  
ATOM   2199  CG2 THR A 286       3.625 -22.268 -40.278  1.00  0.91           C  
ATOM   2200  OG1 THR A 286       1.939 -20.845 -39.311  1.00  0.93           O  
ATOM   2201  N   TRP A 287      -0.414 -23.790 -39.101  1.00  0.94           N  
ATOM   2202  CA  TRP A 287      -1.506 -23.888 -38.138  1.00  0.95           C  
ATOM   2203  C   TRP A 287      -1.094 -23.314 -36.787  1.00  0.93           C  
ATOM   2204  CB  TRP A 287      -1.950 -25.345 -37.974  1.00  0.94           C  
ATOM   2205  O   TRP A 287      -0.098 -23.745 -36.200  1.00  0.91           O  
ATOM   2206  CG  TRP A 287      -2.616 -25.918 -39.188  1.00  0.94           C  
ATOM   2207  CD1 TRP A 287      -2.023 -26.624 -40.198  1.00  0.93           C  
ATOM   2208  CD2 TRP A 287      -4.005 -25.831 -39.521  1.00  0.93           C  
ATOM   2209  CE2 TRP A 287      -4.184 -26.507 -40.749  1.00  0.94           C  
ATOM   2210  CE3 TRP A 287      -5.117 -25.246 -38.900  1.00  0.93           C  
ATOM   2211  NE1 TRP A 287      -2.961 -26.981 -41.140  1.00  0.92           N  
ATOM   2212  CH2 TRP A 287      -6.503 -26.033 -40.739  1.00  0.91           C  
ATOM   2213  CZ2 TRP A 287      -5.432 -26.614 -41.367  1.00  0.92           C  
ATOM   2214  CZ3 TRP A 287      -6.358 -25.354 -39.518  1.00  0.92           C  
ATOM   2215  N   LYS A 288      -1.860 -22.366 -36.341  1.00  0.94           N  
ATOM   2216  CA  LYS A 288      -1.658 -21.723 -35.046  1.00  0.94           C  
ATOM   2217  C   LYS A 288      -2.837 -21.985 -34.113  1.00  0.94           C  
ATOM   2218  CB  LYS A 288      -1.451 -20.218 -35.219  1.00  0.93           C  
ATOM   2219  O   LYS A 288      -3.989 -22.007 -34.551  1.00  0.94           O  
ATOM   2220  CG  LYS A 288      -0.187 -19.851 -35.983  1.00  0.91           C  
ATOM   2221  CD  LYS A 288      -0.036 -18.341 -36.120  1.00  0.90           C  
ATOM   2222  CE  LYS A 288       1.209 -17.974 -36.917  1.00  0.88           C  
ATOM   2223  NZ  LYS A 288       1.256 -16.514 -37.228  1.00  0.87           N  
ATOM   2224  N   GLU A 289      -2.533 -22.160 -32.853  1.00  0.93           N  
ATOM   2225  CA  GLU A 289      -3.608 -22.250 -31.870  1.00  0.94           C  
ATOM   2226  C   GLU A 289      -4.488 -21.003 -31.899  1.00  0.94           C  
ATOM   2227  CB  GLU A 289      -3.037 -22.457 -30.465  1.00  0.93           C  
ATOM   2228  O   GLU A 289      -4.004 -19.902 -32.168  1.00  0.93           O  
ATOM   2229  CG  GLU A 289      -2.404 -23.825 -30.254  1.00  0.89           C  
ATOM   2230  CD  GLU A 289      -1.869 -24.028 -28.846  1.00  0.87           C  
ATOM   2231  OE1 GLU A 289      -2.486 -23.519 -27.883  1.00  0.87           O  
ATOM   2232  OE2 GLU A 289      -0.824 -24.701 -28.704  1.00  0.86           O  
ATOM   2233  N   THR A 290      -5.785 -21.213 -31.630  1.00  0.92           N  
ATOM   2234  CA  THR A 290      -6.752 -20.120 -31.623  1.00  0.92           C  
ATOM   2235  C   THR A 290      -7.842 -20.370 -30.585  1.00  0.93           C  
ATOM   2236  CB  THR A 290      -7.393 -19.933 -33.011  1.00  0.91           C  
ATOM   2237  O   THR A 290      -7.962 -21.477 -30.056  1.00  0.92           O  
ATOM   2238  CG2 THR A 290      -8.350 -21.076 -33.333  1.00  0.88           C  
ATOM   2239  OG1 THR A 290      -8.119 -18.698 -33.032  1.00  0.90           O  
ATOM   2240  N   VAL A 291      -8.628 -19.379 -30.311  1.00  0.92           N  
ATOM   2241  CA  VAL A 291      -9.810 -19.456 -29.458  1.00  0.91           C  
ATOM   2242  C   VAL A 291     -10.969 -20.076 -30.235  1.00  0.91           C  
ATOM   2243  CB  VAL A 291     -10.213 -18.066 -28.918  1.00  0.91           C  
ATOM   2244  O   VAL A 291     -11.098 -19.865 -31.443  1.00  0.90           O  
ATOM   2245  CG1 VAL A 291     -11.370 -18.185 -27.929  1.00  0.87           C  
ATOM   2246  CG2 VAL A 291      -9.014 -17.380 -28.264  1.00  0.87           C  
ATOM   2247  N   GLU A 292     -11.825 -20.814 -29.507  1.00  0.90           N  
ATOM   2248  CA  GLU A 292     -13.081 -21.313 -30.059  1.00  0.89           C  
ATOM   2249  C   GLU A 292     -13.979 -20.165 -30.513  1.00  0.89           C  
ATOM   2250  CB  GLU A 292     -13.814 -22.178 -29.031  1.00  0.89           C  
ATOM   2251  O   GLU A 292     -14.119 -19.164 -29.808  1.00  0.88           O  
ATOM   2252  CG  GLU A 292     -15.118 -22.772 -29.544  1.00  0.88           C  
ATOM   2253  CD  GLU A 292     -15.745 -23.767 -28.581  1.00  0.87           C  
ATOM   2254  OE1 GLU A 292     -15.332 -23.811 -27.400  1.00  0.85           O  
ATOM   2255  OE2 GLU A 292     -16.655 -24.511 -29.011  1.00  0.85           O  
ATOM   2256  N   PRO A 293     -14.604 -20.247 -31.707  1.00  0.87           N  
ATOM   2257  CA  PRO A 293     -15.568 -19.224 -32.119  1.00  0.87           C  
ATOM   2258  C   PRO A 293     -16.751 -19.109 -31.161  1.00  0.87           C  
ATOM   2259  CB  PRO A 293     -16.026 -19.705 -33.498  1.00  0.85           C  
ATOM   2260  O   PRO A 293     -17.332 -20.124 -30.766  1.00  0.86           O  
ATOM   2261  CG  PRO A 293     -14.878 -20.504 -34.024  1.00  0.84           C  
ATOM   2262  CD  PRO A 293     -14.262 -21.264 -32.885  1.00  0.85           C  
ATOM   2263  N   GLY A 294     -17.201 -17.882 -30.853  1.00  0.88           N  
ATOM   2264  CA  GLY A 294     -18.300 -17.589 -29.948  1.00  0.88           C  
ATOM   2265  C   GLY A 294     -17.870 -17.500 -28.496  1.00  0.88           C  
ATOM   2266  O   GLY A 294     -18.677 -17.174 -27.622  1.00  0.87           O  
ATOM   2267  N   VAL A 295     -16.630 -17.756 -28.162  1.00  0.90           N  
ATOM   2268  CA  VAL A 295     -16.101 -17.641 -26.807  1.00  0.91           C  
ATOM   2269  C   VAL A 295     -15.479 -16.261 -26.610  1.00  0.92           C  
ATOM   2270  CB  VAL A 295     -15.060 -18.743 -26.509  1.00  0.89           C  
ATOM   2271  O   VAL A 295     -14.857 -15.717 -27.526  1.00  0.92           O  
ATOM   2272  CG1 VAL A 295     -14.411 -18.518 -25.144  1.00  0.81           C  
ATOM   2273  CG2 VAL A 295     -15.710 -20.124 -26.574  1.00  0.81           C  
ATOM   2274  N   VAL A 296     -15.569 -15.659 -25.467  1.00  0.92           N  
ATOM   2275  CA  VAL A 296     -15.037 -14.353 -25.092  1.00  0.93           C  
ATOM   2276  C   VAL A 296     -13.512 -14.376 -25.163  1.00  0.94           C  
ATOM   2277  CB  VAL A 296     -15.498 -13.936 -23.678  1.00  0.92           C  
ATOM   2278  O   VAL A 296     -12.868 -15.226 -24.543  1.00  0.94           O  
ATOM   2279  CG1 VAL A 296     -14.898 -12.586 -23.290  1.00  0.91           C  
ATOM   2280  CG2 VAL A 296     -17.024 -13.885 -23.608  1.00  0.91           C  
ATOM   2281  N   THR A 297     -12.874 -13.363 -25.848  1.00  0.93           N  
ATOM   2282  CA  THR A 297     -11.456 -13.409 -26.184  1.00  0.93           C  
ATOM   2283  C   THR A 297     -10.657 -12.465 -25.291  1.00  0.93           C  
ATOM   2284  CB  THR A 297     -11.220 -13.045 -27.662  1.00  0.91           C  
ATOM   2285  O   THR A 297      -9.425 -12.451 -25.337  1.00  0.92           O  
ATOM   2286  CG2 THR A 297     -11.809 -14.102 -28.590  1.00  0.85           C  
ATOM   2287  OG1 THR A 297     -11.838 -11.782 -27.941  1.00  0.87           O  
ATOM   2288  N   GLY A 298     -11.332 -11.634 -24.568  1.00  0.94           N  
ATOM   2289  CA  GLY A 298     -10.613 -10.663 -23.758  1.00  0.94           C  
ATOM   2290  C   GLY A 298     -11.489  -9.985 -22.722  1.00  0.95           C  
ATOM   2291  O   GLY A 298     -12.546 -10.505 -22.358  1.00  0.95           O  
ATOM   2292  N   PHE A 299     -11.022  -8.808 -22.301  1.00  0.97           N  
ATOM   2293  CA  PHE A 299     -11.678  -8.021 -21.263  1.00  0.97           C  
ATOM   2294  C   PHE A 299     -12.262  -6.739 -21.845  1.00  0.96           C  
ATOM   2295  CB  PHE A 299     -10.694  -7.686 -20.138  1.00  0.97           C  
ATOM   2296  O   PHE A 299     -11.759  -6.217 -22.842  1.00  0.95           O  
ATOM   2297  CG  PHE A 299      -9.906  -8.871 -19.648  1.00  0.97           C  
ATOM   2298  CD1 PHE A 299     -10.549  -9.969 -19.090  1.00  0.95           C  
ATOM   2299  CD2 PHE A 299      -8.521  -8.887 -19.747  1.00  0.95           C  
ATOM   2300  CE1 PHE A 299      -9.822 -11.067 -18.637  1.00  0.95           C  
ATOM   2301  CE2 PHE A 299      -7.787  -9.981 -19.296  1.00  0.94           C  
ATOM   2302  CZ  PHE A 299      -8.440 -11.069 -18.740  1.00  0.94           C  
ATOM   2303  N   ASP A 300     -13.250  -6.244 -21.224  1.00  0.97           N  
ATOM   2304  CA  ASP A 300     -13.579  -4.830 -21.380  1.00  0.97           C  
ATOM   2305  C   ASP A 300     -12.582  -3.948 -20.632  1.00  0.97           C  
ATOM   2306  CB  ASP A 300     -15.000  -4.552 -20.887  1.00  0.97           C  
ATOM   2307  O   ASP A 300     -12.667  -3.804 -19.411  1.00  0.97           O  
ATOM   2308  CG  ASP A 300     -15.413  -3.100 -21.056  1.00  0.96           C  
ATOM   2309  OD1 ASP A 300     -14.590  -2.282 -21.522  1.00  0.96           O  
ATOM   2310  OD2 ASP A 300     -16.570  -2.770 -20.718  1.00  0.95           O  
ATOM   2311  N   ASN A 301     -11.719  -3.277 -21.383  1.00  0.96           N  
ATOM   2312  CA  ASN A 301     -10.591  -2.527 -20.841  1.00  0.97           C  
ATOM   2313  C   ASN A 301     -11.058  -1.370 -19.962  1.00  0.97           C  
ATOM   2314  CB  ASN A 301      -9.699  -2.009 -21.971  1.00  0.96           C  
ATOM   2315  O   ASN A 301     -10.320  -0.912 -19.088  1.00  0.96           O  
ATOM   2316  CG  ASN A 301      -8.952  -3.120 -22.681  1.00  0.94           C  
ATOM   2317  ND2 ASN A 301      -8.283  -2.780 -23.777  1.00  0.94           N  
ATOM   2318  OD1 ASN A 301      -8.976  -4.276 -22.250  1.00  0.94           O  
ATOM   2319  N   THR A 302     -12.302  -0.893 -20.109  1.00  0.97           N  
ATOM   2320  CA  THR A 302     -12.832   0.230 -19.344  1.00  0.97           C  
ATOM   2321  C   THR A 302     -13.176  -0.199 -17.921  1.00  0.97           C  
ATOM   2322  CB  THR A 302     -14.081   0.825 -20.020  1.00  0.97           C  
ATOM   2323  O   THR A 302     -13.230   0.632 -17.012  1.00  0.97           O  
ATOM   2324  CG2 THR A 302     -13.809   1.158 -21.483  1.00  0.95           C  
ATOM   2325  OG1 THR A 302     -15.154  -0.122 -19.948  1.00  0.96           O  
ATOM   2326  N   THR A 303     -13.307  -1.524 -17.694  1.00  0.98           N  
ATOM   2327  CA  THR A 303     -13.688  -2.073 -16.398  1.00  0.98           C  
ATOM   2328  C   THR A 303     -12.494  -2.743 -15.723  1.00  0.98           C  
ATOM   2329  CB  THR A 303     -14.839  -3.087 -16.537  1.00  0.98           C  
ATOM   2330  O   THR A 303     -12.527  -3.017 -14.521  1.00  0.98           O  
ATOM   2331  CG2 THR A 303     -16.067  -2.441 -17.169  1.00  0.97           C  
ATOM   2332  OG1 THR A 303     -14.409  -4.178 -17.359  1.00  0.97           O  
ATOM   2333  N   MET A 304     -11.408  -3.006 -16.452  1.00  0.98           N  
ATOM   2334  CA  MET A 304     -10.170  -3.573 -15.925  1.00  0.98           C  
ATOM   2335  C   MET A 304      -9.389  -2.532 -15.130  1.00  0.98           C  
ATOM   2336  CB  MET A 304      -9.304  -4.123 -17.060  1.00  0.98           C  
ATOM   2337  O   MET A 304      -9.605  -1.330 -15.293  1.00  0.98           O  
ATOM   2338  CG  MET A 304      -9.780  -5.461 -17.602  1.00  0.98           C  
ATOM   2339  SD  MET A 304      -9.727  -6.790 -16.339  1.00  0.97           S  
ATOM   2340  CE  MET A 304      -7.943  -7.117 -16.292  1.00  0.96           C  
ATOM   2341  N   PRO A 305      -8.531  -2.956 -14.263  1.00  0.98           N  
ATOM   2342  CA  PRO A 305      -7.650  -2.003 -13.584  1.00  0.98           C  
ATOM   2343  C   PRO A 305      -6.935  -1.065 -14.555  1.00  0.98           C  
ATOM   2344  CB  PRO A 305      -6.648  -2.904 -12.858  1.00  0.98           C  
ATOM   2345  O   PRO A 305      -6.367  -1.519 -15.551  1.00  0.98           O  
ATOM   2346  CG  PRO A 305      -7.416  -4.145 -12.535  1.00  0.98           C  
ATOM   2347  CD  PRO A 305      -8.331  -4.453 -13.685  1.00  0.98           C  
ATOM   2348  N   HIS A 306      -7.005   0.192 -14.250  1.00  0.98           N  
ATOM   2349  CA  HIS A 306      -6.304   1.227 -15.002  1.00  0.98           C  
ATOM   2350  C   HIS A 306      -4.923   1.494 -14.415  1.00  0.98           C  
ATOM   2351  CB  HIS A 306      -7.123   2.519 -15.026  1.00  0.98           C  
ATOM   2352  O   HIS A 306      -4.609   1.028 -13.317  1.00  0.98           O  
ATOM   2353  CG  HIS A 306      -8.379   2.418 -15.832  1.00  0.98           C  
ATOM   2354  CD2 HIS A 306      -9.043   1.340 -16.313  1.00  0.97           C  
ATOM   2355  ND1 HIS A 306      -9.096   3.524 -16.234  1.00  0.96           N  
ATOM   2356  CE1 HIS A 306     -10.150   3.130 -16.929  1.00  0.96           C  
ATOM   2357  NE2 HIS A 306     -10.141   1.809 -16.991  1.00  0.96           N  
ATOM   2358  N   ALA A 307      -4.064   2.161 -15.136  1.00  0.98           N  
ATOM   2359  CA  ALA A 307      -2.745   2.520 -14.622  1.00  0.98           C  
ATOM   2360  C   ALA A 307      -2.474   4.011 -14.801  1.00  0.97           C  
ATOM   2361  CB  ALA A 307      -1.662   1.698 -15.316  1.00  0.97           C  
ATOM   2362  O   ALA A 307      -2.851   4.599 -15.817  1.00  0.97           O  
ATOM   2363  N   LEU A 308      -1.845   4.539 -13.797  1.00  0.97           N  
ATOM   2364  CA  LEU A 308      -1.100   5.787 -13.922  1.00  0.97           C  
ATOM   2365  C   LEU A 308       0.309   5.529 -14.446  1.00  0.96           C  
ATOM   2366  CB  LEU A 308      -1.031   6.508 -12.574  1.00  0.96           C  
ATOM   2367  O   LEU A 308       1.121   4.893 -13.769  1.00  0.95           O  
ATOM   2368  CG  LEU A 308      -0.407   7.905 -12.583  1.00  0.92           C  
ATOM   2369  CD1 LEU A 308      -1.342   8.899 -13.263  1.00  0.86           C  
ATOM   2370  CD2 LEU A 308      -0.081   8.354 -11.162  1.00  0.86           C  
ATOM   2371  N   VAL A 309       0.620   6.049 -15.681  1.00  0.96           N  
ATOM   2372  CA  VAL A 309       1.886   5.835 -16.375  1.00  0.96           C  
ATOM   2373  C   VAL A 309       2.723   7.111 -16.330  1.00  0.95           C  
ATOM   2374  CB  VAL A 309       1.663   5.394 -17.839  1.00  0.96           C  
ATOM   2375  O   VAL A 309       2.270   8.173 -16.764  1.00  0.94           O  
ATOM   2376  CG1 VAL A 309       2.993   5.052 -18.508  1.00  0.95           C  
ATOM   2377  CG2 VAL A 309       0.710   4.202 -17.898  1.00  0.95           C  
ATOM   2378  N   ARG A 310       3.833   6.963 -15.839  1.00  0.94           N  
ATOM   2379  CA  ARG A 310       4.816   8.039 -15.913  1.00  0.94           C  
ATOM   2380  C   ARG A 310       5.417   8.136 -17.312  1.00  0.93           C  
ATOM   2381  CB  ARG A 310       5.924   7.828 -14.880  1.00  0.92           C  
ATOM   2382  O   ARG A 310       5.942   7.152 -17.837  1.00  0.92           O  
ATOM   2383  CG  ARG A 310       6.921   8.973 -14.803  1.00  0.87           C  
ATOM   2384  CD  ARG A 310       8.027   8.691 -13.795  1.00  0.84           C  
ATOM   2385  NE  ARG A 310       9.006   9.773 -13.753  1.00  0.81           N  
ATOM   2386  NH1 ARG A 310      10.411   8.841 -15.333  1.00  0.77           N  
ATOM   2387  NH2 ARG A 310      10.939  10.852 -14.367  1.00  0.74           N  
ATOM   2388  CZ  ARG A 310      10.116   9.820 -14.484  1.00  0.78           C  
ATOM   2389  N   GLN A 311       5.492   9.344 -17.857  1.00  0.93           N  
ATOM   2390  CA  GLN A 311       6.028   9.621 -19.185  1.00  0.92           C  
ATOM   2391  C   GLN A 311       7.498  10.027 -19.111  1.00  0.91           C  
ATOM   2392  CB  GLN A 311       5.215  10.717 -19.875  1.00  0.92           C  
ATOM   2393  O   GLN A 311       8.007  10.340 -18.033  1.00  0.89           O  
ATOM   2394  CG  GLN A 311       3.740  10.379 -20.038  1.00  0.92           C  
ATOM   2395  CD  GLN A 311       3.514   9.108 -20.836  1.00  0.91           C  
ATOM   2396  NE2 GLN A 311       2.584   8.277 -20.377  1.00  0.90           N  
ATOM   2397  OE1 GLN A 311       4.168   8.876 -21.857  1.00  0.90           O  
ATOM   2398  N   SER A 312       8.159  10.069 -20.160  1.00  0.91           N  
ATOM   2399  CA  SER A 312       9.594  10.321 -20.241  1.00  0.91           C  
ATOM   2400  C   SER A 312       9.923  11.766 -19.882  1.00  0.89           C  
ATOM   2401  CB  SER A 312      10.116  10.004 -21.643  1.00  0.90           C  
ATOM   2402  O   SER A 312      11.049  12.072 -19.485  1.00  0.88           O  
ATOM   2403  OG  SER A 312       9.339  10.660 -22.630  1.00  0.90           O  
ATOM   2404  N   ASP A 313       8.965  12.656 -19.934  1.00  0.90           N  
ATOM   2405  CA  ASP A 313       9.122  14.069 -19.605  1.00  0.89           C  
ATOM   2406  C   ASP A 313       8.817  14.327 -18.131  1.00  0.88           C  
ATOM   2407  CB  ASP A 313       8.216  14.930 -20.487  1.00  0.89           C  
ATOM   2408  O   ASP A 313       8.905  15.464 -17.662  1.00  0.87           O  
ATOM   2409  CG  ASP A 313       6.738  14.697 -20.226  1.00  0.89           C  
ATOM   2410  OD1 ASP A 313       6.391  13.747 -19.493  1.00  0.90           O  
ATOM   2411  OD2 ASP A 313       5.914  15.469 -20.762  1.00  0.90           O  
ATOM   2412  N   GLY A 314       8.423  13.246 -17.357  1.00  0.88           N  
ATOM   2413  CA  GLY A 314       8.082  13.326 -15.946  1.00  0.88           C  
ATOM   2414  C   GLY A 314       6.615  13.627 -15.702  1.00  0.89           C  
ATOM   2415  O   GLY A 314       6.169  13.682 -14.554  1.00  0.88           O  
ATOM   2416  N   SER A 315       5.836  13.850 -16.753  1.00  0.91           N  
ATOM   2417  CA  SER A 315       4.388  13.970 -16.620  1.00  0.92           C  
ATOM   2418  C   SER A 315       3.737  12.608 -16.406  1.00  0.93           C  
ATOM   2419  CB  SER A 315       3.789  14.642 -17.857  1.00  0.91           C  
ATOM   2420  O   SER A 315       4.392  11.573 -16.544  1.00  0.94           O  
ATOM   2421  OG  SER A 315       3.899  13.798 -18.990  1.00  0.91           O  
ATOM   2422  N   PHE A 316       2.420  12.545 -16.046  1.00  0.95           N  
ATOM   2423  CA  PHE A 316       1.689  11.312 -15.778  1.00  0.96           C  
ATOM   2424  C   PHE A 316       0.446  11.218 -16.655  1.00  0.95           C  
ATOM   2425  CB  PHE A 316       1.295  11.230 -14.299  1.00  0.95           C  
ATOM   2426  O   PHE A 316      -0.280  12.200 -16.820  1.00  0.95           O  
ATOM   2427  CG  PHE A 316       2.463  11.044 -13.369  1.00  0.95           C  
ATOM   2428  CD1 PHE A 316       2.847   9.773 -12.960  1.00  0.94           C  
ATOM   2429  CD2 PHE A 316       3.177  12.140 -12.904  1.00  0.94           C  
ATOM   2430  CE1 PHE A 316       3.928   9.597 -12.099  1.00  0.94           C  
ATOM   2431  CE2 PHE A 316       4.258  11.973 -12.044  1.00  0.94           C  
ATOM   2432  CZ  PHE A 316       4.631  10.701 -11.641  1.00  0.93           C  
ATOM   2433  N   GLU A 317       0.167  10.081 -17.217  1.00  0.97           N  
ATOM   2434  CA  GLU A 317      -1.048   9.752 -17.956  1.00  0.97           C  
ATOM   2435  C   GLU A 317      -1.834   8.644 -17.260  1.00  0.97           C  
ATOM   2436  CB  GLU A 317      -0.711   9.337 -19.390  1.00  0.97           C  
ATOM   2437  O   GLU A 317      -1.307   7.554 -17.029  1.00  0.97           O  
ATOM   2438  CG  GLU A 317      -1.931   9.154 -20.280  1.00  0.96           C  
ATOM   2439  CD  GLU A 317      -1.591   8.613 -21.660  1.00  0.96           C  
ATOM   2440  OE1 GLU A 317      -0.407   8.291 -21.911  1.00  0.94           O  
ATOM   2441  OE2 GLU A 317      -2.515   8.512 -22.498  1.00  0.94           O  
ATOM   2442  N   PHE A 318      -3.040   8.917 -16.927  1.00  0.98           N  
ATOM   2443  CA  PHE A 318      -3.950   7.899 -16.415  1.00  0.98           C  
ATOM   2444  C   PHE A 318      -4.798   7.316 -17.539  1.00  0.98           C  
ATOM   2445  CB  PHE A 318      -4.853   8.484 -15.324  1.00  0.98           C  
ATOM   2446  O   PHE A 318      -5.539   8.042 -18.205  1.00  0.97           O  
ATOM   2447  CG  PHE A 318      -5.683   7.454 -14.607  1.00  0.98           C  
ATOM   2448  CD1 PHE A 318      -5.089   6.536 -13.749  1.00  0.97           C  
ATOM   2449  CD2 PHE A 318      -7.059   7.403 -14.791  1.00  0.97           C  
ATOM   2450  CE1 PHE A 318      -5.855   5.581 -13.084  1.00  0.97           C  
ATOM   2451  CE2 PHE A 318      -7.831   6.452 -14.129  1.00  0.97           C  
ATOM   2452  CZ  PHE A 318      -7.227   5.541 -13.277  1.00  0.97           C  
ATOM   2453  N   LYS A 319      -4.738   5.985 -17.744  1.00  0.97           N  
ATOM   2454  CA  LYS A 319      -5.397   5.387 -18.901  1.00  0.98           C  
ATOM   2455  C   LYS A 319      -5.784   3.937 -18.626  1.00  0.98           C  
ATOM   2456  CB  LYS A 319      -4.492   5.463 -20.132  1.00  0.97           C  
ATOM   2457  O   LYS A 319      -5.142   3.260 -17.820  1.00  0.97           O  
ATOM   2458  CG  LYS A 319      -3.214   4.647 -20.013  1.00  0.96           C  
ATOM   2459  CD  LYS A 319      -2.335   4.799 -21.248  1.00  0.95           C  
ATOM   2460  CE  LYS A 319      -1.053   3.987 -21.127  1.00  0.93           C  
ATOM   2461  NZ  LYS A 319      -0.080   4.322 -22.209  1.00  0.92           N  
ATOM   2462  N   ALA A 320      -6.870   3.513 -19.342  1.00  0.97           N  
ATOM   2463  CA  ALA A 320      -7.129   2.083 -19.496  1.00  0.97           C  
ATOM   2464  C   ALA A 320      -5.990   1.397 -20.245  1.00  0.97           C  
ATOM   2465  CB  ALA A 320      -8.452   1.858 -20.223  1.00  0.97           C  
ATOM   2466  O   ALA A 320      -5.436   1.958 -21.193  1.00  0.96           O  
ATOM   2467  N   LEU A 321      -5.585   0.170 -19.837  1.00  0.97           N  
ATOM   2468  CA  LEU A 321      -4.488  -0.589 -20.426  1.00  0.96           C  
ATOM   2469  C   LEU A 321      -5.007  -1.574 -21.468  1.00  0.95           C  
ATOM   2470  CB  LEU A 321      -3.710  -1.338 -19.341  1.00  0.96           C  
ATOM   2471  O   LEU A 321      -6.146  -2.038 -21.377  1.00  0.93           O  
ATOM   2472  CG  LEU A 321      -2.962  -0.474 -18.324  1.00  0.95           C  
ATOM   2473  CD1 LEU A 321      -2.377  -1.345 -17.217  1.00  0.93           C  
ATOM   2474  CD2 LEU A 321      -1.866   0.334 -19.012  1.00  0.93           C  
ATOM   2475  N   ASP A 322      -4.141  -1.809 -22.455  1.00  0.96           N  
ATOM   2476  CA  ASP A 322      -4.423  -2.870 -23.416  1.00  0.96           C  
ATOM   2477  C   ASP A 322      -4.022  -4.235 -22.861  1.00  0.96           C  
ATOM   2478  CB  ASP A 322      -3.696  -2.605 -24.736  1.00  0.93           C  
ATOM   2479  O   ASP A 322      -2.844  -4.599 -22.886  1.00  0.95           O  
ATOM   2480  CG  ASP A 322      -4.141  -3.532 -25.854  1.00  0.85           C  
ATOM   2481  OD1 ASP A 322      -5.195  -4.190 -25.718  1.00  0.83           O  
ATOM   2482  OD2 ASP A 322      -3.429  -3.607 -26.879  1.00  0.85           O  
ATOM   2483  N   TRP A 323      -4.990  -5.033 -22.339  1.00  0.97           N  
ATOM   2484  CA  TRP A 323      -4.787  -6.338 -21.720  1.00  0.97           C  
ATOM   2485  C   TRP A 323      -4.717  -7.436 -22.776  1.00  0.96           C  
ATOM   2486  CB  TRP A 323      -5.909  -6.642 -20.723  1.00  0.97           C  
ATOM   2487  O   TRP A 323      -5.476  -7.421 -23.748  1.00  0.92           O  
ATOM   2488  CG  TRP A 323      -6.003  -5.659 -19.594  1.00  0.97           C  
ATOM   2489  CD1 TRP A 323      -6.729  -4.502 -19.568  1.00  0.96           C  
ATOM   2490  CD2 TRP A 323      -5.342  -5.748 -18.328  1.00  0.96           C  
ATOM   2491  CE2 TRP A 323      -5.715  -4.608 -17.582  1.00  0.96           C  
ATOM   2492  CE3 TRP A 323      -4.471  -6.681 -17.751  1.00  0.95           C  
ATOM   2493  NE1 TRP A 323      -6.561  -3.865 -18.360  1.00  0.95           N  
ATOM   2494  CH2 TRP A 323      -4.394  -5.306 -15.746  1.00  0.94           C  
ATOM   2495  CZ2 TRP A 323      -5.245  -4.377 -16.287  1.00  0.95           C  
ATOM   2496  CZ3 TRP A 323      -4.004  -6.450 -16.462  1.00  0.95           C  
ATOM   2497  N   SER A 324      -3.830  -8.331 -22.597  1.00  0.97           N  
ATOM   2498  CA  SER A 324      -3.647  -9.445 -23.522  1.00  0.97           C  
ATOM   2499  C   SER A 324      -4.921 -10.274 -23.648  1.00  0.96           C  
ATOM   2500  CB  SER A 324      -2.492 -10.337 -23.065  1.00  0.96           C  
ATOM   2501  O   SER A 324      -5.493 -10.699 -22.643  1.00  0.96           O  
ATOM   2502  OG  SER A 324      -1.264  -9.630 -23.105  1.00  0.85           O  
ATOM   2503  N   LYS A 325      -5.288 -10.601 -24.814  1.00  0.96           N  
ATOM   2504  CA  LYS A 325      -6.469 -11.398 -25.135  1.00  0.96           C  
ATOM   2505  C   LYS A 325      -6.153 -12.890 -25.091  1.00  0.95           C  
ATOM   2506  CB  LYS A 325      -7.016 -11.018 -26.511  1.00  0.94           C  
ATOM   2507  O   LYS A 325      -5.007 -13.294 -25.298  1.00  0.95           O  
ATOM   2508  CG  LYS A 325      -7.512  -9.583 -26.606  1.00  0.91           C  
ATOM   2509  CD  LYS A 325      -8.075  -9.276 -27.988  1.00  0.89           C  
ATOM   2510  CE  LYS A 325      -8.550  -7.833 -28.092  1.00  0.86           C  
ATOM   2511  NZ  LYS A 325      -9.091  -7.524 -29.449  1.00  0.86           N  
ATOM   2512  N   ARG A 326      -7.214 -13.659 -24.876  1.00  0.95           N  
ATOM   2513  CA  ARG A 326      -7.168 -15.110 -25.023  1.00  0.95           C  
ATOM   2514  C   ARG A 326      -6.728 -15.505 -26.429  1.00  0.93           C  
ATOM   2515  CB  ARG A 326      -8.534 -15.725 -24.709  1.00  0.94           C  
ATOM   2516  O   ARG A 326      -7.407 -15.191 -27.409  1.00  0.91           O  
ATOM   2517  CG  ARG A 326      -8.517 -17.242 -24.608  1.00  0.92           C  
ATOM   2518  CD  ARG A 326      -9.915 -17.809 -24.404  1.00  0.90           C  
ATOM   2519  NE  ARG A 326     -10.473 -17.417 -23.113  1.00  0.88           N  
ATOM   2520  NH1 ARG A 326     -12.528 -18.412 -23.464  1.00  0.84           N  
ATOM   2521  NH2 ARG A 326     -12.106 -17.305 -21.502  1.00  0.83           N  
ATOM   2522  CZ  ARG A 326     -11.701 -17.712 -22.696  1.00  0.86           C  
ATOM   2523  N   GLY A 327      -5.578 -16.199 -26.516  1.00  0.93           N  
ATOM   2524  CA  GLY A 327      -5.004 -16.590 -27.793  1.00  0.92           C  
ATOM   2525  C   GLY A 327      -5.399 -17.990 -28.221  1.00  0.90           C  
ATOM   2526  O   GLY A 327      -5.390 -18.307 -29.413  1.00  0.88           O  
ATOM   2527  N   ALA A 328      -5.784 -18.829 -27.227  1.00  0.92           N  
ATOM   2528  CA  ALA A 328      -6.084 -20.234 -27.486  1.00  0.93           C  
ATOM   2529  C   ALA A 328      -7.163 -20.749 -26.537  1.00  0.93           C  
ATOM   2530  CB  ALA A 328      -4.820 -21.080 -27.360  1.00  0.92           C  
ATOM   2531  O   ALA A 328      -7.438 -20.131 -25.506  1.00  0.93           O  
ATOM   2532  N   GLY A 329      -7.749 -21.883 -26.917  1.00  0.90           N  
ATOM   2533  CA  GLY A 329      -8.608 -22.672 -26.048  1.00  0.91           C  
ATOM   2534  C   GLY A 329     -10.055 -22.215 -26.066  1.00  0.91           C  
ATOM   2535  O   GLY A 329     -10.457 -21.442 -26.938  1.00  0.91           O  
ATOM   2536  N   ASN A 330     -10.947 -22.749 -25.153  1.00  0.90           N  
ATOM   2537  CA  ASN A 330     -12.347 -22.427 -24.894  1.00  0.90           C  
ATOM   2538  C   ASN A 330     -12.605 -22.203 -23.407  1.00  0.91           C  
ATOM   2539  CB  ASN A 330     -13.260 -23.530 -25.432  1.00  0.89           C  
ATOM   2540  O   ASN A 330     -11.666 -22.014 -22.631  1.00  0.90           O  
ATOM   2541  CG  ASN A 330     -13.031 -24.863 -24.746  1.00  0.86           C  
ATOM   2542  ND2 ASN A 330     -13.506 -25.937 -25.366  1.00  0.86           N  
ATOM   2543  OD1 ASN A 330     -12.434 -24.926 -23.669  1.00  0.86           O  
ATOM   2544  N   ASP A 331     -13.831 -22.223 -22.934  1.00  0.91           N  
ATOM   2545  CA  ASP A 331     -14.212 -21.925 -21.556  1.00  0.91           C  
ATOM   2546  C   ASP A 331     -13.827 -23.069 -20.621  1.00  0.91           C  
ATOM   2547  CB  ASP A 331     -15.714 -21.651 -21.462  1.00  0.91           C  
ATOM   2548  O   ASP A 331     -13.672 -22.866 -19.415  1.00  0.90           O  
ATOM   2549  CG  ASP A 331     -16.115 -20.326 -22.086  1.00  0.90           C  
ATOM   2550  OD1 ASP A 331     -15.313 -19.368 -22.053  1.00  0.90           O  
ATOM   2551  OD2 ASP A 331     -17.246 -20.238 -22.613  1.00  0.90           O  
ATOM   2552  N   ASP A 332     -13.578 -24.281 -21.151  1.00  0.90           N  
ATOM   2553  CA  ASP A 332     -13.178 -25.435 -20.353  1.00  0.90           C  
ATOM   2554  C   ASP A 332     -11.658 -25.537 -20.257  1.00  0.89           C  
ATOM   2555  CB  ASP A 332     -13.756 -26.723 -20.945  1.00  0.88           C  
ATOM   2556  O   ASP A 332     -11.112 -25.753 -19.173  1.00  0.88           O  
ATOM   2557  CG  ASP A 332     -15.274 -26.753 -20.931  1.00  0.84           C  
ATOM   2558  OD1 ASP A 332     -15.884 -26.292 -19.942  1.00  0.83           O  
ATOM   2559  OD2 ASP A 332     -15.865 -27.246 -21.916  1.00  0.85           O  
ATOM   2560  N   THR A 333     -10.883 -25.273 -21.342  1.00  0.88           N  
ATOM   2561  CA  THR A 333      -9.450 -25.523 -21.446  1.00  0.88           C  
ATOM   2562  C   THR A 333      -8.656 -24.261 -21.123  1.00  0.89           C  
ATOM   2563  CB  THR A 333      -9.072 -26.025 -22.852  1.00  0.88           C  
ATOM   2564  O   THR A 333      -7.483 -24.338 -20.750  1.00  0.88           O  
ATOM   2565  CG2 THR A 333      -9.749 -27.357 -23.161  1.00  0.85           C  
ATOM   2566  OG1 THR A 333      -9.481 -25.056 -23.825  1.00  0.87           O  
ATOM   2567  N   ASN A 334      -9.247 -23.098 -21.248  1.00  0.92           N  
ATOM   2568  CA  ASN A 334      -8.702 -21.781 -20.937  1.00  0.92           C  
ATOM   2569  C   ASN A 334      -9.783 -20.834 -20.422  1.00  0.93           C  
ATOM   2570  CB  ASN A 334      -8.012 -21.181 -22.164  1.00  0.92           C  
ATOM   2571  O   ASN A 334     -10.208 -19.923 -21.135  1.00  0.92           O  
ATOM   2572  CG  ASN A 334      -7.243 -19.915 -21.841  1.00  0.92           C  
ATOM   2573  ND2 ASN A 334      -6.653 -19.304 -22.862  1.00  0.91           N  
ATOM   2574  OD1 ASN A 334      -7.180 -19.490 -20.685  1.00  0.91           O  
ATOM   2575  N   PRO A 335     -10.426 -21.187 -19.255  1.00  0.93           N  
ATOM   2576  CA  PRO A 335     -11.533 -20.396 -18.714  1.00  0.94           C  
ATOM   2577  C   PRO A 335     -11.167 -18.927 -18.517  1.00  0.95           C  
ATOM   2578  CB  PRO A 335     -11.826 -21.070 -17.372  1.00  0.94           C  
ATOM   2579  O   PRO A 335      -9.984 -18.589 -18.422  1.00  0.96           O  
ATOM   2580  CG  PRO A 335     -10.528 -21.689 -16.964  1.00  0.93           C  
ATOM   2581  CD  PRO A 335      -9.818 -22.165 -18.198  1.00  0.93           C  
ATOM   2582  N   MET A 336     -12.168 -18.090 -18.497  1.00  0.96           N  
ATOM   2583  CA  MET A 336     -11.992 -16.697 -18.094  1.00  0.97           C  
ATOM   2584  C   MET A 336     -11.465 -16.607 -16.666  1.00  0.97           C  
ATOM   2585  CB  MET A 336     -13.310 -15.931 -18.215  1.00  0.96           C  
ATOM   2586  O   MET A 336     -11.929 -17.329 -15.782  1.00  0.96           O  
ATOM   2587  CG  MET A 336     -13.777 -15.737 -19.648  1.00  0.91           C  
ATOM   2588  SD  MET A 336     -12.596 -14.750 -20.646  1.00  0.91           S  
ATOM   2589  CE  MET A 336     -12.837 -13.113 -19.900  1.00  0.84           C  
ATOM   2590  N   PRO A 337     -10.500 -15.733 -16.361  1.00  0.98           N  
ATOM   2591  CA  PRO A 337     -10.041 -15.563 -14.980  1.00  0.98           C  
ATOM   2592  C   PRO A 337     -11.178 -15.226 -14.018  1.00  0.98           C  
ATOM   2593  CB  PRO A 337      -9.047 -14.404 -15.079  1.00  0.98           C  
ATOM   2594  O   PRO A 337     -12.095 -14.483 -14.377  1.00  0.98           O  
ATOM   2595  CG  PRO A 337      -8.554 -14.442 -16.489  1.00  0.97           C  
ATOM   2596  CD  PRO A 337      -9.693 -14.843 -17.382  1.00  0.97           C  
ATOM   2597  N   SER A 338     -11.082 -15.642 -12.839  1.00  0.98           N  
ATOM   2598  CA  SER A 338     -12.154 -15.690 -11.851  1.00  0.98           C  
ATOM   2599  C   SER A 338     -12.554 -14.289 -11.400  1.00  0.98           C  
ATOM   2600  CB  SER A 338     -11.732 -16.523 -10.640  1.00  0.97           C  
ATOM   2601  O   SER A 338     -13.511 -14.125 -10.641  1.00  0.98           O  
ATOM   2602  OG  SER A 338     -11.643 -17.896 -10.980  1.00  0.92           O  
ATOM   2603  N   PHE A 339     -11.817 -13.239 -11.853  1.00  0.98           N  
ATOM   2604  CA  PHE A 339     -12.202 -11.866 -11.551  1.00  0.98           C  
ATOM   2605  C   PHE A 339     -13.168 -11.330 -12.601  1.00  0.98           C  
ATOM   2606  CB  PHE A 339     -10.966 -10.965 -11.466  1.00  0.98           C  
ATOM   2607  O   PHE A 339     -13.684 -10.219 -12.468  1.00  0.97           O  
ATOM   2608  CG  PHE A 339     -10.148 -10.937 -12.729  1.00  0.98           C  
ATOM   2609  CD1 PHE A 339      -8.844 -11.415 -12.739  1.00  0.97           C  
ATOM   2610  CD2 PHE A 339     -10.684 -10.430 -13.906  1.00  0.97           C  
ATOM   2611  CE1 PHE A 339      -8.084 -11.390 -13.907  1.00  0.96           C  
ATOM   2612  CE2 PHE A 339      -9.932 -10.402 -15.076  1.00  0.96           C  
ATOM   2613  CZ  PHE A 339      -8.632 -10.881 -15.074  1.00  0.95           C  
ATOM   2614  N   VAL A 340     -13.433 -12.018 -13.703  1.00  0.98           N  
ATOM   2615  CA  VAL A 340     -14.450 -11.601 -14.662  1.00  0.98           C  
ATOM   2616  C   VAL A 340     -15.840 -11.836 -14.076  1.00  0.97           C  
ATOM   2617  CB  VAL A 340     -14.305 -12.350 -16.006  1.00  0.97           C  
ATOM   2618  O   VAL A 340     -16.095 -12.875 -13.462  1.00  0.96           O  
ATOM   2619  CG1 VAL A 340     -15.409 -11.935 -16.977  1.00  0.96           C  
ATOM   2620  CG2 VAL A 340     -12.929 -12.090 -16.615  1.00  0.96           C  
ATOM   2621  N   ASP A 341     -16.717 -10.832 -14.174  1.00  0.98           N  
ATOM   2622  CA  ASP A 341     -18.064 -10.689 -13.629  1.00  0.98           C  
ATOM   2623  C   ASP A 341     -18.032 -10.582 -12.106  1.00  0.97           C  
ATOM   2624  CB  ASP A 341     -18.944 -11.866 -14.056  1.00  0.97           C  
ATOM   2625  O   ASP A 341     -19.062 -10.739 -11.446  1.00  0.97           O  
ATOM   2626  CG  ASP A 341     -19.179 -11.917 -15.555  1.00  0.95           C  
ATOM   2627  OD1 ASP A 341     -19.440 -10.860 -16.168  1.00  0.94           O  
ATOM   2628  OD2 ASP A 341     -19.106 -13.026 -16.128  1.00  0.93           O  
ATOM   2629  N   ALA A 342     -16.869 -10.213 -11.597  1.00  0.98           N  
ATOM   2630  CA  ALA A 342     -16.647  -9.983 -10.172  1.00  0.98           C  
ATOM   2631  C   ALA A 342     -15.908  -8.669  -9.936  1.00  0.98           C  
ATOM   2632  CB  ALA A 342     -15.867 -11.145  -9.561  1.00  0.98           C  
ATOM   2633  O   ALA A 342     -15.429  -8.041 -10.883  1.00  0.98           O  
ATOM   2634  N   THR A 343     -15.777  -8.197  -8.668  1.00  0.98           N  
ATOM   2635  CA  THR A 343     -14.952  -7.063  -8.269  1.00  0.98           C  
ATOM   2636  C   THR A 343     -13.558  -7.527  -7.856  1.00  0.98           C  
ATOM   2637  CB  THR A 343     -15.599  -6.281  -7.111  1.00  0.97           C  
ATOM   2638  O   THR A 343     -13.399  -8.618  -7.304  1.00  0.98           O  
ATOM   2639  CG2 THR A 343     -16.930  -5.670  -7.536  1.00  0.94           C  
ATOM   2640  OG1 THR A 343     -15.824  -7.169  -6.009  1.00  0.95           O  
ATOM   2641  N   ILE A 344     -12.572  -6.703  -8.074  1.00  0.98           N  
ATOM   2642  CA  ILE A 344     -11.215  -6.935  -7.591  1.00  0.98           C  
ATOM   2643  C   ILE A 344     -11.015  -6.224  -6.255  1.00  0.98           C  
ATOM   2644  CB  ILE A 344     -10.162  -6.458  -8.616  1.00  0.98           C  
ATOM   2645  O   ILE A 344     -11.170  -5.004  -6.164  1.00  0.98           O  
ATOM   2646  CG1 ILE A 344     -10.293  -7.247  -9.924  1.00  0.98           C  
ATOM   2647  CG2 ILE A 344      -8.749  -6.587  -8.037  1.00  0.98           C  
ATOM   2648  CD1 ILE A 344      -9.437  -6.706 -11.061  1.00  0.97           C  
ATOM   2649  N   ASN A 345     -10.601  -7.028  -5.267  1.00  0.97           N  
ATOM   2650  CA  ASN A 345     -10.495  -6.557  -3.891  1.00  0.97           C  
ATOM   2651  C   ASN A 345      -9.130  -5.933  -3.616  1.00  0.97           C  
ATOM   2652  CB  ASN A 345     -10.764  -7.700  -2.909  1.00  0.97           C  
ATOM   2653  O   ASN A 345      -9.028  -4.950  -2.879  1.00  0.97           O  
ATOM   2654  CG  ASN A 345     -12.204  -8.173  -2.944  1.00  0.95           C  
ATOM   2655  ND2 ASN A 345     -12.426  -9.424  -2.559  1.00  0.93           N  
ATOM   2656  OD1 ASN A 345     -13.108  -7.420  -3.315  1.00  0.92           O  
ATOM   2657  N   ASP A 346      -8.065  -6.472  -4.234  1.00  0.98           N  
ATOM   2658  CA  ASP A 346      -6.721  -5.933  -4.051  1.00  0.98           C  
ATOM   2659  C   ASP A 346      -5.869  -6.147  -5.300  1.00  0.98           C  
ATOM   2660  CB  ASP A 346      -6.046  -6.575  -2.838  1.00  0.98           C  
ATOM   2661  O   ASP A 346      -6.151  -7.036  -6.106  1.00  0.98           O  
ATOM   2662  CG  ASP A 346      -4.870  -5.768  -2.317  1.00  0.97           C  
ATOM   2663  OD1 ASP A 346      -4.736  -4.580  -2.683  1.00  0.95           O  
ATOM   2664  OD2 ASP A 346      -4.069  -6.324  -1.535  1.00  0.95           O  
ATOM   2665  N   VAL A 347      -4.856  -5.319  -5.470  1.00  0.98           N  
ATOM   2666  CA  VAL A 347      -3.800  -5.435  -6.471  1.00  0.98           C  
ATOM   2667  C   VAL A 347      -2.437  -5.461  -5.783  1.00  0.98           C  
ATOM   2668  CB  VAL A 347      -3.859  -4.278  -7.494  1.00  0.98           C  
ATOM   2669  O   VAL A 347      -2.172  -4.658  -4.885  1.00  0.98           O  
ATOM   2670  CG1 VAL A 347      -3.695  -2.930  -6.795  1.00  0.96           C  
ATOM   2671  CG2 VAL A 347      -2.788  -4.461  -8.567  1.00  0.96           C  
ATOM   2672  N   PHE A 348      -1.558  -6.429  -6.179  1.00  0.98           N  
ATOM   2673  CA  PHE A 348      -0.243  -6.625  -5.579  1.00  0.98           C  
ATOM   2674  C   PHE A 348       0.765  -7.088  -6.623  1.00  0.98           C  
ATOM   2675  CB  PHE A 348      -0.319  -7.641  -4.435  1.00  0.98           C  
ATOM   2676  O   PHE A 348       0.387  -7.470  -7.732  1.00  0.97           O  
ATOM   2677  CG  PHE A 348      -0.736  -9.018  -4.873  1.00  0.98           C  
ATOM   2678  CD1 PHE A 348      -2.081  -9.350  -4.986  1.00  0.97           C  
ATOM   2679  CD2 PHE A 348       0.217  -9.983  -5.172  1.00  0.97           C  
ATOM   2680  CE1 PHE A 348      -2.470 -10.624  -5.391  1.00  0.96           C  
ATOM   2681  CE2 PHE A 348      -0.164 -11.259  -5.578  1.00  0.96           C  
ATOM   2682  CZ  PHE A 348      -1.508 -11.578  -5.686  1.00  0.96           C  
ATOM   2683  N   PHE A 349       2.009  -7.016  -6.308  1.00  0.97           N  
ATOM   2684  CA  PHE A 349       3.088  -7.505  -7.158  1.00  0.97           C  
ATOM   2685  C   PHE A 349       3.978  -8.479  -6.395  1.00  0.96           C  
ATOM   2686  CB  PHE A 349       3.924  -6.338  -7.693  1.00  0.97           C  
ATOM   2687  O   PHE A 349       4.478  -8.157  -5.315  1.00  0.95           O  
ATOM   2688  CG  PHE A 349       4.937  -6.742  -8.730  1.00  0.96           C  
ATOM   2689  CD1 PHE A 349       4.546  -7.008 -10.037  1.00  0.95           C  
ATOM   2690  CD2 PHE A 349       6.280  -6.856  -8.398  1.00  0.94           C  
ATOM   2691  CE1 PHE A 349       5.481  -7.382 -10.999  1.00  0.94           C  
ATOM   2692  CE2 PHE A 349       7.220  -7.230  -9.355  1.00  0.94           C  
ATOM   2693  CZ  PHE A 349       6.818  -7.493 -10.654  1.00  0.94           C  
ATOM   2694  N   TYR A 350       4.141  -9.629  -6.962  1.00  0.96           N  
ATOM   2695  CA  TYR A 350       4.888 -10.676  -6.274  1.00  0.96           C  
ATOM   2696  C   TYR A 350       5.577 -11.599  -7.272  1.00  0.96           C  
ATOM   2697  CB  TYR A 350       3.962 -11.489  -5.364  1.00  0.96           C  
ATOM   2698  O   TYR A 350       4.945 -12.096  -8.207  1.00  0.95           O  
ATOM   2699  CG  TYR A 350       4.674 -12.561  -4.576  1.00  0.96           C  
ATOM   2700  CD1 TYR A 350       5.643 -12.231  -3.631  1.00  0.94           C  
ATOM   2701  CD2 TYR A 350       4.381 -13.906  -4.775  1.00  0.94           C  
ATOM   2702  CE1 TYR A 350       6.303 -13.216  -2.903  1.00  0.93           C  
ATOM   2703  CE2 TYR A 350       5.035 -14.899  -4.053  1.00  0.93           C  
ATOM   2704  OH  TYR A 350       6.643 -15.524  -2.403  1.00  0.91           O  
ATOM   2705  CZ  TYR A 350       5.992 -14.545  -3.120  1.00  0.93           C  
ATOM   2706  N   ARG A 351       6.904 -11.780  -7.158  1.00  0.96           N  
ATOM   2707  CA  ARG A 351       7.781 -12.646  -7.940  1.00  0.96           C  
ATOM   2708  C   ARG A 351       7.575 -12.428  -9.435  1.00  0.96           C  
ATOM   2709  CB  ARG A 351       7.540 -14.116  -7.587  1.00  0.94           C  
ATOM   2710  O   ARG A 351       7.343 -13.381 -10.181  1.00  0.94           O  
ATOM   2711  CG  ARG A 351       7.963 -14.488  -6.176  1.00  0.90           C  
ATOM   2712  CD  ARG A 351       7.924 -15.994  -5.953  1.00  0.87           C  
ATOM   2713  NE  ARG A 351       8.513 -16.365  -4.670  1.00  0.85           N  
ATOM   2714  NH1 ARG A 351       8.751 -18.603  -5.192  1.00  0.80           N  
ATOM   2715  NH2 ARG A 351       9.417 -17.822  -3.142  1.00  0.77           N  
ATOM   2716  CZ  ARG A 351       8.892 -17.595  -4.337  1.00  0.82           C  
ATOM   2717  N   ASN A 352       7.629 -11.189  -9.851  1.00  0.95           N  
ATOM   2718  CA  ASN A 352       7.574 -10.685 -11.219  1.00  0.95           C  
ATOM   2719  C   ASN A 352       6.224 -10.972 -11.869  1.00  0.96           C  
ATOM   2720  CB  ASN A 352       8.706 -11.284 -12.057  1.00  0.93           C  
ATOM   2721  O   ASN A 352       6.140 -11.141 -13.087  1.00  0.95           O  
ATOM   2722  CG  ASN A 352       8.937 -10.528 -13.351  1.00  0.87           C  
ATOM   2723  ND2 ASN A 352       9.469 -11.218 -14.353  1.00  0.85           N  
ATOM   2724  OD1 ASN A 352       8.641  -9.335 -13.448  1.00  0.83           O  
ATOM   2725  N   ARG A 353       5.087 -11.091 -11.056  1.00  0.97           N  
ATOM   2726  CA  ARG A 353       3.701 -11.237 -11.489  1.00  0.97           C  
ATOM   2727  C   ARG A 353       2.816 -10.162 -10.868  1.00  0.97           C  
ATOM   2728  CB  ARG A 353       3.169 -12.626 -11.128  1.00  0.97           C  
ATOM   2729  O   ARG A 353       2.909  -9.890  -9.669  1.00  0.97           O  
ATOM   2730  CG  ARG A 353       3.888 -13.764 -11.835  1.00  0.97           C  
ATOM   2731  CD  ARG A 353       3.384 -15.124 -11.372  1.00  0.97           C  
ATOM   2732  NE  ARG A 353       4.042 -16.214 -12.087  1.00  0.96           N  
ATOM   2733  NH1 ARG A 353       2.425 -16.389 -13.728  1.00  0.93           N  
ATOM   2734  NH2 ARG A 353       4.250 -17.775 -13.759  1.00  0.93           N  
ATOM   2735  CZ  ARG A 353       3.571 -16.790 -13.190  1.00  0.96           C  
ATOM   2736  N   LEU A 354       2.031  -9.552 -11.719  1.00  0.98           N  
ATOM   2737  CA  LEU A 354       0.907  -8.758 -11.236  1.00  0.98           C  
ATOM   2738  C   LEU A 354      -0.228  -9.657 -10.758  1.00  0.98           C  
ATOM   2739  CB  LEU A 354       0.402  -7.820 -12.336  1.00  0.98           C  
ATOM   2740  O   LEU A 354      -0.665 -10.553 -11.485  1.00  0.98           O  
ATOM   2741  CG  LEU A 354      -0.686  -6.825 -11.930  1.00  0.97           C  
ATOM   2742  CD1 LEU A 354      -0.125  -5.792 -10.959  1.00  0.96           C  
ATOM   2743  CD2 LEU A 354      -1.275  -6.145 -13.162  1.00  0.96           C  
ATOM   2744  N   GLY A 355      -0.669  -9.460  -9.550  1.00  0.98           N  
ATOM   2745  CA  GLY A 355      -1.715 -10.261  -8.934  1.00  0.98           C  
ATOM   2746  C   GLY A 355      -2.935  -9.449  -8.543  1.00  0.98           C  
ATOM   2747  O   GLY A 355      -2.819  -8.272  -8.193  1.00  0.98           O  
ATOM   2748  N   PHE A 356      -4.099 -10.109  -8.560  1.00  0.98           N  
ATOM   2749  CA  PHE A 356      -5.396  -9.610  -8.118  1.00  0.98           C  
ATOM   2750  C   PHE A 356      -6.023 -10.557  -7.101  1.00  0.98           C  
ATOM   2751  CB  PHE A 356      -6.338  -9.423  -9.311  1.00  0.98           C  
ATOM   2752  O   PHE A 356      -5.862 -11.776  -7.199  1.00  0.98           O  
ATOM   2753  CG  PHE A 356      -5.838  -8.434 -10.329  1.00  0.98           C  
ATOM   2754  CD1 PHE A 356      -5.201  -7.266  -9.930  1.00  0.98           C  
ATOM   2755  CD2 PHE A 356      -6.006  -8.673 -11.687  1.00  0.98           C  
ATOM   2756  CE1 PHE A 356      -4.737  -6.349 -10.870  1.00  0.97           C  
ATOM   2757  CE2 PHE A 356      -5.546  -7.761 -12.633  1.00  0.97           C  
ATOM   2758  CZ  PHE A 356      -4.912  -6.599 -12.222  1.00  0.96           C  
ATOM   2759  N   LEU A 357      -6.686 -10.023  -6.148  1.00  0.98           N  
ATOM   2760  CA  LEU A 357      -7.617 -10.769  -5.309  1.00  0.98           C  
ATOM   2761  C   LEU A 357      -9.059 -10.496  -5.721  1.00  0.98           C  
ATOM   2762  CB  LEU A 357      -7.418 -10.407  -3.835  1.00  0.98           C  
ATOM   2763  O   LEU A 357      -9.488  -9.340  -5.769  1.00  0.98           O  
ATOM   2764  CG  LEU A 357      -6.023 -10.652  -3.259  1.00  0.97           C  
ATOM   2765  CD1 LEU A 357      -5.999 -10.325  -1.769  1.00  0.96           C  
ATOM   2766  CD2 LEU A 357      -5.589 -12.093  -3.502  1.00  0.96           C  
ATOM   2767  N   SER A 358      -9.799 -11.548  -6.026  1.00  0.98           N  
ATOM   2768  CA  SER A 358     -11.218 -11.466  -6.355  1.00  0.98           C  
ATOM   2769  C   SER A 358     -11.999 -12.612  -5.719  1.00  0.97           C  
ATOM   2770  CB  SER A 358     -11.419 -11.481  -7.871  1.00  0.97           C  
ATOM   2771  O   SER A 358     -11.734 -13.782  -6.000  1.00  0.95           O  
ATOM   2772  OG  SER A 358     -12.786 -11.303  -8.199  1.00  0.95           O  
ATOM   2773  N   GLY A 359     -13.001 -12.265  -4.860  1.00  0.97           N  
ATOM   2774  CA  GLY A 359     -13.656 -13.287  -4.060  1.00  0.96           C  
ATOM   2775  C   GLY A 359     -12.685 -14.122  -3.246  1.00  0.97           C  
ATOM   2776  O   GLY A 359     -11.928 -13.586  -2.434  1.00  0.96           O  
ATOM   2777  N   GLU A 360     -12.655 -15.380  -3.500  1.00  0.96           N  
ATOM   2778  CA  GLU A 360     -11.815 -16.347  -2.800  1.00  0.96           C  
ATOM   2779  C   GLU A 360     -10.567 -16.683  -3.611  1.00  0.96           C  
ATOM   2780  CB  GLU A 360     -12.603 -17.623  -2.493  1.00  0.95           C  
ATOM   2781  O   GLU A 360      -9.749 -17.504  -3.190  1.00  0.96           O  
ATOM   2782  CG  GLU A 360     -13.830 -17.393  -1.623  1.00  0.89           C  
ATOM   2783  CD  GLU A 360     -14.607 -18.668  -1.334  1.00  0.84           C  
ATOM   2784  OE1 GLU A 360     -14.512 -19.630  -2.129  1.00  0.84           O  
ATOM   2785  OE2 GLU A 360     -15.317 -18.704  -0.305  1.00  0.83           O  
ATOM   2786  N   ASN A 361     -10.379 -16.101  -4.719  1.00  0.97           N  
ATOM   2787  CA  ASN A 361      -9.330 -16.477  -5.661  1.00  0.97           C  
ATOM   2788  C   ASN A 361      -8.160 -15.497  -5.617  1.00  0.98           C  
ATOM   2789  CB  ASN A 361      -9.891 -16.571  -7.081  1.00  0.97           C  
ATOM   2790  O   ASN A 361      -8.364 -14.285  -5.525  1.00  0.98           O  
ATOM   2791  CG  ASN A 361     -10.852 -17.730  -7.253  1.00  0.94           C  
ATOM   2792  ND2 ASN A 361     -10.436 -18.739  -8.010  1.00  0.93           N  
ATOM   2793  OD1 ASN A 361     -11.961 -17.719  -6.712  1.00  0.93           O  
ATOM   2794  N   VAL A 362      -7.009 -16.006  -5.732  1.00  0.98           N  
ATOM   2795  CA  VAL A 362      -5.763 -15.317  -6.051  1.00  0.98           C  
ATOM   2796  C   VAL A 362      -5.419 -15.525  -7.524  1.00  0.98           C  
ATOM   2797  CB  VAL A 362      -4.600 -15.805  -5.159  1.00  0.97           C  
ATOM   2798  O   VAL A 362      -5.120 -16.645  -7.946  1.00  0.97           O  
ATOM   2799  CG1 VAL A 362      -3.363 -14.929  -5.356  1.00  0.87           C  
ATOM   2800  CG2 VAL A 362      -5.022 -15.814  -3.691  1.00  0.87           C  
ATOM   2801  N   ILE A 363      -5.434 -14.457  -8.299  1.00  0.98           N  
ATOM   2802  CA  ILE A 363      -5.223 -14.472  -9.742  1.00  0.98           C  
ATOM   2803  C   ILE A 363      -3.946 -13.708 -10.085  1.00  0.98           C  
ATOM   2804  CB  ILE A 363      -6.429 -13.867 -10.495  1.00  0.98           C  
ATOM   2805  O   ILE A 363      -3.811 -12.530  -9.747  1.00  0.98           O  
ATOM   2806  CG1 ILE A 363      -7.734 -14.523 -10.030  1.00  0.96           C  
ATOM   2807  CG2 ILE A 363      -6.250 -14.016 -12.009  1.00  0.96           C  
ATOM   2808  CD1 ILE A 363      -8.421 -13.790  -8.886  1.00  0.94           C  
ATOM   2809  N   MET A 364      -2.980 -14.303 -10.695  1.00  0.98           N  
ATOM   2810  CA  MET A 364      -1.703 -13.692 -11.051  1.00  0.98           C  
ATOM   2811  C   MET A 364      -1.435 -13.823 -12.546  1.00  0.98           C  
ATOM   2812  CB  MET A 364      -0.562 -14.329 -10.256  1.00  0.98           C  
ATOM   2813  O   MET A 364      -1.718 -14.864 -13.143  1.00  0.97           O  
ATOM   2814  CG  MET A 364      -0.743 -14.247  -8.749  1.00  0.96           C  
ATOM   2815  SD  MET A 364       0.672 -14.968  -7.831  1.00  0.96           S  
ATOM   2816  CE  MET A 364       1.887 -13.633  -8.014  1.00  0.91           C  
ATOM   2817  N   SER A 365      -0.809 -12.808 -13.122  1.00  0.98           N  
ATOM   2818  CA  SER A 365      -0.434 -12.738 -14.531  1.00  0.98           C  
ATOM   2819  C   SER A 365       0.676 -13.730 -14.857  1.00  0.98           C  
ATOM   2820  CB  SER A 365       0.013 -11.322 -14.897  1.00  0.98           C  
ATOM   2821  O   SER A 365       1.237 -14.361 -13.959  1.00  0.97           O  
ATOM   2822  OG  SER A 365       1.243 -11.005 -14.269  1.00  0.97           O  
ATOM   2823  N   ARG A 366       0.996 -13.809 -16.080  1.00  0.97           N  
ATOM   2824  CA  ARG A 366       2.213 -14.492 -16.507  1.00  0.97           C  
ATOM   2825  C   ARG A 366       3.454 -13.782 -15.975  1.00  0.96           C  
ATOM   2826  CB  ARG A 366       2.273 -14.580 -18.033  1.00  0.96           C  
ATOM   2827  O   ARG A 366       3.463 -12.557 -15.837  1.00  0.95           O  
ATOM   2828  CG  ARG A 366       1.196 -15.464 -18.642  1.00  0.92           C  
ATOM   2829  CD  ARG A 366       1.279 -15.488 -20.162  1.00  0.90           C  
ATOM   2830  NE  ARG A 366       2.558 -16.020 -20.624  1.00  0.88           N  
ATOM   2831  NH1 ARG A 366       2.281 -15.346 -22.816  1.00  0.83           N  
ATOM   2832  NH2 ARG A 366       4.183 -16.459 -22.186  1.00  0.81           N  
ATOM   2833  CZ  ARG A 366       3.004 -15.940 -21.874  1.00  0.84           C  
ATOM   2834  N   SER A 367       4.470 -14.557 -15.761  1.00  0.96           N  
ATOM   2835  CA  SER A 367       5.719 -13.967 -15.291  1.00  0.95           C  
ATOM   2836  C   SER A 367       6.273 -12.968 -16.301  1.00  0.94           C  
ATOM   2837  CB  SER A 367       6.757 -15.056 -15.016  1.00  0.94           C  
ATOM   2838  O   SER A 367       6.297 -13.241 -17.503  1.00  0.93           O  
ATOM   2839  OG  SER A 367       7.920 -14.505 -14.424  1.00  0.79           O  
ATOM   2840  N   ALA A 368       6.557 -11.797 -15.912  1.00  0.95           N  
ATOM   2841  CA  ALA A 368       7.159 -10.703 -16.670  1.00  0.95           C  
ATOM   2842  C   ALA A 368       6.191 -10.163 -17.718  1.00  0.94           C  
ATOM   2843  CB  ALA A 368       8.454 -11.166 -17.334  1.00  0.93           C  
ATOM   2844  O   ALA A 368       6.513  -9.217 -18.440  1.00  0.93           O  
ATOM   2845  N   SER A 369       5.054 -10.685 -17.916  1.00  0.95           N  
ATOM   2846  CA  SER A 369       3.999 -10.196 -18.798  1.00  0.95           C  
ATOM   2847  C   SER A 369       2.767  -9.772 -18.005  1.00  0.96           C  
ATOM   2848  CB  SER A 369       3.615 -11.268 -19.819  1.00  0.94           C  
ATOM   2849  O   SER A 369       1.745 -10.460 -18.023  1.00  0.95           O  
ATOM   2850  OG  SER A 369       4.704 -11.559 -20.678  1.00  0.86           O  
ATOM   2851  N   TYR A 370       2.763  -8.557 -17.416  1.00  0.94           N  
ATOM   2852  CA  TYR A 370       1.872  -8.085 -16.362  1.00  0.95           C  
ATOM   2853  C   TYR A 370       0.439  -7.972 -16.869  1.00  0.95           C  
ATOM   2854  CB  TYR A 370       2.343  -6.730 -15.826  1.00  0.93           C  
ATOM   2855  O   TYR A 370      -0.510  -8.021 -16.082  1.00  0.94           O  
ATOM   2856  CG  TYR A 370       3.779  -6.728 -15.360  1.00  0.86           C  
ATOM   2857  CD1 TYR A 370       4.358  -7.874 -14.819  1.00  0.79           C  
ATOM   2858  CD2 TYR A 370       4.559  -5.581 -15.458  1.00  0.80           C  
ATOM   2859  CE1 TYR A 370       5.680  -7.877 -14.386  1.00  0.79           C  
ATOM   2860  CE2 TYR A 370       5.882  -5.572 -15.028  1.00  0.77           C  
ATOM   2861  OH  TYR A 370       7.742  -6.720 -14.069  1.00  0.66           O  
ATOM   2862  CZ  TYR A 370       6.433  -6.723 -14.495  1.00  0.78           C  
ATOM   2863  N   PHE A 371       0.316  -7.939 -18.129  1.00  0.96           N  
ATOM   2864  CA  PHE A 371      -0.985  -7.699 -18.741  1.00  0.96           C  
ATOM   2865  C   PHE A 371      -1.572  -8.994 -19.289  1.00  0.96           C  
ATOM   2866  CB  PHE A 371      -0.870  -6.660 -19.860  1.00  0.94           C  
ATOM   2867  O   PHE A 371      -2.594  -8.976 -19.980  1.00  0.94           O  
ATOM   2868  CG  PHE A 371      -0.200  -5.381 -19.435  1.00  0.90           C  
ATOM   2869  CD1 PHE A 371      -0.647  -4.683 -18.320  1.00  0.85           C  
ATOM   2870  CD2 PHE A 371       0.878  -4.877 -20.151  1.00  0.85           C  
ATOM   2871  CE1 PHE A 371      -0.029  -3.500 -17.923  1.00  0.84           C  
ATOM   2872  CE2 PHE A 371       1.501  -3.695 -19.761  1.00  0.82           C  
ATOM   2873  CZ  PHE A 371       1.045  -3.007 -18.648  1.00  0.82           C  
ATOM   2874  N   ALA A 372      -0.995 -10.093 -19.042  1.00  0.97           N  
ATOM   2875  CA  ALA A 372      -1.411 -11.370 -19.615  1.00  0.97           C  
ATOM   2876  C   ALA A 372      -1.919 -12.317 -18.532  1.00  0.97           C  
ATOM   2877  CB  ALA A 372      -0.257 -12.013 -20.380  1.00  0.96           C  
ATOM   2878  O   ALA A 372      -1.128 -12.904 -17.789  1.00  0.97           O  
ATOM   2879  N   PHE A 373      -3.263 -12.599 -18.594  1.00  0.98           N  
ATOM   2880  CA  PHE A 373      -3.940 -13.470 -17.641  1.00  0.98           C  
ATOM   2881  C   PHE A 373      -4.488 -14.711 -18.336  1.00  0.97           C  
ATOM   2882  CB  PHE A 373      -5.074 -12.720 -16.936  1.00  0.98           C  
ATOM   2883  O   PHE A 373      -5.335 -15.416 -17.783  1.00  0.95           O  
ATOM   2884  CG  PHE A 373      -4.599 -11.712 -15.924  1.00  0.98           C  
ATOM   2885  CD1 PHE A 373      -4.402 -12.078 -14.598  1.00  0.98           C  
ATOM   2886  CD2 PHE A 373      -4.348 -10.399 -16.300  1.00  0.98           C  
ATOM   2887  CE1 PHE A 373      -3.961 -11.147 -13.660  1.00  0.97           C  
ATOM   2888  CE2 PHE A 373      -3.908  -9.464 -15.368  1.00  0.97           C  
ATOM   2889  CZ  PHE A 373      -3.716  -9.840 -14.048  1.00  0.97           C  
ATOM   2890  N   PHE A 374      -4.078 -14.963 -19.551  1.00  0.97           N  
ATOM   2891  CA  PHE A 374      -4.355 -16.184 -20.299  1.00  0.97           C  
ATOM   2892  C   PHE A 374      -3.064 -16.928 -20.618  1.00  0.96           C  
ATOM   2893  CB  PHE A 374      -5.111 -15.864 -21.593  1.00  0.97           C  
ATOM   2894  O   PHE A 374      -2.046 -16.308 -20.932  1.00  0.95           O  
ATOM   2895  CG  PHE A 374      -6.462 -15.242 -21.368  1.00  0.96           C  
ATOM   2896  CD1 PHE A 374      -7.540 -16.017 -20.956  1.00  0.96           C  
ATOM   2897  CD2 PHE A 374      -6.656 -13.882 -21.570  1.00  0.95           C  
ATOM   2898  CE1 PHE A 374      -8.792 -15.444 -20.747  1.00  0.95           C  
ATOM   2899  CE2 PHE A 374      -7.905 -13.302 -21.364  1.00  0.94           C  
ATOM   2900  CZ  PHE A 374      -8.972 -14.085 -20.953  1.00  0.94           C  
ATOM   2901  N   PRO A 375      -3.036 -18.264 -20.613  1.00  0.95           N  
ATOM   2902  CA  PRO A 375      -1.887 -19.020 -21.118  1.00  0.95           C  
ATOM   2903  C   PRO A 375      -1.647 -18.802 -22.610  1.00  0.94           C  
ATOM   2904  CB  PRO A 375      -2.270 -20.475 -20.834  1.00  0.94           C  
ATOM   2905  O   PRO A 375      -2.577 -18.461 -23.345  1.00  0.93           O  
ATOM   2906  CG  PRO A 375      -3.764 -20.491 -20.873  1.00  0.93           C  
ATOM   2907  CD  PRO A 375      -4.269 -19.171 -20.366  1.00  0.92           C  
ATOM   2908  N   LYS A 376      -0.435 -18.985 -23.065  1.00  0.94           N  
ATOM   2909  CA  LYS A 376      -0.046 -18.833 -24.464  1.00  0.93           C  
ATOM   2910  C   LYS A 376      -0.567 -19.993 -25.309  1.00  0.91           C  
ATOM   2911  CB  LYS A 376       1.475 -18.736 -24.591  1.00  0.92           C  
ATOM   2912  O   LYS A 376      -0.877 -19.818 -26.489  1.00  0.89           O  
ATOM   2913  CG  LYS A 376       2.053 -17.415 -24.106  1.00  0.86           C  
ATOM   2914  CD  LYS A 376       3.571 -17.389 -24.230  1.00  0.83           C  
ATOM   2915  CE  LYS A 376       4.156 -16.093 -23.685  1.00  0.79           C  
ATOM   2916  NZ  LYS A 376       5.643 -16.164 -23.566  1.00  0.78           N  
ATOM   2917  N   SER A 377      -0.590 -21.138 -24.613  1.00  0.92           N  
ATOM   2918  CA  SER A 377      -1.001 -22.401 -25.217  1.00  0.92           C  
ATOM   2919  C   SER A 377      -1.804 -23.248 -24.235  1.00  0.92           C  
ATOM   2920  CB  SER A 377       0.218 -23.186 -25.702  1.00  0.91           C  
ATOM   2921  O   SER A 377      -1.510 -23.266 -23.038  1.00  0.91           O  
ATOM   2922  OG  SER A 377      -0.167 -24.453 -26.207  1.00  0.90           O  
ATOM   2923  N   VAL A 378      -2.750 -23.922 -24.763  1.00  0.91           N  
ATOM   2924  CA  VAL A 378      -3.514 -24.877 -23.967  1.00  0.90           C  
ATOM   2925  C   VAL A 378      -2.947 -26.281 -24.159  1.00  0.88           C  
ATOM   2926  CB  VAL A 378      -5.014 -24.853 -24.339  1.00  0.88           C  
ATOM   2927  O   VAL A 378      -3.195 -27.174 -23.345  1.00  0.86           O  
ATOM   2928  CG1 VAL A 378      -5.643 -23.514 -23.958  1.00  0.80           C  
ATOM   2929  CG2 VAL A 378      -5.199 -25.129 -25.830  1.00  0.80           C  
ATOM   2930  N   ALA A 379      -2.077 -26.454 -25.181  1.00  0.87           N  
ATOM   2931  CA  ALA A 379      -1.465 -27.738 -25.514  1.00  0.86           C  
ATOM   2932  C   ALA A 379      -0.267 -28.024 -24.614  1.00  0.86           C  
ATOM   2933  CB  ALA A 379      -1.043 -27.762 -26.981  1.00  0.85           C  
ATOM   2934  O   ALA A 379       0.143 -29.178 -24.463  1.00  0.84           O  
ATOM   2935  N   THR A 380       0.322 -26.996 -24.092  1.00  0.86           N  
ATOM   2936  CA  THR A 380       1.487 -27.121 -23.224  1.00  0.87           C  
ATOM   2937  C   THR A 380       1.390 -26.157 -22.045  1.00  0.88           C  
ATOM   2938  CB  THR A 380       2.792 -26.858 -23.999  1.00  0.85           C  
ATOM   2939  O   THR A 380       1.323 -24.941 -22.235  1.00  0.87           O  
ATOM   2940  CG2 THR A 380       3.035 -27.938 -25.048  1.00  0.78           C  
ATOM   2941  OG1 THR A 380       2.705 -25.585 -24.651  1.00  0.81           O  
ATOM   2942  N   LEU A 381       1.451 -26.677 -20.884  1.00  0.86           N  
ATOM   2943  CA  LEU A 381       1.554 -25.873 -19.671  1.00  0.87           C  
ATOM   2944  C   LEU A 381       2.967 -25.323 -19.502  1.00  0.88           C  
ATOM   2945  CB  LEU A 381       1.166 -26.701 -18.443  1.00  0.84           C  
ATOM   2946  O   LEU A 381       3.934 -26.087 -19.461  1.00  0.87           O  
ATOM   2947  CG  LEU A 381      -0.292 -27.157 -18.367  1.00  0.77           C  
ATOM   2948  CD1 LEU A 381      -0.482 -28.129 -17.207  1.00  0.71           C  
ATOM   2949  CD2 LEU A 381      -1.221 -25.957 -18.223  1.00  0.72           C  
ATOM   2950  N   SER A 382       3.163 -24.053 -19.383  1.00  0.91           N  
ATOM   2951  CA  SER A 382       4.426 -23.353 -19.174  1.00  0.92           C  
ATOM   2952  C   SER A 382       4.563 -22.878 -17.731  1.00  0.92           C  
ATOM   2953  CB  SER A 382       4.543 -22.161 -20.125  1.00  0.90           C  
ATOM   2954  O   SER A 382       3.568 -22.538 -17.087  1.00  0.92           O  
ATOM   2955  OG  SER A 382       5.807 -21.533 -19.992  1.00  0.84           O  
ATOM   2956  N   ASP A 383       5.767 -22.758 -17.230  1.00  0.92           N  
ATOM   2957  CA  ASP A 383       6.061 -22.281 -15.882  1.00  0.93           C  
ATOM   2958  C   ASP A 383       5.709 -20.802 -15.734  1.00  0.94           C  
ATOM   2959  CB  ASP A 383       7.535 -22.507 -15.541  1.00  0.92           C  
ATOM   2960  O   ASP A 383       5.521 -20.312 -14.618  1.00  0.94           O  
ATOM   2961  CG  ASP A 383       7.883 -23.974 -15.359  1.00  0.88           C  
ATOM   2962  OD1 ASP A 383       6.961 -24.809 -15.238  1.00  0.88           O  
ATOM   2963  OD2 ASP A 383       9.090 -24.297 -15.333  1.00  0.89           O  
ATOM   2964  N   ASP A 384       5.530 -20.126 -16.827  1.00  0.94           N  
ATOM   2965  CA  ASP A 384       5.204 -18.703 -16.859  1.00  0.94           C  
ATOM   2966  C   ASP A 384       3.701 -18.488 -17.024  1.00  0.95           C  
ATOM   2967  CB  ASP A 384       5.963 -18.004 -17.988  1.00  0.92           C  
ATOM   2968  O   ASP A 384       3.225 -17.351 -16.998  1.00  0.94           O  
ATOM   2969  CG  ASP A 384       5.430 -18.353 -19.366  1.00  0.82           C  
ATOM   2970  OD1 ASP A 384       4.957 -19.493 -19.566  1.00  0.76           O  
ATOM   2971  OD2 ASP A 384       5.487 -17.482 -20.261  1.00  0.83           O  
ATOM   2972  N   ASP A 385       2.873 -19.558 -17.112  1.00  0.95           N  
ATOM   2973  CA  ASP A 385       1.428 -19.446 -17.292  1.00  0.95           C  
ATOM   2974  C   ASP A 385       0.784 -18.714 -16.117  1.00  0.96           C  
ATOM   2975  CB  ASP A 385       0.800 -20.831 -17.457  1.00  0.95           C  
ATOM   2976  O   ASP A 385       1.315 -18.724 -15.005  1.00  0.96           O  
ATOM   2977  CG  ASP A 385       1.002 -21.412 -18.845  1.00  0.93           C  
ATOM   2978  OD1 ASP A 385       1.342 -20.655 -19.780  1.00  0.92           O  
ATOM   2979  OD2 ASP A 385       0.816 -22.638 -19.007  1.00  0.91           O  
ATOM   2980  N   PRO A 386      -0.322 -18.052 -16.351  1.00  0.97           N  
ATOM   2981  CA  PRO A 386      -1.031 -17.369 -15.266  1.00  0.97           C  
ATOM   2982  C   PRO A 386      -1.483 -18.324 -14.164  1.00  0.97           C  
ATOM   2983  CB  PRO A 386      -2.235 -16.741 -15.972  1.00  0.96           C  
ATOM   2984  O   PRO A 386      -1.659 -19.519 -14.411  1.00  0.97           O  
ATOM   2985  CG  PRO A 386      -1.815 -16.612 -17.401  1.00  0.95           C  
ATOM   2986  CD  PRO A 386      -0.892 -17.749 -17.732  1.00  0.95           C  
ATOM   2987  N   ILE A 387      -1.687 -17.812 -13.038  1.00  0.97           N  
ATOM   2988  CA  ILE A 387      -2.174 -18.526 -11.862  1.00  0.97           C  
ATOM   2989  C   ILE A 387      -3.565 -18.017 -11.490  1.00  0.97           C  
ATOM   2990  CB  ILE A 387      -1.209 -18.370 -10.666  1.00  0.97           C  
ATOM   2991  O   ILE A 387      -3.779 -16.808 -11.368  1.00  0.97           O  
ATOM   2992  CG1 ILE A 387       0.182 -18.903 -11.030  1.00  0.96           C  
ATOM   2993  CG2 ILE A 387      -1.762 -19.084  -9.429  1.00  0.96           C  
ATOM   2994  CD1 ILE A 387       1.259 -18.572 -10.006  1.00  0.95           C  
ATOM   2995  N   ASP A 388      -4.474 -18.907 -11.278  1.00  0.97           N  
ATOM   2996  CA  ASP A 388      -5.813 -18.675 -10.746  1.00  0.97           C  
ATOM   2997  C   ASP A 388      -6.230 -19.798  -9.798  1.00  0.96           C  
ATOM   2998  CB  ASP A 388      -6.827 -18.545 -11.885  1.00  0.97           C  
ATOM   2999  O   ASP A 388      -6.565 -20.899 -10.241  1.00  0.95           O  
ATOM   3000  CG  ASP A 388      -8.165 -17.991 -11.427  1.00  0.97           C  
ATOM   3001  OD1 ASP A 388      -8.450 -18.012 -10.210  1.00  0.96           O  
ATOM   3002  OD2 ASP A 388      -8.943 -17.531 -12.291  1.00  0.95           O  
ATOM   3003  N   VAL A 389      -6.170 -19.536  -8.481  1.00  0.97           N  
ATOM   3004  CA  VAL A 389      -6.383 -20.551  -7.454  1.00  0.97           C  
ATOM   3005  C   VAL A 389      -7.292 -19.995  -6.359  1.00  0.97           C  
ATOM   3006  CB  VAL A 389      -5.047 -21.031  -6.844  1.00  0.95           C  
ATOM   3007  O   VAL A 389      -7.111 -18.861  -5.910  1.00  0.97           O  
ATOM   3008  CG1 VAL A 389      -4.230 -21.806  -7.877  1.00  0.78           C  
ATOM   3009  CG2 VAL A 389      -4.248 -19.844  -6.309  1.00  0.78           C  
ATOM   3010  N   ALA A 390      -8.171 -20.804  -5.907  1.00  0.96           N  
ATOM   3011  CA  ALA A 390      -9.085 -20.472  -4.817  1.00  0.96           C  
ATOM   3012  C   ALA A 390      -8.532 -20.941  -3.474  1.00  0.95           C  
ATOM   3013  CB  ALA A 390     -10.459 -21.089  -5.067  1.00  0.95           C  
ATOM   3014  O   ALA A 390      -7.921 -22.009  -3.387  1.00  0.94           O  
ATOM   3015  N   VAL A 391      -8.764 -20.198  -2.492  1.00  0.95           N  
ATOM   3016  CA  VAL A 391      -8.503 -20.646  -1.128  1.00  0.94           C  
ATOM   3017  C   VAL A 391      -9.546 -21.682  -0.716  1.00  0.92           C  
ATOM   3018  CB  VAL A 391      -8.504 -19.464  -0.133  1.00  0.94           C  
ATOM   3019  O   VAL A 391     -10.722 -21.563  -1.069  1.00  0.89           O  
ATOM   3020  CG1 VAL A 391      -7.330 -18.525  -0.409  1.00  0.89           C  
ATOM   3021  CG2 VAL A 391      -9.827 -18.705  -0.206  1.00  0.89           C  
ATOM   3022  N   SER A 392      -9.171 -22.736  -0.009  1.00  0.90           N  
ATOM   3023  CA  SER A 392     -10.070 -23.760   0.515  1.00  0.90           C  
ATOM   3024  C   SER A 392     -10.150 -23.699   2.037  1.00  0.88           C  
ATOM   3025  CB  SER A 392      -9.611 -25.151   0.076  1.00  0.87           C  
ATOM   3026  O   SER A 392      -9.156 -23.938   2.726  1.00  0.85           O  
ATOM   3027  OG  SER A 392     -10.542 -26.139   0.483  1.00  0.78           O  
ATOM   3028  N   HIS A 393     -11.323 -23.365   2.529  1.00  0.90           N  
ATOM   3029  CA  HIS A 393     -11.581 -23.311   3.963  1.00  0.90           C  
ATOM   3030  C   HIS A 393     -13.056 -23.550   4.267  1.00  0.88           C  
ATOM   3031  CB  HIS A 393     -11.138 -21.964   4.537  1.00  0.89           C  
ATOM   3032  O   HIS A 393     -13.925 -23.196   3.466  1.00  0.85           O  
ATOM   3033  CG  HIS A 393     -11.076 -21.939   6.031  1.00  0.86           C  
ATOM   3034  CD2 HIS A 393     -10.066 -22.234   6.883  1.00  0.81           C  
ATOM   3035  ND1 HIS A 393     -12.150 -21.577   6.815  1.00  0.82           N  
ATOM   3036  CE1 HIS A 393     -11.802 -21.651   8.089  1.00  0.80           C  
ATOM   3037  NE2 HIS A 393     -10.543 -22.047   8.157  1.00  0.81           N  
ATOM   3038  N   PRO A 394     -13.318 -24.091   5.489  1.00  0.90           N  
ATOM   3039  CA  PRO A 394     -14.715 -24.369   5.831  1.00  0.90           C  
ATOM   3040  C   PRO A 394     -15.541 -23.099   6.016  1.00  0.88           C  
ATOM   3041  CB  PRO A 394     -14.608 -25.147   7.145  1.00  0.88           C  
ATOM   3042  O   PRO A 394     -16.774 -23.154   6.014  1.00  0.85           O  
ATOM   3043  CG  PRO A 394     -13.254 -25.780   7.105  1.00  0.87           C  
ATOM   3044  CD  PRO A 394     -12.316 -24.856   6.384  1.00  0.87           C  
ATOM   3045  N   ARG A 395     -14.954 -21.978   6.191  1.00  0.89           N  
ATOM   3046  CA  ARG A 395     -15.610 -20.677   6.272  1.00  0.89           C  
ATOM   3047  C   ARG A 395     -15.410 -19.882   4.986  1.00  0.89           C  
ATOM   3048  CB  ARG A 395     -15.080 -19.881   7.467  1.00  0.87           C  
ATOM   3049  O   ARG A 395     -14.373 -20.001   4.331  1.00  0.88           O  
ATOM   3050  CG  ARG A 395     -15.303 -20.562   8.808  1.00  0.83           C  
ATOM   3051  CD  ARG A 395     -14.784 -19.716   9.963  1.00  0.82           C  
ATOM   3052  NE  ARG A 395     -14.936 -20.402  11.244  1.00  0.79           N  
ATOM   3053  NH1 ARG A 395     -13.964 -18.720  12.494  1.00  0.76           N  
ATOM   3054  NH2 ARG A 395     -14.730 -20.621  13.520  1.00  0.72           N  
ATOM   3055  CZ  ARG A 395     -14.543 -19.913  12.416  1.00  0.76           C  
ATOM   3056  N   ILE A 396     -16.331 -19.066   4.619  1.00  0.80           N  
ATOM   3057  CA  ILE A 396     -16.201 -18.121   3.516  1.00  0.85           C  
ATOM   3058  C   ILE A 396     -15.080 -17.128   3.815  1.00  0.83           C  
ATOM   3059  CB  ILE A 396     -17.526 -17.370   3.256  1.00  0.77           C  
ATOM   3060  O   ILE A 396     -15.120 -16.423   4.826  1.00  0.80           O  
ATOM   3061  CG1 ILE A 396     -18.643 -18.362   2.912  1.00  0.69           C  
ATOM   3062  CG2 ILE A 396     -17.351 -16.334   2.141  1.00  0.63           C  
ATOM   3063  CD1 ILE A 396     -20.025 -17.730   2.817  1.00  0.69           C  
ATOM   3064  N   SER A 397     -14.165 -17.034   2.899  1.00  0.89           N  
ATOM   3065  CA  SER A 397     -12.935 -16.271   3.087  1.00  0.90           C  
ATOM   3066  C   SER A 397     -12.696 -15.313   1.926  1.00  0.91           C  
ATOM   3067  CB  SER A 397     -11.738 -17.212   3.238  1.00  0.85           C  
ATOM   3068  O   SER A 397     -11.801 -15.533   1.107  1.00  0.87           O  
ATOM   3069  OG  SER A 397     -11.861 -17.997   4.411  1.00  0.73           O  
ATOM   3070  N   ILE A 398     -13.518 -14.285   1.826  1.00  0.94           N  
ATOM   3071  CA  ILE A 398     -13.289 -13.252   0.821  1.00  0.94           C  
ATOM   3072  C   ILE A 398     -11.942 -12.578   1.070  1.00  0.95           C  
ATOM   3073  CB  ILE A 398     -14.423 -12.202   0.822  1.00  0.93           C  
ATOM   3074  O   ILE A 398     -11.755 -11.909   2.089  1.00  0.95           O  
ATOM   3075  CG1 ILE A 398     -15.765 -12.864   0.493  1.00  0.89           C  
ATOM   3076  CG2 ILE A 398     -14.113 -11.072  -0.165  1.00  0.89           C  
ATOM   3077  CD1 ILE A 398     -16.954 -11.914   0.543  1.00  0.85           C  
ATOM   3078  N   LEU A 399     -11.029 -12.711   0.147  1.00  0.96           N  
ATOM   3079  CA  LEU A 399      -9.674 -12.182   0.263  1.00  0.96           C  
ATOM   3080  C   LEU A 399      -9.665 -10.668   0.080  1.00  0.96           C  
ATOM   3081  CB  LEU A 399      -8.753 -12.838  -0.768  1.00  0.96           C  
ATOM   3082  O   LEU A 399     -10.192 -10.155  -0.910  1.00  0.96           O  
ATOM   3083  CG  LEU A 399      -8.550 -14.348  -0.634  1.00  0.96           C  
ATOM   3084  CD1 LEU A 399      -7.655 -14.865  -1.755  1.00  0.95           C  
ATOM   3085  CD2 LEU A 399      -7.959 -14.689   0.730  1.00  0.95           C  
ATOM   3086  N   LYS A 400      -8.990  -9.956   0.945  1.00  0.96           N  
ATOM   3087  CA  LYS A 400      -9.029  -8.497   0.995  1.00  0.96           C  
ATOM   3088  C   LYS A 400      -7.653  -7.900   0.712  1.00  0.97           C  
ATOM   3089  CB  LYS A 400      -9.536  -8.020   2.357  1.00  0.96           C  
ATOM   3090  O   LYS A 400      -7.544  -6.859   0.061  1.00  0.96           O  
ATOM   3091  CG  LYS A 400     -11.019  -8.272   2.588  1.00  0.92           C  
ATOM   3092  CD  LYS A 400     -11.492  -7.662   3.901  1.00  0.88           C  
ATOM   3093  CE  LYS A 400     -12.989  -7.856   4.102  1.00  0.85           C  
ATOM   3094  NZ  LYS A 400     -13.419  -7.462   5.477  1.00  0.83           N  
ATOM   3095  N   TYR A 401      -6.577  -8.507   1.250  1.00  0.97           N  
ATOM   3096  CA  TYR A 401      -5.236  -7.953   1.104  1.00  0.97           C  
ATOM   3097  C   TYR A 401      -4.220  -9.053   0.820  1.00  0.97           C  
ATOM   3098  CB  TYR A 401      -4.832  -7.182   2.364  1.00  0.97           C  
ATOM   3099  O   TYR A 401      -4.332 -10.162   1.348  1.00  0.97           O  
ATOM   3100  CG  TYR A 401      -5.751  -6.030   2.692  1.00  0.95           C  
ATOM   3101  CD1 TYR A 401      -5.778  -4.887   1.896  1.00  0.93           C  
ATOM   3102  CD2 TYR A 401      -6.593  -6.082   3.797  1.00  0.93           C  
ATOM   3103  CE1 TYR A 401      -6.621  -3.822   2.195  1.00  0.92           C  
ATOM   3104  CE2 TYR A 401      -7.441  -5.023   4.106  1.00  0.92           C  
ATOM   3105  OH  TYR A 401      -8.285  -2.849   3.600  1.00  0.90           O  
ATOM   3106  CZ  TYR A 401      -7.448  -3.900   3.300  1.00  0.92           C  
ATOM   3107  N   ALA A 402      -3.264  -8.734   0.044  1.00  0.97           N  
ATOM   3108  CA  ALA A 402      -2.061  -9.528  -0.186  1.00  0.97           C  
ATOM   3109  C   ALA A 402      -0.809  -8.760   0.229  1.00  0.97           C  
ATOM   3110  CB  ALA A 402      -1.967  -9.940  -1.653  1.00  0.97           C  
ATOM   3111  O   ALA A 402      -0.606  -7.619  -0.191  1.00  0.96           O  
ATOM   3112  N   VAL A 403       0.051  -9.370   1.056  1.00  0.96           N  
ATOM   3113  CA  VAL A 403       1.278  -8.739   1.533  1.00  0.96           C  
ATOM   3114  C   VAL A 403       2.470  -9.651   1.252  1.00  0.96           C  
ATOM   3115  CB  VAL A 403       1.200  -8.415   3.042  1.00  0.95           C  
ATOM   3116  O   VAL A 403       2.601 -10.718   1.856  1.00  0.95           O  
ATOM   3117  CG1 VAL A 403       2.479  -7.726   3.513  1.00  0.92           C  
ATOM   3118  CG2 VAL A 403      -0.020  -7.543   3.337  1.00  0.92           C  
ATOM   3119  N   PRO A 404       3.303  -9.274   0.233  1.00  0.94           N  
ATOM   3120  CA  PRO A 404       4.581  -9.981   0.111  1.00  0.94           C  
ATOM   3121  C   PRO A 404       5.431  -9.885   1.376  1.00  0.92           C  
ATOM   3122  CB  PRO A 404       5.265  -9.275  -1.062  1.00  0.93           C  
ATOM   3123  O   PRO A 404       5.684  -8.783   1.871  1.00  0.91           O  
ATOM   3124  CG  PRO A 404       4.149  -8.644  -1.831  1.00  0.92           C  
ATOM   3125  CD  PRO A 404       3.099  -8.187  -0.859  1.00  0.92           C  
ATOM   3126  N   PHE A 405       5.846 -11.002   1.843  1.00  0.91           N  
ATOM   3127  CA  PHE A 405       6.642 -11.098   3.061  1.00  0.90           C  
ATOM   3128  C   PHE A 405       7.664 -12.223   2.954  1.00  0.88           C  
ATOM   3129  CB  PHE A 405       5.739 -11.323   4.278  1.00  0.90           C  
ATOM   3130  O   PHE A 405       7.301 -13.401   2.956  1.00  0.85           O  
ATOM   3131  CG  PHE A 405       6.487 -11.409   5.581  1.00  0.89           C  
ATOM   3132  CD1 PHE A 405       7.181 -10.311   6.074  1.00  0.86           C  
ATOM   3133  CD2 PHE A 405       6.495 -12.590   6.313  1.00  0.86           C  
ATOM   3134  CE1 PHE A 405       7.874 -10.388   7.280  1.00  0.86           C  
ATOM   3135  CE2 PHE A 405       7.186 -12.674   7.519  1.00  0.86           C  
ATOM   3136  CZ  PHE A 405       7.875 -11.573   8.000  1.00  0.85           C  
ATOM   3137  N   SER A 406       8.957 -11.844   2.861  1.00  0.84           N  
ATOM   3138  CA  SER A 406      10.078 -12.752   2.639  1.00  0.83           C  
ATOM   3139  C   SER A 406       9.873 -13.586   1.379  1.00  0.83           C  
ATOM   3140  CB  SER A 406      10.268 -13.674   3.845  1.00  0.81           C  
ATOM   3141  O   SER A 406       9.760 -13.041   0.279  1.00  0.80           O  
ATOM   3142  OG  SER A 406      10.495 -12.920   5.023  1.00  0.74           O  
ATOM   3143  N   GLU A 407       9.787 -14.914   1.541  1.00  0.86           N  
ATOM   3144  CA  GLU A 407       9.597 -15.819   0.411  1.00  0.86           C  
ATOM   3145  C   GLU A 407       8.136 -16.241   0.282  1.00  0.87           C  
ATOM   3146  CB  GLU A 407      10.490 -17.054   0.555  1.00  0.84           C  
ATOM   3147  O   GLU A 407       7.790 -17.039  -0.592  1.00  0.86           O  
ATOM   3148  CG  GLU A 407      11.979 -16.738   0.565  1.00  0.79           C  
ATOM   3149  CD  GLU A 407      12.856 -17.977   0.475  1.00  0.77           C  
ATOM   3150  OE1 GLU A 407      12.355 -19.095   0.733  1.00  0.76           O  
ATOM   3151  OE2 GLU A 407      14.053 -17.828   0.144  1.00  0.74           O  
ATOM   3152  N   GLN A 408       7.256 -15.619   1.012  1.00  0.89           N  
ATOM   3153  CA  GLN A 408       5.845 -15.978   1.105  1.00  0.90           C  
ATOM   3154  C   GLN A 408       4.952 -14.806   0.708  1.00  0.91           C  
ATOM   3155  CB  GLN A 408       5.501 -16.443   2.521  1.00  0.89           C  
ATOM   3156  O   GLN A 408       5.339 -13.645   0.858  1.00  0.92           O  
ATOM   3157  CG  GLN A 408       6.297 -17.658   2.979  1.00  0.83           C  
ATOM   3158  CD  GLN A 408       6.025 -18.026   4.426  1.00  0.81           C  
ATOM   3159  NE2 GLN A 408       6.307 -19.275   4.783  1.00  0.79           N  
ATOM   3160  OE1 GLN A 408       5.567 -17.195   5.216  1.00  0.82           O  
ATOM   3161  N   LEU A 409       3.858 -15.134   0.179  1.00  0.94           N  
ATOM   3162  CA  LEU A 409       2.754 -14.191   0.044  1.00  0.95           C  
ATOM   3163  C   LEU A 409       1.676 -14.461   1.089  1.00  0.95           C  
ATOM   3164  CB  LEU A 409       2.150 -14.270  -1.361  1.00  0.94           C  
ATOM   3165  O   LEU A 409       1.063 -15.531   1.092  1.00  0.94           O  
ATOM   3166  CG  LEU A 409       1.059 -13.250  -1.689  1.00  0.94           C  
ATOM   3167  CD1 LEU A 409       1.646 -11.843  -1.739  1.00  0.93           C  
ATOM   3168  CD2 LEU A 409       0.379 -13.599  -3.008  1.00  0.93           C  
ATOM   3169  N   LEU A 410       1.508 -13.539   1.960  1.00  0.94           N  
ATOM   3170  CA  LEU A 410       0.458 -13.617   2.971  1.00  0.94           C  
ATOM   3171  C   LEU A 410      -0.842 -13.011   2.452  1.00  0.95           C  
ATOM   3172  CB  LEU A 410       0.893 -12.902   4.252  1.00  0.93           C  
ATOM   3173  O   LEU A 410      -0.848 -11.888   1.944  1.00  0.94           O  
ATOM   3174  CG  LEU A 410       2.208 -13.371   4.877  1.00  0.90           C  
ATOM   3175  CD1 LEU A 410       2.495 -12.591   6.156  1.00  0.86           C  
ATOM   3176  CD2 LEU A 410       2.163 -14.869   5.157  1.00  0.86           C  
ATOM   3177  N   LEU A 411      -1.950 -13.724   2.569  1.00  0.95           N  
ATOM   3178  CA  LEU A 411      -3.287 -13.344   2.127  1.00  0.95           C  
ATOM   3179  C   LEU A 411      -4.228 -13.184   3.317  1.00  0.95           C  
ATOM   3180  CB  LEU A 411      -3.847 -14.386   1.156  1.00  0.95           C  
ATOM   3181  O   LEU A 411      -4.296 -14.060   4.182  1.00  0.94           O  
ATOM   3182  CG  LEU A 411      -2.947 -14.772  -0.019  1.00  0.95           C  
ATOM   3183  CD1 LEU A 411      -3.546 -15.948  -0.783  1.00  0.94           C  
ATOM   3184  CD2 LEU A 411      -2.734 -13.579  -0.944  1.00  0.94           C  
ATOM   3185  N   TRP A 412      -4.960 -12.083   3.334  1.00  0.94           N  
ATOM   3186  CA  TRP A 412      -5.890 -11.790   4.419  1.00  0.95           C  
ATOM   3187  C   TRP A 412      -7.332 -11.816   3.922  1.00  0.94           C  
ATOM   3188  CB  TRP A 412      -5.577 -10.427   5.042  1.00  0.93           C  
ATOM   3189  O   TRP A 412      -7.705 -11.041   3.039  1.00  0.92           O  
ATOM   3190  CG  TRP A 412      -4.522 -10.472   6.106  1.00  0.84           C  
ATOM   3191  CD1 TRP A 412      -4.716 -10.480   7.460  1.00  0.74           C  
ATOM   3192  CD2 TRP A 412      -3.106 -10.510   5.904  1.00  0.75           C  
ATOM   3193  CE2 TRP A 412      -2.502 -10.541   7.180  1.00  0.73           C  
ATOM   3194  CE3 TRP A 412      -2.288 -10.521   4.766  1.00  0.70           C  
ATOM   3195  NE1 TRP A 412      -3.505 -10.522   8.111  1.00  0.79           N  
ATOM   3196  CH2 TRP A 412      -0.339 -10.593   6.220  1.00  0.76           C  
ATOM   3197  CZ2 TRP A 412      -1.116 -10.582   7.350  1.00  0.79           C  
ATOM   3198  CZ3 TRP A 412      -0.909 -10.563   4.937  1.00  0.76           C  
ATOM   3199  N   SER A 413      -8.153 -12.590   4.594  1.00  0.95           N  
ATOM   3200  CA  SER A 413      -9.608 -12.478   4.553  1.00  0.94           C  
ATOM   3201  C   SER A 413     -10.151 -11.864   5.839  1.00  0.94           C  
ATOM   3202  CB  SER A 413     -10.245 -13.849   4.324  1.00  0.93           C  
ATOM   3203  O   SER A 413      -9.386 -11.356   6.662  1.00  0.92           O  
ATOM   3204  OG  SER A 413     -10.225 -14.618   5.515  1.00  0.86           O  
ATOM   3205  N   ASP A 414     -11.535 -11.951   6.061  1.00  0.92           N  
ATOM   3206  CA  ASP A 414     -12.209 -11.375   7.221  1.00  0.91           C  
ATOM   3207  C   ASP A 414     -11.827 -12.113   8.502  1.00  0.91           C  
ATOM   3208  CB  ASP A 414     -13.727 -11.404   7.030  1.00  0.90           C  
ATOM   3209  O   ASP A 414     -11.640 -11.493   9.550  1.00  0.89           O  
ATOM   3210  CG  ASP A 414     -14.201 -10.495   5.909  1.00  0.84           C  
ATOM   3211  OD1 ASP A 414     -13.700  -9.355   5.795  1.00  0.80           O  
ATOM   3212  OD2 ASP A 414     -15.085 -10.921   5.135  1.00  0.82           O  
ATOM   3213  N   GLU A 415     -11.515 -13.413   8.371  1.00  0.91           N  
ATOM   3214  CA  GLU A 415     -11.360 -14.201   9.590  1.00  0.91           C  
ATOM   3215  C   GLU A 415     -10.184 -15.167   9.477  1.00  0.90           C  
ATOM   3216  CB  GLU A 415     -12.646 -14.973   9.898  1.00  0.89           C  
ATOM   3217  O   GLU A 415      -9.769 -15.767  10.471  1.00  0.89           O  
ATOM   3218  CG  GLU A 415     -13.833 -14.081  10.232  1.00  0.83           C  
ATOM   3219  CD  GLU A 415     -15.045 -14.855  10.726  1.00  0.80           C  
ATOM   3220  OE1 GLU A 415     -15.126 -16.079  10.476  1.00  0.79           O  
ATOM   3221  OE2 GLU A 415     -15.920 -14.233  11.368  1.00  0.77           O  
ATOM   3222  N   VAL A 416      -9.694 -15.372   8.299  1.00  0.91           N  
ATOM   3223  CA  VAL A 416      -8.649 -16.360   8.053  1.00  0.91           C  
ATOM   3224  C   VAL A 416      -7.513 -15.724   7.254  1.00  0.92           C  
ATOM   3225  CB  VAL A 416      -9.201 -17.594   7.304  1.00  0.91           C  
ATOM   3226  O   VAL A 416      -7.755 -15.027   6.266  1.00  0.91           O  
ATOM   3227  CG1 VAL A 416      -8.139 -18.688   7.211  1.00  0.89           C  
ATOM   3228  CG2 VAL A 416     -10.456 -18.121   7.997  1.00  0.88           C  
ATOM   3229  N   GLN A 417      -6.307 -15.923   7.629  1.00  0.92           N  
ATOM   3230  CA  GLN A 417      -5.090 -15.584   6.899  1.00  0.92           C  
ATOM   3231  C   GLN A 417      -4.473 -16.821   6.253  1.00  0.92           C  
ATOM   3232  CB  GLN A 417      -4.075 -14.914   7.827  1.00  0.91           C  
ATOM   3233  O   GLN A 417      -4.300 -17.850   6.910  1.00  0.91           O  
ATOM   3234  CG  GLN A 417      -4.535 -13.569   8.373  1.00  0.87           C  
ATOM   3235  CD  GLN A 417      -5.624 -13.702   9.421  1.00  0.84           C  
ATOM   3236  NE2 GLN A 417      -6.677 -12.903   9.286  1.00  0.82           N  
ATOM   3237  OE1 GLN A 417      -5.520 -14.517  10.343  1.00  0.84           O  
ATOM   3238  N   PHE A 418      -4.140 -16.669   5.050  1.00  0.92           N  
ATOM   3239  CA  PHE A 418      -3.535 -17.744   4.273  1.00  0.92           C  
ATOM   3240  C   PHE A 418      -2.091 -17.409   3.919  1.00  0.92           C  
ATOM   3241  CB  PHE A 418      -4.341 -18.008   2.998  1.00  0.92           C  
ATOM   3242  O   PHE A 418      -1.733 -16.236   3.793  1.00  0.91           O  
ATOM   3243  CG  PHE A 418      -5.774 -18.389   3.254  1.00  0.93           C  
ATOM   3244  CD1 PHE A 418      -6.145 -19.725   3.356  1.00  0.92           C  
ATOM   3245  CD2 PHE A 418      -6.751 -17.412   3.393  1.00  0.92           C  
ATOM   3246  CE1 PHE A 418      -7.471 -20.081   3.593  1.00  0.92           C  
ATOM   3247  CE2 PHE A 418      -8.078 -17.760   3.630  1.00  0.92           C  
ATOM   3248  CZ  PHE A 418      -8.436 -19.095   3.728  1.00  0.92           C  
ATOM   3249  N   VAL A 419      -1.315 -18.391   3.743  1.00  0.91           N  
ATOM   3250  CA  VAL A 419       0.070 -18.307   3.293  1.00  0.91           C  
ATOM   3251  C   VAL A 419       0.228 -19.046   1.966  1.00  0.91           C  
ATOM   3252  CB  VAL A 419       1.045 -18.885   4.343  1.00  0.90           C  
ATOM   3253  O   VAL A 419      -0.006 -20.254   1.889  1.00  0.91           O  
ATOM   3254  CG1 VAL A 419       2.494 -18.671   3.910  1.00  0.86           C  
ATOM   3255  CG2 VAL A 419       0.793 -18.251   5.710  1.00  0.85           C  
ATOM   3256  N   MET A 420       0.533 -18.291   0.998  1.00  0.93           N  
ATOM   3257  CA  MET A 420       0.907 -18.848  -0.299  1.00  0.93           C  
ATOM   3258  C   MET A 420       2.417 -19.041  -0.393  1.00  0.92           C  
ATOM   3259  CB  MET A 420       0.424 -17.943  -1.434  1.00  0.93           C  
ATOM   3260  O   MET A 420       3.174 -18.070  -0.360  1.00  0.91           O  
ATOM   3261  CG  MET A 420       0.644 -18.526  -2.820  1.00  0.93           C  
ATOM   3262  SD  MET A 420      -0.013 -17.447  -4.150  1.00  0.94           S  
ATOM   3263  CE  MET A 420       1.298 -16.195  -4.223  1.00  0.90           C  
ATOM   3264  N   THR A 421       2.858 -20.274  -0.603  1.00  0.90           N  
ATOM   3265  CA  THR A 421       4.254 -20.671  -0.740  1.00  0.89           C  
ATOM   3266  C   THR A 421       4.489 -21.372  -2.075  1.00  0.88           C  
ATOM   3267  CB  THR A 421       4.688 -21.596   0.412  1.00  0.87           C  
ATOM   3268  O   THR A 421       3.540 -21.819  -2.722  1.00  0.87           O  
ATOM   3269  CG2 THR A 421       4.569 -20.890   1.759  1.00  0.83           C  
ATOM   3270  OG1 THR A 421       3.854 -22.762   0.421  1.00  0.83           O  
ATOM   3271  N   SER A 422       5.703 -21.371  -2.495  1.00  0.90           N  
ATOM   3272  CA  SER A 422       6.151 -22.214  -3.599  1.00  0.90           C  
ATOM   3273  C   SER A 422       7.603 -22.642  -3.415  1.00  0.87           C  
ATOM   3274  CB  SER A 422       5.992 -21.481  -4.932  1.00  0.88           C  
ATOM   3275  O   SER A 422       8.468 -21.812  -3.126  1.00  0.83           O  
ATOM   3276  OG  SER A 422       6.436 -22.290  -6.007  1.00  0.81           O  
ATOM   3277  N   SER A 423       7.787 -23.889  -3.520  1.00  0.83           N  
ATOM   3278  CA  SER A 423       9.151 -24.401  -3.598  1.00  0.83           C  
ATOM   3279  C   SER A 423       9.808 -24.027  -4.922  1.00  0.81           C  
ATOM   3280  CB  SER A 423       9.164 -25.921  -3.424  1.00  0.80           C  
ATOM   3281  O   SER A 423       9.438 -24.553  -5.974  1.00  0.78           O  
ATOM   3282  OG  SER A 423       8.327 -26.544  -4.383  1.00  0.79           O  
ATOM   3283  N   GLY A 424      10.623 -23.017  -5.026  1.00  0.88           N  
ATOM   3284  CA  GLY A 424      11.325 -22.544  -6.208  1.00  0.88           C  
ATOM   3285  C   GLY A 424      10.528 -21.535  -7.012  1.00  0.90           C  
ATOM   3286  O   GLY A 424      10.105 -20.506  -6.482  1.00  0.88           O  
ATOM   3287  N   VAL A 425      10.281 -21.785  -8.345  1.00  0.89           N  
ATOM   3288  CA  VAL A 425       9.510 -20.924  -9.236  1.00  0.90           C  
ATOM   3289  C   VAL A 425       8.023 -21.043  -8.910  1.00  0.92           C  
ATOM   3290  CB  VAL A 425       9.760 -21.274 -10.720  1.00  0.88           C  
ATOM   3291  O   VAL A 425       7.509 -22.148  -8.721  1.00  0.92           O  
ATOM   3292  CG1 VAL A 425       8.981 -20.331 -11.636  1.00  0.85           C  
ATOM   3293  CG2 VAL A 425      11.253 -21.218 -11.037  1.00  0.85           C  
ATOM   3294  N   LEU A 426       7.388 -19.990  -8.806  1.00  0.92           N  
ATOM   3295  CA  LEU A 426       5.950 -19.896  -8.582  1.00  0.93           C  
ATOM   3296  C   LEU A 426       5.178 -20.221  -9.856  1.00  0.93           C  
ATOM   3297  CB  LEU A 426       5.575 -18.497  -8.086  1.00  0.91           C  
ATOM   3298  O   LEU A 426       5.074 -19.382 -10.754  1.00  0.92           O  
ATOM   3299  CG  LEU A 426       4.117 -18.293  -7.670  1.00  0.88           C  
ATOM   3300  CD1 LEU A 426       3.805 -19.104  -6.417  1.00  0.84           C  
ATOM   3301  CD2 LEU A 426       3.828 -16.813  -7.442  1.00  0.84           C  
ATOM   3302  N   THR A 427       4.577 -21.428  -9.910  1.00  0.92           N  
ATOM   3303  CA  THR A 427       3.792 -21.922 -11.036  1.00  0.93           C  
ATOM   3304  C   THR A 427       2.399 -22.346 -10.579  1.00  0.93           C  
ATOM   3305  CB  THR A 427       4.491 -23.107 -11.727  1.00  0.91           C  
ATOM   3306  O   THR A 427       2.162 -22.533  -9.384  1.00  0.92           O  
ATOM   3307  CG2 THR A 427       5.969 -22.811 -11.965  1.00  0.83           C  
ATOM   3308  OG1 THR A 427       4.376 -24.271 -10.900  1.00  0.86           O  
ATOM   3309  N   SER A 428       1.527 -22.605 -11.485  1.00  0.93           N  
ATOM   3310  CA  SER A 428       0.169 -23.060 -11.205  1.00  0.92           C  
ATOM   3311  C   SER A 428       0.169 -24.459 -10.599  1.00  0.91           C  
ATOM   3312  CB  SER A 428      -0.673 -23.048 -12.481  1.00  0.90           C  
ATOM   3313  O   SER A 428      -0.795 -24.857  -9.942  1.00  0.89           O  
ATOM   3314  OG  SER A 428      -0.057 -23.818 -13.499  1.00  0.81           O  
ATOM   3315  N   LYS A 429       1.333 -25.180 -10.698  1.00  0.91           N  
ATOM   3316  CA  LYS A 429       1.460 -26.543 -10.188  1.00  0.91           C  
ATOM   3317  C   LYS A 429       2.125 -26.555  -8.815  1.00  0.91           C  
ATOM   3318  CB  LYS A 429       2.258 -27.409 -11.164  1.00  0.90           C  
ATOM   3319  O   LYS A 429       1.914 -27.479  -8.026  1.00  0.90           O  
ATOM   3320  CG  LYS A 429       1.587 -27.596 -12.517  1.00  0.85           C  
ATOM   3321  CD  LYS A 429       2.428 -28.464 -13.444  1.00  0.84           C  
ATOM   3322  CE  LYS A 429       1.770 -28.630 -14.807  1.00  0.80           C  
ATOM   3323  NZ  LYS A 429       2.636 -29.398 -15.750  1.00  0.81           N  
ATOM   3324  N   SER A 430       2.994 -25.551  -8.607  1.00  0.92           N  
ATOM   3325  CA  SER A 430       3.859 -25.581  -7.432  1.00  0.92           C  
ATOM   3326  C   SER A 430       3.282 -24.740  -6.299  1.00  0.92           C  
ATOM   3327  CB  SER A 430       5.261 -25.083  -7.786  1.00  0.91           C  
ATOM   3328  O   SER A 430       3.826 -24.722  -5.193  1.00  0.91           O  
ATOM   3329  OG  SER A 430       5.224 -23.728  -8.198  1.00  0.89           O  
ATOM   3330  N   ILE A 431       2.187 -24.056  -6.555  1.00  0.94           N  
ATOM   3331  CA  ILE A 431       1.573 -23.171  -5.571  1.00  0.93           C  
ATOM   3332  C   ILE A 431       0.877 -24.000  -4.494  1.00  0.93           C  
ATOM   3333  CB  ILE A 431       0.569 -22.200  -6.232  1.00  0.91           C  
ATOM   3334  O   ILE A 431       0.149 -24.946  -4.804  1.00  0.92           O  
ATOM   3335  CG1 ILE A 431       0.142 -21.114  -5.238  1.00  0.80           C  
ATOM   3336  CG2 ILE A 431      -0.647 -22.962  -6.766  1.00  0.79           C  
ATOM   3337  CD1 ILE A 431      -0.527 -19.910  -5.887  1.00  0.76           C  
ATOM   3338  N   GLN A 432       1.148 -23.690  -3.245  1.00  0.91           N  
ATOM   3339  CA  GLN A 432       0.447 -24.179  -2.063  1.00  0.91           C  
ATOM   3340  C   GLN A 432      -0.179 -23.029  -1.279  1.00  0.92           C  
ATOM   3341  CB  GLN A 432       1.397 -24.972  -1.164  1.00  0.90           C  
ATOM   3342  O   GLN A 432       0.468 -22.005  -1.047  1.00  0.92           O  
ATOM   3343  CG  GLN A 432       1.990 -26.205  -1.833  1.00  0.83           C  
ATOM   3344  CD  GLN A 432       2.988 -26.929  -0.949  1.00  0.80           C  
ATOM   3345  NE2 GLN A 432       3.401 -28.119  -1.372  1.00  0.77           N  
ATOM   3346  OE1 GLN A 432       3.385 -26.423   0.106  1.00  0.81           O  
ATOM   3347  N   LEU A 433      -1.431 -23.165  -0.967  1.00  0.92           N  
ATOM   3348  CA  LEU A 433      -2.184 -22.239  -0.129  1.00  0.92           C  
ATOM   3349  C   LEU A 433      -2.577 -22.895   1.190  1.00  0.91           C  
ATOM   3350  CB  LEU A 433      -3.436 -21.749  -0.862  1.00  0.90           C  
ATOM   3351  O   LEU A 433      -3.503 -23.708   1.233  1.00  0.88           O  
ATOM   3352  CG  LEU A 433      -3.208 -20.766  -2.011  1.00  0.86           C  
ATOM   3353  CD1 LEU A 433      -4.489 -20.590  -2.819  1.00  0.80           C  
ATOM   3354  CD2 LEU A 433      -2.717 -19.425  -1.478  1.00  0.81           C  
ATOM   3355  N   ASP A 434      -1.879 -22.519   2.226  1.00  0.89           N  
ATOM   3356  CA  ASP A 434      -2.114 -23.066   3.559  1.00  0.89           C  
ATOM   3357  C   ASP A 434      -2.767 -22.029   4.471  1.00  0.90           C  
ATOM   3358  CB  ASP A 434      -0.803 -23.557   4.176  1.00  0.89           C  
ATOM   3359  O   ASP A 434      -2.529 -20.828   4.325  1.00  0.90           O  
ATOM   3360  CG  ASP A 434      -0.184 -24.713   3.410  1.00  0.86           C  
ATOM   3361  OD1 ASP A 434      -0.874 -25.728   3.175  1.00  0.86           O  
ATOM   3362  OD2 ASP A 434       1.006 -24.609   3.041  1.00  0.85           O  
ATOM   3363  N   VAL A 435      -3.570 -22.483   5.389  1.00  0.89           N  
ATOM   3364  CA  VAL A 435      -4.080 -21.625   6.453  1.00  0.88           C  
ATOM   3365  C   VAL A 435      -2.943 -21.241   7.397  1.00  0.88           C  
ATOM   3366  CB  VAL A 435      -5.217 -22.313   7.241  1.00  0.87           C  
ATOM   3367  O   VAL A 435      -2.296 -22.111   7.986  1.00  0.86           O  
ATOM   3368  CG1 VAL A 435      -5.733 -21.400   8.352  1.00  0.86           C  
ATOM   3369  CG2 VAL A 435      -6.354 -22.709   6.300  1.00  0.85           C  
ATOM   3370  N   GLY A 436      -2.691 -19.965   7.506  1.00  0.88           N  
ATOM   3371  CA  GLY A 436      -1.683 -19.415   8.397  1.00  0.87           C  
ATOM   3372  C   GLY A 436      -2.207 -19.141   9.794  1.00  0.86           C  
ATOM   3373  O   GLY A 436      -1.626 -19.597  10.782  1.00  0.84           O  
ATOM   3374  N   SER A 437      -3.266 -18.487   9.998  1.00  0.86           N  
ATOM   3375  CA  SER A 437      -3.892 -18.128  11.266  1.00  0.87           C  
ATOM   3376  C   SER A 437      -5.376 -17.829  11.084  1.00  0.87           C  
ATOM   3377  CB  SER A 437      -3.191 -16.917  11.885  1.00  0.85           C  
ATOM   3378  O   SER A 437      -5.847 -17.657   9.958  1.00  0.87           O  
ATOM   3379  OG  SER A 437      -3.324 -15.778  11.053  1.00  0.78           O  
ATOM   3380  N   GLU A 438      -6.144 -17.720  12.186  1.00  0.88           N  
ATOM   3381  CA  GLU A 438      -7.578 -17.445  12.174  1.00  0.88           C  
ATOM   3382  C   GLU A 438      -7.921 -16.266  13.080  1.00  0.87           C  
ATOM   3383  CB  GLU A 438      -8.367 -18.685  12.602  1.00  0.86           C  
ATOM   3384  O   GLU A 438      -8.492 -16.450  14.157  1.00  0.84           O  
ATOM   3385  CG  GLU A 438      -8.212 -19.869  11.658  1.00  0.85           C  
ATOM   3386  CD  GLU A 438      -9.084 -21.055  12.036  1.00  0.83           C  
ATOM   3387  OE1 GLU A 438      -9.928 -20.922  12.951  1.00  0.83           O  
ATOM   3388  OE2 GLU A 438      -8.921 -22.128  11.413  1.00  0.84           O  
ATOM   3389  N   PHE A 439      -7.648 -15.064  12.626  1.00  0.89           N  
ATOM   3390  CA  PHE A 439      -7.952 -13.835  13.349  1.00  0.89           C  
ATOM   3391  C   PHE A 439      -8.862 -12.932  12.525  1.00  0.89           C  
ATOM   3392  CB  PHE A 439      -6.663 -13.091  13.713  1.00  0.88           C  
ATOM   3393  O   PHE A 439      -8.690 -12.812  11.310  1.00  0.88           O  
ATOM   3394  CG  PHE A 439      -5.804 -13.818  14.712  1.00  0.85           C  
ATOM   3395  CD1 PHE A 439      -6.164 -13.866  16.054  1.00  0.82           C  
ATOM   3396  CD2 PHE A 439      -4.636 -14.452  14.311  1.00  0.82           C  
ATOM   3397  CE1 PHE A 439      -5.371 -14.537  16.981  1.00  0.81           C  
ATOM   3398  CE2 PHE A 439      -3.838 -15.125  15.232  1.00  0.82           C  
ATOM   3399  CZ  PHE A 439      -4.207 -15.166  16.567  1.00  0.79           C  
ATOM   3400  N   ALA A 440      -9.781 -12.251  13.213  1.00  0.89           N  
ATOM   3401  CA  ALA A 440     -10.597 -11.240  12.547  1.00  0.90           C  
ATOM   3402  C   ALA A 440      -9.735 -10.088  12.038  1.00  0.90           C  
ATOM   3403  CB  ALA A 440     -11.674 -10.716  13.494  1.00  0.88           C  
ATOM   3404  O   ALA A 440      -8.830  -9.626  12.736  1.00  0.90           O  
ATOM   3405  N   LEU A 441      -9.961  -9.600  10.871  1.00  0.92           N  
ATOM   3406  CA  LEU A 441      -9.306  -8.450  10.259  1.00  0.92           C  
ATOM   3407  C   LEU A 441     -10.204  -7.219  10.316  1.00  0.91           C  
ATOM   3408  CB  LEU A 441      -8.932  -8.756   8.806  1.00  0.91           C  
ATOM   3409  O   LEU A 441     -11.394  -7.298  10.002  1.00  0.89           O  
ATOM   3410  CG  LEU A 441      -8.151  -7.670   8.063  1.00  0.89           C  
ATOM   3411  CD1 LEU A 441      -6.722  -7.592   8.589  1.00  0.86           C  
ATOM   3412  CD2 LEU A 441      -8.161  -7.937   6.562  1.00  0.86           C  
ATOM   3413  N   GLY A 442      -9.607  -6.110  10.617  1.00  0.89           N  
ATOM   3414  CA  GLY A 442     -10.259  -4.819  10.464  1.00  0.88           C  
ATOM   3415  C   GLY A 442     -10.371  -4.375   9.018  1.00  0.86           C  
ATOM   3416  O   GLY A 442      -9.415  -4.500   8.249  1.00  0.82           O  
ATOM   3417  N   ASP A 443     -11.450  -3.696   8.620  1.00  0.76           N  
ATOM   3418  CA  ASP A 443     -11.842  -3.522   7.225  1.00  0.76           C  
ATOM   3419  C   ASP A 443     -10.949  -2.498   6.528  1.00  0.77           C  
ATOM   3420  CB  ASP A 443     -13.307  -3.093   7.128  1.00  0.70           C  
ATOM   3421  O   ASP A 443     -10.755  -2.561   5.312  1.00  0.72           O  
ATOM   3422  CG  ASP A 443     -14.276  -4.219   7.446  1.00  0.65           C  
ATOM   3423  OD1 ASP A 443     -13.967  -5.393   7.147  1.00  0.63           O  
ATOM   3424  OD2 ASP A 443     -15.360  -3.929   7.997  1.00  0.66           O  
ATOM   3425  N   ASN A 444     -10.271  -1.657   7.147  1.00  0.84           N  
ATOM   3426  CA  ASN A 444      -9.884  -0.433   6.455  1.00  0.85           C  
ATOM   3427  C   ASN A 444      -8.367  -0.313   6.335  1.00  0.86           C  
ATOM   3428  CB  ASN A 444     -10.459   0.792   7.168  1.00  0.81           C  
ATOM   3429  O   ASN A 444      -7.863   0.367   5.439  1.00  0.83           O  
ATOM   3430  CG  ASN A 444     -11.975   0.819   7.152  1.00  0.76           C  
ATOM   3431  ND2 ASN A 444     -12.568   1.442   8.164  1.00  0.70           N  
ATOM   3432  OD1 ASN A 444     -12.608   0.285   6.238  1.00  0.73           O  
ATOM   3433  N   ALA A 445      -7.616  -1.012   7.122  1.00  0.94           N  
ATOM   3434  CA  ALA A 445      -6.163  -0.864   7.104  1.00  0.94           C  
ATOM   3435  C   ALA A 445      -5.497  -2.066   6.440  1.00  0.94           C  
ATOM   3436  CB  ALA A 445      -5.629  -0.680   8.522  1.00  0.93           C  
ATOM   3437  O   ALA A 445      -5.734  -3.210   6.834  1.00  0.93           O  
ATOM   3438  N   ARG A 446      -4.643  -1.800   5.467  1.00  0.96           N  
ATOM   3439  CA  ARG A 446      -3.796  -2.832   4.876  1.00  0.96           C  
ATOM   3440  C   ARG A 446      -2.747  -3.315   5.872  1.00  0.96           C  
ATOM   3441  CB  ARG A 446      -3.116  -2.309   3.610  1.00  0.95           C  
ATOM   3442  O   ARG A 446      -2.027  -2.508   6.464  1.00  0.96           O  
ATOM   3443  CG  ARG A 446      -2.258  -3.344   2.899  1.00  0.91           C  
ATOM   3444  CD  ARG A 446      -1.769  -2.840   1.549  1.00  0.88           C  
ATOM   3445  NE  ARG A 446      -1.202  -3.918   0.743  1.00  0.87           N  
ATOM   3446  NH1 ARG A 446      -1.101  -2.686  -1.209  1.00  0.82           N  
ATOM   3447  NH2 ARG A 446      -0.387  -4.865  -1.184  1.00  0.79           N  
ATOM   3448  CZ  ARG A 446      -0.898  -3.821  -0.548  1.00  0.84           C  
ATOM   3449  N   PRO A 447      -2.626  -4.699   6.062  1.00  0.96           N  
ATOM   3450  CA  PRO A 447      -1.503  -5.225   6.842  1.00  0.96           C  
ATOM   3451  C   PRO A 447      -0.148  -4.756   6.317  1.00  0.96           C  
ATOM   3452  CB  PRO A 447      -1.651  -6.742   6.692  1.00  0.96           C  
ATOM   3453  O   PRO A 447       0.039  -4.632   5.104  1.00  0.96           O  
ATOM   3454  CG  PRO A 447      -3.104  -6.959   6.420  1.00  0.96           C  
ATOM   3455  CD  PRO A 447      -3.600  -5.838   5.552  1.00  0.95           C  
ATOM   3456  N   PHE A 448       0.778  -4.518   7.185  1.00  0.96           N  
ATOM   3457  CA  PHE A 448       2.042  -3.888   6.822  1.00  0.96           C  
ATOM   3458  C   PHE A 448       3.221  -4.698   7.347  1.00  0.96           C  
ATOM   3459  CB  PHE A 448       2.106  -2.456   7.364  1.00  0.96           C  
ATOM   3460  O   PHE A 448       3.261  -5.052   8.527  1.00  0.95           O  
ATOM   3461  CG  PHE A 448       3.224  -1.635   6.780  1.00  0.94           C  
ATOM   3462  CD1 PHE A 448       3.082  -1.025   5.539  1.00  0.92           C  
ATOM   3463  CD2 PHE A 448       4.417  -1.474   7.471  1.00  0.92           C  
ATOM   3464  CE1 PHE A 448       4.115  -0.265   4.996  1.00  0.91           C  
ATOM   3465  CE2 PHE A 448       5.454  -0.716   6.935  1.00  0.91           C  
ATOM   3466  CZ  PHE A 448       5.301  -0.113   5.697  1.00  0.91           C  
ATOM   3467  N   ALA A 449       4.193  -4.986   6.515  1.00  0.94           N  
ATOM   3468  CA  ALA A 449       5.379  -5.773   6.843  1.00  0.94           C  
ATOM   3469  C   ALA A 449       6.519  -4.875   7.316  1.00  0.93           C  
ATOM   3470  CB  ALA A 449       5.820  -6.598   5.637  1.00  0.93           C  
ATOM   3471  O   ALA A 449       6.943  -3.969   6.595  1.00  0.92           O  
ATOM   3472  N   VAL A 450       7.022  -5.200   8.459  1.00  0.94           N  
ATOM   3473  CA  VAL A 450       8.190  -4.528   9.019  1.00  0.93           C  
ATOM   3474  C   VAL A 450       9.143  -5.560   9.617  1.00  0.92           C  
ATOM   3475  CB  VAL A 450       7.788  -3.490  10.091  1.00  0.92           C  
ATOM   3476  O   VAL A 450       8.770  -6.307  10.525  1.00  0.90           O  
ATOM   3477  CG1 VAL A 450       9.021  -2.773  10.638  1.00  0.86           C  
ATOM   3478  CG2 VAL A 450       6.794  -2.485   9.513  1.00  0.85           C  
ATOM   3479  N   GLY A 451      10.385  -5.578   9.091  1.00  0.89           N  
ATOM   3480  CA  GLY A 451      11.384  -6.550   9.506  1.00  0.88           C  
ATOM   3481  C   GLY A 451      10.948  -7.986   9.285  1.00  0.88           C  
ATOM   3482  O   GLY A 451      10.672  -8.389   8.153  1.00  0.85           O  
ATOM   3483  N   ARG A 452      10.777  -8.750  10.389  1.00  0.86           N  
ATOM   3484  CA  ARG A 452      10.399 -10.158  10.320  1.00  0.87           C  
ATOM   3485  C   ARG A 452       8.943 -10.354  10.729  1.00  0.87           C  
ATOM   3486  CB  ARG A 452      11.312 -11.004  11.208  1.00  0.85           C  
ATOM   3487  O   ARG A 452       8.550 -11.449  11.138  1.00  0.86           O  
ATOM   3488  CG  ARG A 452      12.762 -11.035  10.750  1.00  0.80           C  
ATOM   3489  CD  ARG A 452      13.599 -11.988  11.591  1.00  0.78           C  
ATOM   3490  NE  ARG A 452      14.986 -12.032  11.137  1.00  0.72           N  
ATOM   3491  NH1 ARG A 452      15.655 -13.625  12.670  1.00  0.65           N  
ATOM   3492  NH2 ARG A 452      17.161 -12.768  11.169  1.00  0.61           N  
ATOM   3493  CZ  ARG A 452      15.931 -12.808  11.659  1.00  0.72           C  
ATOM   3494  N   SER A 453       8.189  -9.307  10.728  1.00  0.90           N  
ATOM   3495  CA  SER A 453       6.815  -9.350  11.217  1.00  0.91           C  
ATOM   3496  C   SER A 453       5.868  -8.622  10.269  1.00  0.92           C  
ATOM   3497  CB  SER A 453       6.724  -8.736  12.614  1.00  0.90           C  
ATOM   3498  O   SER A 453       6.265  -7.666   9.600  1.00  0.92           O  
ATOM   3499  OG  SER A 453       7.553  -9.435  13.526  1.00  0.87           O  
ATOM   3500  N   VAL A 454       4.623  -9.045  10.199  1.00  0.93           N  
ATOM   3501  CA  VAL A 454       3.523  -8.330   9.559  1.00  0.94           C  
ATOM   3502  C   VAL A 454       2.498  -7.912  10.611  1.00  0.94           C  
ATOM   3503  CB  VAL A 454       2.846  -9.190   8.468  1.00  0.93           C  
ATOM   3504  O   VAL A 454       2.003  -8.747  11.372  1.00  0.94           O  
ATOM   3505  CG1 VAL A 454       1.756  -8.394   7.752  1.00  0.92           C  
ATOM   3506  CG2 VAL A 454       3.885  -9.698   7.469  1.00  0.92           C  
ATOM   3507  N   PHE A 455       2.177  -6.659  10.661  1.00  0.95           N  
ATOM   3508  CA  PHE A 455       1.221  -6.076  11.596  1.00  0.95           C  
ATOM   3509  C   PHE A 455      -0.119  -5.825  10.914  1.00  0.95           C  
ATOM   3510  CB  PHE A 455       1.767  -4.768  12.179  1.00  0.95           C  
ATOM   3511  O   PHE A 455      -0.164  -5.327   9.787  1.00  0.95           O  
ATOM   3512  CG  PHE A 455       2.989  -4.950  13.038  1.00  0.95           C  
ATOM   3513  CD1 PHE A 455       2.872  -5.099  14.414  1.00  0.94           C  
ATOM   3514  CD2 PHE A 455       4.255  -4.973  12.468  1.00  0.93           C  
ATOM   3515  CE1 PHE A 455       4.002  -5.267  15.212  1.00  0.93           C  
ATOM   3516  CE2 PHE A 455       5.389  -5.140  13.258  1.00  0.93           C  
ATOM   3517  CZ  PHE A 455       5.260  -5.286  14.630  1.00  0.93           C  
ATOM   3518  N   PHE A 456      -1.236  -6.161  11.617  1.00  0.95           N  
ATOM   3519  CA  PHE A 456      -2.579  -5.941  11.094  1.00  0.96           C  
ATOM   3520  C   PHE A 456      -3.553  -5.619  12.221  1.00  0.96           C  
ATOM   3521  CB  PHE A 456      -3.062  -7.170  10.317  1.00  0.95           C  
ATOM   3522  O   PHE A 456      -3.279  -5.907  13.387  1.00  0.95           O  
ATOM   3523  CG  PHE A 456      -3.212  -8.404  11.165  1.00  0.94           C  
ATOM   3524  CD1 PHE A 456      -2.110  -9.194  11.468  1.00  0.92           C  
ATOM   3525  CD2 PHE A 456      -4.456  -8.774  11.659  1.00  0.92           C  
ATOM   3526  CE1 PHE A 456      -2.246 -10.337  12.253  1.00  0.91           C  
ATOM   3527  CE2 PHE A 456      -4.600  -9.915  12.444  1.00  0.91           C  
ATOM   3528  CZ  PHE A 456      -3.493 -10.695  12.739  1.00  0.91           C  
ATOM   3529  N   SER A 457      -4.657  -4.978  11.861  1.00  0.96           N  
ATOM   3530  CA  SER A 457      -5.678  -4.549  12.811  1.00  0.96           C  
ATOM   3531  C   SER A 457      -6.760  -5.610  12.976  1.00  0.95           C  
ATOM   3532  CB  SER A 457      -6.309  -3.231  12.363  1.00  0.95           C  
ATOM   3533  O   SER A 457      -7.172  -6.242  12.000  1.00  0.94           O  
ATOM   3534  OG  SER A 457      -6.928  -3.375  11.096  1.00  0.90           O  
ATOM   3535  N   ALA A 458      -7.322  -5.793  14.192  1.00  0.94           N  
ATOM   3536  CA  ALA A 458      -8.471  -6.635  14.513  1.00  0.94           C  
ATOM   3537  C   ALA A 458      -9.467  -5.890  15.397  1.00  0.93           C  
ATOM   3538  CB  ALA A 458      -8.013  -7.920  15.199  1.00  0.93           C  
ATOM   3539  O   ALA A 458      -9.080  -5.252  16.379  1.00  0.92           O  
ATOM   3540  N   PRO A 459     -10.713  -5.934  15.065  1.00  0.93           N  
ATOM   3541  CA  PRO A 459     -11.708  -5.249  15.894  1.00  0.92           C  
ATOM   3542  C   PRO A 459     -11.868  -5.887  17.272  1.00  0.92           C  
ATOM   3543  CB  PRO A 459     -12.997  -5.380  15.079  1.00  0.91           C  
ATOM   3544  O   PRO A 459     -11.860  -7.115  17.393  1.00  0.91           O  
ATOM   3545  CG  PRO A 459     -12.840  -6.658  14.319  1.00  0.88           C  
ATOM   3546  CD  PRO A 459     -11.387  -6.841  13.989  1.00  0.88           C  
ATOM   3547  N   ARG A 460     -12.022  -5.037  18.246  1.00  0.93           N  
ATOM   3548  CA  ARG A 460     -12.247  -5.442  19.630  1.00  0.93           C  
ATOM   3549  C   ARG A 460     -13.213  -4.491  20.329  1.00  0.92           C  
ATOM   3550  CB  ARG A 460     -10.924  -5.500  20.396  1.00  0.92           C  
ATOM   3551  O   ARG A 460     -12.789  -3.592  21.058  1.00  0.91           O  
ATOM   3552  CG  ARG A 460     -11.057  -6.020  21.818  1.00  0.88           C  
ATOM   3553  CD  ARG A 460      -9.727  -5.987  22.558  1.00  0.84           C  
ATOM   3554  NE  ARG A 460      -8.809  -7.008  22.061  1.00  0.83           N  
ATOM   3555  NH1 ARG A 460      -6.997  -6.271  23.291  1.00  0.79           N  
ATOM   3556  NH2 ARG A 460      -6.787  -8.086  21.906  1.00  0.76           N  
ATOM   3557  CZ  ARG A 460      -7.533  -7.119  22.420  1.00  0.81           C  
ATOM   3558  N   GLY A 461     -14.526  -4.707  20.203  1.00  0.93           N  
ATOM   3559  CA  GLY A 461     -15.553  -3.795  20.681  1.00  0.93           C  
ATOM   3560  C   GLY A 461     -15.427  -2.398  20.105  1.00  0.94           C  
ATOM   3561  O   GLY A 461     -15.503  -2.213  18.889  1.00  0.92           O  
ATOM   3562  N   SER A 462     -15.183  -1.405  20.900  1.00  0.94           N  
ATOM   3563  CA  SER A 462     -15.049  -0.011  20.490  1.00  0.95           C  
ATOM   3564  C   SER A 462     -13.593   0.345  20.208  1.00  0.95           C  
ATOM   3565  CB  SER A 462     -15.611   0.921  21.564  1.00  0.94           C  
ATOM   3566  O   SER A 462     -13.284   1.485  19.855  1.00  0.94           O  
ATOM   3567  OG  SER A 462     -16.955   0.587  21.866  1.00  0.89           O  
ATOM   3568  N   PHE A 463     -12.748  -0.592  20.374  1.00  0.95           N  
ATOM   3569  CA  PHE A 463     -11.310  -0.420  20.206  1.00  0.96           C  
ATOM   3570  C   PHE A 463     -10.759  -1.419  19.196  1.00  0.95           C  
ATOM   3571  CB  PHE A 463     -10.588  -0.577  21.548  1.00  0.95           C  
ATOM   3572  O   PHE A 463     -11.462  -2.344  18.783  1.00  0.95           O  
ATOM   3573  CG  PHE A 463     -11.035   0.405  22.597  1.00  0.95           C  
ATOM   3574  CD1 PHE A 463     -10.574   1.716  22.584  1.00  0.93           C  
ATOM   3575  CD2 PHE A 463     -11.918   0.017  23.597  1.00  0.93           C  
ATOM   3576  CE1 PHE A 463     -10.987   2.627  23.553  1.00  0.93           C  
ATOM   3577  CE2 PHE A 463     -12.334   0.922  24.569  1.00  0.93           C  
ATOM   3578  CZ  PHE A 463     -11.867   2.226  24.546  1.00  0.92           C  
ATOM   3579  N   THR A 464      -9.585  -1.255  18.782  1.00  0.95           N  
ATOM   3580  CA  THR A 464      -8.857  -2.100  17.841  1.00  0.95           C  
ATOM   3581  C   THR A 464      -7.650  -2.745  18.517  1.00  0.95           C  
ATOM   3582  CB  THR A 464      -8.391  -1.296  16.613  1.00  0.94           C  
ATOM   3583  O   THR A 464      -6.914  -2.082  19.251  1.00  0.94           O  
ATOM   3584  CG2 THR A 464      -7.574  -2.166  15.664  1.00  0.89           C  
ATOM   3585  OG1 THR A 464      -9.538  -0.794  15.915  1.00  0.91           O  
ATOM   3586  N   SER A 465      -7.477  -4.009  18.238  1.00  0.95           N  
ATOM   3587  CA  SER A 465      -6.232  -4.714  18.524  1.00  0.95           C  
ATOM   3588  C   SER A 465      -5.288  -4.679  17.327  1.00  0.95           C  
ATOM   3589  CB  SER A 465      -6.515  -6.164  18.918  1.00  0.93           C  
ATOM   3590  O   SER A 465      -5.721  -4.846  16.184  1.00  0.95           O  
ATOM   3591  OG  SER A 465      -5.309  -6.854  19.196  1.00  0.75           O  
ATOM   3592  N   ILE A 466      -4.022  -4.418  17.586  1.00  0.96           N  
ATOM   3593  CA  ILE A 466      -2.965  -4.598  16.597  1.00  0.96           C  
ATOM   3594  C   ILE A 466      -2.234  -5.913  16.857  1.00  0.95           C  
ATOM   3595  CB  ILE A 466      -1.968  -3.417  16.614  1.00  0.95           C  
ATOM   3596  O   ILE A 466      -1.644  -6.102  17.923  1.00  0.94           O  
ATOM   3597  CG1 ILE A 466      -2.706  -2.092  16.396  1.00  0.95           C  
ATOM   3598  CG2 ILE A 466      -0.877  -3.617  15.558  1.00  0.95           C  
ATOM   3599  CD1 ILE A 466      -3.499  -2.030  15.098  1.00  0.94           C  
ATOM   3600  N   LYS A 467      -2.303  -6.747  15.903  1.00  0.94           N  
ATOM   3601  CA  LYS A 467      -1.692  -8.072  15.970  1.00  0.94           C  
ATOM   3602  C   LYS A 467      -0.432  -8.140  15.112  1.00  0.94           C  
ATOM   3603  CB  LYS A 467      -2.687  -9.145  15.525  1.00  0.93           C  
ATOM   3604  O   LYS A 467      -0.330  -7.455  14.093  1.00  0.93           O  
ATOM   3605  CG  LYS A 467      -3.926  -9.242  16.404  1.00  0.86           C  
ATOM   3606  CD  LYS A 467      -4.721 -10.508  16.110  1.00  0.82           C  
ATOM   3607  CE  LYS A 467      -5.879 -10.680  17.084  1.00  0.77           C  
ATOM   3608  NZ  LYS A 467      -5.772 -11.957  17.851  1.00  0.72           N  
ATOM   3609  N   ARG A 468       0.463  -8.967  15.524  1.00  0.93           N  
ATOM   3610  CA  ARG A 468       1.747  -9.231  14.884  1.00  0.93           C  
ATOM   3611  C   ARG A 468       1.855 -10.690  14.454  1.00  0.92           C  
ATOM   3612  CB  ARG A 468       2.900  -8.876  15.825  1.00  0.92           C  
ATOM   3613  O   ARG A 468       2.025 -11.579  15.291  1.00  0.90           O  
ATOM   3614  CG  ARG A 468       4.278  -9.075  15.213  1.00  0.89           C  
ATOM   3615  CD  ARG A 468       5.387  -8.758  16.207  1.00  0.87           C  
ATOM   3616  NE  ARG A 468       5.461  -9.757  17.269  1.00  0.84           N  
ATOM   3617  NH1 ARG A 468       7.369  -8.887  18.238  1.00  0.78           N  
ATOM   3618  NH2 ARG A 468       6.372 -10.749  19.129  1.00  0.77           N  
ATOM   3619  CZ  ARG A 468       6.400  -9.795  18.210  1.00  0.83           C  
ATOM   3620  N   TYR A 469       1.824 -10.830  13.181  1.00  0.91           N  
ATOM   3621  CA  TYR A 469       2.174 -12.111  12.577  1.00  0.90           C  
ATOM   3622  C   TYR A 469       3.683 -12.237  12.401  1.00  0.89           C  
ATOM   3623  CB  TYR A 469       1.475 -12.277  11.225  1.00  0.89           C  
ATOM   3624  O   TYR A 469       4.335 -11.317  11.902  1.00  0.87           O  
ATOM   3625  CG  TYR A 469       1.767 -13.594  10.548  1.00  0.85           C  
ATOM   3626  CD1 TYR A 469       2.907 -13.758   9.764  1.00  0.81           C  
ATOM   3627  CD2 TYR A 469       0.905 -14.676  10.689  1.00  0.81           C  
ATOM   3628  CE1 TYR A 469       3.180 -14.969   9.136  1.00  0.81           C  
ATOM   3629  CE2 TYR A 469       1.168 -15.891  10.067  1.00  0.81           C  
ATOM   3630  OH  TYR A 469       2.571 -17.230   8.675  1.00  0.72           O  
ATOM   3631  CZ  TYR A 469       2.306 -16.028   9.294  1.00  0.79           C  
ATOM   3632  N   PHE A 470       4.359 -13.217  12.747  1.00  0.85           N  
ATOM   3633  CA  PHE A 470       5.766 -13.524  12.518  1.00  0.84           C  
ATOM   3634  C   PHE A 470       5.940 -14.971  12.075  1.00  0.83           C  
ATOM   3635  CB  PHE A 470       6.588 -13.260  13.784  1.00  0.82           C  
ATOM   3636  O   PHE A 470       5.239 -15.863  12.559  1.00  0.79           O  
ATOM   3637  CG  PHE A 470       6.150 -14.074  14.972  1.00  0.76           C  
ATOM   3638  CD1 PHE A 470       5.046 -13.693  15.725  1.00  0.70           C  
ATOM   3639  CD2 PHE A 470       6.843 -15.221  15.336  1.00  0.70           C  
ATOM   3640  CE1 PHE A 470       4.638 -14.444  16.825  1.00  0.67           C  
ATOM   3641  CE2 PHE A 470       6.442 -15.977  16.434  1.00  0.67           C  
ATOM   3642  CZ  PHE A 470       5.340 -15.586  17.178  1.00  0.65           C  
ATOM   3643  N   ALA A 471       6.632 -15.132  10.991  1.00  0.77           N  
ATOM   3644  CA  ALA A 471       7.019 -16.466  10.539  1.00  0.75           C  
ATOM   3645  C   ALA A 471       8.053 -17.084  11.476  1.00  0.75           C  
ATOM   3646  CB  ALA A 471       7.563 -16.408   9.114  1.00  0.73           C  
ATOM   3647  O   ALA A 471       9.175 -16.584  11.588  1.00  0.70           O  
ATOM   3648  N   VAL A 472       7.723 -18.092  12.183  1.00  0.69           N  
ATOM   3649  CA  VAL A 472       8.675 -18.952  12.878  1.00  0.68           C  
ATOM   3650  C   VAL A 472       9.207 -20.014  11.920  1.00  0.68           C  
ATOM   3651  CB  VAL A 472       8.036 -19.622  14.116  1.00  0.64           C  
ATOM   3652  O   VAL A 472       8.491 -20.952  11.563  1.00  0.65           O  
ATOM   3653  CG1 VAL A 472       9.091 -20.367  14.931  1.00  0.60           C  
ATOM   3654  CG2 VAL A 472       7.327 -18.580  14.979  1.00  0.59           C  
ATOM   3655  N   ALA A 473      10.345 -19.695  11.232  1.00  0.64           N  
ATOM   3656  CA  ALA A 473      10.934 -20.513  10.175  1.00  0.63           C  
ATOM   3657  C   ALA A 473      11.138 -21.951  10.644  1.00  0.64           C  
ATOM   3658  CB  ALA A 473      12.261 -19.913   9.716  1.00  0.58           C  
ATOM   3659  O   ALA A 473      11.101 -22.884   9.838  1.00  0.60           O  
ATOM   3660  N   ASP A 474      11.221 -22.206  11.970  1.00  0.61           N  
ATOM   3661  CA  ASP A 474      11.902 -23.464  12.264  1.00  0.61           C  
ATOM   3662  C   ASP A 474      11.155 -24.256  13.335  1.00  0.61           C  
ATOM   3663  CB  ASP A 474      13.342 -23.204  12.711  1.00  0.55           C  
ATOM   3664  O   ASP A 474      11.532 -25.384  13.657  1.00  0.57           O  
ATOM   3665  CG  ASP A 474      14.223 -22.675  11.594  1.00  0.51           C  
ATOM   3666  OD1 ASP A 474      13.967 -22.992  10.412  1.00  0.54           O  
ATOM   3667  OD2 ASP A 474      15.185 -21.936  11.898  1.00  0.60           O  
ATOM   3668  N   VAL A 475      10.036 -23.709  13.793  1.00  0.51           N  
ATOM   3669  CA  VAL A 475       9.606 -24.296  15.057  1.00  0.50           C  
ATOM   3670  C   VAL A 475       8.081 -24.292  15.137  1.00  0.50           C  
ATOM   3671  CB  VAL A 475      10.204 -23.542  16.266  1.00  0.45           C  
ATOM   3672  O   VAL A 475       7.456 -23.229  15.146  1.00  0.47           O  
ATOM   3673  CG1 VAL A 475       9.945 -24.307  17.562  1.00  0.38           C  
ATOM   3674  CG2 VAL A 475      11.702 -23.317  16.065  1.00  0.39           C  
ATOM   3675  N   SER A 476       7.294 -25.036  14.317  1.00  0.56           N  
ATOM   3676  CA  SER A 476       5.923 -25.481  14.548  1.00  0.56           C  
ATOM   3677  C   SER A 476       4.970 -24.898  13.510  1.00  0.56           C  
ATOM   3678  CB  SER A 476       5.462 -25.091  15.953  1.00  0.49           C  
ATOM   3679  O   SER A 476       5.158 -23.768  13.053  1.00  0.52           O  
ATOM   3680  OG  SER A 476       5.315 -23.685  16.061  1.00  0.45           O  
ATOM   3681  N   ASP A 477       4.121 -25.694  12.985  1.00  0.59           N  
ATOM   3682  CA  ASP A 477       2.842 -25.430  12.333  1.00  0.58           C  
ATOM   3683  C   ASP A 477       2.084 -24.311  13.043  1.00  0.59           C  
ATOM   3684  CB  ASP A 477       1.989 -26.699  12.291  1.00  0.54           C  
ATOM   3685  O   ASP A 477       1.033 -23.871  12.573  1.00  0.57           O  
ATOM   3686  CG  ASP A 477       2.489 -27.718  11.282  1.00  0.51           C  
ATOM   3687  OD1 ASP A 477       3.144 -27.325  10.293  1.00  0.51           O  
ATOM   3688  OD2 ASP A 477       2.222 -28.923  11.476  1.00  0.55           O  
ATOM   3689  N   VAL A 478       2.693 -23.979  14.274  1.00  0.58           N  
ATOM   3690  CA  VAL A 478       1.939 -22.953  14.986  1.00  0.56           C  
ATOM   3691  C   VAL A 478       2.293 -21.574  14.434  1.00  0.58           C  
ATOM   3692  CB  VAL A 478       2.207 -23.003  16.507  1.00  0.51           C  
ATOM   3693  O   VAL A 478       3.318 -20.996  14.803  1.00  0.54           O  
ATOM   3694  CG1 VAL A 478       1.327 -21.996  17.244  1.00  0.41           C  
ATOM   3695  CG2 VAL A 478       1.974 -24.415  17.043  1.00  0.42           C  
ATOM   3696  N   LYS A 479       1.512 -21.251  13.521  1.00  0.68           N  
ATOM   3697  CA  LYS A 479       1.408 -19.895  12.989  1.00  0.66           C  
ATOM   3698  C   LYS A 479       0.436 -19.055  13.813  1.00  0.68           C  
ATOM   3699  CB  LYS A 479       0.966 -19.925  11.526  1.00  0.62           C  
ATOM   3700  O   LYS A 479      -0.772 -19.298  13.795  1.00  0.62           O  
ATOM   3701  CG  LYS A 479       1.921 -20.670  10.605  1.00  0.57           C  
ATOM   3702  CD  LYS A 479       1.381 -20.747   9.183  1.00  0.57           C  
ATOM   3703  CE  LYS A 479       2.269 -21.606   8.293  1.00  0.50           C  
ATOM   3704  NZ  LYS A 479       1.673 -21.799   6.937  1.00  0.42           N  
ATOM   3705  N   ASP A 480       1.061 -18.349  14.805  1.00  0.76           N  
ATOM   3706  CA  ASP A 480       0.288 -17.525  15.728  1.00  0.76           C  
ATOM   3707  C   ASP A 480       0.603 -16.043  15.539  1.00  0.78           C  
ATOM   3708  CB  ASP A 480       0.560 -17.940  17.176  1.00  0.72           C  
ATOM   3709  O   ASP A 480       1.589 -15.692  14.887  1.00  0.75           O  
ATOM   3710  CG  ASP A 480      -0.512 -17.466  18.141  1.00  0.69           C  
ATOM   3711  OD1 ASP A 480      -1.525 -16.887  17.691  1.00  0.69           O  
ATOM   3712  OD2 ASP A 480      -0.342 -17.670  19.362  1.00  0.71           O  
ATOM   3713  N   ALA A 481      -0.348 -15.189  15.786  1.00  0.85           N  
ATOM   3714  CA  ALA A 481      -0.171 -13.741  15.865  1.00  0.86           C  
ATOM   3715  C   ALA A 481      -0.255 -13.257  17.310  1.00  0.86           C  
ATOM   3716  CB  ALA A 481      -1.215 -13.030  15.007  1.00  0.84           C  
ATOM   3717  O   ALA A 481      -1.245 -13.510  18.000  1.00  0.84           O  
ATOM   3718  N   ASP A 482       0.724 -12.524  17.721  1.00  0.89           N  
ATOM   3719  CA  ASP A 482       0.777 -11.877  19.028  1.00  0.89           C  
ATOM   3720  C   ASP A 482      -0.070 -10.607  19.047  1.00  0.91           C  
ATOM   3721  CB  ASP A 482       2.223 -11.550  19.407  1.00  0.87           C  
ATOM   3722  O   ASP A 482      -0.032  -9.815  18.103  1.00  0.90           O  
ATOM   3723  CG  ASP A 482       3.073 -12.790  19.627  1.00  0.78           C  
ATOM   3724  OD1 ASP A 482       2.518 -13.857  19.967  1.00  0.73           O  
ATOM   3725  OD2 ASP A 482       4.308 -12.698  19.461  1.00  0.79           O  
ATOM   3726  N   ASP A 483      -0.830 -10.467  20.069  1.00  0.91           N  
ATOM   3727  CA  ASP A 483      -1.528  -9.202  20.279  1.00  0.92           C  
ATOM   3728  C   ASP A 483      -0.615  -8.175  20.943  1.00  0.92           C  
ATOM   3729  CB  ASP A 483      -2.783  -9.416  21.127  1.00  0.91           C  
ATOM   3730  O   ASP A 483      -0.441  -8.188  22.164  1.00  0.92           O  
ATOM   3731  CG  ASP A 483      -3.705  -8.209  21.138  1.00  0.89           C  
ATOM   3732  OD1 ASP A 483      -3.290  -7.122  20.682  1.00  0.89           O  
ATOM   3733  OD2 ASP A 483      -4.854  -8.346  21.610  1.00  0.89           O  
ATOM   3734  N   THR A 484      -0.102  -7.234  20.205  1.00  0.94           N  
ATOM   3735  CA  THR A 484       0.841  -6.227  20.677  1.00  0.95           C  
ATOM   3736  C   THR A 484       0.141  -5.206  21.570  1.00  0.94           C  
ATOM   3737  CB  THR A 484       1.521  -5.503  19.501  1.00  0.94           C  
ATOM   3738  O   THR A 484       0.795  -4.465  22.307  1.00  0.94           O  
ATOM   3739  CG2 THR A 484       2.171  -6.497  18.544  1.00  0.92           C  
ATOM   3740  OG1 THR A 484       0.541  -4.740  18.786  1.00  0.92           O  
ATOM   3741  N   THR A 485      -1.170  -5.151  21.578  1.00  0.95           N  
ATOM   3742  CA  THR A 485      -1.973  -4.208  22.349  1.00  0.95           C  
ATOM   3743  C   THR A 485      -2.558  -4.882  23.587  1.00  0.94           C  
ATOM   3744  CB  THR A 485      -3.111  -3.616  21.498  1.00  0.94           C  
ATOM   3745  O   THR A 485      -3.383  -4.295  24.289  1.00  0.92           O  
ATOM   3746  CG2 THR A 485      -2.565  -2.679  20.425  1.00  0.89           C  
ATOM   3747  OG1 THR A 485      -3.831  -4.681  20.865  1.00  0.91           O  
ATOM   3748  N   GLY A 486      -2.169  -6.120  23.909  1.00  0.93           N  
ATOM   3749  CA  GLY A 486      -2.722  -6.915  24.994  1.00  0.93           C  
ATOM   3750  C   GLY A 486      -2.602  -6.241  26.348  1.00  0.92           C  
ATOM   3751  O   GLY A 486      -3.435  -6.458  27.231  1.00  0.90           O  
ATOM   3752  N   HIS A 487      -1.697  -5.312  26.482  1.00  0.93           N  
ATOM   3753  CA  HIS A 487      -1.491  -4.611  27.745  1.00  0.94           C  
ATOM   3754  C   HIS A 487      -2.063  -3.199  27.691  1.00  0.94           C  
ATOM   3755  CB  HIS A 487      -0.002  -4.562  28.094  1.00  0.93           C  
ATOM   3756  O   HIS A 487      -2.010  -2.465  28.681  1.00  0.94           O  
ATOM   3757  CG  HIS A 487       0.819  -3.790  27.110  1.00  0.89           C  
ATOM   3758  CD2 HIS A 487       1.263  -2.512  27.132  1.00  0.84           C  
ATOM   3759  ND1 HIS A 487       1.275  -4.338  25.930  1.00  0.84           N  
ATOM   3760  CE1 HIS A 487       1.966  -3.426  25.267  1.00  0.84           C  
ATOM   3761  NE2 HIS A 487       1.974  -2.309  25.975  1.00  0.85           N  
ATOM   3762  N   VAL A 488      -2.641  -2.746  26.512  1.00  0.95           N  
ATOM   3763  CA  VAL A 488      -3.267  -1.443  26.311  1.00  0.95           C  
ATOM   3764  C   VAL A 488      -4.624  -1.620  25.634  1.00  0.94           C  
ATOM   3765  CB  VAL A 488      -2.371  -0.506  25.471  1.00  0.93           C  
ATOM   3766  O   VAL A 488      -4.911  -0.973  24.624  1.00  0.92           O  
ATOM   3767  CG1 VAL A 488      -1.135  -0.085  26.265  1.00  0.86           C  
ATOM   3768  CG2 VAL A 488      -1.964  -1.187  24.165  1.00  0.85           C  
ATOM   3769  N   LEU A 489      -5.533  -2.324  26.189  1.00  0.92           N  
ATOM   3770  CA  LEU A 489      -6.731  -2.913  25.600  1.00  0.92           C  
ATOM   3771  C   LEU A 489      -7.673  -1.830  25.085  1.00  0.91           C  
ATOM   3772  CB  LEU A 489      -7.456  -3.791  26.624  1.00  0.90           C  
ATOM   3773  O   LEU A 489      -8.328  -2.009  24.056  1.00  0.89           O  
ATOM   3774  CG  LEU A 489      -6.728  -5.062  27.064  1.00  0.86           C  
ATOM   3775  CD1 LEU A 489      -7.498  -5.753  28.184  1.00  0.81           C  
ATOM   3776  CD2 LEU A 489      -6.533  -6.004  25.881  1.00  0.81           C  
ATOM   3777  N   SER A 490      -7.814  -0.714  25.663  1.00  0.94           N  
ATOM   3778  CA  SER A 490      -8.750   0.357  25.336  1.00  0.94           C  
ATOM   3779  C   SER A 490      -8.018   1.594  24.827  1.00  0.94           C  
ATOM   3780  CB  SER A 490      -9.596   0.721  26.557  1.00  0.92           C  
ATOM   3781  O   SER A 490      -8.417   2.722  25.120  1.00  0.92           O  
ATOM   3782  OG  SER A 490     -10.198  -0.434  27.115  1.00  0.83           O  
ATOM   3783  N   TYR A 491      -7.016   1.326  23.971  1.00  0.95           N  
ATOM   3784  CA  TYR A 491      -6.083   2.409  23.682  1.00  0.96           C  
ATOM   3785  C   TYR A 491      -6.301   2.956  22.276  1.00  0.95           C  
ATOM   3786  CB  TYR A 491      -4.637   1.929  23.838  1.00  0.95           C  
ATOM   3787  O   TYR A 491      -6.445   4.167  22.090  1.00  0.95           O  
ATOM   3788  CG  TYR A 491      -3.616   3.035  23.729  1.00  0.95           C  
ATOM   3789  CD1 TYR A 491      -3.601   4.088  24.641  1.00  0.93           C  
ATOM   3790  CD2 TYR A 491      -2.664   3.030  22.715  1.00  0.93           C  
ATOM   3791  CE1 TYR A 491      -2.662   5.110  24.544  1.00  0.92           C  
ATOM   3792  CE2 TYR A 491      -1.721   4.047  22.608  1.00  0.92           C  
ATOM   3793  OH  TYR A 491      -0.797   6.090  23.425  1.00  0.90           O  
ATOM   3794  CZ  TYR A 491      -1.728   5.081  23.526  1.00  0.92           C  
ATOM   3795  N   ILE A 492      -6.448   2.171  21.295  1.00  0.96           N  
ATOM   3796  CA  ILE A 492      -6.664   2.563  19.907  1.00  0.97           C  
ATOM   3797  C   ILE A 492      -8.149   2.459  19.567  1.00  0.96           C  
ATOM   3798  CB  ILE A 492      -5.830   1.695  18.938  1.00  0.96           C  
ATOM   3799  O   ILE A 492      -8.716   1.364  19.559  1.00  0.96           O  
ATOM   3800  CG1 ILE A 492      -4.346   1.746  19.319  1.00  0.96           C  
ATOM   3801  CG2 ILE A 492      -6.040   2.149  17.490  1.00  0.96           C  
ATOM   3802  CD1 ILE A 492      -3.467   0.804  18.508  1.00  0.95           C  
ATOM   3803  N   PRO A 493      -8.802   3.619  19.312  1.00  0.96           N  
ATOM   3804  CA  PRO A 493     -10.206   3.532  18.902  1.00  0.96           C  
ATOM   3805  C   PRO A 493     -10.388   2.797  17.575  1.00  0.96           C  
ATOM   3806  CB  PRO A 493     -10.628   4.998  18.777  1.00  0.96           C  
ATOM   3807  O   PRO A 493      -9.467   2.757  16.756  1.00  0.96           O  
ATOM   3808  CG  PRO A 493      -9.654   5.750  19.625  1.00  0.94           C  
ATOM   3809  CD  PRO A 493      -8.340   5.023  19.601  1.00  0.94           C  
ATOM   3810  N   ASN A 494     -11.557   2.290  17.308  1.00  0.94           N  
ATOM   3811  CA  ASN A 494     -11.903   1.632  16.052  1.00  0.94           C  
ATOM   3812  C   ASN A 494     -11.755   2.579  14.864  1.00  0.93           C  
ATOM   3813  CB  ASN A 494     -13.326   1.074  16.112  1.00  0.92           C  
ATOM   3814  O   ASN A 494     -11.776   3.800  15.032  1.00  0.92           O  
ATOM   3815  CG  ASN A 494     -13.396  -0.273  16.804  1.00  0.88           C  
ATOM   3816  ND2 ASN A 494     -14.569  -0.611  17.327  1.00  0.87           N  
ATOM   3817  OD1 ASN A 494     -12.404  -1.004  16.867  1.00  0.86           O  
ATOM   3818  N   GLY A 495     -11.658   1.980  13.682  1.00  0.94           N  
ATOM   3819  CA  GLY A 495     -11.522   2.725  12.441  1.00  0.94           C  
ATOM   3820  C   GLY A 495     -10.078   2.961  12.041  1.00  0.94           C  
ATOM   3821  O   GLY A 495      -9.744   4.013  11.492  1.00  0.94           O  
ATOM   3822  N   VAL A 496      -9.195   2.062  12.400  1.00  0.96           N  
ATOM   3823  CA  VAL A 496      -7.828   2.064  11.888  1.00  0.96           C  
ATOM   3824  C   VAL A 496      -7.847   1.971  10.364  1.00  0.96           C  
ATOM   3825  CB  VAL A 496      -6.998   0.904  12.483  1.00  0.96           C  
ATOM   3826  O   VAL A 496      -8.421   1.037   9.800  1.00  0.95           O  
ATOM   3827  CG1 VAL A 496      -5.608   0.856  11.852  1.00  0.94           C  
ATOM   3828  CG2 VAL A 496      -6.895   1.046  14.000  1.00  0.94           C  
ATOM   3829  N   PHE A 497      -7.152   2.931   9.686  1.00  0.96           N  
ATOM   3830  CA  PHE A 497      -7.224   3.022   8.232  1.00  0.96           C  
ATOM   3831  C   PHE A 497      -5.829   3.002   7.619  1.00  0.96           C  
ATOM   3832  CB  PHE A 497      -7.967   4.293   7.808  1.00  0.96           C  
ATOM   3833  O   PHE A 497      -5.681   2.840   6.406  1.00  0.95           O  
ATOM   3834  CG  PHE A 497      -7.275   5.565   8.216  1.00  0.95           C  
ATOM   3835  CD1 PHE A 497      -7.633   6.223   9.386  1.00  0.93           C  
ATOM   3836  CD2 PHE A 497      -6.265   6.104   7.428  1.00  0.93           C  
ATOM   3837  CE1 PHE A 497      -6.994   7.401   9.766  1.00  0.92           C  
ATOM   3838  CE2 PHE A 497      -5.622   7.280   7.802  1.00  0.92           C  
ATOM   3839  CZ  PHE A 497      -5.988   7.928   8.970  1.00  0.92           C  
ATOM   3840  N   ASP A 498      -4.850   3.158   8.413  1.00  0.96           N  
ATOM   3841  CA  ASP A 498      -3.465   3.145   7.953  1.00  0.96           C  
ATOM   3842  C   ASP A 498      -2.544   2.525   9.002  1.00  0.96           C  
ATOM   3843  CB  ASP A 498      -2.998   4.563   7.616  1.00  0.95           C  
ATOM   3844  O   ASP A 498      -2.621   2.867  10.183  1.00  0.96           O  
ATOM   3845  CG  ASP A 498      -1.644   4.594   6.929  1.00  0.92           C  
ATOM   3846  OD1 ASP A 498      -1.358   3.697   6.106  1.00  0.89           O  
ATOM   3847  OD2 ASP A 498      -0.856   5.521   7.214  1.00  0.90           O  
ATOM   3848  N   ILE A 499      -1.708   1.600   8.628  1.00  0.97           N  
ATOM   3849  CA  ILE A 499      -0.568   1.029   9.336  1.00  0.97           C  
ATOM   3850  C   ILE A 499       0.693   1.178   8.487  1.00  0.96           C  
ATOM   3851  CB  ILE A 499      -0.806  -0.457   9.686  1.00  0.96           C  
ATOM   3852  O   ILE A 499       0.759   0.665   7.368  1.00  0.95           O  
ATOM   3853  CG1 ILE A 499      -2.100  -0.614  10.493  1.00  0.96           C  
ATOM   3854  CG2 ILE A 499       0.391  -1.030  10.451  1.00  0.96           C  
ATOM   3855  CD1 ILE A 499      -2.458  -2.059  10.811  1.00  0.95           C  
ATOM   3856  N   GLN A 500       1.692   1.862   9.045  1.00  0.96           N  
ATOM   3857  CA  GLN A 500       2.978   2.101   8.400  1.00  0.96           C  
ATOM   3858  C   GLN A 500       4.132   1.863   9.370  1.00  0.96           C  
ATOM   3859  CB  GLN A 500       3.045   3.524   7.844  1.00  0.95           C  
ATOM   3860  O   GLN A 500       3.927   1.797  10.584  1.00  0.94           O  
ATOM   3861  CG  GLN A 500       2.071   3.785   6.703  1.00  0.85           C  
ATOM   3862  CD  GLN A 500       2.370   2.948   5.474  1.00  0.79           C  
ATOM   3863  NE2 GLN A 500       1.331   2.617   4.715  1.00  0.74           N  
ATOM   3864  OE1 GLN A 500       3.525   2.602   5.208  1.00  0.79           O  
ATOM   3865  N   GLY A 501       5.368   1.748   8.827  1.00  0.94           N  
ATOM   3866  CA  GLY A 501       6.503   1.584   9.721  1.00  0.94           C  
ATOM   3867  C   GLY A 501       7.830   1.500   8.991  1.00  0.91           C  
ATOM   3868  O   GLY A 501       7.874   1.576   7.762  1.00  0.88           O  
ATOM   3869  N   THR A 502       8.907   1.353   9.743  1.00  0.92           N  
ATOM   3870  CA  THR A 502      10.241   1.108   9.208  1.00  0.91           C  
ATOM   3871  C   THR A 502      11.013   0.142  10.102  1.00  0.91           C  
ATOM   3872  CB  THR A 502      11.034   2.420   9.061  1.00  0.89           C  
ATOM   3873  O   THR A 502      11.006   0.281  11.327  1.00  0.89           O  
ATOM   3874  CG2 THR A 502      11.199   3.117  10.407  1.00  0.82           C  
ATOM   3875  OG1 THR A 502      12.330   2.130   8.523  1.00  0.82           O  
ATOM   3876  N   GLY A 503      11.680  -0.808   9.509  1.00  0.89           N  
ATOM   3877  CA  GLY A 503      12.579  -1.730  10.186  1.00  0.89           C  
ATOM   3878  C   GLY A 503      13.854  -1.069  10.674  1.00  0.87           C  
ATOM   3879  O   GLY A 503      14.479  -1.542  11.626  1.00  0.85           O  
ATOM   3880  N   THR A 504      14.248  -0.021  10.074  1.00  0.88           N  
ATOM   3881  CA  THR A 504      15.466   0.706  10.416  1.00  0.87           C  
ATOM   3882  C   THR A 504      15.380   1.270  11.832  1.00  0.86           C  
ATOM   3883  CB  THR A 504      15.732   1.851   9.421  1.00  0.86           C  
ATOM   3884  O   THR A 504      16.334   1.168  12.605  1.00  0.83           O  
ATOM   3885  CG2 THR A 504      17.068   2.529   9.706  1.00  0.76           C  
ATOM   3886  OG1 THR A 504      15.751   1.323   8.089  1.00  0.78           O  
ATOM   3887  N   GLU A 505      14.177   1.726  12.174  1.00  0.85           N  
ATOM   3888  CA  GLU A 505      13.968   2.381  13.462  1.00  0.87           C  
ATOM   3889  C   GLU A 505      13.114   1.519  14.388  1.00  0.86           C  
ATOM   3890  CB  GLU A 505      13.315   3.752  13.269  1.00  0.84           C  
ATOM   3891  O   GLU A 505      12.776   1.937  15.497  1.00  0.84           O  
ATOM   3892  CG  GLU A 505      14.189   4.749  12.522  1.00  0.84           C  
ATOM   3893  CD  GLU A 505      15.485   5.074  13.248  1.00  0.78           C  
ATOM   3894  OE1 GLU A 505      15.508   5.023  14.499  1.00  0.82           O  
ATOM   3895  OE2 GLU A 505      16.484   5.382  12.561  1.00  0.83           O  
ATOM   3896  N   ASN A 506      12.665   0.295  13.968  1.00  0.90           N  
ATOM   3897  CA  ASN A 506      11.902  -0.720  14.686  1.00  0.91           C  
ATOM   3898  C   ASN A 506      10.619  -0.142  15.277  1.00  0.91           C  
ATOM   3899  CB  ASN A 506      12.755  -1.356  15.786  1.00  0.88           C  
ATOM   3900  O   ASN A 506      10.376  -0.263  16.479  1.00  0.89           O  
ATOM   3901  CG  ASN A 506      13.980  -2.062  15.240  1.00  0.84           C  
ATOM   3902  ND2 ASN A 506      15.152  -1.682  15.734  1.00  0.82           N  
ATOM   3903  OD1 ASN A 506      13.874  -2.941  14.381  1.00  0.80           O  
ATOM   3904  N   TYR A 507       9.779   0.470  14.496  1.00  0.94           N  
ATOM   3905  CA  TYR A 507       8.482   0.947  14.964  1.00  0.94           C  
ATOM   3906  C   TYR A 507       7.398   0.686  13.925  1.00  0.95           C  
ATOM   3907  CB  TYR A 507       8.545   2.442  15.290  1.00  0.93           C  
ATOM   3908  O   TYR A 507       7.691   0.535  12.737  1.00  0.94           O  
ATOM   3909  CG  TYR A 507       8.561   3.329  14.069  1.00  0.90           C  
ATOM   3910  CD1 TYR A 507       9.763   3.719  13.483  1.00  0.85           C  
ATOM   3911  CD2 TYR A 507       7.375   3.780  13.499  1.00  0.85           C  
ATOM   3912  CE1 TYR A 507       9.783   4.538  12.359  1.00  0.84           C  
ATOM   3913  CE2 TYR A 507       7.382   4.599  12.375  1.00  0.82           C  
ATOM   3914  OH  TYR A 507       8.603   5.783  10.700  1.00  0.74           O  
ATOM   3915  CZ  TYR A 507       8.589   4.972  11.813  1.00  0.83           C  
ATOM   3916  N   ILE A 508       6.132   0.807  14.321  1.00  0.96           N  
ATOM   3917  CA  ILE A 508       4.968   0.990  13.461  1.00  0.96           C  
ATOM   3918  C   ILE A 508       4.145   2.179  13.953  1.00  0.96           C  
ATOM   3919  CB  ILE A 508       4.095  -0.283  13.413  1.00  0.94           C  
ATOM   3920  O   ILE A 508       4.109   2.462  15.153  1.00  0.96           O  
ATOM   3921  CG1 ILE A 508       3.526  -0.593  14.802  1.00  0.72           C  
ATOM   3922  CG2 ILE A 508       4.899  -1.470  12.874  1.00  0.73           C  
ATOM   3923  CD1 ILE A 508       2.384  -1.601  14.793  1.00  0.69           C  
ATOM   3924  N   CYS A 509       3.549   2.850  13.031  1.00  0.97           N  
ATOM   3925  CA  CYS A 509       2.547   3.871  13.316  1.00  0.97           C  
ATOM   3926  C   CYS A 509       1.167   3.427  12.844  1.00  0.97           C  
ATOM   3927  CB  CYS A 509       2.923   5.193  12.649  1.00  0.95           C  
ATOM   3928  O   CYS A 509       1.043   2.768  11.810  1.00  0.97           O  
ATOM   3929  SG  CYS A 509       2.906   5.129  10.844  1.00  0.66           S  
ATOM   3930  N   VAL A 510       0.149   3.787  13.589  1.00  0.97           N  
ATOM   3931  CA  VAL A 510      -1.248   3.444  13.341  1.00  0.97           C  
ATOM   3932  C   VAL A 510      -2.105   4.708  13.378  1.00  0.97           C  
ATOM   3933  CB  VAL A 510      -1.771   2.416  14.368  1.00  0.97           C  
ATOM   3934  O   VAL A 510      -2.102   5.439  14.371  1.00  0.97           O  
ATOM   3935  CG1 VAL A 510      -3.222   2.045  14.070  1.00  0.96           C  
ATOM   3936  CG2 VAL A 510      -0.887   1.170  14.372  1.00  0.96           C  
ATOM   3937  N   ASN A 511      -2.843   4.951  12.320  1.00  0.97           N  
ATOM   3938  CA  ASN A 511      -3.812   6.038  12.225  1.00  0.97           C  
ATOM   3939  C   ASN A 511      -5.245   5.518  12.287  1.00  0.97           C  
ATOM   3940  CB  ASN A 511      -3.594   6.841  10.940  1.00  0.97           C  
ATOM   3941  O   ASN A 511      -5.572   4.508  11.661  1.00  0.96           O  
ATOM   3942  CG  ASN A 511      -2.222   7.483  10.879  1.00  0.95           C  
ATOM   3943  ND2 ASN A 511      -1.555   7.351   9.739  1.00  0.94           N  
ATOM   3944  OD1 ASN A 511      -1.765   8.093  11.850  1.00  0.93           O  
ATOM   3945  N   SER A 512      -6.167   6.199  12.995  1.00  0.97           N  
ATOM   3946  CA  SER A 512      -7.544   5.776  13.227  1.00  0.96           C  
ATOM   3947  C   SER A 512      -8.519   6.931  13.029  1.00  0.96           C  
ATOM   3948  CB  SER A 512      -7.699   5.203  14.637  1.00  0.96           C  
ATOM   3949  O   SER A 512      -8.243   8.060  13.440  1.00  0.95           O  
ATOM   3950  OG  SER A 512      -9.049   4.861  14.896  1.00  0.90           O  
ATOM   3951  N   THR A 513      -9.680   6.668  12.505  1.00  0.95           N  
ATOM   3952  CA  THR A 513     -10.751   7.639  12.306  1.00  0.95           C  
ATOM   3953  C   THR A 513     -11.393   8.016  13.638  1.00  0.94           C  
ATOM   3954  CB  THR A 513     -11.828   7.095  11.349  1.00  0.94           C  
ATOM   3955  O   THR A 513     -12.017   9.073  13.755  1.00  0.92           O  
ATOM   3956  CG2 THR A 513     -11.270   6.910   9.942  1.00  0.88           C  
ATOM   3957  OG1 THR A 513     -12.297   5.832  11.836  1.00  0.90           O  
ATOM   3958  N   GLY A 514     -11.255   7.143  14.651  1.00  0.95           N  
ATOM   3959  CA  GLY A 514     -11.768   7.415  15.985  1.00  0.95           C  
ATOM   3960  C   GLY A 514     -10.971   8.472  16.726  1.00  0.94           C  
ATOM   3961  O   GLY A 514     -11.429   9.005  17.739  1.00  0.93           O  
ATOM   3962  N   ALA A 515      -9.784   8.783  16.204  1.00  0.96           N  
ATOM   3963  CA  ALA A 515      -8.927   9.853  16.707  1.00  0.96           C  
ATOM   3964  C   ALA A 515      -8.015  10.390  15.607  1.00  0.96           C  
ATOM   3965  CB  ALA A 515      -8.095   9.358  17.888  1.00  0.95           C  
ATOM   3966  O   ALA A 515      -6.813  10.117  15.601  1.00  0.95           O  
ATOM   3967  N   TYR A 516      -8.558  11.250  14.716  1.00  0.96           N  
ATOM   3968  CA  TYR A 516      -7.906  11.712  13.497  1.00  0.96           C  
ATOM   3969  C   TYR A 516      -6.675  12.551  13.820  1.00  0.96           C  
ATOM   3970  CB  TYR A 516      -8.882  12.526  12.641  1.00  0.95           C  
ATOM   3971  O   TYR A 516      -5.769  12.678  12.994  1.00  0.96           O  
ATOM   3972  CG  TYR A 516      -9.691  11.688  11.681  1.00  0.92           C  
ATOM   3973  CD1 TYR A 516      -9.099  11.112  10.558  1.00  0.86           C  
ATOM   3974  CD2 TYR A 516     -11.048  11.472  11.893  1.00  0.86           C  
ATOM   3975  CE1 TYR A 516      -9.842  10.341   9.670  1.00  0.86           C  
ATOM   3976  CE2 TYR A 516     -11.800  10.702  11.011  1.00  0.85           C  
ATOM   3977  OH  TYR A 516     -11.928   9.380   9.028  1.00  0.77           O  
ATOM   3978  CZ  TYR A 516     -11.189  10.142   9.904  1.00  0.85           C  
ATOM   3979  N   ASN A 517      -6.627  13.114  15.019  1.00  0.97           N  
ATOM   3980  CA  ASN A 517      -5.548  14.007  15.426  1.00  0.97           C  
ATOM   3981  C   ASN A 517      -4.442  13.253  16.158  1.00  0.97           C  
ATOM   3982  CB  ASN A 517      -6.089  15.138  16.302  1.00  0.97           C  
ATOM   3983  O   ASN A 517      -3.589  13.866  16.803  1.00  0.97           O  
ATOM   3984  CG  ASN A 517      -6.578  14.649  17.651  1.00  0.94           C  
ATOM   3985  ND2 ASN A 517      -6.115  15.290  18.718  1.00  0.91           N  
ATOM   3986  OD1 ASN A 517      -7.365  13.702  17.734  1.00  0.90           O  
ATOM   3987  N   ARG A 518      -4.441  11.877  16.182  1.00  0.98           N  
ATOM   3988  CA  ARG A 518      -3.443  11.071  16.879  1.00  0.98           C  
ATOM   3989  C   ARG A 518      -2.777  10.082  15.929  1.00  0.98           C  
ATOM   3990  CB  ARG A 518      -4.081  10.323  18.052  1.00  0.97           C  
ATOM   3991  O   ARG A 518      -3.449   9.449  15.112  1.00  0.97           O  
ATOM   3992  CG  ARG A 518      -4.608  11.233  19.149  1.00  0.96           C  
ATOM   3993  CD  ARG A 518      -5.182  10.439  20.314  1.00  0.95           C  
ATOM   3994  NE  ARG A 518      -5.736  11.314  21.343  1.00  0.94           N  
ATOM   3995  NH1 ARG A 518      -6.591   9.599  22.634  1.00  0.90           N  
ATOM   3996  NH2 ARG A 518      -6.855  11.778  23.294  1.00  0.89           N  
ATOM   3997  CZ  ARG A 518      -6.393  10.895  22.421  1.00  0.92           C  
ATOM   3998  N   ILE A 519      -1.480   9.920  16.080  1.00  0.98           N  
ATOM   3999  CA  ILE A 519      -0.702   8.810  15.540  1.00  0.98           C  
ATOM   4000  C   ILE A 519      -0.255   7.892  16.676  1.00  0.98           C  
ATOM   4001  CB  ILE A 519       0.523   9.314  14.745  1.00  0.97           C  
ATOM   4002  O   ILE A 519       0.488   8.312  17.566  1.00  0.97           O  
ATOM   4003  CG1 ILE A 519       0.083  10.285  13.643  1.00  0.97           C  
ATOM   4004  CG2 ILE A 519       1.306   8.136  14.155  1.00  0.97           C  
ATOM   4005  CD1 ILE A 519       1.235  10.882  12.848  1.00  0.96           C  
ATOM   4006  N   TYR A 520      -0.718   6.721  16.693  1.00  0.97           N  
ATOM   4007  CA  TYR A 520      -0.279   5.725  17.663  1.00  0.97           C  
ATOM   4008  C   TYR A 520       1.016   5.059  17.213  1.00  0.97           C  
ATOM   4009  CB  TYR A 520      -1.364   4.665  17.875  1.00  0.97           C  
ATOM   4010  O   TYR A 520       1.108   4.564  16.087  1.00  0.97           O  
ATOM   4011  CG  TYR A 520      -2.666   5.226  18.393  1.00  0.97           C  
ATOM   4012  CD1 TYR A 520      -2.929   5.280  19.760  1.00  0.96           C  
ATOM   4013  CD2 TYR A 520      -3.637   5.702  17.518  1.00  0.96           C  
ATOM   4014  CE1 TYR A 520      -4.128   5.794  20.243  1.00  0.95           C  
ATOM   4015  CE2 TYR A 520      -4.839   6.218  17.989  1.00  0.95           C  
ATOM   4016  OH  TYR A 520      -6.264   6.770  19.823  1.00  0.93           O  
ATOM   4017  CZ  TYR A 520      -5.075   6.260  19.351  1.00  0.94           C  
ATOM   4018  N   ILE A 521       1.998   5.001  18.112  1.00  0.97           N  
ATOM   4019  CA  ILE A 521       3.326   4.474  17.816  1.00  0.97           C  
ATOM   4020  C   ILE A 521       3.600   3.249  18.687  1.00  0.97           C  
ATOM   4021  CB  ILE A 521       4.420   5.543  18.035  1.00  0.96           C  
ATOM   4022  O   ILE A 521       3.547   3.329  19.916  1.00  0.96           O  
ATOM   4023  CG1 ILE A 521       4.140   6.777  17.171  1.00  0.93           C  
ATOM   4024  CG2 ILE A 521       5.806   4.966  17.733  1.00  0.93           C  
ATOM   4025  CD1 ILE A 521       4.263   6.526  15.674  1.00  0.88           C  
ATOM   4026  N   TYR A 522       3.925   2.208  18.010  1.00  0.96           N  
ATOM   4027  CA  TYR A 522       4.484   1.022  18.649  1.00  0.96           C  
ATOM   4028  C   TYR A 522       5.965   0.872  18.319  1.00  0.95           C  
ATOM   4029  CB  TYR A 522       3.723  -0.234  18.213  1.00  0.96           C  
ATOM   4030  O   TYR A 522       6.328   0.611  17.170  1.00  0.94           O  
ATOM   4031  CG  TYR A 522       4.240  -1.505  18.841  1.00  0.95           C  
ATOM   4032  CD1 TYR A 522       4.206  -1.687  20.222  1.00  0.94           C  
ATOM   4033  CD2 TYR A 522       4.763  -2.527  18.055  1.00  0.94           C  
ATOM   4034  CE1 TYR A 522       4.683  -2.856  20.805  1.00  0.93           C  
ATOM   4035  CE2 TYR A 522       5.243  -3.700  18.628  1.00  0.93           C  
ATOM   4036  OH  TYR A 522       5.672  -5.016  20.573  1.00  0.90           O  
ATOM   4037  CZ  TYR A 522       5.198  -3.856  20.001  1.00  0.93           C  
ATOM   4038  N   LYS A 523       6.758   1.035  19.352  1.00  0.95           N  
ATOM   4039  CA  LYS A 523       8.191   0.782  19.239  1.00  0.95           C  
ATOM   4040  C   LYS A 523       8.554  -0.587  19.808  1.00  0.94           C  
ATOM   4041  CB  LYS A 523       8.987   1.874  19.954  1.00  0.93           C  
ATOM   4042  O   LYS A 523       8.183  -0.914  20.937  1.00  0.93           O  
ATOM   4043  CG  LYS A 523      10.481   1.841  19.665  1.00  0.85           C  
ATOM   4044  CD  LYS A 523      11.175   3.101  20.166  1.00  0.81           C  
ATOM   4045  CE  LYS A 523      12.665   3.083  19.851  1.00  0.75           C  
ATOM   4046  NZ  LYS A 523      13.318   4.384  20.185  1.00  0.71           N  
ATOM   4047  N   PHE A 524       9.333  -1.359  19.036  1.00  0.94           N  
ATOM   4048  CA  PHE A 524       9.709  -2.713  19.425  1.00  0.93           C  
ATOM   4049  C   PHE A 524      11.181  -2.974  19.127  1.00  0.92           C  
ATOM   4050  CB  PHE A 524       8.837  -3.744  18.701  1.00  0.93           C  
ATOM   4051  O   PHE A 524      11.742  -2.398  18.192  1.00  0.89           O  
ATOM   4052  CG  PHE A 524       8.961  -3.698  17.202  1.00  0.92           C  
ATOM   4053  CD1 PHE A 524       8.154  -2.853  16.449  1.00  0.90           C  
ATOM   4054  CD2 PHE A 524       9.884  -4.501  16.545  1.00  0.89           C  
ATOM   4055  CE1 PHE A 524       8.267  -2.809  15.061  1.00  0.89           C  
ATOM   4056  CE2 PHE A 524      10.002  -4.463  15.159  1.00  0.88           C  
ATOM   4057  CZ  PHE A 524       9.192  -3.617  14.419  1.00  0.88           C  
ATOM   4058  N   LEU A 525      11.830  -3.736  19.917  1.00  0.91           N  
ATOM   4059  CA  LEU A 525      13.201  -4.199  19.729  1.00  0.90           C  
ATOM   4060  C   LEU A 525      13.335  -5.670  20.110  1.00  0.89           C  
ATOM   4061  CB  LEU A 525      14.171  -3.355  20.559  1.00  0.89           C  
ATOM   4062  O   LEU A 525      12.937  -6.070  21.207  1.00  0.87           O  
ATOM   4063  CG  LEU A 525      15.654  -3.711  20.440  1.00  0.86           C  
ATOM   4064  CD1 LEU A 525      16.147  -3.457  19.019  1.00  0.82           C  
ATOM   4065  CD2 LEU A 525      16.478  -2.918  21.448  1.00  0.82           C  
ATOM   4066  N   PHE A 526      13.941  -6.346  19.177  1.00  0.88           N  
ATOM   4067  CA  PHE A 526      14.241  -7.753  19.418  1.00  0.87           C  
ATOM   4068  C   PHE A 526      15.746  -7.994  19.407  1.00  0.85           C  
ATOM   4069  CB  PHE A 526      13.560  -8.637  18.369  1.00  0.86           C  
ATOM   4070  O   PHE A 526      16.463  -7.438  18.572  1.00  0.82           O  
ATOM   4071  CG  PHE A 526      12.060  -8.675  18.489  1.00  0.86           C  
ATOM   4072  CD1 PHE A 526      11.435  -9.656  19.249  1.00  0.84           C  
ATOM   4073  CD2 PHE A 526      11.276  -7.729  17.842  1.00  0.84           C  
ATOM   4074  CE1 PHE A 526      10.047  -9.694  19.361  1.00  0.85           C  
ATOM   4075  CE2 PHE A 526       9.889  -7.761  17.950  1.00  0.85           C  
ATOM   4076  CZ  PHE A 526       9.276  -8.744  18.709  1.00  0.83           C  
ATOM   4077  N   LYS A 527      16.192  -8.758  20.279  1.00  0.87           N  
ATOM   4078  CA  LYS A 527      17.505  -9.398  20.267  1.00  0.87           C  
ATOM   4079  C   LYS A 527      17.379 -10.913  20.399  1.00  0.85           C  
ATOM   4080  CB  LYS A 527      18.382  -8.845  21.391  1.00  0.86           C  
ATOM   4081  O   LYS A 527      16.766 -11.410  21.346  1.00  0.82           O  
ATOM   4082  CG  LYS A 527      19.815  -9.357  21.366  1.00  0.87           C  
ATOM   4083  CD  LYS A 527      20.630  -8.791  22.522  1.00  0.88           C  
ATOM   4084  CE  LYS A 527      22.043  -9.359  22.541  1.00  0.88           C  
ATOM   4085  NZ  LYS A 527      22.808  -8.901  23.740  1.00  0.88           N  
ATOM   4086  N   ASP A 528      17.955 -11.639  19.460  1.00  0.84           N  
ATOM   4087  CA  ASP A 528      17.999 -13.098  19.462  1.00  0.83           C  
ATOM   4088  C   ASP A 528      16.619 -13.688  19.743  1.00  0.81           C  
ATOM   4089  CB  ASP A 528      19.007 -13.604  20.496  1.00  0.81           C  
ATOM   4090  O   ASP A 528      16.474 -14.562  20.601  1.00  0.76           O  
ATOM   4091  CG  ASP A 528      20.400 -13.034  20.294  1.00  0.83           C  
ATOM   4092  OD1 ASP A 528      20.857 -12.937  19.134  1.00  0.84           O  
ATOM   4093  OD2 ASP A 528      21.048 -12.681  21.303  1.00  0.87           O  
ATOM   4094  N   SER A 529      15.491 -13.177  19.261  1.00  0.80           N  
ATOM   4095  CA  SER A 529      14.083 -13.553  19.331  1.00  0.80           C  
ATOM   4096  C   SER A 529      13.457 -13.110  20.649  1.00  0.81           C  
ATOM   4097  CB  SER A 529      13.922 -15.065  19.163  1.00  0.78           C  
ATOM   4098  O   SER A 529      12.242 -13.215  20.831  1.00  0.80           O  
ATOM   4099  OG  SER A 529      14.507 -15.501  17.948  1.00  0.76           O  
ATOM   4100  N   VAL A 530      14.246 -12.606  21.611  1.00  0.84           N  
ATOM   4101  CA  VAL A 530      13.725 -12.029  22.846  1.00  0.85           C  
ATOM   4102  C   VAL A 530      13.307 -10.581  22.603  1.00  0.86           C  
ATOM   4103  CB  VAL A 530      14.764 -12.100  23.987  1.00  0.84           C  
ATOM   4104  O   VAL A 530      14.109  -9.765  22.144  1.00  0.86           O  
ATOM   4105  CG1 VAL A 530      14.187 -11.523  25.279  1.00  0.85           C  
ATOM   4106  CG2 VAL A 530      15.223 -13.541  24.201  1.00  0.84           C  
ATOM   4107  N   GLN A 531      12.076 -10.293  22.903  1.00  0.86           N  
ATOM   4108  CA  GLN A 531      11.565  -8.928  22.840  1.00  0.87           C  
ATOM   4109  C   GLN A 531      12.131  -8.076  23.973  1.00  0.87           C  
ATOM   4110  CB  GLN A 531      10.037  -8.922  22.893  1.00  0.85           C  
ATOM   4111  O   GLN A 531      11.778  -8.269  25.138  1.00  0.85           O  
ATOM   4112  CG  GLN A 531       9.414  -7.577  22.545  1.00  0.84           C  
ATOM   4113  CD  GLN A 531       7.901  -7.638  22.446  1.00  0.82           C  
ATOM   4114  NE2 GLN A 531       7.307  -6.631  21.816  1.00  0.83           N  
ATOM   4115  OE1 GLN A 531       7.272  -8.584  22.933  1.00  0.83           O  
ATOM   4116  N   LEU A 532      12.989  -7.179  23.703  1.00  0.84           N  
ATOM   4117  CA  LEU A 532      13.661  -6.295  24.649  1.00  0.86           C  
ATOM   4118  C   LEU A 532      12.819  -5.055  24.927  1.00  0.85           C  
ATOM   4119  CB  LEU A 532      15.035  -5.884  24.114  1.00  0.85           C  
ATOM   4120  O   LEU A 532      12.933  -4.448  25.994  1.00  0.83           O  
ATOM   4121  CG  LEU A 532      16.055  -7.008  23.927  1.00  0.84           C  
ATOM   4122  CD1 LEU A 532      17.404  -6.436  23.506  1.00  0.82           C  
ATOM   4123  CD2 LEU A 532      16.191  -7.825  25.207  1.00  0.83           C  
ATOM   4124  N   GLN A 533      12.034  -4.675  23.968  1.00  0.86           N  
ATOM   4125  CA  GLN A 533      11.140  -3.528  24.085  1.00  0.89           C  
ATOM   4126  C   GLN A 533       9.806  -3.797  23.394  1.00  0.90           C  
ATOM   4127  CB  GLN A 533      11.792  -2.276  23.498  1.00  0.88           C  
ATOM   4128  O   GLN A 533       9.774  -4.303  22.270  1.00  0.89           O  
ATOM   4129  CG  GLN A 533      10.987  -1.002  23.718  1.00  0.90           C  
ATOM   4130  CD  GLN A 533      11.736   0.246  23.290  1.00  0.88           C  
ATOM   4131  NE2 GLN A 533      11.163   1.410  23.582  1.00  0.90           N  
ATOM   4132  OE1 GLN A 533      12.820   0.166  22.704  1.00  0.89           O  
ATOM   4133  N   ALA A 534       8.752  -3.385  24.003  1.00  0.89           N  
ATOM   4134  CA  ALA A 534       7.369  -3.315  23.536  1.00  0.90           C  
ATOM   4135  C   ALA A 534       6.641  -2.126  24.155  1.00  0.90           C  
ATOM   4136  CB  ALA A 534       6.633  -4.613  23.858  1.00  0.87           C  
ATOM   4137  O   ALA A 534       6.082  -2.233  25.249  1.00  0.87           O  
ATOM   4138  N   SER A 535       6.640  -1.040  23.432  1.00  0.94           N  
ATOM   4139  CA  SER A 535       6.188   0.227  23.999  1.00  0.94           C  
ATOM   4140  C   SER A 535       5.188   0.918  23.079  1.00  0.95           C  
ATOM   4141  CB  SER A 535       7.377   1.152  24.260  1.00  0.92           C  
ATOM   4142  O   SER A 535       5.529   1.301  21.958  1.00  0.94           O  
ATOM   4143  OG  SER A 535       6.935   2.451  24.613  1.00  0.72           O  
ATOM   4144  N   TRP A 536       4.036   1.136  23.603  1.00  0.95           N  
ATOM   4145  CA  TRP A 536       3.025   1.958  22.945  1.00  0.96           C  
ATOM   4146  C   TRP A 536       3.063   3.390  23.467  1.00  0.95           C  
ATOM   4147  CB  TRP A 536       1.630   1.362  23.153  1.00  0.96           C  
ATOM   4148  O   TRP A 536       3.230   3.616  24.668  1.00  0.93           O  
ATOM   4149  CG  TRP A 536       1.320   0.207  22.248  1.00  0.96           C  
ATOM   4150  CD1 TRP A 536       1.361  -1.122  22.566  1.00  0.95           C  
ATOM   4151  CD2 TRP A 536       0.926   0.280  20.875  1.00  0.95           C  
ATOM   4152  CE2 TRP A 536       0.744  -1.045  20.422  1.00  0.95           C  
ATOM   4153  CE3 TRP A 536       0.708   1.338  19.982  1.00  0.94           C  
ATOM   4154  NE1 TRP A 536       1.015  -1.881  21.471  1.00  0.93           N  
ATOM   4155  CH2 TRP A 536       0.147  -0.286  18.261  1.00  0.92           C  
ATOM   4156  CZ2 TRP A 536       0.353  -1.340  19.113  1.00  0.93           C  
ATOM   4157  CZ3 TRP A 536       0.320   1.043  18.681  1.00  0.93           C  
ATOM   4158  N   SER A 537       2.874   4.349  22.611  1.00  0.96           N  
ATOM   4159  CA  SER A 537       2.641   5.770  22.844  1.00  0.96           C  
ATOM   4160  C   SER A 537       1.748   6.369  21.763  1.00  0.97           C  
ATOM   4161  CB  SER A 537       3.968   6.529  22.899  1.00  0.96           C  
ATOM   4162  O   SER A 537       1.448   5.711  20.764  1.00  0.96           O  
ATOM   4163  OG  SER A 537       4.640   6.457  21.654  1.00  0.85           O  
ATOM   4164  N   HIS A 538       1.228   7.611  21.970  1.00  0.97           N  
ATOM   4165  CA  HIS A 538       0.606   8.303  20.846  1.00  0.98           C  
ATOM   4166  C   HIS A 538       1.097   9.743  20.747  1.00  0.97           C  
ATOM   4167  CB  HIS A 538      -0.918   8.275  20.977  1.00  0.97           C  
ATOM   4168  O   HIS A 538       1.439  10.358  21.759  1.00  0.97           O  
ATOM   4169  CG  HIS A 538      -1.432   9.028  22.163  1.00  0.96           C  
ATOM   4170  CD2 HIS A 538      -1.841  10.312  22.292  1.00  0.94           C  
ATOM   4171  ND1 HIS A 538      -1.567   8.452  23.408  1.00  0.93           N  
ATOM   4172  CE1 HIS A 538      -2.040   9.353  24.254  1.00  0.92           C  
ATOM   4173  NE2 HIS A 538      -2.214  10.489  23.602  1.00  0.93           N  
ATOM   4174  N   TRP A 539       1.185  10.167  19.562  1.00  0.97           N  
ATOM   4175  CA  TRP A 539       1.435  11.562  19.216  1.00  0.98           C  
ATOM   4176  C   TRP A 539       0.128  12.299  18.947  1.00  0.97           C  
ATOM   4177  CB  TRP A 539       2.351  11.657  17.993  1.00  0.97           C  
ATOM   4178  O   TRP A 539      -0.680  11.862  18.124  1.00  0.96           O  
ATOM   4179  CG  TRP A 539       3.673  10.972  18.167  1.00  0.95           C  
ATOM   4180  CD1 TRP A 539       4.230  10.542  19.339  1.00  0.89           C  
ATOM   4181  CD2 TRP A 539       4.606  10.641  17.134  1.00  0.89           C  
ATOM   4182  CE2 TRP A 539       5.709  10.011  17.753  1.00  0.87           C  
ATOM   4183  CE3 TRP A 539       4.617  10.816  15.744  1.00  0.86           C  
ATOM   4184  NE1 TRP A 539       5.455   9.963  19.097  1.00  0.91           N  
ATOM   4185  CH2 TRP A 539       6.797   9.739  15.669  1.00  0.89           C  
ATOM   4186  CZ2 TRP A 539       6.812   9.555  17.027  1.00  0.90           C  
ATOM   4187  CZ3 TRP A 539       5.716  10.361  15.024  1.00  0.89           C  
ATOM   4188  N   GLU A 540      -0.085  13.313  19.704  1.00  0.98           N  
ATOM   4189  CA  GLU A 540      -1.303  14.114  19.652  1.00  0.97           C  
ATOM   4190  C   GLU A 540      -1.036  15.485  19.038  1.00  0.97           C  
ATOM   4191  CB  GLU A 540      -1.903  14.273  21.052  1.00  0.97           C  
ATOM   4192  O   GLU A 540      -0.163  16.220  19.503  1.00  0.97           O  
ATOM   4193  CG  GLU A 540      -3.281  14.919  21.061  1.00  0.93           C  
ATOM   4194  CD  GLU A 540      -4.006  14.766  22.389  1.00  0.89           C  
ATOM   4195  OE1 GLU A 540      -3.378  14.318  23.376  1.00  0.88           O  
ATOM   4196  OE2 GLU A 540      -5.212  15.095  22.443  1.00  0.88           O  
ATOM   4197  N   PHE A 541      -1.807  15.757  17.996  1.00  0.97           N  
ATOM   4198  CA  PHE A 541      -1.844  17.039  17.302  1.00  0.97           C  
ATOM   4199  C   PHE A 541      -3.067  17.846  17.721  1.00  0.96           C  
ATOM   4200  CB  PHE A 541      -1.848  16.831  15.784  1.00  0.97           C  
ATOM   4201  O   PHE A 541      -3.904  17.362  18.487  1.00  0.95           O  
ATOM   4202  CG  PHE A 541      -0.587  16.203  15.255  1.00  0.97           C  
ATOM   4203  CD1 PHE A 541       0.486  16.991  14.860  1.00  0.96           C  
ATOM   4204  CD2 PHE A 541      -0.476  14.822  15.151  1.00  0.96           C  
ATOM   4205  CE1 PHE A 541       1.655  16.413  14.370  1.00  0.95           C  
ATOM   4206  CE2 PHE A 541       0.688  14.236  14.662  1.00  0.95           C  
ATOM   4207  CZ  PHE A 541       1.752  15.033  14.271  1.00  0.95           C  
ATOM   4208  N   PRO A 542      -3.233  19.086  17.375  1.00  0.95           N  
ATOM   4209  CA  PRO A 542      -4.418  19.852  17.770  1.00  0.95           C  
ATOM   4210  C   PRO A 542      -5.723  19.138  17.426  1.00  0.95           C  
ATOM   4211  CB  PRO A 542      -4.279  21.151  16.972  1.00  0.94           C  
ATOM   4212  O   PRO A 542      -5.794  18.421  16.425  1.00  0.94           O  
ATOM   4213  CG  PRO A 542      -2.806  21.344  16.809  1.00  0.93           C  
ATOM   4214  CD  PRO A 542      -2.171  20.001  16.585  1.00  0.93           C  
ATOM   4215  N   LYS A 543      -6.768  19.332  18.189  1.00  0.95           N  
ATOM   4216  CA  LYS A 543      -7.994  18.539  18.194  1.00  0.95           C  
ATOM   4217  C   LYS A 543      -8.702  18.613  16.845  1.00  0.94           C  
ATOM   4218  CB  LYS A 543      -8.933  19.009  19.306  1.00  0.93           C  
ATOM   4219  O   LYS A 543      -9.355  17.654  16.427  1.00  0.93           O  
ATOM   4220  CG  LYS A 543     -10.189  18.163  19.454  1.00  0.87           C  
ATOM   4221  CD  LYS A 543     -11.065  18.658  20.598  1.00  0.83           C  
ATOM   4222  CE  LYS A 543     -12.377  17.890  20.672  1.00  0.80           C  
ATOM   4223  NZ  LYS A 543     -13.290  18.452  21.712  1.00  0.80           N  
ATOM   4224  N   ASP A 544      -8.528  19.745  16.167  1.00  0.93           N  
ATOM   4225  CA  ASP A 544      -9.222  20.016  14.911  1.00  0.94           C  
ATOM   4226  C   ASP A 544      -8.383  19.575  13.714  1.00  0.94           C  
ATOM   4227  CB  ASP A 544      -9.562  21.503  14.796  1.00  0.92           C  
ATOM   4228  O   ASP A 544      -8.854  19.603  12.575  1.00  0.93           O  
ATOM   4229  CG  ASP A 544     -10.413  22.008  15.948  1.00  0.88           C  
ATOM   4230  OD1 ASP A 544     -11.339  21.290  16.383  1.00  0.85           O  
ATOM   4231  OD2 ASP A 544     -10.157  23.135  16.424  1.00  0.87           O  
ATOM   4232  N   ASP A 545      -7.147  19.132  13.938  1.00  0.95           N  
ATOM   4233  CA  ASP A 545      -6.287  18.589  12.891  1.00  0.95           C  
ATOM   4234  C   ASP A 545      -6.659  17.143  12.570  1.00  0.95           C  
ATOM   4235  CB  ASP A 545      -4.817  18.674  13.306  1.00  0.95           C  
ATOM   4236  O   ASP A 545      -7.066  16.389  13.456  1.00  0.95           O  
ATOM   4237  CG  ASP A 545      -4.272  20.091  13.269  1.00  0.95           C  
ATOM   4238  OD1 ASP A 545      -5.061  21.043  13.089  1.00  0.94           O  
ATOM   4239  OD2 ASP A 545      -3.042  20.256  13.419  1.00  0.93           O  
ATOM   4240  N   LYS A 546      -6.450  16.738  11.368  1.00  0.96           N  
ATOM   4241  CA  LYS A 546      -6.637  15.367  10.901  1.00  0.96           C  
ATOM   4242  C   LYS A 546      -5.384  14.848  10.203  1.00  0.96           C  
ATOM   4243  CB  LYS A 546      -7.837  15.282   9.956  1.00  0.96           C  
ATOM   4244  O   LYS A 546      -4.951  15.409   9.194  1.00  0.96           O  
ATOM   4245  CG  LYS A 546      -9.151  15.725  10.582  1.00  0.93           C  
ATOM   4246  CD  LYS A 546     -10.315  15.561   9.613  1.00  0.91           C  
ATOM   4247  CE  LYS A 546     -11.628  16.019  10.233  1.00  0.89           C  
ATOM   4248  NZ  LYS A 546     -12.759  15.932   9.262  1.00  0.88           N  
ATOM   4249  N   ILE A 547      -4.889  13.781  10.727  1.00  0.97           N  
ATOM   4250  CA  ILE A 547      -3.863  13.033  10.010  1.00  0.97           C  
ATOM   4251  C   ILE A 547      -4.506  12.212   8.895  1.00  0.97           C  
ATOM   4252  CB  ILE A 547      -3.066  12.112  10.962  1.00  0.96           C  
ATOM   4253  O   ILE A 547      -5.291  11.299   9.162  1.00  0.96           O  
ATOM   4254  CG1 ILE A 547      -2.532  12.912  12.156  1.00  0.95           C  
ATOM   4255  CG2 ILE A 547      -1.925  11.418  10.213  1.00  0.95           C  
ATOM   4256  CD1 ILE A 547      -1.651  14.091  11.766  1.00  0.92           C  
ATOM   4257  N   LEU A 548      -4.142  12.541   7.689  1.00  0.96           N  
ATOM   4258  CA  LEU A 548      -4.753  11.928   6.514  1.00  0.96           C  
ATOM   4259  C   LEU A 548      -3.939  10.729   6.041  1.00  0.96           C  
ATOM   4260  CB  LEU A 548      -4.882  12.951   5.382  1.00  0.96           C  
ATOM   4261  O   LEU A 548      -4.503   9.731   5.586  1.00  0.95           O  
ATOM   4262  CG  LEU A 548      -5.749  14.177   5.671  1.00  0.95           C  
ATOM   4263  CD1 LEU A 548      -5.820  15.078   4.442  1.00  0.94           C  
ATOM   4264  CD2 LEU A 548      -7.147  13.752   6.110  1.00  0.94           C  
ATOM   4265  N   ALA A 549      -2.616  10.812   6.168  1.00  0.95           N  
ATOM   4266  CA  ALA A 549      -1.693   9.741   5.799  1.00  0.96           C  
ATOM   4267  C   ALA A 549      -0.372   9.872   6.551  1.00  0.96           C  
ATOM   4268  CB  ALA A 549      -1.448   9.746   4.293  1.00  0.95           C  
ATOM   4269  O   ALA A 549       0.035  10.978   6.915  1.00  0.95           O  
ATOM   4270  N   SER A 550       0.218   8.748   6.703  1.00  0.96           N  
ATOM   4271  CA  SER A 550       1.616   8.655   7.111  1.00  0.96           C  
ATOM   4272  C   SER A 550       2.388   7.685   6.224  1.00  0.95           C  
ATOM   4273  CB  SER A 550       1.720   8.217   8.572  1.00  0.95           C  
ATOM   4274  O   SER A 550       1.840   6.675   5.776  1.00  0.93           O  
ATOM   4275  OG  SER A 550       1.151   6.932   8.754  1.00  0.89           O  
ATOM   4276  N   ALA A 551       3.710   8.007   5.925  1.00  0.95           N  
ATOM   4277  CA  ALA A 551       4.582   7.094   5.192  1.00  0.95           C  
ATOM   4278  C   ALA A 551       6.034   7.244   5.639  1.00  0.95           C  
ATOM   4279  CB  ALA A 551       4.465   7.338   3.689  1.00  0.94           C  
ATOM   4280  O   ALA A 551       6.480   8.348   5.960  1.00  0.94           O  
ATOM   4281  N   SER A 552       6.713   6.151   5.610  1.00  0.94           N  
ATOM   4282  CA  SER A 552       8.109   6.177   6.036  1.00  0.94           C  
ATOM   4283  C   SER A 552       9.045   5.834   4.882  1.00  0.93           C  
ATOM   4284  CB  SER A 552       8.335   5.203   7.193  1.00  0.93           C  
ATOM   4285  O   SER A 552       8.840   4.839   4.184  1.00  0.91           O  
ATOM   4286  OG  SER A 552       7.549   5.565   8.316  1.00  0.89           O  
ATOM   4287  N   ILE A 553      10.086   6.649   4.712  1.00  0.93           N  
ATOM   4288  CA  ILE A 553      11.232   6.389   3.848  1.00  0.93           C  
ATOM   4289  C   ILE A 553      12.514   6.390   4.677  1.00  0.92           C  
ATOM   4290  CB  ILE A 553      11.329   7.430   2.710  1.00  0.92           C  
ATOM   4291  O   ILE A 553      12.945   7.438   5.165  1.00  0.90           O  
ATOM   4292  CG1 ILE A 553      10.029   7.455   1.898  1.00  0.90           C  
ATOM   4293  CG2 ILE A 553      12.532   7.135   1.809  1.00  0.90           C  
ATOM   4294  CD1 ILE A 553       9.989   8.537   0.827  1.00  0.89           C  
ATOM   4295  N   GLY A 554      13.128   5.262   4.854  1.00  0.91           N  
ATOM   4296  CA  GLY A 554      14.263   5.121   5.752  1.00  0.91           C  
ATOM   4297  C   GLY A 554      13.962   5.573   7.169  1.00  0.91           C  
ATOM   4298  O   GLY A 554      13.058   5.041   7.817  1.00  0.90           O  
ATOM   4299  N   SER A 555      14.661   6.537   7.678  1.00  0.92           N  
ATOM   4300  CA  SER A 555      14.515   7.072   9.028  1.00  0.92           C  
ATOM   4301  C   SER A 555      13.652   8.329   9.033  1.00  0.93           C  
ATOM   4302  CB  SER A 555      15.884   7.381   9.634  1.00  0.90           C  
ATOM   4303  O   SER A 555      13.637   9.075  10.015  1.00  0.92           O  
ATOM   4304  OG  SER A 555      16.729   6.245   9.574  1.00  0.82           O  
ATOM   4305  N   THR A 556      13.009   8.639   7.959  1.00  0.93           N  
ATOM   4306  CA  THR A 556      12.132   9.800   7.845  1.00  0.93           C  
ATOM   4307  C   THR A 556      10.681   9.365   7.664  1.00  0.94           C  
ATOM   4308  CB  THR A 556      12.551  10.703   6.671  1.00  0.93           C  
ATOM   4309  O   THR A 556      10.363   8.615   6.738  1.00  0.94           O  
ATOM   4310  CG2 THR A 556      11.690  11.961   6.610  1.00  0.90           C  
ATOM   4311  OG1 THR A 556      13.923  11.084   6.833  1.00  0.92           O  
ATOM   4312  N   MET A 557       9.831   9.856   8.457  1.00  0.95           N  
ATOM   4313  CA  MET A 557       8.384   9.729   8.310  1.00  0.95           C  
ATOM   4314  C   MET A 557       7.782  11.005   7.731  1.00  0.95           C  
ATOM   4315  CB  MET A 557       7.733   9.407   9.655  1.00  0.95           C  
ATOM   4316  O   MET A 557       8.018  12.098   8.249  1.00  0.95           O  
ATOM   4317  CG  MET A 557       6.226   9.223   9.579  1.00  0.94           C  
ATOM   4318  SD  MET A 557       5.470   8.921  11.223  1.00  0.94           S  
ATOM   4319  CE  MET A 557       5.996   7.207  11.507  1.00  0.91           C  
ATOM   4320  N   PHE A 558       7.006  10.874   6.754  1.00  0.95           N  
ATOM   4321  CA  PHE A 558       6.187  11.931   6.174  1.00  0.95           C  
ATOM   4322  C   PHE A 558       4.748  11.834   6.668  1.00  0.95           C  
ATOM   4323  CB  PHE A 558       6.222  11.863   4.644  1.00  0.94           C  
ATOM   4324  O   PHE A 558       4.178  10.743   6.722  1.00  0.95           O  
ATOM   4325  CG  PHE A 558       7.577  12.148   4.055  1.00  0.93           C  
ATOM   4326  CD1 PHE A 558       7.931  13.440   3.683  1.00  0.91           C  
ATOM   4327  CD2 PHE A 558       8.498  11.125   3.873  1.00  0.91           C  
ATOM   4328  CE1 PHE A 558       9.184  13.707   3.137  1.00  0.90           C  
ATOM   4329  CE2 PHE A 558       9.753  11.384   3.328  1.00  0.90           C  
ATOM   4330  CZ  PHE A 558      10.093  12.676   2.960  1.00  0.90           C  
ATOM   4331  N   ILE A 559       4.195  12.930   7.012  1.00  0.96           N  
ATOM   4332  CA  ILE A 559       2.818  13.067   7.473  1.00  0.96           C  
ATOM   4333  C   ILE A 559       2.070  14.051   6.577  1.00  0.96           C  
ATOM   4334  CB  ILE A 559       2.759  13.531   8.946  1.00  0.95           C  
ATOM   4335  O   ILE A 559       2.569  15.141   6.288  1.00  0.95           O  
ATOM   4336  CG1 ILE A 559       3.511  12.546   9.847  1.00  0.90           C  
ATOM   4337  CG2 ILE A 559       1.306  13.693   9.403  1.00  0.90           C  
ATOM   4338  CD1 ILE A 559       3.665  13.017  11.287  1.00  0.85           C  
ATOM   4339  N   VAL A 560       0.911  13.684   6.136  1.00  0.95           N  
ATOM   4340  CA  VAL A 560      -0.042  14.595   5.511  1.00  0.95           C  
ATOM   4341  C   VAL A 560      -1.110  15.002   6.524  1.00  0.95           C  
ATOM   4342  CB  VAL A 560      -0.701  13.960   4.266  1.00  0.95           C  
ATOM   4343  O   VAL A 560      -1.916  14.172   6.951  1.00  0.95           O  
ATOM   4344  CG1 VAL A 560      -1.595  14.973   3.552  1.00  0.93           C  
ATOM   4345  CG2 VAL A 560       0.365  13.420   3.315  1.00  0.93           C  
ATOM   4346  N   ARG A 561      -1.129  16.250   6.874  1.00  0.96           N  
ATOM   4347  CA  ARG A 561      -1.963  16.780   7.949  1.00  0.96           C  
ATOM   4348  C   ARG A 561      -2.908  17.858   7.428  1.00  0.96           C  
ATOM   4349  CB  ARG A 561      -1.094  17.344   9.075  1.00  0.95           C  
ATOM   4350  O   ARG A 561      -2.463  18.875   6.892  1.00  0.95           O  
ATOM   4351  CG  ARG A 561      -1.886  17.839  10.275  1.00  0.93           C  
ATOM   4352  CD  ARG A 561      -0.973  18.276  11.412  1.00  0.90           C  
ATOM   4353  NE  ARG A 561      -0.215  19.475  11.064  1.00  0.89           N  
ATOM   4354  NH1 ARG A 561       0.601  19.828  13.196  1.00  0.83           N  
ATOM   4355  NH2 ARG A 561       1.166  21.258  11.496  1.00  0.81           N  
ATOM   4356  CZ  ARG A 561       0.516  20.184  11.920  1.00  0.86           C  
ATOM   4357  N   GLN A 562      -4.236  17.697   7.640  1.00  0.95           N  
ATOM   4358  CA  GLN A 562      -5.277  18.682   7.369  1.00  0.95           C  
ATOM   4359  C   GLN A 562      -5.600  19.498   8.617  1.00  0.94           C  
ATOM   4360  CB  GLN A 562      -6.542  17.997   6.848  1.00  0.94           C  
ATOM   4361  O   GLN A 562      -5.842  18.937   9.688  1.00  0.93           O  
ATOM   4362  CG  GLN A 562      -7.633  18.967   6.416  1.00  0.93           C  
ATOM   4363  CD  GLN A 562      -8.838  18.266   5.818  1.00  0.91           C  
ATOM   4364  NE2 GLN A 562      -9.573  18.973   4.965  1.00  0.91           N  
ATOM   4365  OE1 GLN A 562      -9.107  17.099   6.119  1.00  0.90           O  
ATOM   4366  N   HIS A 563      -5.649  20.756   8.490  1.00  0.93           N  
ATOM   4367  CA  HIS A 563      -6.084  21.712   9.502  1.00  0.93           C  
ATOM   4368  C   HIS A 563      -6.962  22.799   8.891  1.00  0.91           C  
ATOM   4369  CB  HIS A 563      -4.877  22.342  10.198  1.00  0.91           C  
ATOM   4370  O   HIS A 563      -7.228  22.785   7.687  1.00  0.88           O  
ATOM   4371  CG  HIS A 563      -3.958  23.067   9.267  1.00  0.85           C  
ATOM   4372  CD2 HIS A 563      -2.857  22.649   8.600  1.00  0.79           C  
ATOM   4373  ND1 HIS A 563      -4.129  24.394   8.937  1.00  0.77           N  
ATOM   4374  CE1 HIS A 563      -3.171  24.761   8.102  1.00  0.78           C  
ATOM   4375  NE2 HIS A 563      -2.386  23.720   7.882  1.00  0.77           N  
ATOM   4376  N   GLN A 564      -7.416  23.822   9.612  1.00  0.89           N  
ATOM   4377  CA  GLN A 564      -8.346  24.853   9.163  1.00  0.88           C  
ATOM   4378  C   GLN A 564      -7.757  25.659   8.009  1.00  0.86           C  
ATOM   4379  CB  GLN A 564      -8.716  25.783  10.319  1.00  0.85           C  
ATOM   4380  O   GLN A 564      -8.492  26.153   7.151  1.00  0.83           O  
ATOM   4381  CG  GLN A 564      -9.643  25.148  11.346  1.00  0.79           C  
ATOM   4382  CD  GLN A 564     -10.092  26.127  12.415  1.00  0.76           C  
ATOM   4383  NE2 GLN A 564     -10.947  25.664  13.321  1.00  0.71           N  
ATOM   4384  OE1 GLN A 564      -9.674  27.289  12.427  1.00  0.75           O  
ATOM   4385  N   GLY A 565      -6.485  25.715   7.914  1.00  0.87           N  
ATOM   4386  CA  GLY A 565      -5.780  26.538   6.944  1.00  0.86           C  
ATOM   4387  C   GLY A 565      -5.447  25.797   5.663  1.00  0.87           C  
ATOM   4388  O   GLY A 565      -4.965  26.396   4.700  1.00  0.85           O  
ATOM   4389  N   GLY A 566      -5.614  24.455   5.642  1.00  0.90           N  
ATOM   4390  CA  GLY A 566      -5.291  23.661   4.468  1.00  0.91           C  
ATOM   4391  C   GLY A 566      -4.749  22.286   4.808  1.00  0.92           C  
ATOM   4392  O   GLY A 566      -5.050  21.739   5.871  1.00  0.92           O  
ATOM   4393  N   VAL A 567      -3.996  21.736   3.851  1.00  0.93           N  
ATOM   4394  CA  VAL A 567      -3.357  20.431   3.988  1.00  0.93           C  
ATOM   4395  C   VAL A 567      -1.843  20.580   3.857  1.00  0.93           C  
ATOM   4396  CB  VAL A 567      -3.886  19.427   2.939  1.00  0.93           C  
ATOM   4397  O   VAL A 567      -1.341  20.974   2.801  1.00  0.93           O  
ATOM   4398  CG1 VAL A 567      -3.264  18.048   3.149  1.00  0.91           C  
ATOM   4399  CG2 VAL A 567      -5.410  19.345   3.002  1.00  0.91           C  
ATOM   4400  N   ASP A 568      -1.110  20.217   4.915  1.00  0.93           N  
ATOM   4401  CA  ASP A 568       0.345  20.328   4.945  1.00  0.94           C  
ATOM   4402  C   ASP A 568       1.004  18.958   4.799  1.00  0.94           C  
ATOM   4403  CB  ASP A 568       0.806  20.997   6.242  1.00  0.94           C  
ATOM   4404  O   ASP A 568       0.530  17.972   5.368  1.00  0.94           O  
ATOM   4405  CG  ASP A 568       0.411  22.461   6.326  1.00  0.93           C  
ATOM   4406  OD1 ASP A 568       0.067  23.061   5.285  1.00  0.92           O  
ATOM   4407  OD2 ASP A 568       0.448  23.021   7.443  1.00  0.92           O  
ATOM   4408  N   ILE A 569       2.087  18.913   4.032  1.00  0.94           N  
ATOM   4409  CA  ILE A 569       3.071  17.839   4.119  1.00  0.94           C  
ATOM   4410  C   ILE A 569       4.186  18.238   5.084  1.00  0.94           C  
ATOM   4411  CB  ILE A 569       3.660  17.497   2.732  1.00  0.93           C  
ATOM   4412  O   ILE A 569       4.846  19.261   4.891  1.00  0.94           O  
ATOM   4413  CG1 ILE A 569       2.545  17.074   1.769  1.00  0.89           C  
ATOM   4414  CG2 ILE A 569       4.725  16.404   2.852  1.00  0.89           C  
ATOM   4415  CD1 ILE A 569       3.025  16.798   0.350  1.00  0.86           C  
ATOM   4416  N   GLU A 570       4.356  17.435   6.044  1.00  0.95           N  
ATOM   4417  CA  GLU A 570       5.434  17.542   7.022  1.00  0.95           C  
ATOM   4418  C   GLU A 570       6.282  16.274   7.050  1.00  0.95           C  
ATOM   4419  CB  GLU A 570       4.870  17.828   8.416  1.00  0.95           C  
ATOM   4420  O   GLU A 570       5.836  15.212   6.609  1.00  0.95           O  
ATOM   4421  CG  GLU A 570       4.021  19.089   8.489  1.00  0.94           C  
ATOM   4422  CD  GLU A 570       3.552  19.417   9.897  1.00  0.92           C  
ATOM   4423  OE1 GLU A 570       3.782  18.601  10.819  1.00  0.91           O  
ATOM   4424  OE2 GLU A 570       2.950  20.498  10.081  1.00  0.91           O  
ATOM   4425  N   HIS A 571       7.509  16.395   7.497  1.00  0.95           N  
ATOM   4426  CA  HIS A 571       8.298  15.199   7.768  1.00  0.95           C  
ATOM   4427  C   HIS A 571       8.945  15.267   9.147  1.00  0.95           C  
ATOM   4428  CB  HIS A 571       9.370  15.010   6.694  1.00  0.95           C  
ATOM   4429  O   HIS A 571       9.139  16.355   9.694  1.00  0.94           O  
ATOM   4430  CG  HIS A 571      10.505  15.978   6.802  1.00  0.92           C  
ATOM   4431  CD2 HIS A 571      11.684  15.895   7.463  1.00  0.89           C  
ATOM   4432  ND1 HIS A 571      10.496  17.208   6.182  1.00  0.88           N  
ATOM   4433  CE1 HIS A 571      11.624  17.842   6.456  1.00  0.87           C  
ATOM   4434  NE2 HIS A 571      12.362  17.067   7.232  1.00  0.89           N  
ATOM   4435  N   LEU A 572       9.253  14.195   9.666  1.00  0.95           N  
ATOM   4436  CA  LEU A 572      10.045  14.064  10.885  1.00  0.95           C  
ATOM   4437  C   LEU A 572      11.128  13.003  10.718  1.00  0.94           C  
ATOM   4438  CB  LEU A 572       9.146  13.711  12.073  1.00  0.93           C  
ATOM   4439  O   LEU A 572      10.931  12.016  10.006  1.00  0.93           O  
ATOM   4440  CG  LEU A 572       8.370  12.397  11.968  1.00  0.85           C  
ATOM   4441  CD1 LEU A 572       9.202  11.245  12.522  1.00  0.76           C  
ATOM   4442  CD2 LEU A 572       7.038  12.503  12.703  1.00  0.75           C  
ATOM   4443  N   LYS A 573      12.290  13.244  11.312  1.00  0.94           N  
ATOM   4444  CA  LYS A 573      13.437  12.340  11.313  1.00  0.94           C  
ATOM   4445  C   LYS A 573      13.616  11.681  12.677  1.00  0.93           C  
ATOM   4446  CB  LYS A 573      14.712  13.090  10.922  1.00  0.93           C  
ATOM   4447  O   LYS A 573      13.643  12.363  13.704  1.00  0.92           O  
ATOM   4448  CG  LYS A 573      14.700  13.631   9.500  1.00  0.89           C  
ATOM   4449  CD  LYS A 573      15.962  14.428   9.195  1.00  0.87           C  
ATOM   4450  CE  LYS A 573      15.923  15.023   7.794  1.00  0.84           C  
ATOM   4451  NZ  LYS A 573      17.013  16.023   7.586  1.00  0.82           N  
ATOM   4452  N   PHE A 574      13.902  10.422  12.683  1.00  0.92           N  
ATOM   4453  CA  PHE A 574      14.052   9.670  13.923  1.00  0.92           C  
ATOM   4454  C   PHE A 574      15.500   9.689  14.397  1.00  0.88           C  
ATOM   4455  CB  PHE A 574      13.579   8.225  13.738  1.00  0.91           C  
ATOM   4456  O   PHE A 574      15.774   9.488  15.582  1.00  0.84           O  
ATOM   4457  CG  PHE A 574      12.082   8.080  13.675  1.00  0.92           C  
ATOM   4458  CD1 PHE A 574      11.315   8.146  14.832  1.00  0.90           C  
ATOM   4459  CD2 PHE A 574      11.443   7.876  12.459  1.00  0.90           C  
ATOM   4460  CE1 PHE A 574       9.929   8.012  14.777  1.00  0.90           C  
ATOM   4461  CE2 PHE A 574      10.059   7.741  12.397  1.00  0.89           C  
ATOM   4462  CZ  PHE A 574       9.304   7.808  13.557  1.00  0.89           C  
ATOM   4463  N   ILE A 575      16.398  10.022  13.523  1.00  0.87           N  
ATOM   4464  CA  ILE A 575      17.812  10.104  13.873  1.00  0.87           C  
ATOM   4465  C   ILE A 575      18.043  11.285  14.813  1.00  0.86           C  
ATOM   4466  CB  ILE A 575      18.698  10.240  12.614  1.00  0.84           C  
ATOM   4467  O   ILE A 575      17.860  12.441  14.424  1.00  0.83           O  
ATOM   4468  CG1 ILE A 575      18.449   9.068  11.657  1.00  0.80           C  
ATOM   4469  CG2 ILE A 575      20.177  10.325  13.002  1.00  0.79           C  
ATOM   4470  CD1 ILE A 575      19.173   9.194  10.324  1.00  0.76           C  
ATOM   4471  N   LYS A 576      18.484  11.106  15.954  1.00  0.83           N  
ATOM   4472  CA  LYS A 576      18.585  12.058  17.057  1.00  0.81           C  
ATOM   4473  C   LYS A 576      19.680  13.088  16.796  1.00  0.80           C  
ATOM   4474  CB  LYS A 576      18.856  11.327  18.373  1.00  0.77           C  
ATOM   4475  O   LYS A 576      19.522  14.266  17.125  1.00  0.75           O  
ATOM   4476  CG  LYS A 576      18.882  12.237  19.592  1.00  0.72           C  
ATOM   4477  CD  LYS A 576      19.203  11.460  20.863  1.00  0.69           C  
ATOM   4478  CE  LYS A 576      19.385  12.388  22.056  1.00  0.64           C  
ATOM   4479  NZ  LYS A 576      19.816  11.644  23.276  1.00  0.60           N  
ATOM   4480  N   GLU A 577      20.814  12.665  16.284  1.00  0.78           N  
ATOM   4481  CA  GLU A 577      22.049  13.433  16.161  1.00  0.79           C  
ATOM   4482  C   GLU A 577      21.954  14.453  15.029  1.00  0.79           C  
ATOM   4483  CB  GLU A 577      23.241  12.501  15.930  1.00  0.73           C  
ATOM   4484  O   GLU A 577      22.733  15.408  14.980  1.00  0.75           O  
ATOM   4485  CG  GLU A 577      23.538  11.580  17.104  1.00  0.67           C  
ATOM   4486  CD  GLU A 577      22.572  10.411  17.209  1.00  0.66           C  
ATOM   4487  OE1 GLU A 577      21.858  10.123  16.222  1.00  0.71           O  
ATOM   4488  OE2 GLU A 577      22.527   9.779  18.288  1.00  0.67           O  
ATOM   4489  N   ALA A 578      20.910  14.359  14.378  1.00  0.80           N  
ATOM   4490  CA  ALA A 578      20.752  15.283  13.257  1.00  0.82           C  
ATOM   4491  C   ALA A 578      19.796  16.418  13.611  1.00  0.84           C  
ATOM   4492  CB  ALA A 578      20.255  14.538  12.020  1.00  0.77           C  
ATOM   4493  O   ALA A 578      18.631  16.177  13.938  1.00  0.82           O  
ATOM   4494  N   THR A 579      20.384  17.647  13.580  1.00  0.88           N  
ATOM   4495  CA  THR A 579      19.469  18.779  13.486  1.00  0.90           C  
ATOM   4496  C   THR A 579      18.726  18.766  12.154  1.00  0.90           C  
ATOM   4497  CB  THR A 579      20.218  20.116  13.646  1.00  0.88           C  
ATOM   4498  O   THR A 579      19.192  18.165  11.183  1.00  0.89           O  
ATOM   4499  CG2 THR A 579      20.782  20.265  15.055  1.00  0.85           C  
ATOM   4500  OG1 THR A 579      21.295  20.169  12.703  1.00  0.86           O  
ATOM   4501  N   ASP A 580      17.618  19.428  12.153  1.00  0.91           N  
ATOM   4502  CA  ASP A 580      16.764  19.408  10.969  1.00  0.92           C  
ATOM   4503  C   ASP A 580      17.180  20.489   9.974  1.00  0.90           C  
ATOM   4504  CB  ASP A 580      15.297  19.591  11.362  1.00  0.91           C  
ATOM   4505  O   ASP A 580      16.986  20.336   8.766  1.00  0.88           O  
ATOM   4506  CG  ASP A 580      14.778  18.475  12.252  1.00  0.89           C  
ATOM   4507  OD1 ASP A 580      14.748  17.306  11.809  1.00  0.87           O  
ATOM   4508  OD2 ASP A 580      14.391  18.767  13.404  1.00  0.88           O  
ATOM   4509  N   PHE A 581      17.774  21.607  10.444  1.00  0.92           N  
ATOM   4510  CA  PHE A 581      18.274  22.709   9.631  1.00  0.93           C  
ATOM   4511  C   PHE A 581      19.748  22.967   9.916  1.00  0.90           C  
ATOM   4512  CB  PHE A 581      17.459  23.981   9.888  1.00  0.93           C  
ATOM   4513  O   PHE A 581      20.210  22.777  11.043  1.00  0.88           O  
ATOM   4514  CG  PHE A 581      15.999  23.845   9.551  1.00  0.93           C  
ATOM   4515  CD1 PHE A 581      15.571  23.858   8.229  1.00  0.92           C  
ATOM   4516  CD2 PHE A 581      15.052  23.704  10.558  1.00  0.92           C  
ATOM   4517  CE1 PHE A 581      14.220  23.732   7.915  1.00  0.92           C  
ATOM   4518  CE2 PHE A 581      13.700  23.577  10.252  1.00  0.92           C  
ATOM   4519  CZ  PHE A 581      13.286  23.593   8.930  1.00  0.92           C  
ATOM   4520  N   PRO A 582      20.464  23.520   8.873  1.00  0.89           N  
ATOM   4521  CA  PRO A 582      21.811  24.021   9.151  1.00  0.89           C  
ATOM   4522  C   PRO A 582      21.822  25.142  10.188  1.00  0.87           C  
ATOM   4523  CB  PRO A 582      22.286  24.532   7.789  1.00  0.87           C  
ATOM   4524  O   PRO A 582      20.940  26.005  10.178  1.00  0.84           O  
ATOM   4525  CG  PRO A 582      21.410  23.841   6.795  1.00  0.87           C  
ATOM   4526  CD  PRO A 582      20.051  23.652   7.406  1.00  0.87           C  
ATOM   4527  N   SER A 583      22.622  25.167  11.223  1.00  0.91           N  
ATOM   4528  CA  SER A 583      22.867  26.195  12.230  1.00  0.91           C  
ATOM   4529  C   SER A 583      21.855  26.107  13.367  1.00  0.91           C  
ATOM   4530  CB  SER A 583      22.818  27.587  11.599  1.00  0.89           C  
ATOM   4531  O   SER A 583      21.787  27.000  14.215  1.00  0.90           O  
ATOM   4532  OG  SER A 583      23.702  27.670  10.494  1.00  0.82           O  
ATOM   4533  N   GLU A 584      20.913  25.179  13.247  1.00  0.93           N  
ATOM   4534  CA  GLU A 584      20.074  24.920  14.414  1.00  0.93           C  
ATOM   4535  C   GLU A 584      20.920  24.586  15.639  1.00  0.92           C  
ATOM   4536  CB  GLU A 584      19.090  23.783  14.127  1.00  0.92           C  
ATOM   4537  O   GLU A 584      21.721  23.649  15.609  1.00  0.90           O  
ATOM   4538  CG  GLU A 584      18.030  23.601  15.203  1.00  0.91           C  
ATOM   4539  CD  GLU A 584      16.987  22.553  14.847  1.00  0.88           C  
ATOM   4540  OE1 GLU A 584      17.179  21.820  13.850  1.00  0.88           O  
ATOM   4541  OE2 GLU A 584      15.969  22.465  15.569  1.00  0.89           O  
ATOM   4542  N   PRO A 585      20.740  25.257  16.795  1.00  0.91           N  
ATOM   4543  CA  PRO A 585      21.677  25.114  17.912  1.00  0.91           C  
ATOM   4544  C   PRO A 585      21.564  23.759  18.608  1.00  0.90           C  
ATOM   4545  CB  PRO A 585      21.274  26.248  18.858  1.00  0.90           C  
ATOM   4546  O   PRO A 585      22.549  23.259  19.156  1.00  0.88           O  
ATOM   4547  CG  PRO A 585      19.832  26.503  18.556  1.00  0.90           C  
ATOM   4548  CD  PRO A 585      19.606  26.284  17.088  1.00  0.90           C  
ATOM   4549  N   TYR A 586      20.462  23.209  18.632  1.00  0.91           N  
ATOM   4550  CA  TYR A 586      20.050  21.876  19.055  1.00  0.92           C  
ATOM   4551  C   TYR A 586      18.753  21.463  18.369  1.00  0.93           C  
ATOM   4552  CB  TYR A 586      19.875  21.823  20.576  1.00  0.91           C  
ATOM   4553  O   TYR A 586      18.070  22.295  17.767  1.00  0.92           O  
ATOM   4554  CG  TYR A 586      18.934  22.873  21.115  1.00  0.90           C  
ATOM   4555  CD1 TYR A 586      19.413  24.102  21.563  1.00  0.88           C  
ATOM   4556  CD2 TYR A 586      17.565  22.638  21.179  1.00  0.89           C  
ATOM   4557  CE1 TYR A 586      18.550  25.072  22.063  1.00  0.88           C  
ATOM   4558  CE2 TYR A 586      16.692  23.600  21.677  1.00  0.89           C  
ATOM   4559  OH  TYR A 586      16.334  25.768  22.609  1.00  0.82           O  
ATOM   4560  CZ  TYR A 586      17.193  24.812  22.115  1.00  0.87           C  
ATOM   4561  N   ARG A 587      18.403  20.254  18.428  1.00  0.93           N  
ATOM   4562  CA  ARG A 587      17.140  19.833  17.831  1.00  0.94           C  
ATOM   4563  C   ARG A 587      15.954  20.428  18.581  1.00  0.94           C  
ATOM   4564  CB  ARG A 587      17.036  18.306  17.813  1.00  0.93           C  
ATOM   4565  O   ARG A 587      15.661  20.025  19.709  1.00  0.93           O  
ATOM   4566  CG  ARG A 587      15.901  17.776  16.952  1.00  0.92           C  
ATOM   4567  CD  ARG A 587      15.901  16.255  16.893  1.00  0.90           C  
ATOM   4568  NE  ARG A 587      14.923  15.753  15.932  1.00  0.89           N  
ATOM   4569  NH1 ARG A 587      15.374  13.522  16.325  1.00  0.85           N  
ATOM   4570  NH2 ARG A 587      13.781  14.120  14.789  1.00  0.84           N  
ATOM   4571  CZ  ARG A 587      14.695  14.466  15.684  1.00  0.87           C  
ATOM   4572  N   LEU A 588      15.360  21.354  17.951  1.00  0.95           N  
ATOM   4573  CA  LEU A 588      14.184  22.033  18.484  1.00  0.95           C  
ATOM   4574  C   LEU A 588      12.952  21.138  18.391  1.00  0.96           C  
ATOM   4575  CB  LEU A 588      13.935  23.343  17.733  1.00  0.94           C  
ATOM   4576  O   LEU A 588      12.620  20.642  17.313  1.00  0.95           O  
ATOM   4577  CG  LEU A 588      15.100  24.333  17.692  1.00  0.88           C  
ATOM   4578  CD1 LEU A 588      14.758  25.517  16.793  1.00  0.81           C  
ATOM   4579  CD2 LEU A 588      15.451  24.806  19.098  1.00  0.82           C  
ATOM   4580  N   HIS A 589      12.232  20.990  19.441  1.00  0.96           N  
ATOM   4581  CA  HIS A 589      11.072  20.109  19.511  1.00  0.96           C  
ATOM   4582  C   HIS A 589       9.772  20.903  19.437  1.00  0.96           C  
ATOM   4583  CB  HIS A 589      11.107  19.278  20.795  1.00  0.96           C  
ATOM   4584  O   HIS A 589       9.088  21.077  20.448  1.00  0.95           O  
ATOM   4585  CG  HIS A 589      12.133  18.190  20.778  1.00  0.94           C  
ATOM   4586  CD2 HIS A 589      13.450  18.205  21.093  1.00  0.91           C  
ATOM   4587  ND1 HIS A 589      11.841  16.898  20.396  1.00  0.91           N  
ATOM   4588  CE1 HIS A 589      12.938  16.163  20.479  1.00  0.91           C  
ATOM   4589  NE2 HIS A 589      13.928  16.932  20.899  1.00  0.92           N  
ATOM   4590  N   VAL A 590       9.389  21.319  18.266  1.00  0.97           N  
ATOM   4591  CA  VAL A 590       8.196  22.069  17.887  1.00  0.97           C  
ATOM   4592  C   VAL A 590       7.580  21.459  16.630  1.00  0.97           C  
ATOM   4593  CB  VAL A 590       8.515  23.563  17.652  1.00  0.97           C  
ATOM   4594  O   VAL A 590       8.266  20.785  15.859  1.00  0.96           O  
ATOM   4595  CG1 VAL A 590       8.922  24.239  18.960  1.00  0.95           C  
ATOM   4596  CG2 VAL A 590       9.615  23.714  16.603  1.00  0.95           C  
ATOM   4597  N   ASP A 591       6.325  21.690  16.381  1.00  0.97           N  
ATOM   4598  CA  ASP A 591       5.615  21.224  15.195  1.00  0.97           C  
ATOM   4599  C   ASP A 591       5.692  22.252  14.069  1.00  0.96           C  
ATOM   4600  CB  ASP A 591       4.153  20.919  15.529  1.00  0.96           C  
ATOM   4601  O   ASP A 591       5.831  23.450  14.323  1.00  0.95           O  
ATOM   4602  CG  ASP A 591       3.980  19.626  16.307  1.00  0.94           C  
ATOM   4603  OD1 ASP A 591       4.839  18.725  16.192  1.00  0.92           O  
ATOM   4604  OD2 ASP A 591       2.974  19.506  17.039  1.00  0.92           O  
ATOM   4605  N   SER A 592       5.532  21.766  12.826  1.00  0.96           N  
ATOM   4606  CA  SER A 592       5.535  22.575  11.611  1.00  0.96           C  
ATOM   4607  C   SER A 592       6.724  23.530  11.586  1.00  0.96           C  
ATOM   4608  CB  SER A 592       4.232  23.366  11.491  1.00  0.95           C  
ATOM   4609  O   SER A 592       6.578  24.701  11.229  1.00  0.95           O  
ATOM   4610  OG  SER A 592       3.112  22.499  11.522  1.00  0.87           O  
ATOM   4611  N   LYS A 593       7.825  23.098  12.037  1.00  0.97           N  
ATOM   4612  CA  LYS A 593       9.071  23.848  12.168  1.00  0.97           C  
ATOM   4613  C   LYS A 593       9.555  24.351  10.811  1.00  0.96           C  
ATOM   4614  CB  LYS A 593      10.151  22.986  12.823  1.00  0.96           C  
ATOM   4615  O   LYS A 593       9.631  23.583   9.850  1.00  0.96           O  
ATOM   4616  CG  LYS A 593      11.438  23.736  13.133  1.00  0.94           C  
ATOM   4617  CD  LYS A 593      12.356  22.922  14.036  1.00  0.92           C  
ATOM   4618  CE  LYS A 593      12.838  21.653  13.347  1.00  0.89           C  
ATOM   4619  NZ  LYS A 593      13.793  20.887  14.202  1.00  0.87           N  
ATOM   4620  N   VAL A 594       9.999  25.641  10.747  1.00  0.96           N  
ATOM   4621  CA  VAL A 594      10.584  26.267   9.566  1.00  0.96           C  
ATOM   4622  C   VAL A 594      11.856  27.017   9.956  1.00  0.96           C  
ATOM   4623  CB  VAL A 594       9.587  27.229   8.881  1.00  0.95           C  
ATOM   4624  O   VAL A 594      12.023  27.410  11.113  1.00  0.95           O  
ATOM   4625  CG1 VAL A 594       8.402  26.457   8.305  1.00  0.92           C  
ATOM   4626  CG2 VAL A 594       9.108  28.292   9.868  1.00  0.92           C  
ATOM   4627  N   SER A 595      12.722  27.225   8.979  1.00  0.96           N  
ATOM   4628  CA  SER A 595      13.883  28.102   9.084  1.00  0.96           C  
ATOM   4629  C   SER A 595      13.777  29.277   8.117  1.00  0.95           C  
ATOM   4630  CB  SER A 595      15.170  27.323   8.813  1.00  0.95           C  
ATOM   4631  O   SER A 595      13.358  29.109   6.971  1.00  0.94           O  
ATOM   4632  OG  SER A 595      16.305  28.158   8.965  1.00  0.93           O  
ATOM   4633  N   MET A 596      14.183  30.507   8.646  1.00  0.96           N  
ATOM   4634  CA  MET A 596      14.238  31.683   7.782  1.00  0.96           C  
ATOM   4635  C   MET A 596      15.342  32.636   8.228  1.00  0.96           C  
ATOM   4636  CB  MET A 596      12.892  32.409   7.776  1.00  0.96           C  
ATOM   4637  O   MET A 596      15.690  32.680   9.410  1.00  0.95           O  
ATOM   4638  CG  MET A 596      12.504  32.995   9.124  1.00  0.94           C  
ATOM   4639  SD  MET A 596      10.901  33.884   9.070  1.00  0.94           S  
ATOM   4640  CE  MET A 596      11.345  35.280   7.999  1.00  0.88           C  
ATOM   4641  N   VAL A 597      15.842  33.387   7.311  1.00  0.96           N  
ATOM   4642  CA  VAL A 597      16.677  34.549   7.595  1.00  0.96           C  
ATOM   4643  C   VAL A 597      15.813  35.808   7.636  1.00  0.96           C  
ATOM   4644  CB  VAL A 597      17.802  34.709   6.548  1.00  0.96           C  
ATOM   4645  O   VAL A 597      15.098  36.109   6.678  1.00  0.96           O  
ATOM   4646  CG1 VAL A 597      18.718  35.876   6.913  1.00  0.94           C  
ATOM   4647  CG2 VAL A 597      18.603  33.414   6.425  1.00  0.94           C  
ATOM   4648  N   ILE A 598      15.847  36.505   8.779  1.00  0.96           N  
ATOM   4649  CA  ILE A 598      15.119  37.763   8.892  1.00  0.96           C  
ATOM   4650  C   ILE A 598      15.729  38.799   7.950  1.00  0.96           C  
ATOM   4651  CB  ILE A 598      15.123  38.291  10.344  1.00  0.96           C  
ATOM   4652  O   ILE A 598      16.936  39.048   7.989  1.00  0.96           O  
ATOM   4653  CG1 ILE A 598      14.387  37.315  11.269  1.00  0.95           C  
ATOM   4654  CG2 ILE A 598      14.499  39.687  10.413  1.00  0.96           C  
ATOM   4655  CD1 ILE A 598      14.347  37.754  12.726  1.00  0.93           C  
ATOM   4656  N   PRO A 599      14.991  39.418   7.025  1.00  0.96           N  
ATOM   4657  CA  PRO A 599      15.536  40.325   6.012  1.00  0.96           C  
ATOM   4658  C   PRO A 599      16.267  41.520   6.621  1.00  0.96           C  
ATOM   4659  CB  PRO A 599      14.294  40.780   5.241  1.00  0.95           C  
ATOM   4660  O   PRO A 599      15.791  42.107   7.596  1.00  0.96           O  
ATOM   4661  CG  PRO A 599      13.308  39.670   5.416  1.00  0.93           C  
ATOM   4662  CD  PRO A 599      13.464  39.107   6.800  1.00  0.94           C  
ATOM   4663  N   ILE A 600      17.365  41.823   6.019  1.00  0.96           N  
ATOM   4664  CA  ILE A 600      18.052  43.067   6.348  1.00  0.96           C  
ATOM   4665  C   ILE A 600      17.148  44.256   6.030  1.00  0.95           C  
ATOM   4666  CB  ILE A 600      19.391  43.192   5.586  1.00  0.96           C  
ATOM   4667  O   ILE A 600      16.561  44.324   4.948  1.00  0.94           O  
ATOM   4668  CG1 ILE A 600      20.311  42.014   5.927  1.00  0.96           C  
ATOM   4669  CG2 ILE A 600      20.070  44.528   5.903  1.00  0.96           C  
ATOM   4670  CD1 ILE A 600      21.590  41.969   5.101  1.00  0.95           C  
ATOM   4671  N   GLY A 601      16.995  45.208   6.989  1.00  0.96           N  
ATOM   4672  CA  GLY A 601      16.116  46.357   6.845  1.00  0.96           C  
ATOM   4673  C   GLY A 601      14.763  46.160   7.503  1.00  0.96           C  
ATOM   4674  O   GLY A 601      13.938  47.076   7.525  1.00  0.95           O  
ATOM   4675  N   SER A 602      14.488  45.009   8.099  1.00  0.96           N  
ATOM   4676  CA  SER A 602      13.243  44.735   8.810  1.00  0.97           C  
ATOM   4677  C   SER A 602      13.212  45.439  10.162  1.00  0.97           C  
ATOM   4678  CB  SER A 602      13.057  43.230   9.004  1.00  0.95           C  
ATOM   4679  O   SER A 602      12.163  45.512  10.806  1.00  0.96           O  
ATOM   4680  OG  SER A 602      14.197  42.657   9.621  1.00  0.83           O  
ATOM   4681  N   PHE A 603      14.315  45.934  10.703  1.00  0.97           N  
ATOM   4682  CA  PHE A 603      14.455  46.655  11.963  1.00  0.97           C  
ATOM   4683  C   PHE A 603      14.135  48.133  11.779  1.00  0.97           C  
ATOM   4684  CB  PHE A 603      15.871  46.490  12.524  1.00  0.97           C  
ATOM   4685  O   PHE A 603      14.708  48.795  10.911  1.00  0.97           O  
ATOM   4686  CG  PHE A 603      16.129  47.297  13.768  1.00  0.97           C  
ATOM   4687  CD1 PHE A 603      15.509  46.969  14.967  1.00  0.96           C  
ATOM   4688  CD2 PHE A 603      16.992  48.384  13.737  1.00  0.96           C  
ATOM   4689  CE1 PHE A 603      15.745  47.714  16.120  1.00  0.96           C  
ATOM   4690  CE2 PHE A 603      17.234  49.133  14.885  1.00  0.95           C  
ATOM   4691  CZ  PHE A 603      16.609  48.797  16.075  1.00  0.95           C  
ATOM   4692  N   ASN A 604      13.243  48.676  12.564  1.00  0.97           N  
ATOM   4693  CA  ASN A 604      12.921  50.092  12.707  1.00  0.97           C  
ATOM   4694  C   ASN A 604      13.579  50.693  13.946  1.00  0.97           C  
ATOM   4695  CB  ASN A 604      11.406  50.296  12.758  1.00  0.97           C  
ATOM   4696  O   ASN A 604      13.169  50.407  15.073  1.00  0.97           O  
ATOM   4697  CG  ASN A 604      11.014  51.760  12.782  1.00  0.96           C  
ATOM   4698  ND2 ASN A 604       9.841  52.069  12.240  1.00  0.96           N  
ATOM   4699  OD1 ASN A 604      11.759  52.607  13.281  1.00  0.97           O  
ATOM   4700  N   ALA A 605      14.575  51.685  13.763  1.00  0.97           N  
ATOM   4701  CA  ALA A 605      15.402  52.293  14.802  1.00  0.97           C  
ATOM   4702  C   ALA A 605      14.582  53.241  15.672  1.00  0.97           C  
ATOM   4703  CB  ALA A 605      16.581  53.035  14.177  1.00  0.97           C  
ATOM   4704  O   ALA A 605      14.905  53.454  16.843  1.00  0.97           O  
ATOM   4705  N   ASP A 606      13.419  53.737  15.187  1.00  0.97           N  
ATOM   4706  CA  ASP A 606      12.562  54.651  15.935  1.00  0.97           C  
ATOM   4707  C   ASP A 606      11.705  53.894  16.948  1.00  0.97           C  
ATOM   4708  CB  ASP A 606      11.669  55.450  14.984  1.00  0.96           C  
ATOM   4709  O   ASP A 606      11.449  54.391  18.047  1.00  0.97           O  
ATOM   4710  CG  ASP A 606      12.458  56.286  13.992  1.00  0.94           C  
ATOM   4711  OD1 ASP A 606      13.486  56.882  14.379  1.00  0.93           O  
ATOM   4712  OD2 ASP A 606      12.047  56.351  12.813  1.00  0.94           O  
ATOM   4713  N   THR A 607      11.294  52.634  16.641  1.00  0.97           N  
ATOM   4714  CA  THR A 607      10.385  51.854  17.475  1.00  0.97           C  
ATOM   4715  C   THR A 607      11.144  50.770  18.235  1.00  0.97           C  
ATOM   4716  CB  THR A 607       9.269  51.209  16.632  1.00  0.97           C  
ATOM   4717  O   THR A 607      10.594  50.138  19.138  1.00  0.96           O  
ATOM   4718  CG2 THR A 607       8.431  52.269  15.926  1.00  0.96           C  
ATOM   4719  OG1 THR A 607       9.858  50.349  15.649  1.00  0.96           O  
ATOM   4720  N   TYR A 608      12.492  50.403  17.799  1.00  0.97           N  
ATOM   4721  CA  TYR A 608      13.367  49.347  18.295  1.00  0.97           C  
ATOM   4722  C   TYR A 608      12.717  47.979  18.133  1.00  0.97           C  
ATOM   4723  CB  TYR A 608      13.718  49.587  19.767  1.00  0.96           C  
ATOM   4724  O   TYR A 608      12.812  47.130  19.023  1.00  0.95           O  
ATOM   4725  CG  TYR A 608      14.579  50.807  19.994  1.00  0.93           C  
ATOM   4726  CD1 TYR A 608      15.964  50.742  19.855  1.00  0.89           C  
ATOM   4727  CD2 TYR A 608      14.010  52.025  20.349  1.00  0.89           C  
ATOM   4728  CE1 TYR A 608      16.761  51.862  20.066  1.00  0.86           C  
ATOM   4729  CE2 TYR A 608      14.798  53.151  20.562  1.00  0.87           C  
ATOM   4730  OH  TYR A 608      16.954  54.172  20.628  1.00  0.76           O  
ATOM   4731  CZ  TYR A 608      16.170  53.060  20.418  1.00  0.85           C  
ATOM   4732  N   LYS A 609      12.009  47.845  17.067  1.00  0.97           N  
ATOM   4733  CA  LYS A 609      11.283  46.616  16.759  1.00  0.97           C  
ATOM   4734  C   LYS A 609      11.662  46.085  15.380  1.00  0.97           C  
ATOM   4735  CB  LYS A 609       9.773  46.851  16.834  1.00  0.97           C  
ATOM   4736  O   LYS A 609      11.799  46.856  14.428  1.00  0.97           O  
ATOM   4737  CG  LYS A 609       9.265  47.168  18.232  1.00  0.96           C  
ATOM   4738  CD  LYS A 609       7.758  47.391  18.242  1.00  0.95           C  
ATOM   4739  CE  LYS A 609       7.250  47.726  19.638  1.00  0.93           C  
ATOM   4740  NZ  LYS A 609       5.767  47.902  19.660  1.00  0.92           N  
ATOM   4741  N   THR A 610      11.783  44.855  15.190  1.00  0.96           N  
ATOM   4742  CA  THR A 610      11.932  44.125  13.937  1.00  0.96           C  
ATOM   4743  C   THR A 610      10.602  43.514  13.506  1.00  0.96           C  
ATOM   4744  CB  THR A 610      12.994  43.016  14.059  1.00  0.96           C  
ATOM   4745  O   THR A 610       9.990  42.752  14.258  1.00  0.96           O  
ATOM   4746  CG2 THR A 610      13.164  42.269  12.740  1.00  0.95           C  
ATOM   4747  OG1 THR A 610      14.248  43.602  14.429  1.00  0.95           O  
ATOM   4748  N   THR A 611      10.118  43.848  12.342  1.00  0.96           N  
ATOM   4749  CA  THR A 611       8.936  43.236  11.745  1.00  0.95           C  
ATOM   4750  C   THR A 611       9.324  42.046  10.874  1.00  0.96           C  
ATOM   4751  CB  THR A 611       8.144  44.255  10.905  1.00  0.93           C  
ATOM   4752  O   THR A 611      10.139  42.179   9.958  1.00  0.95           O  
ATOM   4753  CG2 THR A 611       6.856  43.641  10.367  1.00  0.82           C  
ATOM   4754  OG1 THR A 611       7.817  45.387  11.720  1.00  0.85           O  
ATOM   4755  N   VAL A 612       8.734  40.873  11.056  1.00  0.95           N  
ATOM   4756  CA  VAL A 612       9.039  39.618  10.378  1.00  0.95           C  
ATOM   4757  C   VAL A 612       7.760  39.023   9.793  1.00  0.95           C  
ATOM   4758  CB  VAL A 612       9.710  38.605  11.333  1.00  0.94           C  
ATOM   4759  O   VAL A 612       6.798  38.766  10.521  1.00  0.94           O  
ATOM   4760  CG1 VAL A 612      10.172  37.366  10.568  1.00  0.91           C  
ATOM   4761  CG2 VAL A 612      10.884  39.257  12.060  1.00  0.91           C  
ATOM   4762  N   ASP A 613       7.685  38.815   8.514  1.00  0.93           N  
ATOM   4763  CA  ASP A 613       6.642  38.040   7.849  1.00  0.94           C  
ATOM   4764  C   ASP A 613       6.978  36.550   7.853  1.00  0.94           C  
ATOM   4765  CB  ASP A 613       6.441  38.530   6.414  1.00  0.93           C  
ATOM   4766  O   ASP A 613       7.737  36.078   7.004  1.00  0.93           O  
ATOM   4767  CG  ASP A 613       5.309  37.816   5.697  1.00  0.92           C  
ATOM   4768  OD1 ASP A 613       4.641  36.958   6.313  1.00  0.93           O  
ATOM   4769  OD2 ASP A 613       5.084  38.112   4.503  1.00  0.92           O  
ATOM   4770  N   ILE A 614       6.385  35.779   8.723  1.00  0.94           N  
ATOM   4771  CA  ILE A 614       6.632  34.353   8.905  1.00  0.94           C  
ATOM   4772  C   ILE A 614       5.885  33.559   7.835  1.00  0.94           C  
ATOM   4773  CB  ILE A 614       6.210  33.882  10.315  1.00  0.92           C  
ATOM   4774  O   ILE A 614       6.208  32.397   7.577  1.00  0.93           O  
ATOM   4775  CG1 ILE A 614       4.716  34.143  10.540  1.00  0.83           C  
ATOM   4776  CG2 ILE A 614       7.055  34.571  11.390  1.00  0.84           C  
ATOM   4777  CD1 ILE A 614       4.164  33.517  11.813  1.00  0.80           C  
ATOM   4778  N   GLY A 615       4.808  34.116   7.208  1.00  0.92           N  
ATOM   4779  CA  GLY A 615       4.124  33.504   6.080  1.00  0.92           C  
ATOM   4780  C   GLY A 615       5.055  33.156   4.934  1.00  0.92           C  
ATOM   4781  O   GLY A 615       4.890  32.120   4.286  1.00  0.92           O  
ATOM   4782  N   ALA A 616       6.063  33.974   4.714  1.00  0.92           N  
ATOM   4783  CA  ALA A 616       7.065  33.716   3.683  1.00  0.92           C  
ATOM   4784  C   ALA A 616       7.758  32.376   3.915  1.00  0.92           C  
ATOM   4785  CB  ALA A 616       8.093  34.844   3.644  1.00  0.91           C  
ATOM   4786  O   ALA A 616       7.971  31.609   2.974  1.00  0.92           O  
ATOM   4787  N   ALA A 617       8.004  31.973   5.172  1.00  0.93           N  
ATOM   4788  CA  ALA A 617       8.613  30.694   5.527  1.00  0.93           C  
ATOM   4789  C   ALA A 617       7.622  29.547   5.349  1.00  0.93           C  
ATOM   4790  CB  ALA A 617       9.126  30.731   6.964  1.00  0.93           C  
ATOM   4791  O   ALA A 617       8.018  28.416   5.058  1.00  0.92           O  
ATOM   4792  N   TYR A 618       6.380  29.764   5.371  1.00  0.93           N  
ATOM   4793  CA  TYR A 618       5.312  28.782   5.218  1.00  0.93           C  
ATOM   4794  C   TYR A 618       4.706  28.848   3.822  1.00  0.91           C  
ATOM   4795  CB  TYR A 618       4.222  29.006   6.271  1.00  0.93           C  
ATOM   4796  O   TYR A 618       3.522  28.556   3.638  1.00  0.87           O  
ATOM   4797  CG  TYR A 618       4.620  28.567   7.660  1.00  0.94           C  
ATOM   4798  CD1 TYR A 618       4.558  27.227   8.033  1.00  0.92           C  
ATOM   4799  CD2 TYR A 618       5.058  29.493   8.601  1.00  0.92           C  
ATOM   4800  CE1 TYR A 618       4.923  26.818   9.312  1.00  0.92           C  
ATOM   4801  CE2 TYR A 618       5.425  29.096   9.883  1.00  0.92           C  
ATOM   4802  OH  TYR A 618       5.716  27.360  11.495  1.00  0.89           O  
ATOM   4803  CZ  TYR A 618       5.355  27.759  10.228  1.00  0.92           C  
ATOM   4804  N   GLY A 619       5.553  29.403   2.848  1.00  0.90           N  
ATOM   4805  CA  GLY A 619       5.209  29.449   1.435  1.00  0.89           C  
ATOM   4806  C   GLY A 619       4.120  30.456   1.118  1.00  0.88           C  
ATOM   4807  O   GLY A 619       3.312  30.241   0.213  1.00  0.85           O  
ATOM   4808  N   GLY A 620       4.006  31.575   1.925  1.00  0.89           N  
ATOM   4809  CA  GLY A 620       3.050  32.654   1.735  1.00  0.89           C  
ATOM   4810  C   GLY A 620       1.733  32.417   2.449  1.00  0.88           C  
ATOM   4811  O   GLY A 620       0.803  33.218   2.330  1.00  0.86           O  
ATOM   4812  N   ASN A 621       1.645  31.320   3.184  1.00  0.87           N  
ATOM   4813  CA  ASN A 621       0.444  30.977   3.939  1.00  0.88           C  
ATOM   4814  C   ASN A 621       0.603  31.297   5.422  1.00  0.88           C  
ATOM   4815  CB  ASN A 621       0.095  29.499   3.749  1.00  0.87           C  
ATOM   4816  O   ASN A 621       1.705  31.207   5.966  1.00  0.87           O  
ATOM   4817  CG  ASN A 621      -0.197  29.149   2.303  1.00  0.85           C  
ATOM   4818  ND2 ASN A 621       0.784  28.568   1.623  1.00  0.86           N  
ATOM   4819  OD1 ASN A 621      -1.296  29.400   1.801  1.00  0.85           O  
ATOM   4820  N   ALA A 622      -0.415  31.622   6.076  1.00  0.85           N  
ATOM   4821  CA  ALA A 622      -0.412  31.726   7.532  1.00  0.87           C  
ATOM   4822  C   ALA A 622      -0.160  30.366   8.179  1.00  0.88           C  
ATOM   4823  CB  ALA A 622      -1.732  32.311   8.027  1.00  0.84           C  
ATOM   4824  O   ALA A 622      -0.657  29.344   7.701  1.00  0.87           O  
ATOM   4825  N   PRO A 623       0.623  30.280   9.233  1.00  0.87           N  
ATOM   4826  CA  PRO A 623       0.748  29.033   9.992  1.00  0.88           C  
ATOM   4827  C   PRO A 623      -0.568  28.600  10.635  1.00  0.87           C  
ATOM   4828  CB  PRO A 623       1.791  29.373  11.059  1.00  0.86           C  
ATOM   4829  O   PRO A 623      -1.475  29.418  10.805  1.00  0.85           O  
ATOM   4830  CG  PRO A 623       1.617  30.836  11.312  1.00  0.87           C  
ATOM   4831  CD  PRO A 623       1.203  31.495  10.028  1.00  0.87           C  
ATOM   4832  N   SER A 624      -0.736  27.398  11.029  1.00  0.87           N  
ATOM   4833  CA  SER A 624      -1.899  26.912  11.763  1.00  0.87           C  
ATOM   4834  C   SER A 624      -2.004  27.574  13.133  1.00  0.87           C  
ATOM   4835  CB  SER A 624      -1.836  25.393  11.925  1.00  0.84           C  
ATOM   4836  O   SER A 624      -0.991  27.805  13.795  1.00  0.85           O  
ATOM   4837  OG  SER A 624      -1.800  24.754  10.660  1.00  0.75           O  
ATOM   4838  N   PRO A 625      -3.181  27.909  13.638  1.00  0.86           N  
ATOM   4839  CA  PRO A 625      -3.313  28.537  14.955  1.00  0.87           C  
ATOM   4840  C   PRO A 625      -2.646  27.727  16.064  1.00  0.88           C  
ATOM   4841  CB  PRO A 625      -4.828  28.605  15.163  1.00  0.85           C  
ATOM   4842  O   PRO A 625      -2.689  26.494  16.045  1.00  0.88           O  
ATOM   4843  CG  PRO A 625      -5.402  28.638  13.784  1.00  0.83           C  
ATOM   4844  CD  PRO A 625      -4.547  27.786  12.890  1.00  0.85           C  
ATOM   4845  N   GLY A 626      -2.057  28.426  17.104  1.00  0.90           N  
ATOM   4846  CA  GLY A 626      -1.414  27.803  18.250  1.00  0.91           C  
ATOM   4847  C   GLY A 626      -0.278  28.632  18.821  1.00  0.92           C  
ATOM   4848  O   GLY A 626       0.052  29.693  18.287  1.00  0.92           O  
ATOM   4849  N   ARG A 627       0.293  28.153  19.928  1.00  0.91           N  
ATOM   4850  CA  ARG A 627       1.434  28.792  20.576  1.00  0.93           C  
ATOM   4851  C   ARG A 627       2.723  28.519  19.808  1.00  0.93           C  
ATOM   4852  CB  ARG A 627       1.572  28.307  22.021  1.00  0.92           C  
ATOM   4853  O   ARG A 627       3.090  27.363  19.590  1.00  0.93           O  
ATOM   4854  CG  ARG A 627       2.652  29.029  22.812  1.00  0.91           C  
ATOM   4855  CD  ARG A 627       2.661  28.602  24.273  1.00  0.91           C  
ATOM   4856  NE  ARG A 627       3.624  29.373  25.054  1.00  0.89           N  
ATOM   4857  NH1 ARG A 627       3.125  28.351  27.065  1.00  0.87           N  
ATOM   4858  NH2 ARG A 627       4.725  29.990  26.973  1.00  0.86           N  
ATOM   4859  CZ  ARG A 627       3.822  29.236  26.362  1.00  0.89           C  
ATOM   4860  N   TYR A 628       3.511  29.551  19.464  1.00  0.93           N  
ATOM   4861  CA  TYR A 628       4.727  29.434  18.666  1.00  0.94           C  
ATOM   4862  C   TYR A 628       5.941  29.920  19.449  1.00  0.94           C  
ATOM   4863  CB  TYR A 628       4.594  30.227  17.363  1.00  0.94           C  
ATOM   4864  O   TYR A 628       5.838  30.850  20.252  1.00  0.93           O  
ATOM   4865  CG  TYR A 628       3.844  29.492  16.279  1.00  0.93           C  
ATOM   4866  CD1 TYR A 628       4.525  28.851  15.246  1.00  0.91           C  
ATOM   4867  CD2 TYR A 628       2.455  29.437  16.284  1.00  0.91           C  
ATOM   4868  CE1 TYR A 628       3.838  28.174  14.243  1.00  0.91           C  
ATOM   4869  CE2 TYR A 628       1.758  28.763  15.287  1.00  0.91           C  
ATOM   4870  OH  TYR A 628       1.772  27.466  13.283  1.00  0.89           O  
ATOM   4871  CZ  TYR A 628       2.457  28.135  14.273  1.00  0.90           C  
ATOM   4872  N   TYR A 629       7.074  29.324  19.134  1.00  0.94           N  
ATOM   4873  CA  TYR A 629       8.391  29.766  19.581  1.00  0.94           C  
ATOM   4874  C   TYR A 629       9.237  30.234  18.403  1.00  0.94           C  
ATOM   4875  CB  TYR A 629       9.112  28.640  20.328  1.00  0.94           C  
ATOM   4876  O   TYR A 629       9.197  29.636  17.325  1.00  0.93           O  
ATOM   4877  CG  TYR A 629       8.498  28.310  21.667  1.00  0.94           C  
ATOM   4878  CD1 TYR A 629       8.663  29.159  22.759  1.00  0.93           C  
ATOM   4879  CD2 TYR A 629       7.753  27.149  21.843  1.00  0.93           C  
ATOM   4880  CE1 TYR A 629       8.101  28.858  23.995  1.00  0.92           C  
ATOM   4881  CE2 TYR A 629       7.187  26.838  23.074  1.00  0.92           C  
ATOM   4882  OH  TYR A 629       6.807  27.394  25.364  1.00  0.90           O  
ATOM   4883  CZ  TYR A 629       7.366  27.697  24.143  1.00  0.91           C  
ATOM   4884  N   LEU A 630       9.945  31.280  18.624  1.00  0.95           N  
ATOM   4885  CA  LEU A 630      11.036  31.731  17.768  1.00  0.95           C  
ATOM   4886  C   LEU A 630      12.384  31.533  18.455  1.00  0.94           C  
ATOM   4887  CB  LEU A 630      10.852  33.205  17.396  1.00  0.94           C  
ATOM   4888  O   LEU A 630      12.581  31.985  19.585  1.00  0.92           O  
ATOM   4889  CG  LEU A 630      11.842  33.777  16.380  1.00  0.92           C  
ATOM   4890  CD1 LEU A 630      11.174  34.861  15.541  1.00  0.89           C  
ATOM   4891  CD2 LEU A 630      13.076  34.326  17.087  1.00  0.89           C  
ATOM   4892  N   ILE A 631      13.310  30.858  17.726  1.00  0.94           N  
ATOM   4893  CA  ILE A 631      14.611  30.498  18.279  1.00  0.94           C  
ATOM   4894  C   ILE A 631      15.720  30.991  17.352  1.00  0.93           C  
ATOM   4895  CB  ILE A 631      14.731  28.973  18.494  1.00  0.93           C  
ATOM   4896  O   ILE A 631      15.642  30.817  16.133  1.00  0.92           O  
ATOM   4897  CG1 ILE A 631      13.570  28.462  19.356  1.00  0.87           C  
ATOM   4898  CG2 ILE A 631      16.079  28.621  19.129  1.00  0.87           C  
ATOM   4899  CD1 ILE A 631      12.364  27.992  18.554  1.00  0.84           C  
ATOM   4900  N   ASP A 632      16.768  31.564  17.938  1.00  0.92           N  
ATOM   4901  CA  ASP A 632      17.890  32.047  17.138  1.00  0.92           C  
ATOM   4902  C   ASP A 632      18.992  30.994  17.046  1.00  0.92           C  
ATOM   4903  CB  ASP A 632      18.450  33.344  17.727  1.00  0.89           C  
ATOM   4904  O   ASP A 632      18.936  29.967  17.727  1.00  0.90           O  
ATOM   4905  CG  ASP A 632      19.230  33.124  19.011  1.00  0.83           C  
ATOM   4906  OD1 ASP A 632      19.464  31.956  19.390  1.00  0.81           O  
ATOM   4907  OD2 ASP A 632      19.610  34.128  19.652  1.00  0.82           O  
ATOM   4908  N   SER A 633      20.030  31.224  16.285  1.00  0.91           N  
ATOM   4909  CA  SER A 633      21.145  30.316  16.036  1.00  0.90           C  
ATOM   4910  C   SER A 633      22.022  30.165  17.274  1.00  0.88           C  
ATOM   4911  CB  SER A 633      21.988  30.812  14.860  1.00  0.89           C  
ATOM   4912  O   SER A 633      22.872  29.274  17.334  1.00  0.85           O  
ATOM   4913  OG  SER A 633      22.406  32.150  15.071  1.00  0.86           O  
ATOM   4914  N   GLN A 634      21.797  30.971  18.252  1.00  0.88           N  
ATOM   4915  CA  GLN A 634      22.532  30.877  19.508  1.00  0.87           C  
ATOM   4916  C   GLN A 634      21.754  30.069  20.542  1.00  0.87           C  
ATOM   4917  CB  GLN A 634      22.841  32.272  20.056  1.00  0.83           C  
ATOM   4918  O   GLN A 634      22.287  29.728  21.601  1.00  0.84           O  
ATOM   4919  CG  GLN A 634      23.667  33.134  19.111  1.00  0.74           C  
ATOM   4920  CD  GLN A 634      25.015  32.521  18.784  1.00  0.72           C  
ATOM   4921  NE2 GLN A 634      25.349  32.473  17.499  1.00  0.62           N  
ATOM   4922  OE1 GLN A 634      25.752  32.095  19.680  1.00  0.68           O  
ATOM   4923  N   GLY A 635      20.502  29.665  20.273  1.00  0.87           N  
ATOM   4924  CA  GLY A 635      19.656  28.815  21.097  1.00  0.86           C  
ATOM   4925  C   GLY A 635      18.736  29.599  22.013  1.00  0.86           C  
ATOM   4926  O   GLY A 635      18.003  29.014  22.814  1.00  0.83           O  
ATOM   4927  N   ALA A 636      18.791  30.922  21.980  1.00  0.86           N  
ATOM   4928  CA  ALA A 636      17.791  31.719  22.687  1.00  0.87           C  
ATOM   4929  C   ALA A 636      16.423  31.597  22.023  1.00  0.88           C  
ATOM   4930  CB  ALA A 636      18.222  33.183  22.745  1.00  0.84           C  
ATOM   4931  O   ALA A 636      16.300  31.756  20.806  1.00  0.88           O  
ATOM   4932  N   TYR A 637      15.384  31.297  22.916  1.00  0.88           N  
ATOM   4933  CA  TYR A 637      14.048  31.220  22.336  1.00  0.89           C  
ATOM   4934  C   TYR A 637      13.135  32.289  22.924  1.00  0.88           C  
ATOM   4935  CB  TYR A 637      13.442  29.832  22.564  1.00  0.87           C  
ATOM   4936  O   TYR A 637      13.292  32.679  24.084  1.00  0.86           O  
ATOM   4937  CG  TYR A 637      13.207  29.504  24.019  1.00  0.87           C  
ATOM   4938  CD1 TYR A 637      14.167  28.823  24.763  1.00  0.84           C
[truncated: 94,478 more chars]
