# Supplementary material for: DepoScope: Accurate phage depolymerase annotation and domain delineation using large language models
Source: PLoS Comput Biol. 2024 Aug 5;20(8):e1011831. doi: 10.1371/journal.pcbi.1011831 (PMC11326577; doi:10.1371/journal.pcbi.1011831)
Supplement: S1 Data — (ZIP) [file pcbi.1011831.s003.zip › FN_FP_deposcope_032024/False_positives/NC_007637.1__YP_425011.pdb]

PARENT N/A
ATOM      1  N   MET A   1      -3.881 -34.869 -50.665  1.00  0.81           N  
ATOM      2  CA  MET A   1      -4.906 -35.214 -49.684  1.00  0.85           C  
ATOM      3  C   MET A   1      -5.622 -33.964 -49.183  1.00  0.88           C  
ATOM      4  CB  MET A   1      -4.291 -35.972 -48.506  1.00  0.81           C  
ATOM      5  O   MET A   1      -4.987 -32.940 -48.927  1.00  0.87           O  
ATOM      6  CG  MET A   1      -5.319 -36.598 -47.577  1.00  0.72           C  
ATOM      7  SD  MET A   1      -4.548 -37.631 -46.270  1.00  0.73           S  
ATOM      8  CE  MET A   1      -4.895 -39.287 -46.925  1.00  0.62           C  
ATOM      9  N   GLU A   2      -6.879 -33.968 -49.188  1.00  0.82           N  
ATOM     10  CA  GLU A   2      -7.685 -32.970 -48.490  1.00  0.87           C  
ATOM     11  C   GLU A   2      -7.563 -33.122 -46.977  1.00  0.86           C  
ATOM     12  CB  GLU A   2      -9.153 -33.073 -48.912  1.00  0.83           C  
ATOM     13  O   GLU A   2      -7.488 -34.241 -46.464  1.00  0.85           O  
ATOM     14  CG  GLU A   2      -9.394 -32.758 -50.382  1.00  0.80           C  
ATOM     15  CD  GLU A   2     -10.851 -32.891 -50.793  1.00  0.77           C  
ATOM     16  OE1 GLU A   2     -11.667 -33.392 -49.985  1.00  0.83           O  
ATOM     17  OE2 GLU A   2     -11.181 -32.492 -51.932  1.00  0.83           O  
ATOM     18  N   VAL A   3      -7.334 -32.055 -46.338  1.00  0.85           N  
ATOM     19  CA  VAL A   3      -7.248 -31.974 -44.883  1.00  0.87           C  
ATOM     20  C   VAL A   3      -8.164 -30.864 -44.372  1.00  0.88           C  
ATOM     21  CB  VAL A   3      -5.797 -31.727 -44.414  1.00  0.84           C  
ATOM     22  O   VAL A   3      -8.238 -29.787 -44.970  1.00  0.88           O  
ATOM     23  CG1 VAL A   3      -5.679 -31.915 -42.902  1.00  0.70           C  
ATOM     24  CG2 VAL A   3      -4.833 -32.656 -45.149  1.00  0.69           C  
ATOM     25  N   GLN A   4      -8.784 -31.158 -43.307  1.00  0.85           N  
ATOM     26  CA  GLN A   4      -9.583 -30.222 -42.522  1.00  0.89           C  
ATOM     27  C   GLN A   4      -9.141 -30.211 -41.062  1.00  0.87           C  
ATOM     28  CB  GLN A   4     -11.069 -30.573 -42.619  1.00  0.84           C  
ATOM     29  O   GLN A   4      -8.634 -31.213 -40.554  1.00  0.86           O  
ATOM     30  CG  GLN A   4     -11.650 -30.409 -44.016  1.00  0.75           C  
ATOM     31  CD  GLN A   4     -13.103 -30.837 -44.102  1.00  0.73           C  
ATOM     32  NE2 GLN A   4     -13.746 -30.533 -45.224  1.00  0.71           N  
ATOM     33  OE1 GLN A   4     -13.643 -31.437 -43.167  1.00  0.78           O  
ATOM     34  N   GLY A   5      -9.258 -29.080 -40.469  1.00  0.88           N  
ATOM     35  CA  GLY A   5      -8.967 -28.934 -39.052  1.00  0.89           C  
ATOM     36  C   GLY A   5      -9.666 -27.746 -38.418  1.00  0.89           C  
ATOM     37  O   GLY A   5     -10.341 -26.977 -39.106  1.00  0.88           O  
ATOM     38  N   SER A   6      -9.543 -27.651 -37.130  1.00  0.86           N  
ATOM     39  CA  SER A   6     -10.037 -26.542 -36.322  1.00  0.88           C  
ATOM     40  C   SER A   6      -8.937 -25.971 -35.434  1.00  0.87           C  
ATOM     41  CB  SER A   6     -11.218 -26.990 -35.460  1.00  0.85           C  
ATOM     42  O   SER A   6      -8.064 -26.707 -34.967  1.00  0.86           O  
ATOM     43  OG  SER A   6     -10.818 -27.993 -34.541  1.00  0.77           O  
ATOM     44  N   LEU A   7      -8.850 -24.687 -35.383  1.00  0.87           N  
ATOM     45  CA  LEU A   7      -8.244 -23.980 -34.260  1.00  0.87           C  
ATOM     46  C   LEU A   7      -9.250 -23.793 -33.129  1.00  0.85           C  
ATOM     47  CB  LEU A   7      -7.705 -22.620 -34.710  1.00  0.85           C  
ATOM     48  O   LEU A   7     -10.281 -23.141 -33.311  1.00  0.82           O  
ATOM     49  CG  LEU A   7      -6.666 -22.640 -35.832  1.00  0.83           C  
ATOM     50  CD1 LEU A   7      -6.281 -21.217 -36.224  1.00  0.80           C  
ATOM     51  CD2 LEU A   7      -5.435 -23.434 -35.407  1.00  0.80           C  
ATOM     52  N   GLY A   8      -9.049 -24.484 -32.027  1.00  0.82           N  
ATOM     53  CA  GLY A   8      -9.937 -24.406 -30.878  1.00  0.83           C  
ATOM     54  C   GLY A   8     -10.207 -22.982 -30.428  1.00  0.84           C  
ATOM     55  O   GLY A   8      -9.663 -22.033 -30.996  1.00  0.83           O  
ATOM     56  N   ARG A   9     -10.923 -22.877 -29.396  1.00  0.80           N  
ATOM     57  CA  ARG A   9     -11.216 -21.577 -28.801  1.00  0.84           C  
ATOM     58  C   ARG A   9      -9.935 -20.863 -28.386  1.00  0.83           C  
ATOM     59  CB  ARG A   9     -12.143 -21.735 -27.593  1.00  0.80           C  
ATOM     60  O   ARG A   9      -9.079 -21.448 -27.719  1.00  0.81           O  
ATOM     61  CG  ARG A   9     -13.506 -22.317 -27.934  1.00  0.78           C  
ATOM     62  CD  ARG A   9     -14.373 -22.485 -26.694  1.00  0.76           C  
ATOM     63  NE  ARG A   9     -15.659 -23.098 -27.015  1.00  0.74           N  
ATOM     64  NH1 ARG A   9     -16.368 -23.248 -24.822  1.00  0.61           N  
ATOM     65  NH2 ARG A   9     -17.714 -23.996 -26.520  1.00  0.56           N  
ATOM     66  CZ  ARG A   9     -16.577 -23.446 -26.118  1.00  0.76           C  
ATOM     67  N   GLN A  10      -9.810 -19.680 -28.773  1.00  0.84           N  
ATOM     68  CA  GLN A  10      -8.588 -18.898 -28.622  1.00  0.88           C  
ATOM     69  C   GLN A  10      -8.461 -18.343 -27.206  1.00  0.87           C  
ATOM     70  CB  GLN A  10      -8.553 -17.756 -29.639  1.00  0.80           C  
ATOM     71  O   GLN A  10      -8.220 -17.149 -27.021  1.00  0.82           O  
ATOM     72  CG  GLN A  10      -8.676 -18.216 -31.085  1.00  0.74           C  
ATOM     73  CD  GLN A  10      -7.608 -19.220 -31.475  1.00  0.67           C  
ATOM     74  NE2 GLN A  10      -8.030 -20.340 -32.053  1.00  0.71           N  
ATOM     75  OE1 GLN A  10      -6.414 -18.991 -31.260  1.00  0.77           O  
ATOM     76  N   ILE A  11      -8.550 -19.208 -26.291  1.00  0.90           N  
ATOM     77  CA  ILE A  11      -8.675 -18.881 -24.875  1.00  0.91           C  
ATOM     78  C   ILE A  11      -7.287 -18.779 -24.245  1.00  0.91           C  
ATOM     79  CB  ILE A  11      -9.528 -19.929 -24.126  1.00  0.87           C  
ATOM     80  O   ILE A  11      -7.154 -18.391 -23.082  1.00  0.89           O  
ATOM     81  CG1 ILE A  11      -8.898 -21.321 -24.256  1.00  0.73           C  
ATOM     82  CG2 ILE A  11     -10.967 -19.928 -24.650  1.00  0.72           C  
ATOM     83  CD1 ILE A  11      -9.506 -22.364 -23.329  1.00  0.71           C  
ATOM     84  N   GLN A  12      -6.201 -19.112 -25.009  1.00  0.94           N  
ATOM     85  CA  GLN A  12      -4.838 -19.124 -24.487  1.00  0.95           C  
ATOM     86  C   GLN A  12      -4.115 -17.820 -24.809  1.00  0.95           C  
ATOM     87  CB  GLN A  12      -4.057 -20.311 -25.053  1.00  0.93           C  
ATOM     88  O   GLN A  12      -2.949 -17.645 -24.449  1.00  0.95           O  
ATOM     89  CG  GLN A  12      -4.607 -21.667 -24.630  1.00  0.89           C  
ATOM     90  CD  GLN A  12      -4.580 -21.869 -23.127  1.00  0.84           C  
ATOM     91  NE2 GLN A  12      -5.493 -22.693 -22.623  1.00  0.84           N  
ATOM     92  OE1 GLN A  12      -3.746 -21.289 -22.424  1.00  0.85           O  
ATOM     93  N   GLY A  13      -4.762 -16.905 -25.530  1.00  0.96           N  
ATOM     94  CA  GLY A  13      -4.303 -15.545 -25.764  1.00  0.96           C  
ATOM     95  C   GLY A  13      -3.058 -15.476 -26.628  1.00  0.97           C  
ATOM     96  O   GLY A  13      -2.804 -16.375 -27.432  1.00  0.96           O  
ATOM     97  N   ILE A  14      -2.343 -14.393 -26.522  1.00  0.97           N  
ATOM     98  CA  ILE A  14      -1.174 -14.074 -27.334  1.00  0.97           C  
ATOM     99  C   ILE A  14      -0.018 -15.000 -26.959  1.00  0.97           C  
ATOM    100  CB  ILE A  14      -0.754 -12.597 -27.164  1.00  0.97           C  
ATOM    101  O   ILE A  14       0.246 -15.227 -25.776  1.00  0.96           O  
ATOM    102  CG1 ILE A  14      -1.875 -11.665 -27.637  1.00  0.97           C  
ATOM    103  CG2 ILE A  14       0.548 -12.315 -27.919  1.00  0.97           C  
ATOM    104  CD1 ILE A  14      -1.668 -10.205 -27.259  1.00  0.96           C  
ATOM    105  N   SER A  15       0.711 -15.483 -27.932  1.00  0.96           N  
ATOM    106  CA  SER A  15       1.959 -16.215 -27.743  1.00  0.96           C  
ATOM    107  C   SER A  15       3.025 -15.756 -28.731  1.00  0.95           C  
ATOM    108  CB  SER A  15       1.726 -17.719 -27.894  1.00  0.95           C  
ATOM    109  O   SER A  15       2.765 -15.656 -29.932  1.00  0.94           O  
ATOM    110  OG  SER A  15       2.925 -18.439 -27.665  1.00  0.92           O  
ATOM    111  N   GLN A  16       4.228 -15.532 -28.238  1.00  0.96           N  
ATOM    112  CA  GLN A  16       5.397 -15.147 -29.021  1.00  0.96           C  
ATOM    113  C   GLN A  16       6.316 -16.342 -29.262  1.00  0.94           C  
ATOM    114  CB  GLN A  16       6.167 -14.025 -28.323  1.00  0.95           C  
ATOM    115  O   GLN A  16       7.420 -16.187 -29.787  1.00  0.91           O  
ATOM    116  CG  GLN A  16       5.413 -12.704 -28.267  1.00  0.93           C  
ATOM    117  CD  GLN A  16       6.186 -11.617 -27.543  1.00  0.89           C  
ATOM    118  NE2 GLN A  16       6.159 -10.406 -28.090  1.00  0.89           N  
ATOM    119  OE1 GLN A  16       6.801 -11.863 -26.501  1.00  0.88           O  
ATOM    120  N   GLN A  17       5.866 -17.554 -28.822  1.00  0.93           N  
ATOM    121  CA  GLN A  17       6.594 -18.788 -29.099  1.00  0.93           C  
ATOM    122  C   GLN A  17       6.537 -19.140 -30.583  1.00  0.92           C  
ATOM    123  CB  GLN A  17       6.033 -19.941 -28.265  1.00  0.92           C  
ATOM    124  O   GLN A  17       5.594 -18.761 -31.280  1.00  0.91           O  
ATOM    125  CG  GLN A  17       6.277 -19.794 -26.769  1.00  0.88           C  
ATOM    126  CD  GLN A  17       5.661 -20.920 -25.960  1.00  0.85           C  
ATOM    127  NE2 GLN A  17       6.287 -21.254 -24.836  1.00  0.84           N  
ATOM    128  OE1 GLN A  17       4.631 -21.484 -26.341  1.00  0.85           O  
ATOM    129  N   PRO A  18       7.448 -19.861 -31.065  1.00  0.89           N  
ATOM    130  CA  PRO A  18       7.320 -20.399 -32.421  1.00  0.90           C  
ATOM    131  C   PRO A  18       6.044 -21.215 -32.614  1.00  0.90           C  
ATOM    132  CB  PRO A  18       8.561 -21.282 -32.569  1.00  0.89           C  
ATOM    133  O   PRO A  18       5.636 -21.953 -31.713  1.00  0.90           O  
ATOM    134  CG  PRO A  18       9.541 -20.732 -31.583  1.00  0.87           C  
ATOM    135  CD  PRO A  18       8.785 -20.246 -30.380  1.00  0.87           C  
ATOM    136  N   PRO A  19       5.403 -21.100 -33.778  1.00  0.87           N  
ATOM    137  CA  PRO A  19       4.113 -21.748 -34.028  1.00  0.87           C  
ATOM    138  C   PRO A  19       4.122 -23.235 -33.679  1.00  0.87           C  
ATOM    139  CB  PRO A  19       3.901 -21.542 -35.530  1.00  0.86           C  
ATOM    140  O   PRO A  19       3.097 -23.781 -33.265  1.00  0.85           O  
ATOM    141  CG  PRO A  19       4.558 -20.234 -35.833  1.00  0.84           C  
ATOM    142  CD  PRO A  19       5.801 -20.119 -34.998  1.00  0.85           C  
ATOM    143  N   ALA A  20       5.255 -23.858 -33.610  1.00  0.84           N  
ATOM    144  CA  ALA A  20       5.435 -25.293 -33.403  1.00  0.84           C  
ATOM    145  C   ALA A  20       5.230 -25.665 -31.937  1.00  0.84           C  
ATOM    146  CB  ALA A  20       6.822 -25.729 -33.870  1.00  0.82           C  
ATOM    147  O   ALA A  20       4.911 -26.814 -31.621  1.00  0.83           O  
ATOM    148  N   VAL A  21       5.443 -24.737 -31.073  1.00  0.88           N  
ATOM    149  CA  VAL A  21       5.398 -25.018 -29.642  1.00  0.88           C  
ATOM    150  C   VAL A  21       4.247 -24.248 -29.000  1.00  0.88           C  
ATOM    151  CB  VAL A  21       6.733 -24.658 -28.951  1.00  0.86           C  
ATOM    152  O   VAL A  21       4.117 -24.222 -27.773  1.00  0.87           O  
ATOM    153  CG1 VAL A  21       7.869 -25.530 -29.482  1.00  0.79           C  
ATOM    154  CG2 VAL A  21       7.053 -23.177 -29.151  1.00  0.78           C  
ATOM    155  N   ARG A  22       3.477 -23.563 -29.819  1.00  0.90           N  
ATOM    156  CA  ARG A  22       2.287 -22.897 -29.299  1.00  0.90           C  
ATOM    157  C   ARG A  22       1.213 -23.911 -28.922  1.00  0.89           C  
ATOM    158  CB  ARG A  22       1.735 -21.905 -30.325  1.00  0.90           C  
ATOM    159  O   ARG A  22       1.036 -24.920 -29.608  1.00  0.88           O  
ATOM    160  CG  ARG A  22       2.574 -20.647 -30.480  1.00  0.90           C  
ATOM    161  CD  ARG A  22       1.945 -19.666 -31.459  1.00  0.90           C  
ATOM    162  NE  ARG A  22       2.810 -18.514 -31.699  1.00  0.89           N  
ATOM    163  NH1 ARG A  22       1.394 -17.506 -33.221  1.00  0.86           N  
ATOM    164  NH2 ARG A  22       3.387 -16.516 -32.673  1.00  0.86           N  
ATOM    165  CZ  ARG A  22       2.528 -17.515 -32.530  1.00  0.88           C  
ATOM    166  N   LEU A  23       0.543 -23.692 -27.876  1.00  0.88           N  
ATOM    167  CA  LEU A  23      -0.646 -24.432 -27.470  1.00  0.88           C  
ATOM    168  C   LEU A  23      -1.819 -24.126 -28.395  1.00  0.88           C  
ATOM    169  CB  LEU A  23      -1.020 -24.095 -26.024  1.00  0.87           C  
ATOM    170  O   LEU A  23      -1.889 -23.041 -28.978  1.00  0.87           O  
ATOM    171  CG  LEU A  23       0.054 -24.358 -24.967  1.00  0.85           C  
ATOM    172  CD1 LEU A  23      -0.433 -23.907 -23.594  1.00  0.82           C  
ATOM    173  CD2 LEU A  23       0.434 -25.835 -24.947  1.00  0.82           C  
ATOM    174  N   ASP A  24      -2.688 -25.091 -28.535  1.00  0.86           N  
ATOM    175  CA  ASP A  24      -3.959 -24.871 -29.217  1.00  0.87           C  
ATOM    176  C   ASP A  24      -4.747 -23.740 -28.561  1.00  0.87           C  
ATOM    177  CB  ASP A  24      -4.791 -26.155 -29.228  1.00  0.85           C  
ATOM    178  O   ASP A  24      -4.749 -23.608 -27.335  1.00  0.87           O  
ATOM    179  CG  ASP A  24      -5.972 -26.088 -30.180  1.00  0.79           C  
ATOM    180  OD1 ASP A  24      -5.930 -25.300 -31.150  1.00  0.78           O  
ATOM    181  OD2 ASP A  24      -6.955 -26.828 -29.957  1.00  0.80           O  
ATOM    182  N   GLY A  25      -5.264 -22.752 -29.405  1.00  0.90           N  
ATOM    183  CA  GLY A  25      -6.037 -21.607 -28.950  1.00  0.91           C  
ATOM    184  C   GLY A  25      -5.183 -20.386 -28.666  1.00  0.92           C  
ATOM    185  O   GLY A  25      -5.696 -19.349 -28.238  1.00  0.92           O  
ATOM    186  N   GLN A  26      -3.850 -20.484 -28.821  1.00  0.93           N  
ATOM    187  CA  GLN A  26      -3.003 -19.296 -28.799  1.00  0.94           C  
ATOM    188  C   GLN A  26      -3.102 -18.526 -30.113  1.00  0.94           C  
ATOM    189  CB  GLN A  26      -1.548 -19.677 -28.523  1.00  0.93           C  
ATOM    190  O   GLN A  26      -3.369 -19.113 -31.164  1.00  0.93           O  
ATOM    191  CG  GLN A  26      -1.280 -20.072 -27.077  1.00  0.93           C  
ATOM    192  CD  GLN A  26       0.157 -20.498 -26.841  1.00  0.92           C  
ATOM    193  NE2 GLN A  26       0.599 -20.424 -25.591  1.00  0.92           N  
ATOM    194  OE1 GLN A  26       0.863 -20.890 -27.775  1.00  0.91           O  
ATOM    195  N   CYS A  27      -2.861 -17.246 -30.081  1.00  0.96           N  
ATOM    196  CA  CYS A  27      -2.914 -16.353 -31.233  1.00  0.96           C  
ATOM    197  C   CYS A  27      -1.670 -15.476 -31.302  1.00  0.96           C  
ATOM    198  CB  CYS A  27      -4.165 -15.476 -31.175  1.00  0.96           C  
ATOM    199  O   CYS A  27      -0.841 -15.494 -30.390  1.00  0.96           O  
ATOM    200  SG  CYS A  27      -4.215 -14.374 -29.745  1.00  0.96           S  
ATOM    201  N   THR A  28      -1.465 -14.761 -32.391  1.00  0.96           N  
ATOM    202  CA  THR A  28      -0.337 -13.857 -32.588  1.00  0.96           C  
ATOM    203  C   THR A  28      -0.658 -12.467 -32.045  1.00  0.96           C  
ATOM    204  CB  THR A  28       0.044 -13.754 -34.077  1.00  0.95           C  
ATOM    205  O   THR A  28       0.166 -11.858 -31.359  1.00  0.96           O  
ATOM    206  CG2 THR A  28       1.281 -12.883 -34.269  1.00  0.90           C  
ATOM    207  OG1 THR A  28       0.313 -15.066 -34.586  1.00  0.90           O  
ATOM    208  N   THR A  29      -1.846 -12.010 -32.295  1.00  0.97           N  
ATOM    209  CA  THR A  29      -2.324 -10.696 -31.877  1.00  0.97           C  
ATOM    210  C   THR A  29      -3.755 -10.782 -31.354  1.00  0.97           C  
ATOM    211  CB  THR A  29      -2.257  -9.683 -33.034  1.00  0.96           C  
ATOM    212  O   THR A  29      -4.598 -11.458 -31.946  1.00  0.97           O  
ATOM    213  CG2 THR A  29      -2.709  -8.299 -32.580  1.00  0.86           C  
ATOM    214  OG1 THR A  29      -0.908  -9.600 -33.512  1.00  0.87           O  
ATOM    215  N   MET A  30      -4.022 -10.152 -30.274  1.00  0.97           N  
ATOM    216  CA  MET A  30      -5.335  -9.942 -29.672  1.00  0.97           C  
ATOM    217  C   MET A  30      -5.420  -8.567 -29.017  1.00  0.97           C  
ATOM    218  CB  MET A  30      -5.636 -11.032 -28.642  1.00  0.97           C  
ATOM    219  O   MET A  30      -5.091  -8.415 -27.839  1.00  0.97           O  
ATOM    220  CG  MET A  30      -7.051 -10.980 -28.090  1.00  0.96           C  
ATOM    221  SD  MET A  30      -7.392 -12.335 -26.901  1.00  0.95           S  
ATOM    222  CE  MET A  30      -7.387 -13.758 -28.027  1.00  0.91           C  
ATOM    223  N   VAL A  31      -5.859  -7.565 -29.769  1.00  0.98           N  
ATOM    224  CA  VAL A  31      -5.961  -6.179 -29.326  1.00  0.98           C  
ATOM    225  C   VAL A  31      -7.429  -5.802 -29.141  1.00  0.98           C  
ATOM    226  CB  VAL A  31      -5.285  -5.213 -30.325  1.00  0.97           C  
ATOM    227  O   VAL A  31      -8.249  -6.013 -30.038  1.00  0.97           O  
ATOM    228  CG1 VAL A  31      -5.388  -3.770 -29.834  1.00  0.96           C  
ATOM    229  CG2 VAL A  31      -3.825  -5.605 -30.541  1.00  0.96           C  
ATOM    230  N   ASN A  32      -7.749  -5.301 -27.988  1.00  0.97           N  
ATOM    231  CA  ASN A  32      -9.049  -4.809 -27.546  1.00  0.97           C  
ATOM    232  C   ASN A  32     -10.116  -5.897 -27.619  1.00  0.97           C  
ATOM    233  CB  ASN A  32      -9.472  -3.594 -28.374  1.00  0.97           C  
ATOM    234  O   ASN A  32     -11.291  -5.606 -27.845  1.00  0.96           O  
ATOM    235  CG  ASN A  32      -8.659  -2.356 -28.053  1.00  0.96           C  
ATOM    236  ND2 ASN A  32      -8.516  -1.470 -29.032  1.00  0.94           N  
ATOM    237  OD1 ASN A  32      -8.161  -2.197 -26.936  1.00  0.94           O  
ATOM    238  N   MET A  33      -9.719  -7.116 -27.450  1.00  0.96           N  
ATOM    239  CA  MET A  33     -10.550  -8.309 -27.311  1.00  0.96           C  
ATOM    240  C   MET A  33     -10.239  -9.040 -26.009  1.00  0.96           C  
ATOM    241  CB  MET A  33     -10.346  -9.249 -28.500  1.00  0.95           C  
ATOM    242  O   MET A  33      -9.214  -8.781 -25.376  1.00  0.95           O  
ATOM    243  CG  MET A  33     -10.689  -8.623 -29.842  1.00  0.93           C  
ATOM    244  SD  MET A  33     -10.686  -9.847 -31.209  1.00  0.92           S  
ATOM    245  CE  MET A  33     -12.138  -9.287 -32.142  1.00  0.85           C  
ATOM    246  N   VAL A  34     -11.093  -9.958 -25.615  1.00  0.94           N  
ATOM    247  CA  VAL A  34     -10.993 -10.746 -24.391  1.00  0.94           C  
ATOM    248  C   VAL A  34     -11.177 -12.227 -24.713  1.00  0.94           C  
ATOM    249  CB  VAL A  34     -12.034 -10.297 -23.340  1.00  0.94           C  
ATOM    250  O   VAL A  34     -12.166 -12.615 -25.340  1.00  0.93           O  
ATOM    251  CG1 VAL A  34     -11.869 -11.089 -22.044  1.00  0.90           C  
ATOM    252  CG2 VAL A  34     -11.909  -8.798 -23.073  1.00  0.90           C  
ATOM    253  N   PRO A  35     -10.218 -13.048 -24.322  1.00  0.95           N  
ATOM    254  CA  PRO A  35     -10.429 -14.497 -24.372  1.00  0.94           C  
ATOM    255  C   PRO A  35     -11.366 -14.994 -23.274  1.00  0.93           C  
ATOM    256  CB  PRO A  35      -9.020 -15.065 -24.186  1.00  0.94           C  
ATOM    257  O   PRO A  35     -11.090 -14.801 -22.087  1.00  0.92           O  
ATOM    258  CG  PRO A  35      -8.328 -14.086 -23.294  1.00  0.94           C  
ATOM    259  CD  PRO A  35      -8.882 -12.717 -23.566  1.00  0.93           C  
ATOM    260  N   ASP A  36     -12.428 -15.628 -23.614  1.00  0.91           N  
ATOM    261  CA  ASP A  36     -13.421 -16.195 -22.706  1.00  0.90           C  
ATOM    262  C   ASP A  36     -13.586 -17.695 -22.941  1.00  0.90           C  
ATOM    263  CB  ASP A  36     -14.767 -15.486 -22.872  1.00  0.89           C  
ATOM    264  O   ASP A  36     -13.635 -18.148 -24.087  1.00  0.89           O  
ATOM    265  CG  ASP A  36     -15.832 -16.006 -21.923  1.00  0.86           C  
ATOM    266  OD1 ASP A  36     -16.515 -16.998 -22.257  1.00  0.85           O  
ATOM    267  OD2 ASP A  36     -15.991 -15.417 -20.831  1.00  0.85           O  
ATOM    268  N   VAL A  37     -13.708 -18.540 -21.955  1.00  0.90           N  
ATOM    269  CA  VAL A  37     -13.706 -19.998 -21.999  1.00  0.89           C  
ATOM    270  C   VAL A  37     -15.043 -20.502 -22.537  1.00  0.88           C  
ATOM    271  CB  VAL A  37     -13.428 -20.607 -20.606  1.00  0.88           C  
ATOM    272  O   VAL A  37     -15.109 -21.567 -23.154  1.00  0.86           O  
ATOM    273  CG1 VAL A  37     -13.483 -22.132 -20.663  1.00  0.80           C  
ATOM    274  CG2 VAL A  37     -12.073 -20.137 -20.080  1.00  0.79           C  
ATOM    275  N   VAL A  38     -16.040 -19.751 -22.299  1.00  0.86           N  
ATOM    276  CA  VAL A  38     -17.391 -20.171 -22.657  1.00  0.86           C  
ATOM    277  C   VAL A  38     -17.753 -19.627 -24.037  1.00  0.86           C  
ATOM    278  CB  VAL A  38     -18.427 -19.702 -21.611  1.00  0.85           C  
ATOM    279  O   VAL A  38     -18.141 -20.387 -24.928  1.00  0.84           O  
ATOM    280  CG1 VAL A  38     -19.828 -20.180 -21.987  1.00  0.83           C  
ATOM    281  CG2 VAL A  38     -18.044 -20.202 -20.220  1.00  0.82           C  
ATOM    282  N   ASN A  39     -17.411 -18.440 -24.274  1.00  0.86           N  
ATOM    283  CA  ASN A  39     -17.929 -17.719 -25.432  1.00  0.86           C  
ATOM    284  C   ASN A  39     -16.871 -17.575 -26.522  1.00  0.87           C  
ATOM    285  CB  ASN A  39     -18.455 -16.344 -25.017  1.00  0.85           C  
ATOM    286  O   ASN A  39     -17.182 -17.172 -27.645  1.00  0.86           O  
ATOM    287  CG  ASN A  39     -19.625 -16.431 -24.057  1.00  0.83           C  
ATOM    288  ND2 ASN A  39     -19.503 -15.772 -22.911  1.00  0.82           N  
ATOM    289  OD1 ASN A  39     -20.631 -17.085 -24.344  1.00  0.82           O  
ATOM    290  N   GLY A  40     -15.696 -17.916 -26.258  1.00  0.90           N  
ATOM    291  CA  GLY A  40     -14.577 -17.715 -27.164  1.00  0.91           C  
ATOM    292  C   GLY A  40     -13.956 -16.336 -27.049  1.00  0.91           C  
ATOM    293  O   GLY A  40     -13.905 -15.761 -25.960  1.00  0.91           O  
ATOM    294  N   THR A  41     -13.439 -15.778 -28.105  1.00  0.93           N  
ATOM    295  CA  THR A  41     -12.841 -14.448 -28.131  1.00  0.93           C  
ATOM    296  C   THR A  41     -13.895 -13.386 -28.427  1.00  0.93           C  
ATOM    297  CB  THR A  41     -11.714 -14.363 -29.177  1.00  0.93           C  
ATOM    298  O   THR A  41     -14.539 -13.419 -29.478  1.00  0.92           O  
ATOM    299  CG2 THR A  41     -11.081 -12.976 -29.193  1.00  0.89           C  
ATOM    300  OG1 THR A  41     -10.706 -15.333 -28.866  1.00  0.91           O  
ATOM    301  N   GLN A  42     -14.028 -12.407 -27.606  1.00  0.92           N  
ATOM    302  CA  GLN A  42     -15.059 -11.383 -27.743  1.00  0.92           C  
ATOM    303  C   GLN A  42     -14.458  -9.983 -27.661  1.00  0.93           C  
ATOM    304  CB  GLN A  42     -16.134 -11.556 -26.669  1.00  0.91           C  
ATOM    305  O   GLN A  42     -13.314  -9.817 -27.231  1.00  0.92           O  
ATOM    306  CG  GLN A  42     -15.591 -11.538 -25.247  1.00  0.85           C  
ATOM    307  CD  GLN A  42     -16.679 -11.700 -24.201  1.00  0.81           C  
ATOM    308  NE2 GLN A  42     -16.276 -11.950 -22.960  1.00  0.74           N  
ATOM    309  OE1 GLN A  42     -17.872 -11.600 -24.506  1.00  0.78           O  
ATOM    310  N   SER A  43     -15.202  -8.985 -27.947  1.00  0.92           N  
ATOM    311  CA  SER A  43     -14.851  -7.582 -27.751  1.00  0.93           C  
ATOM    312  C   SER A  43     -14.622  -7.270 -26.277  1.00  0.93           C  
ATOM    313  CB  SER A  43     -15.947  -6.673 -28.309  1.00  0.92           C  
ATOM    314  O   SER A  43     -15.390  -7.707 -25.417  1.00  0.92           O  
ATOM    315  OG  SER A  43     -16.206  -6.974 -29.670  1.00  0.89           O  
ATOM    316  N   ARG A  44     -13.546  -6.474 -25.995  1.00  0.94           N  
ATOM    317  CA  ARG A  44     -13.455  -5.979 -24.625  1.00  0.94           C  
ATOM    318  C   ARG A  44     -14.621  -5.053 -24.298  1.00  0.94           C  
ATOM    319  CB  ARG A  44     -12.128  -5.250 -24.405  1.00  0.94           C  
ATOM    320  O   ARG A  44     -15.227  -4.467 -25.198  1.00  0.93           O  
ATOM    321  CG  ARG A  44     -12.026  -3.922 -25.138  1.00  0.94           C  
ATOM    322  CD  ARG A  44     -10.828  -3.108 -24.667  1.00  0.92           C  
ATOM    323  NE  ARG A  44     -10.703  -1.855 -25.406  1.00  0.92           N  
ATOM    324  NH1 ARG A  44     -12.285  -0.723 -24.161  1.00  0.87           N  
ATOM    325  NH2 ARG A  44     -11.206   0.334 -25.885  1.00  0.86           N  
ATOM    326  CZ  ARG A  44     -11.398  -0.751 -25.149  1.00  0.91           C  
ATOM    327  N   MET A  45     -14.933  -4.825 -23.048  1.00  0.93           N  
ATOM    328  CA  MET A  45     -15.921  -3.862 -22.571  1.00  0.93           C  
ATOM    329  C   MET A  45     -15.485  -2.434 -22.884  1.00  0.93           C  
ATOM    330  CB  MET A  45     -16.145  -4.022 -21.066  1.00  0.91           C  
ATOM    331  O   MET A  45     -14.291  -2.129 -22.874  1.00  0.93           O  
ATOM    332  CG  MET A  45     -16.768  -5.353 -20.678  1.00  0.82           C  
ATOM    333  SD  MET A  45     -15.664  -6.776 -21.031  1.00  0.73           S  
ATOM    334  CE  MET A  45     -14.701  -6.824 -19.494  1.00  0.68           C  
ATOM    335  N   GLY A  46     -16.476  -1.560 -23.210  1.00  0.94           N  
ATOM    336  CA  GLY A  46     -16.250  -0.128 -23.323  1.00  0.94           C  
ATOM    337  C   GLY A  46     -16.080   0.558 -21.980  1.00  0.94           C  
ATOM    338  O   GLY A  46     -16.347  -0.039 -20.935  1.00  0.94           O  
ATOM    339  N   THR A  47     -15.643   1.835 -21.990  1.00  0.96           N  
ATOM    340  CA  THR A  47     -15.593   2.636 -20.771  1.00  0.96           C  
ATOM    341  C   THR A  47     -16.770   3.606 -20.714  1.00  0.95           C  
ATOM    342  CB  THR A  47     -14.272   3.421 -20.672  1.00  0.95           C  
ATOM    343  O   THR A  47     -17.146   4.194 -21.730  1.00  0.95           O  
ATOM    344  CG2 THR A  47     -13.072   2.480 -20.671  1.00  0.94           C  
ATOM    345  OG1 THR A  47     -14.166   4.311 -21.790  1.00  0.94           O  
ATOM    346  N   THR A  48     -17.327   3.787 -19.541  1.00  0.95           N  
ATOM    347  CA  THR A  48     -18.326   4.814 -19.269  1.00  0.95           C  
ATOM    348  C   THR A  48     -17.693   6.009 -18.560  1.00  0.95           C  
ATOM    349  CB  THR A  48     -19.480   4.259 -18.414  1.00  0.94           C  
ATOM    350  O   THR A  48     -17.018   5.846 -17.541  1.00  0.95           O  
ATOM    351  CG2 THR A  48     -20.564   5.310 -18.203  1.00  0.91           C  
ATOM    352  OG1 THR A  48     -20.053   3.124 -19.075  1.00  0.91           O  
ATOM    353  N   HIS A  49     -17.965   7.191 -19.073  1.00  0.97           N  
ATOM    354  CA  HIS A  49     -17.533   8.443 -18.462  1.00  0.97           C  
ATOM    355  C   HIS A  49     -18.260   8.694 -17.145  1.00  0.96           C  
ATOM    356  CB  HIS A  49     -17.763   9.614 -19.420  1.00  0.96           C  
ATOM    357  O   HIS A  49     -19.484   8.566 -17.073  1.00  0.96           O  
ATOM    358  CG  HIS A  49     -17.455  10.949 -18.821  1.00  0.94           C  
ATOM    359  CD2 HIS A  49     -18.272  11.938 -18.387  1.00  0.90           C  
ATOM    360  ND1 HIS A  49     -16.167  11.393 -18.613  1.00  0.90           N  
ATOM    361  CE1 HIS A  49     -16.205  12.600 -18.075  1.00  0.89           C  
ATOM    362  NE2 HIS A  49     -17.470  12.954 -17.928  1.00  0.90           N  
ATOM    363  N   ILE A  50     -17.536   9.085 -16.163  1.00  0.97           N  
ATOM    364  CA  ILE A  50     -18.104   9.472 -14.875  1.00  0.97           C  
ATOM    365  C   ILE A  50     -17.924  10.973 -14.662  1.00  0.97           C  
ATOM    366  CB  ILE A  50     -17.458   8.684 -13.714  1.00  0.97           C  
ATOM    367  O   ILE A  50     -18.904  11.706 -14.509  1.00  0.96           O  
ATOM    368  CG1 ILE A  50     -17.747   7.185 -13.859  1.00  0.95           C  
ATOM    369  CG2 ILE A  50     -17.954   9.209 -12.363  1.00  0.95           C  
ATOM    370  CD1 ILE A  50     -17.057   6.318 -12.815  1.00  0.94           C  
ATOM    371  N   ALA A  51     -16.578  11.441 -14.665  1.00  0.97           N  
ATOM    372  CA  ALA A  51     -16.304  12.854 -14.414  1.00  0.97           C  
ATOM    373  C   ALA A  51     -14.912  13.239 -14.908  1.00  0.98           C  
ATOM    374  CB  ALA A  51     -16.442  13.166 -12.926  1.00  0.97           C  
ATOM    375  O   ALA A  51     -14.014  12.397 -14.971  1.00  0.97           O  
ATOM    376  N   LYS A  52     -14.722  14.486 -15.241  1.00  0.97           N  
ATOM    377  CA  LYS A  52     -13.404  15.111 -15.315  1.00  0.97           C  
ATOM    378  C   LYS A  52     -12.897  15.489 -13.926  1.00  0.97           C  
ATOM    379  CB  LYS A  52     -13.446  16.348 -16.212  1.00  0.97           C  
ATOM    380  O   LYS A  52     -13.516  16.300 -13.233  1.00  0.96           O  
ATOM    381  CG  LYS A  52     -12.078  16.946 -16.506  1.00  0.96           C  
ATOM    382  CD  LYS A  52     -12.179  18.136 -17.452  1.00  0.95           C  
ATOM    383  CE  LYS A  52     -10.809  18.722 -17.764  1.00  0.95           C  
ATOM    384  NZ  LYS A  52     -10.899  19.861 -18.726  1.00  0.93           N  
ATOM    385  N   LEU A  53     -11.793  14.905 -13.521  1.00  0.98           N  
ATOM    386  CA  LEU A  53     -11.268  15.107 -12.175  1.00  0.98           C  
ATOM    387  C   LEU A  53     -10.294  16.280 -12.141  1.00  0.97           C  
ATOM    388  CB  LEU A  53     -10.574  13.837 -11.674  1.00  0.98           C  
ATOM    389  O   LEU A  53     -10.378  17.136 -11.258  1.00  0.96           O  
ATOM    390  CG  LEU A  53     -11.441  12.580 -11.587  1.00  0.97           C  
ATOM    391  CD1 LEU A  53     -10.701  11.477 -10.838  1.00  0.96           C  
ATOM    392  CD2 LEU A  53     -12.771  12.893 -10.910  1.00  0.96           C  
ATOM    393  N   LEU A  54      -9.387  16.336 -13.143  1.00  0.97           N  
ATOM    394  CA  LEU A  54      -8.308  17.315 -13.214  1.00  0.97           C  
ATOM    395  C   LEU A  54      -8.189  17.892 -14.621  1.00  0.96           C  
ATOM    396  CB  LEU A  54      -6.979  16.680 -12.796  1.00  0.97           C  
ATOM    397  O   LEU A  54      -8.474  17.204 -15.604  1.00  0.95           O  
ATOM    398  CG  LEU A  54      -6.956  15.993 -11.430  1.00  0.96           C  
ATOM    399  CD1 LEU A  54      -5.663  15.204 -11.255  1.00  0.93           C  
ATOM    400  CD2 LEU A  54      -7.117  17.019 -10.313  1.00  0.93           C  
ATOM    401  N   ASP A  55      -7.648  19.071 -14.703  1.00  0.95           N  
ATOM    402  CA  ASP A  55      -7.430  19.714 -15.995  1.00  0.95           C  
ATOM    403  C   ASP A  55      -6.154  19.198 -16.657  1.00  0.94           C  
ATOM    404  CB  ASP A  55      -7.360  21.234 -15.833  1.00  0.95           C  
ATOM    405  O   ASP A  55      -6.090  19.076 -17.882  1.00  0.92           O  
ATOM    406  CG  ASP A  55      -8.692  21.851 -15.441  1.00  0.94           C  
ATOM    407  OD1 ASP A  55      -9.736  21.453 -16.001  1.00  0.93           O  
ATOM    408  OD2 ASP A  55      -8.696  22.744 -14.567  1.00  0.93           O  
ATOM    409  N   GLU A  56      -5.167  18.802 -15.876  1.00  0.93           N  
ATOM    410  CA  GLU A  56      -3.905  18.229 -16.334  1.00  0.93           C  
ATOM    411  C   GLU A  56      -3.430  17.122 -15.398  1.00  0.93           C  
ATOM    412  CB  GLU A  56      -2.833  19.315 -16.453  1.00  0.89           C  
ATOM    413  O   GLU A  56      -3.473  17.275 -14.175  1.00  0.92           O  
ATOM    414  CG  GLU A  56      -3.137  20.367 -17.509  1.00  0.78           C  
ATOM    415  CD  GLU A  56      -2.082  21.459 -17.589  1.00  0.76           C  
ATOM    416  OE1 GLU A  56      -1.098  21.410 -16.817  1.00  0.77           O  
ATOM    417  OE2 GLU A  56      -2.242  22.372 -18.430  1.00  0.76           O  
ATOM    418  N   GLY A  57      -2.915  16.048 -15.998  1.00  0.88           N  
ATOM    419  CA  GLY A  57      -2.171  15.036 -15.265  1.00  0.88           C  
ATOM    420  C   GLY A  57      -0.678  15.300 -15.232  1.00  0.83           C  
ATOM    421  O   GLY A  57      -0.179  16.162 -15.959  1.00  0.77           O  
ATOM    422  N   THR A  58      -0.038  14.625 -14.341  1.00  0.89           N  
ATOM    423  CA  THR A  58       1.418  14.541 -14.384  1.00  0.90           C  
ATOM    424  C   THR A  58       1.873  13.088 -14.490  1.00  0.88           C  
ATOM    425  CB  THR A  58       2.052  15.191 -13.141  1.00  0.87           C  
ATOM    426  O   THR A  58       1.255  12.194 -13.909  1.00  0.85           O  
ATOM    427  CG2 THR A  58       1.690  16.670 -13.048  1.00  0.81           C  
ATOM    428  OG1 THR A  58       1.580  14.521 -11.965  1.00  0.82           O  
ATOM    429  N   ASP A  59       3.017  12.794 -15.099  1.00  0.87           N  
ATOM    430  CA  ASP A  59       3.522  11.448 -15.348  1.00  0.88           C  
ATOM    431  C   ASP A  59       3.848  10.732 -14.039  1.00  0.87           C  
ATOM    432  CB  ASP A  59       4.763  11.497 -16.243  1.00  0.86           C  
ATOM    433  O   ASP A  59       3.771   9.504 -13.960  1.00  0.86           O  
ATOM    434  CG  ASP A  59       4.426  11.653 -17.715  1.00  0.83           C  
ATOM    435  OD1 ASP A  59       3.253  11.448 -18.098  1.00  0.83           O  
ATOM    436  OD2 ASP A  59       5.342  11.979 -18.501  1.00  0.83           O  
ATOM    437  N   ASN A  60       4.018  11.488 -13.029  1.00  0.91           N  
ATOM    438  CA  ASN A  60       4.488  10.996 -11.738  1.00  0.92           C  
ATOM    439  C   ASN A  60       3.426  11.163 -10.655  1.00  0.93           C  
ATOM    440  CB  ASN A  60       5.780  11.706 -11.330  1.00  0.89           C  
ATOM    441  O   ASN A  60       3.739  11.135  -9.463  1.00  0.92           O  
ATOM    442  CG  ASN A  60       6.931  11.409 -12.271  1.00  0.79           C  
ATOM    443  ND2 ASN A  60       7.865  12.348 -12.380  1.00  0.74           N  
ATOM    444  OD1 ASN A  60       6.981  10.346 -12.894  1.00  0.72           O  
ATOM    445  N   MET A  61       2.215  11.273 -11.076  1.00  0.94           N  
ATOM    446  CA  MET A  61       1.110  11.426 -10.134  1.00  0.95           C  
ATOM    447  C   MET A  61       0.904  10.151  -9.324  1.00  0.95           C  
ATOM    448  CB  MET A  61      -0.180  11.790 -10.872  1.00  0.94           C  
ATOM    449  O   MET A  61       0.720   9.073  -9.891  1.00  0.95           O  
ATOM    450  CG  MET A  61      -1.360  12.055  -9.951  1.00  0.92           C  
ATOM    451  SD  MET A  61      -2.853  12.608 -10.862  1.00  0.93           S  
ATOM    452  CE  MET A  61      -3.365  11.041 -11.620  1.00  0.88           C  
ATOM    453  N   ALA A  62       0.906  10.231  -8.013  1.00  0.96           N  
ATOM    454  CA  ALA A  62       0.484   9.132  -7.149  1.00  0.96           C  
ATOM    455  C   ALA A  62      -1.038   9.034  -7.088  1.00  0.97           C  
ATOM    456  CB  ALA A  62       1.059   9.307  -5.745  1.00  0.96           C  
ATOM    457  O   ALA A  62      -1.729  10.054  -7.024  1.00  0.96           O  
ATOM    458  N   THR A  63      -1.546   7.839  -7.095  1.00  0.97           N  
ATOM    459  CA  THR A  63      -2.974   7.567  -6.979  1.00  0.97           C  
ATOM    460  C   THR A  63      -3.240   6.530  -5.892  1.00  0.97           C  
ATOM    461  CB  THR A  63      -3.559   7.075  -8.316  1.00  0.97           C  
ATOM    462  O   THR A  63      -2.432   5.624  -5.680  1.00  0.96           O  
ATOM    463  CG2 THR A  63      -3.426   8.140  -9.400  1.00  0.94           C  
ATOM    464  OG1 THR A  63      -2.861   5.895  -8.732  1.00  0.95           O  
ATOM    465  N   HIS A  64      -4.345   6.687  -5.195  1.00  0.97           N  
ATOM    466  CA  HIS A  64      -4.819   5.752  -4.181  1.00  0.97           C  
ATOM    467  C   HIS A  64      -6.338   5.619  -4.221  1.00  0.97           C  
ATOM    468  CB  HIS A  64      -4.368   6.198  -2.789  1.00  0.97           C  
ATOM    469  O   HIS A  64      -7.045   6.599  -4.467  1.00  0.96           O  
ATOM    470  CG  HIS A  64      -4.744   5.243  -1.701  1.00  0.96           C  
ATOM    471  CD2 HIS A  64      -5.549   5.395  -0.623  1.00  0.95           C  
ATOM    472  ND1 HIS A  64      -4.269   3.950  -1.650  1.00  0.94           N  
ATOM    473  CE1 HIS A  64      -4.767   3.347  -0.583  1.00  0.94           C  
ATOM    474  NE2 HIS A  64      -5.547   4.201   0.057  1.00  0.94           N  
ATOM    475  N   HIS A  65      -6.776   4.399  -4.081  1.00  0.96           N  
ATOM    476  CA  HIS A  65      -8.196   4.079  -3.989  1.00  0.96           C  
ATOM    477  C   HIS A  65      -8.542   3.498  -2.622  1.00  0.94           C  
ATOM    478  CB  HIS A  65      -8.598   3.099  -5.092  1.00  0.95           C  
ATOM    479  O   HIS A  65      -7.859   2.594  -2.136  1.00  0.92           O  
ATOM    480  CG  HIS A  65     -10.014   2.629  -4.991  1.00  0.93           C  
ATOM    481  CD2 HIS A  65     -11.182   3.313  -5.019  1.00  0.88           C  
ATOM    482  ND1 HIS A  65     -10.348   1.301  -4.837  1.00  0.88           N  
ATOM    483  CE1 HIS A  65     -11.664   1.188  -4.776  1.00  0.88           C  
ATOM    484  NE2 HIS A  65     -12.194   2.395  -4.884  1.00  0.90           N  
ATOM    485  N   TYR A  66      -9.526   4.067  -2.054  1.00  0.92           N  
ATOM    486  CA  TYR A  66     -10.025   3.718  -0.729  1.00  0.92           C  
ATOM    487  C   TYR A  66     -11.518   3.416  -0.770  1.00  0.91           C  
ATOM    488  CB  TYR A  66      -9.748   4.849   0.266  1.00  0.90           C  
ATOM    489  O   TYR A  66     -12.316   4.256  -1.190  1.00  0.89           O  
ATOM    490  CG  TYR A  66     -10.495   4.708   1.570  1.00  0.83           C  
ATOM    491  CD1 TYR A  66     -10.355   3.565   2.355  1.00  0.76           C  
ATOM    492  CD2 TYR A  66     -11.344   5.714   2.019  1.00  0.77           C  
ATOM    493  CE1 TYR A  66     -11.043   3.429   3.556  1.00  0.75           C  
ATOM    494  CE2 TYR A  66     -12.036   5.589   3.218  1.00  0.76           C  
ATOM    495  OH  TYR A  66     -12.563   4.316   5.167  1.00  0.54           O  
ATOM    496  CZ  TYR A  66     -11.879   4.445   3.979  1.00  0.75           C  
ATOM    497  N   ARG A  67     -11.830   2.206  -0.294  1.00  0.91           N  
ATOM    498  CA  ARG A  67     -13.215   1.789  -0.097  1.00  0.91           C  
ATOM    499  C   ARG A  67     -13.520   1.584   1.383  1.00  0.88           C  
ATOM    500  CB  ARG A  67     -13.506   0.504  -0.875  1.00  0.88           C  
ATOM    501  O   ARG A  67     -12.773   0.903   2.088  1.00  0.85           O  
ATOM    502  CG  ARG A  67     -14.964   0.075  -0.834  1.00  0.83           C  
ATOM    503  CD  ARG A  67     -15.210  -1.169  -1.677  1.00  0.81           C  
ATOM    504  NE  ARG A  67     -16.595  -1.619  -1.581  1.00  0.78           N  
ATOM    505  NH1 ARG A  67     -16.319  -3.435  -2.982  1.00  0.72           N  
ATOM    506  NH2 ARG A  67     -18.367  -3.006  -2.045  1.00  0.69           N  
ATOM    507  CZ  ARG A  67     -17.091  -2.686  -2.203  1.00  0.75           C  
ATOM    508  N   ARG A  68     -14.619   2.246   1.745  1.00  0.88           N  
ATOM    509  CA  ARG A  68     -15.068   2.131   3.129  1.00  0.86           C  
ATOM    510  C   ARG A  68     -16.253   1.179   3.244  1.00  0.83           C  
ATOM    511  CB  ARG A  68     -15.444   3.505   3.688  1.00  0.84           C  
ATOM    512  O   ARG A  68     -17.339   1.467   2.736  1.00  0.78           O  
ATOM    513  CG  ARG A  68     -15.748   3.502   5.178  1.00  0.81           C  
ATOM    514  CD  ARG A  68     -16.093   4.895   5.686  1.00  0.79           C  
ATOM    515  NE  ARG A  68     -16.335   4.899   7.126  1.00  0.75           N  
ATOM    516  NH1 ARG A  68     -18.528   5.605   6.964  1.00  0.71           N  
ATOM    517  NH2 ARG A  68     -17.597   5.205   9.020  1.00  0.68           N  
ATOM    518  CZ  ARG A  68     -17.486   5.236   7.700  1.00  0.76           C  
ATOM    519  N   GLY A  69     -16.105   0.176   4.107  1.00  0.79           N  
ATOM    520  CA  GLY A  69     -17.140  -0.812   4.368  1.00  0.79           C  
ATOM    521  C   GLY A  69     -17.676  -1.462   3.107  1.00  0.79           C  
ATOM    522  O   GLY A  69     -17.005  -1.469   2.073  1.00  0.76           O  
ATOM    523  N   GLU A  70     -18.858  -2.128   3.163  1.00  0.76           N  
ATOM    524  CA  GLU A  70     -19.525  -2.818   2.062  1.00  0.74           C  
ATOM    525  C   GLU A  70     -20.353  -1.849   1.223  1.00  0.73           C  
ATOM    526  CB  GLU A  70     -20.413  -3.945   2.594  1.00  0.70           C  
ATOM    527  O   GLU A  70     -20.923  -2.236   0.201  1.00  0.68           O  
ATOM    528  CG  GLU A  70     -19.642  -5.071   3.268  1.00  0.68           C  
ATOM    529  CD  GLU A  70     -20.533  -6.205   3.749  1.00  0.67           C  
ATOM    530  OE1 GLU A  70     -21.776  -6.071   3.680  1.00  0.72           O  
ATOM    531  OE2 GLU A  70     -19.984  -7.235   4.199  1.00  0.70           O  
ATOM    532  N   GLY A  71     -20.278  -0.525   1.470  1.00  0.76           N  
ATOM    533  CA  GLY A  71     -21.196   0.431   0.872  1.00  0.75           C  
ATOM    534  C   GLY A  71     -20.603   1.166  -0.315  1.00  0.76           C  
ATOM    535  O   GLY A  71     -19.581   0.747  -0.863  1.00  0.69           O  
ATOM    536  N   ASP A  72     -21.185   2.267  -0.635  1.00  0.79           N  
ATOM    537  CA  ASP A  72     -20.956   3.120  -1.797  1.00  0.80           C  
ATOM    538  C   ASP A  72     -19.867   4.153  -1.514  1.00  0.82           C  
ATOM    539  CB  ASP A  72     -22.251   3.821  -2.212  1.00  0.75           C  
ATOM    540  O   ASP A  72     -19.650   5.067  -2.312  1.00  0.78           O  
ATOM    541  CG  ASP A  72     -23.211   2.904  -2.950  1.00  0.69           C  
ATOM    542  OD1 ASP A  72     -22.753   1.953  -3.620  1.00  0.66           O  
ATOM    543  OD2 ASP A  72     -24.436   3.137  -2.864  1.00  0.69           O  
ATOM    544  N   GLU A  73     -19.257   4.022  -0.368  1.00  0.90           N  
ATOM    545  CA  GLU A  73     -18.279   5.058  -0.053  1.00  0.91           C  
ATOM    546  C   GLU A  73     -16.895   4.689  -0.580  1.00  0.91           C  
ATOM    547  CB  GLU A  73     -18.219   5.301   1.457  1.00  0.88           C  
ATOM    548  O   GLU A  73     -16.131   3.999   0.097  1.00  0.89           O  
ATOM    549  CG  GLU A  73     -19.508   5.859   2.042  1.00  0.81           C  
ATOM    550  CD  GLU A  73     -19.379   6.261   3.503  1.00  0.78           C  
ATOM    551  OE1 GLU A  73     -18.240   6.317   4.019  1.00  0.79           O  
ATOM    552  OE2 GLU A  73     -20.427   6.522   4.136  1.00  0.79           O  
ATOM    553  N   GLU A  74     -16.535   5.204  -1.710  1.00  0.95           N  
ATOM    554  CA  GLU A  74     -15.271   5.008  -2.414  1.00  0.95           C  
ATOM    555  C   GLU A  74     -14.621   6.344  -2.763  1.00  0.96           C  
ATOM    556  CB  GLU A  74     -15.485   4.180  -3.683  1.00  0.93           C  
ATOM    557  O   GLU A  74     -15.284   7.246  -3.280  1.00  0.96           O  
ATOM    558  CG  GLU A  74     -16.019   2.779  -3.420  1.00  0.83           C  
ATOM    559  CD  GLU A  74     -16.012   1.893  -4.656  1.00  0.79           C  
ATOM    560  OE1 GLU A  74     -15.526   2.339  -5.720  1.00  0.81           O  
ATOM    561  OE2 GLU A  74     -16.498   0.744  -4.559  1.00  0.78           O  
ATOM    562  N   TYR A  75     -13.361   6.436  -2.505  1.00  0.96           N  
ATOM    563  CA  TYR A  75     -12.626   7.685  -2.677  1.00  0.97           C  
ATOM    564  C   TYR A  75     -11.340   7.457  -3.463  1.00  0.97           C  
ATOM    565  CB  TYR A  75     -12.302   8.310  -1.317  1.00  0.96           C  
ATOM    566  O   TYR A  75     -10.625   6.480  -3.226  1.00  0.97           O  
ATOM    567  CG  TYR A  75     -13.520   8.580  -0.468  1.00  0.96           C  
ATOM    568  CD1 TYR A  75     -14.382   9.634  -0.765  1.00  0.95           C  
ATOM    569  CD2 TYR A  75     -13.812   7.783   0.634  1.00  0.95           C  
ATOM    570  CE1 TYR A  75     -15.504   9.888   0.015  1.00  0.94           C  
ATOM    571  CE2 TYR A  75     -14.932   8.028   1.422  1.00  0.94           C  
ATOM    572  OH  TYR A  75     -16.881   9.327   1.881  1.00  0.92           O  
ATOM    573  CZ  TYR A  75     -15.771   9.080   1.105  1.00  0.94           C  
ATOM    574  N   PHE A  76     -11.061   8.316  -4.331  1.00  0.97           N  
ATOM    575  CA  PHE A  76      -9.878   8.343  -5.183  1.00  0.97           C  
ATOM    576  C   PHE A  76      -8.977   9.517  -4.820  1.00  0.97           C  
ATOM    577  CB  PHE A  76     -10.279   8.425  -6.659  1.00  0.97           C  
ATOM    578  O   PHE A  76      -9.369  10.677  -4.968  1.00  0.97           O  
ATOM    579  CG  PHE A  76     -11.179   7.305  -7.107  1.00  0.97           C  
ATOM    580  CD1 PHE A  76     -10.645   6.111  -7.575  1.00  0.96           C  
ATOM    581  CD2 PHE A  76     -12.560   7.447  -7.060  1.00  0.96           C  
ATOM    582  CE1 PHE A  76     -11.475   5.073  -7.990  1.00  0.95           C  
ATOM    583  CE2 PHE A  76     -13.396   6.414  -7.473  1.00  0.95           C  
ATOM    584  CZ  PHE A  76     -12.852   5.228  -7.939  1.00  0.94           C  
ATOM    585  N   PHE A  77      -7.789   9.219  -4.366  1.00  0.97           N  
ATOM    586  CA  PHE A  77      -6.760  10.203  -4.048  1.00  0.97           C  
ATOM    587  C   PHE A  77      -5.824  10.409  -5.233  1.00  0.97           C  
ATOM    588  CB  PHE A  77      -5.960   9.767  -2.817  1.00  0.97           C  
ATOM    589  O   PHE A  77      -5.387   9.443  -5.861  1.00  0.97           O  
ATOM    590  CG  PHE A  77      -6.794   9.620  -1.572  1.00  0.97           C  
ATOM    591  CD1 PHE A  77      -8.010   8.949  -1.609  1.00  0.96           C  
ATOM    592  CD2 PHE A  77      -6.361  10.154  -0.365  1.00  0.96           C  
ATOM    593  CE1 PHE A  77      -8.784   8.811  -0.459  1.00  0.95           C  
ATOM    594  CE2 PHE A  77      -7.129  10.021   0.788  1.00  0.94           C  
ATOM    595  CZ  PHE A  77      -8.340   9.350   0.739  1.00  0.94           C  
ATOM    596  N   THR A  78      -5.491  11.663  -5.497  1.00  0.98           N  
ATOM    597  CA  THR A  78      -4.445  12.042  -6.440  1.00  0.98           C  
ATOM    598  C   THR A  78      -3.445  12.991  -5.785  1.00  0.97           C  
ATOM    599  CB  THR A  78      -5.038  12.705  -7.697  1.00  0.97           C  
ATOM    600  O   THR A  78      -3.836  13.917  -5.071  1.00  0.97           O  
ATOM    601  CG2 THR A  78      -6.021  11.774  -8.398  1.00  0.94           C  
ATOM    602  OG1 THR A  78      -5.723  13.906  -7.318  1.00  0.95           O  
ATOM    603  N   LEU A  79      -2.221  12.837  -5.962  1.00  0.97           N  
ATOM    604  CA  LEU A  79      -1.154  13.687  -5.446  1.00  0.97           C  
ATOM    605  C   LEU A  79      -0.151  14.027  -6.543  1.00  0.96           C  
ATOM    606  CB  LEU A  79      -0.439  13.001  -4.279  1.00  0.97           C  
ATOM    607  O   LEU A  79       0.517  13.138  -7.076  1.00  0.96           O  
ATOM    608  CG  LEU A  79       0.765  13.740  -3.692  1.00  0.96           C  
ATOM    609  CD1 LEU A  79       0.326  15.069  -3.085  1.00  0.95           C  
ATOM    610  CD2 LEU A  79       1.467  12.876  -2.649  1.00  0.95           C  
ATOM    611  N   LYS A  80      -0.013  15.331  -6.810  1.00  0.96           N  
ATOM    612  CA  LYS A  80       1.000  15.904  -7.691  1.00  0.96           C  
ATOM    613  C   LYS A  80       2.175  16.458  -6.891  1.00  0.95           C  
ATOM    614  CB  LYS A  80       0.393  17.006  -8.561  1.00  0.95           C  
ATOM    615  O   LYS A  80       2.050  16.716  -5.691  1.00  0.94           O  
ATOM    616  CG  LYS A  80      -0.670  16.513  -9.532  1.00  0.93           C  
ATOM    617  CD  LYS A  80      -1.285  17.663 -10.319  1.00  0.92           C  
ATOM    618  CE  LYS A  80      -2.472  17.200 -11.153  1.00  0.90           C  
ATOM    619  NZ  LYS A  80      -3.169  18.346 -11.809  1.00  0.88           N  
ATOM    620  N   LYS A  81       3.308  16.601  -7.542  1.00  0.95           N  
ATOM    621  CA  LYS A  81       4.503  17.160  -6.917  1.00  0.95           C  
ATOM    622  C   LYS A  81       4.226  18.550  -6.349  1.00  0.94           C  
ATOM    623  CB  LYS A  81       5.655  17.223  -7.920  1.00  0.95           C  
ATOM    624  O   LYS A  81       3.738  19.430  -7.060  1.00  0.93           O  
ATOM    625  CG  LYS A  81       6.935  17.822  -7.356  1.00  0.95           C  
ATOM    626  CD  LYS A  81       8.068  17.778  -8.373  1.00  0.94           C  
ATOM    627  CE  LYS A  81       9.345  18.394  -7.816  1.00  0.94           C  
ATOM    628  NZ  LYS A  81      10.487  18.257  -8.768  1.00  0.92           N  
ATOM    629  N   GLY A  82       4.579  18.734  -5.108  1.00  0.92           N  
ATOM    630  CA  GLY A  82       4.502  20.026  -4.445  1.00  0.92           C  
ATOM    631  C   GLY A  82       3.081  20.447  -4.121  1.00  0.90           C  
ATOM    632  O   GLY A  82       2.835  21.604  -3.774  1.00  0.89           O  
ATOM    633  N   GLN A  83       2.123  19.548  -4.157  1.00  0.94           N  
ATOM    634  CA  GLN A  83       0.725  19.827  -3.847  1.00  0.94           C  
ATOM    635  C   GLN A  83       0.225  18.937  -2.713  1.00  0.95           C  
ATOM    636  CB  GLN A  83      -0.149  19.638  -5.088  1.00  0.93           C  
ATOM    637  O   GLN A  83       0.852  17.927  -2.387  1.00  0.94           O  
ATOM    638  CG  GLN A  83       0.219  20.556  -6.245  1.00  0.91           C  
ATOM    639  CD  GLN A  83      -0.751  20.454  -7.407  1.00  0.89           C  
ATOM    640  NE2 GLN A  83      -0.469  21.184  -8.481  1.00  0.89           N  
ATOM    641  OE1 GLN A  83      -1.744  19.723  -7.341  1.00  0.89           O  
ATOM    642  N   VAL A  84      -0.889  19.259  -2.135  1.00  0.94           N  
ATOM    643  CA  VAL A  84      -1.643  18.405  -1.223  1.00  0.94           C  
ATOM    644  C   VAL A  84      -2.478  17.407  -2.021  1.00  0.95           C  
ATOM    645  CB  VAL A  84      -2.553  19.235  -0.290  1.00  0.91           C  
ATOM    646  O   VAL A  84      -2.897  17.696  -3.145  1.00  0.95           O  
ATOM    647  CG1 VAL A  84      -1.717  20.120   0.633  1.00  0.76           C  
ATOM    648  CG2 VAL A  84      -3.527  20.081  -1.108  1.00  0.76           C  
ATOM    649  N   PRO A  85      -2.772  16.256  -1.477  1.00  0.97           N  
ATOM    650  CA  PRO A  85      -3.648  15.313  -2.176  1.00  0.97           C  
ATOM    651  C   PRO A  85      -5.027  15.897  -2.473  1.00  0.97           C  
ATOM    652  CB  PRO A  85      -3.751  14.138  -1.199  1.00  0.96           C  
ATOM    653  O   PRO A  85      -5.657  16.482  -1.588  1.00  0.96           O  
ATOM    654  CG  PRO A  85      -2.522  14.235  -0.354  1.00  0.95           C  
ATOM    655  CD  PRO A  85      -2.192  15.687  -0.157  1.00  0.94           C  
ATOM    656  N   GLU A  86      -5.439  15.791  -3.694  1.00  0.97           N  
ATOM    657  CA  GLU A  86      -6.842  15.986  -4.047  1.00  0.97           C  
ATOM    658  C   GLU A  86      -7.629  14.684  -3.924  1.00  0.97           C  
ATOM    659  CB  GLU A  86      -6.968  16.544  -5.467  1.00  0.97           C  
ATOM    660  O   GLU A  86      -7.141  13.620  -4.310  1.00  0.97           O  
ATOM    661  CG  GLU A  86      -6.264  17.879  -5.667  1.00  0.93           C  
ATOM    662  CD  GLU A  86      -6.539  18.504  -7.026  1.00  0.91           C  
ATOM    663  OE1 GLU A  86      -5.877  18.118  -8.016  1.00  0.90           O  
ATOM    664  OE2 GLU A  86      -7.422  19.387  -7.100  1.00  0.90           O  
ATOM    665  N   ILE A  87      -8.845  14.703  -3.385  1.00  0.97           N  
ATOM    666  CA  ILE A  87      -9.685  13.538  -3.129  1.00  0.97           C  
ATOM    667  C   ILE A  87     -11.032  13.710  -3.827  1.00  0.97           C  
ATOM    668  CB  ILE A  87      -9.891  13.312  -1.614  1.00  0.97           C  
ATOM    669  O   ILE A  87     -11.647  14.776  -3.749  1.00  0.97           O  
ATOM    670  CG1 ILE A  87      -8.538  13.246  -0.895  1.00  0.97           C  
ATOM    671  CG2 ILE A  87     -10.707  12.040  -1.365  1.00  0.97           C  
ATOM    672  CD1 ILE A  87      -8.647  13.026   0.607  1.00  0.96           C  
ATOM    673  N   PHE A  88     -11.444  12.651  -4.468  1.00  0.97           N  
ATOM    674  CA  PHE A  88     -12.709  12.583  -5.190  1.00  0.97           C  
ATOM    675  C   PHE A  88     -13.530  11.385  -4.731  1.00  0.97           C  
ATOM    676  CB  PHE A  88     -12.463  12.505  -6.700  1.00  0.97           C  
ATOM    677  O   PHE A  88     -12.974  10.354  -4.347  1.00  0.97           O  
ATOM    678  CG  PHE A  88     -11.587  13.607  -7.231  1.00  0.97           C  
ATOM    679  CD1 PHE A  88     -12.145  14.781  -7.722  1.00  0.97           C  
ATOM    680  CD2 PHE A  88     -10.206  13.469  -7.240  1.00  0.97           C  
ATOM    681  CE1 PHE A  88     -11.336  15.804  -8.214  1.00  0.96           C  
ATOM    682  CE2 PHE A  88      -9.391  14.486  -7.730  1.00  0.96           C  
ATOM    683  CZ  PHE A  88      -9.959  15.652  -8.217  1.00  0.96           C  
ATOM    684  N   ASP A  89     -14.848  11.434  -4.745  1.00  0.96           N  
ATOM    685  CA  ASP A  89     -15.711  10.280  -4.515  1.00  0.96           C  
ATOM    686  C   ASP A  89     -15.923   9.488  -5.804  1.00  0.96           C  
ATOM    687  CB  ASP A  89     -17.059  10.723  -3.942  1.00  0.96           C  
ATOM    688  O   ASP A  89     -15.456   9.891  -6.871  1.00  0.96           O  
ATOM    689  CG  ASP A  89     -17.925  11.449  -4.957  1.00  0.94           C  
ATOM    690  OD1 ASP A  89     -17.598  11.428  -6.163  1.00  0.92           O  
ATOM    691  OD2 ASP A  89     -18.941  12.050  -4.546  1.00  0.92           O  
ATOM    692  N   LYS A  90     -16.670   8.444  -5.860  1.00  0.96           N  
ATOM    693  CA  LYS A  90     -16.864   7.499  -6.956  1.00  0.96           C  
ATOM    694  C   LYS A  90     -17.682   8.122  -8.083  1.00  0.96           C  
ATOM    695  CB  LYS A  90     -17.549   6.227  -6.453  1.00  0.95           C  
ATOM    696  O   LYS A  90     -17.777   7.557  -9.174  1.00  0.95           O  
ATOM    697  CG  LYS A  90     -18.986   6.437  -5.999  1.00  0.93           C  
ATOM    698  CD  LYS A  90     -19.642   5.123  -5.594  1.00  0.90           C  
ATOM    699  CE  LYS A  90     -21.115   5.313  -5.257  1.00  0.87           C  
ATOM    700  NZ  LYS A  90     -21.771   4.021  -4.895  1.00  0.86           N  
ATOM    701  N   HIS A  91     -18.357   9.274  -7.782  1.00  0.96           N  
ATOM    702  CA  HIS A  91     -19.092  10.052  -8.773  1.00  0.96           C  
ATOM    703  C   HIS A  91     -18.225  11.164  -9.354  1.00  0.96           C  
ATOM    704  CB  HIS A  91     -20.361  10.643  -8.157  1.00  0.95           C  
ATOM    705  O   HIS A  91     -18.700  11.974 -10.153  1.00  0.96           O  
ATOM    706  CG  HIS A  91     -21.291   9.615  -7.597  1.00  0.93           C  
ATOM    707  CD2 HIS A  91     -21.725   9.402  -6.332  1.00  0.91           C  
ATOM    708  ND1 HIS A  91     -21.888   8.648  -8.377  1.00  0.91           N  
ATOM    709  CE1 HIS A  91     -22.651   7.884  -7.614  1.00  0.90           C  
ATOM    710  NE2 HIS A  91     -22.570   8.320  -6.369  1.00  0.91           N  
ATOM    711  N   GLY A  92     -16.963  11.221  -8.950  1.00  0.96           N  
ATOM    712  CA  GLY A  92     -15.985  12.195  -9.407  1.00  0.97           C  
ATOM    713  C   GLY A  92     -16.175  13.567  -8.788  1.00  0.97           C  
ATOM    714  O   GLY A  92     -15.646  14.560  -9.291  1.00  0.96           O  
ATOM    715  N   ARG A  93     -17.016  13.762  -7.711  1.00  0.97           N  
ATOM    716  CA  ARG A  93     -17.126  15.006  -6.956  1.00  0.97           C  
ATOM    717  C   ARG A  93     -15.906  15.215  -6.064  1.00  0.97           C  
ATOM    718  CB  ARG A  93     -18.401  15.013  -6.111  1.00  0.97           C  
ATOM    719  O   ARG A  93     -15.522  14.318  -5.310  1.00  0.97           O  
ATOM    720  CG  ARG A  93     -19.669  14.753  -6.907  1.00  0.95           C  
ATOM    721  CD  ARG A  93     -20.903  14.735  -6.015  1.00  0.94           C  
ATOM    722  NE  ARG A  93     -20.881  13.607  -5.088  1.00  0.92           N  
ATOM    723  NH1 ARG A  93     -22.924  14.094  -4.125  1.00  0.88           N  
ATOM    724  NH2 ARG A  93     -21.721  12.276  -3.415  1.00  0.87           N  
ATOM    725  CZ  ARG A  93     -21.842  13.328  -4.212  1.00  0.89           C  
ATOM    726  N   LYS A  94     -15.328  16.406  -6.121  1.00  0.98           N  
ATOM    727  CA  LYS A  94     -14.188  16.782  -5.290  1.00  0.98           C  
ATOM    728  C   LYS A  94     -14.598  16.927  -3.828  1.00  0.98           C  
ATOM    729  CB  LYS A  94     -13.564  18.085  -5.791  1.00  0.97           C  
ATOM    730  O   LYS A  94     -15.496  17.708  -3.504  1.00  0.97           O  
ATOM    731  CG  LYS A  94     -12.253  18.447  -5.109  1.00  0.96           C  
ATOM    732  CD  LYS A  94     -11.538  19.579  -5.835  1.00  0.94           C  
ATOM    733  CE  LYS A  94     -10.183  19.878  -5.209  1.00  0.92           C  
ATOM    734  NZ  LYS A  94      -9.349  20.753  -6.086  1.00  0.91           N  
ATOM    735  N   CYS A  95     -13.852  16.228  -2.942  1.00  0.97           N  
ATOM    736  CA  CYS A  95     -14.018  16.286  -1.494  1.00  0.97           C  
ATOM    737  C   CYS A  95     -13.284  17.486  -0.909  1.00  0.97           C  
ATOM    738  CB  CYS A  95     -13.509  14.999  -0.845  1.00  0.96           C  
ATOM    739  O   CYS A  95     -12.300  17.957  -1.482  1.00  0.96           O  
ATOM    740  SG  CYS A  95     -14.376  13.513  -1.396  1.00  0.95           S  
ATOM    741  N   ASN A  96     -13.784  18.010   0.224  1.00  0.96           N  
ATOM    742  CA  ASN A  96     -13.081  19.072   0.935  1.00  0.96           C  
ATOM    743  C   ASN A  96     -11.918  18.522   1.757  1.00  0.96           C  
ATOM    744  CB  ASN A  96     -14.047  19.847   1.835  1.00  0.95           C  
ATOM    745  O   ASN A  96     -12.115  17.674   2.629  1.00  0.96           O  
ATOM    746  CG  ASN A  96     -15.073  20.636   1.046  1.00  0.82           C  
ATOM    747  ND2 ASN A  96     -16.278  20.754   1.592  1.00  0.78           N  
ATOM    748  OD1 ASN A  96     -14.785  21.137  -0.044  1.00  0.76           O  
ATOM    749  N   VAL A  97     -10.715  19.017   1.543  1.00  0.95           N  
ATOM    750  CA  VAL A  97      -9.499  18.640   2.256  1.00  0.95           C  
ATOM    751  C   VAL A  97      -8.954  19.844   3.021  1.00  0.94           C  
ATOM    752  CB  VAL A  97      -8.424  18.088   1.293  1.00  0.95           C  
ATOM    753  O   VAL A  97      -8.494  20.815   2.416  1.00  0.92           O  
ATOM    754  CG1 VAL A  97      -7.198  17.610   2.069  1.00  0.94           C  
ATOM    755  CG2 VAL A  97      -8.999  16.956   0.445  1.00  0.94           C  
ATOM    756  N   ILE A  98      -9.041  19.786   4.300  1.00  0.94           N  
ATOM    757  CA  ILE A  98      -8.452  20.773   5.198  1.00  0.94           C  
ATOM    758  C   ILE A  98      -7.046  20.333   5.599  1.00  0.93           C  
ATOM    759  CB  ILE A  98      -9.326  20.986   6.454  1.00  0.93           C  
ATOM    760  O   ILE A  98      -6.866  19.256   6.173  1.00  0.92           O  
ATOM    761  CG1 ILE A  98     -10.742  21.416   6.053  1.00  0.90           C  
ATOM    762  CG2 ILE A  98      -8.685  22.016   7.389  1.00  0.89           C  
ATOM    763  CD1 ILE A  98     -11.724  21.470   7.215  1.00  0.86           C  
ATOM    764  N   SER A  99      -6.079  21.147   5.294  1.00  0.92           N  
ATOM    765  CA  SER A  99      -4.694  20.888   5.671  1.00  0.91           C  
ATOM    766  C   SER A  99      -4.319  21.633   6.947  1.00  0.88           C  
ATOM    767  CB  SER A  99      -3.746  21.289   4.540  1.00  0.87           C  
ATOM    768  O   SER A  99      -4.417  22.860   7.008  1.00  0.83           O  
ATOM    769  OG  SER A  99      -2.414  20.910   4.841  1.00  0.73           O  
ATOM    770  N   GLN A 100      -3.834  20.850   7.898  1.00  0.80           N  
ATOM    771  CA  GLN A 100      -3.223  21.338   9.129  1.00  0.78           C  
ATOM    772  C   GLN A 100      -1.741  20.981   9.188  1.00  0.72           C  
ATOM    773  CB  GLN A 100      -3.949  20.771  10.351  1.00  0.74           C  
ATOM    774  O   GLN A 100      -1.283  20.092   8.467  1.00  0.68           O  
ATOM    775  CG  GLN A 100      -5.375  21.281  10.510  1.00  0.72           C  
ATOM    776  CD  GLN A 100      -6.028  20.804  11.794  1.00  0.72           C  
ATOM    777  NE2 GLN A 100      -7.009  21.559  12.276  1.00  0.75           N  
ATOM    778  OE1 GLN A 100      -5.655  19.764  12.347  1.00  0.74           O  
ATOM    779  N   ASP A 101      -0.920  21.740   9.926  1.00  0.73           N  
ATOM    780  CA  ASP A 101       0.446  21.462  10.359  1.00  0.74           C  
ATOM    781  C   ASP A 101       1.406  21.448   9.173  1.00  0.74           C  
ATOM    782  CB  ASP A 101       0.511  20.128  11.105  1.00  0.65           C  
ATOM    783  O   ASP A 101       2.448  20.791   9.218  1.00  0.64           O  
ATOM    784  CG  ASP A 101      -0.422  20.071  12.302  1.00  0.66           C  
ATOM    785  OD1 ASP A 101      -0.515  21.068  13.050  1.00  0.62           O  
ATOM    786  OD2 ASP A 101      -1.067  19.019  12.500  1.00  0.71           O  
ATOM    787  N   ALA A 102       1.011  22.238   8.081  1.00  0.74           N  
ATOM    788  CA  ALA A 102       1.790  22.537   6.883  1.00  0.77           C  
ATOM    789  C   ALA A 102       2.357  21.262   6.265  1.00  0.80           C  
ATOM    790  CB  ALA A 102       2.917  23.513   7.211  1.00  0.68           C  
ATOM    791  O   ALA A 102       3.564  21.162   6.031  1.00  0.75           O  
ATOM    792  N   PRO A 103       1.564  20.217   5.884  1.00  0.74           N  
ATOM    793  CA  PRO A 103       2.019  19.001   5.207  1.00  0.78           C  
ATOM    794  C   PRO A 103       2.909  19.294   4.001  1.00  0.79           C  
ATOM    795  CB  PRO A 103       0.714  18.330   4.773  1.00  0.73           C  
ATOM    796  O   PRO A 103       3.665  18.424   3.562  1.00  0.77           O  
ATOM    797  CG  PRO A 103      -0.272  19.448   4.664  1.00  0.79           C  
ATOM    798  CD  PRO A 103       0.052  20.474   5.712  1.00  0.79           C  
ATOM    799  N   MET A 104       2.935  20.449   3.610  1.00  0.83           N  
ATOM    800  CA  MET A 104       3.748  20.894   2.482  1.00  0.85           C  
ATOM    801  C   MET A 104       5.234  20.781   2.805  1.00  0.84           C  
ATOM    802  CB  MET A 104       3.403  22.335   2.105  1.00  0.77           C  
ATOM    803  O   MET A 104       6.036  20.421   1.942  1.00  0.80           O  
ATOM    804  CG  MET A 104       2.022  22.494   1.490  1.00  0.69           C  
ATOM    805  SD  MET A 104       1.800  21.466  -0.014  1.00  0.76           S  
ATOM    806  CE  MET A 104       2.976  22.277  -1.133  1.00  0.61           C  
ATOM    807  N   THR A 105       5.592  20.970   3.983  1.00  0.90           N  
ATOM    808  CA  THR A 105       6.983  20.802   4.387  1.00  0.90           C  
ATOM    809  C   THR A 105       7.381  19.329   4.356  1.00  0.91           C  
ATOM    810  CB  THR A 105       7.230  21.374   5.795  1.00  0.87           C  
ATOM    811  O   THR A 105       8.485  18.987   3.928  1.00  0.90           O  
ATOM    812  CG2 THR A 105       8.709  21.316   6.161  1.00  0.78           C  
ATOM    813  OG1 THR A 105       6.792  22.738   5.834  1.00  0.80           O  
ATOM    814  N   TYR A 106       6.526  18.429   4.682  1.00  0.92           N  
ATOM    815  CA  TYR A 106       6.740  16.986   4.666  1.00  0.94           C  
ATOM    816  C   TYR A 106       6.807  16.460   3.237  1.00  0.94           C  
ATOM    817  CB  TYR A 106       5.626  16.269   5.434  1.00  0.94           C  
ATOM    818  O   TYR A 106       7.621  15.587   2.928  1.00  0.93           O  
ATOM    819  CG  TYR A 106       5.803  14.771   5.503  1.00  0.95           C  
ATOM    820  CD1 TYR A 106       6.803  14.204   6.290  1.00  0.94           C  
ATOM    821  CD2 TYR A 106       4.972  13.921   4.782  1.00  0.94           C  
ATOM    822  CE1 TYR A 106       6.971  12.825   6.356  1.00  0.94           C  
ATOM    823  CE2 TYR A 106       5.131  12.540   4.840  1.00  0.94           C  
ATOM    824  OH  TYR A 106       6.293  10.637   5.690  1.00  0.92           O  
ATOM    825  CZ  TYR A 106       6.131  12.003   5.629  1.00  0.94           C  
ATOM    826  N   LEU A 107       6.093  17.061   2.298  1.00  0.95           N  
ATOM    827  CA  LEU A 107       6.005  16.647   0.902  1.00  0.95           C  
ATOM    828  C   LEU A 107       7.002  17.416   0.042  1.00  0.94           C  
ATOM    829  CB  LEU A 107       4.585  16.856   0.369  1.00  0.95           C  
ATOM    830  O   LEU A 107       7.139  17.143  -1.152  1.00  0.93           O  
ATOM    831  CG  LEU A 107       3.497  15.965   0.969  1.00  0.94           C  
ATOM    832  CD1 LEU A 107       2.135  16.326   0.386  1.00  0.92           C  
ATOM    833  CD2 LEU A 107       3.815  14.494   0.725  1.00  0.92           C  
ATOM    834  N   SER A 108       7.739  18.339   0.624  1.00  0.94           N  
ATOM    835  CA  SER A 108       8.642  19.204  -0.130  1.00  0.94           C  
ATOM    836  C   SER A 108       9.778  18.403  -0.757  1.00  0.92           C  
ATOM    837  CB  SER A 108       9.215  20.297   0.773  1.00  0.93           C  
ATOM    838  O   SER A 108      10.302  18.778  -1.808  1.00  0.90           O  
ATOM    839  OG  SER A 108       9.901  19.730   1.876  1.00  0.92           O  
ATOM    840  N   GLU A 109      10.127  17.255  -0.209  1.00  0.94           N  
ATOM    841  CA  GLU A 109      11.211  16.390  -0.663  1.00  0.94           C  
ATOM    842  C   GLU A 109      10.722  15.397  -1.714  1.00  0.95           C  
ATOM    843  CB  GLU A 109      11.833  15.641   0.518  1.00  0.93           C  
ATOM    844  O   GLU A 109      11.519  14.663  -2.301  1.00  0.94           O  
ATOM    845  CG  GLU A 109      12.547  16.546   1.512  1.00  0.90           C  
ATOM    846  CD  GLU A 109      13.059  15.805   2.738  1.00  0.87           C  
ATOM    847  OE1 GLU A 109      13.130  14.556   2.706  1.00  0.87           O  
ATOM    848  OE2 GLU A 109      13.390  16.480   3.738  1.00  0.87           O  
ATOM    849  N   VAL A 110       9.435  15.303  -1.985  1.00  0.96           N  
ATOM    850  CA  VAL A 110       8.851  14.411  -2.980  1.00  0.96           C  
ATOM    851  C   VAL A 110       9.190  14.909  -4.383  1.00  0.95           C  
ATOM    852  CB  VAL A 110       7.320  14.296  -2.811  1.00  0.95           C  
ATOM    853  O   VAL A 110       8.801  16.014  -4.768  1.00  0.94           O  
ATOM    854  CG1 VAL A 110       6.714  13.458  -3.936  1.00  0.94           C  
ATOM    855  CG2 VAL A 110       6.978  13.695  -1.449  1.00  0.94           C  
ATOM    856  N   VAL A 111       9.926  14.080  -5.163  1.00  0.96           N  
ATOM    857  CA  VAL A 111      10.345  14.386  -6.528  1.00  0.96           C  
ATOM    858  C   VAL A 111       9.421  13.684  -7.521  1.00  0.95           C  
ATOM    859  CB  VAL A 111      11.811  13.969  -6.778  1.00  0.95           C  
ATOM    860  O   VAL A 111       8.941  14.301  -8.475  1.00  0.94           O  
ATOM    861  CG1 VAL A 111      12.220  14.272  -8.219  1.00  0.93           C  
ATOM    862  CG2 VAL A 111      12.742  14.678  -5.796  1.00  0.92           C  
ATOM    863  N   ASN A 112       9.118  12.434  -7.277  1.00  0.95           N  
ATOM    864  CA  ASN A 112       8.188  11.586  -8.016  1.00  0.95           C  
ATOM    865  C   ASN A 112       7.129  10.982  -7.098  1.00  0.96           C  
ATOM    866  CB  ASN A 112       8.943  10.479  -8.755  1.00  0.94           C  
ATOM    867  O   ASN A 112       7.342   9.920  -6.511  1.00  0.95           O  
ATOM    868  CG  ASN A 112       8.036   9.640  -9.634  1.00  0.91           C  
ATOM    869  ND2 ASN A 112       8.633   8.785 -10.456  1.00  0.90           N  
ATOM    870  OD1 ASN A 112       6.810   9.761  -9.576  1.00  0.88           O  
ATOM    871  N   PRO A 113       5.936  11.613  -6.937  1.00  0.96           N  
ATOM    872  CA  PRO A 113       4.929  11.180  -5.966  1.00  0.96           C  
ATOM    873  C   PRO A 113       4.539   9.713  -6.134  1.00  0.96           C  
ATOM    874  CB  PRO A 113       3.739  12.098  -6.259  1.00  0.96           C  
ATOM    875  O   PRO A 113       4.239   9.034  -5.149  1.00  0.96           O  
ATOM    876  CG  PRO A 113       4.350  13.363  -6.769  1.00  0.95           C  
ATOM    877  CD  PRO A 113       5.530  13.011  -7.628  1.00  0.95           C  
ATOM    878  N   ARG A 114       4.556   9.174  -7.298  1.00  0.96           N  
ATOM    879  CA  ARG A 114       4.198   7.787  -7.576  1.00  0.96           C  
ATOM    880  C   ARG A 114       5.162   6.825  -6.890  1.00  0.95           C  
ATOM    881  CB  ARG A 114       4.182   7.528  -9.084  1.00  0.95           C  
ATOM    882  O   ARG A 114       4.758   5.755  -6.431  1.00  0.94           O  
ATOM    883  CG  ARG A 114       3.786   6.109  -9.460  1.00  0.91           C  
ATOM    884  CD  ARG A 114       3.808   5.898 -10.968  1.00  0.87           C  
ATOM    885  NE  ARG A 114       3.547   4.506 -11.322  1.00  0.86           N  
ATOM    886  NH1 ARG A 114       3.552   4.869 -13.603  1.00  0.80           N  
ATOM    887  NH2 ARG A 114       3.193   2.762 -12.774  1.00  0.77           N  
ATOM    888  CZ  ARG A 114       3.431   4.049 -12.565  1.00  0.84           C  
ATOM    889  N   GLU A 115       6.443   7.155  -6.911  1.00  0.95           N  
ATOM    890  CA  GLU A 115       7.499   6.319  -6.349  1.00  0.95           C  
ATOM    891  C   GLU A 115       7.791   6.698  -4.900  1.00  0.95           C  
ATOM    892  CB  GLU A 115       8.775   6.427  -7.188  1.00  0.94           C  
ATOM    893  O   GLU A 115       8.028   5.828  -4.060  1.00  0.95           O  
ATOM    894  CG  GLU A 115       8.617   5.921  -8.615  1.00  0.91           C  
ATOM    895  CD  GLU A 115       9.908   5.973  -9.416  1.00  0.89           C  
ATOM    896  OE1 GLU A 115      10.977   6.251  -8.827  1.00  0.88           O  
ATOM    897  OE2 GLU A 115       9.850   5.734 -10.643  1.00  0.88           O  
ATOM    898  N   ASP A 116       7.683   7.987  -4.592  1.00  0.95           N  
ATOM    899  CA  ASP A 116       8.140   8.569  -3.333  1.00  0.96           C  
ATOM    900  C   ASP A 116       7.038   8.530  -2.278  1.00  0.96           C  
ATOM    901  CB  ASP A 116       8.611  10.009  -3.548  1.00  0.96           C  
ATOM    902  O   ASP A 116       7.316   8.601  -1.079  1.00  0.96           O  
ATOM    903  CG  ASP A 116       9.830  10.106  -4.449  1.00  0.95           C  
ATOM    904  OD1 ASP A 116      10.654   9.166  -4.464  1.00  0.93           O  
ATOM    905  OD2 ASP A 116       9.970  11.133  -5.148  1.00  0.93           O  
ATOM    906  N   VAL A 117       5.747   8.383  -2.670  1.00  0.97           N  
ATOM    907  CA  VAL A 117       4.657   8.450  -1.702  1.00  0.97           C  
ATOM    908  C   VAL A 117       3.900   7.125  -1.684  1.00  0.97           C  
ATOM    909  CB  VAL A 117       3.690   9.613  -2.016  1.00  0.96           C  
ATOM    910  O   VAL A 117       3.520   6.605  -2.735  1.00  0.96           O  
ATOM    911  CG1 VAL A 117       2.547   9.653  -1.003  1.00  0.96           C  
ATOM    912  CG2 VAL A 117       4.441  10.943  -2.031  1.00  0.96           C  
ATOM    913  N   GLN A 118       3.630   6.569  -0.517  1.00  0.97           N  
ATOM    914  CA  GLN A 118       2.729   5.445  -0.285  1.00  0.97           C  
ATOM    915  C   GLN A 118       1.542   5.861   0.581  1.00  0.97           C  
ATOM    916  CB  GLN A 118       3.476   4.284   0.373  1.00  0.97           C  
ATOM    917  O   GLN A 118       1.724   6.421   1.664  1.00  0.97           O  
ATOM    918  CG  GLN A 118       2.621   3.041   0.581  1.00  0.96           C  
ATOM    919  CD  GLN A 118       3.382   1.910   1.246  1.00  0.95           C  
ATOM    920  NE2 GLN A 118       2.722   0.769   1.413  1.00  0.94           N  
ATOM    921  OE1 GLN A 118       4.555   2.060   1.606  1.00  0.93           O  
ATOM    922  N   PHE A 119       0.358   5.579   0.109  1.00  0.97           N  
ATOM    923  CA  PHE A 119      -0.866   5.672   0.897  1.00  0.97           C  
ATOM    924  C   PHE A 119      -1.255   4.308   1.454  1.00  0.97           C  
ATOM    925  CB  PHE A 119      -2.010   6.239   0.050  1.00  0.97           C  
ATOM    926  O   PHE A 119      -1.099   3.288   0.779  1.00  0.96           O  
ATOM    927  CG  PHE A 119      -1.772   7.647  -0.426  1.00  0.97           C  
ATOM    928  CD1 PHE A 119      -1.916   8.723   0.441  1.00  0.96           C  
ATOM    929  CD2 PHE A 119      -1.404   7.894  -1.742  1.00  0.96           C  
ATOM    930  CE1 PHE A 119      -1.696  10.026   0.003  1.00  0.95           C  
ATOM    931  CE2 PHE A 119      -1.183   9.194  -2.188  1.00  0.95           C  
ATOM    932  CZ  PHE A 119      -1.331  10.259  -1.313  1.00  0.95           C  
ATOM    933  N   MET A 120      -1.756   4.247   2.692  1.00  0.97           N  
ATOM    934  CA  MET A 120      -2.356   3.075   3.323  1.00  0.97           C  
ATOM    935  C   MET A 120      -3.540   3.474   4.197  1.00  0.97           C  
ATOM    936  CB  MET A 120      -1.318   2.323   4.158  1.00  0.97           C  
ATOM    937  O   MET A 120      -3.391   4.273   5.123  1.00  0.96           O  
ATOM    938  CG  MET A 120      -1.843   1.035   4.772  1.00  0.96           C  
ATOM    939  SD  MET A 120      -0.622   0.241   5.889  1.00  0.95           S  
ATOM    940  CE  MET A 120      -0.679   1.389   7.293  1.00  0.92           C  
ATOM    941  N   THR A 121      -4.641   2.896   3.941  1.00  0.95           N  
ATOM    942  CA  THR A 121      -5.853   3.219   4.686  1.00  0.95           C  
ATOM    943  C   THR A 121      -6.173   2.124   5.699  1.00  0.94           C  
ATOM    944  CB  THR A 121      -7.053   3.416   3.741  1.00  0.95           C  
ATOM    945  O   THR A 121      -6.176   0.939   5.360  1.00  0.93           O  
ATOM    946  CG2 THR A 121      -8.290   3.868   4.510  1.00  0.93           C  
ATOM    947  OG1 THR A 121      -6.724   4.408   2.761  1.00  0.93           O  
ATOM    948  N   ILE A 122      -6.468   2.637   6.930  1.00  0.94           N  
ATOM    949  CA  ILE A 122      -7.019   1.844   8.023  1.00  0.94           C  
ATOM    950  C   ILE A 122      -8.271   2.522   8.573  1.00  0.93           C  
ATOM    951  CB  ILE A 122      -5.982   1.637   9.150  1.00  0.93           C  
ATOM    952  O   ILE A 122      -8.199   3.628   9.115  1.00  0.91           O  
ATOM    953  CG1 ILE A 122      -4.682   1.058   8.580  1.00  0.89           C  
ATOM    954  CG2 ILE A 122      -6.550   0.733  10.247  1.00  0.88           C  
ATOM    955  CD1 ILE A 122      -3.516   1.076   9.558  1.00  0.86           C  
ATOM    956  N   ALA A 123      -9.401   1.846   8.389  1.00  0.91           N  
ATOM    957  CA  ALA A 123     -10.694   2.414   8.761  1.00  0.90           C  
ATOM    958  C   ALA A 123     -10.869   3.810   8.171  1.00  0.91           C  
ATOM    959  CB  ALA A 123     -10.839   2.459  10.280  1.00  0.89           C  
ATOM    960  O   ALA A 123     -10.890   3.977   6.949  1.00  0.89           O  
ATOM    961  N   ASP A 124     -10.935   4.910   9.016  1.00  0.91           N  
ATOM    962  CA  ASP A 124     -11.192   6.278   8.575  1.00  0.92           C  
ATOM    963  C   ASP A 124      -9.894   7.076   8.476  1.00  0.93           C  
ATOM    964  CB  ASP A 124     -12.167   6.975   9.526  1.00  0.89           C  
ATOM    965  O   ASP A 124      -9.921   8.296   8.300  1.00  0.92           O  
ATOM    966  CG  ASP A 124     -13.595   6.478   9.380  1.00  0.83           C  
ATOM    967  OD1 ASP A 124     -14.048   6.253   8.238  1.00  0.81           O  
ATOM    968  OD2 ASP A 124     -14.273   6.314  10.417  1.00  0.82           O  
ATOM    969  N   VAL A 125      -8.806   6.399   8.507  1.00  0.94           N  
ATOM    970  CA  VAL A 125      -7.505   7.059   8.533  1.00  0.95           C  
ATOM    971  C   VAL A 125      -6.626   6.513   7.411  1.00  0.95           C  
ATOM    972  CB  VAL A 125      -6.803   6.874   9.898  1.00  0.94           C  
ATOM    973  O   VAL A 125      -6.328   5.317   7.373  1.00  0.95           O  
ATOM    974  CG1 VAL A 125      -5.454   7.591   9.912  1.00  0.89           C  
ATOM    975  CG2 VAL A 125      -7.695   7.383  11.029  1.00  0.89           C  
ATOM    976  N   THR A 126      -6.209   7.367   6.566  1.00  0.96           N  
ATOM    977  CA  THR A 126      -5.203   7.060   5.556  1.00  0.97           C  
ATOM    978  C   THR A 126      -3.840   7.613   5.964  1.00  0.97           C  
ATOM    979  CB  THR A 126      -5.599   7.627   4.180  1.00  0.96           C  
ATOM    980  O   THR A 126      -3.676   8.826   6.110  1.00  0.96           O  
ATOM    981  CG2 THR A 126      -4.553   7.290   3.124  1.00  0.96           C  
ATOM    982  OG1 THR A 126      -6.859   7.069   3.785  1.00  0.95           O  
ATOM    983  N   PHE A 127      -2.877   6.732   6.125  1.00  0.97           N  
ATOM    984  CA  PHE A 127      -1.483   7.117   6.311  1.00  0.97           C  
ATOM    985  C   PHE A 127      -0.854   7.533   4.987  1.00  0.97           C  
ATOM    986  CB  PHE A 127      -0.685   5.965   6.932  1.00  0.97           C  
ATOM    987  O   PHE A 127      -1.064   6.881   3.962  1.00  0.97           O  
ATOM    988  CG  PHE A 127      -1.111   5.616   8.332  1.00  0.96           C  
ATOM    989  CD1 PHE A 127      -0.435   6.137   9.429  1.00  0.95           C  
ATOM    990  CD2 PHE A 127      -2.188   4.767   8.551  1.00  0.95           C  
ATOM    991  CE1 PHE A 127      -0.828   5.815  10.726  1.00  0.94           C  
ATOM    992  CE2 PHE A 127      -2.586   4.442   9.845  1.00  0.94           C  
ATOM    993  CZ  PHE A 127      -1.904   4.966  10.931  1.00  0.94           C  
ATOM    994  N   MET A 128      -0.142   8.593   4.991  1.00  0.97           N  
ATOM    995  CA  MET A 128       0.638   9.111   3.871  1.00  0.97           C  
ATOM    996  C   MET A 128       2.125   9.136   4.209  1.00  0.97           C  
ATOM    997  CB  MET A 128       0.165  10.515   3.490  1.00  0.97           C  
ATOM    998  O   MET A 128       2.586  10.018   4.935  1.00  0.96           O  
ATOM    999  CG  MET A 128       0.880  11.096   2.281  1.00  0.95           C  
ATOM   1000  SD  MET A 128       0.181  12.710   1.759  1.00  0.94           S  
ATOM   1001  CE  MET A 128       0.541  13.706   3.233  1.00  0.89           C  
ATOM   1002  N   LEU A 129       2.920   8.198   3.660  1.00  0.97           N  
ATOM   1003  CA  LEU A 129       4.361   8.046   3.826  1.00  0.97           C  
ATOM   1004  C   LEU A 129       5.114   8.711   2.679  1.00  0.97           C  
ATOM   1005  CB  LEU A 129       4.738   6.564   3.908  1.00  0.97           C  
ATOM   1006  O   LEU A 129       4.888   8.385   1.511  1.00  0.97           O  
ATOM   1007  CG  LEU A 129       6.233   6.242   3.875  1.00  0.96           C  
ATOM   1008  CD1 LEU A 129       6.924   6.802   5.114  1.00  0.95           C  
ATOM   1009  CD2 LEU A 129       6.454   4.737   3.767  1.00  0.95           C  
ATOM   1010  N   ASN A 130       6.035   9.573   2.979  1.00  0.97           N  
ATOM   1011  CA  ASN A 130       7.117  10.023   2.111  1.00  0.97           C  
ATOM   1012  C   ASN A 130       8.369   9.168   2.285  1.00  0.97           C  
ATOM   1013  CB  ASN A 130       7.439  11.496   2.374  1.00  0.96           C  
ATOM   1014  O   ASN A 130       9.102   9.325   3.263  1.00  0.96           O  
ATOM   1015  CG  ASN A 130       8.516  12.032   1.451  1.00  0.95           C  
ATOM   1016  ND2 ASN A 130       8.801  13.324   1.560  1.00  0.94           N  
ATOM   1017  OD1 ASN A 130       9.088  11.291   0.647  1.00  0.94           O  
ATOM   1018  N   ARG A 131       8.752   8.382   1.283  1.00  0.96           N  
ATOM   1019  CA  ARG A 131       9.825   7.395   1.327  1.00  0.96           C  
ATOM   1020  C   ARG A 131      11.191   8.065   1.221  1.00  0.96           C  
ATOM   1021  CB  ARG A 131       9.657   6.367   0.206  1.00  0.96           C  
ATOM   1022  O   ARG A 131      12.224   7.404   1.345  1.00  0.95           O  
ATOM   1023  CG  ARG A 131       8.470   5.436   0.396  1.00  0.94           C  
ATOM   1024  CD  ARG A 131       8.362   4.422  -0.734  1.00  0.92           C  
ATOM   1025  NE  ARG A 131       7.335   3.420  -0.463  1.00  0.91           N  
ATOM   1026  NH1 ARG A 131       7.495   2.397  -2.528  1.00  0.86           N  
ATOM   1027  NH2 ARG A 131       6.002   1.620  -0.971  1.00  0.85           N  
ATOM   1028  CZ  ARG A 131       6.946   2.481  -1.321  1.00  0.89           C  
ATOM   1029  N   ARG A 132      11.233   9.328   0.995  1.00  0.96           N  
ATOM   1030  CA  ARG A 132      12.483  10.076   0.910  1.00  0.96           C  
ATOM   1031  C   ARG A 132      12.793  10.777   2.228  1.00  0.96           C  
ATOM   1032  CB  ARG A 132      12.422  11.099  -0.226  1.00  0.95           C  
ATOM   1033  O   ARG A 132      13.907  11.262   2.433  1.00  0.95           O  
ATOM   1034  CG  ARG A 132      12.286  10.478  -1.607  1.00  0.92           C  
ATOM   1035  CD  ARG A 132      12.380  11.526  -2.708  1.00  0.89           C  
ATOM   1036  NE  ARG A 132      13.722  12.095  -2.796  1.00  0.88           N  
ATOM   1037  NH1 ARG A 132      14.083  11.434  -4.980  1.00  0.82           N  
ATOM   1038  NH2 ARG A 132      15.704  12.591  -3.844  1.00  0.80           N  
ATOM   1039  CZ  ARG A 132      14.500  12.039  -3.873  1.00  0.85           C  
ATOM   1040  N   LYS A 133      11.782  10.910   3.054  1.00  0.96           N  
ATOM   1041  CA  LYS A 133      11.939  11.614   4.324  1.00  0.96           C  
ATOM   1042  C   LYS A 133      12.700  10.761   5.335  1.00  0.96           C  
ATOM   1043  CB  LYS A 133      10.575  12.008   4.892  1.00  0.95           C  
ATOM   1044  O   LYS A 133      12.197   9.732   5.791  1.00  0.95           O  
ATOM   1045  CG  LYS A 133      10.650  12.950   6.085  1.00  0.90           C  
ATOM   1046  CD  LYS A 133      11.086  14.348   5.666  1.00  0.85           C  
ATOM   1047  CE  LYS A 133      11.011  15.330   6.828  1.00  0.81           C  
ATOM   1048  NZ  LYS A 133      11.215  16.739   6.377  1.00  0.79           N  
ATOM   1049  N   VAL A 134      13.895  11.235   5.748  1.00  0.96           N  
ATOM   1050  CA  VAL A 134      14.668  10.632   6.828  1.00  0.96           C  
ATOM   1051  C   VAL A 134      13.970  10.878   8.164  1.00  0.96           C  
ATOM   1052  CB  VAL A 134      16.111  11.184   6.871  1.00  0.95           C  
ATOM   1053  O   VAL A 134      13.666  12.022   8.511  1.00  0.95           O  
ATOM   1054  CG1 VAL A 134      16.890  10.571   8.033  1.00  0.92           C  
ATOM   1055  CG2 VAL A 134      16.823  10.917   5.546  1.00  0.92           C  
ATOM   1056  N   VAL A 135      13.723   9.784   8.888  1.00  0.95           N  
ATOM   1057  CA  VAL A 135      13.147   9.899  10.224  1.00  0.95           C  
ATOM   1058  C   VAL A 135      14.218  10.362  11.209  1.00  0.94           C  
ATOM   1059  CB  VAL A 135      12.532   8.562  10.694  1.00  0.94           C  
ATOM   1060  O   VAL A 135      15.310   9.792  11.263  1.00  0.93           O  
ATOM   1061  CG1 VAL A 135      11.834   8.734  12.042  1.00  0.90           C  
ATOM   1062  CG2 VAL A 135      11.556   8.027   9.648  1.00  0.90           C  
ATOM   1063  N   LYS A 136      13.935  11.391  11.940  1.00  0.95           N  
ATOM   1064  CA  LYS A 136      14.863  11.997  12.890  1.00  0.95           C  
ATOM   1065  C   LYS A 136      14.400  11.777  14.327  1.00  0.94           C  
ATOM   1066  CB  LYS A 136      15.015  13.494  12.612  1.00  0.94           C  
ATOM   1067  O   LYS A 136      13.199  11.702  14.594  1.00  0.94           O  
ATOM   1068  CG  LYS A 136      15.623  13.812  11.254  1.00  0.92           C  
ATOM   1069  CD  LYS A 136      15.753  15.314  11.038  1.00  0.91           C  
ATOM   1070  CE  LYS A 136      16.339  15.635   9.669  1.00  0.89           C  
ATOM   1071  NZ  LYS A 136      16.437  17.107   9.440  1.00  0.88           N  
ATOM   1072  N   VAL A 137      15.314  11.743  15.250  1.00  0.93           N  
ATOM   1073  CA  VAL A 137      15.031  11.765  16.682  1.00  0.93           C  
ATOM   1074  C   VAL A 137      14.528  13.148  17.088  1.00  0.93           C  
ATOM   1075  CB  VAL A 137      16.278  11.387  17.513  1.00  0.90           C  
ATOM   1076  O   VAL A 137      14.948  14.160  16.521  1.00  0.91           O  
ATOM   1077  CG1 VAL A 137      15.927  11.284  18.996  1.00  0.75           C  
ATOM   1078  CG2 VAL A 137      16.875  10.074  17.010  1.00  0.75           C  
ATOM   1079  N   SER A 138      13.708  13.178  18.092  1.00  0.93           N  
ATOM   1080  CA  SER A 138      13.332  14.427  18.746  1.00  0.92           C  
ATOM   1081  C   SER A 138      14.444  14.928  19.662  1.00  0.89           C  
ATOM   1082  CB  SER A 138      12.043  14.245  19.549  1.00  0.91           C  
ATOM   1083  O   SER A 138      14.951  14.178  20.499  1.00  0.85           O  
ATOM   1084  OG  SER A 138      11.676  15.454  20.191  1.00  0.84           O  
ATOM   1085  N   ASN A 139      14.837  16.163  19.515  1.00  0.92           N  
ATOM   1086  CA  ASN A 139      15.849  16.746  20.389  1.00  0.93           C  
ATOM   1087  C   ASN A 139      15.334  16.900  21.818  1.00  0.92           C  
ATOM   1088  CB  ASN A 139      16.317  18.097  19.844  1.00  0.90           C  
ATOM   1089  O   ASN A 139      16.010  17.484  22.666  1.00  0.91           O  
ATOM   1090  CG  ASN A 139      17.135  17.963  18.575  1.00  0.85           C  
ATOM   1091  ND2 ASN A 139      17.065  18.972  17.715  1.00  0.85           N  
ATOM   1092  OD1 ASN A 139      17.824  16.960  18.369  1.00  0.83           O  
ATOM   1093  N   ARG A 140      14.201  16.387  22.199  1.00  0.94           N  
ATOM   1094  CA  ARG A 140      13.605  16.413  23.531  1.00  0.95           C  
ATOM   1095  C   ARG A 140      14.162  15.292  24.402  1.00  0.95           C  
ATOM   1096  CB  ARG A 140      12.081  16.299  23.440  1.00  0.94           C  
ATOM   1097  O   ARG A 140      14.033  14.114  24.064  1.00  0.95           O  
ATOM   1098  CG  ARG A 140      11.419  17.456  22.709  1.00  0.92           C  
ATOM   1099  CD  ARG A 140       9.901  17.351  22.747  1.00  0.91           C  
ATOM   1100  NE  ARG A 140       9.424  16.171  22.032  1.00  0.90           N  
ATOM   1101  NH1 ARG A 140       7.336  16.161  23.019  1.00  0.86           N  
ATOM   1102  NH2 ARG A 140       7.886  14.558  21.477  1.00  0.84           N  
ATOM   1103  CZ  ARG A 140       8.216  15.633  22.177  1.00  0.86           C  
ATOM   1104  N   LYS A 141      14.700  15.651  25.537  1.00  0.95           N  
ATOM   1105  CA  LYS A 141      15.225  14.724  26.535  1.00  0.96           C  
ATOM   1106  C   LYS A 141      14.398  14.769  27.816  1.00  0.95           C  
ATOM   1107  CB  LYS A 141      16.689  15.040  26.844  1.00  0.95           C  
ATOM   1108  O   LYS A 141      13.821  15.806  28.153  1.00  0.94           O  
ATOM   1109  CG  LYS A 141      17.635  14.798  25.677  1.00  0.93           C  
ATOM   1110  CD  LYS A 141      19.092  14.921  26.104  1.00  0.91           C  
ATOM   1111  CE  LYS A 141      20.040  14.554  24.970  1.00  0.90           C  
ATOM   1112  NZ  LYS A 141      21.425  14.296  25.468  1.00  0.89           N  
ATOM   1113  N   SER A 142      14.374  13.633  28.559  1.00  0.95           N  
ATOM   1114  CA  SER A 142      13.840  13.597  29.916  1.00  0.95           C  
ATOM   1115  C   SER A 142      14.702  14.414  30.872  1.00  0.93           C  
ATOM   1116  CB  SER A 142      13.738  12.155  30.414  1.00  0.93           C  
ATOM   1117  O   SER A 142      15.915  14.525  30.681  1.00  0.92           O  
ATOM   1118  OG  SER A 142      15.017  11.544  30.452  1.00  0.82           O  
ATOM   1119  N   PRO A 143      14.138  14.993  31.919  1.00  0.92           N  
ATOM   1120  CA  PRO A 143      14.905  15.812  32.861  1.00  0.93           C  
ATOM   1121  C   PRO A 143      16.037  15.037  33.531  1.00  0.92           C  
ATOM   1122  CB  PRO A 143      13.856  16.243  33.889  1.00  0.91           C  
ATOM   1123  O   PRO A 143      15.866  13.866  33.881  1.00  0.91           O  
ATOM   1124  CG  PRO A 143      12.555  16.186  33.155  1.00  0.89           C  
ATOM   1125  CD  PRO A 143      12.603  15.037  32.189  1.00  0.90           C  
ATOM   1126  N   LYS A 144      17.124  15.668  33.761  1.00  0.90           N  
ATOM   1127  CA  LYS A 144      18.231  15.112  34.533  1.00  0.90           C  
ATOM   1128  C   LYS A 144      17.847  14.940  35.999  1.00  0.87           C  
ATOM   1129  CB  LYS A 144      19.468  16.004  34.416  1.00  0.89           C  
ATOM   1130  O   LYS A 144      17.029  15.697  36.525  1.00  0.84           O  
ATOM   1131  CG  LYS A 144      20.039  16.090  33.009  1.00  0.88           C  
ATOM   1132  CD  LYS A 144      21.285  16.966  32.963  1.00  0.86           C  
ATOM   1133  CE  LYS A 144      21.867  17.039  31.558  1.00  0.85           C  
ATOM   1134  NZ  LYS A 144      23.101  17.878  31.513  1.00  0.87           N  
ATOM   1135  N   VAL A 145      18.490  13.948  36.710  1.00  0.91           N  
ATOM   1136  CA  VAL A 145      18.136  13.708  38.106  1.00  0.90           C  
ATOM   1137  C   VAL A 145      19.399  13.697  38.964  1.00  0.87           C  
ATOM   1138  CB  VAL A 145      17.365  12.379  38.275  1.00  0.86           C  
ATOM   1139  O   VAL A 145      19.352  13.342  40.144  1.00  0.80           O  
ATOM   1140  CG1 VAL A 145      15.974  12.479  37.652  1.00  0.76           C  
ATOM   1141  CG2 VAL A 145      18.150  11.225  37.655  1.00  0.74           C  
ATOM   1142  N   GLY A 146      20.505  14.086  38.531  1.00  0.90           N  
ATOM   1143  CA  GLY A 146      21.794  13.974  39.194  1.00  0.91           C  
ATOM   1144  C   GLY A 146      21.946  14.923  40.368  1.00  0.91           C  
ATOM   1145  O   GLY A 146      22.875  14.788  41.167  1.00  0.89           O  
ATOM   1146  N   ASP A 147      21.066  15.840  40.531  1.00  0.95           N  
ATOM   1147  CA  ASP A 147      21.090  16.932  41.500  1.00  0.95           C  
ATOM   1148  C   ASP A 147      20.284  16.576  42.747  1.00  0.95           C  
ATOM   1149  CB  ASP A 147      20.548  18.218  40.873  1.00  0.94           C  
ATOM   1150  O   ASP A 147      20.250  17.344  43.711  1.00  0.95           O  
ATOM   1151  CG  ASP A 147      19.155  18.053  40.292  1.00  0.91           C  
ATOM   1152  OD1 ASP A 147      18.741  16.907  40.014  1.00  0.89           O  
ATOM   1153  OD2 ASP A 147      18.465  19.080  40.107  1.00  0.89           O  
ATOM   1154  N   LYS A 148      19.655  15.407  42.881  1.00  0.95           N  
ATOM   1155  CA  LYS A 148      18.737  15.003  43.942  1.00  0.96           C  
ATOM   1156  C   LYS A 148      19.149  13.663  44.544  1.00  0.96           C  
ATOM   1157  CB  LYS A 148      17.305  14.922  43.411  1.00  0.95           C  
ATOM   1158  O   LYS A 148      19.631  12.779  43.832  1.00  0.96           O  
ATOM   1159  CG  LYS A 148      16.766  16.242  42.882  1.00  0.93           C  
ATOM   1160  CD  LYS A 148      15.325  16.106  42.404  1.00  0.92           C  
ATOM   1161  CE  LYS A 148      14.801  17.414  41.826  1.00  0.90           C  
ATOM   1162  NZ  LYS A 148      13.336  17.347  41.545  1.00  0.89           N  
ATOM   1163  N   ALA A 149      18.904  13.518  45.852  1.00  0.97           N  
ATOM   1164  CA  ALA A 149      19.083  12.261  46.576  1.00  0.97           C  
ATOM   1165  C   ALA A 149      18.068  12.131  47.708  1.00  0.97           C  
ATOM   1166  CB  ALA A 149      20.504  12.162  47.126  1.00  0.97           C  
ATOM   1167  O   ALA A 149      17.614  13.134  48.262  1.00  0.97           O  
ATOM   1168  N   ILE A 150      17.744  10.911  48.063  1.00  0.97           N  
ATOM   1169  CA  ILE A 150      17.005  10.565  49.272  1.00  0.97           C  
ATOM   1170  C   ILE A 150      17.894   9.741  50.202  1.00  0.97           C  
ATOM   1171  CB  ILE A 150      15.711   9.788  48.941  1.00  0.97           C  
ATOM   1172  O   ILE A 150      18.511   8.763  49.774  1.00  0.97           O  
ATOM   1173  CG1 ILE A 150      14.824  10.608  47.997  1.00  0.96           C  
ATOM   1174  CG2 ILE A 150      14.957   9.423  50.223  1.00  0.96           C  
ATOM   1175  CD1 ILE A 150      13.597   9.859  47.495  1.00  0.94           C  
ATOM   1176  N   VAL A 151      17.965  10.163  51.367  1.00  0.98           N  
ATOM   1177  CA  VAL A 151      18.464   9.305  52.436  1.00  0.98           C  
ATOM   1178  C   VAL A 151      17.294   8.766  53.256  1.00  0.97           C  
ATOM   1179  CB  VAL A 151      19.454  10.058  53.353  1.00  0.97           C  
ATOM   1180  O   VAL A 151      16.559   9.535  53.880  1.00  0.97           O  
ATOM   1181  CG1 VAL A 151      19.975   9.139  54.456  1.00  0.97           C  
ATOM   1182  CG2 VAL A 151      20.613  10.624  52.534  1.00  0.97           C  
ATOM   1183  N   PHE A 152      17.081   7.442  53.238  1.00  0.97           N  
ATOM   1184  CA  PHE A 152      15.961   6.718  53.826  1.00  0.97           C  
ATOM   1185  C   PHE A 152      16.432   5.833  54.975  1.00  0.96           C  
ATOM   1186  CB  PHE A 152      15.252   5.868  52.767  1.00  0.96           C  
ATOM   1187  O   PHE A 152      17.271   4.951  54.782  1.00  0.96           O  
ATOM   1188  CG  PHE A 152      14.216   4.934  53.331  1.00  0.94           C  
ATOM   1189  CD1 PHE A 152      13.183   5.416  54.126  1.00  0.91           C  
ATOM   1190  CD2 PHE A 152      14.276   3.572  53.067  1.00  0.91           C  
ATOM   1191  CE1 PHE A 152      12.223   4.553  54.649  1.00  0.90           C  
ATOM   1192  CE2 PHE A 152      13.320   2.703  53.587  1.00  0.90           C  
ATOM   1193  CZ  PHE A 152      12.295   3.196  54.379  1.00  0.90           C  
ATOM   1194  N   CYS A 153      15.931   6.097  56.118  1.00  0.97           N  
ATOM   1195  CA  CYS A 153      16.154   5.228  57.268  1.00  0.97           C  
ATOM   1196  C   CYS A 153      15.110   4.119  57.324  1.00  0.96           C  
ATOM   1197  CB  CYS A 153      16.121   6.037  58.565  1.00  0.96           C  
ATOM   1198  O   CYS A 153      13.991   4.337  57.791  1.00  0.95           O  
ATOM   1199  SG  CYS A 153      16.666   5.109  60.015  1.00  0.94           S  
ATOM   1200  N   ALA A 154      15.479   2.875  56.939  1.00  0.96           N  
ATOM   1201  CA  ALA A 154      14.607   1.708  56.839  1.00  0.96           C  
ATOM   1202  C   ALA A 154      14.449   1.024  58.194  1.00  0.95           C  
ATOM   1203  CB  ALA A 154      15.153   0.722  55.809  1.00  0.95           C  
ATOM   1204  O   ALA A 154      13.347   0.611  58.563  1.00  0.93           O  
ATOM   1205  N   TYR A 155      15.564   1.022  59.042  1.00  0.96           N  
ATOM   1206  CA  TYR A 155      15.579   0.358  60.341  1.00  0.97           C  
ATOM   1207  C   TYR A 155      16.428   1.134  61.341  1.00  0.97           C  
ATOM   1208  CB  TYR A 155      16.108  -1.073  60.208  1.00  0.95           C  
ATOM   1209  O   TYR A 155      17.363   1.841  60.954  1.00  0.96           O  
ATOM   1210  CG  TYR A 155      15.328  -1.921  59.233  1.00  0.91           C  
ATOM   1211  CD1 TYR A 155      14.087  -2.452  59.579  1.00  0.87           C  
ATOM   1212  CD2 TYR A 155      15.829  -2.192  57.964  1.00  0.87           C  
ATOM   1213  CE1 TYR A 155      13.365  -3.235  58.684  1.00  0.85           C  
ATOM   1214  CE2 TYR A 155      15.115  -2.974  57.061  1.00  0.84           C  
ATOM   1215  OH  TYR A 155      13.176  -4.264  56.540  1.00  0.77           O  
ATOM   1216  CZ  TYR A 155      13.886  -3.489  57.430  1.00  0.83           C  
ATOM   1217  N   GLY A 156      16.197   1.025  62.589  1.00  0.97           N  
ATOM   1218  CA  GLY A 156      17.004   1.497  63.703  1.00  0.97           C  
ATOM   1219  C   GLY A 156      17.500   0.377  64.598  1.00  0.95           C  
ATOM   1220  O   GLY A 156      16.715  -0.465  65.039  1.00  0.93           O  
ATOM   1221  N   GLN A 157      18.784   0.341  64.894  1.00  0.97           N  
ATOM   1222  CA  GLN A 157      19.414  -0.644  65.767  1.00  0.97           C  
ATOM   1223  C   GLN A 157      20.094   0.030  66.955  1.00  0.97           C  
ATOM   1224  CB  GLN A 157      20.429  -1.482  64.987  1.00  0.95           C  
ATOM   1225  O   GLN A 157      20.547   1.172  66.852  1.00  0.96           O  
ATOM   1226  CG  GLN A 157      19.820  -2.266  63.832  1.00  0.86           C  
ATOM   1227  CD  GLN A 157      20.800  -3.239  63.203  1.00  0.80           C  
ATOM   1228  NE2 GLN A 157      20.405  -3.839  62.085  1.00  0.77           N  
ATOM   1229  OE1 GLN A 157      21.903  -3.450  63.718  1.00  0.81           O  
ATOM   1230  N   TYR A 158      20.268  -0.676  67.970  1.00  0.96           N  
ATOM   1231  CA  TYR A 158      20.985  -0.199  69.147  1.00  0.96           C  
ATOM   1232  C   TYR A 158      22.489  -0.193  68.904  1.00  0.96           C  
ATOM   1233  CB  TYR A 158      20.657  -1.068  70.365  1.00  0.96           C  
ATOM   1234  O   TYR A 158      23.010  -1.041  68.175  1.00  0.95           O  
ATOM   1235  CG  TYR A 158      19.231  -0.933  70.841  1.00  0.95           C  
ATOM   1236  CD1 TYR A 158      18.770   0.261  71.391  1.00  0.94           C  
ATOM   1237  CD2 TYR A 158      18.342  -1.998  70.741  1.00  0.94           C  
ATOM   1238  CE1 TYR A 158      17.457   0.389  71.833  1.00  0.94           C  
ATOM   1239  CE2 TYR A 158      17.027  -1.881  71.180  1.00  0.94           C  
ATOM   1240  OH  TYR A 158      15.294  -0.563  72.158  1.00  0.93           O  
ATOM   1241  CZ  TYR A 158      16.594  -0.685  71.723  1.00  0.93           C  
ATOM   1242  N   GLY A 159      23.249   0.727  69.454  1.00  0.96           N  
ATOM   1243  CA  GLY A 159      24.701   0.809  69.451  1.00  0.96           C  
ATOM   1244  C   GLY A 159      25.283   1.054  68.072  1.00  0.95           C  
ATOM   1245  O   GLY A 159      26.495   0.951  67.877  1.00  0.94           O  
ATOM   1246  N   THR A 160      24.521   1.485  67.062  1.00  0.96           N  
ATOM   1247  CA  THR A 160      24.918   1.653  65.668  1.00  0.97           C  
ATOM   1248  C   THR A 160      25.144   3.127  65.343  1.00  0.97           C  
ATOM   1249  CB  THR A 160      23.860   1.070  64.712  1.00  0.96           C  
ATOM   1250  O   THR A 160      24.389   3.990  65.796  1.00  0.97           O  
ATOM   1251  CG2 THR A 160      24.237   1.321  63.256  1.00  0.92           C  
ATOM   1252  OG1 THR A 160      23.753  -0.342  64.930  1.00  0.93           O  
ATOM   1253  N   SER A 161      26.162   3.477  64.608  1.00  0.96           N  
ATOM   1254  CA  SER A 161      26.442   4.805  64.073  1.00  0.97           C  
ATOM   1255  C   SER A 161      25.928   4.945  62.644  1.00  0.97           C  
ATOM   1256  CB  SER A 161      27.943   5.095  64.114  1.00  0.96           C  
ATOM   1257  O   SER A 161      26.397   4.252  61.739  1.00  0.97           O  
ATOM   1258  OG  SER A 161      28.420   5.090  65.448  1.00  0.92           O  
ATOM   1259  N   TYR A 162      25.022   5.835  62.463  1.00  0.97           N  
ATOM   1260  CA  TYR A 162      24.468   6.247  61.178  1.00  0.98           C  
ATOM   1261  C   TYR A 162      25.167   7.498  60.658  1.00  0.98           C  
ATOM   1262  CB  TYR A 162      22.962   6.503  61.298  1.00  0.98           C  
ATOM   1263  O   TYR A 162      25.223   8.518  61.349  1.00  0.97           O  
ATOM   1264  CG  TYR A 162      22.179   5.302  61.769  1.00  0.98           C  
ATOM   1265  CD1 TYR A 162      21.597   4.424  60.857  1.00  0.97           C  
ATOM   1266  CD2 TYR A 162      22.017   5.043  63.126  1.00  0.97           C  
ATOM   1267  CE1 TYR A 162      20.872   3.317  61.286  1.00  0.96           C  
ATOM   1268  CE2 TYR A 162      21.294   3.939  63.566  1.00  0.96           C  
ATOM   1269  OH  TYR A 162      20.011   1.988  63.070  1.00  0.94           O  
ATOM   1270  CZ  TYR A 162      20.727   3.083  62.640  1.00  0.96           C  
ATOM   1271  N   SER A 163      25.732   7.502  59.481  1.00  0.98           N  
ATOM   1272  CA  SER A 163      26.410   8.662  58.911  1.00  0.98           C  
ATOM   1273  C   SER A 163      25.987   8.895  57.465  1.00  0.98           C  
ATOM   1274  CB  SER A 163      27.927   8.486  58.985  1.00  0.97           C  
ATOM   1275  O   SER A 163      25.878   7.947  56.684  1.00  0.98           O  
ATOM   1276  OG  SER A 163      28.342   8.253  60.320  1.00  0.87           O  
ATOM   1277  N   ILE A 164      25.804  10.132  57.128  1.00  0.98           N  
ATOM   1278  CA  ILE A 164      25.577  10.617  55.771  1.00  0.98           C  
ATOM   1279  C   ILE A 164      26.837  11.306  55.251  1.00  0.98           C  
ATOM   1280  CB  ILE A 164      24.374  11.585  55.711  1.00  0.98           C  
ATOM   1281  O   ILE A 164      27.334  12.252  55.868  1.00  0.97           O  
ATOM   1282  CG1 ILE A 164      23.124  10.919  56.298  1.00  0.98           C  
ATOM   1283  CG2 ILE A 164      24.123  12.047  54.273  1.00  0.98           C  
ATOM   1284  CD1 ILE A 164      21.911  11.837  56.372  1.00  0.98           C  
ATOM   1285  N   ILE A 165      27.368  10.863  54.187  1.00  0.98           N  
ATOM   1286  CA  ILE A 165      28.567  11.368  53.526  1.00  0.98           C  
ATOM   1287  C   ILE A 165      28.194  11.981  52.178  1.00  0.98           C  
ATOM   1288  CB  ILE A 165      29.619  10.252  53.335  1.00  0.97           C  
ATOM   1289  O   ILE A 165      27.690  11.287  51.292  1.00  0.98           O  
ATOM   1290  CG1 ILE A 165      29.959   9.602  54.682  1.00  0.96           C  
ATOM   1291  CG2 ILE A 165      30.878  10.806  52.661  1.00  0.97           C  
ATOM   1292  CD1 ILE A 165      30.727   8.294  54.561  1.00  0.96           C  
ATOM   1293  N   ILE A 166      28.404  13.297  52.009  1.00  0.98           N  
ATOM   1294  CA  ILE A 166      28.155  14.067  50.795  1.00  0.98           C  
ATOM   1295  C   ILE A 166      29.482  14.518  50.189  1.00  0.97           C  
ATOM   1296  CB  ILE A 166      27.252  15.289  51.077  1.00  0.98           C  
ATOM   1297  O   ILE A 166      30.303  15.140  50.868  1.00  0.97           O  
ATOM   1298  CG1 ILE A 166      25.909  14.837  51.663  1.00  0.98           C  
ATOM   1299  CG2 ILE A 166      27.044  16.113  49.803  1.00  0.98           C  
ATOM   1300  CD1 ILE A 166      24.955  15.980  51.980  1.00  0.98           C  
ATOM   1301  N   ASN A 167      29.829  14.144  49.039  1.00  0.98           N  
ATOM   1302  CA  ASN A 167      31.048  14.420  48.285  1.00  0.98           C  
ATOM   1303  C   ASN A 167      32.295  14.031  49.074  1.00  0.98           C  
ATOM   1304  CB  ASN A 167      31.110  15.896  47.887  1.00  0.98           C  
ATOM   1305  O   ASN A 167      33.271  14.783  49.110  1.00  0.97           O  
ATOM   1306  CG  ASN A 167      30.008  16.288  46.922  1.00  0.97           C  
ATOM   1307  ND2 ASN A 167      29.539  17.525  47.028  1.00  0.96           N  
ATOM   1308  OD1 ASN A 167      29.582  15.484  46.089  1.00  0.96           O  
ATOM   1309  N   GLY A 168      32.281  12.868  49.824  1.00  0.97           N  
ATOM   1310  CA  GLY A 168      33.400  12.309  50.567  1.00  0.97           C  
ATOM   1311  C   GLY A 168      33.556  12.911  51.951  1.00  0.97           C  
ATOM   1312  O   GLY A 168      34.369  12.440  52.750  1.00  0.97           O  
ATOM   1313  N   THR A 169      32.747  13.906  52.236  1.00  0.97           N  
ATOM   1314  CA  THR A 169      32.750  14.534  53.553  1.00  0.98           C  
ATOM   1315  C   THR A 169      31.575  14.039  54.391  1.00  0.98           C  
ATOM   1316  CB  THR A 169      32.695  16.068  53.441  1.00  0.97           C  
ATOM   1317  O   THR A 169      30.435  14.019  53.920  1.00  0.98           O  
ATOM   1318  CG2 THR A 169      32.811  16.725  54.812  1.00  0.92           C  
ATOM   1319  OG1 THR A 169      33.774  16.521  52.614  1.00  0.94           O  
ATOM   1320  N   THR A 170      31.838  13.580  55.627  1.00  0.98           N  
ATOM   1321  CA  THR A 170      30.768  13.247  56.560  1.00  0.98           C  
ATOM   1322  C   THR A 170      29.954  14.488  56.916  1.00  0.98           C  
ATOM   1323  CB  THR A 170      31.326  12.609  57.846  1.00  0.97           C  
ATOM   1324  O   THR A 170      30.400  15.323  57.706  1.00  0.97           O  
ATOM   1325  CG2 THR A 170      30.201  12.204  58.792  1.00  0.96           C  
ATOM   1326  OG1 THR A 170      32.089  11.446  57.503  1.00  0.97           O  
ATOM   1327  N   ALA A 171      28.738  14.652  56.357  1.00  0.98           N  
ATOM   1328  CA  ALA A 171      27.842  15.798  56.487  1.00  0.98           C  
ATOM   1329  C   ALA A 171      26.989  15.687  57.748  1.00  0.98           C  
ATOM   1330  CB  ALA A 171      26.950  15.919  55.254  1.00  0.98           C  
ATOM   1331  O   ALA A 171      26.689  16.694  58.393  1.00  0.98           O  
ATOM   1332  N   ALA A 172      26.686  14.406  58.220  1.00  0.98           N  
ATOM   1333  CA  ALA A 172      25.930  14.123  59.437  1.00  0.98           C  
ATOM   1334  C   ALA A 172      26.296  12.755  60.006  1.00  0.98           C  
ATOM   1335  CB  ALA A 172      24.430  14.196  59.160  1.00  0.98           C  
ATOM   1336  O   ALA A 172      26.485  11.795  59.256  1.00  0.98           O  
ATOM   1337  N   SER A 173      26.339  12.646  61.352  1.00  0.98           N  
ATOM   1338  CA  SER A 173      26.487  11.371  62.047  1.00  0.98           C  
ATOM   1339  C   SER A 173      25.664  11.341  63.330  1.00  0.98           C  
ATOM   1340  CB  SER A 173      27.958  11.103  62.369  1.00  0.97           C  
ATOM   1341  O   SER A 173      25.597  12.336  64.054  1.00  0.97           O  
ATOM   1342  OG  SER A 173      28.119   9.828  62.965  1.00  0.85           O  
ATOM   1343  N   PHE A 174      25.106  10.174  63.658  1.00  0.98           N  
ATOM   1344  CA  PHE A 174      24.334   9.910  64.866  1.00  0.98           C  
ATOM   1345  C   PHE A 174      24.572   8.489  65.361  1.00  0.97           C  
ATOM   1346  CB  PHE A 174      22.840  10.135  64.611  1.00  0.98           C  
ATOM   1347  O   PHE A 174      24.461   7.532  64.592  1.00  0.97           O  
ATOM   1348  CG  PHE A 174      21.970   9.847  65.805  1.00  0.98           C  
ATOM   1349  CD1 PHE A 174      22.042  10.642  66.942  1.00  0.97           C  
ATOM   1350  CD2 PHE A 174      21.081   8.780  65.790  1.00  0.97           C  
ATOM   1351  CE1 PHE A 174      21.238  10.378  68.049  1.00  0.96           C  
ATOM   1352  CE2 PHE A 174      20.275   8.510  66.892  1.00  0.96           C  
ATOM   1353  CZ  PHE A 174      20.355   9.309  68.021  1.00  0.96           C  
ATOM   1354  N   LYS A 175      24.957   8.308  66.558  1.00  0.97           N  
ATOM   1355  CA  LYS A 175      25.080   7.012  67.218  1.00  0.97           C  
ATOM   1356  C   LYS A 175      23.895   6.751  68.143  1.00  0.97           C  
ATOM   1357  CB  LYS A 175      26.388   6.933  68.007  1.00  0.97           C  
ATOM   1358  O   LYS A 175      23.645   7.522  69.072  1.00  0.96           O  
ATOM   1359  CG  LYS A 175      26.684   5.554  68.578  1.00  0.97           C  
ATOM   1360  CD  LYS A 175      28.032   5.520  69.287  1.00  0.96           C  
ATOM   1361  CE  LYS A 175      28.338   4.135  69.843  1.00  0.94           C  
ATOM   1362  NZ  LYS A 175      29.619   4.117  70.609  1.00  0.93           N  
ATOM   1363  N   THR A 176      23.159   5.677  67.907  1.00  0.97           N  
ATOM   1364  CA  THR A 176      22.071   5.236  68.773  1.00  0.97           C  
ATOM   1365  C   THR A 176      22.618   4.650  70.072  1.00  0.96           C  
ATOM   1366  CB  THR A 176      21.185   4.192  68.069  1.00  0.97           C  
ATOM   1367  O   THR A 176      23.733   4.127  70.102  1.00  0.95           O  
ATOM   1368  CG2 THR A 176      20.376   4.828  66.943  1.00  0.94           C  
ATOM   1369  OG1 THR A 176      22.014   3.160  67.522  1.00  0.95           O  
ATOM   1370  N   PRO A 177      21.866   4.670  71.160  1.00  0.97           N  
ATOM   1371  CA  PRO A 177      22.309   4.091  72.430  1.00  0.97           C  
ATOM   1372  C   PRO A 177      22.434   2.570  72.374  1.00  0.96           C  
ATOM   1373  CB  PRO A 177      21.212   4.513  73.411  1.00  0.96           C  
ATOM   1374  O   PRO A 177      21.975   1.945  71.415  1.00  0.96           O  
ATOM   1375  CG  PRO A 177      19.972   4.604  72.582  1.00  0.94           C  
ATOM   1376  CD  PRO A 177      20.352   5.072  71.206  1.00  0.94           C  
ATOM   1377  N   ASP A 178      22.836   1.934  73.448  1.00  0.97           N  
ATOM   1378  CA  ASP A 178      23.216   0.526  73.502  1.00  0.97           C  
ATOM   1379  C   ASP A 178      22.011  -0.356  73.821  1.00  0.96           C  
ATOM   1380  CB  ASP A 178      24.318   0.307  74.539  1.00  0.95           C  
ATOM   1381  O   ASP A 178      22.110  -1.585  73.795  1.00  0.94           O  
ATOM   1382  CG  ASP A 178      23.901   0.711  75.942  1.00  0.90           C  
ATOM   1383  OD1 ASP A 178      22.734   1.113  76.140  1.00  0.86           O  
ATOM   1384  OD2 ASP A 178      24.747   0.629  76.859  1.00  0.91           O  
ATOM   1385  N   GLY A 179      20.898   0.159  74.220  1.00  0.96           N  
ATOM   1386  CA  GLY A 179      19.687  -0.576  74.550  1.00  0.96           C  
ATOM   1387  C   GLY A 179      19.599  -0.951  76.017  1.00  0.95           C  
ATOM   1388  O   GLY A 179      18.725  -1.725  76.414  1.00  0.92           O  
ATOM   1389  N   GLY A 180      20.384  -0.414  76.780  1.00  0.96           N  
ATOM   1390  CA  GLY A 180      20.485  -0.732  78.195  1.00  0.96           C  
ATOM   1391  C   GLY A 180      19.379  -0.112  79.027  1.00  0.95           C  
ATOM   1392  O   GLY A 180      19.205  -0.460  80.197  1.00  0.94           O  
ATOM   1393  N   SER A 181      18.518   0.884  78.500  1.00  0.95           N  
ATOM   1394  CA  SER A 181      17.397   1.542  79.163  1.00  0.95           C  
ATOM   1395  C   SER A 181      16.141   1.497  78.299  1.00  0.95           C  
ATOM   1396  CB  SER A 181      17.747   2.993  79.494  1.00  0.94           C  
ATOM   1397  O   SER A 181      16.226   1.494  77.070  1.00  0.95           O  
ATOM   1398  OG  SER A 181      16.613   3.682  79.993  1.00  0.85           O  
ATOM   1399  N   ALA A 182      14.964   1.487  78.874  1.00  0.94           N  
ATOM   1400  CA  ALA A 182      13.673   1.492  78.192  1.00  0.95           C  
ATOM   1401  C   ALA A 182      13.498   2.759  77.359  1.00  0.94           C  
ATOM   1402  CB  ALA A 182      12.536   1.363  79.203  1.00  0.94           C  
ATOM   1403  O   ALA A 182      12.877   2.729  76.294  1.00  0.94           O  
ATOM   1404  N   GLU A 183      14.119   3.858  77.792  1.00  0.94           N  
ATOM   1405  CA  GLU A 183      14.089   5.150  77.113  1.00  0.94           C  
ATOM   1406  C   GLU A 183      14.835   5.091  75.783  1.00  0.95           C  
ATOM   1407  CB  GLU A 183      14.688   6.241  78.004  1.00  0.93           C  
ATOM   1408  O   GLU A 183      14.566   5.884  74.878  1.00  0.94           O  
ATOM   1409  CG  GLU A 183      13.927   6.460  79.303  1.00  0.87           C  
ATOM   1410  CD  GLU A 183      14.554   7.521  80.194  1.00  0.83           C  
ATOM   1411  OE1 GLU A 183      15.632   8.050  79.841  1.00  0.87           O  
ATOM   1412  OE2 GLU A 183      13.963   7.824  81.254  1.00  0.85           O  
ATOM   1413  N   HIS A 184      15.748   4.113  75.598  1.00  0.95           N  
ATOM   1414  CA  HIS A 184      16.557   3.979  74.392  1.00  0.96           C  
ATOM   1415  C   HIS A 184      15.711   3.523  73.208  1.00  0.96           C  
ATOM   1416  CB  HIS A 184      17.708   2.998  74.625  1.00  0.96           C  
ATOM   1417  O   HIS A 184      16.106   3.699  72.053  1.00  0.96           O  
ATOM   1418  CG  HIS A 184      18.721   3.484  75.611  1.00  0.95           C  
ATOM   1419  CD2 HIS A 184      18.865   4.685  76.219  1.00  0.93           C  
ATOM   1420  ND1 HIS A 184      19.749   2.691  76.074  1.00  0.93           N  
ATOM   1421  CE1 HIS A 184      20.482   3.386  76.928  1.00  0.92           C  
ATOM   1422  NE2 HIS A 184      19.967   4.599  77.033  1.00  0.93           N  
ATOM   1423  N   VAL A 185      14.519   2.954  73.407  1.00  0.95           N  
ATOM   1424  CA  VAL A 185      13.610   2.467  72.374  1.00  0.96           C  
ATOM   1425  C   VAL A 185      13.182   3.624  71.474  1.00  0.96           C  
ATOM   1426  CB  VAL A 185      12.368   1.783  72.989  1.00  0.95           C  
ATOM   1427  O   VAL A 185      13.126   3.479  70.251  1.00  0.96           O  
ATOM   1428  CG1 VAL A 185      11.365   1.407  71.900  1.00  0.92           C  
ATOM   1429  CG2 VAL A 185      12.781   0.549  73.788  1.00  0.91           C  
ATOM   1430  N   GLU A 186      12.937   4.890  72.049  1.00  0.96           N  
ATOM   1431  CA  GLU A 186      12.547   6.079  71.298  1.00  0.96           C  
ATOM   1432  C   GLU A 186      13.685   6.566  70.406  1.00  0.97           C  
ATOM   1433  CB  GLU A 186      12.109   7.196  72.249  1.00  0.95           C  
ATOM   1434  O   GLU A 186      13.444   7.127  69.335  1.00  0.96           O  
ATOM   1435  CG  GLU A 186      10.727   6.987  72.849  1.00  0.84           C  
ATOM   1436  CD  GLU A 186       9.621   6.938  71.806  1.00  0.78           C  
ATOM   1437  OE1 GLU A 186       9.639   7.763  70.864  1.00  0.82           O  
ATOM   1438  OE2 GLU A 186       8.730   6.070  71.933  1.00  0.79           O  
ATOM   1439  N   GLN A 187      14.927   6.201  70.744  1.00  0.96           N  
ATOM   1440  CA  GLN A 187      16.104   6.715  70.053  1.00  0.97           C  
ATOM   1441  C   GLN A 187      16.476   5.831  68.866  1.00  0.97           C  
ATOM   1442  CB  GLN A 187      17.287   6.825  71.016  1.00  0.95           C  
ATOM   1443  O   GLN A 187      17.292   6.219  68.028  1.00  0.97           O  
ATOM   1444  CG  GLN A 187      17.058   7.800  72.163  1.00  0.89           C  
ATOM   1445  CD  GLN A 187      18.292   7.995  73.024  1.00  0.82           C  
ATOM   1446  NE2 GLN A 187      18.227   8.947  73.948  1.00  0.84           N  
ATOM   1447  OE1 GLN A 187      19.296   7.294  72.861  1.00  0.85           O  
ATOM   1448  N   ILE A 188      15.814   4.614  68.740  1.00  0.96           N  
ATOM   1449  CA  ILE A 188      16.064   3.743  67.597  1.00  0.97           C  
ATOM   1450  C   ILE A 188      14.885   3.813  66.628  1.00  0.96           C  
ATOM   1451  CB  ILE A 188      16.308   2.284  68.041  1.00  0.95           C  
ATOM   1452  O   ILE A 188      14.883   3.139  65.595  1.00  0.95           O  
ATOM   1453  CG1 ILE A 188      15.070   1.729  68.756  1.00  0.90           C  
ATOM   1454  CG2 ILE A 188      17.546   2.192  68.937  1.00  0.90           C  
ATOM   1455  CD1 ILE A 188      15.003   0.209  68.788  1.00  0.86           C  
ATOM   1456  N   ARG A 189      13.862   4.592  67.026  1.00  0.97           N  
ATOM   1457  CA  ARG A 189      12.826   4.862  66.035  1.00  0.97           C  
ATOM   1458  C   ARG A 189      13.408   5.561  64.811  1.00  0.98           C  
ATOM   1459  CB  ARG A 189      11.709   5.714  66.643  1.00  0.97           C  
ATOM   1460  O   ARG A 189      14.146   6.540  64.940  1.00  0.98           O  
ATOM   1461  CG  ARG A 189      10.907   5.001  67.719  1.00  0.93           C  
ATOM   1462  CD  ARG A 189       9.744   5.850  68.211  1.00  0.91           C  
ATOM   1463  NE  ARG A 189       8.930   5.135  69.190  1.00  0.90           N  
ATOM   1464  NH1 ARG A 189       7.389   6.835  69.460  1.00  0.85           N  
ATOM   1465  NH2 ARG A 189       7.167   4.882  70.640  1.00  0.83           N  
ATOM   1466  CZ  ARG A 189       7.831   5.619  69.761  1.00  0.85           C  
ATOM   1467  N   THR A 190      13.063   5.130  63.675  1.00  0.97           N  
ATOM   1468  CA  THR A 190      13.573   5.593  62.389  1.00  0.97           C  
ATOM   1469  C   THR A 190      13.336   7.091  62.221  1.00  0.98           C  
ATOM   1470  CB  THR A 190      12.917   4.832  61.222  1.00  0.97           C  
ATOM   1471  O   THR A 190      14.220   7.817  61.761  1.00  0.98           O  
ATOM   1472  CG2 THR A 190      13.429   3.398  61.143  1.00  0.91           C  
ATOM   1473  OG1 THR A 190      11.497   4.812  61.411  1.00  0.92           O  
ATOM   1474  N   GLU A 191      12.218   7.638  62.718  1.00  0.97           N  
ATOM   1475  CA  GLU A 191      11.881   9.058  62.671  1.00  0.97           C  
ATOM   1476  C   GLU A 191      12.819   9.877  63.553  1.00  0.97           C  
ATOM   1477  CB  GLU A 191      10.428   9.281  63.100  1.00  0.95           C  
ATOM   1478  O   GLU A 191      13.197  10.995  63.196  1.00  0.97           O  
ATOM   1479  CG  GLU A 191       9.406   8.726  62.119  1.00  0.84           C  
ATOM   1480  CD  GLU A 191       9.196   7.226  62.256  1.00  0.78           C  
ATOM   1481  OE1 GLU A 191       9.778   6.613  63.180  1.00  0.80           O  
ATOM   1482  OE2 GLU A 191       8.444   6.659  61.432  1.00  0.77           O  
ATOM   1483  N   ARG A 192      13.195   9.264  64.691  1.00  0.97           N  
ATOM   1484  CA  ARG A 192      14.139   9.929  65.582  1.00  0.97           C  
ATOM   1485  C   ARG A 192      15.540   9.948  64.980  1.00  0.98           C  
ATOM   1486  CB  ARG A 192      14.166   9.240  66.949  1.00  0.97           C  
ATOM   1487  O   ARG A 192      16.172  11.004  64.899  1.00  0.98           O  
ATOM   1488  CG  ARG A 192      15.098   9.899  67.953  1.00  0.93           C  
ATOM   1489  CD  ARG A 192      14.663  11.321  68.277  1.00  0.91           C  
ATOM   1490  NE  ARG A 192      15.524  11.931  69.287  1.00  0.89           N  
ATOM   1491  NH1 ARG A 192      14.240  13.837  69.527  1.00  0.85           N  
ATOM   1492  NH2 ARG A 192      16.151  13.573  70.766  1.00  0.84           N  
ATOM   1493  CZ  ARG A 192      15.303  13.112  69.858  1.00  0.84           C  
ATOM   1494  N   ILE A 193      16.045   8.875  64.478  1.00  0.97           N  
ATOM   1495  CA  ILE A 193      17.336   8.789  63.804  1.00  0.98           C  
ATOM   1496  C   ILE A 193      17.384   9.788  62.651  1.00  0.98           C  
ATOM   1497  CB  ILE A 193      17.608   7.358  63.286  1.00  0.98           C  
ATOM   1498  O   ILE A 193      18.321  10.584  62.550  1.00  0.98           O  
ATOM   1499  CG1 ILE A 193      17.748   6.383  64.460  1.00  0.97           C  
ATOM   1500  CG2 ILE A 193      18.858   7.333  62.402  1.00  0.97           C  
ATOM   1501  CD1 ILE A 193      17.690   4.916  64.056  1.00  0.96           C  
ATOM   1502  N   THR A 194      16.397   9.928  61.863  1.00  0.98           N  
ATOM   1503  CA  THR A 194      16.309  10.833  60.723  1.00  0.98           C  
ATOM   1504  C   THR A 194      16.250  12.286  61.188  1.00  0.98           C  
ATOM   1505  CB  THR A 194      15.078  10.519  59.853  1.00  0.97           C  
ATOM   1506  O   THR A 194      16.873  13.162  60.586  1.00  0.98           O  
ATOM   1507  CG2 THR A 194      15.103  11.320  58.555  1.00  0.81           C  
ATOM   1508  OG1 THR A 194      15.066   9.121  59.539  1.00  0.84           O  
ATOM   1509  N   SER A 195      15.575  12.523  62.322  1.00  0.98           N  
ATOM   1510  CA  SER A 195      15.488  13.859  62.904  1.00  0.98           C  
ATOM   1511  C   SER A 195      16.848  14.332  63.406  1.00  0.98           C  
ATOM   1512  CB  SER A 195      14.476  13.881  64.050  1.00  0.97           C  
ATOM   1513  O   SER A 195      17.237  15.479  63.175  1.00  0.97           O  
ATOM   1514  OG  SER A 195      14.269  15.205  64.512  1.00  0.79           O  
ATOM   1515  N   GLU A 196      17.592  13.427  64.026  1.00  0.97           N  
ATOM   1516  CA  GLU A 196      18.937  13.731  64.507  1.00  0.98           C  
ATOM   1517  C   GLU A 196      19.904  13.940  63.345  1.00  0.98           C  
ATOM   1518  CB  GLU A 196      19.447  12.613  65.421  1.00  0.97           C  
ATOM   1519  O   GLU A 196      20.658  14.915  63.327  1.00  0.98           O  
ATOM   1520  CG  GLU A 196      18.731  12.541  66.762  1.00  0.93           C  
ATOM   1521  CD  GLU A 196      18.995  13.748  67.648  1.00  0.90           C  
ATOM   1522  OE1 GLU A 196      20.026  14.431  67.453  1.00  0.89           O  
ATOM   1523  OE2 GLU A 196      18.165  14.011  68.547  1.00  0.89           O  
ATOM   1524  N   LEU A 197      19.887  13.176  62.315  1.00  0.98           N  
ATOM   1525  CA  LEU A 197      20.709  13.313  61.118  1.00  0.98           C  
ATOM   1526  C   LEU A 197      20.349  14.583  60.353  1.00  0.98           C  
ATOM   1527  CB  LEU A 197      20.541  12.092  60.209  1.00  0.98           C  
ATOM   1528  O   LEU A 197      21.233  15.348  59.960  1.00  0.98           O  
ATOM   1529  CG  LEU A 197      21.162  10.786  60.708  1.00  0.98           C  
ATOM   1530  CD1 LEU A 197      20.704   9.618  59.842  1.00  0.97           C  
ATOM   1531  CD2 LEU A 197      22.683  10.887  60.719  1.00  0.97           C  
ATOM   1532  N   TYR A 198      19.096  14.958  60.224  1.00  0.98           N  
ATOM   1533  CA  TYR A 198      18.609  16.175  59.585  1.00  0.98           C  
ATOM   1534  C   TYR A 198      19.101  17.414  60.323  1.00  0.98           C  
ATOM   1535  CB  TYR A 198      17.078  16.176  59.527  1.00  0.98           C  
ATOM   1536  O   TYR A 198      19.662  18.326  59.712  1.00  0.98           O  
ATOM   1537  CG  TYR A 198      16.490  17.480  59.044  1.00  0.98           C  
ATOM   1538  CD1 TYR A 198      16.460  17.793  57.687  1.00  0.98           C  
ATOM   1539  CD2 TYR A 198      15.963  18.400  59.944  1.00  0.98           C  
ATOM   1540  CE1 TYR A 198      15.920  18.994  57.238  1.00  0.97           C  
ATOM   1541  CE2 TYR A 198      15.421  19.604  59.506  1.00  0.97           C  
ATOM   1542  OH  TYR A 198      14.869  21.082  57.715  1.00  0.96           O  
ATOM   1543  CZ  TYR A 198      15.404  19.892  58.154  1.00  0.97           C  
ATOM   1544  N   SER A 199      18.985  17.376  61.632  1.00  0.98           N  
ATOM   1545  CA  SER A 199      19.458  18.491  62.445  1.00  0.98           C  
ATOM   1546  C   SER A 199      20.959  18.700  62.278  1.00  0.98           C  
ATOM   1547  CB  SER A 199      19.129  18.257  63.920  1.00  0.98           C  
ATOM   1548  O   SER A 199      21.424  19.836  62.158  1.00  0.98           O  
ATOM   1549  OG  SER A 199      17.728  18.166  64.115  1.00  0.85           O  
ATOM   1550  N   LYS A 200      21.766  17.609  62.152  1.00  0.98           N  
ATOM   1551  CA  LYS A 200      23.209  17.657  61.935  1.00  0.98           C  
ATOM   1552  C   LYS A 200      23.536  18.082  60.506  1.00  0.98           C  
ATOM   1553  CB  LYS A 200      23.842  16.298  62.235  1.00  0.98           C  
ATOM   1554  O   LYS A 200      24.475  18.848  60.280  1.00  0.98           O  
ATOM   1555  CG  LYS A 200      23.771  15.892  63.700  1.00  0.92           C  
ATOM   1556  CD  LYS A 200      24.627  16.801  64.574  1.00  0.86           C  
ATOM   1557  CE  LYS A 200      24.642  16.332  66.023  1.00  0.80           C  
ATOM   1558  NZ  LYS A 200      25.294  17.331  66.921  1.00  0.82           N  
ATOM   1559  N   LEU A 201      22.713  17.790  59.536  1.00  0.98           N  
ATOM   1560  CA  LEU A 201      22.846  18.238  58.154  1.00  0.98           C  
ATOM   1561  C   LEU A 201      22.575  19.734  58.038  1.00  0.98           C  
ATOM   1562  CB  LEU A 201      21.889  17.462  57.245  1.00  0.98           C  
ATOM   1563  O   LEU A 201      23.288  20.445  57.327  1.00  0.97           O  
ATOM   1564  CG  LEU A 201      22.353  16.075  56.798  1.00  0.96           C  
ATOM   1565  CD1 LEU A 201      21.206  15.320  56.135  1.00  0.94           C  
ATOM   1566  CD2 LEU A 201      23.543  16.189  55.850  1.00  0.93           C  
ATOM   1567  N   GLN A 202      21.677  20.310  58.831  1.00  0.98           N  
ATOM   1568  CA  GLN A 202      21.362  21.735  58.840  1.00  0.98           C  
ATOM   1569  C   GLN A 202      22.495  22.545  59.462  1.00  0.97           C  
ATOM   1570  CB  GLN A 202      20.057  21.991  59.596  1.00  0.98           C  
ATOM   1571  O   GLN A 202      22.611  23.748  59.220  1.00  0.96           O  
ATOM   1572  CG  GLN A 202      18.817  21.481  58.874  1.00  0.96           C  
ATOM   1573  CD  GLN A 202      18.624  22.123  57.514  1.00  0.95           C  
ATOM   1574  NE2 GLN A 202      18.283  21.313  56.518  1.00  0.94           N  
ATOM   1575  OE1 GLN A 202      18.780  23.339  57.359  1.00  0.94           O  
ATOM   1576  N   GLN A 203      23.352  21.812  60.249  1.00  0.98           N  
ATOM   1577  CA  GLN A 203      24.493  22.435  60.912  1.00  0.98           C  
ATOM   1578  C   GLN A 203      25.779  22.205  60.125  1.00  0.97           C  
ATOM   1579  CB  GLN A 203      24.646  21.899  62.336  1.00  0.97           C  
ATOM   1580  O   GLN A 203      26.837  22.725  60.487  1.00  0.97           O  
ATOM   1581  CG  GLN A 203      23.503  22.287  63.265  1.00  0.97           C  
ATOM   1582  CD  GLN A 203      23.569  21.577  64.605  1.00  0.96           C  
ATOM   1583  NE2 GLN A 203      22.544  21.768  65.428  1.00  0.95           N  
ATOM   1584  OE1 GLN A 203      24.533  20.862  64.896  1.00  0.95           O  
ATOM   1585  N   TRP A 204      25.811  21.435  59.037  1.00  0.96           N  
ATOM   1586  CA  TRP A 204      26.957  21.090  58.202  1.00  0.97           C  
ATOM   1587  C   TRP A 204      27.386  22.278  57.348  1.00  0.95           C  
ATOM   1588  CB  TRP A 204      26.629  19.892  57.306  1.00  0.96           C  
ATOM   1589  O   TRP A 204      26.546  22.970  56.770  1.00  0.91           O  
ATOM   1590  CG  TRP A 204      27.693  19.577  56.297  1.00  0.87           C  
ATOM   1591  CD1 TRP A 204      29.003  19.277  56.548  1.00  0.78           C  
ATOM   1592  CD2 TRP A 204      27.536  19.536  54.876  1.00  0.80           C  
ATOM   1593  CE2 TRP A 204      28.794  19.204  54.326  1.00  0.83           C  
ATOM   1594  CE3 TRP A 204      26.453  19.748  54.012  1.00  0.74           C  
ATOM   1595  NE1 TRP A 204      29.671  19.051  55.366  1.00  0.85           N  
ATOM   1596  CH2 TRP A 204      27.921  19.290  52.128  1.00  0.83           C  
ATOM   1597  CZ2 TRP A 204      28.998  19.078  52.950  1.00  0.85           C  
ATOM   1598  CZ3 TRP A 204      26.658  19.622  52.643  1.00  0.84           C  
ATOM   1599  N   SER A 205      28.734  22.609  57.130  1.00  0.97           N  
ATOM   1600  CA  SER A 205      29.319  23.792  56.507  1.00  0.97           C  
ATOM   1601  C   SER A 205      28.951  23.879  55.030  1.00  0.97           C  
ATOM   1602  CB  SER A 205      30.841  23.782  56.662  1.00  0.96           C  
ATOM   1603  O   SER A 205      28.900  24.971  54.461  1.00  0.96           O  
ATOM   1604  OG  SER A 205      31.387  22.565  56.182  1.00  0.92           O  
ATOM   1605  N   GLY A 206      28.600  22.777  54.415  1.00  0.95           N  
ATOM   1606  CA  GLY A 206      28.232  22.713  53.010  1.00  0.96           C  
ATOM   1607  C   GLY A 206      26.741  22.872  52.776  1.00  0.97           C  
ATOM   1608  O   GLY A 206      26.267  22.732  51.647  1.00  0.96           O  
ATOM   1609  N   VAL A 207      25.936  23.164  53.757  1.00  0.95           N  
ATOM   1610  CA  VAL A 207      24.478  23.148  53.707  1.00  0.96           C  
ATOM   1611  C   VAL A 207      23.982  24.219  52.738  1.00  0.96           C  
ATOM   1612  CB  VAL A 207      23.858  23.367  55.105  1.00  0.95           C  
ATOM   1613  O   VAL A 207      22.924  24.068  52.123  1.00  0.95           O  
ATOM   1614  CG1 VAL A 207      24.144  24.781  55.607  1.00  0.91           C  
ATOM   1615  CG2 VAL A 207      22.354  23.103  55.070  1.00  0.91           C  
ATOM   1616  N   ASN A 208      24.722  25.288  52.499  1.00  0.96           N  
ATOM   1617  CA  ASN A 208      24.345  26.426  51.668  1.00  0.97           C  
ATOM   1618  C   ASN A 208      24.238  26.036  50.197  1.00  0.97           C  
ATOM   1619  CB  ASN A 208      25.344  27.572  51.842  1.00  0.96           C  
ATOM   1620  O   ASN A 208      23.490  26.655  49.439  1.00  0.97           O  
ATOM   1621  CG  ASN A 208      25.242  28.235  53.202  1.00  0.96           C  
ATOM   1622  ND2 ASN A 208      26.357  28.768  53.688  1.00  0.96           N  
ATOM   1623  OD1 ASN A 208      24.170  28.266  53.812  1.00  0.96           O  
ATOM   1624  N   ASP A 209      24.863  24.928  49.757  1.00  0.97           N  
ATOM   1625  CA  ASP A 209      24.851  24.449  48.378  1.00  0.97           C  
ATOM   1626  C   ASP A 209      23.652  23.538  48.124  1.00  0.98           C  
ATOM   1627  CB  ASP A 209      26.151  23.709  48.056  1.00  0.97           C  
ATOM   1628  O   ASP A 209      23.404  23.132  46.987  1.00  0.97           O  
ATOM   1629  CG  ASP A 209      27.373  24.610  48.103  1.00  0.95           C  
ATOM   1630  OD1 ASP A 209      27.242  25.829  47.861  1.00  0.94           O  
ATOM   1631  OD2 ASP A 209      28.477  24.095  48.383  1.00  0.95           O  
ATOM   1632  N   TYR A 210      22.802  23.245  49.172  1.00  0.97           N  
ATOM   1633  CA  TYR A 210      21.784  22.204  49.093  1.00  0.98           C  
ATOM   1634  C   TYR A 210      20.464  22.686  49.684  1.00  0.97           C  
ATOM   1635  CB  TYR A 210      22.250  20.939  49.820  1.00  0.98           C  
ATOM   1636  O   TYR A 210      20.452  23.429  50.668  1.00  0.96           O  
ATOM   1637  CG  TYR A 210      23.517  20.345  49.253  1.00  0.98           C  
ATOM   1638  CD1 TYR A 210      23.469  19.399  48.231  1.00  0.98           C  
ATOM   1639  CD2 TYR A 210      24.763  20.727  49.738  1.00  0.98           C  
ATOM   1640  CE1 TYR A 210      24.634  18.848  47.707  1.00  0.97           C  
ATOM   1641  CE2 TYR A 210      25.934  20.183  49.221  1.00  0.97           C  
ATOM   1642  OH  TYR A 210      27.015  18.703  47.692  1.00  0.96           O  
ATOM   1643  CZ  TYR A 210      25.859  19.245  48.207  1.00  0.97           C  
ATOM   1644  N   GLU A 211      19.333  22.333  49.112  1.00  0.97           N  
ATOM   1645  CA  GLU A 211      18.020  22.275  49.748  1.00  0.97           C  
ATOM   1646  C   GLU A 211      17.787  20.920  50.411  1.00  0.97           C  
ATOM   1647  CB  GLU A 211      16.915  22.557  48.726  1.00  0.96           C  
ATOM   1648  O   GLU A 211      17.839  19.882  49.748  1.00  0.97           O  
ATOM   1649  CG  GLU A 211      15.528  22.683  49.340  1.00  0.90           C  
ATOM   1650  CD  GLU A 211      14.496  23.251  48.379  1.00  0.85           C  
ATOM   1651  OE1 GLU A 211      14.863  23.614  47.238  1.00  0.87           O  
ATOM   1652  OE2 GLU A 211      13.310  23.334  48.770  1.00  0.85           O  
ATOM   1653  N   ILE A 212      17.679  20.961  51.696  1.00  0.97           N  
ATOM   1654  CA  ILE A 212      17.504  19.745  52.483  1.00  0.97           C  
ATOM   1655  C   ILE A 212      16.147  19.773  53.181  1.00  0.97           C  
ATOM   1656  CB  ILE A 212      18.637  19.574  53.519  1.00  0.97           C  
ATOM   1657  O   ILE A 212      15.863  20.684  53.964  1.00  0.96           O  
ATOM   1658  CG1 ILE A 212      20.006  19.668  52.835  1.00  0.97           C  
ATOM   1659  CG2 ILE A 212      18.489  18.246  54.267  1.00  0.97           C  
ATOM   1660  CD1 ILE A 212      21.185  19.560  53.792  1.00  0.96           C  
ATOM   1661  N   GLN A 213      15.267  18.867  52.902  1.00  0.97           N  
ATOM   1662  CA  GLN A 213      13.945  18.686  53.492  1.00  0.97           C  
ATOM   1663  C   GLN A 213      13.825  17.321  54.164  1.00  0.97           C  
ATOM   1664  CB  GLN A 213      12.857  18.845  52.429  1.00  0.96           C  
ATOM   1665  O   GLN A 213      14.506  16.370  53.776  1.00  0.96           O  
ATOM   1666  CG  GLN A 213      12.837  20.218  51.770  1.00  0.92           C  
ATOM   1667  CD  GLN A 213      11.713  20.368  50.762  1.00  0.88           C  
ATOM   1668  NE2 GLN A 213      11.632  21.537  50.135  1.00  0.88           N  
ATOM   1669  OE1 GLN A 213      10.925  19.442  50.547  1.00  0.90           O  
ATOM   1670  N   ARG A 214      13.014  17.261  55.220  1.00  0.97           N  
ATOM   1671  CA  ARG A 214      12.689  16.007  55.892  1.00  0.97           C  
ATOM   1672  C   ARG A 214      11.188  15.738  55.854  1.00  0.96           C  
ATOM   1673  CB  ARG A 214      13.181  16.029  57.341  1.00  0.97           C  
ATOM   1674  O   ARG A 214      10.388  16.604  56.212  1.00  0.95           O  
ATOM   1675  CG  ARG A 214      12.939  14.731  58.093  1.00  0.96           C  
ATOM   1676  CD  ARG A 214      13.267  14.868  59.574  1.00  0.95           C  
ATOM   1677  NE  ARG A 214      12.236  15.614  60.288  1.00  0.94           N  
ATOM   1678  NH1 ARG A 214      11.767  13.927  61.795  1.00  0.91           N  
ATOM   1679  NH2 ARG A 214      10.630  15.914  61.902  1.00  0.91           N  
ATOM   1680  CZ  ARG A 214      11.546  15.150  61.327  1.00  0.92           C  
ATOM   1681  N   ASP A 215      10.912  14.500  55.538  1.00  0.95           N  
ATOM   1682  CA  ASP A 215       9.552  13.984  55.662  1.00  0.95           C  
ATOM   1683  C   ASP A 215       9.552  12.570  56.238  1.00  0.94           C  
ATOM   1684  CB  ASP A 215       8.845  14.000  54.305  1.00  0.94           C  
ATOM   1685  O   ASP A 215      10.011  11.629  55.587  1.00  0.93           O  
ATOM   1686  CG  ASP A 215       7.374  13.636  54.398  1.00  0.93           C  
ATOM   1687  OD1 ASP A 215       6.849  13.500  55.525  1.00  0.91           O  
ATOM   1688  OD2 ASP A 215       6.734  13.480  53.336  1.00  0.91           O  
ATOM   1689  N   GLY A 216       9.120  12.416  57.559  1.00  0.95           N  
ATOM   1690  CA  GLY A 216       9.136  11.169  58.306  1.00  0.95           C  
ATOM   1691  C   GLY A 216      10.521  10.562  58.424  1.00  0.96           C  
ATOM   1692  O   GLY A 216      11.387  11.108  59.110  1.00  0.95           O  
ATOM   1693  N   THR A 217      10.752   9.487  57.750  1.00  0.96           N  
ATOM   1694  CA  THR A 217      11.966   8.683  57.827  1.00  0.97           C  
ATOM   1695  C   THR A 217      12.881   8.970  56.640  1.00  0.97           C  
ATOM   1696  CB  THR A 217      11.639   7.179  57.874  1.00  0.96           C  
ATOM   1697  O   THR A 217      13.899   8.300  56.458  1.00  0.97           O  
ATOM   1698  CG2 THR A 217      10.867   6.823  59.141  1.00  0.90           C  
ATOM   1699  OG1 THR A 217      10.847   6.832  56.732  1.00  0.90           O  
ATOM   1700  N   SER A 218      12.524   9.887  55.808  1.00  0.97           N  
ATOM   1701  CA  SER A 218      13.262  10.233  54.598  1.00  0.97           C  
ATOM   1702  C   SER A 218      13.831  11.646  54.683  1.00  0.97           C  
ATOM   1703  CB  SER A 218      12.363  10.110  53.367  1.00  0.96           C  
ATOM   1704  O   SER A 218      13.141  12.574  55.108  1.00  0.97           O  
ATOM   1705  OG  SER A 218      11.867   8.789  53.237  1.00  0.92           O  
ATOM   1706  N   ILE A 219      15.090  11.851  54.333  1.00  0.97           N  
ATOM   1707  CA  ILE A 219      15.752  13.131  54.106  1.00  0.98           C  
ATOM   1708  C   ILE A 219      15.995  13.328  52.611  1.00  0.98           C  
ATOM   1709  CB  ILE A 219      17.084  13.225  54.883  1.00  0.98           C  
ATOM   1710  O   ILE A 219      16.696  12.534  51.980  1.00  0.97           O  
ATOM   1711  CG1 ILE A 219      16.846  13.003  56.381  1.00  0.98           C  
ATOM   1712  CG2 ILE A 219      17.762  14.575  54.631  1.00  0.98           C  
ATOM   1713  CD1 ILE A 219      18.124  12.875  57.199  1.00  0.97           C  
ATOM   1714  N   PHE A 220      15.435  14.412  52.082  1.00  0.97           N  
ATOM   1715  CA  PHE A 220      15.615  14.825  50.695  1.00  0.97           C  
ATOM   1716  C   PHE A 220      16.723  15.866  50.580  1.00  0.97           C  
ATOM   1717  CB  PHE A 220      14.308  15.385  50.126  1.00  0.96           C  
ATOM   1718  O   PHE A 220      16.728  16.858  51.311  1.00  0.97           O  
ATOM   1719  CG  PHE A 220      13.111  14.508  50.379  1.00  0.86           C  
ATOM   1720  CD1 PHE A 220      12.900  13.361  49.623  1.00  0.76           C  
ATOM   1721  CD2 PHE A 220      12.197  14.831  51.373  1.00  0.76           C  
ATOM   1722  CE1 PHE A 220      11.793  12.548  49.855  1.00  0.70           C  
ATOM   1723  CE2 PHE A 220      11.089  14.023  51.611  1.00  0.67           C  
ATOM   1724  CZ  PHE A 220      10.888  12.882  50.850  1.00  0.73           C  
ATOM   1725  N   ILE A 221      17.664  15.621  49.704  1.00  0.97           N  
ATOM   1726  CA  ILE A 221      18.817  16.470  49.428  1.00  0.97           C  
ATOM   1727  C   ILE A 221      18.850  16.828  47.943  1.00  0.97           C  
ATOM   1728  CB  ILE A 221      20.137  15.783  49.843  1.00  0.97           C  
ATOM   1729  O   ILE A 221      18.948  15.945  47.088  1.00  0.96           O  
ATOM   1730  CG1 ILE A 221      20.033  15.246  51.275  1.00  0.98           C  
ATOM   1731  CG2 ILE A 221      21.316  16.751  49.706  1.00  0.98           C  
ATOM   1732  CD1 ILE A 221      21.266  14.486  51.743  1.00  0.97           C  
ATOM   1733  N   GLU A 222      18.657  18.066  47.647  1.00  0.96           N  
ATOM   1734  CA  GLU A 222      18.761  18.614  46.297  1.00  0.96           C  
ATOM   1735  C   GLU A 222      19.834  19.695  46.221  1.00  0.96           C  
ATOM   1736  CB  GLU A 222      17.413  19.178  45.841  1.00  0.95           C  
ATOM   1737  O   GLU A 222      19.907  20.568  47.089  1.00  0.96           O  
ATOM   1738  CG  GLU A 222      17.429  19.742  44.428  1.00  0.94           C  
ATOM   1739  CD  GLU A 222      16.040  19.913  43.834  1.00  0.93           C  
ATOM   1740  OE1 GLU A 222      15.041  19.764  44.574  1.00  0.91           O  
ATOM   1741  OE2 GLU A 222      15.950  20.198  42.619  1.00  0.91           O  
ATOM   1742  N   ARG A 223      20.797  19.634  45.361  1.00  0.97           N  
ATOM   1743  CA  ARG A 223      21.818  20.658  45.166  1.00  0.97           C  
ATOM   1744  C   ARG A 223      21.250  21.864  44.426  1.00  0.96           C  
ATOM   1745  CB  ARG A 223      23.013  20.088  44.400  1.00  0.96           C  
ATOM   1746  O   ARG A 223      20.733  21.730  43.315  1.00  0.95           O  
ATOM   1747  CG  ARG A 223      24.226  21.005  44.378  1.00  0.95           C  
ATOM   1748  CD  ARG A 223      25.449  20.309  43.799  1.00  0.94           C  
ATOM   1749  NE  ARG A 223      26.595  21.210  43.717  1.00  0.92           N  
ATOM   1750  NH1 ARG A 223      28.129  19.552  43.234  1.00  0.89           N  
ATOM   1751  NH2 ARG A 223      28.808  21.735  43.401  1.00  0.88           N  
ATOM   1752  CZ  ARG A 223      27.841  20.830  43.451  1.00  0.91           C  
ATOM   1753  N   ARG A 224      21.424  23.075  44.822  1.00  0.96           N  
ATOM   1754  CA  ARG A 224      20.774  24.313  44.403  1.00  0.96           C  
ATOM   1755  C   ARG A 224      21.256  24.744  43.022  1.00  0.95           C  
ATOM   1756  CB  ARG A 224      21.031  25.427  45.420  1.00  0.96           C  
ATOM   1757  O   ARG A 224      20.533  25.424  42.291  1.00  0.93           O  
ATOM   1758  CG  ARG A 224      20.319  25.225  46.748  1.00  0.96           C  
ATOM   1759  CD  ARG A 224      20.580  26.378  47.708  1.00  0.95           C  
ATOM   1760  NE  ARG A 224      19.935  26.159  49.000  1.00  0.95           N  
ATOM   1761  NH1 ARG A 224      17.911  27.083  48.379  1.00  0.93           N  
ATOM   1762  NH2 ARG A 224      18.197  26.254  50.497  1.00  0.92           N  
ATOM   1763  CZ  ARG A 224      18.683  26.499  49.289  1.00  0.94           C  
ATOM   1764  N   ASP A 225      22.429  24.310  42.572  1.00  0.97           N  
ATOM   1765  CA  ASP A 225      23.033  24.697  41.300  1.00  0.96           C  
ATOM   1766  C   ASP A 225      22.750  23.657  40.218  1.00  0.95           C  
ATOM   1767  CB  ASP A 225      24.542  24.893  41.459  1.00  0.96           C  
ATOM   1768  O   ASP A 225      23.272  23.752  39.106  1.00  0.93           O  
ATOM   1769  CG  ASP A 225      25.278  23.600  41.766  1.00  0.95           C  
ATOM   1770  OD1 ASP A 225      24.620  22.569  42.020  1.00  0.94           O  
ATOM   1771  OD2 ASP A 225      26.528  23.615  41.757  1.00  0.94           O  
ATOM   1772  N   GLY A 226      21.893  22.577  40.629  1.00  0.94           N  
ATOM   1773  CA  GLY A 226      21.494  21.531  39.701  1.00  0.94           C  
ATOM   1774  C   GLY A 226      22.639  20.619  39.303  1.00  0.94           C  
ATOM   1775  O   GLY A 226      22.489  19.775  38.417  1.00  0.92           O  
ATOM   1776  N   LYS A 227      23.896  20.780  39.829  1.00  0.95           N  
ATOM   1777  CA  LYS A 227      25.025  19.899  39.542  1.00  0.95           C  
ATOM   1778  C   LYS A 227      24.868  18.556  40.249  1.00  0.96           C  
ATOM   1779  CB  LYS A 227      26.341  20.559  39.957  1.00  0.95           C  
ATOM   1780  O   LYS A 227      24.263  18.480  41.321  1.00  0.96           O  
ATOM   1781  CG  LYS A 227      26.713  21.776  39.123  1.00  0.95           C  
ATOM   1782  CD  LYS A 227      28.045  22.369  39.563  1.00  0.94           C  
ATOM   1783  CE  LYS A 227      28.304  23.716  38.902  1.00  0.93           C  
ATOM   1784  NZ  LYS A 227      29.042  24.646  39.810  1.00  0.93           N  
ATOM   1785  N   SER A 228      25.458  17.558  39.685  1.00  0.94           N  
ATOM   1786  CA  SER A 228      25.480  16.234  40.298  1.00  0.95           C  
ATOM   1787  C   SER A 228      26.362  16.215  41.542  1.00  0.96           C  
ATOM   1788  CB  SER A 228      25.974  15.188  39.297  1.00  0.93           C  
ATOM   1789  O   SER A 228      27.400  16.879  41.583  1.00  0.96           O  
ATOM   1790  OG  SER A 228      25.859  13.882  39.836  1.00  0.81           O  
ATOM   1791  N   PHE A 229      25.988  15.434  42.522  1.00  0.96           N  
ATOM   1792  CA  PHE A 229      26.772  15.176  43.724  1.00  0.96           C  
ATOM   1793  C   PHE A 229      26.682  13.708  44.125  1.00  0.96           C  
ATOM   1794  CB  PHE A 229      26.298  16.065  44.878  1.00  0.96           C  
ATOM   1795  O   PHE A 229      25.850  12.966  43.600  1.00  0.95           O  
ATOM   1796  CG  PHE A 229      24.921  15.725  45.380  1.00  0.97           C  
ATOM   1797  CD1 PHE A 229      23.791  16.135  44.683  1.00  0.97           C  
ATOM   1798  CD2 PHE A 229      24.756  14.995  46.550  1.00  0.96           C  
ATOM   1799  CE1 PHE A 229      22.515  15.822  45.145  1.00  0.96           C  
ATOM   1800  CE2 PHE A 229      23.484  14.679  47.018  1.00  0.96           C  
ATOM   1801  CZ  PHE A 229      22.365  15.094  46.315  1.00  0.95           C  
ATOM   1802  N   THR A 230      27.663  13.287  45.046  1.00  0.96           N  
ATOM   1803  CA  THR A 230      27.623  11.932  45.586  1.00  0.96           C  
ATOM   1804  C   THR A 230      27.049  11.930  47.000  1.00  0.97           C  
ATOM   1805  CB  THR A 230      29.024  11.293  45.596  1.00  0.95           C  
ATOM   1806  O   THR A 230      27.361  12.812  47.803  1.00  0.96           O  
ATOM   1807  CG2 THR A 230      29.620  11.253  44.193  1.00  0.90           C  
ATOM   1808  OG1 THR A 230      29.885  12.059  46.448  1.00  0.92           O  
ATOM   1809  N   VAL A 231      26.213  10.997  47.343  1.00  0.97           N  
ATOM   1810  CA  VAL A 231      25.720  10.705  48.685  1.00  0.97           C  
ATOM   1811  C   VAL A 231      25.898   9.219  48.990  1.00  0.96           C  
ATOM   1812  CB  VAL A 231      24.237  11.108  48.846  1.00  0.96           C  
ATOM   1813  O   VAL A 231      25.518   8.364  48.186  1.00  0.95           O  
ATOM   1814  CG1 VAL A 231      23.766  10.874  50.280  1.00  0.90           C  
ATOM   1815  CG2 VAL A 231      24.035  12.568  48.445  1.00  0.90           C  
ATOM   1816  N   THR A 232      26.580   8.942  49.987  1.00  0.96           N  
ATOM   1817  CA  THR A 232      26.700   7.604  50.555  1.00  0.96           C  
ATOM   1818  C   THR A 232      26.308   7.606  52.030  1.00  0.96           C  
ATOM   1819  CB  THR A 232      28.132   7.058  50.402  1.00  0.95           C  
ATOM   1820  O   THR A 232      26.299   8.657  52.674  1.00  0.96           O  
ATOM   1821  CG2 THR A 232      28.523   6.944  48.932  1.00  0.94           C  
ATOM   1822  OG1 THR A 232      29.047   7.943  51.061  1.00  0.95           O  
ATOM   1823  N   THR A 233      25.915   6.468  52.582  1.00  0.96           N  
ATOM   1824  CA  THR A 233      25.576   6.291  53.990  1.00  0.96           C  
ATOM   1825  C   THR A 233      26.407   5.170  54.609  1.00  0.94           C  
ATOM   1826  CB  THR A 233      24.078   5.983  54.169  1.00  0.96           C  
ATOM   1827  O   THR A 233      26.840   4.252  53.909  1.00  0.92           O  
ATOM   1828  CG2 THR A 233      23.224   7.209  53.863  1.00  0.94           C  
ATOM   1829  OG1 THR A 233      23.705   4.921  53.282  1.00  0.95           O  
ATOM   1830  N   THR A 234      26.749   5.264  55.774  1.00  0.97           N  
ATOM   1831  CA  THR A 234      27.257   4.171  56.595  1.00  0.97           C  
ATOM   1832  C   THR A 234      26.331   3.907  57.779  1.00  0.96           C  
ATOM   1833  CB  THR A 234      28.677   4.471  57.109  1.00  0.95           C  
ATOM   1834  O   THR A 234      25.875   4.844  58.438  1.00  0.94           O  
ATOM   1835  CG2 THR A 234      29.620   4.805  55.957  1.00  0.87           C  
ATOM   1836  OG1 THR A 234      28.628   5.585  58.009  1.00  0.89           O  
ATOM   1837  N   ASP A 235      26.079   2.586  57.954  1.00  0.95           N  
ATOM   1838  CA  ASP A 235      25.324   2.064  59.090  1.00  0.93           C  
ATOM   1839  C   ASP A 235      25.945   0.772  59.615  1.00  0.84           C  
ATOM   1840  CB  ASP A 235      23.864   1.825  58.699  1.00  0.93           C  
ATOM   1841  O   ASP A 235      26.942   0.291  59.073  1.00  0.73           O  
ATOM   1842  CG  ASP A 235      23.707   0.807  57.584  1.00  0.94           C  
ATOM   1843  OD1 ASP A 235      24.581  -0.075  57.436  1.00  0.91           O  
ATOM   1844  OD2 ASP A 235      22.703   0.889  56.844  1.00  0.91           O  
ATOM   1845  N   GLY A 236      25.738   0.244  60.789  1.00  0.88           N  
ATOM   1846  CA  GLY A 236      26.200  -1.036  61.302  1.00  0.87           C  
ATOM   1847  C   GLY A 236      25.873  -2.199  60.385  1.00  0.83           C  
ATOM   1848  O   GLY A 236      26.540  -3.236  60.427  1.00  0.77           O  
ATOM   1849  N   ALA A 237      24.955  -2.054  59.497  1.00  0.87           N  
ATOM   1850  CA  ALA A 237      24.420  -3.106  58.636  1.00  0.88           C  
ATOM   1851  C   ALA A 237      24.849  -2.900  57.187  1.00  0.87           C  
ATOM   1852  CB  ALA A 237      22.897  -3.151  58.735  1.00  0.85           C  
ATOM   1853  O   ALA A 237      24.206  -3.406  56.264  1.00  0.82           O  
ATOM   1854  N   LYS A 238      26.018  -2.127  56.917  1.00  0.87           N  
ATOM   1855  CA  LYS A 238      26.652  -1.878  55.625  1.00  0.88           C  
ATOM   1856  C   LYS A 238      25.710  -1.132  54.685  1.00  0.87           C  
ATOM   1857  CB  LYS A 238      27.100  -3.192  54.984  1.00  0.83           C  
ATOM   1858  O   LYS A 238      25.652  -1.431  53.490  1.00  0.84           O  
ATOM   1859  CG  LYS A 238      28.118  -3.968  55.808  1.00  0.81           C  
ATOM   1860  CD  LYS A 238      28.563  -5.238  55.095  1.00  0.79           C  
ATOM   1861  CE  LYS A 238      29.575  -6.019  55.923  1.00  0.77           C  
ATOM   1862  NZ  LYS A 238      29.974  -7.292  55.252  1.00  0.78           N  
ATOM   1863  N   GLY A 239      24.878  -0.208  55.182  1.00  0.83           N  
ATOM   1864  CA  GLY A 239      24.025   0.691  54.422  1.00  0.85           C  
ATOM   1865  C   GLY A 239      22.643   0.123  54.161  1.00  0.84           C  
ATOM   1866  O   GLY A 239      21.943   0.572  53.250  1.00  0.80           O  
ATOM   1867  N   LYS A 240      22.193  -0.922  54.892  1.00  0.89           N  
ATOM   1868  CA  LYS A 240      20.869  -1.515  54.727  1.00  0.90           C  
ATOM   1869  C   LYS A 240      19.832  -0.794  55.583  1.00  0.90           C  
ATOM   1870  CB  LYS A 240      20.898  -3.003  55.082  1.00  0.87           C  
ATOM   1871  O   LYS A 240      18.669  -0.674  55.190  1.00  0.90           O  
ATOM   1872  CG  LYS A 240      21.671  -3.861  54.092  1.00  0.85           C  
ATOM   1873  CD  LYS A 240      21.589  -5.339  54.450  1.00  0.83           C  
ATOM   1874  CE  LYS A 240      22.349  -6.200  53.450  1.00  0.81           C  
ATOM   1875  NZ  LYS A 240      22.247  -7.653  53.780  1.00  0.83           N  
ATOM   1876  N   ASP A 241      20.304  -0.215  56.696  1.00  0.94           N  
ATOM   1877  CA  ASP A 241      19.418   0.463  57.637  1.00  0.96           C  
ATOM   1878  C   ASP A 241      19.248   1.935  57.269  1.00  0.96           C  
ATOM   1879  CB  ASP A 241      19.952   0.336  59.065  1.00  0.95           C  
ATOM   1880  O   ASP A 241      18.134   2.462  57.293  1.00  0.96           O  
ATOM   1881  CG  ASP A 241      19.990  -1.099  59.559  1.00  0.93           C  
ATOM   1882  OD1 ASP A 241      19.316  -1.967  58.963  1.00  0.91           O  
ATOM   1883  OD2 ASP A 241      20.697  -1.365  60.555  1.00  0.91           O  
ATOM   1884  N   LEU A 242      20.288   2.541  56.802  1.00  0.96           N  
ATOM   1885  CA  LEU A 242      20.302   3.880  56.222  1.00  0.97           C  
ATOM   1886  C   LEU A 242      20.693   3.829  54.749  1.00  0.96           C  
ATOM   1887  CB  LEU A 242      21.270   4.785  56.988  1.00  0.97           C  
ATOM   1888  O   LEU A 242      21.871   3.676  54.419  1.00  0.95           O  
ATOM   1889  CG  LEU A 242      21.216   6.276  56.649  1.00  0.97           C  
ATOM   1890  CD1 LEU A 242      19.885   6.873  57.093  1.00  0.96           C  
ATOM   1891  CD2 LEU A 242      22.382   7.015  57.297  1.00  0.96           C  
ATOM   1892  N   VAL A 243      19.738   3.956  53.912  1.00  0.96           N  
ATOM   1893  CA  VAL A 243      19.896   3.770  52.473  1.00  0.96           C  
ATOM   1894  C   VAL A 243      20.016   5.128  51.786  1.00  0.97           C  
ATOM   1895  CB  VAL A 243      18.718   2.970  51.872  1.00  0.96           C  
ATOM   1896  O   VAL A 243      19.087   5.939  51.833  1.00  0.96           O  
ATOM   1897  CG1 VAL A 243      18.970   2.664  50.397  1.00  0.94           C  
ATOM   1898  CG2 VAL A 243      18.494   1.679  52.658  1.00  0.94           C  
ATOM   1899  N   ALA A 244      21.122   5.381  51.141  1.00  0.96           N  
ATOM   1900  CA  ALA A 244      21.278   6.505  50.221  1.00  0.96           C  
ATOM   1901  C   ALA A 244      20.805   6.135  48.818  1.00  0.96           C  
ATOM   1902  CB  ALA A 244      22.734   6.964  50.184  1.00  0.95           C  
ATOM   1903  O   ALA A 244      21.422   5.306  48.146  1.00  0.95           O  
ATOM   1904  N   ILE A 245      19.767   6.737  48.414  1.00  0.96           N  
ATOM   1905  CA  ILE A 245      19.180   6.571  47.088  1.00  0.96           C  
ATOM   1906  C   ILE A 245      19.535   7.771  46.214  1.00  0.95           C  
ATOM   1907  CB  ILE A 245      17.647   6.399  47.166  1.00  0.95           C  
ATOM   1908  O   ILE A 245      18.922   8.835  46.330  1.00  0.93           O  
ATOM   1909  CG1 ILE A 245      17.283   5.302  48.173  1.00  0.94           C  
ATOM   1910  CG2 ILE A 245      17.067   6.088  45.783  1.00  0.94           C  
ATOM   1911  CD1 ILE A 245      15.786   5.149  48.408  1.00  0.93           C  
ATOM   1912  N   LYS A 246      20.545   7.543  45.488  1.00  0.94           N  
ATOM   1913  CA  LYS A 246      20.888   8.468  44.413  1.00  0.92           C  
ATOM   1914  C   LYS A 246      20.556   7.872  43.048  1.00  0.87           C  
ATOM   1915  CB  LYS A 246      22.370   8.840  44.476  1.00  0.89           C  
ATOM   1916  O   LYS A 246      21.377   7.169  42.456  1.00  0.79           O  
ATOM   1917  CG  LYS A 246      22.763   9.980  43.549  1.00  0.86           C  
ATOM   1918  CD  LYS A 246      24.239  10.330  43.686  1.00  0.82           C  
ATOM   1919  CE  LYS A 246      24.629  11.482  42.770  1.00  0.82           C  
ATOM   1920  NZ  LYS A 246      26.075  11.830  42.904  1.00  0.80           N  
ATOM   1921  N   ASN A 247      19.306   7.948  42.677  1.00  0.90           N  
ATOM   1922  CA  ASN A 247      18.703   7.542  41.412  1.00  0.91           C  
ATOM   1923  C   ASN A 247      18.876   6.046  41.163  1.00  0.91           C  
ATOM   1924  CB  ASN A 247      19.296   8.345  40.252  1.00  0.85           C  
ATOM   1925  O   ASN A 247      18.559   5.552  40.080  1.00  0.88           O  
ATOM   1926  CG  ASN A 247      19.179   9.842  40.459  1.00  0.74           C  
ATOM   1927  ND2 ASN A 247      20.259  10.564  40.186  1.00  0.64           N  
ATOM   1928  OD1 ASN A 247      18.127  10.345  40.861  1.00  0.66           O  
ATOM   1929  N   LYS A 248      19.496   5.324  42.156  1.00  0.95           N  
ATOM   1930  CA  LYS A 248      19.604   3.887  41.922  1.00  0.95           C  
ATOM   1931  C   LYS A 248      19.377   3.102  43.211  1.00  0.94           C  
ATOM   1932  CB  LYS A 248      20.971   3.540  41.331  1.00  0.93           C  
ATOM   1933  O   LYS A 248      19.915   3.456  44.262  1.00  0.93           O  
ATOM   1934  CG  LYS A 248      21.147   2.065  41.002  1.00  0.87           C  
ATOM   1935  CD  LYS A 248      22.511   1.789  40.383  1.00  0.85           C  
ATOM   1936  CE  LYS A 248      22.714   0.304  40.116  1.00  0.82           C  
ATOM   1937  NZ  LYS A 248      24.081   0.019  39.584  1.00  0.82           N  
ATOM   1938  N   VAL A 249      18.613   1.898  43.166  1.00  0.95           N  
ATOM   1939  CA  VAL A 249      18.414   0.904  44.216  1.00  0.95           C  
ATOM   1940  C   VAL A 249      18.482  -0.500  43.617  1.00  0.95           C  
ATOM   1941  CB  VAL A 249      17.066   1.108  44.943  1.00  0.94           C  
ATOM   1942  O   VAL A 249      18.276  -0.679  42.415  1.00  0.94           O  
ATOM   1943  CG1 VAL A 249      17.077   2.409  45.744  1.00  0.89           C  
ATOM   1944  CG2 VAL A 249      15.913   1.104  43.941  1.00  0.89           C  
ATOM   1945  N   SER A 250      18.707  -1.477  44.484  1.00  0.94           N  
ATOM   1946  CA  SER A 250      18.827  -2.860  44.034  1.00  0.94           C  
ATOM   1947  C   SER A 250      17.477  -3.569  44.059  1.00  0.94           C  
ATOM   1948  CB  SER A 250      19.828  -3.622  44.903  1.00  0.93           C  
ATOM   1949  O   SER A 250      17.302  -4.604  43.413  1.00  0.93           O  
ATOM   1950  OG  SER A 250      19.508  -3.485  46.277  1.00  0.89           O  
ATOM   1951  N   SER A 251      16.495  -3.152  44.833  1.00  0.94           N  
ATOM   1952  CA  SER A 251      15.160  -3.722  44.984  1.00  0.95           C  
ATOM   1953  C   SER A 251      14.135  -2.646  45.328  1.00  0.95           C  
ATOM   1954  CB  SER A 251      15.158  -4.804  46.064  1.00  0.93           C  
ATOM   1955  O   SER A 251      14.487  -1.599  45.876  1.00  0.95           O  
ATOM   1956  OG  SER A 251      13.869  -5.378  46.199  1.00  0.84           O  
ATOM   1957  N   THR A 252      12.881  -2.830  45.084  1.00  0.96           N  
ATOM   1958  CA  THR A 252      11.787  -1.903  45.355  1.00  0.96           C  
ATOM   1959  C   THR A 252      11.524  -1.800  46.854  1.00  0.95           C  
ATOM   1960  CB  THR A 252      10.498  -2.335  44.633  1.00  0.95           C  
ATOM   1961  O   THR A 252      10.992  -0.794  47.329  1.00  0.94           O  
ATOM   1962  CG2 THR A 252      10.587  -2.060  43.135  1.00  0.93           C  
ATOM   1963  OG1 THR A 252      10.290  -3.738  44.837  1.00  0.94           O  
ATOM   1964  N   ASP A 253      11.947  -2.803  47.622  1.00  0.95           N  
ATOM   1965  CA  ASP A 253      11.775  -2.849  49.071  1.00  0.95           C  
ATOM   1966  C   ASP A 253      12.650  -1.805  49.761  1.00  0.94           C  
ATOM   1967  CB  ASP A 253      12.102  -4.245  49.605  1.00  0.93           C  
ATOM   1968  O   ASP A 253      12.393  -1.433  50.908  1.00  0.93           O  
ATOM   1969  CG  ASP A 253      11.271  -5.338  48.956  1.00  0.86           C  
ATOM   1970  OD1 ASP A 253      10.109  -5.078  48.577  1.00  0.83           O  
ATOM   1971  OD2 ASP A 253      11.783  -6.471  48.823  1.00  0.87           O  
ATOM   1972  N   LEU A 254      13.595  -1.210  49.046  1.00  0.93           N  
ATOM   1973  CA  LEU A 254      14.490  -0.173  49.548  1.00  0.94           C  
ATOM   1974  C   LEU A 254      13.941   1.215  49.238  1.00  0.94           C  
ATOM   1975  CB  LEU A 254      15.887  -0.330  48.942  1.00  0.93           C  
ATOM   1976  O   LEU A 254      14.585   2.223  49.537  1.00  0.94           O  
ATOM   1977  CG  LEU A 254      16.630  -1.624  49.277  1.00  0.92           C  
ATOM   1978  CD1 LEU A 254      17.988  -1.650  48.583  1.00  0.91           C  
ATOM   1979  CD2 LEU A 254      16.791  -1.774  50.785  1.00  0.91           C  
ATOM   1980  N   LEU A 255      12.739   1.305  48.604  1.00  0.96           N  
ATOM   1981  CA  LEU A 255      12.127   2.588  48.276  1.00  0.96           C  
ATOM   1982  C   LEU A 255      11.311   3.118  49.450  1.00  0.95           C  
ATOM   1983  CB  LEU A 255      11.236   2.456  47.038  1.00  0.96           C  
ATOM   1984  O   LEU A 255      10.519   2.382  50.043  1.00  0.94           O  
ATOM   1985  CG  LEU A 255      11.942   2.095  45.730  1.00  0.96           C  
ATOM   1986  CD1 LEU A 255      10.921   1.885  44.617  1.00  0.96           C  
ATOM   1987  CD2 LEU A 255      12.944   3.179  45.345  1.00  0.96           C  
ATOM   1988  N   PRO A 256      11.484   4.390  49.824  1.00  0.96           N  
ATOM   1989  CA  PRO A 256      10.677   4.970  50.900  1.00  0.96           C  
ATOM   1990  C   PRO A 256       9.218   5.173  50.499  1.00  0.96           C  
ATOM   1991  CB  PRO A 256      11.361   6.313  51.169  1.00  0.95           C  
ATOM   1992  O   PRO A 256       8.930   5.497  49.345  1.00  0.96           O  
ATOM   1993  CG  PRO A 256      11.953   6.710  49.855  1.00  0.95           C  
ATOM   1994  CD  PRO A 256      12.377   5.467  49.127  1.00  0.95           C  
ATOM   1995  N   SER A 257       8.322   5.176  51.524  1.00  0.95           N  
ATOM   1996  CA  SER A 257       6.901   5.448  51.333  1.00  0.95           C  
ATOM   1997  C   SER A 257       6.640   6.942  51.174  1.00  0.95           C  
ATOM   1998  CB  SER A 257       6.088   4.901  52.508  1.00  0.94           C  
ATOM   1999  O   SER A 257       5.542   7.348  50.788  1.00  0.93           O  
ATOM   2000  OG  SER A 257       6.562   5.428  53.735  1.00  0.90           O  
ATOM   2001  N   ARG A 258       7.596   7.741  51.384  1.00  0.95           N  
ATOM   2002  CA  ARG A 258       7.558   9.187  51.197  1.00  0.95           C  
ATOM   2003  C   ARG A 258       8.737   9.662  50.355  1.00  0.95           C  
ATOM   2004  CB  ARG A 258       7.556   9.905  52.549  1.00  0.95           C  
ATOM   2005  O   ARG A 258       9.893   9.394  50.689  1.00  0.95           O  
ATOM   2006  CG  ARG A 258       6.343   9.593  53.410  1.00  0.93           C  
ATOM   2007  CD  ARG A 258       6.341  10.405  54.697  1.00  0.93           C  
ATOM   2008  NE  ARG A 258       5.208  10.061  55.551  1.00  0.92           N  
ATOM   2009  NH1 ARG A 258       5.420  11.903  56.929  1.00  0.88           N  
ATOM   2010  NH2 ARG A 258       3.753  10.374  57.300  1.00  0.87           N  
ATOM   2011  CZ  ARG A 258       4.796  10.780  56.591  1.00  0.90           C  
ATOM   2012  N   ALA A 259       8.479  10.381  49.277  1.00  0.94           N  
ATOM   2013  CA  ALA A 259       9.453  10.969  48.362  1.00  0.95           C  
ATOM   2014  C   ALA A 259       8.888  12.214  47.685  1.00  0.94           C  
ATOM   2015  CB  ALA A 259       9.883   9.946  47.313  1.00  0.94           C  
ATOM   2016  O   ALA A 259       7.671  12.346  47.530  1.00  0.93           O  
ATOM   2017  N   PRO A 260       9.814  13.196  47.323  1.00  0.93           N  
ATOM   2018  CA  PRO A 260       9.297  14.295  46.504  1.00  0.94           C  
ATOM   2019  C   PRO A 260       8.661  13.813  45.203  1.00  0.94           C  
ATOM   2020  CB  PRO A 260      10.541  15.142  46.224  1.00  0.93           C  
ATOM   2021  O   PRO A 260       9.207  12.932  44.534  1.00  0.94           O  
ATOM   2022  CG  PRO A 260      11.504  14.775  47.306  1.00  0.90           C  
ATOM   2023  CD  PRO A 260      11.303  13.328  47.653  1.00  0.90           C  
ATOM   2024  N   ALA A 261       7.508  14.453  44.858  1.00  0.94           N  
ATOM   2025  CA  ALA A 261       6.835  14.155  43.596  1.00  0.94           C  
ATOM   2026  C   ALA A 261       7.776  14.358  42.412  1.00  0.94           C  
ATOM   2027  CB  ALA A 261       5.591  15.026  43.437  1.00  0.93           C  
ATOM   2028  O   ALA A 261       8.485  15.365  42.339  1.00  0.93           O  
ATOM   2029  N   GLY A 262       7.840  13.369  41.570  1.00  0.94           N  
ATOM   2030  CA  GLY A 262       8.673  13.414  40.379  1.00  0.94           C  
ATOM   2031  C   GLY A 262      10.069  12.865  40.605  1.00  0.94           C  
ATOM   2032  O   GLY A 262      10.855  12.746  39.663  1.00  0.94           O  
ATOM   2033  N   TYR A 263      10.414  12.509  41.793  1.00  0.94           N  
ATOM   2034  CA  TYR A 263      11.695  11.856  42.036  1.00  0.95           C  
ATOM   2035  C   TYR A 263      11.789  10.538  41.276  1.00  0.95           C  
ATOM   2036  CB  TYR A 263      11.899  11.611  43.534  1.00  0.94           C  
ATOM   2037  O   TYR A 263      10.897   9.692  41.377  1.00  0.95           O  
ATOM   2038  CG  TYR A 263      13.295  11.161  43.891  1.00  0.94           C  
ATOM   2039  CD1 TYR A 263      14.316  12.087  44.092  1.00  0.92           C  
ATOM   2040  CD2 TYR A 263      13.595   9.810  44.028  1.00  0.93           C  
ATOM   2041  CE1 TYR A 263      15.604  11.677  44.420  1.00  0.92           C  
ATOM   2042  CE2 TYR A 263      14.880   9.389  44.355  1.00  0.92           C  
ATOM   2043  OH  TYR A 263      17.149   9.917  44.874  1.00  0.90           O  
ATOM   2044  CZ  TYR A 263      15.876  10.328  44.549  1.00  0.91           C  
ATOM   2045  N   LYS A 264      12.868  10.367  40.526  1.00  0.95           N  
ATOM   2046  CA  LYS A 264      13.090   9.185  39.700  1.00  0.96           C  
ATOM   2047  C   LYS A 264      14.211   8.319  40.268  1.00  0.96           C  
ATOM   2048  CB  LYS A 264      13.418   9.589  38.261  1.00  0.95           C  
ATOM   2049  O   LYS A 264      15.265   8.832  40.651  1.00  0.95           O  
ATOM   2050  CG  LYS A 264      12.267  10.265  37.531  1.00  0.95           C  
ATOM   2051  CD  LYS A 264      12.602  10.511  36.066  1.00  0.94           C  
ATOM   2052  CE  LYS A 264      11.437  11.153  35.324  1.00  0.92           C  
ATOM   2053  NZ  LYS A 264      11.685  11.219  33.853  1.00  0.90           N  
ATOM   2054  N   VAL A 265      14.019   6.984  40.234  1.00  0.96           N  
ATOM   2055  CA  VAL A 265      14.973   6.005  40.744  1.00  0.96           C  
ATOM   2056  C   VAL A 265      15.095   4.841  39.762  1.00  0.97           C  
ATOM   2057  CB  VAL A 265      14.560   5.484  42.139  1.00  0.94           C  
ATOM   2058  O   VAL A 265      14.088   4.330  39.268  1.00  0.96           O  
ATOM   2059  CG1 VAL A 265      15.533   4.411  42.624  1.00  0.75           C  
ATOM   2060  CG2 VAL A 265      14.489   6.637  43.139  1.00  0.76           C  
ATOM   2061  N   GLN A 266      16.310   4.512  39.463  1.00  0.97           N  
ATOM   2062  CA  GLN A 266      16.603   3.271  38.754  1.00  0.97           C  
ATOM   2063  C   GLN A 266      16.565   2.075  39.701  1.00  0.97           C  
ATOM   2064  CB  GLN A 266      17.968   3.353  38.068  1.00  0.96           C  
ATOM   2065  O   GLN A 266      17.281   2.047  40.704  1.00  0.96           O  
ATOM   2066  CG  GLN A 266      18.263   2.181  37.142  1.00  0.92           C  
ATOM   2067  CD  GLN A 266      19.638   2.265  36.508  1.00  0.90           C  
ATOM   2068  NE2 GLN A 266      19.707   2.012  35.206  1.00  0.89           N  
ATOM   2069  OE1 GLN A 266      20.631   2.556  37.183  1.00  0.89           O  
ATOM   2070  N   VAL A 267      15.796   1.096  39.454  1.00  0.97           N  
ATOM   2071  CA  VAL A 267      15.845  -0.208  40.105  1.00  0.97           C  
ATOM   2072  C   VAL A 267      16.662  -1.180  39.256  1.00  0.96           C  
ATOM   2073  CB  VAL A 267      14.428  -0.775  40.348  1.00  0.97           C  
ATOM   2074  O   VAL A 267      16.326  -1.436  38.098  1.00  0.95           O  
ATOM   2075  CG1 VAL A 267      14.497  -2.084  41.133  1.00  0.96           C  
ATOM   2076  CG2 VAL A 267      13.564   0.248  41.084  1.00  0.96           C  
ATOM   2077  N   TRP A 268      17.745  -1.666  39.834  1.00  0.95           N  
ATOM   2078  CA  TRP A 268      18.631  -2.624  39.181  1.00  0.96           C  
ATOM   2079  C   TRP A 268      19.089  -3.698  40.162  1.00  0.93           C  
ATOM   2080  CB  TRP A 268      19.846  -1.911  38.582  1.00  0.94           C  
ATOM   2081  O   TRP A 268      19.979  -3.461  40.982  1.00  0.89           O  
ATOM   2082  CG  TRP A 268      20.717  -2.795  37.741  1.00  0.90           C  
ATOM   2083  CD1 TRP A 268      20.483  -4.098  37.398  1.00  0.85           C  
ATOM   2084  CD2 TRP A 268      21.966  -2.441  37.139  1.00  0.85           C  
ATOM   2085  CE2 TRP A 268      22.434  -3.578  36.445  1.00  0.86           C  
ATOM   2086  CE3 TRP A 268      22.736  -1.270  37.119  1.00  0.79           C  
ATOM   2087  NE1 TRP A 268      21.511  -4.575  36.619  1.00  0.82           N  
ATOM   2088  CH2 TRP A 268      24.372  -2.420  35.734  1.00  0.84           C  
ATOM   2089  CZ2 TRP A 268      23.638  -3.579  35.738  1.00  0.84           C  
ATOM   2090  CZ3 TRP A 268      23.934  -1.272  36.414  1.00  0.83           C  
ATOM   2091  N   PRO A 269      18.450  -4.927  40.110  1.00  0.94           N  
ATOM   2092  CA  PRO A 269      18.840  -6.020  41.004  1.00  0.94           C  
ATOM   2093  C   PRO A 269      20.318  -6.384  40.880  1.00  0.93           C  
ATOM   2094  CB  PRO A 269      17.952  -7.181  40.549  1.00  0.93           C  
ATOM   2095  O   PRO A 269      20.832  -6.525  39.767  1.00  0.93           O  
ATOM   2096  CG  PRO A 269      16.779  -6.530  39.892  1.00  0.92           C  
ATOM   2097  CD  PRO A 269      17.254  -5.294  39.183  1.00  0.93           C  
ATOM   2098  N   THR A 270      20.980  -6.517  41.992  1.00  0.91           N  
ATOM   2099  CA  THR A 270      22.394  -6.873  42.044  1.00  0.92           C  
ATOM   2100  C   THR A 270      22.641  -8.206  41.344  1.00  0.91           C  
ATOM   2101  CB  THR A 270      22.897  -6.952  43.497  1.00  0.90           C  
ATOM   2102  O   THR A 270      21.999  -9.209  41.662  1.00  0.90           O  
ATOM   2103  CG2 THR A 270      24.393  -7.247  43.546  1.00  0.85           C  
ATOM   2104  OG1 THR A 270      22.647  -5.702  44.152  1.00  0.89           O  
ATOM   2105  N   GLY A 271      23.520  -8.234  40.454  1.00  0.92           N  
ATOM   2106  CA  GLY A 271      23.895  -9.428  39.714  1.00  0.93           C  
ATOM   2107  C   GLY A 271      23.012  -9.685  38.508  1.00  0.92           C  
ATOM   2108  O   GLY A 271      23.260 -10.615  37.737  1.00  0.91           O  
ATOM   2109  N   SER A 272      21.959  -8.918  38.251  1.00  0.94           N  
ATOM   2110  CA  SER A 272      21.112  -9.032  37.068  1.00  0.95           C  
ATOM   2111  C   SER A 272      21.769  -8.386  35.853  1.00  0.94           C  
ATOM   2112  CB  SER A 272      19.747  -8.390  37.322  1.00  0.93           C  
ATOM   2113  O   SER A 272      22.668  -7.555  35.996  1.00  0.93           O  
ATOM   2114  OG  SER A 272      19.871  -6.986  37.467  1.00  0.76           O  
ATOM   2115  N   LYS A 273      21.386  -8.770  34.641  1.00  0.94           N  
ATOM   2116  CA  LYS A 273      21.833  -8.167  33.389  1.00  0.95           C  
ATOM   2117  C   LYS A 273      21.335  -6.730  33.263  1.00  0.95           C  
ATOM   2118  CB  LYS A 273      21.356  -8.993  32.194  1.00  0.94           C  
ATOM   2119  O   LYS A 273      20.283  -6.382  33.804  1.00  0.95           O  
ATOM   2120  CG  LYS A 273      21.947 -10.394  32.135  1.00  0.93           C  
ATOM   2121  CD  LYS A 273      21.501 -11.137  30.883  1.00  0.91           C  
ATOM   2122  CE  LYS A 273      22.091 -12.539  30.823  1.00  0.90           C  
ATOM   2123  NZ  LYS A 273      21.675 -13.264  29.585  1.00  0.90           N  
ATOM   2124  N   PRO A 274      22.056  -5.875  32.502  1.00  0.92           N  
ATOM   2125  CA  PRO A 274      21.669  -4.473  32.335  1.00  0.94           C  
ATOM   2126  C   PRO A 274      20.260  -4.313  31.769  1.00  0.94           C  
ATOM   2127  CB  PRO A 274      22.715  -3.931  31.358  1.00  0.92           C  
ATOM   2128  O   PRO A 274      19.574  -3.334  32.075  1.00  0.94           O  
ATOM   2129  CG  PRO A 274      23.949  -4.727  31.639  1.00  0.91           C  
ATOM   2130  CD  PRO A 274      23.545  -6.142  31.940  1.00  0.92           C  
ATOM   2131  N   GLU A 275      19.721  -5.270  31.092  1.00  0.92           N  
ATOM   2132  CA  GLU A 275      18.404  -5.319  30.463  1.00  0.93           C  
ATOM   2133  C   GLU A 275      17.303  -5.505  31.502  1.00  0.93           C  
ATOM   2134  CB  GLU A 275      18.345  -6.445  29.427  1.00  0.91           C  
ATOM   2135  O   GLU A 275      16.119  -5.346  31.196  1.00  0.92           O  
ATOM   2136  CG  GLU A 275      19.371  -6.308  28.311  1.00  0.88           C  
ATOM   2137  CD  GLU A 275      20.736  -6.866  28.680  1.00  0.84           C  
ATOM   2138  OE1 GLU A 275      20.914  -7.326  29.831  1.00  0.85           O  
ATOM   2139  OE2 GLU A 275      21.637  -6.842  27.811  1.00  0.86           O  
ATOM   2140  N   SER A 276      17.619  -5.843  32.702  1.00  0.94           N  
ATOM   2141  CA  SER A 276      16.643  -6.074  33.762  1.00  0.95           C  
ATOM   2142  C   SER A 276      16.423  -4.816  34.595  1.00  0.95           C  
ATOM   2143  CB  SER A 276      17.094  -7.222  34.666  1.00  0.93           C  
ATOM   2144  O   SER A 276      15.740  -4.856  35.621  1.00  0.94           O  
ATOM   2145  OG  SER A 276      17.357  -8.388  33.905  1.00  0.87           O  
ATOM   2146  N   ARG A 277      17.039  -3.701  34.262  1.00  0.97           N  
ATOM   2147  CA  ARG A 277      16.861  -2.456  35.002  1.00  0.97           C  
ATOM   2148  C   ARG A 277      15.601  -1.725  34.549  1.00  0.97           C  
ATOM   2149  CB  ARG A 277      18.082  -1.549  34.833  1.00  0.95           C  
ATOM   2150  O   ARG A 277      15.252  -1.753  33.367  1.00  0.97           O  
ATOM   2151  CG  ARG A 277      18.263  -1.016  33.421  1.00  0.87           C  
ATOM   2152  CD  ARG A 277      19.568  -0.248  33.271  1.00  0.86           C  
ATOM   2153  NE  ARG A 277      19.711   0.316  31.932  1.00  0.82           N  
ATOM   2154  NH1 ARG A 277      21.892   1.016  32.234  1.00  0.79           N  
ATOM   2155  NH2 ARG A 277      20.833   1.382  30.235  1.00  0.75           N  
ATOM   2156  CZ  ARG A 277      20.811   0.903  31.470  1.00  0.75           C  
ATOM   2157  N   TYR A 278      14.920  -1.047  35.375  1.00  0.97           N  
ATOM   2158  CA  TYR A 278      13.772  -0.197  35.080  1.00  0.97           C  
ATOM   2159  C   TYR A 278      13.773   1.046  35.962  1.00  0.97           C  
ATOM   2160  CB  TYR A 278      12.465  -0.972  35.272  1.00  0.97           C  
ATOM   2161  O   TYR A 278      14.515   1.117  36.945  1.00  0.97           O  
ATOM   2162  CG  TYR A 278      12.281  -1.516  36.668  1.00  0.97           C  
ATOM   2163  CD1 TYR A 278      12.871  -2.719  37.050  1.00  0.96           C  
ATOM   2164  CD2 TYR A 278      11.518  -0.830  37.607  1.00  0.96           C  
ATOM   2165  CE1 TYR A 278      12.703  -3.226  38.335  1.00  0.95           C  
ATOM   2166  CE2 TYR A 278      11.344  -1.327  38.894  1.00  0.95           C  
ATOM   2167  OH  TYR A 278      11.770  -3.021  40.521  1.00  0.95           O  
ATOM   2168  CZ  TYR A 278      11.939  -2.524  39.248  1.00  0.95           C  
ATOM   2169  N   TRP A 279      13.067   2.026  35.598  1.00  0.97           N  
ATOM   2170  CA  TRP A 279      12.984   3.298  36.307  1.00  0.97           C  
ATOM   2171  C   TRP A 279      11.599   3.493  36.916  1.00  0.97           C  
ATOM   2172  CB  TRP A 279      13.310   4.461  35.366  1.00  0.97           C  
ATOM   2173  O   TRP A 279      10.587   3.196  36.278  1.00  0.96           O  
ATOM   2174  CG  TRP A 279      14.751   4.529  34.959  1.00  0.93           C  
ATOM   2175  CD1 TRP A 279      15.370   3.786  33.992  1.00  0.87           C  
ATOM   2176  CD2 TRP A 279      15.756   5.385  35.512  1.00  0.88           C  
ATOM   2177  CE2 TRP A 279      16.962   5.107  34.831  1.00  0.87           C  
ATOM   2178  CE3 TRP A 279      15.753   6.361  36.517  1.00  0.87           C  
ATOM   2179  NE1 TRP A 279      16.700   4.129  33.910  1.00  0.91           N  
ATOM   2180  CH2 TRP A 279      18.125   6.722  36.112  1.00  0.89           C  
ATOM   2181  CZ2 TRP A 279      18.155   5.772  35.124  1.00  0.90           C  
ATOM   2182  CZ3 TRP A 279      16.942   7.021  36.808  1.00  0.89           C  
ATOM   2183  N   LEU A 280      11.566   3.976  38.145  1.00  0.97           N  
ATOM   2184  CA  LEU A 280      10.357   4.343  38.874  1.00  0.97           C  
ATOM   2185  C   LEU A 280      10.356   5.830  39.211  1.00  0.97           C  
ATOM   2186  CB  LEU A 280      10.233   3.517  40.157  1.00  0.97           C  
ATOM   2187  O   LEU A 280      11.407   6.407  39.501  1.00  0.96           O  
ATOM   2188  CG  LEU A 280      10.151   2.000  39.981  1.00  0.97           C  
ATOM   2189  CD1 LEU A 280      10.072   1.312  41.340  1.00  0.96           C  
ATOM   2190  CD2 LEU A 280       8.951   1.626  39.117  1.00  0.96           C  
ATOM   2191  N   GLN A 281       9.168   6.437  39.211  1.00  0.97           N  
ATOM   2192  CA  GLN A 281       8.914   7.817  39.612  1.00  0.97           C  
ATOM   2193  C   GLN A 281       7.895   7.881  40.746  1.00  0.96           C  
ATOM   2194  CB  GLN A 281       8.427   8.642  38.420  1.00  0.96           C  
ATOM   2195  O   GLN A 281       6.870   7.198  40.706  1.00  0.96           O  
ATOM   2196  CG  GLN A 281       8.213  10.116  38.738  1.00  0.94           C  
ATOM   2197  CD  GLN A 281       7.880  10.939  37.508  1.00  0.92           C  
ATOM   2198  NE2 GLN A 281       6.903  11.831  37.639  1.00  0.91           N  
ATOM   2199  OE1 GLN A 281       8.496  10.777  36.450  1.00  0.91           O  
ATOM   2200  N   ALA A 282       8.247   8.695  41.745  1.00  0.96           N  
ATOM   2201  CA  ALA A 282       7.333   8.967  42.851  1.00  0.96           C  
ATOM   2202  C   ALA A 282       6.176   9.854  42.402  1.00  0.95           C  
ATOM   2203  CB  ALA A 282       8.081   9.620  44.011  1.00  0.95           C  
ATOM   2204  O   ALA A 282       6.374  11.029  42.084  1.00  0.94           O  
ATOM   2205  N   GLU A 283       4.952   9.333  42.471  1.00  0.97           N  
ATOM   2206  CA  GLU A 283       3.713  10.072  42.244  1.00  0.96           C  
ATOM   2207  C   GLU A 283       2.986  10.347  43.557  1.00  0.96           C  
ATOM   2208  CB  GLU A 283       2.798   9.306  41.286  1.00  0.95           C  
ATOM   2209  O   GLU A 283       2.853   9.455  44.398  1.00  0.95           O  
ATOM   2210  CG  GLU A 283       3.322   9.234  39.859  1.00  0.90           C  
ATOM   2211  CD  GLU A 283       2.306   8.681  38.873  1.00  0.87           C  
ATOM   2212  OE1 GLU A 283       1.216   8.242  39.307  1.00  0.87           O  
ATOM   2213  OE2 GLU A 283       2.602   8.685  37.658  1.00  0.87           O  
ATOM   2214  N   PRO A 284       2.522  11.585  43.689  1.00  0.95           N  
ATOM   2215  CA  PRO A 284       1.814  11.888  44.935  1.00  0.95           C  
ATOM   2216  C   PRO A 284       0.562  11.035  45.125  1.00  0.94           C  
ATOM   2217  CB  PRO A 284       1.450  13.367  44.783  1.00  0.93           C  
ATOM   2218  O   PRO A 284      -0.226  10.872  44.189  1.00  0.94           O  
ATOM   2219  CG  PRO A 284       1.312  13.576  43.309  1.00  0.91           C  
ATOM   2220  CD  PRO A 284       2.261  12.650  42.605  1.00  0.92           C  
ATOM   2221  N   LYS A 285       0.466  10.532  46.341  1.00  0.96           N  
ATOM   2222  CA  LYS A 285      -0.723   9.869  46.868  1.00  0.95           C  
ATOM   2223  C   LYS A 285      -1.289  10.627  48.066  1.00  0.92           C  
ATOM   2224  CB  LYS A 285      -0.403   8.427  47.264  1.00  0.94           C  
ATOM   2225  O   LYS A 285      -0.718  11.631  48.498  1.00  0.88           O  
ATOM   2226  CG  LYS A 285      -1.632   7.560  47.491  1.00  0.88           C  
ATOM   2227  CD  LYS A 285      -1.250   6.124  47.825  1.00  0.83           C  
ATOM   2228  CE  LYS A 285      -2.477   5.270  48.113  1.00  0.82           C  
ATOM   2229  NZ  LYS A 285      -2.103   3.887  48.535  1.00  0.81           N  
ATOM   2230  N   GLU A 286      -2.401  10.100  48.725  1.00  0.93           N  
ATOM   2231  CA  GLU A 286      -3.006  10.735  49.892  1.00  0.93           C  
ATOM   2232  C   GLU A 286      -2.037  10.761  51.071  1.00  0.91           C  
ATOM   2233  CB  GLU A 286      -4.297  10.015  50.288  1.00  0.91           C  
ATOM   2234  O   GLU A 286      -1.374   9.762  51.358  1.00  0.89           O  
ATOM   2235  CG  GLU A 286      -5.405  10.124  49.250  1.00  0.86           C  
ATOM   2236  CD  GLU A 286      -6.687   9.419  49.665  1.00  0.83           C  
ATOM   2237  OE1 GLU A 286      -6.716   8.804  50.755  1.00  0.85           O  
ATOM   2238  OE2 GLU A 286      -7.670   9.483  48.894  1.00  0.86           O  
ATOM   2239  N   GLY A 287      -1.869  11.971  51.817  1.00  0.87           N  
ATOM   2240  CA  GLY A 287      -1.163  12.079  53.083  1.00  0.86           C  
ATOM   2241  C   GLY A 287       0.346  12.088  52.926  1.00  0.82           C  
ATOM   2242  O   GLY A 287       1.058  11.423  53.681  1.00  0.73           O  
ATOM   2243  N   ASN A 288       0.927  12.787  51.865  1.00  0.86           N  
ATOM   2244  CA  ASN A 288       2.344  12.910  51.542  1.00  0.88           C  
ATOM   2245  C   ASN A 288       2.961  11.557  51.201  1.00  0.89           C  
ATOM   2246  CB  ASN A 288       3.103  13.563  52.699  1.00  0.84           C  
ATOM   2247  O   ASN A 288       4.185  11.415  51.182  1.00  0.87           O  
ATOM   2248  CG  ASN A 288       2.701  15.008  52.920  1.00  0.79           C  
ATOM   2249  ND2 ASN A 288       3.116  15.574  54.047  1.00  0.79           N  
ATOM   2250  OD1 ASN A 288       2.024  15.611  52.084  1.00  0.76           O  
ATOM   2251  N   LEU A 289       2.255  10.474  51.122  1.00  0.93           N  
ATOM   2252  CA  LEU A 289       2.711   9.184  50.617  1.00  0.94           C  
ATOM   2253  C   LEU A 289       2.882   9.224  49.102  1.00  0.95           C  
ATOM   2254  CB  LEU A 289       1.726   8.078  51.002  1.00  0.94           C  
ATOM   2255  O   LEU A 289       2.201   9.989  48.416  1.00  0.95           O  
ATOM   2256  CG  LEU A 289       1.533   7.832  52.499  1.00  0.93           C  
ATOM   2257  CD1 LEU A 289       0.464   6.769  52.728  1.00  0.92           C  
ATOM   2258  CD2 LEU A 289       2.850   7.422  53.148  1.00  0.92           C  
ATOM   2259  N   VAL A 290       3.735   8.406  48.617  1.00  0.95           N  
ATOM   2260  CA  VAL A 290       3.956   8.311  47.178  1.00  0.96           C  
ATOM   2261  C   VAL A 290       3.686   6.884  46.707  1.00  0.96           C  
ATOM   2262  CB  VAL A 290       5.390   8.737  46.794  1.00  0.95           C  
ATOM   2263  O   VAL A 290       3.859   5.929  47.468  1.00  0.96           O  
ATOM   2264  CG1 VAL A 290       5.623  10.211  47.124  1.00  0.90           C  
ATOM   2265  CG2 VAL A 290       6.416   7.859  47.508  1.00  0.90           C  
ATOM   2266  N   SER A 291       3.236   6.789  45.435  1.00  0.97           N  
ATOM   2267  CA  SER A 291       3.279   5.542  44.678  1.00  0.97           C  
ATOM   2268  C   SER A 291       4.385   5.571  43.628  1.00  0.97           C  
ATOM   2269  CB  SER A 291       1.932   5.277  44.003  1.00  0.96           C  
ATOM   2270  O   SER A 291       4.535   6.556  42.903  1.00  0.97           O  
ATOM   2271  OG  SER A 291       1.609   6.319  43.099  1.00  0.87           O  
ATOM   2272  N   TRP A 292       5.125   4.481  43.552  1.00  0.96           N  
ATOM   2273  CA  TRP A 292       6.203   4.356  42.576  1.00  0.97           C  
ATOM   2274  C   TRP A 292       5.697   3.722  41.285  1.00  0.96           C  
ATOM   2275  CB  TRP A 292       7.354   3.526  43.151  1.00  0.97           C  
ATOM   2276  O   TRP A 292       5.321   2.548  41.268  1.00  0.94           O  
ATOM   2277  CG  TRP A 292       8.063   4.180  44.299  1.00  0.97           C  
ATOM   2278  CD1 TRP A 292       7.824   3.989  45.631  1.00  0.96           C  
ATOM   2279  CD2 TRP A 292       9.124   5.137  44.214  1.00  0.96           C  
ATOM   2280  CE2 TRP A 292       9.481   5.482  45.537  1.00  0.96           C  
ATOM   2281  CE3 TRP A 292       9.808   5.735  43.148  1.00  0.96           C  
ATOM   2282  NE1 TRP A 292       8.674   4.768  46.381  1.00  0.96           N  
ATOM   2283  CH2 TRP A 292      11.148   6.971  44.759  1.00  0.95           C  
ATOM   2284  CZ2 TRP A 292      10.495   6.400  45.820  1.00  0.95           C  
ATOM   2285  CZ3 TRP A 292      10.816   6.649  43.433  1.00  0.95           C  
ATOM   2286  N   LYS A 293       5.727   4.500  40.227  1.00  0.97           N  
ATOM   2287  CA  LYS A 293       5.269   4.060  38.913  1.00  0.98           C  
ATOM   2288  C   LYS A 293       6.422   4.017  37.915  1.00  0.98           C  
ATOM   2289  CB  LYS A 293       4.161   4.978  38.395  1.00  0.97           C  
ATOM   2290  O   LYS A 293       7.345   4.832  37.989  1.00  0.98           O  
ATOM   2291  CG  LYS A 293       2.876   4.918  39.208  1.00  0.92           C  
ATOM   2292  CD  LYS A 293       1.747   5.680  38.527  1.00  0.89           C  
ATOM   2293  CE  LYS A 293       0.487   5.695  39.381  1.00  0.85           C  
ATOM   2294  NZ  LYS A 293      -0.510   6.689  38.880  1.00  0.84           N  
ATOM   2295  N   GLU A 294       6.342   3.128  37.024  1.00  0.98           N  
ATOM   2296  CA  GLU A 294       7.334   3.024  35.957  1.00  0.98           C  
ATOM   2297  C   GLU A 294       7.407   4.314  35.145  1.00  0.98           C  
ATOM   2298  CB  GLU A 294       7.014   1.842  35.039  1.00  0.97           C  
ATOM   2299  O   GLU A 294       6.381   4.933  34.858  1.00  0.97           O  
ATOM   2300  CG  GLU A 294       8.188   1.395  34.180  1.00  0.92           C  
ATOM   2301  CD  GLU A 294       7.898   0.141  33.372  1.00  0.87           C  
ATOM   2302  OE1 GLU A 294       6.811  -0.456  33.547  1.00  0.87           O  
ATOM   2303  OE2 GLU A 294       8.763  -0.248  32.556  1.00  0.86           O  
ATOM   2304  N   THR A 295       8.650   4.692  34.786  1.00  0.97           N  
ATOM   2305  CA  THR A 295       8.873   5.931  34.049  1.00  0.97           C  
ATOM   2306  C   THR A 295      10.086   5.804  33.132  1.00  0.98           C  
ATOM   2307  CB  THR A 295       9.071   7.121  35.006  1.00  0.97           C  
ATOM   2308  O   THR A 295      10.809   4.808  33.184  1.00  0.97           O  
ATOM   2309  CG2 THR A 295      10.437   7.062  35.682  1.00  0.94           C  
ATOM   2310  OG1 THR A 295       8.971   8.344  34.265  1.00  0.94           O  
ATOM   2311  N   ILE A 296      10.267   6.815  32.352  1.00  0.97           N  
ATOM   2312  CA  ILE A 296      11.420   6.930  31.465  1.00  0.97           C  
ATOM   2313  C   ILE A 296      12.651   7.344  32.269  1.00  0.96           C  
ATOM   2314  CB  ILE A 296      11.159   7.942  30.327  1.00  0.96           C  
ATOM   2315  O   ILE A 296      12.540   8.085  33.249  1.00  0.96           O  
ATOM   2316  CG1 ILE A 296      12.263   7.850  29.267  1.00  0.89           C  
ATOM   2317  CG2 ILE A 296      11.050   9.365  30.883  1.00  0.90           C  
ATOM   2318  CD1 ILE A 296      11.915   8.531  27.950  1.00  0.85           C  
ATOM   2319  N   ALA A 297      13.844   6.834  31.868  1.00  0.96           N  
ATOM   2320  CA  ALA A 297      15.130   7.177  32.469  1.00  0.96           C  
ATOM   2321  C   ALA A 297      15.396   8.677  32.377  1.00  0.95           C  
ATOM   2322  CB  ALA A 297      16.257   6.398  31.795  1.00  0.95           C  
ATOM   2323  O   ALA A 297      14.805   9.368  31.544  1.00  0.95           O  
ATOM   2324  N   ALA A 298      16.287   9.127  33.241  1.00  0.94           N  
ATOM   2325  CA  ALA A 298      16.749  10.512  33.182  1.00  0.94           C  
ATOM   2326  C   ALA A 298      17.719  10.717  32.021  1.00  0.94           C  
ATOM   2327  CB  ALA A 298      17.409  10.909  34.499  1.00  0.92           C  
ATOM   2328  O   ALA A 298      18.505   9.824  31.695  1.00  0.93           O  
ATOM   2329  N   ASP A 299      17.646  11.916  31.452  1.00  0.94           N  
ATOM   2330  CA  ASP A 299      18.563  12.434  30.441  1.00  0.94           C  
ATOM   2331  C   ASP A 299      18.618  11.512  29.225  1.00  0.93           C  
ATOM   2332  CB  ASP A 299      19.964  12.615  31.029  1.00  0.93           C  
ATOM   2333  O   ASP A 299      19.654  11.408  28.565  1.00  0.91           O  
ATOM   2334  CG  ASP A 299      20.848  13.519  30.188  1.00  0.92           C  
ATOM   2335  OD1 ASP A 299      20.325  14.443  29.530  1.00  0.91           O  
ATOM   2336  OD2 ASP A 299      22.080  13.303  30.182  1.00  0.89           O  
ATOM   2337  N   VAL A 300      17.535  10.910  28.756  1.00  0.94           N  
ATOM   2338  CA  VAL A 300      17.400  10.081  27.563  1.00  0.94           C  
ATOM   2339  C   VAL A 300      16.475  10.765  26.560  1.00  0.95           C  
ATOM   2340  CB  VAL A 300      16.864   8.673  27.908  1.00  0.92           C  
ATOM   2341  O   VAL A 300      15.593  11.537  26.946  1.00  0.94           O  
ATOM   2342  CG1 VAL A 300      17.842   7.931  28.818  1.00  0.77           C  
ATOM   2343  CG2 VAL A 300      15.489   8.772  28.565  1.00  0.77           C  
ATOM   2344  N   LEU A 301      16.595  10.476  25.338  1.00  0.94           N  
ATOM   2345  CA  LEU A 301      15.762  10.967  24.245  1.00  0.95           C  
ATOM   2346  C   LEU A 301      14.342  10.424  24.358  1.00  0.95           C  
ATOM   2347  CB  LEU A 301      16.365  10.574  22.894  1.00  0.94           C  
ATOM   2348  O   LEU A 301      14.146   9.225  24.571  1.00  0.95           O  
ATOM   2349  CG  LEU A 301      17.699  11.228  22.530  1.00  0.91           C  
ATOM   2350  CD1 LEU A 301      18.293  10.568  21.290  1.00  0.88           C  
ATOM   2351  CD2 LEU A 301      17.518  12.726  22.310  1.00  0.88           C  
ATOM   2352  N   LEU A 302      13.333  11.259  24.184  1.00  0.95           N  
ATOM   2353  CA  LEU A 302      11.932  10.933  24.421  1.00  0.95           C  
ATOM   2354  C   LEU A 302      11.341  10.176  23.236  1.00  0.95           C  
ATOM   2355  CB  LEU A 302      11.122  12.205  24.684  1.00  0.95           C  
ATOM   2356  O   LEU A 302      10.500   9.292  23.414  1.00  0.94           O  
ATOM   2357  CG  LEU A 302      11.434  12.951  25.982  1.00  0.92           C  
ATOM   2358  CD1 LEU A 302      10.528  14.170  26.123  1.00  0.89           C  
ATOM   2359  CD2 LEU A 302      11.281  12.023  27.182  1.00  0.89           C  
ATOM   2360  N   GLY A 303      11.727  10.524  22.061  1.00  0.94           N  
ATOM   2361  CA  GLY A 303      11.149   9.913  20.875  1.00  0.94           C  
ATOM   2362  C   GLY A 303      11.637  10.539  19.583  1.00  0.94           C  
ATOM   2363  O   GLY A 303      12.716  11.134  19.544  1.00  0.92           O  
ATOM   2364  N   PHE A 304      10.919  10.448  18.569  1.00  0.94           N  
ATOM   2365  CA  PHE A 304      11.281  10.909  17.234  1.00  0.93           C  
ATOM   2366  C   PHE A 304      10.569  12.215  16.900  1.00  0.93           C  
ATOM   2367  CB  PHE A 304      10.943   9.844  16.186  1.00  0.91           C  
ATOM   2368  O   PHE A 304       9.564  12.558  17.527  1.00  0.91           O  
ATOM   2369  CG  PHE A 304       9.637   9.139  16.437  1.00  0.87           C  
ATOM   2370  CD1 PHE A 304       9.606   7.923  17.109  1.00  0.82           C  
ATOM   2371  CD2 PHE A 304       8.440   9.692  16.000  1.00  0.82           C  
ATOM   2372  CE1 PHE A 304       8.399   7.268  17.343  1.00  0.78           C  
ATOM   2373  CE2 PHE A 304       7.230   9.043  16.230  1.00  0.75           C  
ATOM   2374  CZ  PHE A 304       7.212   7.831  16.900  1.00  0.76           C  
ATOM   2375  N   ASP A 305      11.090  13.016  15.954  1.00  0.94           N  
ATOM   2376  CA  ASP A 305      10.450  14.198  15.385  1.00  0.94           C  
ATOM   2377  C   ASP A 305       9.202  13.819  14.591  1.00  0.94           C  
ATOM   2378  CB  ASP A 305      11.429  14.962  14.492  1.00  0.93           C  
ATOM   2379  O   ASP A 305       9.302  13.280  13.487  1.00  0.94           O  
ATOM   2380  CG  ASP A 305      10.814  16.196  13.856  1.00  0.92           C  
ATOM   2381  OD1 ASP A 305       9.667  16.553  14.202  1.00  0.91           O  
ATOM   2382  OD2 ASP A 305      11.481  16.815  12.999  1.00  0.91           O  
ATOM   2383  N   LYS A 306       8.049  14.204  15.063  1.00  0.93           N  
ATOM   2384  CA  LYS A 306       6.746  13.831  14.521  1.00  0.94           C  
ATOM   2385  C   LYS A 306       6.562  14.377  13.108  1.00  0.94           C  
ATOM   2386  CB  LYS A 306       5.623  14.333  15.428  1.00  0.93           C  
ATOM   2387  O   LYS A 306       5.835  13.795  12.301  1.00  0.93           O  
ATOM   2388  CG  LYS A 306       5.641  13.734  16.826  1.00  0.91           C  
ATOM   2389  CD  LYS A 306       4.414  14.149  17.629  1.00  0.89           C  
ATOM   2390  CE  LYS A 306       4.420  13.531  19.020  1.00  0.87           C  
ATOM   2391  NZ  LYS A 306       3.118  13.736  19.723  1.00  0.86           N  
ATOM   2392  N   GLY A 307       7.242  15.441  12.732  1.00  0.93           N  
ATOM   2393  CA  GLY A 307       7.207  16.039  11.406  1.00  0.94           C  
ATOM   2394  C   GLY A 307       7.957  15.229  10.367  1.00  0.94           C  
ATOM   2395  O   GLY A 307       7.882  15.521   9.171  1.00  0.93           O  
ATOM   2396  N   THR A 308       8.623  14.158  10.788  1.00  0.95           N  
ATOM   2397  CA  THR A 308       9.366  13.297   9.875  1.00  0.95           C  
ATOM   2398  C   THR A 308       8.661  11.955   9.703  1.00  0.95           C  
ATOM   2399  CB  THR A 308      10.805  13.065  10.372  1.00  0.94           C  
ATOM   2400  O   THR A 308       9.038  11.155   8.844  1.00  0.95           O  
ATOM   2401  CG2 THR A 308      11.558  14.383  10.512  1.00  0.92           C  
ATOM   2402  OG1 THR A 308      10.764  12.412  11.647  1.00  0.92           O  
ATOM   2403  N   MET A 309       7.622  11.718  10.463  1.00  0.96           N  
ATOM   2404  CA  MET A 309       6.828  10.493  10.437  1.00  0.97           C  
ATOM   2405  C   MET A 309       5.677  10.611   9.443  1.00  0.97           C  
ATOM   2406  CB  MET A 309       6.284  10.174  11.830  1.00  0.96           C  
ATOM   2407  O   MET A 309       5.319  11.715   9.029  1.00  0.96           O  
ATOM   2408  CG  MET A 309       7.359   9.796  12.837  1.00  0.96           C  
ATOM   2409  SD  MET A 309       8.298   8.302  12.334  1.00  0.96           S  
ATOM   2410  CE  MET A 309       7.053   7.020  12.654  1.00  0.94           C  
ATOM   2411  N   PRO A 310       5.080   9.507   8.981  1.00  0.97           N  
ATOM   2412  CA  PRO A 310       3.945   9.556   8.056  1.00  0.97           C  
ATOM   2413  C   PRO A 310       2.824  10.471   8.546  1.00  0.97           C  
ATOM   2414  CB  PRO A 310       3.475   8.101   7.996  1.00  0.97           C  
ATOM   2415  O   PRO A 310       2.416  10.386   9.708  1.00  0.97           O  
ATOM   2416  CG  PRO A 310       4.698   7.292   8.284  1.00  0.97           C  
ATOM   2417  CD  PRO A 310       5.506   8.005   9.330  1.00  0.97           C  
ATOM   2418  N   TYR A 311       2.362  11.307   7.653  1.00  0.96           N  
ATOM   2419  CA  TYR A 311       1.171  12.108   7.913  1.00  0.96           C  
ATOM   2420  C   TYR A 311      -0.092  11.267   7.778  1.00  0.96           C  
ATOM   2421  CB  TYR A 311       1.108  13.303   6.958  1.00  0.95           C  
ATOM   2422  O   TYR A 311      -0.067  10.190   7.177  1.00  0.96           O  
ATOM   2423  CG  TYR A 311       1.828  14.528   7.468  1.00  0.90           C  
ATOM   2424  CD1 TYR A 311       1.137  15.710   7.725  1.00  0.84           C  
ATOM   2425  CD2 TYR A 311       3.200  14.505   7.694  1.00  0.84           C  
ATOM   2426  CE1 TYR A 311       1.797  16.841   8.194  1.00  0.83           C  
ATOM   2427  CE2 TYR A 311       3.870  15.631   8.163  1.00  0.81           C  
ATOM   2428  OH  TYR A 311       3.819  17.909   8.874  1.00  0.78           O  
ATOM   2429  CZ  TYR A 311       3.161  16.792   8.410  1.00  0.81           C  
ATOM   2430  N   ILE A 312      -1.169  11.746   8.322  1.00  0.96           N  
ATOM   2431  CA  ILE A 312      -2.449  11.055   8.218  1.00  0.96           C  
ATOM   2432  C   ILE A 312      -3.468  11.957   7.524  1.00  0.96           C  
ATOM   2433  CB  ILE A 312      -2.973  10.625   9.607  1.00  0.94           C  
ATOM   2434  O   ILE A 312      -3.452  13.177   7.707  1.00  0.95           O  
ATOM   2435  CG1 ILE A 312      -3.187  11.852  10.501  1.00  0.73           C  
ATOM   2436  CG2 ILE A 312      -2.011   9.630  10.263  1.00  0.73           C  
ATOM   2437  CD1 ILE A 312      -3.930  11.552  11.796  1.00  0.70           C  
ATOM   2438  N   ILE A 313      -4.303  11.374   6.707  1.00  0.96           N  
ATOM   2439  CA  ILE A 313      -5.532  11.919   6.140  1.00  0.96           C  
ATOM   2440  C   ILE A 313      -6.741  11.259   6.800  1.00  0.96           C  
ATOM   2441  CB  ILE A 313      -5.584  11.722   4.608  1.00  0.96           C  
ATOM   2442  O   ILE A 313      -7.014  10.078   6.571  1.00  0.95           O  
ATOM   2443  CG1 ILE A 313      -4.279  12.203   3.964  1.00  0.95           C  
ATOM   2444  CG2 ILE A 313      -6.791  12.451   4.011  1.00  0.95           C  
ATOM   2445  CD1 ILE A 313      -4.203  11.961   2.463  1.00  0.94           C  
ATOM   2446  N   GLU A 314      -7.444  12.070   7.624  1.00  0.95           N  
ATOM   2447  CA  GLU A 314      -8.606  11.625   8.387  1.00  0.95           C  
ATOM   2448  C   GLU A 314      -9.905  12.082   7.732  1.00  0.95           C  
ATOM   2449  CB  GLU A 314      -8.533  12.140   9.827  1.00  0.94           C  
ATOM   2450  O   GLU A 314     -10.082  13.270   7.454  1.00  0.94           O  
ATOM   2451  CG  GLU A 314      -9.674  11.658  10.711  1.00  0.88           C  
ATOM   2452  CD  GLU A 314      -9.571  12.152  12.145  1.00  0.84           C  
ATOM   2453  OE1 GLU A 314      -8.840  13.136  12.397  1.00  0.84           O  
ATOM   2454  OE2 GLU A 314     -10.226  11.548  13.024  1.00  0.82           O  
ATOM   2455  N   ARG A 315     -10.760  11.190   7.499  1.00  0.95           N  
ATOM   2456  CA  ARG A 315     -12.125  11.541   7.120  1.00  0.95           C  
ATOM   2457  C   ARG A 315     -12.925  12.011   8.331  1.00  0.94           C  
ATOM   2458  CB  ARG A 315     -12.824  10.350   6.460  1.00  0.93           C  
ATOM   2459  O   ARG A 315     -13.212  11.224   9.235  1.00  0.93           O  
ATOM   2460  CG  ARG A 315     -14.223  10.661   5.953  1.00  0.88           C  
ATOM   2461  CD  ARG A 315     -14.868   9.447   5.299  1.00  0.85           C  
ATOM   2462  NE  ARG A 315     -16.254   9.710   4.924  1.00  0.83           N  
ATOM   2463  NH1 ARG A 315     -17.164   8.779   6.832  1.00  0.76           N  
ATOM   2464  NH2 ARG A 315     -18.531   9.673   5.223  1.00  0.73           N  
ATOM   2465  CZ  ARG A 315     -17.313   9.387   5.660  1.00  0.80           C  
ATOM   2466  N   THR A 316     -13.483  13.180   8.304  1.00  0.95           N  
ATOM   2467  CA  THR A 316     -14.015  13.820   9.502  1.00  0.94           C  
ATOM   2468  C   THR A 316     -15.541  13.835   9.476  1.00  0.93           C  
ATOM   2469  CB  THR A 316     -13.487  15.259   9.648  1.00  0.94           C  
ATOM   2470  O   THR A 316     -16.181  14.150  10.481  1.00  0.91           O  
ATOM   2471  CG2 THR A 316     -11.990  15.270   9.938  1.00  0.91           C  
ATOM   2472  OG1 THR A 316     -13.732  15.977   8.432  1.00  0.92           O  
ATOM   2473  N   GLY A 317     -16.156  13.580   8.311  1.00  0.93           N  
ATOM   2474  CA  GLY A 317     -17.602  13.523   8.168  1.00  0.93           C  
ATOM   2475  C   GLY A 317     -18.069  13.742   6.742  1.00  0.93           C  
ATOM   2476  O   GLY A 317     -17.271  13.677   5.804  1.00  0.93           O  
ATOM   2477  N   ILE A 318     -19.326  13.977   6.622  1.00  0.93           N  
ATOM   2478  CA  ILE A 318     -19.997  14.346   5.380  1.00  0.93           C  
ATOM   2479  C   ILE A 318     -20.845  15.596   5.603  1.00  0.93           C  
ATOM   2480  CB  ILE A 318     -20.875  13.191   4.848  1.00  0.92           C  
ATOM   2481  O   ILE A 318     -21.667  15.641   6.521  1.00  0.92           O  
ATOM   2482  CG1 ILE A 318     -20.020  11.945   4.591  1.00  0.89           C  
ATOM   2483  CG2 ILE A 318     -21.617  13.618   3.578  1.00  0.88           C  
ATOM   2484  CD1 ILE A 318     -20.823  10.717   4.183  1.00  0.86           C  
ATOM   2485  N   ILE A 319     -20.605  16.667   4.840  1.00  0.94           N  
ATOM   2486  CA  ILE A 319     -21.384  17.899   4.781  1.00  0.94           C  
ATOM   2487  C   ILE A 319     -21.978  18.068   3.384  1.00  0.94           C  
ATOM   2488  CB  ILE A 319     -20.524  19.129   5.150  1.00  0.94           C  
ATOM   2489  O   ILE A 319     -21.260  17.994   2.384  1.00  0.93           O  
ATOM   2490  CG1 ILE A 319     -19.953  18.976   6.564  1.00  0.94           C  
ATOM   2491  CG2 ILE A 319     -21.343  20.417   5.026  1.00  0.94           C  
ATOM   2492  CD1 ILE A 319     -18.981  20.079   6.961  1.00  0.93           C  
ATOM   2493  N   ASP A 320     -23.406  18.115   3.253  1.00  0.95           N  
ATOM   2494  CA  ASP A 320     -24.190  18.299   2.036  1.00  0.95           C  
ATOM   2495  C   ASP A 320     -23.872  17.216   1.008  1.00  0.94           C  
ATOM   2496  CB  ASP A 320     -23.934  19.684   1.437  1.00  0.94           C  
ATOM   2497  O   ASP A 320     -23.790  17.494  -0.191  1.00  0.92           O  
ATOM   2498  CG  ASP A 320     -24.290  20.815   2.386  1.00  0.93           C  
ATOM   2499  OD1 ASP A 320     -25.285  20.695   3.133  1.00  0.92           O  
ATOM   2500  OD2 ASP A 320     -23.570  21.837   2.385  1.00  0.93           O  
ATOM   2501  N   GLY A 321     -23.587  15.906   1.518  1.00  0.92           N  
ATOM   2502  CA  GLY A 321     -23.309  14.717   0.729  1.00  0.93           C  
ATOM   2503  C   GLY A 321     -21.878  14.655   0.227  1.00  0.93           C  
ATOM   2504  O   GLY A 321     -21.513  13.737  -0.510  1.00  0.92           O  
ATOM   2505  N   ILE A 322     -20.973  15.542   0.509  1.00  0.94           N  
ATOM   2506  CA  ILE A 322     -19.559  15.581   0.151  1.00  0.95           C  
ATOM   2507  C   ILE A 322     -18.708  15.255   1.376  1.00  0.95           C  
ATOM   2508  CB  ILE A 322     -19.160  16.957  -0.428  1.00  0.94           C  
ATOM   2509  O   ILE A 322     -18.856  15.882   2.428  1.00  0.95           O  
ATOM   2510  CG1 ILE A 322     -19.987  17.269  -1.681  1.00  0.94           C  
ATOM   2511  CG2 ILE A 322     -17.661  16.999  -0.737  1.00  0.94           C  
ATOM   2512  CD1 ILE A 322     -19.747  18.661  -2.250  1.00  0.92           C  
ATOM   2513  N   ALA A 323     -17.829  14.315   1.284  1.00  0.94           N  
ATOM   2514  CA  ALA A 323     -16.940  13.894   2.363  1.00  0.94           C  
ATOM   2515  C   ALA A 323     -15.913  14.977   2.681  1.00  0.95           C  
ATOM   2516  CB  ALA A 323     -16.236  12.590   1.994  1.00  0.93           C  
ATOM   2517  O   ALA A 323     -15.373  15.616   1.775  1.00  0.95           O  
ATOM   2518  N   GLN A 324     -15.660  15.161   4.000  1.00  0.95           N  
ATOM   2519  CA  GLN A 324     -14.663  16.082   4.536  1.00  0.96           C  
ATOM   2520  C   GLN A 324     -13.423  15.333   5.015  1.00  0.95           C  
ATOM   2521  CB  GLN A 324     -15.255  16.906   5.681  1.00  0.95           C  
ATOM   2522  O   GLN A 324     -13.531  14.354   5.757  1.00  0.95           O  
ATOM   2523  CG  GLN A 324     -16.532  17.647   5.310  1.00  0.94           C  
ATOM   2524  CD  GLN A 324     -16.334  18.619   4.162  1.00  0.94           C  
ATOM   2525  NE2 GLN A 324     -17.107  18.442   3.095  1.00  0.93           N  
ATOM   2526  OE1 GLN A 324     -15.495  19.522   4.233  1.00  0.93           O  
ATOM   2527  N   PHE A 325     -12.272  15.790   4.593  1.00  0.95           N  
ATOM   2528  CA  PHE A 325     -10.995  15.199   4.975  1.00  0.96           C  
ATOM   2529  C   PHE A 325     -10.106  16.228   5.663  1.00  0.95           C  
ATOM   2530  CB  PHE A 325     -10.279  14.623   3.750  1.00  0.96           C  
ATOM   2531  O   PHE A 325     -10.132  17.410   5.315  1.00  0.94           O  
ATOM   2532  CG  PHE A 325     -10.967  13.425   3.152  1.00  0.96           C  
ATOM   2533  CD1 PHE A 325     -10.598  12.137   3.524  1.00  0.95           C  
ATOM   2534  CD2 PHE A 325     -11.983  13.586   2.219  1.00  0.95           C  
ATOM   2535  CE1 PHE A 325     -11.233  11.027   2.973  1.00  0.95           C  
ATOM   2536  CE2 PHE A 325     -12.622  12.481   1.664  1.00  0.95           C  
ATOM   2537  CZ  PHE A 325     -12.245  11.202   2.042  1.00  0.95           C  
ATOM   2538  N   LYS A 326      -9.355  15.752   6.613  1.00  0.96           N  
ATOM   2539  CA  LYS A 326      -8.372  16.536   7.354  1.00  0.96           C  
ATOM   2540  C   LYS A 326      -6.987  15.899   7.275  1.00  0.95           C  
ATOM   2541  CB  LYS A 326      -8.796  16.685   8.816  1.00  0.95           C  
ATOM   2542  O   LYS A 326      -6.797  14.759   7.704  1.00  0.95           O  
ATOM   2543  CG  LYS A 326      -7.876  17.575   9.640  1.00  0.90           C  
ATOM   2544  CD  LYS A 326      -8.371  17.714  11.074  1.00  0.87           C  
ATOM   2545  CE  LYS A 326      -7.434  18.578  11.908  1.00  0.84           C  
ATOM   2546  NZ  LYS A 326      -7.871  18.652  13.334  1.00  0.83           N  
ATOM   2547  N   ILE A 327      -5.983  16.653   6.715  1.00  0.96           N  
ATOM   2548  CA  ILE A 327      -4.580  16.255   6.747  1.00  0.96           C  
ATOM   2549  C   ILE A 327      -3.906  16.836   7.988  1.00  0.96           C  
ATOM   2550  CB  ILE A 327      -3.835  16.707   5.471  1.00  0.95           C  
ATOM   2551  O   ILE A 327      -3.929  18.050   8.203  1.00  0.95           O  
ATOM   2552  CG1 ILE A 327      -4.562  16.202   4.220  1.00  0.89           C  
ATOM   2553  CG2 ILE A 327      -2.382  16.222   5.493  1.00  0.90           C  
ATOM   2554  CD1 ILE A 327      -3.935  16.661   2.911  1.00  0.86           C  
ATOM   2555  N   ARG A 328      -3.266  15.993   8.837  1.00  0.95           N  
ATOM   2556  CA  ARG A 328      -2.558  16.408  10.044  1.00  0.95           C  
ATOM   2557  C   ARG A 328      -1.379  15.484  10.332  1.00  0.95           C  
ATOM   2558  CB  ARG A 328      -3.508  16.435  11.243  1.00  0.94           C  
ATOM   2559  O   ARG A 328      -1.277  14.400   9.754  1.00  0.95           O  
ATOM   2560  CG  ARG A 328      -4.120  15.083  11.575  1.00  0.92           C  
ATOM   2561  CD  ARG A 328      -4.984  15.147  12.826  1.00  0.91           C  
ATOM   2562  NE  ARG A 328      -5.543  13.841  13.162  1.00  0.89           N  
ATOM   2563  NH1 ARG A 328      -3.730  13.160  14.423  1.00  0.86           N  
ATOM   2564  NH2 ARG A 328      -5.534  11.771  14.157  1.00  0.85           N  
ATOM   2565  CZ  ARG A 328      -4.934  12.927  13.913  1.00  0.87           C  
ATOM   2566  N   GLN A 329      -0.475  15.851  11.235  1.00  0.94           N  
ATOM   2567  CA  GLN A 329       0.537  14.967  11.804  1.00  0.94           C  
ATOM   2568  C   GLN A 329      -0.108  13.824  12.583  1.00  0.95           C  
ATOM   2569  CB  GLN A 329       1.487  15.750  12.711  1.00  0.92           C  
ATOM   2570  O   GLN A 329      -1.170  13.996  13.184  1.00  0.94           O  
ATOM   2571  CG  GLN A 329       2.378  16.734  11.965  1.00  0.83           C  
ATOM   2572  CD  GLN A 329       3.333  17.474  12.884  1.00  0.79           C  
ATOM   2573  NE2 GLN A 329       4.192  18.303  12.302  1.00  0.75           N  
ATOM   2574  OE1 GLN A 329       3.297  17.302  14.106  1.00  0.79           O  
ATOM   2575  N   GLY A 330       0.503  12.632  12.523  1.00  0.95           N  
ATOM   2576  CA  GLY A 330       0.074  11.507  13.338  1.00  0.95           C  
ATOM   2577  C   GLY A 330       0.312  11.719  14.822  1.00  0.94           C  
ATOM   2578  O   GLY A 330       1.264  12.398  15.212  1.00  0.92           O  
ATOM   2579  N   ASP A 331      -0.575  11.162  15.634  1.00  0.95           N  
ATOM   2580  CA  ASP A 331      -0.439  11.233  17.086  1.00  0.95           C  
ATOM   2581  C   ASP A 331       0.622  10.255  17.586  1.00  0.94           C  
ATOM   2582  CB  ASP A 331      -1.779  10.946  17.765  1.00  0.94           C  
ATOM   2583  O   ASP A 331       0.335   9.390  18.417  1.00  0.93           O  
ATOM   2584  CG  ASP A 331      -2.840  11.985  17.445  1.00  0.92           C  
ATOM   2585  OD1 ASP A 331      -2.521  13.194  17.419  1.00  0.90           O  
ATOM   2586  OD2 ASP A 331      -4.005  11.592  17.221  1.00  0.91           O  
ATOM   2587  N   TRP A 332       1.838  10.412  17.151  1.00  0.96           N  
ATOM   2588  CA  TRP A 332       2.968   9.535  17.438  1.00  0.96           C  
ATOM   2589  C   TRP A 332       3.386   9.647  18.901  1.00  0.95           C  
ATOM   2590  CB  TRP A 332       4.154   9.870  16.528  1.00  0.96           C  
ATOM   2591  O   TRP A 332       3.686  10.741  19.385  1.00  0.92           O  
ATOM   2592  CG  TRP A 332       3.840   9.789  15.065  1.00  0.96           C  
ATOM   2593  CD1 TRP A 332       3.655  10.834  14.203  1.00  0.94           C  
ATOM   2594  CD2 TRP A 332       3.669   8.596  14.292  1.00  0.94           C  
ATOM   2595  CE2 TRP A 332       3.383   8.994  12.968  1.00  0.94           C  
ATOM   2596  CE3 TRP A 332       3.731   7.229  14.592  1.00  0.95           C  
ATOM   2597  NE1 TRP A 332       3.380  10.362  12.940  1.00  0.95           N  
ATOM   2598  CH2 TRP A 332       3.226   6.740  12.263  1.00  0.93           C  
ATOM   2599  CZ2 TRP A 332       3.159   8.071  11.943  1.00  0.94           C  
ATOM   2600  CZ3 TRP A 332       3.508   6.312  13.571  1.00  0.94           C  
ATOM   2601  N   GLU A 333       3.453   8.529  19.591  1.00  0.97           N  
ATOM   2602  CA  GLU A 333       3.712   8.471  21.026  1.00  0.96           C  
ATOM   2603  C   GLU A 333       5.207   8.563  21.322  1.00  0.96           C  
ATOM   2604  CB  GLU A 333       3.136   7.185  21.625  1.00  0.96           C  
ATOM   2605  O   GLU A 333       6.023   7.975  20.610  1.00  0.96           O  
ATOM   2606  CG  GLU A 333       1.616   7.152  21.665  1.00  0.92           C  
ATOM   2607  CD  GLU A 333       1.024   8.072  22.721  1.00  0.89           C  
ATOM   2608  OE1 GLU A 333       1.783   8.586  23.573  1.00  0.88           O  
ATOM   2609  OE2 GLU A 333      -0.210   8.279  22.697  1.00  0.88           O  
ATOM   2610  N   ASP A 334       5.549   9.200  22.398  1.00  0.96           N  
ATOM   2611  CA  ASP A 334       6.895   9.235  22.963  1.00  0.96           C  
ATOM   2612  C   ASP A 334       7.124   8.058  23.908  1.00  0.96           C  
ATOM   2613  CB  ASP A 334       7.134  10.555  23.699  1.00  0.96           C  
ATOM   2614  O   ASP A 334       6.178   7.543  24.508  1.00  0.96           O  
ATOM   2615  CG  ASP A 334       7.276  11.740  22.760  1.00  0.94           C  
ATOM   2616  OD1 ASP A 334       7.712  11.553  21.603  1.00  0.93           O  
ATOM   2617  OD2 ASP A 334       6.952  12.871  23.181  1.00  0.92           O  
ATOM   2618  N   ARG A 335       8.436   7.763  24.069  1.00  0.97           N  
ATOM   2619  CA  ARG A 335       8.897   6.811  25.074  1.00  0.97           C  
ATOM   2620  C   ARG A 335       8.490   7.254  26.475  1.00  0.96           C  
ATOM   2621  CB  ARG A 335      10.416   6.643  24.998  1.00  0.96           C  
ATOM   2622  O   ARG A 335       8.873   8.336  26.926  1.00  0.96           O  
ATOM   2623  CG  ARG A 335      10.963   5.562  25.916  1.00  0.93           C  
ATOM   2624  CD  ARG A 335      12.484   5.504  25.876  1.00  0.90           C  
ATOM   2625  NE  ARG A 335      12.983   5.358  24.512  1.00  0.88           N  
ATOM   2626  NH1 ARG A 335      15.212   5.548  25.086  1.00  0.83           N  
ATOM   2627  NH2 ARG A 335      14.610   5.238  22.896  1.00  0.81           N  
ATOM   2628  CZ  ARG A 335      14.267   5.382  24.168  1.00  0.85           C  
ATOM   2629  N   LYS A 336       7.768   6.357  27.223  1.00  0.97           N  
ATOM   2630  CA  LYS A 336       7.209   6.688  28.530  1.00  0.97           C  
ATOM   2631  C   LYS A 336       7.937   5.943  29.645  1.00  0.96           C  
ATOM   2632  CB  LYS A 336       5.715   6.364  28.572  1.00  0.96           C  
ATOM   2633  O   LYS A 336       7.960   6.397  30.790  1.00  0.95           O  
ATOM   2634  CG  LYS A 336       4.859   7.272  27.701  1.00  0.94           C  
ATOM   2635  CD  LYS A 336       3.428   6.760  27.596  1.00  0.92           C  
ATOM   2636  CE  LYS A 336       2.604   7.597  26.627  1.00  0.89           C  
ATOM   2637  NZ  LYS A 336       1.385   6.868  26.164  1.00  0.87           N  
ATOM   2638  N   VAL A 337       8.653   4.831  29.276  1.00  0.97           N  
ATOM   2639  CA  VAL A 337       9.326   3.998  30.266  1.00  0.97           C  
ATOM   2640  C   VAL A 337      10.689   3.560  29.734  1.00  0.97           C  
ATOM   2641  CB  VAL A 337       8.478   2.761  30.640  1.00  0.97           C  
ATOM   2642  O   VAL A 337      10.931   3.599  28.525  1.00  0.97           O  
ATOM   2643  CG1 VAL A 337       7.142   3.187  31.247  1.00  0.93           C  
ATOM   2644  CG2 VAL A 337       8.253   1.879  29.413  1.00  0.93           C  
ATOM   2645  N   GLY A 338      11.519   3.142  30.635  1.00  0.97           N  
ATOM   2646  CA  GLY A 338      12.785   2.509  30.299  1.00  0.97           C  
ATOM   2647  C   GLY A 338      13.842   3.495  29.841  1.00  0.97           C  
ATOM   2648  O   GLY A 338      13.749   4.690  30.125  1.00  0.96           O  
ATOM   2649  N   ASP A 339      14.968   3.010  29.247  1.00  0.96           N  
ATOM   2650  CA  ASP A 339      16.094   3.735  28.667  1.00  0.95           C  
ATOM   2651  C   ASP A 339      16.477   3.159  27.306  1.00  0.96           C  
ATOM   2652  CB  ASP A 339      17.298   3.698  29.611  1.00  0.94           C  
ATOM   2653  O   ASP A 339      15.756   2.325  26.754  1.00  0.95           O  
ATOM   2654  CG  ASP A 339      17.733   2.286  29.964  1.00  0.91           C  
ATOM   2655  OD1 ASP A 339      17.494   1.357  29.162  1.00  0.88           O  
ATOM   2656  OD2 ASP A 339      18.316   2.101  31.054  1.00  0.88           O  
ATOM   2657  N   ASP A 340      17.631   3.520  26.762  1.00  0.94           N  
ATOM   2658  CA  ASP A 340      18.090   3.159  25.424  1.00  0.94           C  
ATOM   2659  C   ASP A 340      18.362   1.659  25.324  1.00  0.94           C  
ATOM   2660  CB  ASP A 340      19.349   3.947  25.058  1.00  0.94           C  
ATOM   2661  O   ASP A 340      18.342   1.091  24.230  1.00  0.93           O  
ATOM   2662  CG  ASP A 340      19.118   5.448  25.019  1.00  0.92           C  
ATOM   2663  OD1 ASP A 340      17.990   5.884  24.705  1.00  0.90           O  
ATOM   2664  OD2 ASP A 340      20.075   6.201  25.302  1.00  0.90           O  
ATOM   2665  N   LEU A 341      18.583   1.037  26.421  1.00  0.95           N  
ATOM   2666  CA  LEU A 341      18.874  -0.392  26.433  1.00  0.95           C  
ATOM   2667  C   LEU A 341      17.599  -1.205  26.630  1.00  0.95           C  
ATOM   2668  CB  LEU A 341      19.880  -0.725  27.538  1.00  0.93           C  
ATOM   2669  O   LEU A 341      17.413  -2.242  25.990  1.00  0.94           O  
ATOM   2670  CG  LEU A 341      20.315  -2.188  27.642  1.00  0.85           C  
ATOM   2671  CD1 LEU A 341      21.058  -2.611  26.379  1.00  0.78           C  
ATOM   2672  CD2 LEU A 341      21.183  -2.402  28.877  1.00  0.78           C  
ATOM   2673  N   THR A 342      16.631  -0.811  27.487  1.00  0.95           N  
ATOM   2674  CA  THR A 342      15.472  -1.592  27.904  1.00  0.96           C  
ATOM   2675  C   THR A 342      14.259  -1.266  27.038  1.00  0.96           C  
ATOM   2676  CB  THR A 342      15.131  -1.338  29.385  1.00  0.95           C  
ATOM   2677  O   THR A 342      13.357  -2.093  26.887  1.00  0.95           O  
ATOM   2678  CG2 THR A 342      16.286  -1.749  30.293  1.00  0.93           C  
ATOM   2679  OG1 THR A 342      14.861   0.056  29.574  1.00  0.94           O  
ATOM   2680  N   ASN A 343      14.237  -0.098  26.429  1.00  0.96           N  
ATOM   2681  CA  ASN A 343      13.234   0.392  25.489  1.00  0.96           C  
ATOM   2682  C   ASN A 343      13.868   1.215  24.372  1.00  0.95           C  
ATOM   2683  CB  ASN A 343      12.172   1.216  26.219  1.00  0.96           C  
ATOM   2684  O   ASN A 343      13.722   2.438  24.336  1.00  0.94           O  
ATOM   2685  CG  ASN A 343      10.939   1.461  25.372  1.00  0.96           C  
ATOM   2686  ND2 ASN A 343       9.951   2.139  25.945  1.00  0.95           N  
ATOM   2687  OD1 ASN A 343      10.874   1.044  24.213  1.00  0.95           O  
ATOM   2688  N   PRO A 344      14.767   0.557  23.572  1.00  0.95           N  
ATOM   2689  CA  PRO A 344      15.536   1.262  22.544  1.00  0.95           C  
ATOM   2690  C   PRO A 344      14.649   2.028  21.566  1.00  0.95           C  
ATOM   2691  CB  PRO A 344      16.288   0.135  21.832  1.00  0.94           C  
ATOM   2692  O   PRO A 344      13.456   1.735  21.448  1.00  0.95           O  
ATOM   2693  CG  PRO A 344      15.418  -1.068  21.995  1.00  0.93           C  
ATOM   2694  CD  PRO A 344      14.754  -0.998  23.340  1.00  0.93           C  
ATOM   2695  N   MET A 345      15.270   2.988  20.882  1.00  0.95           N  
ATOM   2696  CA  MET A 345      14.634   3.639  19.740  1.00  0.95           C  
ATOM   2697  C   MET A 345      14.332   2.629  18.637  1.00  0.95           C  
ATOM   2698  CB  MET A 345      15.523   4.758  19.194  1.00  0.94           C  
ATOM   2699  O   MET A 345      15.118   1.711  18.397  1.00  0.95           O  
ATOM   2700  CG  MET A 345      15.627   5.962  20.116  1.00  0.89           C  
ATOM   2701  SD  MET A 345      14.005   6.774  20.397  1.00  0.88           S  
ATOM   2702  CE  MET A 345      14.441   7.897  21.753  1.00  0.80           C  
ATOM   2703  N   PRO A 346      13.191   2.750  17.942  1.00  0.96           N  
ATOM   2704  CA  PRO A 346      12.917   1.852  16.817  1.00  0.96           C  
ATOM   2705  C   PRO A 346      13.979   1.936  15.723  1.00  0.96           C  
ATOM   2706  CB  PRO A 346      11.561   2.339  16.300  1.00  0.96           C  
ATOM   2707  O   PRO A 346      14.511   3.016  15.455  1.00  0.96           O  
ATOM   2708  CG  PRO A 346      10.946   3.057  17.458  1.00  0.95           C  
ATOM   2709  CD  PRO A 346      12.041   3.711  18.250  1.00  0.94           C  
ATOM   2710  N   SER A 347      14.195   0.904  14.999  1.00  0.94           N  
ATOM   2711  CA  SER A 347      15.358   0.698  14.143  1.00  0.94           C  
ATOM   2712  C   SER A 347      15.263   1.532  12.870  1.00  0.94           C  
ATOM   2713  CB  SER A 347      15.504  -0.781  13.784  1.00  0.93           C  
ATOM   2714  O   SER A 347      16.224   1.612  12.101  1.00  0.92           O  
ATOM   2715  OG  SER A 347      15.795  -1.553  14.937  1.00  0.84           O  
ATOM   2716  N   PHE A 348      14.118   2.146  12.613  1.00  0.94           N  
ATOM   2717  CA  PHE A 348      14.065   3.099  11.510  1.00  0.94           C  
ATOM   2718  C   PHE A 348      14.676   4.434  11.919  1.00  0.92           C  
ATOM   2719  CB  PHE A 348      12.620   3.303  11.043  1.00  0.93           C  
ATOM   2720  O   PHE A 348      14.729   5.370  11.118  1.00  0.89           O  
ATOM   2721  CG  PHE A 348      11.668   3.655  12.154  1.00  0.93           C  
ATOM   2722  CD1 PHE A 348      10.696   2.752  12.567  1.00  0.90           C  
ATOM   2723  CD2 PHE A 348      11.744   4.891  12.784  1.00  0.90           C  
ATOM   2724  CE1 PHE A 348       9.813   3.076  13.595  1.00  0.89           C  
ATOM   2725  CE2 PHE A 348      10.865   5.221  13.812  1.00  0.88           C  
ATOM   2726  CZ  PHE A 348       9.899   4.312  14.215  1.00  0.88           C  
ATOM   2727  N   ILE A 349      15.104   4.553  13.129  1.00  0.93           N  
ATOM   2728  CA  ILE A 349      15.916   5.658  13.629  1.00  0.92           C  
ATOM   2729  C   ILE A 349      17.345   5.178  13.874  1.00  0.88           C  
ATOM   2730  CB  ILE A 349      15.322   6.256  14.923  1.00  0.90           C  
ATOM   2731  O   ILE A 349      17.613   4.483  14.857  1.00  0.83           O  
ATOM   2732  CG1 ILE A 349      13.887   6.738  14.679  1.00  0.87           C  
ATOM   2733  CG2 ILE A 349      16.201   7.396  15.445  1.00  0.86           C  
ATOM   2734  CD1 ILE A 349      13.175   7.223  15.934  1.00  0.84           C  
ATOM   2735  N   ASP A 350      18.263   5.484  13.001  1.00  0.87           N  
ATOM   2736  CA  ASP A 350      19.705   5.309  13.147  1.00  0.87           C  
ATOM   2737  C   ASP A 350      20.441   6.632  12.944  1.00  0.87           C  
ATOM   2738  CB  ASP A 350      20.221   4.263  12.157  1.00  0.86           C  
ATOM   2739  O   ASP A 350      20.352   7.241  11.876  1.00  0.85           O  
ATOM   2740  CG  ASP A 350      21.662   3.860  12.418  1.00  0.85           C  
ATOM   2741  OD1 ASP A 350      22.433   4.675  12.970  1.00  0.86           O  
ATOM   2742  OD2 ASP A 350      22.031   2.719  12.066  1.00  0.84           O  
ATOM   2743  N   GLU A 351      21.115   7.099  13.968  1.00  0.84           N  
ATOM   2744  CA  GLU A 351      21.814   8.380  13.926  1.00  0.85           C  
ATOM   2745  C   GLU A 351      23.072   8.296  13.066  1.00  0.83           C  
ATOM   2746  CB  GLU A 351      22.174   8.843  15.340  1.00  0.81           C  
ATOM   2747  O   GLU A 351      23.483   9.287  12.459  1.00  0.81           O  
ATOM   2748  CG  GLU A 351      20.967   9.181  16.203  1.00  0.78           C  
ATOM   2749  CD  GLU A 351      21.339   9.815  17.534  1.00  0.76           C  
ATOM   2750  OE1 GLU A 351      22.545   9.866  17.866  1.00  0.79           O  
ATOM   2751  OE2 GLU A 351      20.417  10.263  18.251  1.00  0.78           O  
ATOM   2752  N   GLU A 352      23.591   7.152  13.021  1.00  0.87           N  
ATOM   2753  CA  GLU A 352      24.818   6.942  12.259  1.00  0.88           C  
ATOM   2754  C   GLU A 352      24.515   6.704  10.782  1.00  0.88           C  
ATOM   2755  CB  GLU A 352      25.611   5.765  12.830  1.00  0.86           C  
ATOM   2756  O   GLU A 352      25.212   7.224   9.908  1.00  0.87           O  
ATOM   2757  CG  GLU A 352      26.058   5.965  14.271  1.00  0.82           C  
ATOM   2758  CD  GLU A 352      26.993   4.874  14.767  1.00  0.80           C  
ATOM   2759  OE1 GLU A 352      27.169   3.857  14.058  1.00  0.84           O  
ATOM   2760  OE2 GLU A 352      27.553   5.036  15.874  1.00  0.84           O  
ATOM   2761  N   VAL A 353      23.452   5.943  10.553  1.00  0.87           N  
ATOM   2762  CA  VAL A 353      23.033   5.628   9.191  1.00  0.88           C  
ATOM   2763  C   VAL A 353      21.592   6.087   8.974  1.00  0.88           C  
ATOM   2764  CB  VAL A 353      23.161   4.118   8.891  1.00  0.86           C  
ATOM   2765  O   VAL A 353      20.651   5.319   9.186  1.00  0.87           O  
ATOM   2766  CG1 VAL A 353      22.878   3.834   7.417  1.00  0.85           C  
ATOM   2767  CG2 VAL A 353      24.551   3.614   9.279  1.00  0.83           C  
ATOM   2768  N   PRO A 354      21.400   7.338   8.610  1.00  0.88           N  
ATOM   2769  CA  PRO A 354      20.052   7.861   8.374  1.00  0.89           C  
ATOM   2770  C   PRO A 354      19.224   6.966   7.455  1.00  0.89           C  
ATOM   2771  CB  PRO A 354      20.311   9.222   7.723  1.00  0.87           C  
ATOM   2772  O   PRO A 354      19.569   6.790   6.284  1.00  0.88           O  
ATOM   2773  CG  PRO A 354      21.657   9.636   8.224  1.00  0.86           C  
ATOM   2774  CD  PRO A 354      22.530   8.417   8.308  1.00  0.87           C  
ATOM   2775  N   GLN A 355      18.144   6.574   7.939  1.00  0.91           N  
ATOM   2776  CA  GLN A 355      17.256   5.648   7.244  1.00  0.91           C  
ATOM   2777  C   GLN A 355      15.933   6.318   6.887  1.00  0.92           C  
ATOM   2778  CB  GLN A 355      17.001   4.405   8.099  1.00  0.88           C  
ATOM   2779  O   GLN A 355      15.477   7.220   7.593  1.00  0.92           O  
ATOM   2780  CG  GLN A 355      18.248   3.570   8.358  1.00  0.78           C  
ATOM   2781  CD  GLN A 355      17.932   2.212   8.955  1.00  0.75           C  
ATOM   2782  NE2 GLN A 355      18.967   1.419   9.207  1.00  0.68           N  
ATOM   2783  OE1 GLN A 355      16.766   1.878   9.189  1.00  0.74           O  
ATOM   2784  N   THR A 356      15.312   5.871   5.806  1.00  0.94           N  
ATOM   2785  CA  THR A 356      13.949   6.228   5.428  1.00  0.95           C  
ATOM   2786  C   THR A 356      13.007   5.042   5.616  1.00  0.95           C  
ATOM   2787  CB  THR A 356      13.883   6.714   3.968  1.00  0.94           C  
ATOM   2788  O   THR A 356      13.420   3.888   5.487  1.00  0.95           O  
ATOM   2789  CG2 THR A 356      14.742   7.957   3.762  1.00  0.90           C  
ATOM   2790  OG1 THR A 356      14.353   5.673   3.103  1.00  0.91           O  
ATOM   2791  N   ILE A 357      11.786   5.298   5.928  1.00  0.96           N  
ATOM   2792  CA  ILE A 357      10.758   4.263   5.880  1.00  0.96           C  
ATOM   2793  C   ILE A 357      10.440   3.919   4.427  1.00  0.96           C  
ATOM   2794  CB  ILE A 357       9.475   4.706   6.619  1.00  0.96           C  
ATOM   2795  O   ILE A 357       9.955   4.766   3.673  1.00  0.95           O  
ATOM   2796  CG1 ILE A 357       9.783   5.008   8.090  1.00  0.95           C  
ATOM   2797  CG2 ILE A 357       8.385   3.638   6.496  1.00  0.95           C  
ATOM   2798  CD1 ILE A 357       8.649   5.704   8.829  1.00  0.94           C  
ATOM   2799  N   GLY A 358      10.734   2.634   4.097  1.00  0.95           N  
ATOM   2800  CA  GLY A 358      10.584   2.118   2.746  1.00  0.95           C  
ATOM   2801  C   GLY A 358       9.148   1.780   2.391  1.00  0.95           C  
ATOM   2802  O   GLY A 358       8.717   1.995   1.257  1.00  0.94           O  
ATOM   2803  N   GLY A 359       8.339   1.302   3.346  1.00  0.96           N  
ATOM   2804  CA  GLY A 359       6.957   0.903   3.134  1.00  0.96           C  
ATOM   2805  C   GLY A 359       6.162   0.797   4.422  1.00  0.96           C  
ATOM   2806  O   GLY A 359       6.735   0.809   5.514  1.00  0.96           O  
ATOM   2807  N   MET A 360       4.817   0.758   4.258  1.00  0.97           N  
ATOM   2808  CA  MET A 360       3.855   0.565   5.339  1.00  0.97           C  
ATOM   2809  C   MET A 360       2.906  -0.587   5.025  1.00  0.97           C  
ATOM   2810  CB  MET A 360       3.058   1.847   5.585  1.00  0.96           C  
ATOM   2811  O   MET A 360       2.467  -0.741   3.884  1.00  0.96           O  
ATOM   2812  CG  MET A 360       3.921   3.047   5.940  1.00  0.93           C  
ATOM   2813  SD  MET A 360       2.925   4.538   6.330  1.00  0.92           S  
ATOM   2814  CE  MET A 360       2.125   4.818   4.726  1.00  0.86           C  
ATOM   2815  N   PHE A 361       2.563  -1.399   6.037  1.00  0.97           N  
ATOM   2816  CA  PHE A 361       1.536  -2.429   5.935  1.00  0.97           C  
ATOM   2817  C   PHE A 361       0.938  -2.736   7.303  1.00  0.97           C  
ATOM   2818  CB  PHE A 361       2.114  -3.706   5.317  1.00  0.97           C  
ATOM   2819  O   PHE A 361       1.435  -2.257   8.325  1.00  0.97           O  
ATOM   2820  CG  PHE A 361       3.183  -4.356   6.153  1.00  0.97           C  
ATOM   2821  CD1 PHE A 361       4.485  -3.870   6.141  1.00  0.96           C  
ATOM   2822  CD2 PHE A 361       2.886  -5.452   6.952  1.00  0.95           C  
ATOM   2823  CE1 PHE A 361       5.477  -4.470   6.914  1.00  0.94           C  
ATOM   2824  CE2 PHE A 361       3.872  -6.056   7.727  1.00  0.94           C  
ATOM   2825  CZ  PHE A 361       5.167  -5.564   7.706  1.00  0.94           C  
ATOM   2826  N   MET A 362      -0.116  -3.466   7.295  1.00  0.97           N  
ATOM   2827  CA  MET A 362      -0.780  -3.912   8.516  1.00  0.97           C  
ATOM   2828  C   MET A 362      -0.669  -5.425   8.674  1.00  0.96           C  
ATOM   2829  CB  MET A 362      -2.252  -3.494   8.513  1.00  0.96           C  
ATOM   2830  O   MET A 362      -0.890  -6.171   7.719  1.00  0.95           O  
ATOM   2831  CG  MET A 362      -2.463  -1.995   8.654  1.00  0.87           C  
ATOM   2832  SD  MET A 362      -1.802  -1.339  10.235  1.00  0.80           S  
ATOM   2833  CE  MET A 362      -2.839  -2.245  11.417  1.00  0.74           C  
ATOM   2834  N   VAL A 363      -0.358  -5.815   9.904  1.00  0.97           N  
ATOM   2835  CA  VAL A 363      -0.414  -7.233  10.244  1.00  0.96           C  
ATOM   2836  C   VAL A 363      -0.837  -7.399  11.701  1.00  0.96           C  
ATOM   2837  CB  VAL A 363       0.945  -7.928  10.001  1.00  0.95           C  
ATOM   2838  O   VAL A 363      -0.329  -6.705  12.585  1.00  0.95           O  
ATOM   2839  CG1 VAL A 363       2.024  -7.337  10.905  1.00  0.84           C  
ATOM   2840  CG2 VAL A 363       0.820  -9.434  10.226  1.00  0.84           C  
ATOM   2841  N   GLN A 364      -1.880  -8.209  11.921  1.00  0.96           N  
ATOM   2842  CA  GLN A 364      -2.421  -8.583  13.224  1.00  0.96           C  
ATOM   2843  C   GLN A 364      -2.656  -7.352  14.095  1.00  0.96           C  
ATOM   2844  CB  GLN A 364      -1.483  -9.558  13.935  1.00  0.95           C  
ATOM   2845  O   GLN A 364      -2.218  -7.307  15.246  1.00  0.95           O  
ATOM   2846  CG  GLN A 364      -1.389 -10.922  13.264  1.00  0.92           C  
ATOM   2847  CD  GLN A 364      -0.600 -11.926  14.083  1.00  0.89           C  
ATOM   2848  NE2 GLN A 364      -0.636 -13.188  13.669  1.00  0.89           N  
ATOM   2849  OE1 GLN A 364       0.038 -11.570  15.079  1.00  0.89           O  
ATOM   2850  N   ASN A 365      -3.281  -6.359  13.575  1.00  0.96           N  
ATOM   2851  CA  ASN A 365      -3.694  -5.106  14.196  1.00  0.96           C  
ATOM   2852  C   ASN A 365      -2.493  -4.284  14.654  1.00  0.97           C  
ATOM   2853  CB  ASN A 365      -4.634  -5.374  15.373  1.00  0.95           C  
ATOM   2854  O   ASN A 365      -2.579  -3.544  15.635  1.00  0.96           O  
ATOM   2855  CG  ASN A 365      -5.387  -4.134  15.814  1.00  0.87           C  
ATOM   2856  ND2 ASN A 365      -5.847  -4.131  17.059  1.00  0.83           N  
ATOM   2857  OD1 ASN A 365      -5.555  -3.187  15.041  1.00  0.81           O  
ATOM   2858  N   ARG A 366      -1.306  -4.442  13.935  1.00  0.97           N  
ATOM   2859  CA  ARG A 366      -0.107  -3.624  14.082  1.00  0.97           C  
ATOM   2860  C   ARG A 366       0.195  -2.859  12.798  1.00  0.97           C  
ATOM   2861  CB  ARG A 366       1.093  -4.491  14.470  1.00  0.97           C  
ATOM   2862  O   ARG A 366       0.160  -3.431  11.706  1.00  0.97           O  
ATOM   2863  CG  ARG A 366       0.946  -5.178  15.818  1.00  0.97           C  
ATOM   2864  CD  ARG A 366       2.102  -6.129  16.095  1.00  0.97           C  
ATOM   2865  NE  ARG A 366       1.957  -6.791  17.389  1.00  0.95           N  
ATOM   2866  NH1 ARG A 366       3.087  -5.164  18.579  1.00  0.93           N  
ATOM   2867  NH2 ARG A 366       2.240  -7.001  19.658  1.00  0.92           N  
ATOM   2868  CZ  ARG A 366       2.428  -6.317  18.539  1.00  0.95           C  
ATOM   2869  N   LEU A 367       0.430  -1.585  12.965  1.00  0.98           N  
ATOM   2870  CA  LEU A 367       1.085  -0.831  11.902  1.00  0.98           C  
ATOM   2871  C   LEU A 367       2.563  -1.196  11.807  1.00  0.98           C  
ATOM   2872  CB  LEU A 367       0.933   0.673  12.140  1.00  0.97           C  
ATOM   2873  O   LEU A 367       3.299  -1.082  12.789  1.00  0.98           O  
ATOM   2874  CG  LEU A 367       1.586   1.592  11.106  1.00  0.97           C  
ATOM   2875  CD1 LEU A 367       0.956   1.379   9.734  1.00  0.96           C  
ATOM   2876  CD2 LEU A 367       1.465   3.051  11.535  1.00  0.95           C  
ATOM   2877  N   CYS A 368       2.993  -1.647  10.686  1.00  0.98           N  
ATOM   2878  CA  CYS A 368       4.374  -2.037  10.428  1.00  0.98           C  
ATOM   2879  C   CYS A 368       5.015  -1.123   9.390  1.00  0.98           C  
ATOM   2880  CB  CYS A 368       4.442  -3.488   9.954  1.00  0.97           C  
ATOM   2881  O   CYS A 368       4.388  -0.782   8.386  1.00  0.97           O  
ATOM   2882  SG  CYS A 368       3.888  -4.684  11.189  1.00  0.97           S  
ATOM   2883  N   PHE A 369       6.267  -0.810   9.608  1.00  0.97           N  
ATOM   2884  CA  PHE A 369       7.142  -0.101   8.683  1.00  0.97           C  
ATOM   2885  C   PHE A 369       8.266  -1.008   8.196  1.00  0.97           C  
ATOM   2886  CB  PHE A 369       7.728   1.150   9.347  1.00  0.97           C  
ATOM   2887  O   PHE A 369       8.794  -1.816   8.963  1.00  0.96           O  
ATOM   2888  CG  PHE A 369       6.697   2.185   9.707  1.00  0.97           C  
ATOM   2889  CD1 PHE A 369       5.568   2.365   8.918  1.00  0.96           C  
ATOM   2890  CD2 PHE A 369       6.858   2.978  10.836  1.00  0.96           C  
ATOM   2891  CE1 PHE A 369       4.612   3.323   9.249  1.00  0.95           C  
ATOM   2892  CE2 PHE A 369       5.907   3.937  11.173  1.00  0.95           C  
ATOM   2893  CZ  PHE A 369       4.785   4.109  10.378  1.00  0.94           C  
ATOM   2894  N   THR A 370       8.602  -0.889   6.967  1.00  0.96           N  
ATOM   2895  CA  THR A 370       9.871  -1.401   6.462  1.00  0.96           C  
ATOM   2896  C   THR A 370      10.919  -0.294   6.411  1.00  0.96           C  
ATOM   2897  CB  THR A 370       9.706  -2.021   5.062  1.00  0.96           C  
ATOM   2898  O   THR A 370      10.664   0.785   5.872  1.00  0.95           O  
ATOM   2899  CG2 THR A 370       8.758  -3.215   5.097  1.00  0.94           C  
ATOM   2900  OG1 THR A 370       9.179  -1.032   4.168  1.00  0.93           O  
ATOM   2901  N   ALA A 371      12.076  -0.545   7.004  1.00  0.95           N  
ATOM   2902  CA  ALA A 371      13.237   0.340   6.955  1.00  0.94           C  
ATOM   2903  C   ALA A 371      14.531  -0.459   6.825  1.00  0.93           C  
ATOM   2904  CB  ALA A 371      13.284   1.225   8.198  1.00  0.94           C  
ATOM   2905  O   ALA A 371      14.876  -1.241   7.713  1.00  0.91           O  
ATOM   2906  N   GLY A 372      15.239  -0.243   5.706  1.00  0.92           N  
ATOM   2907  CA  GLY A 372      16.339  -1.135   5.378  1.00  0.92           C  
ATOM   2908  C   GLY A 372      15.930  -2.595   5.331  1.00  0.92           C  
ATOM   2909  O   GLY A 372      15.035  -2.970   4.571  1.00  0.90           O  
ATOM   2910  N   GLU A 373      16.514  -3.369   6.247  1.00  0.91           N  
ATOM   2911  CA  GLU A 373      16.314  -4.814   6.323  1.00  0.92           C  
ATOM   2912  C   GLU A 373      15.312  -5.175   7.416  1.00  0.92           C  
ATOM   2913  CB  GLU A 373      17.645  -5.528   6.572  1.00  0.89           C  
ATOM   2914  O   GLU A 373      15.059  -6.355   7.669  1.00  0.91           O  
ATOM   2915  CG  GLU A 373      18.687  -5.280   5.492  1.00  0.83           C  
ATOM   2916  CD  GLU A 373      19.994  -6.017   5.739  1.00  0.79           C  
ATOM   2917  OE1 GLU A 373      20.255  -6.419   6.896  1.00  0.78           O  
ATOM   2918  OE2 GLU A 373      20.764  -6.193   4.769  1.00  0.76           O  
ATOM   2919  N   ALA A 374      14.807  -4.220   8.014  1.00  0.93           N  
ATOM   2920  CA  ALA A 374      13.998  -4.447   9.208  1.00  0.94           C  
ATOM   2921  C   ALA A 374      12.519  -4.207   8.923  1.00  0.95           C  
ATOM   2922  CB  ALA A 374      14.469  -3.548  10.349  1.00  0.93           C  
ATOM   2923  O   ALA A 374      12.167  -3.326   8.135  1.00  0.95           O  
ATOM   2924  N   VAL A 375      11.706  -4.952   9.570  1.00  0.96           N  
ATOM   2925  CA  VAL A 375      10.295  -4.672   9.815  1.00  0.96           C  
ATOM   2926  C   VAL A 375      10.103  -4.211  11.257  1.00  0.96           C  
ATOM   2927  CB  VAL A 375       9.413  -5.908   9.528  1.00  0.95           C  
ATOM   2928  O   VAL A 375      10.428  -4.939  12.198  1.00  0.95           O  
ATOM   2929  CG1 VAL A 375       7.957  -5.630   9.896  1.00  0.95           C  
ATOM   2930  CG2 VAL A 375       9.528  -6.316   8.061  1.00  0.95           C  
ATOM   2931  N   ILE A 376       9.557  -3.045  11.390  1.00  0.96           N  
ATOM   2932  CA  ILE A 376       9.295  -2.411  12.677  1.00  0.97           C  
ATOM   2933  C   ILE A 376       7.789  -2.339  12.921  1.00  0.97           C  
ATOM   2934  CB  ILE A 376       9.917  -0.998  12.748  1.00  0.96           C  
ATOM   2935  O   ILE A 376       7.067  -1.663  12.184  1.00  0.96           O  
ATOM   2936  CG1 ILE A 376      11.395  -1.045  12.343  1.00  0.93           C  
ATOM   2937  CG2 ILE A 376       9.752  -0.405  14.150  1.00  0.93           C  
ATOM   2938  CD1 ILE A 376      11.637  -0.821  10.856  1.00  0.89           C  
ATOM   2939  N   ALA A 377       7.330  -3.005  13.903  1.00  0.97           N  
ATOM   2940  CA  ALA A 377       5.908  -3.128  14.212  1.00  0.97           C  
ATOM   2941  C   ALA A 377       5.538  -2.291  15.433  1.00  0.97           C  
ATOM   2942  CB  ALA A 377       5.537  -4.591  14.441  1.00  0.97           C  
ATOM   2943  O   ALA A 377       6.233  -2.327  16.452  1.00  0.97           O  
ATOM   2944  N   SER A 378       4.418  -1.611  15.369  1.00  0.98           N  
ATOM   2945  CA  SER A 378       3.822  -0.876  16.479  1.00  0.98           C  
ATOM   2946  C   SER A 378       3.274  -1.824  17.540  1.00  0.97           C  
ATOM   2947  CB  SER A 378       2.706   0.042  15.978  1.00  0.97           C  
ATOM   2948  O   SER A 378       3.232  -3.038  17.333  1.00  0.97           O  
ATOM   2949  OG  SER A 378       1.580  -0.715  15.567  1.00  0.96           O  
ATOM   2950  N   ARG A 379       2.824  -1.250  18.650  1.00  0.97           N  
ATOM   2951  CA  ARG A 379       2.027  -1.995  19.620  1.00  0.97           C  
ATOM   2952  C   ARG A 379       0.692  -2.421  19.020  1.00  0.97           C  
ATOM   2953  CB  ARG A 379       1.793  -1.157  20.879  1.00  0.96           C  
ATOM   2954  O   ARG A 379       0.115  -1.701  18.202  1.00  0.96           O  
ATOM   2955  CG  ARG A 379       3.042  -0.945  21.719  1.00  0.90           C  
ATOM   2956  CD  ARG A 379       2.752  -0.113  22.961  1.00  0.86           C  
ATOM   2957  NE  ARG A 379       1.774  -0.763  23.828  1.00  0.83           N  
ATOM   2958  NH1 ARG A 379       1.185   1.166  24.955  1.00  0.76           N  
ATOM   2959  NH2 ARG A 379       0.189  -0.829  25.490  1.00  0.72           N  
ATOM   2960  CZ  ARG A 379       1.052  -0.140  24.756  1.00  0.77           C  
ATOM   2961  N   THR A 380       0.178  -3.522  19.474  1.00  0.96           N  
ATOM   2962  CA  THR A 380      -1.107  -4.024  18.998  1.00  0.96           C  
ATOM   2963  C   THR A 380      -2.225  -3.035  19.316  1.00  0.96           C  
ATOM   2964  CB  THR A 380      -1.437  -5.393  19.621  1.00  0.95           C  
ATOM   2965  O   THR A 380      -2.395  -2.631  20.468  1.00  0.95           O  
ATOM   2966  CG2 THR A 380      -2.737  -5.955  19.057  1.00  0.90           C  
ATOM   2967  OG1 THR A 380      -0.371  -6.309  19.339  1.00  0.92           O  
ATOM   2968  N   SER A 381      -2.901  -2.529  18.339  1.00  0.96           N  
ATOM   2969  CA  SER A 381      -4.047  -1.625  18.360  1.00  0.96           C  
ATOM   2970  C   SER A 381      -3.616  -0.192  18.654  1.00  0.96           C  
ATOM   2971  CB  SER A 381      -5.071  -2.082  19.400  1.00  0.95           C  
ATOM   2972  O   SER A 381      -4.429   0.732  18.590  1.00  0.95           O  
ATOM   2973  OG  SER A 381      -5.490  -3.411  19.143  1.00  0.91           O  
ATOM   2974  N   TYR A 382      -2.407   0.079  18.954  1.00  0.96           N  
ATOM   2975  CA  TYR A 382      -1.839   1.408  19.152  1.00  0.97           C  
ATOM   2976  C   TYR A 382      -0.870   1.758  18.028  1.00  0.97           C  
ATOM   2977  CB  TYR A 382      -1.123   1.491  20.503  1.00  0.96           C  
ATOM   2978  O   TYR A 382       0.347   1.766  18.229  1.00  0.96           O  
ATOM   2979  CG  TYR A 382      -2.036   1.286  21.687  1.00  0.94           C  
ATOM   2980  CD1 TYR A 382      -2.653   2.367  22.312  1.00  0.91           C  
ATOM   2981  CD2 TYR A 382      -2.284   0.011  22.184  1.00  0.90           C  
ATOM   2982  CE1 TYR A 382      -3.494   2.183  23.405  1.00  0.90           C  
ATOM   2983  CE2 TYR A 382      -3.123  -0.186  23.276  1.00  0.90           C  
ATOM   2984  OH  TYR A 382      -4.554   0.716  24.960  1.00  0.85           O  
ATOM   2985  CZ  TYR A 382      -3.723   0.905  23.878  1.00  0.89           C  
ATOM   2986  N   PHE A 383      -1.389   2.185  16.904  1.00  0.97           N  
ATOM   2987  CA  PHE A 383      -0.690   2.277  15.628  1.00  0.97           C  
ATOM   2988  C   PHE A 383       0.385   3.356  15.676  1.00  0.97           C  
ATOM   2989  CB  PHE A 383      -1.678   2.571  14.493  1.00  0.96           C  
ATOM   2990  O   PHE A 383       1.349   3.313  14.909  1.00  0.96           O  
ATOM   2991  CG  PHE A 383      -2.785   1.559  14.376  1.00  0.93           C  
ATOM   2992  CD1 PHE A 383      -2.562   0.223  14.687  1.00  0.87           C  
ATOM   2993  CD2 PHE A 383      -4.051   1.944  13.954  1.00  0.87           C  
ATOM   2994  CE1 PHE A 383      -3.585  -0.715  14.579  1.00  0.87           C  
ATOM   2995  CE2 PHE A 383      -5.079   1.012  13.844  1.00  0.85           C  
ATOM   2996  CZ  PHE A 383      -4.844  -0.317  14.156  1.00  0.86           C  
ATOM   2997  N   PHE A 384       0.271   4.216  16.554  1.00  0.97           N  
ATOM   2998  CA  PHE A 384       1.154   5.373  16.640  1.00  0.97           C  
ATOM   2999  C   PHE A 384       2.197   5.178  17.734  1.00  0.97           C  
ATOM   3000  CB  PHE A 384       0.348   6.648  16.905  1.00  0.97           C  
ATOM   3001  O   PHE A 384       2.957   6.097  18.045  1.00  0.96           O  
ATOM   3002  CG  PHE A 384      -0.674   6.953  15.843  1.00  0.96           C  
ATOM   3003  CD1 PHE A 384      -0.295   7.540  14.642  1.00  0.94           C  
ATOM   3004  CD2 PHE A 384      -2.014   6.651  16.046  1.00  0.94           C  
ATOM   3005  CE1 PHE A 384      -1.238   7.823  13.657  1.00  0.93           C  
ATOM   3006  CE2 PHE A 384      -2.963   6.930  15.066  1.00  0.92           C  
ATOM   3007  CZ  PHE A 384      -2.573   7.517  13.873  1.00  0.92           C  
ATOM   3008  N   ASP A 385       2.295   4.033  18.348  1.00  0.97           N  
ATOM   3009  CA  ASP A 385       3.190   3.752  19.467  1.00  0.97           C  
ATOM   3010  C   ASP A 385       4.157   2.621  19.127  1.00  0.97           C  
ATOM   3011  CB  ASP A 385       2.386   3.398  20.721  1.00  0.97           C  
ATOM   3012  O   ASP A 385       3.750   1.463  19.010  1.00  0.97           O  
ATOM   3013  CG  ASP A 385       3.246   3.301  21.968  1.00  0.97           C  
ATOM   3014  OD1 ASP A 385       4.485   3.435  21.868  1.00  0.95           O  
ATOM   3015  OD2 ASP A 385       2.680   3.085  23.062  1.00  0.94           O  
ATOM   3016  N   PHE A 386       5.417   2.968  19.080  1.00  0.97           N  
ATOM   3017  CA  PHE A 386       6.503   2.048  18.762  1.00  0.98           C  
ATOM   3018  C   PHE A 386       7.405   1.836  19.972  1.00  0.97           C  
ATOM   3019  CB  PHE A 386       7.325   2.574  17.581  1.00  0.97           C  
ATOM   3020  O   PHE A 386       8.539   1.373  19.834  1.00  0.96           O  
ATOM   3021  CG  PHE A 386       6.623   2.463  16.255  1.00  0.97           C  
ATOM   3022  CD1 PHE A 386       6.801   1.345  15.450  1.00  0.97           C  
ATOM   3023  CD2 PHE A 386       5.784   3.478  15.813  1.00  0.97           C  
ATOM   3024  CE1 PHE A 386       6.151   1.239  14.222  1.00  0.96           C  
ATOM   3025  CE2 PHE A 386       5.132   3.380  14.587  1.00  0.96           C  
ATOM   3026  CZ  PHE A 386       5.318   2.260  13.793  1.00  0.95           C  
ATOM   3027  N   PHE A 387       6.926   2.147  21.146  1.00  0.97           N  
ATOM   3028  CA  PHE A 387       7.648   1.956  22.398  1.00  0.97           C  
ATOM   3029  C   PHE A 387       6.911   0.976  23.304  1.00  0.97           C  
ATOM   3030  CB  PHE A 387       7.841   3.294  23.118  1.00  0.97           C  
ATOM   3031  O   PHE A 387       5.691   0.829  23.205  1.00  0.97           O  
ATOM   3032  CG  PHE A 387       8.711   4.267  22.369  1.00  0.97           C  
ATOM   3033  CD1 PHE A 387      10.091   4.109  22.341  1.00  0.96           C  
ATOM   3034  CD2 PHE A 387       8.147   5.340  21.691  1.00  0.96           C  
ATOM   3035  CE1 PHE A 387      10.898   5.008  21.648  1.00  0.95           C  
ATOM   3036  CE2 PHE A 387       8.947   6.243  20.996  1.00  0.95           C  
ATOM   3037  CZ  PHE A 387      10.322   6.075  20.977  1.00  0.95           C  
ATOM   3038  N   ARG A 388       7.608   0.336  24.177  1.00  0.97           N  
ATOM   3039  CA  ARG A 388       7.033  -0.558  25.176  1.00  0.97           C  
ATOM   3040  C   ARG A 388       6.237   0.223  26.217  1.00  0.96           C  
ATOM   3041  CB  ARG A 388       8.131  -1.375  25.861  1.00  0.96           C  
ATOM   3042  O   ARG A 388       6.648   1.307  26.635  1.00  0.96           O  
ATOM   3043  CG  ARG A 388       8.906  -2.280  24.917  1.00  0.95           C  
ATOM   3044  CD  ARG A 388      10.042  -3.000  25.630  1.00  0.93           C  
ATOM   3045  NE  ARG A 388       9.541  -3.995  26.573  1.00  0.91           N  
ATOM   3046  NH1 ARG A 388      11.605  -4.460  27.499  1.00  0.87           N  
ATOM   3047  NH2 ARG A 388       9.735  -5.550  28.252  1.00  0.86           N  
ATOM   3048  CZ  ARG A 388      10.295  -4.666  27.439  1.00  0.88           C  
ATOM   3049  N   TYR A 389       5.191  -0.443  26.672  1.00  0.97           N  
ATOM   3050  CA  TYR A 389       4.348   0.100  27.731  1.00  0.97           C  
ATOM   3051  C   TYR A 389       4.989  -0.105  29.098  1.00  0.96           C  
ATOM   3052  CB  TYR A 389       2.962  -0.551  27.701  1.00  0.96           C  
ATOM   3053  O   TYR A 389       4.896   0.761  29.971  1.00  0.94           O  
ATOM   3054  CG  TYR A 389       2.052  -0.093  28.815  1.00  0.90           C  
ATOM   3055  CD1 TYR A 389       1.458   1.167  28.782  1.00  0.83           C  
ATOM   3056  CD2 TYR A 389       1.785  -0.917  29.903  1.00  0.82           C  
ATOM   3057  CE1 TYR A 389       0.621   1.595  29.807  1.00  0.83           C  
ATOM   3058  CE2 TYR A 389       0.949  -0.500  30.933  1.00  0.83           C  
ATOM   3059  OH  TYR A 389      -0.456   1.173  31.894  1.00  0.72           O  
ATOM   3060  CZ  TYR A 389       0.372   0.755  30.877  1.00  0.81           C  
ATOM   3061  N   THR A 390       5.677  -1.222  29.269  1.00  0.97           N  
ATOM   3062  CA  THR A 390       6.434  -1.592  30.460  1.00  0.97           C  
ATOM   3063  C   THR A 390       7.734  -2.293  30.079  1.00  0.97           C  
ATOM   3064  CB  THR A 390       5.607  -2.504  31.386  1.00  0.97           C  
ATOM   3065  O   THR A 390       7.793  -2.998  29.069  1.00  0.97           O  
ATOM   3066  CG2 THR A 390       5.181  -3.778  30.664  1.00  0.94           C  
ATOM   3067  OG1 THR A 390       6.396  -2.856  32.529  1.00  0.94           O  
ATOM   3068  N   VAL A 391       8.771  -2.075  30.931  1.00  0.97           N  
ATOM   3069  CA  VAL A 391      10.055  -2.729  30.699  1.00  0.97           C  
ATOM   3070  C   VAL A 391      10.287  -3.803  31.760  1.00  0.96           C  
ATOM   3071  CB  VAL A 391      11.218  -1.712  30.707  1.00  0.96           C  
ATOM   3072  O   VAL A 391      11.257  -4.560  31.684  1.00  0.93           O  
ATOM   3073  CG1 VAL A 391      11.080  -0.725  29.549  1.00  0.90           C  
ATOM   3074  CG2 VAL A 391      11.270  -0.971  32.041  1.00  0.91           C  
ATOM   3075  N   ILE A 392       9.354  -3.933  32.752  1.00  0.95           N  
ATOM   3076  CA  ILE A 392       9.426  -4.902  33.840  1.00  0.95           C  
ATOM   3077  C   ILE A 392       9.073  -6.293  33.317  1.00  0.94           C  
ATOM   3078  CB  ILE A 392       8.488  -4.514  35.005  1.00  0.95           C  
ATOM   3079  O   ILE A 392       9.621  -7.295  33.782  1.00  0.92           O  
ATOM   3080  CG1 ILE A 392       8.902  -3.161  35.596  1.00  0.95           C  
ATOM   3081  CG2 ILE A 392       8.485  -5.603  36.082  1.00  0.95           C  
ATOM   3082  CD1 ILE A 392       7.961  -2.643  36.675  1.00  0.93           C  
ATOM   3083  N   SER A 393       8.192  -6.390  32.408  1.00  0.94           N  
ATOM   3084  CA  SER A 393       7.775  -7.632  31.765  1.00  0.94           C  
ATOM   3085  C   SER A 393       7.671  -7.465  30.253  1.00  0.95           C  
ATOM   3086  CB  SER A 393       6.434  -8.104  32.327  1.00  0.93           C  
ATOM   3087  O   SER A 393       7.307  -6.393  29.765  1.00  0.94           O  
ATOM   3088  OG  SER A 393       5.443  -7.102  32.172  1.00  0.89           O  
ATOM   3089  N   ALA A 394       8.001  -8.468  29.480  1.00  0.93           N  
ATOM   3090  CA  ALA A 394       7.703  -8.510  28.051  1.00  0.94           C  
ATOM   3091  C   ALA A 394       6.245  -8.886  27.806  1.00  0.94           C  
ATOM   3092  CB  ALA A 394       8.630  -9.495  27.343  1.00  0.92           C  
ATOM   3093  O   ALA A 394       5.765  -9.902  28.313  1.00  0.93           O  
ATOM   3094  N   LEU A 395       5.479  -8.058  27.070  1.00  0.95           N  
ATOM   3095  CA  LEU A 395       4.096  -8.310  26.681  1.00  0.95           C  
ATOM   3096  C   LEU A 395       4.016  -8.782  25.233  1.00  0.95           C  
ATOM   3097  CB  LEU A 395       3.249  -7.048  26.866  1.00  0.95           C  
ATOM   3098  O   LEU A 395       4.769  -8.309  24.379  1.00  0.95           O  
ATOM   3099  CG  LEU A 395       3.208  -6.460  28.278  1.00  0.94           C  
ATOM   3100  CD1 LEU A 395       2.343  -5.204  28.303  1.00  0.93           C  
ATOM   3101  CD2 LEU A 395       2.689  -7.493  29.272  1.00  0.93           C  
ATOM   3102  N   ALA A 396       3.072  -9.607  24.937  1.00  0.94           N  
ATOM   3103  CA  ALA A 396       2.804 -10.076  23.580  1.00  0.95           C  
ATOM   3104  C   ALA A 396       2.365  -8.925  22.680  1.00  0.95           C  
ATOM   3105  CB  ALA A 396       1.741 -11.171  23.596  1.00  0.93           C  
ATOM   3106  O   ALA A 396       2.526  -8.988  21.458  1.00  0.95           O  
ATOM   3107  N   THR A 397       1.960  -7.789  23.214  1.00  0.95           N  
ATOM   3108  CA  THR A 397       1.441  -6.615  22.521  1.00  0.96           C  
ATOM   3109  C   THR A 397       2.541  -5.579  22.313  1.00  0.96           C  
ATOM   3110  CB  THR A 397       0.273  -5.979  23.297  1.00  0.95           C  
ATOM   3111  O   THR A 397       2.311  -4.537  21.696  1.00  0.95           O  
ATOM   3112  CG2 THR A 397      -0.943  -6.900  23.315  1.00  0.92           C  
ATOM   3113  OG1 THR A 397       0.686  -5.725  24.646  1.00  0.93           O  
ATOM   3114  N   ASP A 398       3.783  -5.851  22.852  1.00  0.96           N  
ATOM   3115  CA  ASP A 398       4.883  -4.897  22.744  1.00  0.97           C  
ATOM   3116  C   ASP A 398       5.290  -4.691  21.287  1.00  0.97           C  
ATOM   3117  CB  ASP A 398       6.085  -5.368  23.565  1.00  0.96           C  
ATOM   3118  O   ASP A 398       5.193  -5.613  20.474  1.00  0.97           O  
ATOM   3119  CG  ASP A 398       5.932  -5.094  25.051  1.00  0.95           C  
ATOM   3120  OD1 ASP A 398       5.097  -4.247  25.433  1.00  0.94           O  
ATOM   3121  OD2 ASP A 398       6.656  -5.730  25.847  1.00  0.93           O  
ATOM   3122  N   PRO A 399       5.746  -3.474  20.974  1.00  0.97           N  
ATOM   3123  CA  PRO A 399       6.376  -3.290  19.664  1.00  0.97           C  
ATOM   3124  C   PRO A 399       7.644  -4.124  19.497  1.00  0.97           C  
ATOM   3125  CB  PRO A 399       6.699  -1.793  19.635  1.00  0.97           C  
ATOM   3126  O   PRO A 399       8.279  -4.495  20.488  1.00  0.96           O  
ATOM   3127  CG  PRO A 399       7.019  -1.444  21.053  1.00  0.96           C  
ATOM   3128  CD  PRO A 399       6.150  -2.272  21.956  1.00  0.96           C  
ATOM   3129  N   PHE A 400       8.025  -4.382  18.261  1.00  0.96           N  
ATOM   3130  CA  PHE A 400       9.258  -5.118  18.009  1.00  0.96           C  
ATOM   3131  C   PHE A 400       9.846  -4.743  16.653  1.00  0.96           C  
ATOM   3132  CB  PHE A 400       9.006  -6.628  18.072  1.00  0.96           C  
ATOM   3133  O   PHE A 400       9.112  -4.376  15.733  1.00  0.95           O  
ATOM   3134  CG  PHE A 400       7.971  -7.112  17.093  1.00  0.95           C  
ATOM   3135  CD1 PHE A 400       6.658  -7.323  17.495  1.00  0.93           C  
ATOM   3136  CD2 PHE A 400       8.312  -7.357  15.769  1.00  0.93           C  
ATOM   3137  CE1 PHE A 400       5.698  -7.772  16.591  1.00  0.92           C  
ATOM   3138  CE2 PHE A 400       7.359  -7.806  14.859  1.00  0.91           C  
ATOM   3139  CZ  PHE A 400       6.053  -8.013  15.273  1.00  0.91           C  
ATOM   3140  N   ASP A 401      11.128  -4.984  16.548  1.00  0.95           N  
ATOM   3141  CA  ASP A 401      11.918  -4.945  15.321  1.00  0.95           C  
ATOM   3142  C   ASP A 401      12.380  -6.344  14.920  1.00  0.94           C  
ATOM   3143  CB  ASP A 401      13.126  -4.020  15.489  1.00  0.94           C  
ATOM   3144  O   ASP A 401      12.935  -7.079  15.739  1.00  0.93           O  
ATOM   3145  CG  ASP A 401      12.737  -2.591  15.822  1.00  0.92           C  
ATOM   3146  OD1 ASP A 401      11.527  -2.302  15.953  1.00  0.89           O  
ATOM   3147  OD2 ASP A 401      13.647  -1.744  15.951  1.00  0.89           O  
ATOM   3148  N   ILE A 402      12.149  -6.621  13.652  1.00  0.95           N  
ATOM   3149  CA  ILE A 402      12.596  -7.884  13.075  1.00  0.94           C  
ATOM   3150  C   ILE A 402      13.506  -7.611  11.879  1.00  0.94           C  
ATOM   3151  CB  ILE A 402      11.401  -8.766  12.649  1.00  0.93           C  
ATOM   3152  O   ILE A 402      13.135  -6.870  10.966  1.00  0.93           O  
ATOM   3153  CG1 ILE A 402      10.421  -8.936  13.816  1.00  0.77           C  
ATOM   3154  CG2 ILE A 402      11.888 -10.125  12.139  1.00  0.77           C  
ATOM   3155  CD1 ILE A 402       9.074  -9.519  13.412  1.00  0.73           C  
ATOM   3156  N   PHE A 403      14.591  -8.279  11.864  1.00  0.92           N  
ATOM   3157  CA  PHE A 403      15.541  -8.195  10.761  1.00  0.92           C  
ATOM   3158  C   PHE A 403      15.487  -9.452   9.902  1.00  0.91           C  
ATOM   3159  CB  PHE A 403      16.963  -7.981  11.290  1.00  0.91           C  
ATOM   3160  O   PHE A 403      15.181 -10.538  10.400  1.00  0.90           O  
ATOM   3161  CG  PHE A 403      17.159  -6.662  11.987  1.00  0.90           C  
ATOM   3162  CD1 PHE A 403      17.615  -5.551  11.287  1.00  0.87           C  
ATOM   3163  CD2 PHE A 403      16.888  -6.533  13.343  1.00  0.88           C  
ATOM   3164  CE1 PHE A 403      17.798  -4.329  11.930  1.00  0.87           C  
ATOM   3165  CE2 PHE A 403      17.068  -5.315  13.992  1.00  0.88           C  
ATOM   3166  CZ  PHE A 403      17.524  -4.214  13.284  1.00  0.86           C  
ATOM   3167  N   SER A 404      15.770  -9.338   8.666  1.00  0.90           N  
ATOM   3168  CA  SER A 404      15.821 -10.474   7.752  1.00  0.89           C  
ATOM   3169  C   SER A 404      16.996 -11.391   8.076  1.00  0.87           C  
ATOM   3170  CB  SER A 404      15.923  -9.994   6.304  1.00  0.87           C  
ATOM   3171  O   SER A 404      18.115 -10.922   8.296  1.00  0.84           O  
ATOM   3172  OG  SER A 404      17.153  -9.326   6.081  1.00  0.80           O  
ATOM   3173  N   ASP A 405      16.760 -12.635   8.102  1.00  0.84           N  
ATOM   3174  CA  ASP A 405      17.790 -13.653   8.278  1.00  0.82           C  
ATOM   3175  C   ASP A 405      18.510 -13.940   6.962  1.00  0.79           C  
ATOM   3176  CB  ASP A 405      17.181 -14.941   8.837  1.00  0.78           C  
ATOM   3177  O   ASP A 405      19.053 -15.030   6.771  1.00  0.74           O  
ATOM   3178  CG  ASP A 405      18.228 -15.950   9.277  1.00  0.72           C  
ATOM   3179  OD1 ASP A 405      19.428 -15.603   9.323  1.00  0.66           O  
ATOM   3180  OD2 ASP A 405      17.850 -17.103   9.576  1.00  0.69           O  
ATOM   3181  N   ALA A 406      18.612 -13.030   6.092  1.00  0.83           N  
ATOM   3182  CA  ALA A 406      19.248 -13.203   4.789  1.00  0.82           C  
ATOM   3183  C   ALA A 406      20.735 -12.867   4.855  1.00  0.82           C  
ATOM   3184  CB  ALA A 406      18.556 -12.336   3.740  1.00  0.80           C  
ATOM   3185  O   ALA A 406      21.149 -12.004   5.632  1.00  0.79           O  
ATOM   3186  N   SER A 407      21.496 -13.560   4.075  1.00  0.77           N  
ATOM   3187  CA  SER A 407      22.939 -13.349   4.012  1.00  0.77           C  
ATOM   3188  C   SER A 407      23.275 -12.033   3.318  1.00  0.75           C  
ATOM   3189  CB  SER A 407      23.620 -14.508   3.283  1.00  0.72           C  
ATOM   3190  O   SER A 407      24.378 -11.505   3.477  1.00  0.71           O  
ATOM   3191  OG  SER A 407      23.047 -14.701   2.001  1.00  0.70           O  
ATOM   3192  N   GLU A 408      22.411 -11.532   2.528  1.00  0.77           N  
ATOM   3193  CA  GLU A 408      22.612 -10.301   1.770  1.00  0.77           C  
ATOM   3194  C   GLU A 408      21.705  -9.185   2.279  1.00  0.76           C  
ATOM   3195  CB  GLU A 408      22.365 -10.541   0.278  1.00  0.72           C  
ATOM   3196  O   GLU A 408      20.636  -9.450   2.833  1.00  0.71           O  
ATOM   3197  CG  GLU A 408      23.345 -11.516  -0.358  1.00  0.68           C  
ATOM   3198  CD  GLU A 408      23.157 -11.661  -1.860  1.00  0.66           C  
ATOM   3199  OE1 GLU A 408      22.194 -11.080  -2.410  1.00  0.69           O  
ATOM   3200  OE2 GLU A 408      23.979 -12.362  -2.492  1.00  0.67           O  
ATOM   3201  N   VAL A 409      22.121  -7.875   2.110  1.00  0.65           N  
ATOM   3202  CA  VAL A 409      21.358  -6.689   2.486  1.00  0.68           C  
ATOM   3203  C   VAL A 409      20.235  -6.456   1.478  1.00  0.66           C  
ATOM   3204  CB  VAL A 409      22.261  -5.438   2.577  1.00  0.53           C  
ATOM   3205  O   VAL A 409      20.493  -6.160   0.309  1.00  0.58           O  
ATOM   3206  CG1 VAL A 409      21.452  -4.221   3.021  1.00  0.41           C  
ATOM   3207  CG2 VAL A 409      23.425  -5.689   3.534  1.00  0.37           C  
ATOM   3208  N   TYR A 410      19.014  -6.499   1.981  1.00  0.79           N  
ATOM   3209  CA  TYR A 410      17.846  -6.331   1.124  1.00  0.80           C  
ATOM   3210  C   TYR A 410      16.985  -5.166   1.597  1.00  0.81           C  
ATOM   3211  CB  TYR A 410      17.014  -7.616   1.092  1.00  0.74           C  
ATOM   3212  O   TYR A 410      16.514  -5.157   2.736  1.00  0.75           O  
ATOM   3213  CG  TYR A 410      17.759  -8.810   0.545  1.00  0.74           C  
ATOM   3214  CD1 TYR A 410      18.134  -8.868  -0.795  1.00  0.72           C  
ATOM   3215  CD2 TYR A 410      18.090  -9.881   1.368  1.00  0.75           C  
ATOM   3216  CE1 TYR A 410      18.819  -9.966  -1.304  1.00  0.75           C  
ATOM   3217  CE2 TYR A 410      18.776 -10.985   0.870  1.00  0.71           C  
ATOM   3218  OH  TYR A 410      19.815 -12.107  -0.963  1.00  0.62           O  
ATOM   3219  CZ  TYR A 410      19.136 -11.018  -0.465  1.00  0.74           C  
ATOM   3220  N   GLN A 411      16.780  -4.210   0.830  1.00  0.90           N  
ATOM   3221  CA  GLN A 411      15.813  -3.179   1.194  1.00  0.91           C  
ATOM   3222  C   GLN A 411      14.383  -3.674   1.000  1.00  0.92           C  
ATOM   3223  CB  GLN A 411      16.046  -1.910   0.373  1.00  0.87           C  
ATOM   3224  O   GLN A 411      13.934  -3.863  -0.133  1.00  0.91           O  
ATOM   3225  CG  GLN A 411      17.393  -1.248   0.633  1.00  0.77           C  
ATOM   3226  CD  GLN A 411      17.535   0.089  -0.070  1.00  0.73           C  
ATOM   3227  NE2 GLN A 411      18.694   0.720   0.084  1.00  0.64           N  
ATOM   3228  OE1 GLN A 411      16.610   0.551  -0.746  1.00  0.72           O  
ATOM   3229  N   LEU A 412      13.691  -3.865   2.096  1.00  0.93           N  
ATOM   3230  CA  LEU A 412      12.276  -4.220   2.059  1.00  0.94           C  
ATOM   3231  C   LEU A 412      11.426  -3.024   1.643  1.00  0.94           C  
ATOM   3232  CB  LEU A 412      11.817  -4.737   3.425  1.00  0.93           C  
ATOM   3233  O   LEU A 412      11.511  -1.955   2.252  1.00  0.93           O  
ATOM   3234  CG  LEU A 412      12.511  -5.999   3.941  1.00  0.92           C  
ATOM   3235  CD1 LEU A 412      12.050  -6.315   5.360  1.00  0.90           C  
ATOM   3236  CD2 LEU A 412      12.241  -7.176   3.011  1.00  0.90           C  
ATOM   3237  N   LYS A 413      10.576  -3.204   0.637  1.00  0.94           N  
ATOM   3238  CA  LYS A 413       9.877  -2.058   0.063  1.00  0.94           C  
ATOM   3239  C   LYS A 413       8.365  -2.261   0.100  1.00  0.94           C  
ATOM   3240  CB  LYS A 413      10.338  -1.813  -1.375  1.00  0.91           C  
ATOM   3241  O   LYS A 413       7.610  -1.304   0.286  1.00  0.93           O  
ATOM   3242  CG  LYS A 413      11.783  -1.351  -1.492  1.00  0.80           C  
ATOM   3243  CD  LYS A 413      11.978   0.034  -0.889  1.00  0.76           C  
ATOM   3244  CE  LYS A 413      13.372   0.577  -1.172  1.00  0.69           C  
ATOM   3245  NZ  LYS A 413      13.566   1.938  -0.588  1.00  0.64           N  
ATOM   3246  N   HIS A 414       7.913  -3.465  -0.148  1.00  0.95           N  
ATOM   3247  CA  HIS A 414       6.486  -3.759  -0.208  1.00  0.96           C  
ATOM   3248  C   HIS A 414       6.130  -4.945   0.683  1.00  0.96           C  
ATOM   3249  CB  HIS A 414       6.056  -4.039  -1.649  1.00  0.95           C  
ATOM   3250  O   HIS A 414       6.970  -5.813   0.933  1.00  0.96           O  
ATOM   3251  CG  HIS A 414       6.258  -2.878  -2.571  1.00  0.94           C  
ATOM   3252  CD2 HIS A 414       7.048  -2.736  -3.661  1.00  0.92           C  
ATOM   3253  ND1 HIS A 414       5.600  -1.678  -2.412  1.00  0.91           N  
ATOM   3254  CE1 HIS A 414       5.977  -0.846  -3.368  1.00  0.91           C  
ATOM   3255  NE2 HIS A 414       6.856  -1.464  -4.139  1.00  0.92           N  
ATOM   3256  N   ALA A 415       4.961  -4.941   1.112  1.00  0.96           N  
ATOM   3257  CA  ALA A 415       4.339  -6.065   1.807  1.00  0.96           C  
ATOM   3258  C   ALA A 415       2.889  -6.248   1.366  1.00  0.96           C  
ATOM   3259  CB  ALA A 415       4.410  -5.861   3.319  1.00  0.96           C  
ATOM   3260  O   ALA A 415       2.174  -5.269   1.140  1.00  0.96           O  
ATOM   3261  N   VAL A 416       2.481  -7.537   1.205  1.00  0.97           N  
ATOM   3262  CA  VAL A 416       1.101  -7.906   0.908  1.00  0.97           C  
ATOM   3263  C   VAL A 416       0.695  -9.111   1.753  1.00  0.97           C  
ATOM   3264  CB  VAL A 416       0.907  -8.217  -0.593  1.00  0.96           C  
ATOM   3265  O   VAL A 416       1.527  -9.966   2.067  1.00  0.96           O  
ATOM   3266  CG1 VAL A 416       1.146  -6.968  -1.439  1.00  0.88           C  
ATOM   3267  CG2 VAL A 416       1.839  -9.347  -1.028  1.00  0.88           C  
ATOM   3268  N   THR A 417      -0.528  -9.238   2.150  1.00  0.95           N  
ATOM   3269  CA  THR A 417      -1.033 -10.379   2.905  1.00  0.95           C  
ATOM   3270  C   THR A 417      -1.566 -11.457   1.966  1.00  0.94           C  
ATOM   3271  CB  THR A 417      -2.142  -9.954   3.886  1.00  0.93           C  
ATOM   3272  O   THR A 417      -2.376 -11.171   1.081  1.00  0.93           O  
ATOM   3273  CG2 THR A 417      -2.614 -11.135   4.728  1.00  0.85           C  
ATOM   3274  OG1 THR A 417      -1.637  -8.933   4.755  1.00  0.87           O  
ATOM   3275  N   LEU A 418      -1.110 -12.643   2.178  1.00  0.94           N  
ATOM   3276  CA  LEU A 418      -1.516 -13.853   1.472  1.00  0.94           C  
ATOM   3277  C   LEU A 418      -1.730 -15.006   2.447  1.00  0.92           C  
ATOM   3278  CB  LEU A 418      -0.467 -14.241   0.427  1.00  0.93           C  
ATOM   3279  O   LEU A 418      -0.834 -15.341   3.225  1.00  0.91           O  
ATOM   3280  CG  LEU A 418      -0.789 -15.462  -0.436  1.00  0.92           C  
ATOM   3281  CD1 LEU A 418      -1.955 -15.157  -1.371  1.00  0.90           C  
ATOM   3282  CD2 LEU A 418       0.439 -15.896  -1.229  1.00  0.90           C  
ATOM   3283  N   ASP A 419      -2.937 -15.568   2.455  1.00  0.90           N  
ATOM   3284  CA  ASP A 419      -3.332 -16.746   3.221  1.00  0.90           C  
ATOM   3285  C   ASP A 419      -2.968 -16.590   4.696  1.00  0.89           C  
ATOM   3286  CB  ASP A 419      -2.676 -18.004   2.648  1.00  0.87           C  
ATOM   3287  O   ASP A 419      -2.379 -17.492   5.294  1.00  0.87           O  
ATOM   3288  CG  ASP A 419      -3.123 -18.313   1.230  1.00  0.81           C  
ATOM   3289  OD1 ASP A 419      -4.195 -17.826   0.809  1.00  0.76           O  
ATOM   3290  OD2 ASP A 419      -2.399 -19.051   0.528  1.00  0.79           O  
ATOM   3291  N   GLY A 420      -3.188 -15.427   5.251  1.00  0.91           N  
ATOM   3292  CA  GLY A 420      -2.944 -15.081   6.642  1.00  0.91           C  
ATOM   3293  C   GLY A 420      -1.493 -14.740   6.927  1.00  0.91           C  
ATOM   3294  O   GLY A 420      -1.187 -14.099   7.934  1.00  0.91           O  
ATOM   3295  N   ALA A 421      -0.592 -15.014   6.019  1.00  0.93           N  
ATOM   3296  CA  ALA A 421       0.809 -14.615   6.138  1.00  0.94           C  
ATOM   3297  C   ALA A 421       1.072 -13.308   5.397  1.00  0.94           C  
ATOM   3298  CB  ALA A 421       1.722 -15.717   5.607  1.00  0.93           C  
ATOM   3299  O   ALA A 421       0.330 -12.947   4.480  1.00  0.94           O  
ATOM   3300  N   THR A 422       2.087 -12.576   5.759  1.00  0.96           N  
ATOM   3301  CA  THR A 422       2.541 -11.398   5.028  1.00  0.96           C  
ATOM   3302  C   THR A 422       3.768 -11.726   4.182  1.00  0.96           C  
ATOM   3303  CB  THR A 422       2.869 -10.238   5.986  1.00  0.95           C  
ATOM   3304  O   THR A 422       4.801 -12.139   4.712  1.00  0.96           O  
ATOM   3305  CG2 THR A 422       3.323  -9.002   5.216  1.00  0.94           C  
ATOM   3306  OG1 THR A 422       1.702  -9.911   6.749  1.00  0.94           O  
ATOM   3307  N   VAL A 423       3.697 -11.549   2.880  1.00  0.96           N  
ATOM   3308  CA  VAL A 423       4.811 -11.649   1.943  1.00  0.96           C  
ATOM   3309  C   VAL A 423       5.460 -10.279   1.763  1.00  0.96           C  
ATOM   3310  CB  VAL A 423       4.354 -12.206   0.576  1.00  0.96           C  
ATOM   3311  O   VAL A 423       4.796  -9.317   1.370  1.00  0.96           O  
ATOM   3312  CG1 VAL A 423       5.557 -12.485  -0.323  1.00  0.94           C  
ATOM   3313  CG2 VAL A 423       3.521 -13.472   0.767  1.00  0.94           C  
ATOM   3314  N   LEU A 424       6.693 -10.170   2.046  1.00  0.96           N  
ATOM   3315  CA  LEU A 424       7.478  -8.950   1.893  1.00  0.96           C  
ATOM   3316  C   LEU A 424       8.426  -9.059   0.703  1.00  0.96           C  
ATOM   3317  CB  LEU A 424       8.272  -8.660   3.169  1.00  0.95           C  
ATOM   3318  O   LEU A 424       9.004 -10.121   0.460  1.00  0.95           O  
ATOM   3319  CG  LEU A 424       7.452  -8.401   4.434  1.00  0.93           C  
ATOM   3320  CD1 LEU A 424       7.415  -9.651   5.306  1.00  0.89           C  
ATOM   3321  CD2 LEU A 424       8.024  -7.219   5.209  1.00  0.88           C  
ATOM   3322  N   PHE A 425       8.590  -8.007   0.030  1.00  0.95           N  
ATOM   3323  CA  PHE A 425       9.383  -7.919  -1.190  1.00  0.95           C  
ATOM   3324  C   PHE A 425      10.551  -6.957  -1.010  1.00  0.95           C  
ATOM   3325  CB  PHE A 425       8.511  -7.472  -2.368  1.00  0.95           C  
ATOM   3326  O   PHE A 425      10.350  -5.775  -0.726  1.00  0.94           O  
ATOM   3327  CG  PHE A 425       7.462  -8.476  -2.762  1.00  0.95           C  
ATOM   3328  CD1 PHE A 425       7.680  -9.351  -3.820  1.00  0.94           C  
ATOM   3329  CD2 PHE A 425       6.257  -8.545  -2.075  1.00  0.94           C  
ATOM   3330  CE1 PHE A 425       6.710 -10.282  -4.187  1.00  0.93           C  
ATOM   3331  CE2 PHE A 425       5.283  -9.472  -2.437  1.00  0.93           C  
ATOM   3332  CZ  PHE A 425       5.512 -10.339  -3.493  1.00  0.93           C  
ATOM   3333  N   SER A 426      11.733  -7.501  -1.244  1.00  0.94           N  
ATOM   3334  CA  SER A 426      12.944  -6.714  -1.457  1.00  0.94           C  
ATOM   3335  C   SER A 426      13.266  -6.587  -2.942  1.00  0.93           C  
ATOM   3336  CB  SER A 426      14.128  -7.342  -0.722  1.00  0.93           C  
ATOM   3337  O   SER A 426      12.482  -7.014  -3.792  1.00  0.92           O  
ATOM   3338  OG  SER A 426      14.607  -8.479  -1.419  1.00  0.89           O  
ATOM   3339  N   ASP A 427      14.443  -6.097  -3.261  1.00  0.92           N  
ATOM   3340  CA  ASP A 427      14.911  -5.942  -4.635  1.00  0.91           C  
ATOM   3341  C   ASP A 427      15.256  -7.295  -5.253  1.00  0.91           C  
ATOM   3342  CB  ASP A 427      16.128  -5.015  -4.686  1.00  0.89           C  
ATOM   3343  O   ASP A 427      15.186  -7.462  -6.473  1.00  0.90           O  
ATOM   3344  CG  ASP A 427      15.829  -3.617  -4.175  1.00  0.80           C  
ATOM   3345  OD1 ASP A 427      14.702  -3.118  -4.384  1.00  0.74           O  
ATOM   3346  OD2 ASP A 427      16.730  -3.006  -3.560  1.00  0.79           O  
ATOM   3347  N   LYS A 428      15.532  -8.335  -4.434  1.00  0.91           N  
ATOM   3348  CA  LYS A 428      16.078  -9.566  -4.999  1.00  0.91           C  
ATOM   3349  C   LYS A 428      15.423 -10.795  -4.374  1.00  0.90           C  
ATOM   3350  CB  LYS A 428      17.593  -9.622  -4.801  1.00  0.89           C  
ATOM   3351  O   LYS A 428      15.640 -11.920  -4.830  1.00  0.89           O  
ATOM   3352  CG  LYS A 428      18.363  -8.604  -5.629  1.00  0.84           C  
ATOM   3353  CD  LYS A 428      19.868  -8.800  -5.497  1.00  0.81           C  
ATOM   3354  CE  LYS A 428      20.640  -7.794  -6.341  1.00  0.74           C  
ATOM   3355  NZ  LYS A 428      22.116  -7.974  -6.205  1.00  0.71           N  
ATOM   3356  N   SER A 429      14.748 -10.625  -3.275  1.00  0.92           N  
ATOM   3357  CA  SER A 429      14.206 -11.767  -2.545  1.00  0.92           C  
ATOM   3358  C   SER A 429      12.823 -11.457  -1.983  1.00  0.93           C  
ATOM   3359  CB  SER A 429      15.147 -12.173  -1.410  1.00  0.90           C  
ATOM   3360  O   SER A 429      12.499 -10.297  -1.721  1.00  0.92           O  
ATOM   3361  OG  SER A 429      16.399 -12.597  -1.923  1.00  0.79           O  
ATOM   3362  N   GLN A 430      12.047 -12.448  -1.840  1.00  0.94           N  
ATOM   3363  CA  GLN A 430      10.756 -12.436  -1.160  1.00  0.94           C  
ATOM   3364  C   GLN A 430      10.832 -13.165   0.179  1.00  0.94           C  
ATOM   3365  CB  GLN A 430       9.679 -13.069  -2.042  1.00  0.94           C  
ATOM   3366  O   GLN A 430      11.388 -14.262   0.263  1.00  0.93           O  
ATOM   3367  CG  GLN A 430       9.388 -12.286  -3.315  1.00  0.93           C  
ATOM   3368  CD  GLN A 430      10.494 -12.412  -4.347  1.00  0.91           C  
ATOM   3369  NE2 GLN A 430      10.874 -11.290  -4.948  1.00  0.91           N  
ATOM   3370  OE1 GLN A 430      11.002 -13.508  -4.600  1.00  0.90           O  
ATOM   3371  N   PHE A 431      10.259 -12.550   1.161  1.00  0.94           N  
ATOM   3372  CA  PHE A 431      10.240 -13.033   2.536  1.00  0.94           C  
ATOM   3373  C   PHE A 431       8.811 -13.292   3.000  1.00  0.94           C  
ATOM   3374  CB  PHE A 431      10.921 -12.028   3.470  1.00  0.93           C  
ATOM   3375  O   PHE A 431       7.867 -12.694   2.480  1.00  0.93           O  
ATOM   3376  CG  PHE A 431      12.364 -11.767   3.133  1.00  0.92           C  
ATOM   3377  CD1 PHE A 431      13.381 -12.425   3.814  1.00  0.90           C  
ATOM   3378  CD2 PHE A 431      12.704 -10.864   2.135  1.00  0.90           C  
ATOM   3379  CE1 PHE A 431      14.718 -12.186   3.504  1.00  0.90           C  
ATOM   3380  CE2 PHE A 431      14.038 -10.620   1.819  1.00  0.90           C  
ATOM   3381  CZ  PHE A 431      15.043 -11.281   2.506  1.00  0.89           C  
ATOM   3382  N   ILE A 432       8.667 -14.104   4.010  1.00  0.95           N  
ATOM   3383  CA  ILE A 432       7.370 -14.355   4.630  1.00  0.94           C  
ATOM   3384  C   ILE A 432       7.455 -14.087   6.131  1.00  0.94           C  
ATOM   3385  CB  ILE A 432       6.891 -15.801   4.370  1.00  0.92           C  
ATOM   3386  O   ILE A 432       8.383 -14.549   6.799  1.00  0.93           O  
ATOM   3387  CG1 ILE A 432       5.378 -15.910   4.595  1.00  0.76           C  
ATOM   3388  CG2 ILE A 432       7.650 -16.790   5.259  1.00  0.77           C  
ATOM   3389  CD1 ILE A 432       4.761 -17.187   4.043  1.00  0.73           C  
ATOM   3390  N   LEU A 433       6.559 -13.370   6.557  1.00  0.95           N  
ATOM   3391  CA  LEU A 433       6.184 -13.211   7.958  1.00  0.95           C  
ATOM   3392  C   LEU A 433       4.931 -14.018   8.280  1.00  0.94           C  
ATOM   3393  CB  LEU A 433       5.952 -11.734   8.287  1.00  0.94           C  
ATOM   3394  O   LEU A 433       3.838 -13.688   7.814  1.00  0.93           O  
ATOM   3395  CG  LEU A 433       5.613 -11.409   9.743  1.00  0.91           C  
ATOM   3396  CD1 LEU A 433       6.781 -11.774  10.653  1.00  0.87           C  
ATOM   3397  CD2 LEU A 433       5.253  -9.935   9.892  1.00  0.86           C  
ATOM   3398  N   PRO A 434       5.097 -15.132   9.042  1.00  0.93           N  
ATOM   3399  CA  PRO A 434       3.961 -16.003   9.352  1.00  0.92           C  
ATOM   3400  C   PRO A 434       2.903 -15.310  10.208  1.00  0.92           C  
ATOM   3401  CB  PRO A 434       4.604 -17.165  10.113  1.00  0.91           C  
ATOM   3402  O   PRO A 434       3.242 -14.547  11.117  1.00  0.91           O  
ATOM   3403  CG  PRO A 434       6.042 -17.139   9.705  1.00  0.87           C  
ATOM   3404  CD  PRO A 434       6.442 -15.713   9.459  1.00  0.88           C  
ATOM   3405  N   GLY A 435       1.672 -15.629   9.956  1.00  0.92           N  
ATOM   3406  CA  GLY A 435       0.578 -14.988  10.667  1.00  0.91           C  
ATOM   3407  C   GLY A 435      -0.366 -15.976  11.325  1.00  0.90           C  
ATOM   3408  O   GLY A 435      -1.454 -15.602  11.768  1.00  0.87           O  
ATOM   3409  N   ASP A 436      -0.042 -17.250  11.361  1.00  0.91           N  
ATOM   3410  CA  ASP A 436      -0.828 -18.354  11.904  1.00  0.91           C  
ATOM   3411  C   ASP A 436      -0.886 -18.290  13.428  1.00  0.91           C  
ATOM   3412  CB  ASP A 436      -0.248 -19.697  11.455  1.00  0.89           C  
ATOM   3413  O   ASP A 436      -1.795 -18.850  14.044  1.00  0.90           O  
ATOM   3414  CG  ASP A 436       1.166 -19.929  11.957  1.00  0.84           C  
ATOM   3415  OD1 ASP A 436       1.972 -18.974  11.973  1.00  0.83           O  
ATOM   3416  OD2 ASP A 436       1.479 -21.079  12.336  1.00  0.84           O  
ATOM   3417  N   LYS A 437       0.057 -17.620  14.063  1.00  0.93           N  
ATOM   3418  CA  LYS A 437       0.154 -17.360  15.497  1.00  0.94           C  
ATOM   3419  C   LYS A 437       0.257 -15.864  15.779  1.00  0.94           C  
ATOM   3420  CB  LYS A 437       1.358 -18.090  16.094  1.00  0.93           C  
ATOM   3421  O   LYS A 437       0.733 -15.099  14.936  1.00  0.93           O  
ATOM   3422  CG  LYS A 437       1.278 -19.605  15.988  1.00  0.91           C  
ATOM   3423  CD  LYS A 437       2.514 -20.273  16.578  1.00  0.89           C  
ATOM   3424  CE  LYS A 437       2.494 -21.780  16.361  1.00  0.88           C  
ATOM   3425  NZ  LYS A 437       3.748 -22.427  16.849  1.00  0.88           N  
ATOM   3426  N   PRO A 438      -0.188 -15.347  16.977  1.00  0.93           N  
ATOM   3427  CA  PRO A 438       0.118 -13.963  17.345  1.00  0.94           C  
ATOM   3428  C   PRO A 438       1.602 -13.630  17.204  1.00  0.94           C  
ATOM   3429  CB  PRO A 438      -0.322 -13.882  18.809  1.00  0.93           C  
ATOM   3430  O   PRO A 438       2.455 -14.375  17.692  1.00  0.94           O  
ATOM   3431  CG  PRO A 438      -1.370 -14.938  18.952  1.00  0.91           C  
ATOM   3432  CD  PRO A 438      -0.979 -16.116  18.107  1.00  0.91           C  
ATOM   3433  N   LEU A 439       1.849 -12.615  16.552  1.00  0.94           N  
ATOM   3434  CA  LEU A 439       3.218 -12.149  16.360  1.00  0.94           C  
ATOM   3435  C   LEU A 439       3.769 -11.537  17.644  1.00  0.93           C  
ATOM   3436  CB  LEU A 439       3.282 -11.126  15.224  1.00  0.92           C  
ATOM   3437  O   LEU A 439       3.346 -10.453  18.050  1.00  0.91           O  
ATOM   3438  CG  LEU A 439       3.055 -11.666  13.811  1.00  0.86           C  
ATOM   3439  CD1 LEU A 439       3.064 -10.524  12.799  1.00  0.79           C  
ATOM   3440  CD2 LEU A 439       4.113 -12.706  13.460  1.00  0.79           C  
ATOM   3441  N   GLU A 440       4.761 -12.170  18.156  1.00  0.93           N  
ATOM   3442  CA  GLU A 440       5.569 -11.746  19.295  1.00  0.94           C  
ATOM   3443  C   GLU A 440       7.035 -11.586  18.903  1.00  0.93           C  
ATOM   3444  CB  GLU A 440       5.439 -12.744  20.448  1.00  0.93           C  
ATOM   3445  O   GLU A 440       7.514 -12.255  17.985  1.00  0.93           O  
ATOM   3446  CG  GLU A 440       4.016 -12.908  20.962  1.00  0.90           C  
ATOM   3447  CD  GLU A 440       3.893 -13.945  22.067  1.00  0.89           C  
ATOM   3448  OE1 GLU A 440       4.933 -14.365  22.624  1.00  0.89           O  
ATOM   3449  OE2 GLU A 440       2.747 -14.341  22.378  1.00  0.89           O  
ATOM   3450  N   LYS A 441       7.713 -10.794  19.639  1.00  0.93           N  
ATOM   3451  CA  LYS A 441       9.133 -10.559  19.395  1.00  0.92           C  
ATOM   3452  C   LYS A 441       9.915 -11.870  19.396  1.00  0.91           C  
ATOM   3453  CB  LYS A 441       9.708  -9.605  20.443  1.00  0.91           C  
ATOM   3454  O   LYS A 441      10.919 -12.000  18.694  1.00  0.89           O  
ATOM   3455  CG  LYS A 441      11.178  -9.272  20.237  1.00  0.90           C  
ATOM   3456  CD  LYS A 441      11.660  -8.227  21.235  1.00  0.88           C  
ATOM   3457  CE  LYS A 441      13.128  -7.886  21.023  1.00  0.86           C  
ATOM   3458  NZ  LYS A 441      13.569  -6.765  21.906  1.00  0.85           N  
ATOM   3459  N   SER A 442       9.519 -12.870  20.110  1.00  0.92           N  
ATOM   3460  CA  SER A 442      10.246 -14.118  20.318  1.00  0.92           C  
ATOM   3461  C   SER A 442      10.024 -15.086  19.160  1.00  0.91           C  
ATOM   3462  CB  SER A 442       9.819 -14.776  21.631  1.00  0.91           C  
ATOM   3463  O   SER A 442      10.832 -15.989  18.936  1.00  0.90           O  
ATOM   3464  OG  SER A 442       8.406 -14.844  21.723  1.00  0.90           O  
ATOM   3465  N   ASN A 443       8.875 -14.876  18.481  1.00  0.93           N  
ATOM   3466  CA  ASN A 443       8.503 -15.841  17.452  1.00  0.93           C  
ATOM   3467  C   ASN A 443       8.431 -15.191  16.074  1.00  0.92           C  
ATOM   3468  CB  ASN A 443       7.169 -16.507  17.796  1.00  0.91           C  
ATOM   3469  O   ASN A 443       8.333 -15.885  15.060  1.00  0.91           O  
ATOM   3470  CG  ASN A 443       6.003 -15.540  17.741  1.00  0.88           C  
ATOM   3471  ND2 ASN A 443       4.811 -16.029  18.064  1.00  0.86           N  
ATOM   3472  OD1 ASN A 443       6.171 -14.363  17.411  1.00  0.85           O  
ATOM   3473  N   ALA A 444       8.526 -13.896  15.981  1.00  0.92           N  
ATOM   3474  CA  ALA A 444       8.538 -13.185  14.705  1.00  0.93           C  
ATOM   3475  C   ALA A 444       9.837 -13.442  13.946  1.00  0.92           C  
ATOM   3476  CB  ALA A 444       8.345 -11.687  14.929  1.00  0.91           C  
ATOM   3477  O   ALA A 444      10.924 -13.132  14.440  1.00  0.89           O  
ATOM   3478  N   LEU A 445       9.715 -14.125  12.820  1.00  0.92           N  
ATOM   3479  CA  LEU A 445      10.839 -14.458  11.950  1.00  0.93           C  
ATOM   3480  C   LEU A 445      10.544 -14.065  10.507  1.00  0.93           C  
ATOM   3481  CB  LEU A 445      11.153 -15.955  12.030  1.00  0.91           C  
ATOM   3482  O   LEU A 445       9.512 -14.451   9.952  1.00  0.92           O  
ATOM   3483  CG  LEU A 445      12.348 -16.441  11.209  1.00  0.83           C  
ATOM   3484  CD1 LEU A 445      13.648 -15.901  11.796  1.00  0.77           C  
ATOM   3485  CD2 LEU A 445      12.374 -17.965  11.152  1.00  0.77           C  
ATOM   3486  N   LEU A 446      11.511 -13.368   9.903  1.00  0.92           N  
ATOM   3487  CA  LEU A 446      11.474 -13.037   8.483  1.00  0.92           C  
ATOM   3488  C   LEU A 446      12.292 -14.035   7.671  1.00  0.91           C  
ATOM   3489  CB  LEU A 446      11.998 -11.618   8.249  1.00  0.90           C  
ATOM   3490  O   LEU A 446      13.508 -13.881   7.534  1.00  0.89           O  
ATOM   3491  CG  LEU A 446      11.810 -11.049   6.841  1.00  0.82           C  
ATOM   3492  CD1 LEU A 446      10.326 -10.957   6.501  1.00  0.74           C  
ATOM   3493  CD2 LEU A 446      12.477  -9.683   6.723  1.00  0.74           C  
ATOM   3494  N   LYS A 447      11.631 -15.009   7.083  1.00  0.91           N  
ATOM   3495  CA  LYS A 447      12.287 -16.092   6.356  1.00  0.92           C  
ATOM   3496  C   LYS A 447      12.319 -15.807   4.857  1.00  0.92           C  
ATOM   3497  CB  LYS A 447      11.581 -17.422   6.622  1.00  0.90           C  
ATOM   3498  O   LYS A 447      11.275 -15.589   4.239  1.00  0.92           O  
ATOM   3499  CG  LYS A 447      11.675 -17.896   8.065  1.00  0.82           C  
ATOM   3500  CD  LYS A 447      10.981 -19.237   8.259  1.00  0.80           C  
ATOM   3501  CE  LYS A 447      11.043 -19.695   9.710  1.00  0.73           C  
ATOM   3502  NZ  LYS A 447      10.299 -20.972   9.921  1.00  0.70           N  
ATOM   3503  N   PRO A 448      13.455 -15.797   4.273  1.00  0.92           N  
ATOM   3504  CA  PRO A 448      13.479 -15.813   2.809  1.00  0.92           C  
ATOM   3505  C   PRO A 448      12.842 -17.070   2.221  1.00  0.92           C  
ATOM   3506  CB  PRO A 448      14.973 -15.752   2.480  1.00  0.91           C  
ATOM   3507  O   PRO A 448      13.097 -18.178   2.701  1.00  0.91           O  
ATOM   3508  CG  PRO A 448      15.643 -16.455   3.616  1.00  0.88           C  
ATOM   3509  CD  PRO A 448      14.836 -16.224   4.862  1.00  0.87           C  
ATOM   3510  N   VAL A 449      12.048 -16.916   1.079  1.00  0.93           N  
ATOM   3511  CA  VAL A 449      11.265 -18.023   0.540  1.00  0.92           C  
ATOM   3512  C   VAL A 449      11.589 -18.212  -0.940  1.00  0.92           C  
ATOM   3513  CB  VAL A 449       9.749 -17.792   0.728  1.00  0.91           C  
ATOM   3514  O   VAL A 449      11.637 -19.342  -1.432  1.00  0.90           O  
ATOM   3515  CG1 VAL A 449       9.351 -17.983   2.191  1.00  0.80           C  
ATOM   3516  CG2 VAL A 449       9.359 -16.397   0.243  1.00  0.78           C  
ATOM   3517  N   THR A 450      11.764 -17.182  -1.680  1.00  0.93           N  
ATOM   3518  CA  THR A 450      12.198 -17.202  -3.073  1.00  0.93           C  
ATOM   3519  C   THR A 450      13.194 -16.079  -3.345  1.00  0.93           C  
ATOM   3520  CB  THR A 450      11.001 -17.074  -4.033  1.00  0.92           C  
ATOM   3521  O   THR A 450      13.231 -15.085  -2.617  1.00  0.92           O  
ATOM   3522  CG2 THR A 450      10.003 -18.208  -3.823  1.00  0.89           C  
ATOM   3523  OG1 THR A 450      10.341 -15.823  -3.800  1.00  0.90           O  
ATOM   3524  N   THR A 451      14.012 -16.206  -4.390  1.00  0.92           N  
ATOM   3525  CA  THR A 451      15.023 -15.232  -4.787  1.00  0.92           C  
ATOM   3526  C   THR A 451      14.853 -14.842  -6.252  1.00  0.92           C  
ATOM   3527  CB  THR A 451      16.445 -15.778  -4.560  1.00  0.91           C  
ATOM   3528  O   THR A 451      15.475 -15.438  -7.135  1.00  0.90           O  
ATOM   3529  CG2 THR A 451      17.495 -14.700  -4.807  1.00  0.84           C  
ATOM   3530  OG1 THR A 451      16.562 -16.243  -3.209  1.00  0.86           O  
ATOM   3531  N   PHE A 452      14.008 -13.836  -6.481  1.00  0.93           N  
ATOM   3532  CA  PHE A 452      13.791 -13.249  -7.799  1.00  0.93           C  
ATOM   3533  C   PHE A 452      13.887 -11.730  -7.737  1.00  0.93           C  
ATOM   3534  CB  PHE A 452      12.427 -13.667  -8.357  1.00  0.93           C  
ATOM   3535  O   PHE A 452      13.416 -11.111  -6.780  1.00  0.92           O  
ATOM   3536  CG  PHE A 452      12.302 -15.145  -8.610  1.00  0.93           C  
ATOM   3537  CD1 PHE A 452      12.915 -15.730  -9.712  1.00  0.91           C  
ATOM   3538  CD2 PHE A 452      11.571 -15.950  -7.746  1.00  0.91           C  
ATOM   3539  CE1 PHE A 452      12.801 -17.098  -9.949  1.00  0.90           C  
ATOM   3540  CE2 PHE A 452      11.453 -17.318  -7.977  1.00  0.91           C  
ATOM   3541  CZ  PHE A 452      12.067 -17.890  -9.079  1.00  0.90           C  
ATOM   3542  N   GLU A 453      14.465 -11.147  -8.783  1.00  0.93           N  
ATOM   3543  CA  GLU A 453      14.488  -9.693  -8.908  1.00  0.93           C  
ATOM   3544  C   GLU A 453      13.076  -9.126  -9.020  1.00  0.93           C  
ATOM   3545  CB  GLU A 453      15.323  -9.269 -10.119  1.00  0.90           C  
ATOM   3546  O   GLU A 453      12.235  -9.678  -9.733  1.00  0.93           O  
ATOM   3547  CG  GLU A 453      16.807  -9.580  -9.982  1.00  0.79           C  
ATOM   3548  CD  GLU A 453      17.642  -9.038 -11.131  1.00  0.75           C  
ATOM   3549  OE1 GLU A 453      17.062  -8.502 -12.103  1.00  0.72           O  
ATOM   3550  OE2 GLU A 453      18.886  -9.151 -11.060  1.00  0.69           O  
ATOM   3551  N   VAL A 454      12.822  -8.004  -8.313  1.00  0.94           N  
ATOM   3552  CA  VAL A 454      11.523  -7.341  -8.260  1.00  0.94           C  
ATOM   3553  C   VAL A 454      11.649  -5.912  -8.783  1.00  0.94           C  
ATOM   3554  CB  VAL A 454      10.947  -7.335  -6.826  1.00  0.94           C  
ATOM   3555  O   VAL A 454      12.586  -5.194  -8.425  1.00  0.93           O  
ATOM   3556  CG1 VAL A 454       9.596  -6.624  -6.789  1.00  0.91           C  
ATOM   3557  CG2 VAL A 454      10.818  -8.763  -6.297  1.00  0.90           C  
ATOM   3558  N   ASN A 455      10.757  -5.513  -9.611  1.00  0.94           N  
ATOM   3559  CA  ASN A 455      10.586  -4.092  -9.895  1.00  0.94           C  
ATOM   3560  C   ASN A 455       9.918  -3.364  -8.732  1.00  0.94           C  
ATOM   3561  CB  ASN A 455       9.778  -3.894 -11.179  1.00  0.94           C  
ATOM   3562  O   ASN A 455       8.694  -3.229  -8.699  1.00  0.92           O  
ATOM   3563  CG  ASN A 455       9.652  -2.435 -11.571  1.00  0.93           C  
ATOM   3564  ND2 ASN A 455       9.021  -2.180 -12.711  1.00  0.92           N  
ATOM   3565  OD1 ASN A 455      10.120  -1.545 -10.857  1.00  0.91           O  
ATOM   3566  N   ASN A 456      10.659  -2.757  -7.930  1.00  0.91           N  
ATOM   3567  CA  ASN A 456      10.250  -2.170  -6.659  1.00  0.91           C  
ATOM   3568  C   ASN A 456       9.534  -0.837  -6.861  1.00  0.91           C  
ATOM   3569  CB  ASN A 456      11.457  -1.989  -5.736  1.00  0.89           C  
ATOM   3570  O   ASN A 456       9.134  -0.189  -5.892  1.00  0.89           O  
ATOM   3571  CG  ASN A 456      11.871  -3.280  -5.057  1.00  0.83           C  
ATOM   3572  ND2 ASN A 456      13.175  -3.472  -4.893  1.00  0.78           N  
ATOM   3573  OD1 ASN A 456      11.027  -4.098  -4.684  1.00  0.78           O  
ATOM   3574  N   LYS A 457       9.345  -0.400  -8.026  1.00  0.93           N  
ATOM   3575  CA  LYS A 457       8.556   0.792  -8.322  1.00  0.93           C  
ATOM   3576  C   LYS A 457       7.067   0.463  -8.385  1.00  0.93           C  
ATOM   3577  CB  LYS A 457       9.010   1.423  -9.639  1.00  0.92           C  
ATOM   3578  O   LYS A 457       6.226   1.364  -8.364  1.00  0.92           O  
ATOM   3579  CG  LYS A 457      10.456   1.897  -9.632  1.00  0.89           C  
ATOM   3580  CD  LYS A 457      10.817   2.609 -10.930  1.00  0.86           C  
ATOM   3581  CE  LYS A 457      12.242   3.144 -10.897  1.00  0.84           C  
ATOM   3582  NZ  LYS A 457      12.551   3.970 -12.102  1.00  0.83           N  
ATOM   3583  N   VAL A 458       6.767  -0.797  -8.402  1.00  0.95           N  
ATOM   3584  CA  VAL A 458       5.395  -1.268  -8.561  1.00  0.95           C  
ATOM   3585  C   VAL A 458       5.006  -2.139  -7.369  1.00  0.96           C  
ATOM   3586  CB  VAL A 458       5.214  -2.056  -9.878  1.00  0.94           C  
ATOM   3587  O   VAL A 458       5.734  -3.066  -7.006  1.00  0.95           O  
ATOM   3588  CG1 VAL A 458       3.754  -2.460 -10.069  1.00  0.85           C  
ATOM   3589  CG2 VAL A 458       5.703  -1.229 -11.066  1.00  0.85           C  
ATOM   3590  N   LYS A 459       3.896  -1.826  -6.784  1.00  0.96           N  
ATOM   3591  CA  LYS A 459       3.361  -2.638  -5.695  1.00  0.96           C  
ATOM   3592  C   LYS A 459       2.869  -3.989  -6.208  1.00  0.97           C  
ATOM   3593  CB  LYS A 459       2.225  -1.902  -4.984  1.00  0.95           C  
ATOM   3594  O   LYS A 459       2.081  -4.050  -7.153  1.00  0.96           O  
ATOM   3595  CG  LYS A 459       1.692  -2.625  -3.756  1.00  0.91           C  
ATOM   3596  CD  LYS A 459       0.584  -1.831  -3.076  1.00  0.86           C  
ATOM   3597  CE  LYS A 459       0.006  -2.582  -1.885  1.00  0.82           C  
ATOM   3598  NZ  LYS A 459      -1.136  -1.846  -1.266  1.00  0.80           N  
ATOM   3599  N   PRO A 460       3.297  -5.119  -5.554  1.00  0.97           N  
ATOM   3600  CA  PRO A 460       2.674  -6.415  -5.832  1.00  0.97           C  
ATOM   3601  C   PRO A 460       1.174  -6.423  -5.547  1.00  0.97           C  
ATOM   3602  CB  PRO A 460       3.414  -7.370  -4.891  1.00  0.97           C  
ATOM   3603  O   PRO A 460       0.709  -5.715  -4.649  1.00  0.97           O  
ATOM   3604  CG  PRO A 460       4.723  -6.702  -4.620  1.00  0.96           C  
ATOM   3605  CD  PRO A 460       4.496  -5.219  -4.551  1.00  0.96           C  
ATOM   3606  N   VAL A 461       0.430  -7.245  -6.287  1.00  0.97           N  
ATOM   3607  CA  VAL A 461      -1.021  -7.302  -6.150  1.00  0.97           C  
ATOM   3608  C   VAL A 461      -1.451  -8.721  -5.785  1.00  0.97           C  
ATOM   3609  CB  VAL A 461      -1.732  -6.845  -7.443  1.00  0.97           C  
ATOM   3610  O   VAL A 461      -0.937  -9.694  -6.342  1.00  0.97           O  
ATOM   3611  CG1 VAL A 461      -1.490  -5.359  -7.697  1.00  0.88           C  
ATOM   3612  CG2 VAL A 461      -1.259  -7.678  -8.634  1.00  0.89           C  
ATOM   3613  N   VAL A 462      -2.362  -8.850  -4.851  1.00  0.96           N  
ATOM   3614  CA  VAL A 462      -2.949 -10.126  -4.455  1.00  0.96           C  
ATOM   3615  C   VAL A 462      -4.123 -10.462  -5.372  1.00  0.95           C  
ATOM   3616  CB  VAL A 462      -3.413 -10.104  -2.981  1.00  0.95           C  
ATOM   3617  O   VAL A 462      -4.953  -9.600  -5.669  1.00  0.93           O  
ATOM   3618  CG1 VAL A 462      -3.982 -11.461  -2.574  1.00  0.92           C  
ATOM   3619  CG2 VAL A 462      -2.256  -9.709  -2.064  1.00  0.91           C  
ATOM   3620  N   THR A 463      -4.116 -11.662  -5.738  1.00  0.93           N  
ATOM   3621  CA  THR A 463      -5.198 -12.196  -6.558  1.00  0.92           C  
ATOM   3622  C   THR A 463      -5.516 -13.636  -6.164  1.00  0.90           C  
ATOM   3623  CB  THR A 463      -4.845 -12.138  -8.056  1.00  0.89           C  
ATOM   3624  O   THR A 463      -4.712 -14.541  -6.397  1.00  0.87           O  
ATOM   3625  CG2 THR A 463      -3.643 -13.021  -8.373  1.00  0.73           C  
ATOM   3626  OG1 THR A 463      -5.969 -12.586  -8.824  1.00  0.75           O  
ATOM   3627  N   GLY A 464      -6.734 -13.837  -5.542  1.00  0.89           N  
ATOM   3628  CA  GLY A 464      -7.052 -15.139  -4.977  1.00  0.88           C  
ATOM   3629  C   GLY A 464      -6.000 -15.641  -4.006  1.00  0.89           C  
ATOM   3630  O   GLY A 464      -5.643 -14.944  -3.055  1.00  0.87           O  
ATOM   3631  N   GLU A 465      -5.449 -16.832  -4.368  1.00  0.90           N  
ATOM   3632  CA  GLU A 465      -4.480 -17.535  -3.533  1.00  0.90           C  
ATOM   3633  C   GLU A 465      -3.050 -17.219  -3.961  1.00  0.91           C  
ATOM   3634  CB  GLU A 465      -4.722 -19.046  -3.582  1.00  0.89           C  
ATOM   3635  O   GLU A 465      -2.117 -17.950  -3.619  1.00  0.91           O  
ATOM   3636  CG  GLU A 465      -6.077 -19.469  -3.035  1.00  0.85           C  
ATOM   3637  CD  GLU A 465      -6.326 -20.966  -3.140  1.00  0.82           C  
ATOM   3638  OE1 GLU A 465      -5.499 -21.677  -3.755  1.00  0.82           O  
ATOM   3639  OE2 GLU A 465      -7.356 -21.431  -2.604  1.00  0.81           O  
ATOM   3640  N   SER A 466      -2.799 -16.240  -4.714  1.00  0.94           N  
ATOM   3641  CA  SER A 466      -1.470 -15.934  -5.232  1.00  0.95           C  
ATOM   3642  C   SER A 466      -1.183 -14.438  -5.171  1.00  0.95           C  
ATOM   3643  CB  SER A 466      -1.328 -16.431  -6.672  1.00  0.94           C  
ATOM   3644  O   SER A 466      -2.099 -13.632  -4.995  1.00  0.95           O  
ATOM   3645  OG  SER A 466      -2.209 -15.732  -7.534  1.00  0.82           O  
ATOM   3646  N   VAL A 467       0.056 -14.046  -5.260  1.00  0.97           N  
ATOM   3647  CA  VAL A 467       0.544 -12.678  -5.394  1.00  0.97           C  
ATOM   3648  C   VAL A 467       1.255 -12.511  -6.735  1.00  0.97           C  
ATOM   3649  CB  VAL A 467       1.495 -12.299  -4.236  1.00  0.96           C  
ATOM   3650  O   VAL A 467       2.217 -13.225  -7.028  1.00  0.97           O  
ATOM   3651  CG1 VAL A 467       1.957 -10.849  -4.370  1.00  0.95           C  
ATOM   3652  CG2 VAL A 467       0.811 -12.523  -2.889  1.00  0.95           C  
ATOM   3653  N   MET A 468       0.850 -11.527  -7.506  1.00  0.97           N  
ATOM   3654  CA  MET A 468       1.539 -11.149  -8.736  1.00  0.97           C  
ATOM   3655  C   MET A 468       2.492  -9.984  -8.490  1.00  0.97           C  
ATOM   3656  CB  MET A 468       0.532 -10.780  -9.826  1.00  0.97           C  
ATOM   3657  O   MET A 468       2.110  -8.983  -7.881  1.00  0.97           O  
ATOM   3658  CG  MET A 468      -0.513 -11.854 -10.084  1.00  0.92           C  
ATOM   3659  SD  MET A 468       0.212 -13.384 -10.790  1.00  0.87           S  
ATOM   3660  CE  MET A 468      -1.301 -14.321 -11.144  1.00  0.81           C  
ATOM   3661  N   PHE A 469       3.774 -10.107  -9.028  1.00  0.97           N  
ATOM   3662  CA  PHE A 469       4.740  -9.022  -8.900  1.00  0.97           C  
ATOM   3663  C   PHE A 469       5.545  -8.860 -10.184  1.00  0.97           C  
ATOM   3664  CB  PHE A 469       5.682  -9.276  -7.719  1.00  0.97           C  
ATOM   3665  O   PHE A 469       5.762  -9.829 -10.914  1.00  0.97           O  
ATOM   3666  CG  PHE A 469       6.558 -10.487  -7.890  1.00  0.96           C  
ATOM   3667  CD1 PHE A 469       6.108 -11.746  -7.511  1.00  0.95           C  
ATOM   3668  CD2 PHE A 469       7.831 -10.367  -8.431  1.00  0.95           C  
ATOM   3669  CE1 PHE A 469       6.917 -12.870  -7.668  1.00  0.94           C  
ATOM   3670  CE2 PHE A 469       8.645 -11.485  -8.592  1.00  0.93           C  
ATOM   3671  CZ  PHE A 469       8.186 -12.735  -8.209  1.00  0.93           C  
ATOM   3672  N   ALA A 470       5.959  -7.647 -10.488  1.00  0.97           N  
ATOM   3673  CA  ALA A 470       6.676  -7.260 -11.700  1.00  0.97           C  
ATOM   3674  C   ALA A 470       8.169  -7.546 -11.569  1.00  0.97           C  
ATOM   3675  CB  ALA A 470       6.445  -5.783 -12.006  1.00  0.97           C  
ATOM   3676  O   ALA A 470       8.756  -7.338 -10.504  1.00  0.97           O  
ATOM   3677  N   THR A 471       8.824  -7.989 -12.665  1.00  0.97           N  
ATOM   3678  CA  THR A 471      10.264  -8.159 -12.826  1.00  0.96           C  
ATOM   3679  C   THR A 471      10.777  -7.335 -14.004  1.00  0.95           C  
ATOM   3680  CB  THR A 471      10.632  -9.640 -13.032  1.00  0.96           C  
ATOM   3681  O   THR A 471      10.005  -6.960 -14.889  1.00  0.94           O  
ATOM   3682  CG2 THR A 471      10.213 -10.483 -11.833  1.00  0.91           C  
ATOM   3683  OG1 THR A 471       9.970 -10.132 -14.204  1.00  0.92           O  
ATOM   3684  N   ASN A 472      12.081  -7.031 -13.998  1.00  0.93           N  
ATOM   3685  CA  ASN A 472      12.736  -6.371 -15.122  1.00  0.93           C  
ATOM   3686  C   ASN A 472      13.618  -7.340 -15.905  1.00  0.91           C  
ATOM   3687  CB  ASN A 472      13.561  -5.177 -14.636  1.00  0.90           C  
ATOM   3688  O   ASN A 472      14.503  -7.980 -15.335  1.00  0.89           O  
ATOM   3689  CG  ASN A 472      12.709  -4.101 -13.993  1.00  0.84           C  
ATOM   3690  ND2 ASN A 472      13.251  -3.444 -12.975  1.00  0.80           N  
ATOM   3691  OD1 ASN A 472      11.571  -3.863 -14.408  1.00  0.80           O  
ATOM   3692  N   ASP A 473      13.330  -7.402 -17.148  1.00  0.91           N  
ATOM   3693  CA  ASP A 473      14.068  -8.256 -18.074  1.00  0.91           C  
ATOM   3694  C   ASP A 473      14.623  -7.446 -19.243  1.00  0.89           C  
ATOM   3695  CB  ASP A 473      13.175  -9.384 -18.592  1.00  0.88           C  
ATOM   3696  O   ASP A 473      14.174  -7.601 -20.381  1.00  0.86           O  
ATOM   3697  CG  ASP A 473      12.754 -10.355 -17.503  1.00  0.80           C  
ATOM   3698  OD1 ASP A 473      13.448 -10.448 -16.467  1.00  0.74           O  
ATOM   3699  OD2 ASP A 473      11.721 -11.036 -17.683  1.00  0.80           O  
ATOM   3700  N   GLY A 474      15.579  -6.533 -18.916  1.00  0.93           N  
ATOM   3701  CA  GLY A 474      16.196  -5.627 -19.871  1.00  0.93           C  
ATOM   3702  C   GLY A 474      15.254  -4.545 -20.362  1.00  0.94           C  
ATOM   3703  O   GLY A 474      14.876  -3.651 -19.601  1.00  0.92           O  
ATOM   3704  N   SER A 475      14.879  -4.588 -21.662  1.00  0.95           N  
ATOM   3705  CA  SER A 475      13.980  -3.622 -22.287  1.00  0.95           C  
ATOM   3706  C   SER A 475      12.523  -4.044 -22.134  1.00  0.96           C  
ATOM   3707  CB  SER A 475      14.318  -3.456 -23.769  1.00  0.94           C  
ATOM   3708  O   SER A 475      11.615  -3.327 -22.560  1.00  0.95           O  
ATOM   3709  OG  SER A 475      14.413  -4.717 -24.408  1.00  0.89           O  
ATOM   3710  N   TYR A 476      12.366  -5.202 -21.619  1.00  0.96           N  
ATOM   3711  CA  TYR A 476      11.055  -5.789 -21.366  1.00  0.97           C  
ATOM   3712  C   TYR A 476      10.842  -6.026 -19.876  1.00  0.96           C  
ATOM   3713  CB  TYR A 476      10.899  -7.107 -22.132  1.00  0.96           C  
ATOM   3714  O   TYR A 476      11.801  -6.052 -19.102  1.00  0.96           O  
ATOM   3715  CG  TYR A 476      11.057  -6.962 -23.626  1.00  0.96           C  
ATOM   3716  CD1 TYR A 476       9.983  -6.576 -24.425  1.00  0.95           C  
ATOM   3717  CD2 TYR A 476      12.278  -7.212 -24.242  1.00  0.94           C  
ATOM   3718  CE1 TYR A 476      10.122  -6.444 -25.803  1.00  0.94           C  
ATOM   3719  CE2 TYR A 476      12.429  -7.083 -25.619  1.00  0.94           C  
ATOM   3720  OH  TYR A 476      11.492  -6.569 -27.753  1.00  0.92           O  
ATOM   3721  CZ  TYR A 476      11.348  -6.699 -26.390  1.00  0.93           C  
ATOM   3722  N   SER A 477       9.659  -6.074 -19.509  1.00  0.97           N  
ATOM   3723  CA  SER A 477       9.278  -6.478 -18.159  1.00  0.97           C  
ATOM   3724  C   SER A 477       8.575  -7.831 -18.165  1.00  0.97           C  
ATOM   3725  CB  SER A 477       8.371  -5.425 -17.520  1.00  0.96           C  
ATOM   3726  O   SER A 477       7.943  -8.204 -19.156  1.00  0.96           O  
ATOM   3727  OG  SER A 477       9.077  -4.215 -17.307  1.00  0.92           O  
ATOM   3728  N   GLY A 478       8.704  -8.551 -17.076  1.00  0.97           N  
ATOM   3729  CA  GLY A 478       7.952  -9.759 -16.778  1.00  0.97           C  
ATOM   3730  C   GLY A 478       7.046  -9.615 -15.569  1.00  0.97           C  
ATOM   3731  O   GLY A 478       7.181  -8.665 -14.796  1.00  0.97           O  
ATOM   3732  N   VAL A 479       6.146 -10.599 -15.451  1.00  0.98           N  
ATOM   3733  CA  VAL A 479       5.328 -10.793 -14.259  1.00  0.98           C  
ATOM   3734  C   VAL A 479       5.477 -12.227 -13.756  1.00  0.97           C  
ATOM   3735  CB  VAL A 479       3.840 -10.477 -14.534  1.00  0.97           C  
ATOM   3736  O   VAL A 479       5.443 -13.174 -14.545  1.00  0.97           O  
ATOM   3737  CG1 VAL A 479       3.016 -10.600 -13.253  1.00  0.97           C  
ATOM   3738  CG2 VAL A 479       3.694  -9.080 -15.135  1.00  0.97           C  
ATOM   3739  N   ARG A 480       5.648 -12.344 -12.473  1.00  0.97           N  
ATOM   3740  CA  ARG A 480       5.682 -13.638 -11.798  1.00  0.97           C  
ATOM   3741  C   ARG A 480       4.523 -13.775 -10.817  1.00  0.97           C  
ATOM   3742  CB  ARG A 480       7.013 -13.828 -11.067  1.00  0.97           C  
ATOM   3743  O   ARG A 480       4.147 -12.806 -10.153  1.00  0.97           O  
ATOM   3744  CG  ARG A 480       8.207 -13.990 -11.994  1.00  0.95           C  
ATOM   3745  CD  ARG A 480       9.500 -14.200 -11.218  1.00  0.93           C  
ATOM   3746  NE  ARG A 480      10.623 -14.483 -12.107  1.00  0.92           N  
ATOM   3747  NH1 ARG A 480      10.296 -16.770 -12.129  1.00  0.86           N  
ATOM   3748  NH2 ARG A 480      12.015 -15.841 -13.328  1.00  0.84           N  
ATOM   3749  CZ  ARG A 480      10.975 -15.697 -12.519  1.00  0.89           C  
ATOM   3750  N   GLU A 481       4.072 -14.969 -10.679  1.00  0.96           N  
ATOM   3751  CA  GLU A 481       3.058 -15.416  -9.728  1.00  0.96           C  
ATOM   3752  C   GLU A 481       3.692 -16.157  -8.554  1.00  0.96           C  
ATOM   3753  CB  GLU A 481       2.029 -16.313 -10.422  1.00  0.96           C  
ATOM   3754  O   GLU A 481       4.240 -17.247  -8.724  1.00  0.95           O  
ATOM   3755  CG  GLU A 481       0.886 -16.750  -9.518  1.00  0.93           C  
ATOM   3756  CD  GLU A 481      -0.129 -17.638 -10.220  1.00  0.90           C  
ATOM   3757  OE1 GLU A 481       0.202 -18.217 -11.280  1.00  0.90           O  
ATOM   3758  OE2 GLU A 481      -1.264 -17.755  -9.707  1.00  0.89           O  
ATOM   3759  N   PHE A 482       3.648 -15.545  -7.421  1.00  0.96           N  
ATOM   3760  CA  PHE A 482       4.001 -16.154  -6.144  1.00  0.96           C  
ATOM   3761  C   PHE A 482       2.798 -16.864  -5.532  1.00  0.95           C  
ATOM   3762  CB  PHE A 482       4.537 -15.098  -5.172  1.00  0.95           C  
ATOM   3763  O   PHE A 482       1.751 -16.249  -5.318  1.00  0.94           O  
ATOM   3764  CG  PHE A 482       4.915 -15.649  -3.824  1.00  0.94           C  
ATOM   3765  CD1 PHE A 482       6.228 -16.012  -3.549  1.00  0.91           C  
ATOM   3766  CD2 PHE A 482       3.957 -15.805  -2.831  1.00  0.91           C  
ATOM   3767  CE1 PHE A 482       6.581 -16.523  -2.302  1.00  0.91           C  
ATOM   3768  CE2 PHE A 482       4.301 -16.315  -1.582  1.00  0.90           C  
ATOM   3769  CZ  PHE A 482       5.614 -16.674  -1.320  1.00  0.90           C  
ATOM   3770  N   TYR A 483       2.888 -18.151  -5.163  1.00  0.94           N  
ATOM   3771  CA  TYR A 483       1.825 -18.944  -4.556  1.00  0.94           C  
ATOM   3772  C   TYR A 483       2.402 -20.051  -3.681  1.00  0.93           C  
ATOM   3773  CB  TYR A 483       0.922 -19.549  -5.635  1.00  0.93           C  
ATOM   3774  O   TYR A 483       3.592 -20.363  -3.768  1.00  0.91           O  
ATOM   3775  CG  TYR A 483       1.624 -20.545  -6.526  1.00  0.91           C  
ATOM   3776  CD1 TYR A 483       2.375 -20.122  -7.620  1.00  0.88           C  
ATOM   3777  CD2 TYR A 483       1.538 -21.910  -6.276  1.00  0.88           C  
ATOM   3778  CE1 TYR A 483       3.022 -21.036  -8.445  1.00  0.87           C  
ATOM   3779  CE2 TYR A 483       2.181 -22.834  -7.094  1.00  0.87           C  
ATOM   3780  OH  TYR A 483       3.558 -23.297  -8.988  1.00  0.81           O  
ATOM   3781  CZ  TYR A 483       2.920 -22.387  -8.174  1.00  0.86           C  
ATOM   3782  N   THR A 484       1.587 -20.606  -2.817  1.00  0.91           N  
ATOM   3783  CA  THR A 484       1.894 -21.801  -2.039  1.00  0.90           C  
ATOM   3784  C   THR A 484       1.393 -23.054  -2.753  1.00  0.89           C  
ATOM   3785  CB  THR A 484       1.273 -21.727  -0.632  1.00  0.89           C  
ATOM   3786  O   THR A 484       0.207 -23.163  -3.068  1.00  0.86           O  
ATOM   3787  CG2 THR A 484       1.696 -22.920   0.219  1.00  0.86           C  
ATOM   3788  OG1 THR A 484       1.702 -20.520   0.010  1.00  0.87           O  
ATOM   3789  N   ASP A 485       2.277 -23.939  -3.043  1.00  0.88           N  
ATOM   3790  CA  ASP A 485       1.912 -25.255  -3.559  1.00  0.88           C  
ATOM   3791  C   ASP A 485       1.250 -26.105  -2.478  1.00  0.87           C  
ATOM   3792  CB  ASP A 485       3.143 -25.974  -4.114  1.00  0.87           C  
ATOM   3793  O   ASP A 485       1.902 -26.511  -1.513  1.00  0.85           O  
ATOM   3794  CG  ASP A 485       2.810 -27.310  -4.756  1.00  0.87           C  
ATOM   3795  OD1 ASP A 485       1.837 -27.967  -4.327  1.00  0.88           O  
ATOM   3796  OD2 ASP A 485       3.529 -27.710  -5.696  1.00  0.87           O  
ATOM   3797  N   SER A 486      -0.024 -26.420  -2.695  1.00  0.86           N  
ATOM   3798  CA  SER A 486      -0.900 -27.034  -1.703  1.00  0.86           C  
ATOM   3799  C   SER A 486      -0.453 -28.454  -1.374  1.00  0.86           C  
ATOM   3800  CB  SER A 486      -2.346 -27.049  -2.200  1.00  0.84           C  
ATOM   3801  O   SER A 486      -0.839 -29.010  -0.343  1.00  0.84           O  
ATOM   3802  OG  SER A 486      -2.435 -27.670  -3.471  1.00  0.79           O  
ATOM   3803  N   TYR A 487       0.333 -29.118  -2.181  1.00  0.85           N  
ATOM   3804  CA  TYR A 487       0.769 -30.491  -1.952  1.00  0.86           C  
ATOM   3805  C   TYR A 487       2.062 -30.525  -1.147  1.00  0.85           C  
ATOM   3806  CB  TYR A 487       0.963 -31.223  -3.283  1.00  0.84           C  
ATOM   3807  O   TYR A 487       2.268 -31.425  -0.329  1.00  0.84           O  
ATOM   3808  CG  TYR A 487      -0.325 -31.490  -4.023  1.00  0.78           C  
ATOM   3809  CD1 TYR A 487      -1.177 -32.519  -3.629  1.00  0.74           C  
ATOM   3810  CD2 TYR A 487      -0.693 -30.715  -5.117  1.00  0.75           C  
ATOM   3811  CE1 TYR A 487      -2.364 -32.770  -4.308  1.00  0.75           C  
ATOM   3812  CE2 TYR A 487      -1.878 -30.957  -5.805  1.00  0.76           C  
ATOM   3813  OH  TYR A 487      -3.880 -32.229  -6.070  1.00  0.59           O  
ATOM   3814  CZ  TYR A 487      -2.706 -31.985  -5.393  1.00  0.72           C  
ATOM   3815  N   SER A 488       3.000 -29.546  -1.336  1.00  0.87           N  
ATOM   3816  CA  SER A 488       4.344 -29.591  -0.769  1.00  0.88           C  
ATOM   3817  C   SER A 488       4.531 -28.515   0.296  1.00  0.87           C  
ATOM   3818  CB  SER A 488       5.395 -29.421  -1.867  1.00  0.87           C  
ATOM   3819  O   SER A 488       5.587 -28.436   0.927  1.00  0.85           O  
ATOM   3820  OG  SER A 488       5.231 -28.181  -2.533  1.00  0.84           O  
ATOM   3821  N   ASP A 489       3.465 -27.576   0.465  1.00  0.85           N  
ATOM   3822  CA  ASP A 489       3.529 -26.361   1.271  1.00  0.86           C  
ATOM   3823  C   ASP A 489       4.751 -25.522   0.904  1.00  0.86           C  
ATOM   3824  CB  ASP A 489       3.558 -26.708   2.762  1.00  0.82           C  
ATOM   3825  O   ASP A 489       5.170 -24.656   1.675  1.00  0.84           O  
ATOM   3826  CG  ASP A 489       3.335 -25.500   3.655  1.00  0.77           C  
ATOM   3827  OD1 ASP A 489       2.641 -24.549   3.235  1.00  0.75           O  
ATOM   3828  OD2 ASP A 489       3.861 -25.499   4.790  1.00  0.78           O  
ATOM   3829  N   THR A 490       5.399 -25.816  -0.273  1.00  0.87           N  
ATOM   3830  CA  THR A 490       6.536 -25.053  -0.776  1.00  0.89           C  
ATOM   3831  C   THR A 490       6.066 -23.786  -1.486  1.00  0.90           C  
ATOM   3832  CB  THR A 490       7.393 -25.896  -1.739  1.00  0.86           C  
ATOM   3833  O   THR A 490       5.161 -23.836  -2.321  1.00  0.89           O  
ATOM   3834  CG2 THR A 490       8.005 -27.096  -1.023  1.00  0.75           C  
ATOM   3835  OG1 THR A 490       6.571 -26.365  -2.815  1.00  0.78           O  
ATOM   3836  N   LYS A 491       6.659 -22.727  -1.238  1.00  0.91           N  
ATOM   3837  CA  LYS A 491       6.424 -21.451  -1.908  1.00  0.91           C  
ATOM   3838  C   LYS A 491       7.189 -21.373  -3.226  1.00  0.92           C  
ATOM   3839  CB  LYS A 491       6.823 -20.287  -1.000  1.00  0.88           C  
ATOM   3840  O   LYS A 491       8.393 -21.635  -3.267  1.00  0.90           O  
ATOM   3841  CG  LYS A 491       6.166 -20.319   0.373  1.00  0.81           C  
ATOM   3842  CD  LYS A 491       4.647 -20.290   0.266  1.00  0.78           C  
ATOM   3843  CE  LYS A 491       3.989 -20.297   1.639  1.00  0.75           C  
ATOM   3844  NZ  LYS A 491       2.507 -20.448   1.542  1.00  0.72           N  
ATOM   3845  N   LYS A 492       6.478 -21.020  -4.227  1.00  0.93           N  
ATOM   3846  CA  LYS A 492       7.017 -20.911  -5.580  1.00  0.93           C  
ATOM   3847  C   LYS A 492       6.682 -19.557  -6.198  1.00  0.94           C  
ATOM   3848  CB  LYS A 492       6.480 -22.037  -6.464  1.00  0.92           C  
ATOM   3849  O   LYS A 492       5.679 -18.936  -5.840  1.00  0.94           O  
ATOM   3850  CG  LYS A 492       6.945 -23.425  -6.049  1.00  0.89           C  
ATOM   3851  CD  LYS A 492       6.390 -24.501  -6.974  1.00  0.88           C  
ATOM   3852  CE  LYS A 492       6.780 -25.897  -6.507  1.00  0.86           C  
ATOM   3853  NZ  LYS A 492       6.014 -26.957  -7.229  1.00  0.85           N  
ATOM   3854  N   ALA A 493       7.529 -19.069  -7.115  1.00  0.95           N  
ATOM   3855  CA  ALA A 493       7.266 -17.901  -7.952  1.00  0.95           C  
ATOM   3856  C   ALA A 493       7.486 -18.222  -9.427  1.00  0.94           C  
ATOM   3857  CB  ALA A 493       8.152 -16.732  -7.528  1.00  0.94           C  
ATOM   3858  O   ALA A 493       8.617 -18.178  -9.917  1.00  0.92           O  
ATOM   3859  N   GLN A 494       6.486 -18.393 -10.183  1.00  0.95           N  
ATOM   3860  CA  GLN A 494       6.556 -18.786 -11.586  1.00  0.95           C  
ATOM   3861  C   GLN A 494       6.390 -17.580 -12.505  1.00  0.95           C  
ATOM   3862  CB  GLN A 494       5.491 -19.838 -11.903  1.00  0.93           C  
ATOM   3863  O   GLN A 494       5.615 -16.668 -12.207  1.00  0.95           O  
ATOM   3864  CG  GLN A 494       5.573 -20.389 -13.320  1.00  0.78           C  
ATOM   3865  CD  GLN A 494       4.636 -21.560 -13.549  1.00  0.74           C  
ATOM   3866  NE2 GLN A 494       4.530 -21.999 -14.799  1.00  0.63           N  
ATOM   3867  OE1 GLN A 494       4.012 -22.066 -12.611  1.00  0.71           O  
ATOM   3868  N   ALA A 495       7.101 -17.561 -13.593  1.00  0.96           N  
ATOM   3869  CA  ALA A 495       6.923 -16.528 -14.610  1.00  0.96           C  
ATOM   3870  C   ALA A 495       5.674 -16.792 -15.447  1.00  0.96           C  
ATOM   3871  CB  ALA A 495       8.154 -16.448 -15.509  1.00  0.95           C  
ATOM   3872  O   ALA A 495       5.629 -17.750 -16.221  1.00  0.95           O  
ATOM   3873  N   ILE A 496       4.714 -15.889 -15.452  1.00  0.97           N  
ATOM   3874  CA  ILE A 496       3.483 -16.020 -16.224  1.00  0.97           C  
ATOM   3875  C   ILE A 496       3.657 -15.359 -17.589  1.00  0.96           C  
ATOM   3876  CB  ILE A 496       2.280 -15.399 -15.478  1.00  0.96           C  
ATOM   3877  O   ILE A 496       2.781 -15.461 -18.451  1.00  0.95           O  
ATOM   3878  CG1 ILE A 496       2.501 -13.897 -15.265  1.00  0.93           C  
ATOM   3879  CG2 ILE A 496       2.045 -16.114 -14.144  1.00  0.93           C  
ATOM   3880  CD1 ILE A 496       1.276 -13.160 -14.740  1.00  0.90           C  
ATOM   3881  N   THR A 497       4.825 -14.788 -17.870  1.00  0.97           N  
ATOM   3882  CA  THR A 497       5.171 -14.141 -19.131  1.00  0.96           C  
ATOM   3883  C   THR A 497       6.108 -15.022 -19.952  1.00  0.96           C  
ATOM   3884  CB  THR A 497       5.829 -12.770 -18.893  1.00  0.96           C  
ATOM   3885  O   THR A 497       6.677 -14.573 -20.949  1.00  0.94           O  
ATOM   3886  CG2 THR A 497       4.808 -11.746 -18.407  1.00  0.93           C  
ATOM   3887  OG1 THR A 497       6.860 -12.905 -17.906  1.00  0.93           O  
ATOM   3888  N   SER A 498       6.345 -16.260 -19.611  1.00  0.96           N  
ATOM   3889  CA  SER A 498       7.353 -17.132 -20.204  1.00  0.95           C  
ATOM   3890  C   SER A 498       7.078 -17.368 -21.685  1.00  0.94           C  
ATOM   3891  CB  SER A 498       7.405 -18.471 -19.467  1.00  0.94           C  
ATOM   3892  O   SER A 498       8.010 -17.483 -22.484  1.00  0.93           O  
ATOM   3893  OG  SER A 498       6.118 -19.061 -19.404  1.00  0.80           O  
ATOM   3894  N   HIS A 499       5.835 -17.326 -22.119  1.00  0.95           N  
ATOM   3895  CA  HIS A 499       5.459 -17.573 -23.506  1.00  0.96           C  
ATOM   3896  C   HIS A 499       5.263 -16.264 -24.265  1.00  0.96           C  
ATOM   3897  CB  HIS A 499       4.184 -18.415 -23.574  1.00  0.95           C  
ATOM   3898  O   HIS A 499       5.009 -16.274 -25.471  1.00  0.96           O  
ATOM   3899  CG  HIS A 499       2.984 -17.734 -22.997  1.00  0.92           C  
ATOM   3900  CD2 HIS A 499       1.980 -17.047 -23.592  1.00  0.88           C  
ATOM   3901  ND1 HIS A 499       2.718 -17.714 -21.645  1.00  0.87           N  
ATOM   3902  CE1 HIS A 499       1.599 -17.042 -21.433  1.00  0.87           C  
ATOM   3903  NE2 HIS A 499       1.131 -16.627 -22.597  1.00  0.88           N  
ATOM   3904  N   VAL A 500       5.383 -15.031 -23.585  1.00  0.97           N  
ATOM   3905  CA  VAL A 500       5.222 -13.699 -24.158  1.00  0.97           C  
ATOM   3906  C   VAL A 500       6.348 -12.788 -23.675  1.00  0.96           C  
ATOM   3907  CB  VAL A 500       3.850 -13.088 -23.795  1.00  0.96           C  
ATOM   3908  O   VAL A 500       6.118 -11.618 -23.362  1.00  0.95           O  
ATOM   3909  CG1 VAL A 500       2.720 -13.845 -24.491  1.00  0.89           C  
ATOM   3910  CG2 VAL A 500       3.647 -13.094 -22.281  1.00  0.89           C  
ATOM   3911  N   ASN A 501       7.549 -13.248 -23.642  1.00  0.96           N  
ATOM   3912  CA  ASN A 501       8.704 -12.655 -22.977  1.00  0.96           C  
ATOM   3913  C   ASN A 501       9.059 -11.296 -23.575  1.00  0.95           C  
ATOM   3914  CB  ASN A 501       9.908 -13.597 -23.050  1.00  0.93           C  
ATOM   3915  O   ASN A 501       9.870 -10.559 -23.013  1.00  0.94           O  
ATOM   3916  CG  ASN A 501      10.385 -13.827 -24.470  1.00  0.82           C  
ATOM   3917  ND2 ASN A 501      11.617 -14.301 -24.612  1.00  0.76           N  
ATOM   3918  OD1 ASN A 501       9.652 -13.580 -25.432  1.00  0.76           O  
ATOM   3919  N   LYS A 502       8.513 -10.928 -24.709  1.00  0.97           N  
ATOM   3920  CA  LYS A 502       8.787  -9.655 -25.371  1.00  0.97           C  
ATOM   3921  C   LYS A 502       7.501  -8.866 -25.597  1.00  0.97           C  
ATOM   3922  CB  LYS A 502       9.502  -9.885 -26.703  1.00  0.96           C  
ATOM   3923  O   LYS A 502       7.471  -7.937 -26.408  1.00  0.96           O  
ATOM   3924  CG  LYS A 502      10.883 -10.510 -26.564  1.00  0.94           C  
ATOM   3925  CD  LYS A 502      11.588 -10.612 -27.911  1.00  0.91           C  
ATOM   3926  CE  LYS A 502      12.971 -11.234 -27.773  1.00  0.89           C  
ATOM   3927  NZ  LYS A 502      13.677 -11.310 -29.087  1.00  0.89           N  
ATOM   3928  N   LEU A 503       6.423  -9.198 -24.897  1.00  0.98           N  
ATOM   3929  CA  LEU A 503       5.135  -8.530 -25.057  1.00  0.98           C  
ATOM   3930  C   LEU A 503       5.102  -7.219 -24.279  1.00  0.98           C  
ATOM   3931  CB  LEU A 503       3.997  -9.442 -24.592  1.00  0.98           C  
ATOM   3932  O   LEU A 503       4.653  -6.195 -24.799  1.00  0.97           O  
ATOM   3933  CG  LEU A 503       2.581  -8.879 -24.723  1.00  0.97           C  
ATOM   3934  CD1 LEU A 503       2.221  -8.687 -26.192  1.00  0.96           C  
ATOM   3935  CD2 LEU A 503       1.575  -9.796 -24.036  1.00  0.96           C  
ATOM   3936  N   ILE A 504       5.554  -7.214 -23.044  1.00  0.98           N  
ATOM   3937  CA  ILE A 504       5.487  -6.065 -22.148  1.00  0.98           C  
ATOM   3938  C   ILE A 504       6.753  -5.223 -22.294  1.00  0.97           C  
ATOM   3939  CB  ILE A 504       5.303  -6.504 -20.678  1.00  0.98           C  
ATOM   3940  O   ILE A 504       7.743  -5.452 -21.596  1.00  0.97           O  
ATOM   3941  CG1 ILE A 504       4.088  -7.429 -20.545  1.00  0.98           C  
ATOM   3942  CG2 ILE A 504       5.165  -5.284 -19.763  1.00  0.98           C  
ATOM   3943  CD1 ILE A 504       3.871  -7.969 -19.138  1.00  0.97           C  
ATOM   3944  N   GLU A 505       6.703  -4.280 -23.207  1.00  0.97           N  
ATOM   3945  CA  GLU A 505       7.829  -3.387 -23.466  1.00  0.97           C  
ATOM   3946  C   GLU A 505       7.860  -2.234 -22.466  1.00  0.97           C  
ATOM   3947  CB  GLU A 505       7.766  -2.842 -24.895  1.00  0.96           C  
ATOM   3948  O   GLU A 505       6.846  -1.571 -22.244  1.00  0.96           O  
ATOM   3949  CG  GLU A 505       8.027  -3.892 -25.966  1.00  0.89           C  
ATOM   3950  CD  GLU A 505       8.088  -3.314 -27.371  1.00  0.85           C  
ATOM   3951  OE1 GLU A 505       8.684  -2.229 -27.555  1.00  0.85           O  
ATOM   3952  OE2 GLU A 505       7.534  -3.951 -28.294  1.00  0.84           O  
ATOM   3953  N   GLY A 506       9.092  -1.919 -21.909  1.00  0.96           N  
ATOM   3954  CA  GLY A 506       9.304  -0.876 -20.919  1.00  0.96           C  
ATOM   3955  C   GLY A 506       9.162  -1.370 -19.492  1.00  0.96           C  
ATOM   3956  O   GLY A 506       8.997  -2.570 -19.258  1.00  0.96           O  
ATOM   3957  N   ASN A 507       9.253  -0.408 -18.548  1.00  0.95           N  
ATOM   3958  CA  ASN A 507       9.102  -0.721 -17.131  1.00  0.96           C  
ATOM   3959  C   ASN A 507       7.639  -0.682 -16.700  1.00  0.96           C  
ATOM   3960  CB  ASN A 507       9.933   0.240 -16.277  1.00  0.95           C  
ATOM   3961  O   ASN A 507       6.939   0.300 -16.954  1.00  0.96           O  
ATOM   3962  CG  ASN A 507      11.411   0.184 -16.606  1.00  0.89           C  
ATOM   3963  ND2 ASN A 507      11.919   1.238 -17.234  1.00  0.86           N  
ATOM   3964  OD1 ASN A 507      12.092  -0.798 -16.300  1.00  0.85           O  
ATOM   3965  N   ILE A 508       7.176  -1.743 -16.058  1.00  0.97           N  
ATOM   3966  CA  ILE A 508       5.836  -1.747 -15.481  1.00  0.97           C  
ATOM   3967  C   ILE A 508       5.717  -0.629 -14.447  1.00  0.96           C  
ATOM   3968  CB  ILE A 508       5.502  -3.111 -14.837  1.00  0.96           C  
ATOM   3969  O   ILE A 508       6.579  -0.486 -13.576  1.00  0.96           O  
ATOM   3970  CG1 ILE A 508       5.457  -4.209 -15.905  1.00  0.96           C  
ATOM   3971  CG2 ILE A 508       4.177  -3.037 -14.072  1.00  0.96           C  
ATOM   3972  CD1 ILE A 508       5.306  -5.615 -15.342  1.00  0.96           C  
ATOM   3973  N   THR A 509       4.624   0.115 -14.552  1.00  0.96           N  
ATOM   3974  CA  THR A 509       4.404   1.296 -13.723  1.00  0.96           C  
ATOM   3975  C   THR A 509       3.216   1.086 -12.788  1.00  0.95           C  
ATOM   3976  CB  THR A 509       4.165   2.548 -14.587  1.00  0.95           C  
ATOM   3977  O   THR A 509       3.177   1.645 -11.690  1.00  0.94           O  
ATOM   3978  CG2 THR A 509       5.426   2.936 -15.352  1.00  0.91           C  
ATOM   3979  OG1 THR A 509       3.114   2.282 -15.523  1.00  0.92           O  
ATOM   3980  N   ASN A 510       2.228   0.346 -13.146  1.00  0.96           N  
ATOM   3981  CA  ASN A 510       1.048   0.011 -12.356  1.00  0.96           C  
ATOM   3982  C   ASN A 510       0.596  -1.425 -12.603  1.00  0.97           C  
ATOM   3983  CB  ASN A 510      -0.093   0.986 -12.656  1.00  0.95           C  
ATOM   3984  O   ASN A 510       0.682  -1.922 -13.728  1.00  0.97           O  
ATOM   3985  CG  ASN A 510      -1.151   0.999 -11.570  1.00  0.83           C  
ATOM   3986  ND2 ASN A 510      -2.213   1.765 -11.787  1.00  0.77           N  
ATOM   3987  OD1 ASN A 510      -1.013   0.327 -10.545  1.00  0.76           O  
ATOM   3988  N   MET A 511       0.077  -2.039 -11.570  1.00  0.98           N  
ATOM   3989  CA  MET A 511      -0.641  -3.309 -11.617  1.00  0.98           C  
ATOM   3990  C   MET A 511      -1.960  -3.217 -10.858  1.00  0.97           C  
ATOM   3991  CB  MET A 511       0.218  -4.435 -11.039  1.00  0.97           C  
ATOM   3992  O   MET A 511      -2.015  -2.646  -9.767  1.00  0.97           O  
ATOM   3993  CG  MET A 511       1.480  -4.716 -11.838  1.00  0.97           C  
ATOM   3994  SD  MET A 511       2.350  -6.228 -11.271  1.00  0.96           S  
ATOM   3995  CE  MET A 511       2.536  -5.848  -9.507  1.00  0.94           C  
ATOM   3996  N   ALA A 512      -2.995  -3.764 -11.399  1.00  0.97           N  
ATOM   3997  CA  ALA A 512      -4.280  -3.989 -10.741  1.00  0.97           C  
ATOM   3998  C   ALA A 512      -4.798  -5.397 -11.016  1.00  0.97           C  
ATOM   3999  CB  ALA A 512      -5.301  -2.950 -11.199  1.00  0.97           C  
ATOM   4000  O   ALA A 512      -4.698  -5.894 -12.141  1.00  0.97           O  
ATOM   4001  N   ALA A 513      -5.356  -6.040 -10.006  1.00  0.96           N  
ATOM   4002  CA  ALA A 513      -5.903  -7.381 -10.193  1.00  0.96           C  
ATOM   4003  C   ALA A 513      -7.244  -7.531  -9.480  1.00  0.95           C  
ATOM   4004  CB  ALA A 513      -4.916  -8.433  -9.693  1.00  0.95           C  
ATOM   4005  O   ALA A 513      -7.495  -6.869  -8.470  1.00  0.93           O  
ATOM   4006  N   SER A 514      -8.113  -8.371 -10.015  1.00  0.93           N  
ATOM   4007  CA  SER A 514      -9.361  -8.768  -9.371  1.00  0.92           C  
ATOM   4008  C   SER A 514      -9.469 -10.285  -9.263  1.00  0.91           C  
ATOM   4009  CB  SER A 514     -10.562  -8.216 -10.141  1.00  0.91           C  
ATOM   4010  O   SER A 514      -9.298 -10.997 -10.254  1.00  0.88           O  
ATOM   4011  OG  SER A 514     -11.777  -8.626  -9.538  1.00  0.91           O  
ATOM   4012  N   THR A 515      -9.817 -10.748  -8.050  1.00  0.88           N  
ATOM   4013  CA  THR A 515     -10.100 -12.155  -7.788  1.00  0.87           C  
ATOM   4014  C   THR A 515     -11.469 -12.544  -8.338  1.00  0.86           C  
ATOM   4015  CB  THR A 515     -10.042 -12.464  -6.280  1.00  0.84           C  
ATOM   4016  O   THR A 515     -11.704 -13.708  -8.668  1.00  0.83           O  
ATOM   4017  CG2 THR A 515      -8.607 -12.425  -5.765  1.00  0.73           C  
ATOM   4018  OG1 THR A 515     -10.820 -11.494  -5.569  1.00  0.73           O  
ATOM   4019  N   ASN A 516     -12.353 -11.593  -8.503  1.00  0.89           N  
ATOM   4020  CA  ASN A 516     -13.716 -11.868  -8.947  1.00  0.89           C  
ATOM   4021  C   ASN A 516     -13.769 -12.163 -10.443  1.00  0.88           C  
ATOM   4022  CB  ASN A 516     -14.639 -10.697  -8.603  1.00  0.87           C  
ATOM   4023  O   ASN A 516     -14.599 -12.954 -10.895  1.00  0.85           O  
ATOM   4024  CG  ASN A 516     -14.776 -10.481  -7.109  1.00  0.83           C  
ATOM   4025  ND2 ASN A 516     -15.163  -9.272  -6.717  1.00  0.81           N  
ATOM   4026  OD1 ASN A 516     -14.536 -11.392  -6.312  1.00  0.81           O  
ATOM   4027  N   VAL A 517     -12.788 -11.612 -11.165  1.00  0.90           N  
ATOM   4028  CA  VAL A 517     -12.807 -11.744 -12.618  1.00  0.90           C  
ATOM   4029  C   VAL A 517     -11.569 -12.506 -13.084  1.00  0.90           C  
ATOM   4030  CB  VAL A 517     -12.877 -10.365 -13.312  1.00  0.87           C  
ATOM   4031  O   VAL A 517     -11.382 -12.726 -14.283  1.00  0.88           O  
ATOM   4032  CG1 VAL A 517     -14.194  -9.663 -12.988  1.00  0.76           C  
ATOM   4033  CG2 VAL A 517     -11.689  -9.498 -12.896  1.00  0.76           C  
ATOM   4034  N   ASN A 518     -10.618 -12.873 -12.182  1.00  0.92           N  
ATOM   4035  CA  ASN A 518      -9.368 -13.580 -12.440  1.00  0.93           C  
ATOM   4036  C   ASN A 518      -8.555 -12.900 -13.538  1.00  0.93           C  
ATOM   4037  CB  ASN A 518      -9.643 -15.039 -12.811  1.00  0.91           C  
ATOM   4038  O   ASN A 518      -8.141 -13.547 -14.501  1.00  0.92           O  
ATOM   4039  CG  ASN A 518     -10.270 -15.822 -11.674  1.00  0.86           C  
ATOM   4040  ND2 ASN A 518     -11.145 -16.762 -12.013  1.00  0.84           N  
ATOM   4041  OD1 ASN A 518      -9.972 -15.584 -10.501  1.00  0.83           O  
ATOM   4042  N   ARG A 519      -8.317 -11.631 -13.366  1.00  0.95           N  
ATOM   4043  CA  ARG A 519      -7.622 -10.819 -14.359  1.00  0.95           C  
ATOM   4044  C   ARG A 519      -6.605  -9.895 -13.697  1.00  0.96           C  
ATOM   4045  CB  ARG A 519      -8.622  -9.997 -15.177  1.00  0.95           C  
ATOM   4046  O   ARG A 519      -6.942  -9.157 -12.769  1.00  0.96           O  
ATOM   4047  CG  ARG A 519      -7.975  -9.107 -16.226  1.00  0.95           C  
ATOM   4048  CD  ARG A 519      -8.998  -8.572 -17.219  1.00  0.95           C  
ATOM   4049  NE  ARG A 519      -9.519  -9.631 -18.079  1.00  0.93           N  
ATOM   4050  NH1 ARG A 519     -11.320  -8.405 -18.847  1.00  0.90           N  
ATOM   4051  NH2 ARG A 519     -10.995 -10.553 -19.578  1.00  0.90           N  
ATOM   4052  CZ  ARG A 519     -10.610  -9.527 -18.833  1.00  0.94           C  
ATOM   4053  N   LEU A 520      -5.448  -9.882 -14.205  1.00  0.97           N  
ATOM   4054  CA  LEU A 520      -4.388  -8.915 -13.940  1.00  0.97           C  
ATOM   4055  C   LEU A 520      -4.297  -7.888 -15.064  1.00  0.98           C  
ATOM   4056  CB  LEU A 520      -3.043  -9.626 -13.771  1.00  0.97           C  
ATOM   4057  O   LEU A 520      -4.288  -8.250 -16.242  1.00  0.97           O  
ATOM   4058  CG  LEU A 520      -1.814  -8.727 -13.632  1.00  0.97           C  
ATOM   4059  CD1 LEU A 520      -1.835  -8.004 -12.290  1.00  0.96           C  
ATOM   4060  CD2 LEU A 520      -0.534  -9.543 -13.786  1.00  0.96           C  
ATOM   4061  N   LEU A 521      -4.171  -6.660 -14.713  1.00  0.98           N  
ATOM   4062  CA  LEU A 521      -3.909  -5.525 -15.590  1.00  0.98           C  
ATOM   4063  C   LEU A 521      -2.548  -4.908 -15.289  1.00  0.98           C  
ATOM   4064  CB  LEU A 521      -5.006  -4.467 -15.441  1.00  0.98           C  
ATOM   4065  O   LEU A 521      -2.214  -4.666 -14.127  1.00  0.98           O  
ATOM   4066  CG  LEU A 521      -6.446  -4.956 -15.604  1.00  0.97           C  
ATOM   4067  CD1 LEU A 521      -7.422  -3.798 -15.429  1.00  0.96           C  
ATOM   4068  CD2 LEU A 521      -6.635  -5.620 -16.964  1.00  0.96           C  
ATOM   4069  N   VAL A 522      -1.796  -4.558 -16.359  1.00  0.98           N  
ATOM   4070  CA  VAL A 522      -0.431  -4.051 -16.266  1.00  0.98           C  
ATOM   4071  C   VAL A 522      -0.253  -2.867 -17.214  1.00  0.98           C  
ATOM   4072  CB  VAL A 522       0.606  -5.151 -16.587  1.00  0.97           C  
ATOM   4073  O   VAL A 522      -0.591  -2.955 -18.397  1.00  0.97           O  
ATOM   4074  CG1 VAL A 522       2.024  -4.585 -16.545  1.00  0.91           C  
ATOM   4075  CG2 VAL A 522       0.464  -6.318 -15.611  1.00  0.91           C  
ATOM   4076  N   THR A 523       0.336  -1.751 -16.767  1.00  0.98           N  
ATOM   4077  CA  THR A 523       0.741  -0.633 -17.613  1.00  0.98           C  
ATOM   4078  C   THR A 523       2.247  -0.408 -17.526  1.00  0.97           C  
ATOM   4079  CB  THR A 523       0.002   0.660 -17.221  1.00  0.97           C  
ATOM   4080  O   THR A 523       2.879  -0.770 -16.531  1.00  0.97           O  
ATOM   4081  CG2 THR A 523      -1.505   0.508 -17.398  1.00  0.95           C  
ATOM   4082  OG1 THR A 523       0.282   0.966 -15.849  1.00  0.95           O  
ATOM   4083  N   THR A 524       2.870   0.289 -18.628  1.00  0.97           N  
ATOM   4084  CA  THR A 524       4.307   0.528 -18.699  1.00  0.97           C  
ATOM   4085  C   THR A 524       4.599   2.012 -18.904  1.00  0.96           C  
ATOM   4086  CB  THR A 524       4.953  -0.286 -19.836  1.00  0.97           C  
ATOM   4087  O   THR A 524       3.703   2.785 -19.247  1.00  0.95           O  
ATOM   4088  CG2 THR A 524       4.637  -1.772 -19.696  1.00  0.95           C  
ATOM   4089  OG1 THR A 524       4.452   0.180 -21.095  1.00  0.95           O  
ATOM   4090  N   ASP A 525       5.776   2.412 -18.749  1.00  0.96           N  
ATOM   4091  CA  ASP A 525       6.228   3.785 -18.947  1.00  0.95           C  
ATOM   4092  C   ASP A 525       6.408   4.095 -20.432  1.00  0.95           C  
ATOM   4093  CB  ASP A 525       7.537   4.034 -18.196  1.00  0.95           C  
ATOM   4094  O   ASP A 525       6.357   5.257 -20.839  1.00  0.94           O  
ATOM   4095  CG  ASP A 525       8.665   3.127 -18.654  1.00  0.92           C  
ATOM   4096  OD1 ASP A 525       8.459   2.320 -19.586  1.00  0.89           O  
ATOM   4097  OD2 ASP A 525       9.770   3.218 -18.076  1.00  0.90           O  
ATOM   4098  N   LYS A 526       6.609   3.014 -21.285  1.00  0.96           N  
ATOM   4099  CA  LYS A 526       6.865   3.175 -22.714  1.00  0.96           C  
ATOM   4100  C   LYS A 526       5.566   3.397 -23.483  1.00  0.96           C  
ATOM   4101  CB  LYS A 526       7.601   1.955 -23.269  1.00  0.96           C  
ATOM   4102  O   LYS A 526       5.472   4.314 -24.302  1.00  0.95           O  
ATOM   4103  CG  LYS A 526       8.038   2.102 -24.719  1.00  0.94           C  
ATOM   4104  CD  LYS A 526       8.949   0.959 -25.148  1.00  0.92           C  
ATOM   4105  CE  LYS A 526       9.375   1.098 -26.603  1.00  0.91           C  
ATOM   4106  NZ  LYS A 526      10.128  -0.102 -27.076  1.00  0.89           N  
ATOM   4107  N   TYR A 527       4.566   2.561 -23.204  1.00  0.96           N  
ATOM   4108  CA  TYR A 527       3.259   2.618 -23.849  1.00  0.96           C  
ATOM   4109  C   TYR A 527       2.156   2.857 -22.825  1.00  0.96           C  
ATOM   4110  CB  TYR A 527       2.983   1.324 -24.621  1.00  0.96           C  
ATOM   4111  O   TYR A 527       1.509   1.911 -22.368  1.00  0.95           O  
ATOM   4112  CG  TYR A 527       4.018   1.013 -25.674  1.00  0.96           C  
ATOM   4113  CD1 TYR A 527       4.184   1.842 -26.782  1.00  0.95           C  
ATOM   4114  CD2 TYR A 527       4.832  -0.109 -25.565  1.00  0.95           C  
ATOM   4115  CE1 TYR A 527       5.136   1.559 -27.756  1.00  0.94           C  
ATOM   4116  CE2 TYR A 527       5.787  -0.402 -26.533  1.00  0.94           C  
ATOM   4117  OH  TYR A 527       6.875   0.151 -28.585  1.00  0.92           O  
ATOM   4118  CZ  TYR A 527       5.931   0.436 -27.623  1.00  0.94           C  
ATOM   4119  N   ARG A 528       1.878   4.126 -22.556  1.00  0.96           N  
ATOM   4120  CA  ARG A 528       1.004   4.565 -21.472  1.00  0.97           C  
ATOM   4121  C   ARG A 528      -0.462   4.477 -21.881  1.00  0.97           C  
ATOM   4122  CB  ARG A 528       1.346   5.995 -21.051  1.00  0.96           C  
ATOM   4123  O   ARG A 528      -1.355   4.641 -21.048  1.00  0.96           O  
ATOM   4124  CG  ARG A 528       2.717   6.138 -20.409  1.00  0.92           C  
ATOM   4125  CD  ARG A 528       2.942   7.542 -19.864  1.00  0.89           C  
ATOM   4126  NE  ARG A 528       4.250   7.669 -19.227  1.00  0.87           N  
ATOM   4127  NH1 ARG A 528       3.831   9.749 -18.312  1.00  0.81           N  
ATOM   4128  NH2 ARG A 528       5.854   8.728 -17.970  1.00  0.78           N  
ATOM   4129  CZ  ARG A 528       4.642   8.715 -18.505  1.00  0.84           C  
ATOM   4130  N   ASN A 529      -0.701   4.301 -23.116  1.00  0.97           N  
ATOM   4131  CA  ASN A 529      -2.041   4.109 -23.660  1.00  0.97           C  
ATOM   4132  C   ASN A 529      -2.394   2.629 -23.772  1.00  0.97           C  
ATOM   4133  CB  ASN A 529      -2.170   4.791 -25.024  1.00  0.96           C  
ATOM   4134  O   ASN A 529      -3.465   2.277 -24.270  1.00  0.97           O  
ATOM   4135  CG  ASN A 529      -1.252   4.185 -26.068  1.00  0.94           C  
ATOM   4136  ND2 ASN A 529      -1.832   3.712 -27.164  1.00  0.92           N  
ATOM   4137  OD1 ASN A 529      -0.032   4.143 -25.890  1.00  0.91           O  
ATOM   4138  N   ILE A 530      -1.548   1.739 -23.376  1.00  0.98           N  
ATOM   4139  CA  ILE A 530      -1.758   0.298 -23.462  1.00  0.98           C  
ATOM   4140  C   ILE A 530      -1.876  -0.291 -22.058  1.00  0.98           C  
ATOM   4141  CB  ILE A 530      -0.616  -0.394 -24.240  1.00  0.98           C  
ATOM   4142  O   ILE A 530      -1.067   0.016 -21.179  1.00  0.98           O  
ATOM   4143  CG1 ILE A 530      -0.530   0.160 -25.667  1.00  0.97           C  
ATOM   4144  CG2 ILE A 530      -0.815  -1.912 -24.252  1.00  0.97           C  
ATOM   4145  CD1 ILE A 530       0.547  -0.495 -26.520  1.00  0.95           C  
ATOM   4146  N   ILE A 531      -2.841  -1.158 -21.830  1.00  0.98           N  
ATOM   4147  CA  ILE A 531      -2.942  -2.086 -20.709  1.00  0.98           C  
ATOM   4148  C   ILE A 531      -2.719  -3.514 -21.201  1.00  0.98           C  
ATOM   4149  CB  ILE A 531      -4.310  -1.970 -20.001  1.00  0.98           C  
ATOM   4150  O   ILE A 531      -3.479  -4.017 -22.032  1.00  0.98           O  
ATOM   4151  CG1 ILE A 531      -4.526  -0.542 -19.487  1.00  0.98           C  
ATOM   4152  CG2 ILE A 531      -4.414  -2.985 -18.859  1.00  0.98           C  
ATOM   4153  CD1 ILE A 531      -5.848  -0.339 -18.760  1.00  0.97           C  
ATOM   4154  N   TYR A 532      -1.697  -4.127 -20.729  1.00  0.98           N  
ATOM   4155  CA  TYR A 532      -1.520  -5.565 -20.899  1.00  0.98           C  
ATOM   4156  C   TYR A 532      -2.369  -6.340 -19.898  1.00  0.98           C  
ATOM   4157  CB  TYR A 532      -0.045  -5.947 -20.739  1.00  0.98           C  
ATOM   4158  O   TYR A 532      -2.284  -6.106 -18.690  1.00  0.98           O  
ATOM   4159  CG  TYR A 532       0.883  -5.179 -21.648  1.00  0.98           C  
ATOM   4160  CD1 TYR A 532       1.205  -5.659 -22.915  1.00  0.97           C  
ATOM   4161  CD2 TYR A 532       1.440  -3.971 -21.241  1.00  0.97           C  
ATOM   4162  CE1 TYR A 532       2.061  -4.955 -23.755  1.00  0.96           C  
ATOM   4163  CE2 TYR A 532       2.298  -3.259 -22.073  1.00  0.96           C  
ATOM   4164  OH  TYR A 532       3.450  -3.057 -24.154  1.00  0.94           O  
ATOM   4165  CZ  TYR A 532       2.602  -3.758 -23.326  1.00  0.95           C  
ATOM   4166  N   CYS A 533      -3.196  -7.250 -20.361  1.00  0.98           N  
ATOM   4167  CA  CYS A 533      -4.130  -8.035 -19.561  1.00  0.98           C  
ATOM   4168  C   CYS A 533      -3.706  -9.497 -19.507  1.00  0.98           C  
ATOM   4169  CB  CYS A 533      -5.545  -7.925 -20.127  1.00  0.98           C  
ATOM   4170  O   CYS A 533      -3.337 -10.079 -20.529  1.00  0.97           O  
ATOM   4171  SG  CYS A 533      -6.144  -6.227 -20.266  1.00  0.96           S  
ATOM   4172  N   TYR A 534      -3.766 -10.046 -18.368  1.00  0.97           N  
ATOM   4173  CA  TYR A 534      -3.585 -11.478 -18.153  1.00  0.97           C  
ATOM   4174  C   TYR A 534      -4.813 -12.089 -17.489  1.00  0.97           C  
ATOM   4175  CB  TYR A 534      -2.343 -11.740 -17.296  1.00  0.97           C  
ATOM   4176  O   TYR A 534      -5.126 -11.773 -16.338  1.00  0.96           O  
ATOM   4177  CG  TYR A 534      -2.120 -13.200 -16.982  1.00  0.97           C  
ATOM   4178  CD1 TYR A 534      -1.695 -14.088 -17.967  1.00  0.96           C  
ATOM   4179  CD2 TYR A 534      -2.334 -13.693 -15.699  1.00  0.96           C  
ATOM   4180  CE1 TYR A 534      -1.490 -15.434 -17.682  1.00  0.95           C  
ATOM   4181  CE2 TYR A 534      -2.132 -15.037 -15.403  1.00  0.95           C  
ATOM   4182  OH  TYR A 534      -1.509 -17.230 -16.111  1.00  0.93           O  
ATOM   4183  CZ  TYR A 534      -1.711 -15.898 -16.399  1.00  0.95           C  
ATOM   4184  N   ASP A 535      -5.467 -13.032 -18.216  1.00  0.96           N  
ATOM   4185  CA  ASP A 535      -6.606 -13.808 -17.736  1.00  0.96           C  
ATOM   4186  C   ASP A 535      -6.195 -15.242 -17.410  1.00  0.95           C  
ATOM   4187  CB  ASP A 535      -7.732 -13.807 -18.773  1.00  0.95           C  
ATOM   4188  O   ASP A 535      -5.418 -15.854 -18.146  1.00  0.94           O  
ATOM   4189  CG  ASP A 535      -8.415 -12.457 -18.905  1.00  0.94           C  
ATOM   4190  OD1 ASP A 535      -8.231 -11.592 -18.022  1.00  0.92           O  
ATOM   4191  OD2 ASP A 535      -9.146 -12.258 -19.899  1.00  0.92           O  
ATOM   4192  N   TRP A 536      -6.718 -15.755 -16.285  1.00  0.95           N  
ATOM   4193  CA  TRP A 536      -6.422 -17.135 -15.913  1.00  0.95           C  
ATOM   4194  C   TRP A 536      -7.667 -17.833 -15.377  1.00  0.93           C  
ATOM   4195  CB  TRP A 536      -5.305 -17.182 -14.867  1.00  0.94           C  
ATOM   4196  O   TRP A 536      -8.553 -17.189 -14.811  1.00  0.89           O  
ATOM   4197  CG  TRP A 536      -5.689 -16.599 -13.539  1.00  0.90           C  
ATOM   4198  CD1 TRP A 536      -6.151 -17.276 -12.445  1.00  0.85           C  
ATOM   4199  CD2 TRP A 536      -5.648 -15.217 -13.169  1.00  0.86           C  
ATOM   4200  CE2 TRP A 536      -6.099 -15.129 -11.834  1.00  0.86           C  
ATOM   4201  CE3 TRP A 536      -5.271 -14.045 -13.837  1.00  0.84           C  
ATOM   4202  NE1 TRP A 536      -6.399 -16.397 -11.416  1.00  0.88           N  
ATOM   4203  CH2 TRP A 536      -5.810 -12.780 -11.830  1.00  0.85           C  
ATOM   4204  CZ2 TRP A 536      -6.184 -13.912 -11.153  1.00  0.87           C  
ATOM   4205  CZ3 TRP A 536      -5.357 -12.834 -13.159  1.00  0.86           C  
ATOM   4206  N   LEU A 537      -7.753 -19.079 -15.542  1.00  0.92           N  
ATOM   4207  CA  LEU A 537      -8.772 -19.948 -14.963  1.00  0.92           C  
ATOM   4208  C   LEU A 537      -8.156 -21.253 -14.469  1.00  0.91           C  
ATOM   4209  CB  LEU A 537      -9.870 -20.244 -15.988  1.00  0.91           C  
ATOM   4210  O   LEU A 537      -7.467 -21.944 -15.223  1.00  0.90           O  
ATOM   4211  CG  LEU A 537     -11.031 -21.114 -15.505  1.00  0.88           C  
ATOM   4212  CD1 LEU A 537     -11.826 -20.386 -14.426  1.00  0.84           C  
ATOM   4213  CD2 LEU A 537     -11.933 -21.500 -16.672  1.00  0.83           C  
ATOM   4214  N   TRP A 538      -8.497 -21.531 -13.215  1.00  0.88           N  
ATOM   4215  CA  TRP A 538      -8.115 -22.800 -12.604  1.00  0.89           C  
ATOM   4216  C   TRP A 538      -9.280 -23.784 -12.619  1.00  0.86           C  
ATOM   4217  CB  TRP A 538      -7.633 -22.582 -11.167  1.00  0.86           C  
ATOM   4218  O   TRP A 538     -10.413 -23.419 -12.297  1.00  0.81           O  
ATOM   4219  CG  TRP A 538      -6.328 -21.851 -11.067  1.00  0.80           C  
ATOM   4220  CD1 TRP A 538      -6.146 -20.503 -10.936  1.00  0.75           C  
ATOM   4221  CD2 TRP A 538      -5.020 -22.431 -11.094  1.00  0.77           C  
ATOM   4222  CE2 TRP A 538      -4.091 -21.374 -10.975  1.00  0.80           C  
ATOM   4223  CE3 TRP A 538      -4.542 -23.744 -11.208  1.00  0.80           C  
ATOM   4224  NE1 TRP A 538      -4.804 -20.209 -10.880  1.00  0.81           N  
ATOM   4225  CH2 TRP A 538      -2.271 -22.883 -11.078  1.00  0.80           C  
ATOM   4226  CZ2 TRP A 538      -2.711 -21.589 -10.965  1.00  0.81           C  
ATOM   4227  CZ3 TRP A 538      -3.169 -23.956 -11.199  1.00  0.80           C  
ATOM   4228  N   GLN A 539      -9.027 -24.914 -13.015  1.00  0.88           N  
ATOM   4229  CA  GLN A 539      -9.895 -26.067 -12.800  1.00  0.88           C  
ATOM   4230  C   GLN A 539      -9.197 -27.130 -11.956  1.00  0.87           C  
ATOM   4231  CB  GLN A 539     -10.337 -26.664 -14.136  1.00  0.87           C  
ATOM   4232  O   GLN A 539      -8.359 -27.879 -12.461  1.00  0.85           O  
ATOM   4233  CG  GLN A 539     -11.403 -27.743 -14.005  1.00  0.84           C  
ATOM   4234  CD  GLN A 539     -11.887 -28.256 -15.348  1.00  0.83           C  
ATOM   4235  NE2 GLN A 539     -12.918 -29.095 -15.327  1.00  0.84           N  
ATOM   4236  OE1 GLN A 539     -11.339 -27.902 -16.397  1.00  0.84           O  
ATOM   4237  N   GLY A 540      -9.531 -27.222 -10.705  1.00  0.86           N  
ATOM   4238  CA  GLY A 540      -8.720 -27.958  -9.748  1.00  0.86           C  
ATOM   4239  C   GLY A 540      -7.302 -27.431  -9.638  1.00  0.85           C  
ATOM   4240  O   GLY A 540      -7.090 -26.273  -9.273  1.00  0.82           O  
ATOM   4241  N   THR A 541      -6.315 -28.245  -9.967  1.00  0.82           N  
ATOM   4242  CA  THR A 541      -4.908 -27.875  -9.867  1.00  0.82           C  
ATOM   4243  C   THR A 541      -4.362 -27.452 -11.227  1.00  0.82           C  
ATOM   4244  CB  THR A 541      -4.063 -29.036  -9.310  1.00  0.81           C  
ATOM   4245  O   THR A 541      -3.232 -26.969 -11.326  1.00  0.81           O  
ATOM   4246  CG2 THR A 541      -4.409 -29.318  -7.852  1.00  0.79           C  
ATOM   4247  OG1 THR A 541      -4.313 -30.215 -10.085  1.00  0.82           O  
ATOM   4248  N   ASP A 542      -5.153 -27.672 -12.225  1.00  0.86           N  
ATOM   4249  CA  ASP A 542      -4.725 -27.362 -13.586  1.00  0.87           C  
ATOM   4250  C   ASP A 542      -5.153 -25.952 -13.989  1.00  0.88           C  
ATOM   4251  CB  ASP A 542      -5.289 -28.385 -14.573  1.00  0.85           C  
ATOM   4252  O   ASP A 542      -6.306 -25.566 -13.783  1.00  0.88           O  
ATOM   4253  CG  ASP A 542      -4.747 -29.786 -14.349  1.00  0.82           C  
ATOM   4254  OD1 ASP A 542      -3.548 -29.932 -14.027  1.00  0.83           O  
ATOM   4255  OD2 ASP A 542      -5.524 -30.753 -14.499  1.00  0.85           O  
ATOM   4256  N   ARG A 543      -4.261 -25.236 -14.532  1.00  0.88           N  
ATOM   4257  CA  ARG A 543      -4.530 -23.941 -15.149  1.00  0.88           C  
ATOM   4258  C   ARG A 543      -5.032 -24.109 -16.579  1.00  0.88           C  
ATOM   4259  CB  ARG A 543      -3.273 -23.068 -15.134  1.00  0.86           C  
ATOM   4260  O   ARG A 543      -4.236 -24.241 -17.510  1.00  0.86           O  
ATOM   4261  CG  ARG A 543      -3.532 -21.611 -15.485  1.00  0.84           C  
ATOM   4262  CD  ARG A 543      -2.264 -20.773 -15.385  1.00  0.82           C  
ATOM   4263  NE  ARG A 543      -1.871 -20.555 -13.996  1.00  0.79           N  
ATOM   4264  NH1 ARG A 543       0.022 -19.333 -14.507  1.00  0.75           N  
ATOM   4265  NH2 ARG A 543      -0.530 -19.737 -12.320  1.00  0.72           N  
ATOM   4266  CZ  ARG A 543      -0.794 -19.875 -13.611  1.00  0.78           C  
ATOM   4267  N   VAL A 544      -6.338 -24.015 -16.773  1.00  0.86           N  
ATOM   4268  CA  VAL A 544      -7.022 -24.301 -18.030  1.00  0.88           C  
ATOM   4269  C   VAL A 544      -6.928 -23.090 -18.956  1.00  0.87           C  
ATOM   4270  CB  VAL A 544      -8.501 -24.681 -17.797  1.00  0.84           C  
ATOM   4271  O   VAL A 544      -7.023 -23.226 -20.178  1.00  0.86           O  
ATOM   4272  CG1 VAL A 544      -8.606 -25.987 -17.011  1.00  0.72           C  
ATOM   4273  CG2 VAL A 544      -9.233 -23.555 -17.069  1.00  0.71           C  
ATOM   4274  N   GLN A 545      -6.730 -21.902 -18.411  1.00  0.88           N  
ATOM   4275  CA  GLN A 545      -6.476 -20.663 -19.137  1.00  0.91           C  
ATOM   4276  C   GLN A 545      -5.253 -19.940 -18.581  1.00  0.91           C  
ATOM   4277  CB  GLN A 545      -7.699 -19.746 -19.079  1.00  0.90           C  
ATOM   4278  O   GLN A 545      -5.096 -19.820 -17.364  1.00  0.91           O  
ATOM   4279  CG  GLN A 545      -7.590 -18.517 -19.972  1.00  0.92           C  
ATOM   4280  CD  GLN A 545      -8.846 -17.666 -19.955  1.00  0.90           C  
ATOM   4281  NE2 GLN A 545      -8.962 -16.761 -20.921  1.00  0.92           N  
ATOM   4282  OE1 GLN A 545      -9.705 -17.821 -19.081  1.00  0.90           O  
ATOM   4283  N   SER A 546      -4.429 -19.420 -19.462  1.00  0.92           N  
ATOM   4284  CA  SER A 546      -3.282 -18.545 -19.245  1.00  0.93           C  
ATOM   4285  C   SER A 546      -3.060 -17.618 -20.435  1.00  0.93           C  
ATOM   4286  CB  SER A 546      -2.019 -19.370 -18.989  1.00  0.90           C  
ATOM   4287  O   SER A 546      -2.209 -17.883 -21.286  1.00  0.91           O  
ATOM   4288  OG  SER A 546      -0.929 -18.529 -18.654  1.00  0.79           O  
ATOM   4289  N   ALA A 547      -3.828 -16.538 -20.448  1.00  0.95           N  
ATOM   4290  CA  ALA A 547      -4.030 -15.785 -21.683  1.00  0.96           C  
ATOM   4291  C   ALA A 547      -3.604 -14.329 -21.513  1.00  0.96           C  
ATOM   4292  CB  ALA A 547      -5.491 -15.861 -22.120  1.00  0.95           C  
ATOM   4293  O   ALA A 547      -4.278 -13.555 -20.829  1.00  0.96           O  
ATOM   4294  N   TRP A 548      -2.636 -13.935 -22.222  1.00  0.97           N  
ATOM   4295  CA  TRP A 548      -2.270 -12.530 -22.368  1.00  0.98           C  
ATOM   4296  C   TRP A 548      -2.979 -11.903 -23.564  1.00  0.97           C  
ATOM   4297  CB  TRP A 548      -0.753 -12.382 -22.523  1.00  0.98           C  
ATOM   4298  O   TRP A 548      -3.067 -12.515 -24.631  1.00  0.97           O  
ATOM   4299  CG  TRP A 548       0.009 -12.547 -21.243  1.00  0.97           C  
ATOM   4300  CD1 TRP A 548       0.617 -13.684 -20.786  1.00  0.97           C  
ATOM   4301  CD2 TRP A 548       0.240 -11.542 -20.251  1.00  0.97           C  
ATOM   4302  CE2 TRP A 548       0.997 -12.139 -19.219  1.00  0.96           C  
ATOM   4303  CE3 TRP A 548      -0.119 -10.192 -20.135  1.00  0.96           C  
ATOM   4304  NE1 TRP A 548       1.213 -13.445 -19.569  1.00  0.96           N  
ATOM   4305  CH2 TRP A 548       1.037 -10.113 -17.996  1.00  0.95           C  
ATOM   4306  CZ2 TRP A 548       1.402 -11.432 -18.084  1.00  0.96           C  
ATOM   4307  CZ3 TRP A 548       0.285  -9.490 -19.006  1.00  0.96           C  
ATOM   4308  N   HIS A 549      -3.464 -10.684 -23.467  1.00  0.98           N  
ATOM   4309  CA  HIS A 549      -4.040  -9.838 -24.506  1.00  0.98           C  
ATOM   4310  C   HIS A 549      -3.829  -8.360 -24.193  1.00  0.98           C  
ATOM   4311  CB  HIS A 549      -5.532 -10.132 -24.671  1.00  0.97           C  
ATOM   4312  O   HIS A 549      -3.344  -8.013 -23.113  1.00  0.97           O  
ATOM   4313  CG  HIS A 549      -6.334  -9.875 -23.435  1.00  0.96           C  
ATOM   4314  CD2 HIS A 549      -7.084  -8.810 -23.067  1.00  0.93           C  
ATOM   4315  ND1 HIS A 549      -6.420 -10.783 -22.401  1.00  0.92           N  
ATOM   4316  CE1 HIS A 549      -7.192 -10.285 -21.450  1.00  0.91           C  
ATOM   4317  NE2 HIS A 549      -7.607  -9.089 -21.829  1.00  0.92           N  
ATOM   4318  N   VAL A 550      -4.132  -7.462 -25.156  1.00  0.98           N  
ATOM   4319  CA  VAL A 550      -3.774  -6.051 -25.057  1.00  0.98           C  
ATOM   4320  C   VAL A 550      -5.023  -5.188 -25.219  1.00  0.98           C  
ATOM   4321  CB  VAL A 550      -2.715  -5.659 -26.113  1.00  0.98           C  
ATOM   4322  O   VAL A 550      -5.793  -5.371 -26.164  1.00  0.97           O  
ATOM   4323  CG1 VAL A 550      -2.407  -4.165 -26.039  1.00  0.95           C  
ATOM   4324  CG2 VAL A 550      -1.442  -6.480 -25.921  1.00  0.95           C  
ATOM   4325  N   TRP A 551      -5.226  -4.273 -24.294  1.00  0.98           N  
ATOM   4326  CA  TRP A 551      -6.154  -3.159 -24.467  1.00  0.98           C  
ATOM   4327  C   TRP A 551      -5.408  -1.882 -24.836  1.00  0.98           C  
ATOM   4328  CB  TRP A 551      -6.971  -2.937 -23.191  1.00  0.98           C  
ATOM   4329  O   TRP A 551      -4.526  -1.435 -24.099  1.00  0.97           O  
ATOM   4330  CG  TRP A 551      -7.819  -4.110 -22.799  1.00  0.97           C  
ATOM   4331  CD1 TRP A 551      -8.101  -5.212 -23.557  1.00  0.94           C  
ATOM   4332  CD2 TRP A 551      -8.499  -4.294 -21.554  1.00  0.94           C  
ATOM   4333  CE2 TRP A 551      -9.175  -5.532 -21.625  1.00  0.93           C  
ATOM   4334  CE3 TRP A 551      -8.602  -3.532 -20.382  1.00  0.94           C  
ATOM   4335  NE1 TRP A 551      -8.916  -6.072 -22.856  1.00  0.95           N  
ATOM   4336  CH2 TRP A 551     -10.028  -5.260 -19.434  1.00  0.94           C  
ATOM   4337  CZ2 TRP A 551      -9.944  -6.025 -20.568  1.00  0.94           C  
ATOM   4338  CZ3 TRP A 551      -9.367  -4.024 -19.332  1.00  0.94           C  
ATOM   4339  N   GLU A 552      -5.740  -1.323 -25.954  1.00  0.98           N  
ATOM   4340  CA  GLU A 552      -5.095  -0.140 -26.518  1.00  0.97           C  
ATOM   4341  C   GLU A 552      -6.096   0.995 -26.710  1.00  0.97           C  
ATOM   4342  CB  GLU A 552      -4.422  -0.479 -27.850  1.00  0.97           C  
ATOM   4343  O   GLU A 552      -7.151   0.804 -27.319  1.00  0.97           O  
ATOM   4344  CG  GLU A 552      -3.646   0.680 -28.459  1.00  0.94           C  
ATOM   4345  CD  GLU A 552      -2.826   0.280 -29.675  1.00  0.91           C  
ATOM   4346  OE1 GLU A 552      -2.795  -0.925 -30.017  1.00  0.90           O  
ATOM   4347  OE2 GLU A 552      -2.209   1.177 -30.291  1.00  0.90           O  
ATOM   4348  N   TRP A 553      -5.776   2.217 -26.205  1.00  0.97           N  
ATOM   4349  CA  TRP A 553      -6.518   3.458 -26.401  1.00  0.96           C  
ATOM   4350  C   TRP A 553      -5.859   4.322 -27.471  1.00  0.95           C  
ATOM   4351  CB  TRP A 553      -6.620   4.238 -25.088  1.00  0.95           C  
ATOM   4352  O   TRP A 553      -4.698   4.106 -27.825  1.00  0.92           O  
ATOM   4353  CG  TRP A 553      -7.592   3.655 -24.107  1.00  0.92           C  
ATOM   4354  CD1 TRP A 553      -8.896   4.024 -23.921  1.00  0.85           C  
ATOM   4355  CD2 TRP A 553      -7.336   2.601 -23.174  1.00  0.85           C  
ATOM   4356  CE2 TRP A 553      -8.531   2.382 -22.453  1.00  0.81           C  
ATOM   4357  CE3 TRP A 553      -6.211   1.820 -22.877  1.00  0.73           C  
ATOM   4358  NE1 TRP A 553      -9.466   3.261 -22.928  1.00  0.80           N  
ATOM   4359  CH2 TRP A 553      -7.517   0.661 -21.183  1.00  0.81           C  
ATOM   4360  CZ2 TRP A 553      -8.632   1.411 -21.453  1.00  0.82           C  
ATOM   4361  CZ3 TRP A 553      -6.314   0.855 -21.882  1.00  0.80           C  
ATOM   4362  N   PRO A 554      -6.548   5.301 -28.040  1.00  0.94           N  
ATOM   4363  CA  PRO A 554      -5.944   6.210 -29.018  1.00  0.93           C  
ATOM   4364  C   PRO A 554      -4.670   6.872 -28.499  1.00  0.94           C  
ATOM   4365  CB  PRO A 554      -7.042   7.250 -29.257  1.00  0.92           C  
ATOM   4366  O   PRO A 554      -4.560   7.157 -27.304  1.00  0.93           O  
ATOM   4367  CG  PRO A 554      -8.321   6.522 -28.996  1.00  0.90           C  
ATOM   4368  CD  PRO A 554      -8.105   5.572 -27.853  1.00  0.90           C  
ATOM   4369  N   MET A 555      -3.765   7.111 -29.432  1.00  0.91           N  
ATOM   4370  CA  MET A 555      -2.515   7.789 -29.101  1.00  0.91           C  
ATOM   4371  C   MET A 555      -2.785   9.113 -28.395  1.00  0.88           C  
ATOM   4372  CB  MET A 555      -1.683   8.029 -30.362  1.00  0.87           C  
ATOM   4373  O   MET A 555      -3.609   9.908 -28.851  1.00  0.84           O  
ATOM   4374  CG  MET A 555      -1.089   6.761 -30.955  1.00  0.77           C  
ATOM   4375  SD  MET A 555       0.150   7.110 -32.262  1.00  0.77           S  
ATOM   4376  CE  MET A 555      -0.833   8.166 -33.363  1.00  0.67           C  
ATOM   4377  N   GLY A 556      -2.156   9.386 -27.327  1.00  0.91           N  
ATOM   4378  CA  GLY A 556      -2.340  10.566 -26.497  1.00  0.92           C  
ATOM   4379  C   GLY A 556      -3.098  10.281 -25.214  1.00  0.92           C  
ATOM   4380  O   GLY A 556      -2.962  11.013 -24.231  1.00  0.91           O  
ATOM   4381  N   THR A 557      -3.803   9.190 -25.158  1.00  0.95           N  
ATOM   4382  CA  THR A 557      -4.375   8.737 -23.895  1.00  0.95           C  
ATOM   4383  C   THR A 557      -3.293   8.158 -22.988  1.00  0.96           C  
ATOM   4384  CB  THR A 557      -5.473   7.682 -24.125  1.00  0.95           C  
ATOM   4385  O   THR A 557      -2.399   7.448 -23.454  1.00  0.95           O  
ATOM   4386  CG2 THR A 557      -6.131   7.277 -22.810  1.00  0.94           C  
ATOM   4387  OG1 THR A 557      -6.472   8.224 -24.998  1.00  0.94           O  
ATOM   4388  N   LYS A 558      -3.347   8.460 -21.736  1.00  0.96           N  
ATOM   4389  CA  LYS A 558      -2.448   7.872 -20.747  1.00  0.96           C  
ATOM   4390  C   LYS A 558      -3.228   7.292 -19.571  1.00  0.96           C  
ATOM   4391  CB  LYS A 558      -1.444   8.913 -20.248  1.00  0.96           C  
ATOM   4392  O   LYS A 558      -3.994   8.002 -18.917  1.00  0.96           O  
ATOM   4393  CG  LYS A 558      -0.592   9.528 -21.348  1.00  0.94           C  
ATOM   4394  CD  LYS A 558       0.326  10.615 -20.802  1.00  0.92           C  
ATOM   4395  CE  LYS A 558       1.064  11.338 -21.921  1.00  0.91           C  
ATOM   4396  NZ  LYS A 558       1.677  12.614 -21.445  1.00  0.89           N  
ATOM   4397  N   VAL A 559      -2.970   6.061 -19.273  1.00  0.97           N  
ATOM   4398  CA  VAL A 559      -3.523   5.423 -18.083  1.00  0.97           C  
ATOM   4399  C   VAL A 559      -2.735   5.858 -16.850  1.00  0.97           C  
ATOM   4400  CB  VAL A 559      -3.511   3.883 -18.208  1.00  0.97           C  
ATOM   4401  O   VAL A 559      -1.546   5.555 -16.727  1.00  0.96           O  
ATOM   4402  CG1 VAL A 559      -4.239   3.240 -17.029  1.00  0.96           C  
ATOM   4403  CG2 VAL A 559      -4.142   3.450 -19.530  1.00  0.96           C  
ATOM   4404  N   ARG A 560      -3.431   6.531 -15.896  1.00  0.97           N  
ATOM   4405  CA  ARG A 560      -2.820   7.100 -14.699  1.00  0.97           C  
ATOM   4406  C   ARG A 560      -3.069   6.214 -13.483  1.00  0.96           C  
ATOM   4407  CB  ARG A 560      -3.356   8.509 -14.439  1.00  0.96           C  
ATOM   4408  O   ARG A 560      -2.214   6.104 -12.602  1.00  0.95           O  
ATOM   4409  CG  ARG A 560      -2.959   9.524 -15.500  1.00  0.94           C  
ATOM   4410  CD  ARG A 560      -1.448   9.689 -15.585  1.00  0.90           C  
ATOM   4411  NE  ARG A 560      -1.074  10.767 -16.497  1.00  0.89           N  
ATOM   4412  NH1 ARG A 560       1.202  10.426 -16.296  1.00  0.84           N  
ATOM   4413  NH2 ARG A 560       0.403  12.091 -17.654  1.00  0.83           N  
ATOM   4414  CZ  ARG A 560       0.176  11.092 -16.814  1.00  0.87           C  
ATOM   4415  N   GLY A 561      -4.165   5.524 -13.428  1.00  0.97           N  
ATOM   4416  CA  GLY A 561      -4.574   4.635 -12.352  1.00  0.97           C  
ATOM   4417  C   GLY A 561      -5.581   3.590 -12.791  1.00  0.97           C  
ATOM   4418  O   GLY A 561      -6.364   3.824 -13.714  1.00  0.97           O  
ATOM   4419  N   MET A 562      -5.511   2.433 -12.181  1.00  0.97           N  
ATOM   4420  CA  MET A 562      -6.428   1.309 -12.351  1.00  0.97           C  
ATOM   4421  C   MET A 562      -6.858   0.750 -10.999  1.00  0.97           C  
ATOM   4422  CB  MET A 562      -5.778   0.207 -13.190  1.00  0.97           C  
ATOM   4423  O   MET A 562      -6.018   0.353 -10.190  1.00  0.96           O  
ATOM   4424  CG  MET A 562      -5.311   0.674 -14.559  1.00  0.97           C  
ATOM   4425  SD  MET A 562      -4.638  -0.697 -15.577  1.00  0.97           S  
ATOM   4426  CE  MET A 562      -3.144  -1.096 -14.629  1.00  0.95           C  
ATOM   4427  N   PHE A 563      -8.203   0.644 -10.758  1.00  0.96           N  
ATOM   4428  CA  PHE A 563      -8.737   0.222  -9.469  1.00  0.96           C  
ATOM   4429  C   PHE A 563      -9.932  -0.706  -9.655  1.00  0.96           C  
ATOM   4430  CB  PHE A 563      -9.142   1.437  -8.629  1.00  0.96           C  
ATOM   4431  O   PHE A 563     -10.941  -0.316 -10.246  1.00  0.95           O  
ATOM   4432  CG  PHE A 563      -8.106   2.528  -8.600  1.00  0.95           C  
ATOM   4433  CD1 PHE A 563      -7.010   2.442  -7.749  1.00  0.93           C  
ATOM   4434  CD2 PHE A 563      -8.227   3.639  -9.424  1.00  0.93           C  
ATOM   4435  CE1 PHE A 563      -6.049   3.450  -7.720  1.00  0.92           C  
ATOM   4436  CE2 PHE A 563      -7.271   4.651  -9.400  1.00  0.91           C  
ATOM   4437  CZ  PHE A 563      -6.183   4.555  -8.547  1.00  0.91           C  
ATOM   4438  N   TYR A 564      -9.833  -1.838  -9.078  1.00  0.95           N  
ATOM   4439  CA  TYR A 564     -10.984  -2.731  -9.012  1.00  0.95           C  
ATOM   4440  C   TYR A 564     -11.829  -2.442  -7.777  1.00  0.94           C  
ATOM   4441  CB  TYR A 564     -10.529  -4.194  -9.003  1.00  0.95           C  
ATOM   4442  O   TYR A 564     -11.295  -2.259  -6.681  1.00  0.92           O  
ATOM   4443  CG  TYR A 564     -10.176  -4.729 -10.370  1.00  0.95           C  
ATOM   4444  CD1 TYR A 564     -11.169  -5.040 -11.295  1.00  0.94           C  
ATOM   4445  CD2 TYR A 564      -8.849  -4.924 -10.738  1.00  0.94           C  
ATOM   4446  CE1 TYR A 564     -10.849  -5.535 -12.555  1.00  0.93           C  
ATOM   4447  CE2 TYR A 564      -8.517  -5.418 -11.995  1.00  0.93           C  
ATOM   4448  OH  TYR A 564      -9.199  -6.209 -14.141  1.00  0.92           O  
ATOM   4449  CZ  TYR A 564      -9.522  -5.720 -12.895  1.00  0.93           C  
ATOM   4450  N   SER A 565     -13.083  -2.393  -7.923  1.00  0.93           N  
ATOM   4451  CA  SER A 565     -14.113  -2.448  -6.891  1.00  0.92           C  
ATOM   4452  C   SER A 565     -15.157  -3.513  -7.208  1.00  0.91           C  
ATOM   4453  CB  SER A 565     -14.792  -1.087  -6.738  1.00  0.92           C  
ATOM   4454  O   SER A 565     -16.139  -3.241  -7.902  1.00  0.89           O  
ATOM   4455  OG  SER A 565     -15.670  -1.085  -5.625  1.00  0.91           O  
ATOM   4456  N   GLY A 566     -14.966  -4.719  -6.647  1.00  0.90           N  
ATOM   4457  CA  GLY A 566     -15.688  -5.888  -7.123  1.00  0.90           C  
ATOM   4458  C   GLY A 566     -15.429  -6.196  -8.585  1.00  0.91           C  
ATOM   4459  O   GLY A 566     -14.286  -6.435  -8.982  1.00  0.90           O  
ATOM   4460  N   GLU A 567     -16.489  -6.158  -9.393  1.00  0.90           N  
ATOM   4461  CA  GLU A 567     -16.434  -6.419 -10.828  1.00  0.91           C  
ATOM   4462  C   GLU A 567     -16.270  -5.125 -11.619  1.00  0.91           C  
ATOM   4463  CB  GLU A 567     -17.692  -7.161 -11.288  1.00  0.89           C  
ATOM   4464  O   GLU A 567     -16.119  -5.153 -12.842  1.00  0.91           O  
ATOM   4465  CG  GLU A 567     -17.876  -8.523 -10.634  1.00  0.86           C  
ATOM   4466  CD  GLU A 567     -19.157  -9.224 -11.059  1.00  0.84           C  
ATOM   4467  OE1 GLU A 567     -20.086  -8.544 -11.551  1.00  0.82           O  
ATOM   4468  OE2 GLU A 567     -19.232 -10.462 -10.897  1.00  0.81           O  
ATOM   4469  N   LEU A 568     -16.303  -3.982 -10.996  1.00  0.92           N  
ATOM   4470  CA  LEU A 568     -16.092  -2.698 -11.656  1.00  0.93           C  
ATOM   4471  C   LEU A 568     -14.611  -2.336 -11.682  1.00  0.94           C  
ATOM   4472  CB  LEU A 568     -16.886  -1.595 -10.951  1.00  0.92           C  
ATOM   4473  O   LEU A 568     -13.949  -2.339 -10.641  1.00  0.94           O  
ATOM   4474  CG  LEU A 568     -18.407  -1.762 -10.931  1.00  0.89           C  
ATOM   4475  CD1 LEU A 568     -19.055  -0.623 -10.151  1.00  0.85           C  
ATOM   4476  CD2 LEU A 568     -18.956  -1.824 -12.352  1.00  0.86           C  
ATOM   4477  N   LEU A 569     -14.146  -1.991 -12.783  1.00  0.96           N  
ATOM   4478  CA  LEU A 569     -12.828  -1.399 -12.984  1.00  0.96           C  
ATOM   4479  C   LEU A 569     -12.934   0.108 -13.189  1.00  0.96           C  
ATOM   4480  CB  LEU A 569     -12.130  -2.042 -14.185  1.00  0.96           C  
ATOM   4481  O   LEU A 569     -13.471   0.565 -14.202  1.00  0.96           O  
ATOM   4482  CG  LEU A 569     -10.770  -1.458 -14.571  1.00  0.96           C  
ATOM   4483  CD1 LEU A 569      -9.758  -1.687 -13.454  1.00  0.95           C  
ATOM   4484  CD2 LEU A 569     -10.277  -2.067 -15.879  1.00  0.95           C  
ATOM   4485  N   TYR A 570     -12.444   0.887 -12.271  1.00  0.97           N  
ATOM   4486  CA  TYR A 570     -12.262   2.326 -12.425  1.00  0.97           C  
ATOM   4487  C   TYR A 570     -10.901   2.642 -13.033  1.00  0.97           C  
ATOM   4488  CB  TYR A 570     -12.408   3.034 -11.075  1.00  0.97           C  
ATOM   4489  O   TYR A 570      -9.880   2.103 -12.598  1.00  0.97           O  
ATOM   4490  CG  TYR A 570     -13.810   2.995 -10.517  1.00  0.96           C  
ATOM   4491  CD1 TYR A 570     -14.746   3.966 -10.867  1.00  0.95           C  
ATOM   4492  CD2 TYR A 570     -14.201   1.990  -9.639  1.00  0.95           C  
ATOM   4493  CE1 TYR A 570     -16.039   3.935 -10.354  1.00  0.94           C  
ATOM   4494  CE2 TYR A 570     -15.491   1.950  -9.120  1.00  0.94           C  
ATOM   4495  OH  TYR A 570     -17.680   2.890  -8.973  1.00  0.91           O  
ATOM   4496  CZ  TYR A 570     -16.401   2.925  -9.483  1.00  0.93           C  
ATOM   4497  N   LEU A 571     -10.878   3.507 -13.991  1.00  0.98           N  
ATOM   4498  CA  LEU A 571      -9.699   3.973 -14.713  1.00  0.98           C  
ATOM   4499  C   LEU A 571      -9.551   5.486 -14.591  1.00  0.98           C  
ATOM   4500  CB  LEU A 571      -9.782   3.574 -16.188  1.00  0.98           C  
ATOM   4501  O   LEU A 571     -10.491   6.231 -14.877  1.00  0.97           O  
ATOM   4502  CG  LEU A 571      -9.795   2.074 -16.485  1.00  0.97           C  
ATOM   4503  CD1 LEU A 571     -10.010   1.830 -17.975  1.00  0.97           C  
ATOM   4504  CD2 LEU A 571      -8.499   1.424 -16.014  1.00  0.96           C  
ATOM   4505  N   LEU A 572      -8.405   5.946 -14.176  1.00  0.98           N  
ATOM   4506  CA  LEU A 572      -7.989   7.330 -14.372  1.00  0.98           C  
ATOM   4507  C   LEU A 572      -7.253   7.495 -15.697  1.00  0.98           C  
ATOM   4508  CB  LEU A 572      -7.094   7.789 -13.218  1.00  0.97           C  
ATOM   4509  O   LEU A 572      -6.093   7.096 -15.822  1.00  0.97           O  
ATOM   4510  CG  LEU A 572      -7.712   7.740 -11.819  1.00  0.91           C  
ATOM   4511  CD1 LEU A 572      -6.747   8.324 -10.793  1.00  0.81           C  
ATOM   4512  CD2 LEU A 572      -9.041   8.486 -11.796  1.00  0.80           C  
ATOM   4513  N   LEU A 573      -7.934   8.103 -16.653  1.00  0.97           N  
ATOM   4514  CA  LEU A 573      -7.418   8.278 -18.007  1.00  0.97           C  
ATOM   4515  C   LEU A 573      -7.159   9.751 -18.304  1.00  0.97           C  
ATOM   4516  CB  LEU A 573      -8.398   7.703 -19.033  1.00  0.97           C  
ATOM   4517  O   LEU A 573      -8.076  10.573 -18.233  1.00  0.96           O  
ATOM   4518  CG  LEU A 573      -8.694   6.206 -18.923  1.00  0.97           C  
ATOM   4519  CD1 LEU A 573      -9.703   5.786 -19.986  1.00  0.95           C  
ATOM   4520  CD2 LEU A 573      -7.409   5.396 -19.048  1.00  0.95           C  
ATOM   4521  N   GLU A 574      -5.952  10.088 -18.625  1.00  0.96           N  
ATOM   4522  CA  GLU A 574      -5.596  11.400 -19.156  1.00  0.96           C  
ATOM   4523  C   GLU A 574      -5.823  11.467 -20.663  1.00  0.95           C  
ATOM   4524  CB  GLU A 574      -4.138  11.735 -18.828  1.00  0.96           C  
ATOM   4525  O   GLU A 574      -5.198  10.725 -21.424  1.00  0.94           O  
ATOM   4526  CG  GLU A 574      -3.712  13.126 -19.274  1.00  0.94           C  
ATOM   4527  CD  GLU A 574      -2.267  13.450 -18.929  1.00  0.92           C  
ATOM   4528  OE1 GLU A 574      -1.665  12.731 -18.099  1.00  0.90           O  
ATOM   4529  OE2 GLU A 574      -1.732  14.431 -19.492  1.00  0.91           O  
ATOM   4530  N   ARG A 575      -6.752  12.364 -20.991  1.00  0.94           N  
ATOM   4531  CA  ARG A 575      -7.184  12.572 -22.369  1.00  0.93           C  
ATOM   4532  C   ARG A 575      -7.100  14.046 -22.752  1.00  0.88           C  
ATOM   4533  CB  ARG A 575      -8.612  12.059 -22.569  1.00  0.92           C  
ATOM   4534  O   ARG A 575      -7.640  14.906 -22.053  1.00  0.84           O  
ATOM   4535  CG  ARG A 575      -8.786  10.584 -22.249  1.00  0.91           C  
ATOM   4536  CD  ARG A 575     -10.177  10.087 -22.618  1.00  0.89           C  
ATOM   4537  NE  ARG A 575     -10.347   8.672 -22.300  1.00  0.87           N  
ATOM   4538  NH1 ARG A 575     -10.354   7.965 -24.499  1.00  0.84           N  
ATOM   4539  NH2 ARG A 575     -10.581   6.443 -22.800  1.00  0.84           N  
ATOM   4540  CZ  ARG A 575     -10.427   7.697 -23.200  1.00  0.85           C  
ATOM   4541  N   GLY A 576      -6.265  14.424 -23.759  1.00  0.85           N  
ATOM   4542  CA  GLY A 576      -5.906  15.716 -24.322  1.00  0.84           C  
ATOM   4543  C   GLY A 576      -6.433  16.887 -23.513  1.00  0.84           C  
ATOM   4544  O   GLY A 576      -5.796  17.940 -23.448  1.00  0.81           O  
ATOM   4545  N   ASP A 577      -7.524  16.833 -22.859  1.00  0.88           N  
ATOM   4546  CA  ASP A 577      -8.146  17.988 -22.219  1.00  0.88           C  
ATOM   4547  C   ASP A 577      -8.245  17.793 -20.708  1.00  0.89           C  
ATOM   4548  CB  ASP A 577      -9.535  18.244 -22.808  1.00  0.86           C  
ATOM   4549  O   ASP A 577      -8.881  18.588 -20.014  1.00  0.87           O  
ATOM   4550  CG  ASP A 577     -10.526  17.138 -22.493  1.00  0.82           C  
ATOM   4551  OD1 ASP A 577     -10.122  15.956 -22.432  1.00  0.81           O  
ATOM   4552  OD2 ASP A 577     -11.722  17.450 -22.307  1.00  0.80           O  
ATOM   4553  N   GLY A 578      -7.726  16.736 -20.153  1.00  0.95           N  
ATOM   4554  CA  GLY A 578      -7.723  16.548 -18.711  1.00  0.95           C  
ATOM   4555  C   GLY A 578      -7.597  15.093 -18.300  1.00  0.96           C  
ATOM   4556  O   GLY A 578      -7.401  14.218 -19.146  1.00  0.96           O  
ATOM   4557  N   VAL A 579      -7.698  14.823 -16.962  1.00  0.97           N  
ATOM   4558  CA  VAL A 579      -7.736  13.494 -16.363  1.00  0.97           C  
ATOM   4559  C   VAL A 579      -9.172  13.137 -15.986  1.00  0.97           C  
ATOM   4560  CB  VAL A 579      -6.821  13.404 -15.121  1.00  0.97           C  
ATOM   4561  O   VAL A 579      -9.794  13.821 -15.170  1.00  0.97           O  
ATOM   4562  CG1 VAL A 579      -6.822  11.987 -14.551  1.00  0.96           C  
ATOM   4563  CG2 VAL A 579      -5.401  13.841 -15.473  1.00  0.96           C  
ATOM   4564  N   TYR A 580      -9.666  12.071 -16.522  1.00  0.97           N  
ATOM   4565  CA  TYR A 580     -11.037  11.594 -16.382  1.00  0.97           C  
ATOM   4566  C   TYR A 580     -11.089  10.324 -15.540  1.00  0.97           C  
ATOM   4567  CB  TYR A 580     -11.659  11.334 -17.757  1.00  0.97           C  
ATOM   4568  O   TYR A 580     -10.228   9.451 -15.669  1.00  0.97           O  
ATOM   4569  CG  TYR A 580     -11.808  12.577 -18.600  1.00  0.97           C  
ATOM   4570  CD1 TYR A 580     -12.992  13.311 -18.592  1.00  0.96           C  
ATOM   4571  CD2 TYR A 580     -10.766  13.021 -19.407  1.00  0.96           C  
ATOM   4572  CE1 TYR A 580     -13.135  14.456 -19.369  1.00  0.95           C  
ATOM   4573  CE2 TYR A 580     -10.897  14.164 -20.188  1.00  0.94           C  
ATOM   4574  OH  TYR A 580     -12.219  16.007 -20.933  1.00  0.93           O  
ATOM   4575  CZ  TYR A 580     -12.083  14.874 -20.162  1.00  0.94           C  
ATOM   4576  N   LEU A 581     -12.098  10.231 -14.661  1.00  0.98           N  
ATOM   4577  CA  LEU A 581     -12.557   8.976 -14.077  1.00  0.98           C  
ATOM   4578  C   LEU A 581     -13.568   8.289 -14.988  1.00  0.97           C  
ATOM   4579  CB  LEU A 581     -13.178   9.221 -12.699  1.00  0.97           C  
ATOM   4580  O   LEU A 581     -14.635   8.842 -15.266  1.00  0.97           O  
ATOM   4581  CG  LEU A 581     -13.576   7.977 -11.903  1.00  0.97           C  
ATOM   4582  CD1 LEU A 581     -12.341   7.158 -11.545  1.00  0.96           C  
ATOM   4583  CD2 LEU A 581     -14.347   8.370 -10.647  1.00  0.96           C  
ATOM   4584  N   GLU A 582     -13.213   7.171 -15.483  1.00  0.97           N  
ATOM   4585  CA  GLU A 582     -14.084   6.289 -16.255  1.00  0.97           C  
ATOM   4586  C   GLU A 582     -14.223   4.925 -15.584  1.00  0.97           C  
ATOM   4587  CB  GLU A 582     -13.552   6.122 -17.681  1.00  0.97           C  
ATOM   4588  O   GLU A 582     -13.378   4.536 -14.775  1.00  0.97           O  
ATOM   4589  CG  GLU A 582     -13.449   7.427 -18.456  1.00  0.96           C  
ATOM   4590  CD  GLU A 582     -13.071   7.230 -19.915  1.00  0.95           C  
ATOM   4591  OE1 GLU A 582     -13.113   6.078 -20.403  1.00  0.93           O  
ATOM   4592  OE2 GLU A 582     -12.728   8.236 -20.576  1.00  0.93           O  
ATOM   4593  N   LYS A 583     -15.277   4.194 -15.882  1.00  0.96           N  
ATOM   4594  CA  LYS A 583     -15.473   2.855 -15.333  1.00  0.96           C  
ATOM   4595  C   LYS A 583     -15.737   1.840 -16.442  1.00  0.96           C  
ATOM   4596  CB  LYS A 583     -16.628   2.848 -14.331  1.00  0.95           C  
ATOM   4597  O   LYS A 583     -16.309   2.181 -17.479  1.00  0.95           O  
ATOM   4598  CG  LYS A 583     -17.996   3.067 -14.961  1.00  0.92           C  
ATOM   4599  CD  LYS A 583     -19.108   2.995 -13.923  1.00  0.89           C  
ATOM   4600  CE  LYS A 583     -20.480   3.174 -14.559  1.00  0.84           C  
ATOM   4601  NZ  LYS A 583     -21.578   3.027 -13.557  1.00  0.81           N  
ATOM   4602  N   MET A 584     -15.371   0.668 -16.202  1.00  0.95           N  
ATOM   4603  CA  MET A 584     -15.680  -0.517 -16.997  1.00  0.94           C  
ATOM   4604  C   MET A 584     -16.354  -1.585 -16.141  1.00  0.94           C  
ATOM   4605  CB  MET A 584     -14.410  -1.084 -17.634  1.00  0.94           C  
ATOM   4606  O   MET A 584     -15.871  -1.914 -15.057  1.00  0.92           O  
ATOM   4607  CG  MET A 584     -13.730  -0.127 -18.600  1.00  0.91           C  
ATOM   4608  SD  MET A 584     -12.206  -0.836 -19.336  1.00  0.90           S  
ATOM   4609  CE  MET A 584     -12.932  -2.075 -20.444  1.00  0.84           C  
ATOM   4610  N   ASP A 585     -17.488  -2.062 -16.588  1.00  0.91           N  
ATOM   4611  CA  ASP A 585     -18.109  -3.239 -15.987  1.00  0.91           C  
ATOM   4612  C   ASP A 585     -17.493  -4.525 -16.535  1.00  0.90           C  
ATOM   4613  CB  ASP A 585     -19.619  -3.233 -16.233  1.00  0.89           C  
ATOM   4614  O   ASP A 585     -17.595  -4.807 -17.731  1.00  0.89           O  
ATOM   4615  CG  ASP A 585     -20.375  -4.169 -15.306  1.00  0.83           C  
ATOM   4616  OD1 ASP A 585     -19.793  -5.178 -14.853  1.00  0.79           O  
ATOM   4617  OD2 ASP A 585     -21.563  -3.897 -15.030  1.00  0.82           O  
ATOM   4618  N   MET A 586     -16.837  -5.276 -15.626  1.00  0.92           N  
ATOM   4619  CA  MET A 586     -16.039  -6.448 -15.976  1.00  0.91           C  
ATOM   4620  C   MET A 586     -16.842  -7.730 -15.784  1.00  0.89           C  
ATOM   4621  CB  MET A 586     -14.762  -6.500 -15.136  1.00  0.91           C  
ATOM   4622  O   MET A 586     -16.381  -8.815 -16.143  1.00  0.85           O  
ATOM   4623  CG  MET A 586     -13.841  -5.309 -15.346  1.00  0.91           C  
ATOM   4624  SD  MET A 586     -13.266  -5.162 -17.083  1.00  0.92           S  
ATOM   4625  CE  MET A 586     -12.249  -6.659 -17.210  1.00  0.87           C  
ATOM   4626  N   GLY A 587     -18.020  -7.625 -15.130  1.00  0.85           N  
ATOM   4627  CA  GLY A 587     -18.923  -8.730 -14.852  1.00  0.83           C  
ATOM   4628  C   GLY A 587     -19.866  -9.034 -16.000  1.00  0.81           C  
ATOM   4629  O   GLY A 587     -20.339 -10.164 -16.141  1.00  0.76           O  
ATOM   4630  N   ASP A 588     -20.261  -8.063 -16.740  1.00  0.68           N  
ATOM   4631  CA  ASP A 588     -21.407  -7.965 -17.639  1.00  0.67           C  
ATOM   4632  C   ASP A 588     -21.158  -8.737 -18.932  1.00  0.68           C  
ATOM   4633  CB  ASP A 588     -21.719  -6.500 -17.953  1.00  0.58           C  
ATOM   4634  O   ASP A 588     -21.916  -8.605 -19.896  1.00  0.60           O  
ATOM   4635  CG  ASP A 588     -22.725  -5.889 -16.993  1.00  0.53           C  
ATOM   4636  OD1 ASP A 588     -23.352  -6.635 -16.211  1.00  0.52           O  
ATOM   4637  OD2 ASP A 588     -22.895  -4.651 -17.022  1.00  0.56           O  
ATOM   4638  N   ALA A 589     -20.265  -9.784 -18.801  1.00  0.59           N  
ATOM   4639  CA  ALA A 589     -20.017 -10.508 -20.045  1.00  0.57           C  
ATOM   4640  C   ALA A 589     -21.283 -11.205 -20.536  1.00  0.59           C  
ATOM   4641  CB  ALA A 589     -18.894 -11.525 -19.854  1.00  0.53           C  
ATOM   4642  O   ALA A 589     -21.419 -11.489 -21.729  1.00  0.57           O  
ATOM   4643  N   LEU A 590     -22.368 -11.207 -19.695  1.00  0.56           N  
ATOM   4644  CA  LEU A 590     -23.429 -12.105 -20.136  1.00  0.56           C  
ATOM   4645  C   LEU A 590     -24.785 -11.409 -20.088  1.00  0.57           C  
ATOM   4646  CB  LEU A 590     -23.459 -13.366 -19.269  1.00  0.50           C  
ATOM   4647  O   LEU A 590     -25.819 -12.036 -20.332  1.00  0.53           O  
ATOM   4648  CG  LEU A 590     -22.253 -14.299 -19.387  1.00  0.46           C  
ATOM   4649  CD1 LEU A 590     -22.357 -15.431 -18.370  1.00  0.41           C  
ATOM   4650  CD2 LEU A 590     -22.142 -14.853 -20.803  1.00  0.44           C  
ATOM   4651  N   THR A 591     -24.820 -10.104 -19.760  1.00  0.58           N  
ATOM   4652  CA  THR A 591     -26.170  -9.552 -19.768  1.00  0.57           C  
ATOM   4653  C   THR A 591     -26.613  -9.231 -21.193  1.00  0.58           C  
ATOM   4654  CB  THR A 591     -26.260  -8.283 -18.901  1.00  0.51           C  
ATOM   4655  O   THR A 591     -25.821  -8.741 -22.000  1.00  0.54           O  
ATOM   4656  CG2 THR A 591     -26.197  -8.627 -17.416  1.00  0.43           C  
ATOM   4657  OG1 THR A 591     -25.170  -7.412 -19.225  1.00  0.47           O  
ATOM   4658  N   TYR A 592     -27.670  -9.930 -21.641  1.00  0.60           N  
ATOM   4659  CA  TYR A 592     -28.336  -9.879 -22.938  1.00  0.60           C  
ATOM   4660  C   TYR A 592     -29.029  -8.537 -23.143  1.00  0.60           C  
ATOM   4661  CB  TYR A 592     -29.352 -11.017 -23.067  1.00  0.53           C  
ATOM   4662  O   TYR A 592     -29.812  -8.373 -24.081  1.00  0.56           O  
ATOM   4663  CG  TYR A 592     -28.726 -12.391 -23.080  1.00  0.47           C  
ATOM   4664  CD1 TYR A 592     -28.125 -12.892 -24.232  1.00  0.40           C  
ATOM   4665  CD2 TYR A 592     -28.737 -13.190 -21.942  1.00  0.43           C  
ATOM   4666  CE1 TYR A 592     -27.548 -14.158 -24.250  1.00  0.41           C  
ATOM   4667  CE2 TYR A 592     -28.164 -14.458 -21.948  1.00  0.46           C  
ATOM   4668  OH  TYR A 592     -27.004 -16.186 -23.117  1.00  0.36           O  
ATOM   4669  CZ  TYR A 592     -27.572 -14.932 -23.105  1.00  0.39           C  
ATOM   4670  N   GLY A 593     -28.791  -7.622 -22.288  1.00  0.67           N  
ATOM   4671  CA  GLY A 593     -29.415  -6.328 -22.517  1.00  0.67           C  
ATOM   4672  C   GLY A 593     -28.784  -5.555 -23.659  1.00  0.68           C  
ATOM   4673  O   GLY A 593     -27.626  -5.790 -24.010  1.00  0.66           O  
ATOM   4674  N   LEU A 594     -29.541  -4.723 -24.348  1.00  0.69           N  
ATOM   4675  CA  LEU A 594     -29.074  -3.909 -25.464  1.00  0.70           C  
ATOM   4676  C   LEU A 594     -27.820  -3.129 -25.081  1.00  0.71           C  
ATOM   4677  CB  LEU A 594     -30.171  -2.943 -25.919  1.00  0.65           C  
ATOM   4678  O   LEU A 594     -26.857  -3.077 -25.849  1.00  0.69           O  
ATOM   4679  CG  LEU A 594     -29.853  -2.086 -27.146  1.00  0.60           C  
ATOM   4680  CD1 LEU A 594     -29.809  -2.952 -28.400  1.00  0.53           C  
ATOM   4681  CD2 LEU A 594     -30.880  -0.968 -27.298  1.00  0.57           C  
ATOM   4682  N   ASN A 595     -27.855  -2.504 -23.933  1.00  0.67           N  
ATOM   4683  CA  ASN A 595     -26.732  -1.716 -23.438  1.00  0.67           C  
ATOM   4684  C   ASN A 595     -25.459  -2.552 -23.343  1.00  0.69           C  
ATOM   4685  CB  ASN A 595     -27.067  -1.102 -22.077  1.00  0.63           C  
ATOM   4686  O   ASN A 595     -24.370  -2.069 -23.658  1.00  0.67           O  
ATOM   4687  CG  ASN A 595     -28.181  -0.076 -22.157  1.00  0.59           C  
ATOM   4688  ND2 ASN A 595     -28.706   0.320 -21.003  1.00  0.59           N  
ATOM   4689  OD1 ASN A 595     -28.567   0.355 -23.246  1.00  0.64           O  
ATOM   4690  N   ASP A 596     -25.611  -3.786 -23.156  1.00  0.67           N  
ATOM   4691  CA  ASP A 596     -24.489  -4.693 -22.932  1.00  0.67           C  
ATOM   4692  C   ASP A 596     -23.842  -5.102 -24.253  1.00  0.69           C  
ATOM   4693  CB  ASP A 596     -24.948  -5.934 -22.164  1.00  0.60           C  
ATOM   4694  O   ASP A 596     -22.746  -5.667 -24.264  1.00  0.65           O  
ATOM   4695  CG  ASP A 596     -25.619  -5.600 -20.844  1.00  0.54           C  
ATOM   4696  OD1 ASP A 596     -25.188  -4.643 -20.165  1.00  0.56           O  
ATOM   4697  OD2 ASP A 596     -26.586  -6.302 -20.477  1.00  0.59           O  
ATOM   4698  N   ARG A 597     -24.430  -4.621 -25.281  1.00  0.79           N  
ATOM   4699  CA  ARG A 597     -23.939  -4.956 -26.614  1.00  0.79           C  
ATOM   4700  C   ARG A 597     -23.129  -3.806 -27.203  1.00  0.81           C  
ATOM   4701  CB  ARG A 597     -25.103  -5.307 -27.543  1.00  0.76           C  
ATOM   4702  O   ARG A 597     -22.457  -3.972 -28.224  1.00  0.79           O  
ATOM   4703  CG  ARG A 597     -25.858  -6.562 -27.136  1.00  0.72           C  
ATOM   4704  CD  ARG A 597     -26.958  -6.906 -28.131  1.00  0.70           C  
ATOM   4705  NE  ARG A 597     -27.703  -8.094 -27.723  1.00  0.52           N  
ATOM   4706  NH1 ARG A 597     -29.035  -8.160 -29.609  1.00  0.40           N  
ATOM   4707  NH2 ARG A 597     -29.284  -9.741 -27.968  1.00  0.36           N  
ATOM   4708  CZ  ARG A 597     -28.672  -8.662 -28.434  1.00  0.63           C  
ATOM   4709  N   ILE A 598     -23.195  -2.744 -26.507  1.00  0.87           N  
ATOM   4710  CA  ILE A 598     -22.481  -1.571 -26.999  1.00  0.87           C  
ATOM   4711  C   ILE A 598     -21.064  -1.553 -26.428  1.00  0.88           C  
ATOM   4712  CB  ILE A 598     -23.222  -0.265 -26.637  1.00  0.86           C  
ATOM   4713  O   ILE A 598     -20.879  -1.593 -25.210  1.00  0.87           O  
ATOM   4714  CG1 ILE A 598     -24.645  -0.282 -27.207  1.00  0.85           C  
ATOM   4715  CG2 ILE A 598     -22.445   0.955 -27.141  1.00  0.85           C  
ATOM   4716  CD1 ILE A 598     -25.556   0.792 -26.630  1.00  0.82           C  
ATOM   4717  N   ARG A 599     -20.106  -1.567 -27.307  1.00  0.90           N  
ATOM   4718  CA  ARG A 599     -18.681  -1.626 -26.997  1.00  0.91           C  
ATOM   4719  C   ARG A 599     -17.956  -0.389 -27.516  1.00  0.90           C  
ATOM   4720  CB  ARG A 599     -18.054  -2.889 -27.589  1.00  0.90           C  
ATOM   4721  O   ARG A 599     -17.183  -0.473 -28.474  1.00  0.89           O  
ATOM   4722  CG  ARG A 599     -18.667  -4.182 -27.074  1.00  0.89           C  
ATOM   4723  CD  ARG A 599     -18.425  -4.365 -25.583  1.00  0.87           C  
ATOM   4724  NE  ARG A 599     -18.947  -5.643 -25.105  1.00  0.84           N  
ATOM   4725  NH1 ARG A 599     -20.529  -4.708 -23.704  1.00  0.78           N  
ATOM   4726  NH2 ARG A 599     -20.331  -6.987 -23.859  1.00  0.78           N  
ATOM   4727  CZ  ARG A 599     -19.935  -5.776 -24.224  1.00  0.85           C  
ATOM   4728  N   MET A 600     -18.060   0.764 -26.825  1.00  0.93           N  
ATOM   4729  CA  MET A 600     -17.398   2.035 -27.105  1.00  0.94           C  
ATOM   4730  C   MET A 600     -16.679   2.559 -25.866  1.00  0.94           C  
ATOM   4731  CB  MET A 600     -18.409   3.071 -27.600  1.00  0.93           C  
ATOM   4732  O   MET A 600     -17.061   2.238 -24.740  1.00  0.94           O  
ATOM   4733  CG  MET A 600     -19.112   2.674 -28.889  1.00  0.90           C  
ATOM   4734  SD  MET A 600     -20.220   3.994 -29.520  1.00  0.91           S  
ATOM   4735  CE  MET A 600     -21.496   3.984 -28.230  1.00  0.86           C  
ATOM   4736  N   ASP A 601     -15.729   3.352 -26.044  1.00  0.96           N  
ATOM   4737  CA  ASP A 601     -15.063   4.065 -24.959  1.00  0.96           C  
ATOM   4738  C   ASP A 601     -15.748   5.400 -24.678  1.00  0.96           C  
ATOM   4739  CB  ASP A 601     -13.587   4.290 -25.292  1.00  0.95           C  
ATOM   4740  O   ASP A 601     -16.345   5.999 -25.575  1.00  0.95           O  
ATOM   4741  CG  ASP A 601     -12.746   3.035 -25.142  1.00  0.94           C  
ATOM   4742  OD1 ASP A 601     -13.149   2.117 -24.395  1.00  0.92           O  
ATOM   4743  OD2 ASP A 601     -11.670   2.963 -25.774  1.00  0.91           O  
ATOM   4744  N   ARG A 602     -15.697   5.857 -23.431  1.00  0.96           N  
ATOM   4745  CA  ARG A 602     -16.195   7.134 -22.929  1.00  0.96           C  
ATOM   4746  C   ARG A 602     -17.706   7.241 -23.108  1.00  0.95           C  
ATOM   4747  CB  ARG A 602     -15.499   8.299 -23.635  1.00  0.94           C  
ATOM   4748  O   ARG A 602     -18.225   8.317 -23.415  1.00  0.93           O  
ATOM   4749  CG  ARG A 602     -14.001   8.365 -23.385  1.00  0.87           C  
ATOM   4750  CD  ARG A 602     -13.392   9.644 -23.941  1.00  0.81           C  
ATOM   4751  NE  ARG A 602     -13.581  10.771 -23.031  1.00  0.80           N  
ATOM   4752  NH1 ARG A 602     -12.240  12.226 -24.223  1.00  0.70           N  
ATOM   4753  NH2 ARG A 602     -13.269  12.925 -22.298  1.00  0.66           N  
ATOM   4754  CZ  ARG A 602     -13.030  11.971 -23.186  1.00  0.76           C  
ATOM   4755  N   GLN A 603     -18.397   6.207 -22.953  1.00  0.95           N  
ATOM   4756  CA  GLN A 603     -19.851   6.192 -23.077  1.00  0.95           C  
ATOM   4757  C   GLN A 603     -20.493   7.231 -22.163  1.00  0.95           C  
ATOM   4758  CB  GLN A 603     -20.403   4.801 -22.759  1.00  0.94           C  
ATOM   4759  O   GLN A 603     -20.167   7.308 -20.977  1.00  0.94           O  
ATOM   4760  CG  GLN A 603     -20.024   3.740 -23.783  1.00  0.92           C  
ATOM   4761  CD  GLN A 603     -20.496   2.352 -23.393  1.00  0.90           C  
ATOM   4762  NE2 GLN A 603     -19.879   1.330 -23.976  1.00  0.89           N  
ATOM   4763  OE1 GLN A 603     -21.406   2.199 -22.572  1.00  0.89           O  
ATOM   4764  N   ALA A 604     -21.381   8.010 -22.723  1.00  0.95           N  
ATOM   4765  CA  ALA A 604     -22.274   8.927 -22.020  1.00  0.95           C  
ATOM   4766  C   ALA A 604     -23.698   8.825 -22.559  1.00  0.94           C  
ATOM   4767  CB  ALA A 604     -21.765  10.361 -22.138  1.00  0.94           C  
ATOM   4768  O   ALA A 604     -23.906   8.753 -23.772  1.00  0.93           O  
ATOM   4769  N   GLU A 605     -24.598   8.788 -21.638  1.00  0.93           N  
ATOM   4770  CA  GLU A 605     -26.001   8.920 -22.021  1.00  0.93           C  
ATOM   4771  C   GLU A 605     -26.375  10.381 -22.251  1.00  0.93           C  
ATOM   4772  CB  GLU A 605     -26.910   8.306 -20.953  1.00  0.92           C  
ATOM   4773  O   GLU A 605     -26.133  11.232 -21.393  1.00  0.92           O  
ATOM   4774  CG  GLU A 605     -26.756   6.799 -20.807  1.00  0.88           C  
ATOM   4775  CD  GLU A 605     -27.761   6.184 -19.846  1.00  0.86           C  
ATOM   4776  OE1 GLU A 605     -28.620   6.922 -19.311  1.00  0.85           O  
ATOM   4777  OE2 GLU A 605     -27.688   4.954 -19.625  1.00  0.85           O  
ATOM   4778  N   LEU A 606     -27.004  10.605 -23.422  1.00  0.93           N  
ATOM   4779  CA  LEU A 606     -27.452  11.942 -23.795  1.00  0.93           C  
ATOM   4780  C   LEU A 606     -28.915  11.925 -24.225  1.00  0.92           C  
ATOM   4781  CB  LEU A 606     -26.583  12.504 -24.923  1.00  0.93           C  
ATOM   4782  O   LEU A 606     -29.406  10.912 -24.729  1.00  0.91           O  
ATOM   4783  CG  LEU A 606     -25.081  12.580 -24.648  1.00  0.91           C  
ATOM   4784  CD1 LEU A 606     -24.354  13.191 -25.841  1.00  0.88           C  
ATOM   4785  CD2 LEU A 606     -24.808  13.383 -23.381  1.00  0.88           C  
ATOM   4786  N   ILE A 607     -29.522  13.046 -24.067  1.00  0.91           N  
ATOM   4787  CA  ILE A 607     -30.860  13.282 -24.597  1.00  0.91           C  
ATOM   4788  C   ILE A 607     -30.779  14.206 -25.811  1.00  0.91           C  
ATOM   4789  CB  ILE A 607     -31.794  13.887 -23.525  1.00  0.90           C  
ATOM   4790  O   ILE A 607     -30.278  15.328 -25.712  1.00  0.90           O  
ATOM   4791  CG1 ILE A 607     -31.924  12.933 -22.331  1.00  0.89           C  
ATOM   4792  CG2 ILE A 607     -33.167  14.206 -24.123  1.00  0.88           C  
ATOM   4793  CD1 ILE A 607     -32.708  13.511 -21.161  1.00  0.87           C  
ATOM   4794  N   PHE A 608     -31.292  13.705 -26.956  1.00  0.89           N  
ATOM   4795  CA  PHE A 608     -31.556  14.552 -28.113  1.00  0.89           C  
ATOM   4796  C   PHE A 608     -32.932  15.199 -28.008  1.00  0.88           C  
ATOM   4797  CB  PHE A 608     -31.455  13.741 -29.409  1.00  0.89           C  
ATOM   4798  O   PHE A 608     -33.912  14.534 -27.665  1.00  0.86           O  
ATOM   4799  CG  PHE A 608     -30.044  13.536 -29.889  1.00  0.88           C  
ATOM   4800  CD1 PHE A 608     -29.582  14.180 -31.031  1.00  0.86           C  
ATOM   4801  CD2 PHE A 608     -29.177  12.700 -29.197  1.00  0.87           C  
ATOM   4802  CE1 PHE A 608     -28.276  13.992 -31.477  1.00  0.87           C  
ATOM   4803  CE2 PHE A 608     -27.871  12.507 -29.637  1.00  0.87           C  
ATOM   4804  CZ  PHE A 608     -27.423  13.153 -30.778  1.00  0.85           C  
ATOM   4805  N   LYS A 609     -32.959  16.463 -28.314  1.00  0.86           N  
ATOM   4806  CA  LYS A 609     -34.193  17.237 -28.413  1.00  0.86           C  
ATOM   4807  C   LYS A 609     -34.398  17.766 -29.830  1.00  0.85           C  
ATOM   4808  CB  LYS A 609     -34.180  18.398 -27.417  1.00  0.85           C  
ATOM   4809  O   LYS A 609     -33.456  18.252 -30.459  1.00  0.83           O  
ATOM   4810  CG  LYS A 609     -34.150  17.962 -25.959  1.00  0.85           C  
ATOM   4811  CD  LYS A 609     -34.034  19.157 -25.021  1.00  0.84           C  
ATOM   4812  CE  LYS A 609     -33.883  18.717 -23.571  1.00  0.79           C  
ATOM   4813  NZ  LYS A 609     -33.486  19.853 -22.687  1.00  0.80           N  
ATOM   4814  N   HIS A 610     -35.628  17.681 -30.315  1.00  0.83           N  
ATOM   4815  CA  HIS A 610     -36.013  18.192 -31.626  1.00  0.83           C  
ATOM   4816  C   HIS A 610     -36.239  19.700 -31.584  1.00  0.83           C  
ATOM   4817  CB  HIS A 610     -37.274  17.486 -32.127  1.00  0.81           C  
ATOM   4818  O   HIS A 610     -37.085  20.184 -30.829  1.00  0.80           O  
ATOM   4819  CG  HIS A 610     -37.611  17.798 -33.550  1.00  0.79           C  
ATOM   4820  CD2 HIS A 610     -36.821  17.932 -34.642  1.00  0.79           C  
ATOM   4821  ND1 HIS A 610     -38.903  18.014 -33.979  1.00  0.79           N  
ATOM   4822  CE1 HIS A 610     -38.892  18.268 -35.277  1.00  0.78           C  
ATOM   4823  NE2 HIS A 610     -37.642  18.224 -35.703  1.00  0.75           N  
ATOM   4824  N   PHE A 611     -35.530  20.406 -32.410  1.00  0.77           N  
ATOM   4825  CA  PHE A 611     -35.727  21.833 -32.631  1.00  0.79           C  
ATOM   4826  C   PHE A 611     -36.458  22.082 -33.945  1.00  0.77           C  
ATOM   4827  CB  PHE A 611     -34.384  22.569 -32.631  1.00  0.74           C  
ATOM   4828  O   PHE A 611     -35.830  22.196 -34.999  1.00  0.72           O  
ATOM   4829  CG  PHE A 611     -33.718  22.617 -31.282  1.00  0.74           C  
ATOM   4830  CD1 PHE A 611     -33.894  23.711 -30.443  1.00  0.70           C  
ATOM   4831  CD2 PHE A 611     -32.917  21.567 -30.853  1.00  0.75           C  
ATOM   4832  CE1 PHE A 611     -33.279  23.758 -29.194  1.00  0.76           C  
ATOM   4833  CE2 PHE A 611     -32.299  21.607 -29.606  1.00  0.80           C  
ATOM   4834  CZ  PHE A 611     -32.481  22.703 -28.778  1.00  0.71           C  
ATOM   4835  N   LYS A 612     -37.786  22.305 -33.932  1.00  0.78           N  
ATOM   4836  CA  LYS A 612     -38.706  22.388 -35.063  1.00  0.79           C  
ATOM   4837  C   LYS A 612     -38.314  23.519 -36.008  1.00  0.79           C  
ATOM   4838  CB  LYS A 612     -40.141  22.586 -34.574  1.00  0.75           C  
ATOM   4839  O   LYS A 612     -38.560  23.441 -37.214  1.00  0.77           O  
ATOM   4840  CG  LYS A 612     -40.778  21.331 -33.996  1.00  0.71           C  
ATOM   4841  CD  LYS A 612     -42.259  21.537 -33.707  1.00  0.71           C  
ATOM   4842  CE  LYS A 612     -42.911  20.263 -33.186  1.00  0.61           C  
ATOM   4843  NZ  LYS A 612     -44.382  20.433 -32.991  1.00  0.56           N  
ATOM   4844  N   ALA A 613     -37.657  24.524 -35.523  1.00  0.76           N  
ATOM   4845  CA  ALA A 613     -37.319  25.720 -36.290  1.00  0.79           C  
ATOM   4846  C   ALA A 613     -36.213  25.429 -37.301  1.00  0.77           C  
ATOM   4847  CB  ALA A 613     -36.896  26.850 -35.354  1.00  0.75           C  
ATOM   4848  O   ALA A 613     -36.138  26.074 -38.350  1.00  0.76           O  
ATOM   4849  N   GLU A 614     -35.427  24.449 -36.996  1.00  0.80           N  
ATOM   4850  CA  GLU A 614     -34.256  24.141 -37.812  1.00  0.82           C  
ATOM   4851  C   GLU A 614     -34.375  22.759 -38.448  1.00  0.81           C  
ATOM   4852  CB  GLU A 614     -32.978  24.228 -36.975  1.00  0.78           C  
ATOM   4853  O   GLU A 614     -33.505  22.348 -39.218  1.00  0.78           O  
ATOM   4854  CG  GLU A 614     -32.693  25.619 -36.428  1.00  0.76           C  
ATOM   4855  CD  GLU A 614     -31.459  25.675 -35.541  1.00  0.72           C  
ATOM   4856  OE1 GLU A 614     -30.806  24.625 -35.344  1.00  0.78           O  
ATOM   4857  OE2 GLU A 614     -31.144  26.777 -35.040  1.00  0.76           O  
ATOM   4858  N   ASP A 615     -35.465  22.020 -38.025  1.00  0.82           N  
ATOM   4859  CA  ASP A 615     -35.688  20.613 -38.342  1.00  0.82           C  
ATOM   4860  C   ASP A 615     -34.447  19.777 -38.034  1.00  0.82           C  
ATOM   4861  CB  ASP A 615     -36.081  20.449 -39.811  1.00  0.80           C  
ATOM   4862  O   ASP A 615     -33.975  19.021 -38.886  1.00  0.80           O  
ATOM   4863  CG  ASP A 615     -36.655  19.077 -40.122  1.00  0.78           C  
ATOM   4864  OD1 ASP A 615     -37.205  18.425 -39.208  1.00  0.77           O  
ATOM   4865  OD2 ASP A 615     -36.554  18.644 -41.290  1.00  0.77           O  
ATOM   4866  N   GLU A 616     -33.749  20.047 -37.005  1.00  0.85           N  
ATOM   4867  CA  GLU A 616     -32.534  19.418 -36.494  1.00  0.85           C  
ATOM   4868  C   GLU A 616     -32.738  18.893 -35.076  1.00  0.86           C  
ATOM   4869  CB  GLU A 616     -31.364  20.405 -36.526  1.00  0.84           C  
ATOM   4870  O   GLU A 616     -33.354  19.561 -34.244  1.00  0.85           O  
ATOM   4871  CG  GLU A 616     -30.009  19.761 -36.269  1.00  0.80           C  
ATOM   4872  CD  GLU A 616     -28.845  20.722 -36.448  1.00  0.77           C  
ATOM   4873  OE1 GLU A 616     -29.076  21.950 -36.516  1.00  0.78           O  
ATOM   4874  OE2 GLU A 616     -27.691  20.242 -36.523  1.00  0.76           O  
ATOM   4875  N   TRP A 617     -32.244  17.809 -34.805  1.00  0.85           N  
ATOM   4876  CA  TRP A 617     -32.091  17.250 -33.466  1.00  0.88           C  
ATOM   4877  C   TRP A 617     -30.711  17.566 -32.898  1.00  0.88           C  
ATOM   4878  CB  TRP A 617     -32.312  15.735 -33.487  1.00  0.85           C  
ATOM   4879  O   TRP A 617     -29.693  17.308 -33.544  1.00  0.88           O  
ATOM   4880  CG  TRP A 617     -33.713  15.329 -33.836  1.00  0.79           C  
ATOM   4881  CD1 TRP A 617     -34.288  15.338 -35.076  1.00  0.73           C  
ATOM   4882  CD2 TRP A 617     -34.717  14.859 -32.931  1.00  0.76           C  
ATOM   4883  CE2 TRP A 617     -35.878  14.600 -33.693  1.00  0.80           C  
ATOM   4884  CE3 TRP A 617     -34.747  14.631 -31.549  1.00  0.86           C  
ATOM   4885  NE1 TRP A 617     -35.590  14.900 -34.997  1.00  0.86           N  
ATOM   4886  CH2 TRP A 617     -37.060  13.909 -31.763  1.00  0.82           C  
ATOM   4887  CZ2 TRP A 617     -37.058  14.124 -33.117  1.00  0.84           C  
ATOM   4888  CZ3 TRP A 617     -35.922  14.157 -30.978  1.00  0.83           C  
ATOM   4889  N   ILE A 618     -30.742  18.128 -31.749  1.00  0.87           N  
ATOM   4890  CA  ILE A 618     -29.503  18.505 -31.077  1.00  0.90           C  
ATOM   4891  C   ILE A 618     -29.425  17.819 -29.715  1.00  0.90           C  
ATOM   4892  CB  ILE A 618     -29.393  20.037 -30.912  1.00  0.89           C  
ATOM   4893  O   ILE A 618     -30.398  17.814 -28.959  1.00  0.91           O  
ATOM   4894  CG1 ILE A 618     -29.522  20.732 -32.273  1.00  0.89           C  
ATOM   4895  CG2 ILE A 618     -28.076  20.414 -30.228  1.00  0.88           C  
ATOM   4896  CD1 ILE A 618     -29.470  22.252 -32.200  1.00  0.88           C  
ATOM   4897  N   SER A 619     -28.302  17.255 -29.396  1.00  0.91           N  
ATOM   4898  CA  SER A 619     -28.051  16.614 -28.109  1.00  0.92           C  
ATOM   4899  C   SER A 619     -27.828  17.647 -27.010  1.00  0.93           C  
ATOM   4900  CB  SER A 619     -26.840  15.684 -28.200  1.00  0.92           C  
ATOM   4901  O   SER A 619     -27.547  18.813 -27.295  1.00  0.92           O  
ATOM   4902  OG  SER A 619     -25.643  16.430 -28.336  1.00  0.93           O  
ATOM   4903  N   GLU A 620     -27.869  17.264 -25.788  1.00  0.94           N  
ATOM   4904  CA  GLU A 620     -27.173  17.937 -24.695  1.00  0.94           C  
ATOM   4905  C   GLU A 620     -25.668  17.974 -24.940  1.00  0.95           C  
ATOM   4906  CB  GLU A 620     -27.473  17.248 -23.362  1.00  0.93           C  
ATOM   4907  O   GLU A 620     -25.139  17.175 -25.716  1.00  0.94           O  
ATOM   4908  CG  GLU A 620     -28.927  17.361 -22.924  1.00  0.89           C  
ATOM   4909  CD  GLU A 620     -29.238  16.565 -21.667  1.00  0.86           C  
ATOM   4910  OE1 GLU A 620     -28.461  15.646 -21.322  1.00  0.87           O  
ATOM   4911  OE2 GLU A 620     -30.269  16.862 -21.022  1.00  0.86           O  
ATOM   4912  N   PRO A 621     -24.989  18.995 -24.373  1.00  0.95           N  
ATOM   4913  CA  PRO A 621     -23.532  19.030 -24.520  1.00  0.96           C  
ATOM   4914  C   PRO A 621     -22.859  17.749 -24.034  1.00  0.96           C  
ATOM   4915  CB  PRO A 621     -23.120  20.225 -23.656  1.00  0.95           C  
ATOM   4916  O   PRO A 621     -23.230  17.210 -22.988  1.00  0.96           O  
ATOM   4917  CG  PRO A 621     -24.330  21.101 -23.613  1.00  0.95           C  
ATOM   4918  CD  PRO A 621     -25.551  20.227 -23.579  1.00  0.95           C  
ATOM   4919  N   LEU A 622     -21.838  17.247 -24.734  1.00  0.96           N  
ATOM   4920  CA  LEU A 622     -20.999  16.131 -24.312  1.00  0.96           C  
ATOM   4921  C   LEU A 622     -20.277  16.456 -23.009  1.00  0.96           C  
ATOM   4922  CB  LEU A 622     -19.981  15.783 -25.401  1.00  0.96           C  
ATOM   4923  O   LEU A 622     -19.725  17.548 -22.856  1.00  0.95           O  
ATOM   4924  CG  LEU A 622     -20.541  15.155 -26.678  1.00  0.94           C  
ATOM   4925  CD1 LEU A 622     -19.471  15.120 -27.765  1.00  0.92           C  
ATOM   4926  CD2 LEU A 622     -21.071  13.754 -26.397  1.00  0.91           C  
ATOM   4927  N   PRO A 623     -20.229  15.539 -22.037  1.00  0.96           N  
ATOM   4928  CA  PRO A 623     -19.537  15.791 -20.771  1.00  0.96           C  
ATOM   4929  C   PRO A 623     -18.018  15.786 -20.918  1.00  0.96           C  
ATOM   4930  CB  PRO A 623     -20.004  14.638 -19.879  1.00  0.96           C  
ATOM   4931  O   PRO A 623     -17.298  16.001 -19.939  1.00  0.95           O  
ATOM   4932  CG  PRO A 623     -20.257  13.505 -20.820  1.00  0.96           C  
ATOM   4933  CD  PRO A 623     -20.809  14.062 -22.100  1.00  0.95           C  
ATOM   4934  N   TRP A 624     -17.530  15.583 -22.115  1.00  0.95           N  
ATOM   4935  CA  TRP A 624     -16.123  15.569 -22.503  1.00  0.96           C  
ATOM   4936  C   TRP A 624     -15.951  16.037 -23.944  1.00  0.94           C  
ATOM   4937  CB  TRP A 624     -15.532  14.167 -22.334  1.00  0.95           C  
ATOM   4938  O   TRP A 624     -16.901  16.008 -24.730  1.00  0.91           O
[truncated: 115,781 more chars]
