# Supplementary material for: DepoScope: Accurate phage depolymerase annotation and domain delineation using large language models
Source: PLoS Comput Biol. 2024 Aug 5;20(8):e1011831. doi: 10.1371/journal.pcbi.1011831 (PMC11326577; doi:10.1371/journal.pcbi.1011831)
Supplement: S1 Data — (ZIP) [file pcbi.1011831.s003.zip › FN_FP_deposcope_032024/False_positives/NC_008152.1__YP_654134.pdb]

PARENT N/A
ATOM      1  N   MET A   1      -9.512 -41.437 -44.565  1.00  0.82           N  
ATOM      2  CA  MET A   1     -10.687 -41.261 -43.717  1.00  0.86           C  
ATOM      3  C   MET A   1     -11.026 -39.783 -43.554  1.00  0.88           C  
ATOM      4  CB  MET A   1     -10.461 -41.900 -42.345  1.00  0.81           C  
ATOM      5  O   MET A   1     -10.131 -38.952 -43.389  1.00  0.88           O  
ATOM      6  CG  MET A   1     -10.400 -43.418 -42.378  1.00  0.72           C  
ATOM      7  SD  MET A   1     -10.161 -44.148 -40.712  1.00  0.73           S  
ATOM      8  CE  MET A   1      -9.741 -45.854 -41.167  1.00  0.62           C  
ATOM      9  N   GLU A   2     -12.219 -39.432 -43.754  1.00  0.83           N  
ATOM     10  CA  GLU A   2     -12.746 -38.125 -43.372  1.00  0.87           C  
ATOM     11  C   GLU A   2     -12.845 -37.993 -41.855  1.00  0.86           C  
ATOM     12  CB  GLU A   2     -14.116 -37.889 -44.011  1.00  0.83           C  
ATOM     13  O   GLU A   2     -13.173 -38.958 -41.162  1.00  0.85           O  
ATOM     14  CG  GLU A   2     -14.083 -37.825 -45.532  1.00  0.80           C  
ATOM     15  CD  GLU A   2     -15.454 -37.614 -46.154  1.00  0.78           C  
ATOM     16  OE1 GLU A   2     -16.469 -37.681 -45.424  1.00  0.84           O  
ATOM     17  OE2 GLU A   2     -15.514 -37.379 -47.381  1.00  0.84           O  
ATOM     18  N   VAL A   3     -12.383 -36.919 -41.376  1.00  0.85           N  
ATOM     19  CA  VAL A   3     -12.439 -36.571 -39.960  1.00  0.87           C  
ATOM     20  C   VAL A   3     -13.011 -35.165 -39.796  1.00  0.88           C  
ATOM     21  CB  VAL A   3     -11.045 -36.660 -39.299  1.00  0.84           C  
ATOM     22  O   VAL A   3     -12.676 -34.258 -40.561  1.00  0.88           O  
ATOM     23  CG1 VAL A   3     -11.161 -36.553 -37.779  1.00  0.70           C  
ATOM     24  CG2 VAL A   3     -10.349 -37.961 -39.695  1.00  0.68           C  
ATOM     25  N   GLN A   4     -13.803 -35.048 -38.820  1.00  0.86           N  
ATOM     26  CA  GLN A   4     -14.350 -33.784 -38.340  1.00  0.89           C  
ATOM     27  C   GLN A   4     -14.093 -33.604 -36.847  1.00  0.87           C  
ATOM     28  CB  GLN A   4     -15.850 -33.703 -38.628  1.00  0.84           C  
ATOM     29  O   GLN A   4     -13.987 -34.585 -36.108  1.00  0.86           O  
ATOM     30  CG  GLN A   4     -16.190 -33.666 -40.112  1.00  0.75           C  
ATOM     31  CD  GLN A   4     -17.685 -33.658 -40.371  1.00  0.73           C  
ATOM     32  NE2 GLN A   4     -18.069 -33.410 -41.619  1.00  0.71           N  
ATOM     33  OE1 GLN A   4     -18.488 -33.875 -39.458  1.00  0.78           O  
ATOM     34  N   GLY A   5     -13.917 -32.391 -36.472  1.00  0.88           N  
ATOM     35  CA  GLY A   5     -13.758 -32.050 -35.067  1.00  0.89           C  
ATOM     36  C   GLY A   5     -14.115 -30.608 -34.759  1.00  0.89           C  
ATOM     37  O   GLY A   5     -14.425 -29.832 -35.665  1.00  0.88           O  
ATOM     38  N   SER A   6     -14.121 -30.296 -33.500  1.00  0.86           N  
ATOM     39  CA  SER A   6     -14.334 -28.952 -32.973  1.00  0.88           C  
ATOM     40  C   SER A   6     -13.225 -28.555 -32.005  1.00  0.87           C  
ATOM     41  CB  SER A   6     -15.690 -28.858 -32.274  1.00  0.85           C  
ATOM     42  O   SER A   6     -12.689 -29.402 -31.286  1.00  0.86           O  
ATOM     43  OG  SER A   6     -15.742 -29.731 -31.158  1.00  0.78           O  
ATOM     44  N   LEU A   7     -12.746 -27.370 -32.130  1.00  0.87           N  
ATOM     45  CA  LEU A   7     -12.088 -26.656 -31.042  1.00  0.88           C  
ATOM     46  C   LEU A   7     -13.110 -25.946 -30.161  1.00  0.85           C  
ATOM     47  CB  LEU A   7     -11.083 -25.642 -31.597  1.00  0.85           C  
ATOM     48  O   LEU A   7     -13.798 -25.029 -30.616  1.00  0.82           O  
ATOM     49  CG  LEU A   7      -9.977 -26.203 -32.491  1.00  0.83           C  
ATOM     50  CD1 LEU A   7      -9.102 -25.073 -33.024  1.00  0.79           C  
ATOM     51  CD2 LEU A   7      -9.138 -27.222 -31.728  1.00  0.80           C  
ATOM     52  N   GLY A   8     -13.313 -26.457 -28.959  1.00  0.82           N  
ATOM     53  CA  GLY A   8     -14.273 -25.900 -28.020  1.00  0.83           C  
ATOM     54  C   GLY A   8     -14.095 -24.410 -27.798  1.00  0.85           C  
ATOM     55  O   GLY A   8     -13.198 -23.793 -28.377  1.00  0.83           O  
ATOM     56  N   ARG A   9     -14.848 -23.915 -26.922  1.00  0.80           N  
ATOM     57  CA  ARG A   9     -14.753 -22.508 -26.547  1.00  0.84           C  
ATOM     58  C   ARG A   9     -13.368 -22.180 -26.000  1.00  0.83           C  
ATOM     59  CB  ARG A   9     -15.823 -22.154 -25.511  1.00  0.80           C  
ATOM     60  O   ARG A   9     -12.857 -22.883 -25.126  1.00  0.81           O  
ATOM     61  CG  ARG A   9     -17.247 -22.319 -26.015  1.00  0.77           C  
ATOM     62  CD  ARG A   9     -18.270 -21.990 -24.936  1.00  0.75           C  
ATOM     63  NE  ARG A   9     -19.636 -22.210 -25.403  1.00  0.74           N  
ATOM     64  NH1 ARG A   9     -20.624 -21.768 -23.362  1.00  0.61           N  
ATOM     65  NH2 ARG A   9     -21.918 -22.321 -25.172  1.00  0.55           N  
ATOM     66  CZ  ARG A   9     -20.723 -22.099 -24.645  1.00  0.76           C  
ATOM     67  N   GLN A  10     -12.798 -21.191 -26.484  1.00  0.84           N  
ATOM     68  CA  GLN A  10     -11.404 -20.842 -26.230  1.00  0.88           C  
ATOM     69  C   GLN A  10     -11.251 -20.127 -24.891  1.00  0.87           C  
ATOM     70  CB  GLN A  10     -10.856 -19.966 -27.359  1.00  0.80           C  
ATOM     71  O   GLN A  10     -10.624 -19.067 -24.815  1.00  0.82           O  
ATOM     72  CG  GLN A  10     -10.954 -20.607 -28.737  1.00  0.73           C  
ATOM     73  CD  GLN A  10     -10.242 -21.944 -28.814  1.00  0.66           C  
ATOM     74  NE2 GLN A  10     -10.922 -22.948 -29.357  1.00  0.69           N  
ATOM     75  OE1 GLN A  10      -9.089 -22.074 -28.389  1.00  0.76           O  
ATOM     76  N   ILE A  11     -11.785 -20.718 -23.910  1.00  0.90           N  
ATOM     77  CA  ILE A  11     -11.942 -20.136 -22.582  1.00  0.91           C  
ATOM     78  C   ILE A  11     -10.668 -20.352 -21.769  1.00  0.91           C  
ATOM     79  CB  ILE A  11     -13.158 -20.738 -21.842  1.00  0.87           C  
ATOM     80  O   ILE A  11     -10.524 -19.809 -20.672  1.00  0.88           O  
ATOM     81  CG1 ILE A  11     -12.997 -22.255 -21.695  1.00  0.72           C  
ATOM     82  CG2 ILE A  11     -14.459 -20.394 -22.573  1.00  0.71           C  
ATOM     83  CD1 ILE A  11     -14.008 -22.897 -20.755  1.00  0.70           C  
ATOM     84  N   GLN A  12      -9.688 -21.139 -22.304  1.00  0.94           N  
ATOM     85  CA  GLN A  12      -8.451 -21.457 -21.599  1.00  0.94           C  
ATOM     86  C   GLN A  12      -7.322 -20.520 -22.017  1.00  0.95           C  
ATOM     87  CB  GLN A  12      -8.047 -22.911 -21.851  1.00  0.93           C  
ATOM     88  O   GLN A  12      -6.199 -20.631 -21.521  1.00  0.94           O  
ATOM     89  CG  GLN A  12      -9.040 -23.929 -21.308  1.00  0.88           C  
ATOM     90  CD  GLN A  12      -9.215 -23.833 -19.804  1.00  0.84           C  
ATOM     91  NE2 GLN A  12     -10.388 -24.223 -19.317  1.00  0.83           N  
ATOM     92  OE1 GLN A  12      -8.302 -23.413 -19.085  1.00  0.85           O  
ATOM     93  N   GLY A  13      -7.565 -19.633 -22.965  1.00  0.96           N  
ATOM     94  CA  GLY A  13      -6.680 -18.542 -23.344  1.00  0.96           C  
ATOM     95  C   GLY A  13      -5.393 -19.016 -23.993  1.00  0.97           C  
ATOM     96  O   GLY A  13      -5.360 -20.081 -24.613  1.00  0.96           O  
ATOM     97  N   ILE A  14      -4.388 -18.206 -23.934  1.00  0.97           N  
ATOM     98  CA  ILE A  14      -3.099 -18.418 -24.583  1.00  0.97           C  
ATOM     99  C   ILE A  14      -2.355 -19.560 -23.894  1.00  0.97           C  
ATOM    100  CB  ILE A  14      -2.240 -17.133 -24.568  1.00  0.97           C  
ATOM    101  O   ILE A  14      -2.299 -19.619 -22.664  1.00  0.96           O  
ATOM    102  CG1 ILE A  14      -2.939 -16.014 -25.349  1.00  0.97           C  
ATOM    103  CG2 ILE A  14      -0.845 -17.409 -25.137  1.00  0.97           C  
ATOM    104  CD1 ILE A  14      -2.307 -14.642 -25.164  1.00  0.96           C  
ATOM    105  N   SER A  15      -1.725 -20.420 -24.656  1.00  0.96           N  
ATOM    106  CA  SER A  15      -0.808 -21.442 -24.162  1.00  0.96           C  
ATOM    107  C   SER A  15       0.452 -21.513 -25.018  1.00  0.95           C  
ATOM    108  CB  SER A  15      -1.493 -22.809 -24.133  1.00  0.95           C  
ATOM    109  O   SER A  15       0.373 -21.551 -26.247  1.00  0.94           O  
ATOM    110  OG  SER A  15      -0.619 -23.798 -23.617  1.00  0.92           O  
ATOM    111  N   GLN A  16       1.600 -21.582 -24.364  1.00  0.96           N  
ATOM    112  CA  GLN A  16       2.910 -21.722 -24.991  1.00  0.96           C  
ATOM    113  C   GLN A  16       3.419 -23.157 -24.888  1.00  0.94           C  
ATOM    114  CB  GLN A  16       3.915 -20.761 -24.355  1.00  0.95           C  
ATOM    115  O   GLN A  16       4.567 -23.440 -25.235  1.00  0.91           O  
ATOM    116  CG  GLN A  16       3.621 -19.292 -24.630  1.00  0.92           C  
ATOM    117  CD  GLN A  16       4.617 -18.360 -23.966  1.00  0.89           C  
ATOM    118  NE2 GLN A  16       5.039 -17.329 -24.691  1.00  0.89           N  
ATOM    119  OE1 GLN A  16       5.003 -18.563 -22.811  1.00  0.88           O  
ATOM    120  N   GLN A  17       2.557 -24.067 -24.356  1.00  0.93           N  
ATOM    121  CA  GLN A  17       2.874 -25.490 -24.315  1.00  0.93           C  
ATOM    122  C   GLN A  17       2.883 -26.092 -25.717  1.00  0.92           C  
ATOM    123  CB  GLN A  17       1.876 -26.238 -23.430  1.00  0.92           C  
ATOM    124  O   GLN A  17       2.205 -25.592 -26.618  1.00  0.91           O  
ATOM    125  CG  GLN A  17       1.974 -25.879 -21.953  1.00  0.88           C  
ATOM    126  CD  GLN A  17       0.927 -26.579 -21.108  1.00  0.84           C  
ATOM    127  NE2 GLN A  17       1.279 -26.889 -19.865  1.00  0.84           N  
ATOM    128  OE1 GLN A  17      -0.190 -26.838 -21.567  1.00  0.85           O  
ATOM    129  N   PRO A  18       3.556 -27.131 -25.921  1.00  0.89           N  
ATOM    130  CA  PRO A  18       3.421 -27.863 -27.182  1.00  0.90           C  
ATOM    131  C   PRO A  18       1.981 -28.282 -27.470  1.00  0.90           C  
ATOM    132  CB  PRO A  18       4.314 -29.089 -26.975  1.00  0.89           C  
ATOM    133  O   PRO A  18       1.248 -28.657 -26.551  1.00  0.90           O  
ATOM    134  CG  PRO A  18       5.298 -28.673 -25.929  1.00  0.86           C  
ATOM    135  CD  PRO A  18       4.607 -27.752 -24.965  1.00  0.87           C  
ATOM    136  N   PRO A  19       1.561 -28.221 -28.729  1.00  0.87           N  
ATOM    137  CA  PRO A  19       0.170 -28.490 -29.101  1.00  0.87           C  
ATOM    138  C   PRO A  19      -0.350 -29.807 -28.529  1.00  0.87           C  
ATOM    139  CB  PRO A  19       0.218 -28.540 -30.630  1.00  0.86           C  
ATOM    140  O   PRO A  19      -1.539 -29.923 -28.220  1.00  0.85           O  
ATOM    141  CG  PRO A  19       1.297 -27.578 -31.010  1.00  0.84           C  
ATOM    142  CD  PRO A  19       2.400 -27.674 -29.996  1.00  0.84           C  
ATOM    143  N   ALA A  20       0.497 -30.717 -28.165  1.00  0.84           N  
ATOM    144  CA  ALA A  20       0.170 -32.065 -27.711  1.00  0.83           C  
ATOM    145  C   ALA A  20      -0.314 -32.054 -26.263  1.00  0.83           C  
ATOM    146  CB  ALA A  20       1.380 -32.985 -27.857  1.00  0.82           C  
ATOM    147  O   ALA A  20      -1.025 -32.965 -25.833  1.00  0.82           O  
ATOM    148  N   VAL A  21       0.093 -31.081 -25.537  1.00  0.88           N  
ATOM    149  CA  VAL A  21      -0.206 -31.040 -24.109  1.00  0.88           C  
ATOM    150  C   VAL A  21      -1.110 -29.848 -23.804  1.00  0.88           C  
ATOM    151  CB  VAL A  21       1.083 -30.962 -23.261  1.00  0.86           C  
ATOM    152  O   VAL A  21      -1.354 -29.527 -22.638  1.00  0.86           O  
ATOM    153  CG1 VAL A  21       1.925 -32.223 -23.441  1.00  0.79           C  
ATOM    154  CG2 VAL A  21       1.890 -29.719 -23.632  1.00  0.78           C  
ATOM    155  N   ARG A  22      -1.526 -29.153 -24.838  1.00  0.90           N  
ATOM    156  CA  ARG A  22      -2.488 -28.074 -24.641  1.00  0.90           C  
ATOM    157  C   ARG A  22      -3.868 -28.626 -24.300  1.00  0.89           C  
ATOM    158  CB  ARG A  22      -2.570 -27.192 -25.889  1.00  0.90           C  
ATOM    159  O   ARG A  22      -4.288 -29.646 -24.851  1.00  0.88           O  
ATOM    160  CG  ARG A  22      -1.356 -26.301 -26.094  1.00  0.90           C  
ATOM    161  CD  ARG A  22      -1.522 -25.391 -27.303  1.00  0.90           C  
ATOM    162  NE  ARG A  22      -0.315 -24.611 -27.561  1.00  0.89           N  
ATOM    163  NH1 ARG A  22      -1.162 -23.528 -29.418  1.00  0.86           N  
ATOM    164  NH2 ARG A  22       0.970 -23.088 -28.702  1.00  0.86           N  
ATOM    165  CZ  ARG A  22      -0.172 -23.744 -28.560  1.00  0.88           C  
ATOM    166  N   LEU A  23      -4.540 -28.017 -23.422  1.00  0.88           N  
ATOM    167  CA  LEU A  23      -5.939 -28.279 -23.103  1.00  0.88           C  
ATOM    168  C   LEU A  23      -6.852 -27.803 -24.228  1.00  0.88           C  
ATOM    169  CB  LEU A  23      -6.327 -27.593 -21.790  1.00  0.87           C  
ATOM    170  O   LEU A  23      -6.509 -26.872 -24.960  1.00  0.87           O  
ATOM    171  CG  LEU A  23      -5.503 -27.971 -20.558  1.00  0.85           C  
ATOM    172  CD1 LEU A  23      -5.954 -27.158 -19.349  1.00  0.82           C  
ATOM    173  CD2 LEU A  23      -5.618 -29.466 -20.277  1.00  0.82           C  
ATOM    174  N   ASP A  24      -7.974 -28.468 -24.360  1.00  0.86           N  
ATOM    175  CA  ASP A  24      -9.033 -27.996 -25.246  1.00  0.87           C  
ATOM    176  C   ASP A  24      -9.464 -26.577 -24.880  1.00  0.87           C  
ATOM    177  CB  ASP A  24     -10.235 -28.940 -25.197  1.00  0.85           C  
ATOM    178  O   ASP A  24      -9.516 -26.224 -23.700  1.00  0.87           O  
ATOM    179  CG  ASP A  24     -11.238 -28.681 -26.308  1.00  0.80           C  
ATOM    180  OD1 ASP A  24     -10.848 -28.156 -27.372  1.00  0.78           O  
ATOM    181  OD2 ASP A  24     -12.431 -29.002 -26.115  1.00  0.80           O  
ATOM    182  N   GLY A  25      -9.560 -25.649 -25.926  1.00  0.90           N  
ATOM    183  CA  GLY A  25      -9.951 -24.258 -25.759  1.00  0.91           C  
ATOM    184  C   GLY A  25      -8.772 -23.329 -25.542  1.00  0.92           C  
ATOM    185  O   GLY A  25      -8.951 -22.122 -25.361  1.00  0.91           O  
ATOM    186  N   GLN A  26      -7.531 -23.861 -25.483  1.00  0.93           N  
ATOM    187  CA  GLN A  26      -6.346 -23.011 -25.512  1.00  0.94           C  
ATOM    188  C   GLN A  26      -6.058 -22.517 -26.927  1.00  0.94           C  
ATOM    189  CB  GLN A  26      -5.132 -23.763 -24.962  1.00  0.94           C  
ATOM    190  O   GLN A  26      -6.384 -23.193 -27.905  1.00  0.93           O  
ATOM    191  CG  GLN A  26      -5.154 -23.943 -23.450  1.00  0.93           C  
ATOM    192  CD  GLN A  26      -3.966 -24.733 -22.936  1.00  0.92           C  
ATOM    193  NE2 GLN A  26      -3.670 -24.589 -21.649  1.00  0.92           N  
ATOM    194  OE1 GLN A  26      -3.319 -25.468 -23.689  1.00  0.91           O  
ATOM    195  N   CYS A  27      -5.421 -21.393 -27.052  1.00  0.96           N  
ATOM    196  CA  CYS A  27      -5.065 -20.771 -28.323  1.00  0.96           C  
ATOM    197  C   CYS A  27      -3.602 -20.344 -28.329  1.00  0.96           C  
ATOM    198  CB  CYS A  27      -5.960 -19.564 -28.598  1.00  0.96           C  
ATOM    199  O   CYS A  27      -2.930 -20.402 -27.298  1.00  0.96           O  
ATOM    200  SG  CYS A  27      -5.793 -18.240 -27.380  1.00  0.96           S  
ATOM    201  N   THR A  28      -3.066 -19.962 -29.477  1.00  0.96           N  
ATOM    202  CA  THR A  28      -1.688 -19.512 -29.640  1.00  0.96           C  
ATOM    203  C   THR A  28      -1.568 -18.020 -29.342  1.00  0.96           C  
ATOM    204  CB  THR A  28      -1.171 -19.797 -31.062  1.00  0.95           C  
ATOM    205  O   THR A  28      -0.645 -17.593 -28.645  1.00  0.96           O  
ATOM    206  CG2 THR A  28       0.289 -19.382 -31.211  1.00  0.92           C  
ATOM    207  OG1 THR A  28      -1.288 -21.199 -31.334  1.00  0.92           O  
ATOM    208  N   ALA A  29      -2.513 -17.248 -29.791  1.00  0.97           N  
ATOM    209  CA  ALA A  29      -2.559 -15.811 -29.529  1.00  0.97           C  
ATOM    210  C   ALA A  29      -3.996 -15.334 -29.342  1.00  0.97           C  
ATOM    211  CB  ALA A  29      -1.889 -15.042 -30.665  1.00  0.96           C  
ATOM    212  O   ALA A  29      -4.905 -15.796 -30.036  1.00  0.97           O  
ATOM    213  N   MET A  30      -4.207 -14.448 -28.439  1.00  0.97           N  
ATOM    214  CA  MET A  30      -5.442 -13.724 -28.152  1.00  0.97           C  
ATOM    215  C   MET A  30      -5.147 -12.281 -27.759  1.00  0.97           C  
ATOM    216  CB  MET A  30      -6.227 -14.420 -27.039  1.00  0.97           C  
ATOM    217  O   MET A  30      -4.870 -11.995 -26.592  1.00  0.97           O  
ATOM    218  CG  MET A  30      -7.607 -13.830 -26.801  1.00  0.96           C  
ATOM    219  SD  MET A  30      -8.533 -14.713 -25.486  1.00  0.95           S  
ATOM    220  CE  MET A  30      -8.817 -16.305 -26.309  1.00  0.91           C  
ATOM    221  N   VAL A  31      -5.166 -11.378 -28.718  1.00  0.98           N  
ATOM    222  CA  VAL A  31      -4.804  -9.976 -28.537  1.00  0.98           C  
ATOM    223  C   VAL A  31      -6.050  -9.101 -28.658  1.00  0.98           C  
ATOM    224  CB  VAL A  31      -3.737  -9.530 -29.562  1.00  0.97           C  
ATOM    225  O   VAL A  31      -6.779  -9.183 -29.649  1.00  0.97           O  
ATOM    226  CG1 VAL A  31      -3.335  -8.075 -29.323  1.00  0.95           C  
ATOM    227  CG2 VAL A  31      -2.515 -10.444 -29.492  1.00  0.95           C  
ATOM    228  N   ASN A  32      -6.295  -8.311 -27.646  1.00  0.97           N  
ATOM    229  CA  ASN A  32      -7.385  -7.353 -27.494  1.00  0.97           C  
ATOM    230  C   ASN A  32      -8.747  -8.039 -27.555  1.00  0.97           C  
ATOM    231  CB  ASN A  32      -7.292  -6.260 -28.561  1.00  0.97           C  
ATOM    232  O   ASN A  32      -9.722  -7.451 -28.027  1.00  0.96           O  
ATOM    233  CG  ASN A  32      -6.144  -5.301 -28.316  1.00  0.96           C  
ATOM    234  ND2 ASN A  32      -5.658  -4.674 -29.381  1.00  0.94           N  
ATOM    235  OD1 ASN A  32      -5.697  -5.125 -27.180  1.00  0.94           O  
ATOM    236  N   MET A  33      -8.821  -9.251 -27.100  1.00  0.96           N  
ATOM    237  CA  MET A  33     -10.020 -10.066 -26.926  1.00  0.96           C  
ATOM    238  C   MET A  33     -10.115 -10.596 -25.500  1.00  0.96           C  
ATOM    239  CB  MET A  33     -10.029 -11.229 -27.919  1.00  0.95           C  
ATOM    240  O   MET A  33      -9.144 -10.537 -24.744  1.00  0.95           O  
ATOM    241  CG  MET A  33      -9.975 -10.794 -29.374  1.00  0.93           C  
ATOM    242  SD  MET A  33     -10.190 -12.198 -30.536  1.00  0.92           S  
ATOM    243  CE  MET A  33     -11.981 -12.114 -30.813  1.00  0.86           C  
ATOM    244  N   ILE A  34     -11.257 -11.137 -25.123  1.00  0.94           N  
ATOM    245  CA  ILE A  34     -11.567 -11.698 -23.813  1.00  0.94           C  
ATOM    246  C   ILE A  34     -12.143 -13.103 -23.976  1.00  0.94           C  
ATOM    247  CB  ILE A  34     -12.555 -10.801 -23.033  1.00  0.93           C  
ATOM    248  O   ILE A  34     -13.100 -13.305 -24.727  1.00  0.93           O  
ATOM    249  CG1 ILE A  34     -11.960  -9.403 -22.829  1.00  0.89           C  
ATOM    250  CG2 ILE A  34     -12.922 -11.441 -21.691  1.00  0.89           C  
ATOM    251  CD1 ILE A  34     -12.934  -8.397 -22.232  1.00  0.85           C  
ATOM    252  N   PRO A  35     -11.556 -14.069 -23.302  1.00  0.95           N  
ATOM    253  CA  PRO A  35     -12.205 -15.376 -23.180  1.00  0.94           C  
ATOM    254  C   PRO A  35     -13.382 -15.362 -22.207  1.00  0.93           C  
ATOM    255  CB  PRO A  35     -11.082 -16.280 -22.665  1.00  0.94           C  
ATOM    256  O   PRO A  35     -13.204 -15.076 -21.021  1.00  0.91           O  
ATOM    257  CG  PRO A  35     -10.238 -15.392 -21.809  1.00  0.93           C  
ATOM    258  CD  PRO A  35     -10.300 -13.997 -22.363  1.00  0.93           C  
ATOM    259  N   ASP A  36     -14.559 -15.646 -22.640  1.00  0.91           N  
ATOM    260  CA  ASP A  36     -15.784 -15.696 -21.848  1.00  0.90           C  
ATOM    261  C   ASP A  36     -16.405 -17.090 -21.884  1.00  0.90           C  
ATOM    262  CB  ASP A  36     -16.790 -14.658 -22.349  1.00  0.89           C  
ATOM    263  O   ASP A  36     -16.457 -17.725 -22.940  1.00  0.89           O  
ATOM    264  CG  ASP A  36     -18.069 -14.629 -21.530  1.00  0.86           C  
ATOM    265  OD1 ASP A  36     -18.995 -15.419 -21.815  1.00  0.85           O  
ATOM    266  OD2 ASP A  36     -18.153 -13.806 -20.593  1.00  0.85           O  
ATOM    267  N   VAL A  37     -16.917 -17.644 -20.822  1.00  0.89           N  
ATOM    268  CA  VAL A  37     -17.398 -19.010 -20.647  1.00  0.89           C  
ATOM    269  C   VAL A  37     -18.753 -19.172 -21.333  1.00  0.88           C  
ATOM    270  CB  VAL A  37     -17.509 -19.387 -19.153  1.00  0.87           C  
ATOM    271  O   VAL A  37     -19.094 -20.263 -21.797  1.00  0.86           O  
ATOM    272  CG1 VAL A  37     -18.062 -20.801 -18.991  1.00  0.80           C  
ATOM    273  CG2 VAL A  37     -16.148 -19.260 -18.469  1.00  0.79           C  
ATOM    274  N   VAL A  38     -19.463 -18.125 -21.384  1.00  0.86           N  
ATOM    275  CA  VAL A  38     -20.826 -18.169 -21.904  1.00  0.86           C  
ATOM    276  C   VAL A  38     -20.825 -17.813 -23.389  1.00  0.85           C  
ATOM    277  CB  VAL A  38     -21.761 -17.215 -21.128  1.00  0.85           C  
ATOM    278  O   VAL A  38     -21.333 -18.574 -24.216  1.00  0.84           O  
ATOM    279  CG1 VAL A  38     -23.188 -17.301 -21.665  1.00  0.83           C  
ATOM    280  CG2 VAL A  38     -21.729 -17.535 -19.635  1.00  0.82           C  
ATOM    281  N   ASN A  39     -20.088 -16.848 -23.731  1.00  0.86           N  
ATOM    282  CA  ASN A  39     -20.201 -16.238 -25.052  1.00  0.86           C  
ATOM    283  C   ASN A  39     -19.032 -16.631 -25.952  1.00  0.86           C  
ATOM    284  CB  ASN A  39     -20.291 -14.716 -24.935  1.00  0.85           C  
ATOM    285  O   ASN A  39     -19.049 -16.357 -27.153  1.00  0.86           O  
ATOM    286  CG  ASN A  39     -21.532 -14.260 -24.191  1.00  0.83           C  
ATOM    287  ND2 ASN A  39     -21.337 -13.472 -23.141  1.00  0.82           N  
ATOM    288  OD1 ASN A  39     -22.655 -14.614 -24.558  1.00  0.82           O  
ATOM    289  N   GLY A  40     -18.078 -17.264 -25.446  1.00  0.90           N  
ATOM    290  CA  GLY A  40     -16.859 -17.598 -26.166  1.00  0.91           C  
ATOM    291  C   GLY A  40     -15.832 -16.482 -26.151  1.00  0.91           C  
ATOM    292  O   GLY A  40     -15.699 -15.767 -25.155  1.00  0.91           O  
ATOM    293  N   THR A  41     -15.063 -16.318 -27.182  1.00  0.93           N  
ATOM    294  CA  THR A  41     -14.058 -15.268 -27.302  1.00  0.93           C  
ATOM    295  C   THR A  41     -14.663 -14.006 -27.911  1.00  0.93           C  
ATOM    296  CB  THR A  41     -12.864 -15.732 -28.156  1.00  0.93           C  
ATOM    297  O   THR A  41     -15.141 -14.027 -29.047  1.00  0.92           O  
ATOM    298  CG2 THR A  41     -11.808 -14.637 -28.267  1.00  0.89           C  
ATOM    299  OG1 THR A  41     -12.274 -16.890 -27.553  1.00  0.90           O  
ATOM    300  N   GLN A  42     -14.574 -12.902 -27.264  1.00  0.92           N  
ATOM    301  CA  GLN A  42     -15.195 -11.661 -27.714  1.00  0.92           C  
ATOM    302  C   GLN A  42     -14.190 -10.513 -27.720  1.00  0.93           C  
ATOM    303  CB  GLN A  42     -16.391 -11.307 -26.829  1.00  0.91           C  
ATOM    304  O   GLN A  42     -13.123 -10.612 -27.110  1.00  0.92           O  
ATOM    305  CG  GLN A  42     -16.046 -11.180 -25.351  1.00  0.85           C  
ATOM    306  CD  GLN A  42     -17.246 -10.813 -24.498  1.00  0.81           C  
ATOM    307  NE2 GLN A  42     -17.122 -10.999 -23.189  1.00  0.74           N  
ATOM    308  OE1 GLN A  42     -18.276 -10.365 -25.012  1.00  0.78           O  
ATOM    309  N   SER A  43     -14.528  -9.417 -28.271  1.00  0.92           N  
ATOM    310  CA  SER A  43     -13.768  -8.172 -28.240  1.00  0.93           C  
ATOM    311  C   SER A  43     -13.622  -7.648 -26.816  1.00  0.93           C  
ATOM    312  CB  SER A  43     -14.438  -7.112 -29.116  1.00  0.92           C  
ATOM    313  O   SER A  43     -14.586  -7.646 -26.048  1.00  0.92           O  
ATOM    314  OG  SER A  43     -14.622  -7.592 -30.436  1.00  0.89           O  
ATOM    315  N   ARG A  44     -12.385  -7.179 -26.476  1.00  0.94           N  
ATOM    316  CA  ARG A  44     -12.299  -6.460 -25.209  1.00  0.94           C  
ATOM    317  C   ARG A  44     -13.107  -5.168 -25.257  1.00  0.94           C  
ATOM    318  CB  ARG A  44     -10.841  -6.153 -24.863  1.00  0.94           C  
ATOM    319  O   ARG A  44     -13.350  -4.621 -26.335  1.00  0.93           O  
ATOM    320  CG  ARG A  44     -10.200  -5.110 -25.765  1.00  0.93           C  
ATOM    321  CD  ARG A  44      -8.857  -4.642 -25.220  1.00  0.92           C  
ATOM    322  NE  ARG A  44      -8.221  -3.677 -26.112  1.00  0.92           N  
ATOM    323  NH1 ARG A  44      -9.437  -1.864 -25.357  1.00  0.87           N  
ATOM    324  NH2 ARG A  44      -7.870  -1.591 -27.007  1.00  0.86           N  
ATOM    325  CZ  ARG A  44      -8.511  -2.380 -26.157  1.00  0.90           C  
ATOM    326  N   MET A  45     -13.478  -4.593 -24.136  1.00  0.93           N  
ATOM    327  CA  MET A  45     -14.112  -3.283 -24.018  1.00  0.93           C  
ATOM    328  C   MET A  45     -13.164  -2.176 -24.465  1.00  0.93           C  
ATOM    329  CB  MET A  45     -14.566  -3.033 -22.579  1.00  0.91           C  
ATOM    330  O   MET A  45     -11.949  -2.287 -24.293  1.00  0.92           O  
ATOM    331  CG  MET A  45     -15.634  -4.001 -22.096  1.00  0.83           C  
ATOM    332  SD  MET A  45     -15.015  -5.723 -21.966  1.00  0.76           S  
ATOM    333  CE  MET A  45     -16.077  -6.345 -20.632  1.00  0.70           C  
ATOM    334  N   GLY A  46     -13.742  -1.108 -25.093  1.00  0.93           N  
ATOM    335  CA  GLY A  46     -13.020   0.125 -25.366  1.00  0.94           C  
ATOM    336  C   GLY A  46     -12.774   0.960 -24.124  1.00  0.94           C  
ATOM    337  O   GLY A  46     -13.340   0.687 -23.063  1.00  0.94           O  
ATOM    338  N   THR A  47     -11.920   2.000 -24.237  1.00  0.96           N  
ATOM    339  CA  THR A  47     -11.746   2.968 -23.160  1.00  0.96           C  
ATOM    340  C   THR A  47     -12.525   4.247 -23.452  1.00  0.95           C  
ATOM    341  CB  THR A  47     -10.259   3.307 -22.948  1.00  0.95           C  
ATOM    342  O   THR A  47     -12.556   4.715 -24.592  1.00  0.95           O  
ATOM    343  CG2 THR A  47      -9.456   2.060 -22.591  1.00  0.94           C  
ATOM    344  OG1 THR A  47      -9.728   3.876 -24.151  1.00  0.94           O  
ATOM    345  N   THR A  48     -13.121   4.811 -22.434  1.00  0.95           N  
ATOM    346  CA  THR A  48     -13.739   6.130 -22.494  1.00  0.95           C  
ATOM    347  C   THR A  48     -12.823   7.186 -21.882  1.00  0.95           C  
ATOM    348  CB  THR A  48     -15.098   6.144 -21.770  1.00  0.94           C  
ATOM    349  O   THR A  48     -12.352   7.027 -20.753  1.00  0.95           O  
ATOM    350  CG2 THR A  48     -15.786   7.497 -21.915  1.00  0.91           C  
ATOM    351  OG1 THR A  48     -15.941   5.129 -22.330  1.00  0.91           O  
ATOM    352  N   HIS A  49     -12.630   8.265 -22.611  1.00  0.97           N  
ATOM    353  CA  HIS A  49     -11.868   9.416 -22.140  1.00  0.97           C  
ATOM    354  C   HIS A  49     -12.606  10.144 -21.021  1.00  0.96           C  
ATOM    355  CB  HIS A  49     -11.583  10.378 -23.294  1.00  0.96           C  
ATOM    356  O   HIS A  49     -13.802  10.422 -21.139  1.00  0.96           O  
ATOM    357  CG  HIS A  49     -10.911  11.645 -22.867  1.00  0.94           C  
ATOM    358  CD2 HIS A  49     -11.386  12.907 -22.750  1.00  0.91           C  
ATOM    359  ND1 HIS A  49      -9.583  11.696 -22.502  1.00  0.91           N  
ATOM    360  CE1 HIS A  49      -9.270  12.940 -22.178  1.00  0.90           C  
ATOM    361  NE2 HIS A  49     -10.346  13.694 -22.320  1.00  0.90           N  
ATOM    362  N   ILE A  50     -11.902  10.482 -20.004  1.00  0.97           N  
ATOM    363  CA  ILE A  50     -12.441  11.282 -18.909  1.00  0.97           C  
ATOM    364  C   ILE A  50     -11.786  12.661 -18.906  1.00  0.97           C  
ATOM    365  CB  ILE A  50     -12.232  10.587 -17.545  1.00  0.97           C  
ATOM    366  O   ILE A  50     -12.469  13.680 -19.038  1.00  0.96           O  
ATOM    367  CG1 ILE A  50     -13.006   9.264 -17.496  1.00  0.96           C  
ATOM    368  CG2 ILE A  50     -12.654  11.510 -16.398  1.00  0.96           C  
ATOM    369  CD1 ILE A  50     -12.772   8.457 -16.227  1.00  0.94           C  
ATOM    370  N   ALA A  51     -10.362  12.690 -18.755  1.00  0.97           N  
ATOM    371  CA  ALA A  51      -9.653  13.966 -18.702  1.00  0.97           C  
ATOM    372  C   ALA A  51      -8.168  13.781 -19.000  1.00  0.97           C  
ATOM    373  CB  ALA A  51      -9.840  14.623 -17.337  1.00  0.97           C  
ATOM    374  O   ALA A  51      -7.602  12.718 -18.732  1.00  0.97           O  
ATOM    375  N   LYS A  52      -7.521  14.790 -19.542  1.00  0.97           N  
ATOM    376  CA  LYS A  52      -6.073  14.948 -19.443  1.00  0.97           C  
ATOM    377  C   LYS A  52      -5.669  15.452 -18.060  1.00  0.96           C  
ATOM    378  CB  LYS A  52      -5.563  15.907 -20.520  1.00  0.97           C  
ATOM    379  O   LYS A  52      -6.050  16.554 -17.659  1.00  0.96           O  
ATOM    380  CG  LYS A  52      -4.047  16.015 -20.584  1.00  0.96           C  
ATOM    381  CD  LYS A  52      -3.600  16.958 -21.694  1.00  0.95           C  
ATOM    382  CE  LYS A  52      -2.083  17.073 -21.755  1.00  0.94           C  
ATOM    383  NZ  LYS A  52      -1.638  17.945 -22.883  1.00  0.93           N  
ATOM    384  N   ILE A  53      -4.875  14.683 -17.351  1.00  0.97           N  
ATOM    385  CA  ILE A  53      -4.619  15.005 -15.952  1.00  0.97           C  
ATOM    386  C   ILE A  53      -3.189  15.518 -15.794  1.00  0.96           C  
ATOM    387  CB  ILE A  53      -4.853  13.782 -15.037  1.00  0.97           C  
ATOM    388  O   ILE A  53      -2.904  16.314 -14.896  1.00  0.93           O  
ATOM    389  CG1 ILE A  53      -3.997  12.598 -15.500  1.00  0.95           C  
ATOM    390  CG2 ILE A  53      -6.338  13.407 -15.008  1.00  0.95           C  
ATOM    391  CD1 ILE A  53      -3.917  11.460 -14.491  1.00  0.93           C  
ATOM    392  N   LEU A  54      -2.231  15.093 -16.636  1.00  0.96           N  
ATOM    393  CA  LEU A  54      -0.841  15.533 -16.597  1.00  0.96           C  
ATOM    394  C   LEU A  54      -0.291  15.725 -18.007  1.00  0.95           C  
ATOM    395  CB  LEU A  54       0.021  14.524 -15.834  1.00  0.96           C  
ATOM    396  O   LEU A  54      -0.829  15.170 -18.968  1.00  0.93           O  
ATOM    397  CG  LEU A  54      -0.329  14.312 -14.360  1.00  0.94           C  
ATOM    398  CD1 LEU A  54       0.395  13.086 -13.814  1.00  0.91           C  
ATOM    399  CD2 LEU A  54       0.019  15.552 -13.544  1.00  0.91           C  
ATOM    400  N   ASP A  55       0.835  16.453 -18.108  1.00  0.93           N  
ATOM    401  CA  ASP A  55       1.633  16.488 -19.329  1.00  0.93           C  
ATOM    402  C   ASP A  55       2.504  15.239 -19.452  1.00  0.92           C  
ATOM    403  CB  ASP A  55       2.507  17.743 -19.364  1.00  0.92           C  
ATOM    404  O   ASP A  55       2.727  14.532 -18.467  1.00  0.91           O  
ATOM    405  CG  ASP A  55       1.697  19.027 -19.417  1.00  0.91           C  
ATOM    406  OD1 ASP A  55       0.695  19.086 -20.162  1.00  0.91           O  
ATOM    407  OD2 ASP A  55       2.067  19.989 -18.710  1.00  0.90           O  
ATOM    408  N   ALA A  56       3.087  14.909 -20.667  1.00  0.89           N  
ATOM    409  CA  ALA A  56       3.906  13.734 -20.957  1.00  0.90           C  
ATOM    410  C   ALA A  56       5.225  13.783 -20.192  1.00  0.87           C  
ATOM    411  CB  ALA A  56       4.168  13.626 -22.458  1.00  0.87           C  
ATOM    412  O   ALA A  56       5.644  14.848 -19.731  1.00  0.84           O  
ATOM    413  N   GLY A  57       5.955  12.668 -20.126  1.00  0.86           N  
ATOM    414  CA  GLY A  57       7.299  12.600 -19.574  1.00  0.85           C  
ATOM    415  C   GLY A  57       7.320  12.261 -18.096  1.00  0.83           C  
ATOM    416  O   GLY A  57       8.259  12.624 -17.384  1.00  0.78           O  
ATOM    417  N   THR A  58       6.542  11.465 -17.650  1.00  0.81           N  
ATOM    418  CA  THR A  58       6.362  11.154 -16.237  1.00  0.80           C  
ATOM    419  C   THR A  58       6.849   9.741 -15.927  1.00  0.79           C  
ATOM    420  CB  THR A  58       4.886  11.294 -15.818  1.00  0.74           C  
ATOM    421  O   THR A  58       6.151   8.968 -15.267  1.00  0.70           O  
ATOM    422  CG2 THR A  58       4.424  12.744 -15.909  1.00  0.68           C  
ATOM    423  OG1 THR A  58       4.073  10.489 -16.680  1.00  0.67           O  
ATOM    424  N   ASP A  59       8.157   9.399 -16.393  1.00  0.80           N  
ATOM    425  CA  ASP A  59       8.693   8.069 -16.123  1.00  0.78           C  
ATOM    426  C   ASP A  59       8.878   7.845 -14.624  1.00  0.76           C  
ATOM    427  CB  ASP A  59      10.022   7.867 -16.853  1.00  0.74           C  
ATOM    428  O   ASP A  59       9.198   8.780 -13.886  1.00  0.68           O  
ATOM    429  CG  ASP A  59       9.854   7.692 -18.352  1.00  0.72           C  
ATOM    430  OD1 ASP A  59       8.814   7.153 -18.791  1.00  0.70           O  
ATOM    431  OD2 ASP A  59      10.770   8.093 -19.102  1.00  0.72           O  
ATOM    432  N   ASP A  60       8.190   6.889 -13.957  1.00  0.87           N  
ATOM    433  CA  ASP A  60       8.379   6.321 -12.626  1.00  0.87           C  
ATOM    434  C   ASP A  60       7.495   7.023 -11.598  1.00  0.89           C  
ATOM    435  CB  ASP A  60       9.848   6.412 -12.207  1.00  0.84           C  
ATOM    436  O   ASP A  60       7.815   7.043 -10.407  1.00  0.87           O  
ATOM    437  CG  ASP A  60      10.778   5.651 -13.135  1.00  0.78           C  
ATOM    438  OD1 ASP A  60      10.442   4.517 -13.539  1.00  0.72           O  
ATOM    439  OD2 ASP A  60      11.858   6.189 -13.462  1.00  0.77           O  
ATOM    440  N   MET A  61       6.479   7.592 -11.983  1.00  0.94           N  
ATOM    441  CA  MET A  61       5.472   8.229 -11.140  1.00  0.94           C  
ATOM    442  C   MET A  61       4.833   7.216 -10.195  1.00  0.95           C  
ATOM    443  CB  MET A  61       4.395   8.895 -11.998  1.00  0.93           C  
ATOM    444  O   MET A  61       4.366   6.162 -10.632  1.00  0.94           O  
ATOM    445  CG  MET A  61       3.334   9.626 -11.191  1.00  0.86           C  
ATOM    446  SD  MET A  61       2.051  10.397 -12.252  1.00  0.86           S  
ATOM    447  CE  MET A  61       1.121   8.921 -12.754  1.00  0.79           C  
ATOM    448  N   ALA A  62       4.733   7.519  -8.949  1.00  0.95           N  
ATOM    449  CA  ALA A  62       3.888   6.765  -8.027  1.00  0.96           C  
ATOM    450  C   ALA A  62       2.416   7.121  -8.217  1.00  0.96           C  
ATOM    451  CB  ALA A  62       4.312   7.024  -6.583  1.00  0.95           C  
ATOM    452  O   ALA A  62       2.074   8.289  -8.416  1.00  0.96           O  
ATOM    453  N   THR A  63       1.563   6.139  -8.146  1.00  0.96           N  
ATOM    454  CA  THR A  63       0.120   6.324  -8.253  1.00  0.96           C  
ATOM    455  C   THR A  63      -0.600   5.643  -7.092  1.00  0.96           C  
ATOM    456  CB  THR A  63      -0.417   5.775  -9.587  1.00  0.96           C  
ATOM    457  O   THR A  63      -0.165   4.593  -6.616  1.00  0.95           O  
ATOM    458  CG2 THR A  63       0.189   6.519 -10.772  1.00  0.93           C  
ATOM    459  OG1 THR A  63      -0.088   4.384  -9.691  1.00  0.94           O  
ATOM    460  N   HIS A  64      -1.683   6.263  -6.647  1.00  0.96           N  
ATOM    461  CA  HIS A  64      -2.551   5.724  -5.607  1.00  0.97           C  
ATOM    462  C   HIS A  64      -4.014   6.056  -5.884  1.00  0.96           C  
ATOM    463  CB  HIS A  64      -2.142   6.262  -4.234  1.00  0.96           C  
ATOM    464  O   HIS A  64      -4.325   7.142  -6.378  1.00  0.96           O  
ATOM    465  CG  HIS A  64      -2.933   5.685  -3.104  1.00  0.96           C  
ATOM    466  CD2 HIS A  64      -3.759   6.273  -2.206  1.00  0.94           C  
ATOM    467  ND1 HIS A  64      -2.919   4.342  -2.794  1.00  0.94           N  
ATOM    468  CE1 HIS A  64      -3.706   4.128  -1.753  1.00  0.93           C  
ATOM    469  NE2 HIS A  64      -4.228   5.283  -1.377  1.00  0.94           N  
ATOM    470  N   HIS A  65      -4.832   5.078  -5.653  1.00  0.96           N  
ATOM    471  CA  HIS A  65      -6.279   5.237  -5.752  1.00  0.96           C  
ATOM    472  C   HIS A  65      -6.943   5.092  -4.387  1.00  0.94           C  
ATOM    473  CB  HIS A  65      -6.864   4.217  -6.731  1.00  0.95           C  
ATOM    474  O   HIS A  65      -6.690   4.123  -3.668  1.00  0.92           O  
ATOM    475  CG  HIS A  65      -8.357   4.250  -6.810  1.00  0.92           C  
ATOM    476  CD2 HIS A  65      -9.215   5.280  -7.001  1.00  0.88           C  
ATOM    477  ND1 HIS A  65      -9.134   3.119  -6.684  1.00  0.87           N  
ATOM    478  CE1 HIS A  65     -10.409   3.454  -6.795  1.00  0.88           C  
ATOM    479  NE2 HIS A  65     -10.485   4.759  -6.987  1.00  0.89           N  
ATOM    480  N   TYR A  66      -7.696   6.074  -4.072  1.00  0.92           N  
ATOM    481  CA  TYR A  66      -8.436   6.188  -2.820  1.00  0.91           C  
ATOM    482  C   TYR A  66      -9.934   6.296  -3.081  1.00  0.90           C  
ATOM    483  CB  TYR A  66      -7.956   7.402  -2.020  1.00  0.90           C  
ATOM    484  O   TYR A  66     -10.383   7.195  -3.797  1.00  0.88           O  
ATOM    485  CG  TYR A  66      -8.840   7.742  -0.844  1.00  0.83           C  
ATOM    486  CD1 TYR A  66      -9.161   6.781   0.111  1.00  0.77           C  
ATOM    487  CD2 TYR A  66      -9.355   9.024  -0.687  1.00  0.78           C  
ATOM    488  CE1 TYR A  66      -9.977   7.089   1.195  1.00  0.76           C  
ATOM    489  CE2 TYR A  66     -10.171   9.343   0.393  1.00  0.77           C  
ATOM    490  OH  TYR A  66     -11.283   8.681   2.399  1.00  0.56           O  
ATOM    491  CZ  TYR A  66     -10.476   8.371   1.328  1.00  0.76           C  
ATOM    492  N   ARG A  67     -10.626   5.368  -2.459  1.00  0.90           N  
ATOM    493  CA  ARG A  67     -12.085   5.359  -2.480  1.00  0.89           C  
ATOM    494  C   ARG A  67     -12.654   5.544  -1.077  1.00  0.87           C  
ATOM    495  CB  ARG A  67     -12.607   4.057  -3.090  1.00  0.86           C  
ATOM    496  O   ARG A  67     -12.253   4.848  -0.142  1.00  0.83           O  
ATOM    497  CG  ARG A  67     -14.117   4.019  -3.263  1.00  0.80           C  
ATOM    498  CD  ARG A  67     -14.576   2.729  -3.929  1.00  0.79           C  
ATOM    499  NE  ARG A  67     -16.033   2.641  -3.985  1.00  0.75           N  
ATOM    500  NH1 ARG A  67     -16.075   0.546  -4.958  1.00  0.69           N  
ATOM    501  NH2 ARG A  67     -18.036   1.630  -4.475  1.00  0.65           N  
ATOM    502  CZ  ARG A  67     -16.711   1.606  -4.473  1.00  0.73           C  
ATOM    503  N   ARG A  68     -13.573   6.500  -1.057  1.00  0.85           N  
ATOM    504  CA  ARG A  68     -14.240   6.807   0.205  1.00  0.84           C  
ATOM    505  C   ARG A  68     -15.696   6.356   0.178  1.00  0.81           C  
ATOM    506  CB  ARG A  68     -14.161   8.306   0.504  1.00  0.81           C  
ATOM    507  O   ARG A  68     -16.395   6.556  -0.818  1.00  0.77           O  
ATOM    508  CG  ARG A  68     -14.653   8.683   1.892  1.00  0.78           C  
ATOM    509  CD  ARG A  68     -14.508  10.175   2.156  1.00  0.75           C  
ATOM    510  NE  ARG A  68     -15.070  10.551   3.450  1.00  0.71           N  
ATOM    511  NH1 ARG A  68     -15.245  12.801   2.952  1.00  0.67           N  
ATOM    512  NH2 ARG A  68     -15.911  12.020   5.002  1.00  0.63           N  
ATOM    513  CZ  ARG A  68     -15.408  11.790   3.798  1.00  0.72           C  
ATOM    514  N   GLY A  69     -16.151   5.959   1.498  1.00  0.75           N  
ATOM    515  CA  GLY A  69     -17.539   5.564   1.675  1.00  0.75           C  
ATOM    516  C   GLY A  69     -18.003   4.541   0.655  1.00  0.76           C  
ATOM    517  O   GLY A  69     -17.303   3.563   0.385  1.00  0.71           O  
ATOM    518  N   ASP A  70     -19.290   4.693   0.162  1.00  0.74           N  
ATOM    519  CA  ASP A  70     -19.989   3.797  -0.754  1.00  0.73           C  
ATOM    520  C   ASP A  70     -19.504   3.990  -2.189  1.00  0.72           C  
ATOM    521  CB  ASP A  70     -21.501   4.022  -0.675  1.00  0.68           C  
ATOM    522  O   ASP A  70     -20.065   3.414  -3.123  1.00  0.67           O  
ATOM    523  CG  ASP A  70     -22.049   3.878   0.734  1.00  0.62           C  
ATOM    524  OD1 ASP A  70     -21.436   3.165   1.557  1.00  0.59           O  
ATOM    525  OD2 ASP A  70     -23.105   4.482   1.022  1.00  0.65           O  
ATOM    526  N   GLY A  71     -18.439   4.716  -2.549  1.00  0.75           N  
ATOM    527  CA  GLY A  71     -17.813   4.879  -3.851  1.00  0.74           C  
ATOM    528  C   GLY A  71     -18.171   6.190  -4.525  1.00  0.76           C  
ATOM    529  O   GLY A  71     -17.782   6.432  -5.670  1.00  0.73           O  
ATOM    530  N   ASP A  72     -18.811   7.089  -3.846  1.00  0.83           N  
ATOM    531  CA  ASP A  72     -19.165   8.396  -4.390  1.00  0.84           C  
ATOM    532  C   ASP A  72     -17.940   9.303  -4.482  1.00  0.85           C  
ATOM    533  CB  ASP A  72     -20.247   9.058  -3.536  1.00  0.81           C  
ATOM    534  O   ASP A  72     -17.773  10.033  -5.460  1.00  0.84           O  
ATOM    535  CG  ASP A  72     -21.624   8.452  -3.747  1.00  0.76           C  
ATOM    536  OD1 ASP A  72     -21.891   7.911  -4.841  1.00  0.74           O  
ATOM    537  OD2 ASP A  72     -22.449   8.518  -2.810  1.00  0.77           O  
ATOM    538  N   GLU A  73     -17.013   9.131  -3.629  1.00  0.90           N  
ATOM    539  CA  GLU A  73     -15.783   9.918  -3.626  1.00  0.91           C  
ATOM    540  C   GLU A  73     -14.570   9.046  -3.936  1.00  0.91           C  
ATOM    541  CB  GLU A  73     -15.597  10.619  -2.278  1.00  0.88           C  
ATOM    542  O   GLU A  73     -14.151   8.237  -3.105  1.00  0.89           O  
ATOM    543  CG  GLU A  73     -16.698  11.616  -1.946  1.00  0.83           C  
ATOM    544  CD  GLU A  73     -16.450  12.375  -0.653  1.00  0.81           C  
ATOM    545  OE1 GLU A  73     -15.292  12.406  -0.180  1.00  0.81           O  
ATOM    546  OE2 GLU A  73     -17.423  12.943  -0.107  1.00  0.81           O  
ATOM    547  N   GLU A  74     -13.970   9.260  -5.096  1.00  0.95           N  
ATOM    548  CA  GLU A  74     -12.779   8.559  -5.566  1.00  0.95           C  
ATOM    549  C   GLU A  74     -11.699   9.543  -6.008  1.00  0.96           C  
ATOM    550  CB  GLU A  74     -13.130   7.612  -6.716  1.00  0.93           C  
ATOM    551  O   GLU A  74     -11.968  10.460  -6.786  1.00  0.95           O  
ATOM    552  CG  GLU A  74     -14.101   6.507  -6.328  1.00  0.83           C  
ATOM    553  CD  GLU A  74     -14.264   5.446  -7.405  1.00  0.80           C  
ATOM    554  OE1 GLU A  74     -13.606   5.550  -8.465  1.00  0.81           O  
ATOM    555  OE2 GLU A  74     -15.057   4.502  -7.187  1.00  0.78           O  
ATOM    556  N   TYR A  75     -10.510   9.310  -5.538  1.00  0.96           N  
ATOM    557  CA  TYR A  75      -9.395  10.215  -5.791  1.00  0.96           C  
ATOM    558  C   TYR A  75      -8.173   9.451  -6.288  1.00  0.96           C  
ATOM    559  CB  TYR A  75      -9.040  10.999  -4.524  1.00  0.96           C  
ATOM    560  O   TYR A  75      -7.853   8.378  -5.772  1.00  0.96           O  
ATOM    561  CG  TYR A  75     -10.187  11.809  -3.970  1.00  0.96           C  
ATOM    562  CD1 TYR A  75     -10.605  12.980  -4.598  1.00  0.95           C  
ATOM    563  CD2 TYR A  75     -10.853  11.407  -2.818  1.00  0.95           C  
ATOM    564  CE1 TYR A  75     -11.660  13.731  -4.091  1.00  0.94           C  
ATOM    565  CE2 TYR A  75     -11.909  12.150  -2.301  1.00  0.94           C  
ATOM    566  OH  TYR A  75     -13.350  14.048  -2.437  1.00  0.92           O  
ATOM    567  CZ  TYR A  75     -12.305  13.308  -2.944  1.00  0.94           C  
ATOM    568  N   PHE A  76      -7.514   9.983  -7.216  1.00  0.97           N  
ATOM    569  CA  PHE A  76      -6.293   9.473  -7.829  1.00  0.97           C  
ATOM    570  C   PHE A  76      -5.105  10.368  -7.494  1.00  0.97           C  
ATOM    571  CB  PHE A  76      -6.456   9.365  -9.348  1.00  0.97           C  
ATOM    572  O   PHE A  76      -5.045  11.518  -7.933  1.00  0.97           O  
ATOM    573  CG  PHE A  76      -7.619   8.509  -9.774  1.00  0.96           C  
ATOM    574  CD1 PHE A  76      -7.472   7.135  -9.917  1.00  0.95           C  
ATOM    575  CD2 PHE A  76      -8.858   9.080 -10.031  1.00  0.95           C  
ATOM    576  CE1 PHE A  76      -8.546   6.341 -10.311  1.00  0.94           C  
ATOM    577  CE2 PHE A  76      -9.937   8.292 -10.425  1.00  0.94           C  
ATOM    578  CZ  PHE A  76      -9.778   6.923 -10.566  1.00  0.94           C  
ATOM    579  N   PHE A  77      -4.181   9.828  -6.745  1.00  0.97           N  
ATOM    580  CA  PHE A  77      -2.931  10.496  -6.401  1.00  0.97           C  
ATOM    581  C   PHE A  77      -1.845  10.170  -7.419  1.00  0.97           C  
ATOM    582  CB  PHE A  77      -2.473  10.090  -4.996  1.00  0.97           C  
ATOM    583  O   PHE A  77      -1.675   9.012  -7.804  1.00  0.96           O  
ATOM    584  CG  PHE A  77      -3.449  10.455  -3.910  1.00  0.96           C  
ATOM    585  CD1 PHE A  77      -4.801  10.163  -4.045  1.00  0.95           C  
ATOM    586  CD2 PHE A  77      -3.014  11.091  -2.755  1.00  0.95           C  
ATOM    587  CE1 PHE A  77      -5.706  10.500  -3.041  1.00  0.94           C  
ATOM    588  CE2 PHE A  77      -3.913  11.431  -1.748  1.00  0.94           C  
ATOM    589  CZ  PHE A  77      -5.259  11.135  -1.893  1.00  0.94           C  
ATOM    590  N   THR A  78      -1.105  11.191  -7.808  1.00  0.98           N  
ATOM    591  CA  THR A  78       0.099  11.049  -8.620  1.00  0.98           C  
ATOM    592  C   THR A  78       1.273  11.784  -7.980  1.00  0.97           C  
ATOM    593  CB  THR A  78      -0.126  11.580 -10.048  1.00  0.97           C  
ATOM    594  O   THR A  78       1.126  12.920  -7.523  1.00  0.97           O  
ATOM    595  CG2 THR A  78      -1.265  10.837 -10.738  1.00  0.94           C  
ATOM    596  OG1 THR A  78      -0.446  12.975  -9.988  1.00  0.94           O  
ATOM    597  N   LEU A  79       2.401  11.244  -7.908  1.00  0.97           N  
ATOM    598  CA  LEU A  79       3.625  11.837  -7.381  1.00  0.97           C  
ATOM    599  C   LEU A  79       4.782  11.655  -8.358  1.00  0.96           C  
ATOM    600  CB  LEU A  79       3.982  11.217  -6.028  1.00  0.97           C  
ATOM    601  O   LEU A  79       5.203  10.527  -8.625  1.00  0.96           O  
ATOM    602  CG  LEU A  79       5.294  11.682  -5.394  1.00  0.96           C  
ATOM    603  CD1 LEU A  79       5.227  13.169  -5.066  1.00  0.95           C  
ATOM    604  CD2 LEU A  79       5.602  10.866  -4.143  1.00  0.95           C  
ATOM    605  N   LYS A  80       5.329  12.791  -8.809  1.00  0.95           N  
ATOM    606  CA  LYS A  80       6.542  12.868  -9.619  1.00  0.95           C  
ATOM    607  C   LYS A  80       7.764  13.161  -8.752  1.00  0.95           C  
ATOM    608  CB  LYS A  80       6.399  13.938 -10.701  1.00  0.94           C  
ATOM    609  O   LYS A  80       7.633  13.677  -7.640  1.00  0.94           O  
ATOM    610  CG  LYS A  80       5.311  13.643 -11.723  1.00  0.92           C  
ATOM    611  CD  LYS A  80       5.114  14.810 -12.682  1.00  0.90           C  
ATOM    612  CE  LYS A  80       3.852  14.641 -13.518  1.00  0.87           C  
ATOM    613  NZ  LYS A  80       3.559  15.858 -14.332  1.00  0.87           N  
ATOM    614  N   LYS A  81       8.914  12.810  -9.288  1.00  0.94           N  
ATOM    615  CA  LYS A  81      10.174  13.079  -8.600  1.00  0.95           C  
ATOM    616  C   LYS A  81      10.330  14.567  -8.300  1.00  0.94           C  
ATOM    617  CB  LYS A  81      11.357  12.585  -9.434  1.00  0.94           C  
ATOM    618  O   LYS A  81      10.213  15.402  -9.199  1.00  0.93           O  
ATOM    619  CG  LYS A  81      12.714  12.834  -8.792  1.00  0.94           C  
ATOM    620  CD  LYS A  81      13.840  12.207  -9.604  1.00  0.93           C  
ATOM    621  CE  LYS A  81      15.198  12.452  -8.960  1.00  0.92           C  
ATOM    622  NZ  LYS A  81      16.285  11.702  -9.657  1.00  0.91           N  
ATOM    623  N   GLY A  82      10.615  14.879  -7.056  1.00  0.92           N  
ATOM    624  CA  GLY A  82      10.911  16.234  -6.619  1.00  0.92           C  
ATOM    625  C   GLY A  82       9.689  17.131  -6.586  1.00  0.91           C  
ATOM    626  O   GLY A  82       9.813  18.355  -6.505  1.00  0.89           O  
ATOM    627  N   GLN A  83       8.494  16.577  -6.582  1.00  0.95           N  
ATOM    628  CA  GLN A  83       7.247  17.333  -6.525  1.00  0.95           C  
ATOM    629  C   GLN A  83       6.370  16.862  -5.368  1.00  0.95           C  
ATOM    630  CB  GLN A  83       6.485  17.212  -7.845  1.00  0.94           C  
ATOM    631  O   GLN A  83       6.596  15.786  -4.810  1.00  0.95           O  
ATOM    632  CG  GLN A  83       7.250  17.745  -9.049  1.00  0.91           C  
ATOM    633  CD  GLN A  83       6.420  17.748 -10.318  1.00  0.89           C  
ATOM    634  NE2 GLN A  83       7.043  18.112 -11.434  1.00  0.89           N  
ATOM    635  OE1 GLN A  83       5.228  17.425 -10.297  1.00  0.89           O  
ATOM    636  N   VAL A  84       5.366  17.607  -5.022  1.00  0.95           N  
ATOM    637  CA  VAL A  84       4.292  17.197  -4.123  1.00  0.95           C  
ATOM    638  C   VAL A  84       3.260  16.375  -4.892  1.00  0.96           C  
ATOM    639  CB  VAL A  84       3.615  18.414  -3.455  1.00  0.92           C  
ATOM    640  O   VAL A  84       3.082  16.562  -6.098  1.00  0.95           O  
ATOM    641  CG1 VAL A  84       4.598  19.148  -2.545  1.00  0.77           C  
ATOM    642  CG2 VAL A  84       3.055  19.361  -4.516  1.00  0.77           C  
ATOM    643  N   PRO A  85       2.539  15.514  -4.233  1.00  0.97           N  
ATOM    644  CA  PRO A  85       1.482  14.762  -4.914  1.00  0.97           C  
ATOM    645  C   PRO A  85       0.419  15.667  -5.533  1.00  0.97           C  
ATOM    646  CB  PRO A  85       0.885  13.903  -3.796  1.00  0.97           C  
ATOM    647  O   PRO A  85      -0.058  16.599  -4.882  1.00  0.97           O  
ATOM    648  CG  PRO A  85       1.977  13.780  -2.784  1.00  0.95           C  
ATOM    649  CD  PRO A  85       2.752  15.066  -2.759  1.00  0.94           C  
ATOM    650  N   GLU A  86       0.113  15.423  -6.758  1.00  0.97           N  
ATOM    651  CA  GLU A  86      -1.101  15.952  -7.373  1.00  0.97           C  
ATOM    652  C   GLU A  86      -2.272  14.988  -7.202  1.00  0.98           C  
ATOM    653  CB  GLU A  86      -0.869  16.242  -8.858  1.00  0.97           C  
ATOM    654  O   GLU A  86      -2.101  13.772  -7.305  1.00  0.97           O  
ATOM    655  CG  GLU A  86       0.243  17.245  -9.123  1.00  0.93           C  
ATOM    656  CD  GLU A  86       0.352  17.649 -10.585  1.00  0.91           C  
ATOM    657  OE1 GLU A  86       0.891  16.860 -11.394  1.00  0.91           O  
ATOM    658  OE2 GLU A  86      -0.106  18.763 -10.924  1.00  0.90           O  
ATOM    659  N   ILE A  87      -3.471  15.470  -6.935  1.00  0.97           N  
ATOM    660  CA  ILE A  87      -4.664  14.675  -6.664  1.00  0.97           C  
ATOM    661  C   ILE A  87      -5.786  15.088  -7.613  1.00  0.97           C  
ATOM    662  CB  ILE A  87      -5.121  14.825  -5.195  1.00  0.97           C  
ATOM    663  O   ILE A  87      -6.026  16.280  -7.819  1.00  0.97           O  
ATOM    664  CG1 ILE A  87      -3.967  14.497  -4.241  1.00  0.97           C  
ATOM    665  CG2 ILE A  87      -6.334  13.934  -4.914  1.00  0.97           C  
ATOM    666  CD1 ILE A  87      -4.324  14.633  -2.767  1.00  0.96           C  
ATOM    667  N   PHE A  88      -6.437  14.097  -8.136  1.00  0.97           N  
ATOM    668  CA  PHE A  88      -7.560  14.259  -9.052  1.00  0.97           C  
ATOM    669  C   PHE A  88      -8.771  13.470  -8.569  1.00  0.97           C  
ATOM    670  CB  PHE A  88      -7.172  13.811 -10.465  1.00  0.97           C  
ATOM    671  O   PHE A  88      -8.625  12.414  -7.951  1.00  0.97           O  
ATOM    672  CG  PHE A  88      -5.936  14.484 -10.997  1.00  0.97           C  
ATOM    673  CD1 PHE A  88      -6.031  15.637 -11.767  1.00  0.96           C  
ATOM    674  CD2 PHE A  88      -4.677  13.964 -10.726  1.00  0.96           C  
ATOM    675  CE1 PHE A  88      -4.888  16.262 -12.260  1.00  0.95           C  
ATOM    676  CE2 PHE A  88      -3.530  14.583 -11.216  1.00  0.95           C  
ATOM    677  CZ  PHE A  88      -3.638  15.731 -11.984  1.00  0.95           C  
ATOM    678  N   ASP A  89      -9.989  13.915  -8.817  1.00  0.96           N  
ATOM    679  CA  ASP A  89     -11.201  13.146  -8.553  1.00  0.96           C  
ATOM    680  C   ASP A  89     -11.527  12.217  -9.721  1.00  0.96           C  
ATOM    681  CB  ASP A  89     -12.381  14.080  -8.279  1.00  0.96           C  
ATOM    682  O   ASP A  89     -10.847  12.241 -10.749  1.00  0.95           O  
ATOM    683  CG  ASP A  89     -12.823  14.854  -9.509  1.00  0.94           C  
ATOM    684  OD1 ASP A  89     -12.389  14.515 -10.632  1.00  0.93           O  
ATOM    685  OD2 ASP A  89     -13.609  15.813  -9.354  1.00  0.92           O  
ATOM    686  N   LYS A  90     -12.573  11.455  -9.726  1.00  0.96           N  
ATOM    687  CA  LYS A  90     -12.955  10.417 -10.679  1.00  0.96           C  
ATOM    688  C   LYS A  90     -13.409  11.025 -12.003  1.00  0.96           C  
ATOM    689  CB  LYS A  90     -14.064   9.537 -10.100  1.00  0.95           C  
ATOM    690  O   LYS A  90     -13.610  10.308 -12.985  1.00  0.95           O  
ATOM    691  CG  LYS A  90     -15.390  10.257  -9.911  1.00  0.94           C  
ATOM    692  CD  LYS A  90     -16.448   9.335  -9.319  1.00  0.92           C  
ATOM    693  CE  LYS A  90     -17.791  10.039  -9.178  1.00  0.89           C  
ATOM    694  NZ  LYS A  90     -18.808   9.167  -8.520  1.00  0.88           N  
ATOM    695  N   TYR A  91     -13.616  12.362 -12.059  1.00  0.96           N  
ATOM    696  CA  TYR A  91     -13.950  13.117 -13.261  1.00  0.96           C  
ATOM    697  C   TYR A  91     -12.714  13.795 -13.840  1.00  0.96           C  
ATOM    698  CB  TYR A  91     -15.026  14.164 -12.958  1.00  0.96           C  
ATOM    699  O   TYR A  91     -12.814  14.579 -14.787  1.00  0.96           O  
ATOM    700  CG  TYR A  91     -16.272  13.589 -12.331  1.00  0.95           C  
ATOM    701  CD1 TYR A  91     -17.116  12.749 -13.055  1.00  0.93           C  
ATOM    702  CD2 TYR A  91     -16.611  13.885 -11.015  1.00  0.93           C  
ATOM    703  CE1 TYR A  91     -18.267  12.218 -12.482  1.00  0.92           C  
ATOM    704  CE2 TYR A  91     -17.759  13.359 -10.432  1.00  0.92           C  
ATOM    705  OH  TYR A  91     -19.718  12.005 -10.600  1.00  0.91           O  
ATOM    706  CZ  TYR A  91     -18.579  12.528 -11.172  1.00  0.92           C  
ATOM    707  N   GLY A  92     -11.553  13.511 -13.248  1.00  0.97           N  
ATOM    708  CA  GLY A  92     -10.269  14.035 -13.685  1.00  0.97           C  
ATOM    709  C   GLY A  92     -10.067  15.495 -13.327  1.00  0.97           C  
ATOM    710  O   GLY A  92      -9.187  16.159 -13.879  1.00  0.96           O  
ATOM    711  N   ARG A  93     -10.904  16.144 -12.462  1.00  0.97           N  
ATOM    712  CA  ARG A  93     -10.688  17.491 -11.943  1.00  0.97           C  
ATOM    713  C   ARG A  93      -9.581  17.503 -10.895  1.00  0.98           C  
ATOM    714  CB  ARG A  93     -11.981  18.051 -11.347  1.00  0.97           C  
ATOM    715  O   ARG A  93      -9.602  16.709  -9.952  1.00  0.97           O  
ATOM    716  CG  ARG A  93     -13.168  18.005 -12.295  1.00  0.96           C  
ATOM    717  CD  ARG A  93     -14.439  18.520 -11.633  1.00  0.95           C  
ATOM    718  NE  ARG A  93     -14.856  17.664 -10.526  1.00  0.93           N  
ATOM    719  NH1 ARG A  93     -16.799  18.832 -10.084  1.00  0.89           N  
ATOM    720  NH2 ARG A  93     -16.250  16.994  -8.829  1.00  0.89           N  
ATOM    721  CZ  ARG A  93     -15.968  17.832  -9.816  1.00  0.91           C  
ATOM    722  N   LYS A  94      -8.643  18.437 -11.039  1.00  0.98           N  
ATOM    723  CA  LYS A  94      -7.549  18.617 -10.089  1.00  0.98           C  
ATOM    724  C   LYS A  94      -8.058  19.179  -8.765  1.00  0.98           C  
ATOM    725  CB  LYS A  94      -6.477  19.538 -10.672  1.00  0.97           C  
ATOM    726  O   LYS A  94      -8.682  20.242  -8.734  1.00  0.97           O  
ATOM    727  CG  LYS A  94      -5.216  19.634  -9.826  1.00  0.96           C  
ATOM    728  CD  LYS A  94      -4.090  20.334 -10.577  1.00  0.94           C  
ATOM    729  CE  LYS A  94      -2.801  20.348  -9.768  1.00  0.93           C  
ATOM    730  NZ  LYS A  94      -1.625  20.729 -10.606  1.00  0.92           N  
ATOM    731  N   CYS A  95      -7.677  18.491  -7.654  1.00  0.97           N  
ATOM    732  CA  CYS A  95      -7.953  18.907  -6.284  1.00  0.97           C  
ATOM    733  C   CYS A  95      -6.909  19.903  -5.795  1.00  0.97           C  
ATOM    734  CB  CYS A  95      -7.991  17.696  -5.353  1.00  0.96           C  
ATOM    735  O   CYS A  95      -5.778  19.913  -6.284  1.00  0.96           O  
ATOM    736  SG  CYS A  95      -9.255  16.481  -5.788  1.00  0.95           S  
ATOM    737  N   ASN A  96      -7.288  20.777  -4.854  1.00  0.96           N  
ATOM    738  CA  ASN A  96      -6.324  21.683  -4.239  1.00  0.96           C  
ATOM    739  C   ASN A  96      -5.521  20.987  -3.144  1.00  0.97           C  
ATOM    740  CB  ASN A  96      -7.031  22.918  -3.676  1.00  0.95           C  
ATOM    741  O   ASN A  96      -6.094  20.439  -2.201  1.00  0.96           O  
ATOM    742  CG  ASN A  96      -7.657  23.776  -4.757  1.00  0.85           C  
ATOM    743  ND2 ASN A  96      -8.818  24.348  -4.462  1.00  0.82           N  
ATOM    744  OD1 ASN A  96      -7.102  23.924  -5.848  1.00  0.81           O  
ATOM    745  N   VAL A  97      -4.211  21.042  -3.209  1.00  0.96           N  
ATOM    746  CA  VAL A  97      -3.287  20.460  -2.241  1.00  0.96           C  
ATOM    747  C   VAL A  97      -2.434  21.560  -1.614  1.00  0.95           C  
ATOM    748  CB  VAL A  97      -2.383  19.390  -2.892  1.00  0.96           C  
ATOM    749  O   VAL A  97      -1.624  22.192  -2.297  1.00  0.94           O  
ATOM    750  CG1 VAL A  97      -1.497  18.721  -1.843  1.00  0.95           C  
ATOM    751  CG2 VAL A  97      -3.230  18.349  -3.623  1.00  0.95           C  
ATOM    752  N   THR A  98      -2.603  21.784  -0.343  1.00  0.96           N  
ATOM    753  CA  THR A  98      -1.762  22.687   0.435  1.00  0.96           C  
ATOM    754  C   THR A  98      -0.705  21.906   1.212  1.00  0.95           C  
ATOM    755  CB  THR A  98      -2.602  23.530   1.412  1.00  0.95           C  
ATOM    756  O   THR A  98      -0.967  20.800   1.687  1.00  0.95           O  
ATOM    757  CG2 THR A  98      -3.572  24.437   0.662  1.00  0.89           C  
ATOM    758  OG1 THR A  98      -3.348  22.657   2.269  1.00  0.90           O  
ATOM    759  N   SER A  99       0.480  22.452   1.308  1.00  0.95           N  
ATOM    760  CA  SER A  99       1.586  21.803   2.004  1.00  0.94           C  
ATOM    761  C   SER A  99       1.985  22.581   3.253  1.00  0.92           C  
ATOM    762  CB  SER A  99       2.793  21.657   1.077  1.00  0.91           C  
ATOM    763  O   SER A  99       2.154  23.801   3.203  1.00  0.89           O  
ATOM    764  OG  SER A  99       2.462  20.881  -0.062  1.00  0.77           O  
ATOM    765  N   GLN A 100       2.201  21.803   4.311  1.00  0.88           N  
ATOM    766  CA  GLN A 100       2.790  22.260   5.565  1.00  0.88           C  
ATOM    767  C   GLN A 100       4.035  21.450   5.916  1.00  0.84           C  
ATOM    768  CB  GLN A 100       1.770  22.173   6.701  1.00  0.84           C  
ATOM    769  O   GLN A 100       4.261  20.375   5.356  1.00  0.82           O  
ATOM    770  CG  GLN A 100       0.594  23.128   6.546  1.00  0.77           C  
ATOM    771  CD  GLN A 100      -0.333  23.118   7.747  1.00  0.75           C  
ATOM    772  NE2 GLN A 100      -1.088  24.197   7.922  1.00  0.76           N  
ATOM    773  OE1 GLN A 100      -0.370  22.149   8.511  1.00  0.77           O  
ATOM    774  N   ASP A 101       4.931  21.965   6.693  1.00  0.81           N  
ATOM    775  CA  ASP A 101       6.051  21.328   7.381  1.00  0.85           C  
ATOM    776  C   ASP A 101       7.082  20.805   6.384  1.00  0.84           C  
ATOM    777  CB  ASP A 101       5.555  20.188   8.272  1.00  0.78           C  
ATOM    778  O   ASP A 101       7.732  19.787   6.631  1.00  0.77           O  
ATOM    779  CG  ASP A 101       4.519  20.636   9.288  1.00  0.80           C  
ATOM    780  OD1 ASP A 101       4.668  21.733   9.868  1.00  0.73           O  
ATOM    781  OD2 ASP A 101       3.546  19.884   9.512  1.00  0.82           O  
ATOM    782  N   ALA A 102       7.181  21.460   5.191  1.00  0.83           N  
ATOM    783  CA  ALA A 102       8.181  21.325   4.135  1.00  0.87           C  
ATOM    784  C   ALA A 102       8.283  19.879   3.658  1.00  0.89           C  
ATOM    785  CB  ALA A 102       9.541  21.817   4.625  1.00  0.80           C  
ATOM    786  O   ALA A 102       9.380  19.322   3.573  1.00  0.86           O  
ATOM    787  N   PRO A 103       7.193  19.197   3.215  1.00  0.83           N  
ATOM    788  CA  PRO A 103       7.213  17.816   2.727  1.00  0.87           C  
ATOM    789  C   PRO A 103       8.244  17.595   1.622  1.00  0.86           C  
ATOM    790  CB  PRO A 103       5.792  17.609   2.197  1.00  0.84           C  
ATOM    791  O   PRO A 103       8.729  16.476   1.441  1.00  0.85           O  
ATOM    792  CG  PRO A 103       5.311  18.980   1.847  1.00  0.90           C  
ATOM    793  CD  PRO A 103       5.897  19.956   2.827  1.00  0.89           C  
ATOM    794  N   MET A 104       8.676  18.605   1.025  1.00  0.89           N  
ATOM    795  CA  MET A 104       9.679  18.540  -0.034  1.00  0.90           C  
ATOM    796  C   MET A 104      11.027  18.091   0.520  1.00  0.88           C  
ATOM    797  CB  MET A 104       9.823  19.898  -0.723  1.00  0.86           C  
ATOM    798  O   MET A 104      11.770  17.371  -0.150  1.00  0.86           O  
ATOM    799  CG  MET A 104       8.621  20.287  -1.568  1.00  0.80           C  
ATOM    800  SD  MET A 104       8.224  19.032  -2.846  1.00  0.88           S  
ATOM    801  CE  MET A 104       9.716  19.138  -3.874  1.00  0.72           C  
ATOM    802  N   THR A 105      11.324  18.424   1.690  1.00  0.92           N  
ATOM    803  CA  THR A 105      12.534  17.942   2.347  1.00  0.93           C  
ATOM    804  C   THR A 105      12.448  16.440   2.605  1.00  0.93           C  
ATOM    805  CB  THR A 105      12.780  18.680   3.676  1.00  0.90           C  
ATOM    806  O   THR A 105      13.429  15.716   2.420  1.00  0.92           O  
ATOM    807  CG2 THR A 105      14.098  18.247   4.310  1.00  0.83           C  
ATOM    808  OG1 THR A 105      12.821  20.091   3.431  1.00  0.86           O  
ATOM    809  N   TYR A 106      11.337  15.916   2.930  1.00  0.94           N  
ATOM    810  CA  TYR A 106      11.075  14.499   3.160  1.00  0.95           C  
ATOM    811  C   TYR A 106      11.125  13.716   1.854  1.00  0.95           C  
ATOM    812  CB  TYR A 106       9.712  14.307   3.832  1.00  0.95           C  
ATOM    813  O   TYR A 106      11.644  12.599   1.812  1.00  0.95           O  
ATOM    814  CG  TYR A 106       9.379  12.865   4.129  1.00  0.96           C  
ATOM    815  CD1 TYR A 106      10.061  12.163   5.121  1.00  0.96           C  
ATOM    816  CD2 TYR A 106       8.385  12.201   3.418  1.00  0.96           C  
ATOM    817  CE1 TYR A 106       9.759  10.833   5.396  1.00  0.95           C  
ATOM    818  CE2 TYR A 106       8.075  10.872   3.686  1.00  0.95           C  
ATOM    819  OH  TYR A 106       8.464   8.881   4.944  1.00  0.93           O  
ATOM    820  CZ  TYR A 106       8.766  10.197   4.675  1.00  0.95           C  
ATOM    821  N   LEU A 107      10.751  14.300   0.727  1.00  0.96           N  
ATOM    822  CA  LEU A 107      10.675  13.673  -0.588  1.00  0.96           C  
ATOM    823  C   LEU A 107      11.961  13.902  -1.375  1.00  0.95           C  
ATOM    824  CB  LEU A 107       9.479  14.218  -1.374  1.00  0.96           C  
ATOM    825  O   LEU A 107      12.125  13.368  -2.474  1.00  0.94           O  
ATOM    826  CG  LEU A 107       8.093  13.844  -0.845  1.00  0.96           C  
ATOM    827  CD1 LEU A 107       7.008  14.525  -1.673  1.00  0.94           C  
ATOM    828  CD2 LEU A 107       7.908  12.330  -0.855  1.00  0.94           C  
ATOM    829  N   SER A 108      12.909  14.636  -0.816  1.00  0.95           N  
ATOM    830  CA  SER A 108      14.125  15.017  -1.527  1.00  0.95           C  
ATOM    831  C   SER A 108      14.995  13.800  -1.826  1.00  0.93           C  
ATOM    832  CB  SER A 108      14.924  16.037  -0.716  1.00  0.94           C  
ATOM    833  O   SER A 108      15.758  13.799  -2.794  1.00  0.91           O  
ATOM    834  OG  SER A 108      15.248  15.520   0.563  1.00  0.94           O  
ATOM    835  N   GLU A 109      14.840  12.715  -1.087  1.00  0.95           N  
ATOM    836  CA  GLU A 109      15.616  11.485  -1.220  1.00  0.95           C  
ATOM    837  C   GLU A 109      14.944  10.511  -2.184  1.00  0.95           C  
ATOM    838  CB  GLU A 109      15.811  10.822   0.146  1.00  0.94           C  
ATOM    839  O   GLU A 109      15.501   9.457  -2.498  1.00  0.95           O  
ATOM    840  CG  GLU A 109      16.666  11.635   1.108  1.00  0.91           C  
ATOM    841  CD  GLU A 109      16.761  11.019   2.494  1.00  0.88           C  
ATOM    842  OE1 GLU A 109      16.451   9.815   2.646  1.00  0.88           O  
ATOM    843  OE2 GLU A 109      17.149  11.745   3.436  1.00  0.87           O  
ATOM    844  N   VAL A 110      13.758  10.772  -2.673  1.00  0.96           N  
ATOM    845  CA  VAL A 110      13.029   9.934  -3.619  1.00  0.96           C  
ATOM    846  C   VAL A 110      13.688  10.012  -4.994  1.00  0.95           C  
ATOM    847  CB  VAL A 110      11.543  10.346  -3.716  1.00  0.96           C  
ATOM    848  O   VAL A 110      13.753  11.086  -5.598  1.00  0.94           O  
ATOM    849  CG1 VAL A 110      10.826   9.534  -4.794  1.00  0.94           C  
ATOM    850  CG2 VAL A 110      10.853  10.172  -2.364  1.00  0.94           C  
ATOM    851  N   VAL A 111      14.182   8.860  -5.503  1.00  0.95           N  
ATOM    852  CA  VAL A 111      14.846   8.738  -6.796  1.00  0.95           C  
ATOM    853  C   VAL A 111      13.865   8.195  -7.833  1.00  0.94           C  
ATOM    854  CB  VAL A 111      16.091   7.827  -6.712  1.00  0.95           C  
ATOM    855  O   VAL A 111      13.741   8.746  -8.929  1.00  0.93           O  
ATOM    856  CG1 VAL A 111      16.756   7.693  -8.081  1.00  0.92           C  
ATOM    857  CG2 VAL A 111      17.081   8.371  -5.684  1.00  0.92           C  
ATOM    858  N   ASN A 112      13.110   7.170  -7.489  1.00  0.94           N  
ATOM    859  CA  ASN A 112      12.024   6.557  -8.247  1.00  0.94           C  
ATOM    860  C   ASN A 112      10.737   6.492  -7.430  1.00  0.95           C  
ATOM    861  CB  ASN A 112      12.423   5.158  -8.722  1.00  0.93           C  
ATOM    862  O   ASN A 112      10.552   5.575  -6.628  1.00  0.94           O  
ATOM    863  CG  ASN A 112      11.377   4.525  -9.617  1.00  0.90           C  
ATOM    864  ND2 ASN A 112      11.782   3.519 -10.383  1.00  0.89           N  
ATOM    865  OD1 ASN A 112      10.214   4.937  -9.621  1.00  0.88           O  
ATOM    866  N   PRO A 113       9.807   7.450  -7.574  1.00  0.95           N  
ATOM    867  CA  PRO A 113       8.615   7.545  -6.728  1.00  0.96           C  
ATOM    868  C   PRO A 113       7.795   6.256  -6.717  1.00  0.96           C  
ATOM    869  CB  PRO A 113       7.823   8.690  -7.362  1.00  0.95           C  
ATOM    870  O   PRO A 113       7.202   5.906  -5.693  1.00  0.95           O  
ATOM    871  CG  PRO A 113       8.859   9.588  -7.957  1.00  0.95           C  
ATOM    872  CD  PRO A 113       9.952   8.736  -8.536  1.00  0.94           C  
ATOM    873  N   ARG A 114       7.759   5.517  -7.779  1.00  0.95           N  
ATOM    874  CA  ARG A 114       6.996   4.278  -7.893  1.00  0.95           C  
ATOM    875  C   ARG A 114       7.511   3.227  -6.916  1.00  0.94           C  
ATOM    876  CB  ARG A 114       7.057   3.739  -9.324  1.00  0.94           C  
ATOM    877  O   ARG A 114       6.730   2.443  -6.371  1.00  0.93           O  
ATOM    878  CG  ARG A 114       6.265   2.459  -9.533  1.00  0.89           C  
ATOM    879  CD  ARG A 114       6.358   1.967 -10.971  1.00  0.85           C  
ATOM    880  NE  ARG A 114       5.642   0.708 -11.158  1.00  0.83           N  
ATOM    881  NH1 ARG A 114       6.169   0.501 -13.397  1.00  0.76           N  
ATOM    882  NH2 ARG A 114       4.889  -1.096 -12.364  1.00  0.72           N  
ATOM    883  CZ  ARG A 114       5.568   0.041 -12.306  1.00  0.81           C  
ATOM    884  N   GLU A 115       8.815   3.155  -6.772  1.00  0.94           N  
ATOM    885  CA  GLU A 115       9.471   2.166  -5.921  1.00  0.94           C  
ATOM    886  C   GLU A 115       9.700   2.712  -4.515  1.00  0.95           C  
ATOM    887  CB  GLU A 115      10.801   1.725  -6.537  1.00  0.93           C  
ATOM    888  O   GLU A 115       9.535   1.991  -3.529  1.00  0.94           O  
ATOM    889  CG  GLU A 115      10.655   1.023  -7.879  1.00  0.90           C  
ATOM    890  CD  GLU A 115      11.972   0.499  -8.429  1.00  0.88           C  
ATOM    891  OE1 GLU A 115      13.001   0.581  -7.720  1.00  0.88           O  
ATOM    892  OE2 GLU A 115      11.976   0.004  -9.578  1.00  0.87           O  
ATOM    893  N   ASP A 116       9.993   4.007  -4.418  1.00  0.95           N  
ATOM    894  CA  ASP A 116      10.473   4.652  -3.199  1.00  0.96           C  
ATOM    895  C   ASP A 116       9.308   5.152  -2.348  1.00  0.96           C  
ATOM    896  CB  ASP A 116      11.412   5.811  -3.539  1.00  0.95           C  
ATOM    897  O   ASP A 116       9.461   5.368  -1.143  1.00  0.96           O  
ATOM    898  CG  ASP A 116      12.694   5.357  -4.214  1.00  0.95           C  
ATOM    899  OD1 ASP A 116      13.157   4.227  -3.948  1.00  0.93           O  
ATOM    900  OD2 ASP A 116      13.248   6.138  -5.018  1.00  0.93           O  
ATOM    901  N   VAL A 117       8.085   5.317  -2.923  1.00  0.97           N  
ATOM    902  CA  VAL A 117       6.980   5.900  -2.169  1.00  0.97           C  
ATOM    903  C   VAL A 117       5.835   4.895  -2.070  1.00  0.97           C  
ATOM    904  CB  VAL A 117       6.483   7.213  -2.815  1.00  0.96           C  
ATOM    905  O   VAL A 117       5.429   4.306  -3.075  1.00  0.96           O  
ATOM    906  CG1 VAL A 117       5.312   7.793  -2.025  1.00  0.96           C  
ATOM    907  CG2 VAL A 117       7.623   8.225  -2.909  1.00  0.96           C  
ATOM    908  N   GLN A 118       5.268   4.705  -0.892  1.00  0.97           N  
ATOM    909  CA  GLN A 118       4.029   3.977  -0.638  1.00  0.97           C  
ATOM    910  C   GLN A 118       2.962   4.895  -0.051  1.00  0.97           C  
ATOM    911  CB  GLN A 118       4.282   2.797   0.302  1.00  0.97           C  
ATOM    912  O   GLN A 118       3.201   5.574   0.950  1.00  0.97           O  
ATOM    913  CG  GLN A 118       3.048   1.945   0.564  1.00  0.96           C  
ATOM    914  CD  GLN A 118       3.323   0.791   1.511  1.00  0.94           C  
ATOM    915  NE2 GLN A 118       2.310  -0.036   1.746  1.00  0.93           N  
ATOM    916  OE1 GLN A 118       4.436   0.644   2.025  1.00  0.93           O  
ATOM    917  N   PHE A 119       1.811   4.895  -0.649  1.00  0.97           N  
ATOM    918  CA  PHE A 119       0.609   5.500  -0.086  1.00  0.97           C  
ATOM    919  C   PHE A 119      -0.258   4.448   0.595  1.00  0.97           C  
ATOM    920  CB  PHE A 119      -0.194   6.218  -1.175  1.00  0.97           C  
ATOM    921  O   PHE A 119      -0.359   3.316   0.118  1.00  0.96           O  
ATOM    922  CG  PHE A 119       0.536   7.374  -1.805  1.00  0.97           C  
ATOM    923  CD1 PHE A 119       0.657   8.586  -1.136  1.00  0.96           C  
ATOM    924  CD2 PHE A 119       1.103   7.248  -3.067  1.00  0.96           C  
ATOM    925  CE1 PHE A 119       1.332   9.657  -1.716  1.00  0.95           C  
ATOM    926  CE2 PHE A 119       1.779   8.314  -3.653  1.00  0.95           C  
ATOM    927  CZ  PHE A 119       1.891   9.518  -2.977  1.00  0.95           C  
ATOM    928  N   MET A 120      -0.892   4.791   1.712  1.00  0.96           N  
ATOM    929  CA  MET A 120      -1.900   3.994   2.404  1.00  0.96           C  
ATOM    930  C   MET A 120      -2.981   4.887   3.004  1.00  0.96           C  
ATOM    931  CB  MET A 120      -1.255   3.144   3.500  1.00  0.96           C  
ATOM    932  O   MET A 120      -2.685   5.773   3.808  1.00  0.95           O  
ATOM    933  CG  MET A 120      -2.227   2.212   4.204  1.00  0.95           C  
ATOM    934  SD  MET A 120      -1.453   1.318   5.607  1.00  0.95           S  
ATOM    935  CE  MET A 120      -1.287   2.676   6.800  1.00  0.92           C  
ATOM    936  N   THR A 121      -4.178   4.621   2.676  1.00  0.94           N  
ATOM    937  CA  THR A 121      -5.299   5.413   3.172  1.00  0.94           C  
ATOM    938  C   THR A 121      -6.037   4.668   4.281  1.00  0.93           C  
ATOM    939  CB  THR A 121      -6.282   5.760   2.040  1.00  0.94           C  
ATOM    940  O   THR A 121      -6.373   3.492   4.128  1.00  0.92           O  
ATOM    941  CG2 THR A 121      -7.388   6.686   2.537  1.00  0.91           C  
ATOM    942  OG1 THR A 121      -5.571   6.411   0.980  1.00  0.92           O  
ATOM    943  N   ILE A 122      -6.269   5.476   5.354  1.00  0.93           N  
ATOM    944  CA  ILE A 122      -7.133   5.090   6.464  1.00  0.93           C  
ATOM    945  C   ILE A 122      -8.158   6.191   6.727  1.00  0.91           C  
ATOM    946  CB  ILE A 122      -6.315   4.802   7.743  1.00  0.92           C  
ATOM    947  O   ILE A 122      -7.793   7.317   7.075  1.00  0.89           O  
ATOM    948  CG1 ILE A 122      -5.216   3.774   7.453  1.00  0.87           C  
ATOM    949  CG2 ILE A 122      -7.231   4.322   8.873  1.00  0.86           C  
ATOM    950  CD1 ILE A 122      -4.187   3.637   8.567  1.00  0.84           C  
ATOM    951  N   ALA A 123      -9.413   5.820   6.530  1.00  0.88           N  
ATOM    952  CA  ALA A 123     -10.492   6.799   6.632  1.00  0.87           C  
ATOM    953  C   ALA A 123     -10.183   8.044   5.804  1.00  0.88           C  
ATOM    954  CB  ALA A 123     -10.729   7.180   8.091  1.00  0.86           C  
ATOM    955  O   ALA A 123     -10.024   7.962   4.584  1.00  0.85           O  
ATOM    956  N   ASP A 124      -9.979   9.267   6.459  1.00  0.87           N  
ATOM    957  CA  ASP A 124      -9.781  10.539   5.770  1.00  0.88           C  
ATOM    958  C   ASP A 124      -8.300  10.906   5.707  1.00  0.89           C  
ATOM    959  CB  ASP A 124     -10.570  11.653   6.461  1.00  0.85           C  
ATOM    960  O   ASP A 124      -7.948  12.025   5.330  1.00  0.89           O  
ATOM    961  CG  ASP A 124     -12.071  11.520   6.273  1.00  0.78           C  
ATOM    962  OD1 ASP A 124     -12.519  11.178   5.158  1.00  0.75           O  
ATOM    963  OD2 ASP A 124     -12.814  11.764   7.249  1.00  0.77           O  
ATOM    964  N   VAL A 125      -7.484   9.954   5.986  1.00  0.92           N  
ATOM    965  CA  VAL A 125      -6.053  10.225   6.085  1.00  0.93           C  
ATOM    966  C   VAL A 125      -5.280   9.245   5.205  1.00  0.94           C  
ATOM    967  CB  VAL A 125      -5.558  10.135   7.545  1.00  0.92           C  
ATOM    968  O   VAL A 125      -5.394   8.028   5.371  1.00  0.94           O  
ATOM    969  CG1 VAL A 125      -4.064  10.442   7.629  1.00  0.86           C  
ATOM    970  CG2 VAL A 125      -6.353  11.087   8.437  1.00  0.85           C  
ATOM    971  N   THR A 126      -4.518   9.777   4.322  1.00  0.96           N  
ATOM    972  CA  THR A 126      -3.561   8.997   3.545  1.00  0.96           C  
ATOM    973  C   THR A 126      -2.145   9.190   4.081  1.00  0.96           C  
ATOM    974  CB  THR A 126      -3.605   9.380   2.055  1.00  0.96           C  
ATOM    975  O   THR A 126      -1.626  10.308   4.089  1.00  0.96           O  
ATOM    976  CG2 THR A 126      -2.610   8.556   1.245  1.00  0.95           C  
ATOM    977  OG1 THR A 126      -4.925   9.149   1.547  1.00  0.95           O  
ATOM    978  N   PHE A 127      -1.533   8.112   4.492  1.00  0.97           N  
ATOM    979  CA  PHE A 127      -0.118   8.100   4.842  1.00  0.97           C  
ATOM    980  C   PHE A 127       0.750   8.048   3.590  1.00  0.97           C  
ATOM    981  CB  PHE A 127       0.202   6.910   5.752  1.00  0.97           C  
ATOM    982  O   PHE A 127       0.449   7.308   2.651  1.00  0.97           O  
ATOM    983  CG  PHE A 127      -0.455   6.986   7.104  1.00  0.96           C  
ATOM    984  CD1 PHE A 127       0.234   7.489   8.200  1.00  0.95           C  
ATOM    985  CD2 PHE A 127      -1.763   6.554   7.278  1.00  0.95           C  
ATOM    986  CE1 PHE A 127      -0.372   7.561   9.453  1.00  0.94           C  
ATOM    987  CE2 PHE A 127      -2.375   6.622   8.526  1.00  0.93           C  
ATOM    988  CZ  PHE A 127      -1.678   7.125   9.612  1.00  0.93           C  
ATOM    989  N   MET A 128       1.773   8.818   3.559  1.00  0.98           N  
ATOM    990  CA  MET A 128       2.798   8.847   2.519  1.00  0.98           C  
ATOM    991  C   MET A 128       4.165   8.489   3.092  1.00  0.97           C  
ATOM    992  CB  MET A 128       2.854  10.225   1.857  1.00  0.97           C  
ATOM    993  O   MET A 128       4.798   9.309   3.760  1.00  0.97           O  
ATOM    994  CG  MET A 128       3.854  10.318   0.717  1.00  0.95           C  
ATOM    995  SD  MET A 128       3.794  11.938  -0.142  1.00  0.95           S  
ATOM    996  CE  MET A 128       4.306  13.036   1.208  1.00  0.91           C  
ATOM    997  N   LEU A 129       4.665   7.279   2.806  1.00  0.97           N  
ATOM    998  CA  LEU A 129       5.951   6.734   3.229  1.00  0.97           C  
ATOM    999  C   LEU A 129       6.998   6.899   2.133  1.00  0.97           C  
ATOM   1000  CB  LEU A 129       5.810   5.255   3.599  1.00  0.97           C  
ATOM   1001  O   LEU A 129       6.803   6.437   1.007  1.00  0.97           O  
ATOM   1002  CG  LEU A 129       7.112   4.496   3.862  1.00  0.97           C  
ATOM   1003  CD1 LEU A 129       7.809   5.051   5.099  1.00  0.95           C  
ATOM   1004  CD2 LEU A 129       6.838   3.004   4.021  1.00  0.95           C  
ATOM   1005  N   ASN A 130       8.124   7.480   2.461  1.00  0.97           N  
ATOM   1006  CA  ASN A 130       9.381   7.399   1.725  1.00  0.97           C  
ATOM   1007  C   ASN A 130      10.258   6.260   2.237  1.00  0.97           C  
ATOM   1008  CB  ASN A 130      10.137   8.727   1.805  1.00  0.97           C  
ATOM   1009  O   ASN A 130      10.883   6.378   3.292  1.00  0.96           O  
ATOM   1010  CG  ASN A 130      11.424   8.716   1.005  1.00  0.96           C  
ATOM   1011  ND2 ASN A 130      12.106   9.855   0.962  1.00  0.95           N  
ATOM   1012  OD1 ASN A 130      11.803   7.692   0.429  1.00  0.94           O  
ATOM   1013  N   ARG A 131      10.477   5.216   1.442  1.00  0.97           N  
ATOM   1014  CA  ARG A 131      11.157   3.981   1.818  1.00  0.96           C  
ATOM   1015  C   ARG A 131      12.669   4.176   1.851  1.00  0.96           C  
ATOM   1016  CB  ARG A 131      10.796   2.851   0.851  1.00  0.96           C  
ATOM   1017  O   ARG A 131      13.408   3.277   2.258  1.00  0.95           O  
ATOM   1018  CG  ARG A 131       9.358   2.374   0.970  1.00  0.95           C  
ATOM   1019  CD  ARG A 131       9.058   1.239   0.002  1.00  0.92           C  
ATOM   1020  NE  ARG A 131       7.736   0.665   0.237  1.00  0.91           N  
ATOM   1021  NH1 ARG A 131       7.787  -0.731  -1.604  1.00  0.86           N  
ATOM   1022  NH2 ARG A 131       5.955  -0.711  -0.225  1.00  0.85           N  
ATOM   1023  CZ  ARG A 131       7.162  -0.258  -0.531  1.00  0.89           C  
ATOM   1024  N   ARG A 132      13.144   5.295   1.436  1.00  0.97           N  
ATOM   1025  CA  ARG A 132      14.572   5.597   1.450  1.00  0.96           C  
ATOM   1026  C   ARG A 132      14.945   6.421   2.678  1.00  0.96           C  
ATOM   1027  CB  ARG A 132      14.977   6.341   0.176  1.00  0.96           C  
ATOM   1028  O   ARG A 132      16.127   6.571   2.995  1.00  0.95           O  
ATOM   1029  CG  ARG A 132      14.805   5.525  -1.095  1.00  0.93           C  
ATOM   1030  CD  ARG A 132      15.355   6.256  -2.313  1.00  0.90           C  
ATOM   1031  NE  ARG A 132      16.810   6.369  -2.262  1.00  0.88           N  
ATOM   1032  NH1 ARG A 132      17.176   5.178  -4.208  1.00  0.83           N  
ATOM   1033  NH2 ARG A 132      18.949   6.017  -3.020  1.00  0.81           N  
ATOM   1034  CZ  ARG A 132      17.642   5.855  -3.164  1.00  0.85           C  
ATOM   1035  N   LYS A 133      13.956   7.021   3.293  1.00  0.97           N  
ATOM   1036  CA  LYS A 133      14.193   7.880   4.450  1.00  0.96           C  
ATOM   1037  C   LYS A 133      14.538   7.054   5.686  1.00  0.96           C  
ATOM   1038  CB  LYS A 133      12.970   8.755   4.729  1.00  0.96           C  
ATOM   1039  O   LYS A 133      13.694   6.320   6.204  1.00  0.96           O  
ATOM   1040  CG  LYS A 133      13.208   9.838   5.770  1.00  0.92           C  
ATOM   1041  CD  LYS A 133      14.119  10.936   5.236  1.00  0.87           C  
ATOM   1042  CE  LYS A 133      14.234  12.095   6.217  1.00  0.83           C  
ATOM   1043  NZ  LYS A 133      14.936  13.266   5.611  1.00  0.81           N  
ATOM   1044  N   VAL A 134      15.765   7.228   6.203  1.00  0.96           N  
ATOM   1045  CA  VAL A 134      16.191   6.638   7.468  1.00  0.96           C  
ATOM   1046  C   VAL A 134      15.438   7.293   8.624  1.00  0.96           C  
ATOM   1047  CB  VAL A 134      17.715   6.780   7.676  1.00  0.96           C  
ATOM   1048  O   VAL A 134      15.456   8.517   8.770  1.00  0.96           O  
ATOM   1049  CG1 VAL A 134      18.132   6.206   9.029  1.00  0.93           C  
ATOM   1050  CG2 VAL A 134      18.475   6.092   6.543  1.00  0.93           C  
ATOM   1051  N   VAL A 135      14.798   6.449   9.428  1.00  0.96           N  
ATOM   1052  CA  VAL A 135      14.098   6.938  10.611  1.00  0.96           C  
ATOM   1053  C   VAL A 135      15.099   7.194  11.735  1.00  0.95           C  
ATOM   1054  CB  VAL A 135      13.013   5.943  11.080  1.00  0.95           C  
ATOM   1055  O   VAL A 135      15.972   6.363  11.999  1.00  0.94           O  
ATOM   1056  CG1 VAL A 135      12.190   6.539  12.221  1.00  0.90           C  
ATOM   1057  CG2 VAL A 135      12.109   5.550   9.913  1.00  0.90           C  
ATOM   1058  N   LYS A 136      14.988   8.326  12.368  1.00  0.96           N  
ATOM   1059  CA  LYS A 136      15.895   8.749  13.431  1.00  0.96           C  
ATOM   1060  C   LYS A 136      15.138   8.998  14.732  1.00  0.96           C  
ATOM   1061  CB  LYS A 136      16.655  10.010  13.017  1.00  0.95           C  
ATOM   1062  O   LYS A 136      13.988   9.439  14.713  1.00  0.95           O  
ATOM   1063  CG  LYS A 136      17.552   9.822  11.802  1.00  0.93           C  
ATOM   1064  CD  LYS A 136      18.294  11.105  11.451  1.00  0.92           C  
ATOM   1065  CE  LYS A 136      19.186  10.920  10.231  1.00  0.90           C  
ATOM   1066  NZ  LYS A 136      19.925  12.172   9.889  1.00  0.89           N  
ATOM   1067  N   ALA A 137      15.796   8.766  15.855  1.00  0.96           N  
ATOM   1068  CA  ALA A 137      15.310   9.235  17.150  1.00  0.96           C  
ATOM   1069  C   ALA A 137      15.318  10.760  17.219  1.00  0.95           C  
ATOM   1070  CB  ALA A 137      16.154   8.650  18.279  1.00  0.95           C  
ATOM   1071  O   ALA A 137      16.136  11.413  16.567  1.00  0.95           O  
ATOM   1072  N   SER A 138      14.441  11.296  18.035  1.00  0.95           N  
ATOM   1073  CA  SER A 138      14.477  12.708  18.403  1.00  0.94           C  
ATOM   1074  C   SER A 138      15.676  13.016  19.294  1.00  0.92           C  
ATOM   1075  CB  SER A 138      13.185  13.109  19.116  1.00  0.93           C  
ATOM   1076  O   SER A 138      15.938  12.299  20.262  1.00  0.89           O  
ATOM   1077  OG  SER A 138      13.197  14.490  19.438  1.00  0.90           O  
ATOM   1078  N   SER A 139      16.407  14.124  18.959  1.00  0.94           N  
ATOM   1079  CA  SER A 139      17.517  14.561  19.799  1.00  0.94           C  
ATOM   1080  C   SER A 139      17.023  15.057  21.154  1.00  0.94           C  
ATOM   1081  CB  SER A 139      18.314  15.665  19.103  1.00  0.93           C  
ATOM   1082  O   SER A 139      17.825  15.363  22.039  1.00  0.93           O  
ATOM   1083  OG  SER A 139      17.475  16.757  18.768  1.00  0.91           O  
ATOM   1084  N   ARG A 140      15.761  15.169  21.446  1.00  0.95           N  
ATOM   1085  CA  ARG A 140      15.138  15.629  22.683  1.00  0.95           C  
ATOM   1086  C   ARG A 140      15.207  14.554  23.763  1.00  0.96           C  
ATOM   1087  CB  ARG A 140      13.682  16.029  22.435  1.00  0.95           C  
ATOM   1088  O   ARG A 140      14.694  13.448  23.580  1.00  0.95           O  
ATOM   1089  CG  ARG A 140      13.519  17.202  21.482  1.00  0.92           C  
ATOM   1090  CD  ARG A 140      12.064  17.631  21.358  1.00  0.91           C  
ATOM   1091  NE  ARG A 140      11.240  16.579  20.771  1.00  0.89           N  
ATOM   1092  NH1 ARG A 140       9.234  17.445  21.522  1.00  0.85           N  
ATOM   1093  NH2 ARG A 140       9.264  15.513  20.289  1.00  0.83           N  
ATOM   1094  CZ  ARG A 140       9.914  16.515  20.862  1.00  0.86           C  
ATOM   1095  N   LYS A 141      15.747  14.897  24.916  1.00  0.95           N  
ATOM   1096  CA  LYS A 141      15.833  14.044  26.097  1.00  0.96           C  
ATOM   1097  C   LYS A 141      14.983  14.598  27.238  1.00  0.95           C  
ATOM   1098  CB  LYS A 141      17.287  13.899  26.550  1.00  0.95           C  
ATOM   1099  O   LYS A 141      14.792  15.811  27.344  1.00  0.94           O  
ATOM   1100  CG  LYS A 141      18.174  13.164  25.556  1.00  0.94           C  
ATOM   1101  CD  LYS A 141      19.548  12.870  26.144  1.00  0.92           C  
ATOM   1102  CE  LYS A 141      20.397  12.037  25.194  1.00  0.91           C  
ATOM   1103  NZ  LYS A 141      21.591  11.459  25.880  1.00  0.90           N  
ATOM   1104  N   SER A 142      14.504  13.693  28.116  1.00  0.95           N  
ATOM   1105  CA  SER A 142      13.886  14.088  29.378  1.00  0.95           C  
ATOM   1106  C   SER A 142      14.903  14.733  30.314  1.00  0.93           C  
ATOM   1107  CB  SER A 142      13.245  12.880  30.062  1.00  0.93           C  
ATOM   1108  O   SER A 142      16.084  14.382  30.291  1.00  0.92           O  
ATOM   1109  OG  SER A 142      14.224  11.909  30.390  1.00  0.79           O  
ATOM   1110  N   PRO A 143      14.495  15.662  31.148  1.00  0.93           N  
ATOM   1111  CA  PRO A 143      15.424  16.357  32.042  1.00  0.93           C  
ATOM   1112  C   PRO A 143      16.142  15.410  33.001  1.00  0.93           C  
ATOM   1113  CB  PRO A 143      14.519  17.327  32.807  1.00  0.92           C  
ATOM   1114  O   PRO A 143      15.525  14.486  33.538  1.00  0.92           O  
ATOM   1115  CG  PRO A 143      13.352  17.554  31.901  1.00  0.89           C  
ATOM   1116  CD  PRO A 143      13.067  16.278  31.161  1.00  0.90           C  
ATOM   1117  N   LYS A 144      17.385  15.682  33.261  1.00  0.91           N  
ATOM   1118  CA  LYS A 144      18.158  14.961  34.268  1.00  0.91           C  
ATOM   1119  C   LYS A 144      17.632  15.246  35.672  1.00  0.88           C  
ATOM   1120  CB  LYS A 144      19.638  15.335  34.177  1.00  0.90           C  
ATOM   1121  O   LYS A 144      17.207  16.365  35.966  1.00  0.85           O  
ATOM   1122  CG  LYS A 144      20.304  14.914  32.875  1.00  0.89           C  
ATOM   1123  CD  LYS A 144      21.785  15.268  32.865  1.00  0.88           C  
ATOM   1124  CE  LYS A 144      22.459  14.823  31.573  1.00  0.87           C  
ATOM   1125  NZ  LYS A 144      23.919  15.134  31.574  1.00  0.88           N  
ATOM   1126  N   VAL A 145      17.740  14.234  36.573  1.00  0.92           N  
ATOM   1127  CA  VAL A 145      17.195  14.415  37.914  1.00  0.92           C  
ATOM   1128  C   VAL A 145      18.278  14.137  38.954  1.00  0.90           C  
ATOM   1129  CB  VAL A 145      15.974  13.499  38.158  1.00  0.88           C  
ATOM   1130  O   VAL A 145      18.004  14.123  40.156  1.00  0.85           O  
ATOM   1131  CG1 VAL A 145      14.784  13.948  37.311  1.00  0.79           C  
ATOM   1132  CG2 VAL A 145      16.330  12.045  37.857  1.00  0.78           C  
ATOM   1133  N   GLY A 146      19.483  13.983  38.615  1.00  0.92           N  
ATOM   1134  CA  GLY A 146      20.575  13.570  39.483  1.00  0.92           C  
ATOM   1135  C   GLY A 146      20.950  14.621  40.511  1.00  0.92           C  
ATOM   1136  O   GLY A 146      21.648  14.325  41.483  1.00  0.91           O  
ATOM   1137  N   ASN A 147      20.490  15.802  40.374  1.00  0.95           N  
ATOM   1138  CA  ASN A 147      20.820  16.951  41.210  1.00  0.96           C  
ATOM   1139  C   ASN A 147      19.777  17.167  42.303  1.00  0.96           C  
ATOM   1140  CB  ASN A 147      20.963  18.213  40.357  1.00  0.95           C  
ATOM   1141  O   ASN A 147      19.854  18.138  43.058  1.00  0.95           O  
ATOM   1142  CG  ASN A 147      19.661  18.625  39.699  1.00  0.93           C  
ATOM   1143  ND2 ASN A 147      19.414  19.928  39.637  1.00  0.92           N  
ATOM   1144  OD1 ASN A 147      18.883  17.778  39.251  1.00  0.91           O  
ATOM   1145  N   LYS A 148      18.765  16.338  42.426  1.00  0.96           N  
ATOM   1146  CA  LYS A 148      17.648  16.477  43.356  1.00  0.96           C  
ATOM   1147  C   LYS A 148      17.528  15.252  44.258  1.00  0.97           C  
ATOM   1148  CB  LYS A 148      16.340  16.698  42.596  1.00  0.96           C  
ATOM   1149  O   LYS A 148      17.751  14.124  43.815  1.00  0.96           O  
ATOM   1150  CG  LYS A 148      16.327  17.955  41.739  1.00  0.95           C  
ATOM   1151  CD  LYS A 148      14.968  18.172  41.085  1.00  0.93           C  
ATOM   1152  CE  LYS A 148      14.944  19.448  40.253  1.00  0.92           C  
ATOM   1153  NZ  LYS A 148      13.552  19.840  39.882  1.00  0.90           N  
ATOM   1154  N   ALA A 149      17.129  15.500  45.518  1.00  0.97           N  
ATOM   1155  CA  ALA A 149      16.808  14.443  46.474  1.00  0.97           C  
ATOM   1156  C   ALA A 149      15.718  14.891  47.443  1.00  0.97           C  
ATOM   1157  CB  ALA A 149      18.059  14.023  47.242  1.00  0.97           C  
ATOM   1158  O   ALA A 149      15.571  16.086  47.713  1.00  0.97           O  
ATOM   1159  N   ILE A 150      14.988  13.944  47.984  1.00  0.97           N  
ATOM   1160  CA  ILE A 150      14.076  14.125  49.108  1.00  0.97           C  
ATOM   1161  C   ILE A 150      14.551  13.290  50.296  1.00  0.97           C  
ATOM   1162  CB  ILE A 150      12.628  13.742  48.729  1.00  0.97           C  
ATOM   1163  O   ILE A 150      14.845  12.102  50.149  1.00  0.97           O  
ATOM   1164  CG1 ILE A 150      12.147  14.585  47.542  1.00  0.96           C  
ATOM   1165  CG2 ILE A 150      11.694  13.906  49.932  1.00  0.96           C  
ATOM   1166  CD1 ILE A 150      10.792  14.161  46.991  1.00  0.94           C  
ATOM   1167  N   VAL A 151      14.648  13.918  51.364  1.00  0.98           N  
ATOM   1168  CA  VAL A 151      14.715  13.200  52.633  1.00  0.98           C  
ATOM   1169  C   VAL A 151      13.343  13.208  53.304  1.00  0.97           C  
ATOM   1170  CB  VAL A 151      15.773  13.813  53.577  1.00  0.97           C  
ATOM   1171  O   VAL A 151      12.817  14.271  53.644  1.00  0.97           O  
ATOM   1172  CG1 VAL A 151      15.850  13.027  54.884  1.00  0.97           C  
ATOM   1173  CG2 VAL A 151      17.139  13.852  52.892  1.00  0.97           C  
ATOM   1174  N   PHE A 152      12.733  12.033  53.471  1.00  0.97           N  
ATOM   1175  CA  PHE A 152      11.392  11.812  53.999  1.00  0.97           C  
ATOM   1176  C   PHE A 152      11.451  11.095  55.343  1.00  0.96           C  
ATOM   1177  CB  PHE A 152      10.550  11.001  53.008  1.00  0.96           C  
ATOM   1178  O   PHE A 152      11.973   9.982  55.437  1.00  0.95           O  
ATOM   1179  CG  PHE A 152       9.217  10.569  53.557  1.00  0.94           C  
ATOM   1180  CD1 PHE A 152       8.337  11.499  54.096  1.00  0.92           C  
ATOM   1181  CD2 PHE A 152       8.845   9.231  53.533  1.00  0.92           C  
ATOM   1182  CE1 PHE A 152       7.102  11.101  54.604  1.00  0.91           C  
ATOM   1183  CE2 PHE A 152       7.613   8.826  54.039  1.00  0.90           C  
ATOM   1184  CZ  PHE A 152       6.744   9.763  54.575  1.00  0.90           C  
ATOM   1185  N   CYS A 153      10.961  11.739  56.337  1.00  0.97           N  
ATOM   1186  CA  CYS A 153      10.785  11.117  57.644  1.00  0.97           C  
ATOM   1187  C   CYS A 153       9.428  10.430  57.743  1.00  0.96           C  
ATOM   1188  CB  CYS A 153      10.921  12.157  58.756  1.00  0.95           C  
ATOM   1189  O   CYS A 153       8.414  11.082  57.998  1.00  0.94           O  
ATOM   1190  SG  CYS A 153      11.002  11.444  60.414  1.00  0.94           S  
ATOM   1191  N   ALA A 154       9.388   9.083  57.639  1.00  0.96           N  
ATOM   1192  CA  ALA A 154       8.184   8.256  57.618  1.00  0.96           C  
ATOM   1193  C   ALA A 154       7.693   7.967  59.034  1.00  0.95           C  
ATOM   1194  CB  ALA A 154       8.448   6.950  56.873  1.00  0.95           C  
ATOM   1195  O   ALA A 154       6.489   8.005  59.300  1.00  0.93           O  
ATOM   1196  N   TYR A 155       8.676   7.813  60.024  1.00  0.96           N  
ATOM   1197  CA  TYR A 155       8.359   7.480  61.409  1.00  0.96           C  
ATOM   1198  C   TYR A 155       9.337   8.149  62.368  1.00  0.96           C  
ATOM   1199  CB  TYR A 155       8.380   5.963  61.616  1.00  0.95           C  
ATOM   1200  O   TYR A 155      10.482   8.425  62.003  1.00  0.96           O  
ATOM   1201  CG  TYR A 155       7.434   5.214  60.708  1.00  0.90           C  
ATOM   1202  CD1 TYR A 155       6.066   5.180  60.971  1.00  0.86           C  
ATOM   1203  CD2 TYR A 155       7.906   4.537  59.589  1.00  0.86           C  
ATOM   1204  CE1 TYR A 155       5.191   4.490  60.139  1.00  0.84           C  
ATOM   1205  CE2 TYR A 155       7.040   3.843  58.750  1.00  0.83           C  
ATOM   1206  OH  TYR A 155       4.825   3.140  58.205  1.00  0.74           O  
ATOM   1207  CZ  TYR A 155       5.687   3.826  59.032  1.00  0.82           C  
ATOM   1208  N   GLY A 156       8.974   8.389  63.567  1.00  0.96           N  
ATOM   1209  CA  GLY A 156       9.799   8.813  64.687  1.00  0.96           C  
ATOM   1210  C   GLY A 156       9.814   7.814  65.828  1.00  0.95           C  
ATOM   1211  O   GLY A 156       8.760   7.361  66.278  1.00  0.93           O  
ATOM   1212  N   GLN A 157      10.976   7.457  66.322  1.00  0.96           N  
ATOM   1213  CA  GLN A 157      11.163   6.535  67.438  1.00  0.96           C  
ATOM   1214  C   GLN A 157      11.926   7.201  68.580  1.00  0.96           C  
ATOM   1215  CB  GLN A 157      11.900   5.276  66.978  1.00  0.95           C  
ATOM   1216  O   GLN A 157      12.746   8.093  68.348  1.00  0.96           O  
ATOM   1217  CG  GLN A 157      11.160   4.488  65.905  1.00  0.85           C  
ATOM   1218  CD  GLN A 157      11.811   3.152  65.605  1.00  0.80           C  
ATOM   1219  NE2 GLN A 157      11.328   2.476  64.568  1.00  0.77           N  
ATOM   1220  OE1 GLN A 157      12.741   2.729  66.299  1.00  0.81           O  
ATOM   1221  N   TYR A 158      11.770   6.713  69.718  1.00  0.95           N  
ATOM   1222  CA  TYR A 158      12.502   7.182  70.889  1.00  0.96           C  
ATOM   1223  C   TYR A 158      13.936   6.667  70.878  1.00  0.95           C  
ATOM   1224  CB  TYR A 158      11.799   6.741  72.176  1.00  0.95           C  
ATOM   1225  O   TYR A 158      14.201   5.560  70.403  1.00  0.95           O  
ATOM   1226  CG  TYR A 158      10.467   7.415  72.402  1.00  0.95           C  
ATOM   1227  CD1 TYR A 158      10.391   8.784  72.652  1.00  0.94           C  
ATOM   1228  CD2 TYR A 158       9.284   6.686  72.367  1.00  0.94           C  
ATOM   1229  CE1 TYR A 158       9.167   9.409  72.863  1.00  0.93           C  
ATOM   1230  CE2 TYR A 158       8.054   7.301  72.576  1.00  0.93           C  
ATOM   1231  OH  TYR A 158       6.791   9.275  73.031  1.00  0.92           O  
ATOM   1232  CZ  TYR A 158       8.005   8.661  72.823  1.00  0.92           C  
ATOM   1233  N   GLY A 159      14.916   7.400  71.356  1.00  0.95           N  
ATOM   1234  CA  GLY A 159      16.307   7.026  71.555  1.00  0.95           C  
ATOM   1235  C   GLY A 159      17.049   6.773  70.257  1.00  0.95           C  
ATOM   1236  O   GLY A 159      18.170   6.259  70.266  1.00  0.94           O  
ATOM   1237  N   THR A 160      16.552   7.188  69.085  1.00  0.96           N  
ATOM   1238  CA  THR A 160      17.097   6.920  67.759  1.00  0.96           C  
ATOM   1239  C   THR A 160      17.845   8.138  67.225  1.00  0.97           C  
ATOM   1240  CB  THR A 160      15.987   6.522  66.768  1.00  0.96           C  
ATOM   1241  O   THR A 160      17.400   9.274  67.403  1.00  0.97           O  
ATOM   1242  CG2 THR A 160      16.548   6.320  65.365  1.00  0.91           C  
ATOM   1243  OG1 THR A 160      15.378   5.302  67.208  1.00  0.92           O  
ATOM   1244  N   SER A 161      18.987   7.964  66.609  1.00  0.96           N  
ATOM   1245  CA  SER A 161      19.755   8.984  65.901  1.00  0.96           C  
ATOM   1246  C   SER A 161      19.448   8.968  64.407  1.00  0.97           C  
ATOM   1247  CB  SER A 161      21.254   8.778  66.124  1.00  0.95           C  
ATOM   1248  O   SER A 161      19.735   7.986  63.719  1.00  0.97           O  
ATOM   1249  OG  SER A 161      21.580   8.907  67.497  1.00  0.92           O  
ATOM   1250  N   TYR A 162      18.918  10.043  63.948  1.00  0.97           N  
ATOM   1251  CA  TYR A 162      18.665  10.329  62.540  1.00  0.98           C  
ATOM   1252  C   TYR A 162      19.802  11.145  61.937  1.00  0.97           C  
ATOM   1253  CB  TYR A 162      17.339  11.077  62.372  1.00  0.97           C  
ATOM   1254  O   TYR A 162      20.172  12.194  62.469  1.00  0.97           O  
ATOM   1255  CG  TYR A 162      16.146  10.326  62.911  1.00  0.97           C  
ATOM   1256  CD1 TYR A 162      15.384   9.504  62.084  1.00  0.96           C  
ATOM   1257  CD2 TYR A 162      15.777  10.438  64.247  1.00  0.96           C  
ATOM   1258  CE1 TYR A 162      14.282   8.812  62.575  1.00  0.96           C  
ATOM   1259  CE2 TYR A 162      14.678   9.750  64.750  1.00  0.96           C  
ATOM   1260  OH  TYR A 162      12.848   8.257  64.400  1.00  0.94           O  
ATOM   1261  CZ  TYR A 162      13.938   8.940  63.908  1.00  0.96           C  
ATOM   1262  N   SER A 163      20.419  10.760  60.850  1.00  0.97           N  
ATOM   1263  CA  SER A 163      21.493  11.515  60.212  1.00  0.98           C  
ATOM   1264  C   SER A 163      21.337  11.524  58.695  1.00  0.98           C  
ATOM   1265  CB  SER A 163      22.856  10.931  60.589  1.00  0.97           C  
ATOM   1266  O   SER A 163      20.890  10.538  58.106  1.00  0.98           O  
ATOM   1267  OG  SER A 163      23.058   9.678  59.959  1.00  0.81           O  
ATOM   1268  N   ILE A 164      21.709  12.602  58.098  1.00  0.98           N  
ATOM   1269  CA  ILE A 164      21.777  12.839  56.660  1.00  0.98           C  
ATOM   1270  C   ILE A 164      23.233  13.022  56.236  1.00  0.98           C  
ATOM   1271  CB  ILE A 164      20.940  14.071  56.250  1.00  0.98           C  
ATOM   1272  O   ILE A 164      23.925  13.910  56.738  1.00  0.97           O  
ATOM   1273  CG1 ILE A 164      19.494  13.920  56.736  1.00  0.98           C  
ATOM   1274  CG2 ILE A 164      20.990  14.277  54.733  1.00  0.98           C  
ATOM   1275  CD1 ILE A 164      18.624  15.143  56.481  1.00  0.97           C  
ATOM   1276  N   VAL A 165      23.717  12.210  55.367  1.00  0.97           N  
ATOM   1277  CA  VAL A 165      25.063  12.249  54.804  1.00  0.98           C  
ATOM   1278  C   VAL A 165      24.994  12.616  53.324  1.00  0.98           C  
ATOM   1279  CB  VAL A 165      25.793  10.899  54.985  1.00  0.97           C  
ATOM   1280  O   VAL A 165      24.373  11.906  52.530  1.00  0.98           O  
ATOM   1281  CG1 VAL A 165      27.225  10.985  54.461  1.00  0.96           C  
ATOM   1282  CG2 VAL A 165      25.782  10.480  56.454  1.00  0.97           C  
ATOM   1283  N   ILE A 166      25.615  13.755  52.927  1.00  0.98           N  
ATOM   1284  CA  ILE A 166      25.704  14.266  51.564  1.00  0.98           C  
ATOM   1285  C   ILE A 166      27.154  14.219  51.088  1.00  0.97           C  
ATOM   1286  CB  ILE A 166      25.153  15.706  51.463  1.00  0.98           C  
ATOM   1287  O   ILE A 166      28.048  14.755  51.748  1.00  0.97           O  
ATOM   1288  CG1 ILE A 166      23.686  15.749  51.904  1.00  0.98           C  
ATOM   1289  CG2 ILE A 166      25.313  16.247  50.039  1.00  0.98           C  
ATOM   1290  CD1 ILE A 166      23.067  17.139  51.864  1.00  0.97           C  
ATOM   1291  N   ASN A 167      27.511  13.540  50.079  1.00  0.98           N  
ATOM   1292  CA  ASN A 167      28.822  13.320  49.479  1.00  0.98           C  
ATOM   1293  C   ASN A 167      29.827  12.799  50.503  1.00  0.98           C  
ATOM   1294  CB  ASN A 167      29.340  14.607  48.835  1.00  0.98           C  
ATOM   1295  O   ASN A 167      30.977  13.239  50.530  1.00  0.96           O  
ATOM   1296  CG  ASN A 167      28.504  15.044  47.648  1.00  0.97           C  
ATOM   1297  ND2 ASN A 167      28.423  16.351  47.428  1.00  0.96           N  
ATOM   1298  OD1 ASN A 167      27.934  14.213  46.935  1.00  0.96           O  
ATOM   1299  N   GLY A 168      29.408  11.903  51.442  1.00  0.97           N  
ATOM   1300  CA  GLY A 168      30.239  11.262  52.448  1.00  0.97           C  
ATOM   1301  C   GLY A 168      30.426  12.107  53.694  1.00  0.97           C  
ATOM   1302  O   GLY A 168      30.917  11.618  54.714  1.00  0.97           O  
ATOM   1303  N   ALA A 169      29.964  13.345  53.620  1.00  0.97           N  
ATOM   1304  CA  ALA A 169      29.998  14.218  54.790  1.00  0.97           C  
ATOM   1305  C   ALA A 169      28.689  14.141  55.571  1.00  0.98           C  
ATOM   1306  CB  ALA A 169      30.280  15.659  54.371  1.00  0.97           C  
ATOM   1307  O   ALA A 169      27.606  14.187  54.984  1.00  0.97           O  
ATOM   1308  N   ASN A 170      28.767  14.011  56.937  1.00  0.97           N  
ATOM   1309  CA  ASN A 170      27.589  14.138  57.790  1.00  0.98           C  
ATOM   1310  C   ASN A 170      27.033  15.559  57.768  1.00  0.97           C  
ATOM   1311  CB  ASN A 170      27.917  13.718  59.224  1.00  0.97           C  
ATOM   1312  O   ASN A 170      27.582  16.455  58.413  1.00  0.97           O  
ATOM   1313  CG  ASN A 170      26.685  13.634  60.104  1.00  0.94           C  
ATOM   1314  ND2 ASN A 170      26.895  13.473  61.405  1.00  0.94           N  
ATOM   1315  OD1 ASN A 170      25.554  13.712  59.618  1.00  0.92           O  
ATOM   1316  N   ALA A 171      25.949  15.826  56.976  1.00  0.98           N  
ATOM   1317  CA  ALA A 171      25.365  17.140  56.717  1.00  0.98           C  
ATOM   1318  C   ALA A 171      24.408  17.545  57.834  1.00  0.98           C  
ATOM   1319  CB  ALA A 171      24.642  17.145  55.372  1.00  0.98           C  
ATOM   1320  O   ALA A 171      24.324  18.722  58.192  1.00  0.98           O  
ATOM   1321  N   ALA A 172      23.715  16.537  58.517  1.00  0.98           N  
ATOM   1322  CA  ALA A 172      22.791  16.777  59.622  1.00  0.98           C  
ATOM   1323  C   ALA A 172      22.627  15.527  60.482  1.00  0.98           C  
ATOM   1324  CB  ALA A 172      21.435  17.236  59.092  1.00  0.98           C  
ATOM   1325  O   ALA A 172      22.535  14.414  59.959  1.00  0.97           O  
ATOM   1326  N   SER A 173      22.488  15.722  61.826  1.00  0.98           N  
ATOM   1327  CA  SER A 173      22.135  14.645  62.746  1.00  0.98           C  
ATOM   1328  C   SER A 173      21.238  15.150  63.871  1.00  0.98           C  
ATOM   1329  CB  SER A 173      23.394  14.007  63.334  1.00  0.97           C  
ATOM   1330  O   SER A 173      21.430  16.259  64.374  1.00  0.97           O  
ATOM   1331  OG  SER A 173      24.150  14.962  64.058  1.00  0.85           O  
ATOM   1332  N   PHE A 174      20.331  14.309  64.332  1.00  0.97           N  
ATOM   1333  CA  PHE A 174      19.414  14.561  65.438  1.00  0.97           C  
ATOM   1334  C   PHE A 174      19.128  13.277  66.207  1.00  0.97           C  
ATOM   1335  CB  PHE A 174      18.104  15.167  64.924  1.00  0.98           C  
ATOM   1336  O   PHE A 174      18.800  12.249  65.611  1.00  0.96           O  
ATOM   1337  CG  PHE A 174      17.089  15.425  66.005  1.00  0.97           C  
ATOM   1338  CD1 PHE A 174      17.323  16.386  66.981  1.00  0.97           C  
ATOM   1339  CD2 PHE A 174      15.901  14.707  66.044  1.00  0.97           C  
ATOM   1340  CE1 PHE A 174      16.385  16.627  67.983  1.00  0.96           C  
ATOM   1341  CE2 PHE A 174      14.960  14.942  67.042  1.00  0.96           C  
ATOM   1342  CZ  PHE A 174      15.204  15.902  68.011  1.00  0.96           C  
ATOM   1343  N   LYS A 175      19.301  13.254  67.455  1.00  0.97           N  
ATOM   1344  CA  LYS A 175      18.926  12.159  68.345  1.00  0.97           C  
ATOM   1345  C   LYS A 175      17.649  12.488  69.113  1.00  0.97           C  
ATOM   1346  CB  LYS A 175      20.060  11.850  69.323  1.00  0.97           C  
ATOM   1347  O   LYS A 175      17.592  13.483  69.838  1.00  0.96           O  
ATOM   1348  CG  LYS A 175      19.826  10.607  70.170  1.00  0.96           C  
ATOM   1349  CD  LYS A 175      21.020  10.308  71.067  1.00  0.96           C  
ATOM   1350  CE  LYS A 175      20.796   9.053  71.898  1.00  0.94           C  
ATOM   1351  NZ  LYS A 175      21.933   8.796  72.832  1.00  0.93           N  
ATOM   1352  N   THR A 176      16.620  11.674  68.969  1.00  0.97           N  
ATOM   1353  CA  THR A 176      15.377  11.793  69.723  1.00  0.97           C  
ATOM   1354  C   THR A 176      15.582  11.367  71.174  1.00  0.96           C  
ATOM   1355  CB  THR A 176      14.257  10.948  69.090  1.00  0.97           C  
ATOM   1356  O   THR A 176      16.451  10.543  71.468  1.00  0.95           O  
ATOM   1357  CG2 THR A 176      13.809  11.538  67.757  1.00  0.93           C  
ATOM   1358  OG1 THR A 176      14.736   9.615  68.873  1.00  0.94           O  
ATOM   1359  N   PRO A 177      14.787  11.859  72.110  1.00  0.97           N  
ATOM   1360  CA  PRO A 177      14.896  11.462  73.515  1.00  0.97           C  
ATOM   1361  C   PRO A 177      14.514  10.002  73.748  1.00  0.96           C  
ATOM   1362  CB  PRO A 177      13.917  12.402  74.224  1.00  0.96           C  
ATOM   1363  O   PRO A 177      13.956   9.357  72.857  1.00  0.96           O  
ATOM   1364  CG  PRO A 177      12.861  12.691  73.206  1.00  0.94           C  
ATOM   1365  CD  PRO A 177      13.500  12.712  71.848  1.00  0.94           C  
ATOM   1366  N   ASP A 178      14.602   9.526  74.962  1.00  0.97           N  
ATOM   1367  CA  ASP A 178      14.495   8.115  75.319  1.00  0.97           C  
ATOM   1368  C   ASP A 178      13.047   7.729  75.608  1.00  0.96           C  
ATOM   1369  CB  ASP A 178      15.375   7.801  76.531  1.00  0.96           C  
ATOM   1370  O   ASP A 178      12.740   6.551  75.806  1.00  0.94           O  
ATOM   1371  CG  ASP A 178      14.991   8.598  77.765  1.00  0.91           C  
ATOM   1372  OD1 ASP A 178      14.011   9.372  77.711  1.00  0.88           O  
ATOM   1373  OD2 ASP A 178      15.677   8.454  78.800  1.00  0.91           O  
ATOM   1374  N   GLY A 179      12.134   8.639  75.754  1.00  0.96           N  
ATOM   1375  CA  GLY A 179      10.727   8.402  76.032  1.00  0.96           C  
ATOM   1376  C   GLY A 179      10.405   8.388  77.514  1.00  0.95           C  
ATOM   1377  O   GLY A 179       9.298   8.019  77.911  1.00  0.93           O  
ATOM   1378  N   GLY A 180      11.254   8.806  78.273  1.00  0.96           N  
ATOM   1379  CA  GLY A 180      11.135   8.784  79.722  1.00  0.96           C  
ATOM   1380  C   GLY A 180      10.256   9.894  80.266  1.00  0.95           C  
ATOM   1381  O   GLY A 180       9.884   9.880  81.441  1.00  0.94           O  
ATOM   1382  N   SER A 181       9.857  10.982  79.450  1.00  0.95           N  
ATOM   1383  CA  SER A 181       8.983  12.093  79.810  1.00  0.95           C  
ATOM   1384  C   SER A 181       7.834  12.237  78.817  1.00  0.95           C  
ATOM   1385  CB  SER A 181       9.776  13.399  79.878  1.00  0.94           C  
ATOM   1386  O   SER A 181       7.985  11.920  77.636  1.00  0.95           O  
ATOM   1387  OG  SER A 181       8.927  14.486  80.203  1.00  0.86           O  
ATOM   1388  N   ALA A 182       6.690  12.731  79.239  1.00  0.94           N  
ATOM   1389  CA  ALA A 182       5.513  12.973  78.409  1.00  0.95           C  
ATOM   1390  C   ALA A 182       5.815  13.989  77.312  1.00  0.95           C  
ATOM   1391  CB  ALA A 182       4.346  13.453  79.269  1.00  0.94           C  
ATOM   1392  O   ALA A 182       5.315  13.868  76.191  1.00  0.94           O  
ATOM   1393  N   ASP A 183       6.722  14.925  77.584  1.00  0.94           N  
ATOM   1394  CA  ASP A 183       7.130  15.981  76.662  1.00  0.95           C  
ATOM   1395  C   ASP A 183       7.947  15.413  75.504  1.00  0.95           C  
ATOM   1396  CB  ASP A 183       7.936  17.054  77.398  1.00  0.92           C  
ATOM   1397  O   ASP A 183       8.071  16.048  74.455  1.00  0.95           O  
ATOM   1398  CG  ASP A 183       7.156  17.716  78.520  1.00  0.83           C  
ATOM   1399  OD1 ASP A 183       5.913  17.812  78.425  1.00  0.78           O  
ATOM   1400  OD2 ASP A 183       7.790  18.147  79.508  1.00  0.86           O  
ATOM   1401  N   HIS A 184       8.470  14.177  75.631  1.00  0.95           N  
ATOM   1402  CA  HIS A 184       9.288  13.546  74.601  1.00  0.96           C  
ATOM   1403  C   HIS A 184       8.443  13.143  73.397  1.00  0.96           C  
ATOM   1404  CB  HIS A 184      10.012  12.324  75.167  1.00  0.96           C  
ATOM   1405  O   HIS A 184       8.973  12.936  72.303  1.00  0.96           O  
ATOM   1406  CG  HIS A 184      11.049  12.662  76.191  1.00  0.95           C  
ATOM   1407  CD2 HIS A 184      11.525  13.857  76.613  1.00  0.93           C  
ATOM   1408  ND1 HIS A 184      11.726  11.700  76.910  1.00  0.93           N  
ATOM   1409  CE1 HIS A 184      12.576  12.292  77.733  1.00  0.92           C  
ATOM   1410  NE2 HIS A 184      12.473  13.600  77.573  1.00  0.93           N  
ATOM   1411  N   VAL A 185       7.124  13.038  73.512  1.00  0.95           N  
ATOM   1412  CA  VAL A 185       6.195  12.652  72.455  1.00  0.96           C  
ATOM   1413  C   VAL A 185       6.260  13.665  71.315  1.00  0.96           C  
ATOM   1414  CB  VAL A 185       4.748  12.536  72.984  1.00  0.95           C  
ATOM   1415  O   VAL A 185       6.260  13.289  70.140  1.00  0.96           O  
ATOM   1416  CG1 VAL A 185       3.774  12.269  71.839  1.00  0.91           C  
ATOM   1417  CG2 VAL A 185       4.652  11.436  74.039  1.00  0.90           C  
ATOM   1418  N   GLU A 186       6.404  15.022  71.613  1.00  0.96           N  
ATOM   1419  CA  GLU A 186       6.509  16.084  70.617  1.00  0.96           C  
ATOM   1420  C   GLU A 186       7.816  15.982  69.837  1.00  0.97           C  
ATOM   1421  CB  GLU A 186       6.400  17.458  71.283  1.00  0.95           C  
ATOM   1422  O   GLU A 186       7.872  16.341  68.659  1.00  0.96           O  
ATOM   1423  CG  GLU A 186       4.982  17.833  71.691  1.00  0.85           C  
ATOM   1424  CD  GLU A 186       4.023  17.922  70.515  1.00  0.78           C  
ATOM   1425  OE1 GLU A 186       4.421  18.434  69.444  1.00  0.82           O  
ATOM   1426  OE2 GLU A 186       2.863  17.476  70.665  1.00  0.79           O  
ATOM   1427  N   GLN A 187       8.827  15.340  70.427  1.00  0.96           N  
ATOM   1428  CA  GLN A 187      10.165  15.300  69.848  1.00  0.96           C  
ATOM   1429  C   GLN A 187      10.321  14.113  68.902  1.00  0.97           C  
ATOM   1430  CB  GLN A 187      11.225  15.236  70.949  1.00  0.95           C  
ATOM   1431  O   GLN A 187      11.290  14.040  68.143  1.00  0.97           O  
ATOM   1432  CG  GLN A 187      11.231  16.450  71.868  1.00  0.89           C  
ATOM   1433  CD  GLN A 187      12.387  16.437  72.851  1.00  0.82           C  
ATOM   1434  NE2 GLN A 187      12.450  17.451  73.707  1.00  0.84           N  
ATOM   1435  OE1 GLN A 187      13.217  15.522  72.841  1.00  0.85           O  
ATOM   1436  N   ILE A 188       9.304  13.164  68.877  1.00  0.96           N  
ATOM   1437  CA  ILE A 188       9.351  12.033  67.956  1.00  0.96           C  
ATOM   1438  C   ILE A 188       8.352  12.250  66.822  1.00  0.96           C  
ATOM   1439  CB  ILE A 188       9.058  10.701  68.682  1.00  0.95           C  
ATOM   1440  O   ILE A 188       8.214  11.401  65.938  1.00  0.95           O  
ATOM   1441  CG1 ILE A 188       7.647  10.719  69.282  1.00  0.89           C  
ATOM   1442  CG2 ILE A 188      10.109  10.431  69.762  1.00  0.89           C  
ATOM   1443  CD1 ILE A 188       7.075   9.336  69.561  1.00  0.85           C  
ATOM   1444  N   ARG A 189       7.616  13.369  66.920  1.00  0.97           N  
ATOM   1445  CA  ARG A 189       6.817  13.722  65.751  1.00  0.97           C  
ATOM   1446  C   ARG A 189       7.700  13.917  64.523  1.00  0.98           C  
ATOM   1447  CB  ARG A 189       6.003  14.990  66.018  1.00  0.97           C  
ATOM   1448  O   ARG A 189       8.711  14.620  64.584  1.00  0.98           O  
ATOM   1449  CG  ARG A 189       4.919  14.816  67.070  1.00  0.93           C  
ATOM   1450  CD  ARG A 189       4.067  16.069  67.214  1.00  0.90           C  
ATOM   1451  NE  ARG A 189       2.980  15.875  68.170  1.00  0.89           N  
ATOM   1452  NH1 ARG A 189       2.074  17.980  67.882  1.00  0.85           N  
ATOM   1453  NH2 ARG A 189       1.114  16.504  69.350  1.00  0.82           N  
ATOM   1454  CZ  ARG A 189       2.058  16.787  68.465  1.00  0.84           C  
ATOM   1455  N   THR A 190       7.330  13.374  63.438  1.00  0.97           N  
ATOM   1456  CA  THR A 190       8.069  13.366  62.181  1.00  0.97           C  
ATOM   1457  C   THR A 190       8.361  14.790  61.716  1.00  0.98           C  
ATOM   1458  CB  THR A 190       7.295  12.613  61.083  1.00  0.97           C  
ATOM   1459  O   THR A 190       9.470  15.087  61.268  1.00  0.97           O  
ATOM   1460  CG2 THR A 190       7.302  11.110  61.337  1.00  0.91           C  
ATOM   1461  OG1 THR A 190       5.939  13.076  61.059  1.00  0.91           O  
ATOM   1462  N   GLU A 191       7.451  15.750  61.941  1.00  0.97           N  
ATOM   1463  CA  GLU A 191       7.614  17.159  61.593  1.00  0.97           C  
ATOM   1464  C   GLU A 191       8.695  17.816  62.446  1.00  0.97           C  
ATOM   1465  CB  GLU A 191       6.289  17.909  61.754  1.00  0.95           C  
ATOM   1466  O   GLU A 191       9.451  18.659  61.958  1.00  0.97           O  
ATOM   1467  CG  GLU A 191       5.225  17.500  60.745  1.00  0.84           C  
ATOM   1468  CD  GLU A 191       4.518  16.205  61.110  1.00  0.78           C  
ATOM   1469  OE1 GLU A 191       4.785  15.654  62.202  1.00  0.80           O  
ATOM   1470  OE2 GLU A 191       3.692  15.735  60.296  1.00  0.77           O  
ATOM   1471  N   ARG A 192       8.755  17.376  63.712  1.00  0.97           N  
ATOM   1472  CA  ARG A 192       9.792  17.890  64.601  1.00  0.97           C  
ATOM   1473  C   ARG A 192      11.163  17.343  64.217  1.00  0.98           C  
ATOM   1474  CB  ARG A 192       9.476  17.536  66.056  1.00  0.97           C  
ATOM   1475  O   ARG A 192      12.115  18.107  64.042  1.00  0.98           O  
ATOM   1476  CG  ARG A 192      10.489  18.074  67.055  1.00  0.93           C  
ATOM   1477  CD  ARG A 192      10.521  19.596  67.061  1.00  0.91           C  
ATOM   1478  NE  ARG A 192      11.446  20.111  68.067  1.00  0.89           N  
ATOM   1479  NH1 ARG A 192      10.824  22.321  67.805  1.00  0.85           N  
ATOM   1480  NH2 ARG A 192      12.443  21.753  69.326  1.00  0.83           N  
ATOM   1481  CZ  ARG A 192      11.569  21.394  68.397  1.00  0.84           C  
ATOM   1482  N   ILE A 193      11.317  16.088  63.992  1.00  0.97           N  
ATOM   1483  CA  ILE A 193      12.555  15.463  63.542  1.00  0.98           C  
ATOM   1484  C   ILE A 193      13.027  16.124  62.249  1.00  0.98           C  
ATOM   1485  CB  ILE A 193      12.377  13.942  63.331  1.00  0.97           C  
ATOM   1486  O   ILE A 193      14.180  16.549  62.147  1.00  0.98           O  
ATOM   1487  CG1 ILE A 193      12.088  13.248  64.668  1.00  0.97           C  
ATOM   1488  CG2 ILE A 193      13.614  13.341  62.659  1.00  0.97           C  
ATOM   1489  CD1 ILE A 193      11.576  11.822  64.526  1.00  0.96           C  
ATOM   1490  N   THR A 194      12.206  16.389  61.313  1.00  0.98           N  
ATOM   1491  CA  THR A 194      12.518  17.010  60.030  1.00  0.98           C  
ATOM   1492  C   THR A 194      12.908  18.473  60.219  1.00  0.98           C  
ATOM   1493  CB  THR A 194      11.327  16.915  59.059  1.00  0.97           C  
ATOM   1494  O   THR A 194      13.834  18.963  59.568  1.00  0.98           O  
ATOM   1495  CG2 THR A 194      11.716  17.393  57.664  1.00  0.81           C  
ATOM   1496  OG1 THR A 194      10.890  15.552  58.980  1.00  0.84           O  
ATOM   1497  N   SER A 195      12.266  19.143  61.182  1.00  0.98           N  
ATOM   1498  CA  SER A 195      12.583  20.532  61.501  1.00  0.98           C  
ATOM   1499  C   SER A 195      13.976  20.655  62.108  1.00  0.98           C  
ATOM   1500  CB  SER A 195      11.546  21.111  62.464  1.00  0.97           C  
ATOM   1501  O   SER A 195      14.742  21.548  61.740  1.00  0.97           O  
ATOM   1502  OG  SER A 195      11.756  22.500  62.653  1.00  0.80           O  
ATOM   1503  N   GLU A 196      14.322  19.713  62.983  1.00  0.97           N  
ATOM   1504  CA  GLU A 196      15.648  19.678  63.593  1.00  0.98           C  
ATOM   1505  C   GLU A 196      16.720  19.328  62.566  1.00  0.98           C  
ATOM   1506  CB  GLU A 196      15.681  18.677  64.751  1.00  0.97           C  
ATOM   1507  O   GLU A 196      17.751  19.999  62.482  1.00  0.98           O  
ATOM   1508  CG  GLU A 196      14.877  19.115  65.966  1.00  0.93           C  
ATOM   1509  CD  GLU A 196      15.453  20.341  66.656  1.00  0.90           C  
ATOM   1510  OE1 GLU A 196      16.664  20.615  66.496  1.00  0.90           O  
ATOM   1511  OE2 GLU A 196      14.688  21.033  67.364  1.00  0.89           O  
ATOM   1512  N   LEU A 197      16.534  18.405  61.690  1.00  0.98           N  
ATOM   1513  CA  LEU A 197      17.449  18.023  60.619  1.00  0.98           C  
ATOM   1514  C   LEU A 197      17.593  19.149  59.600  1.00  0.98           C  
ATOM   1515  CB  LEU A 197      16.961  16.750  59.925  1.00  0.98           C  
ATOM   1516  O   LEU A 197      18.709  19.497  59.207  1.00  0.98           O  
ATOM   1517  CG  LEU A 197      17.071  15.454  60.729  1.00  0.98           C  
ATOM   1518  CD1 LEU A 197      16.326  14.326  60.022  1.00  0.97           C  
ATOM   1519  CD2 LEU A 197      18.533  15.082  60.947  1.00  0.97           C  
ATOM   1520  N   TYR A 198      16.548  19.858  59.230  1.00  0.98           N  
ATOM   1521  CA  TYR A 198      16.544  21.002  58.326  1.00  0.98           C  
ATOM   1522  C   TYR A 198      17.362  22.153  58.900  1.00  0.98           C  
ATOM   1523  CB  TYR A 198      15.110  21.467  58.053  1.00  0.98           C  
ATOM   1524  O   TYR A 198      18.240  22.695  58.226  1.00  0.98           O  
ATOM   1525  CG  TYR A 198      15.029  22.757  57.274  1.00  0.98           C  
ATOM   1526  CD1 TYR A 198      15.205  22.772  55.892  1.00  0.98           C  
ATOM   1527  CD2 TYR A 198      14.776  23.964  57.918  1.00  0.98           C  
ATOM   1528  CE1 TYR A 198      15.133  23.959  55.171  1.00  0.97           C  
ATOM   1529  CE2 TYR A 198      14.701  25.157  57.206  1.00  0.97           C  
ATOM   1530  OH  TYR A 198      14.807  26.322  55.126  1.00  0.96           O  
ATOM   1531  CZ  TYR A 198      14.880  25.144  55.835  1.00  0.97           C  
ATOM   1532  N   SER A 199      17.138  22.429  60.163  1.00  0.98           N  
ATOM   1533  CA  SER A 199      17.890  23.487  60.829  1.00  0.98           C  
ATOM   1534  C   SER A 199      19.383  23.177  60.848  1.00  0.98           C  
ATOM   1535  CB  SER A 199      17.384  23.686  62.259  1.00  0.98           C  
ATOM   1536  O   SER A 199      20.209  24.058  60.600  1.00  0.98           O  
ATOM   1537  OG  SER A 199      16.024  24.083  62.260  1.00  0.85           O  
ATOM   1538  N   LYS A 200      19.790  21.886  61.033  1.00  0.98           N  
ATOM   1539  CA  LYS A 200      21.178  21.434  61.022  1.00  0.98           C  
ATOM   1540  C   LYS A 200      21.743  21.427  59.604  1.00  0.98           C  
ATOM   1541  CB  LYS A 200      21.294  20.039  61.638  1.00  0.98           C  
ATOM   1542  O   LYS A 200      22.892  21.816  59.387  1.00  0.98           O  
ATOM   1543  CG  LYS A 200      20.970  19.990  63.124  1.00  0.92           C  
ATOM   1544  CD  LYS A 200      21.986  20.776  63.944  1.00  0.85           C  
ATOM   1545  CE  LYS A 200      21.698  20.677  65.436  1.00  0.80           C  
ATOM   1546  NZ  LYS A 200      22.575  21.588  66.230  1.00  0.81           N  
ATOM   1547  N   LEU A 201      20.947  21.184  58.594  1.00  0.98           N  
ATOM   1548  CA  LEU A 201      21.329  21.265  57.189  1.00  0.98           C  
ATOM   1549  C   LEU A 201      21.582  22.711  56.777  1.00  0.98           C  
ATOM   1550  CB  LEU A 201      20.242  20.653  56.301  1.00  0.98           C  
ATOM   1551  O   LEU A 201      22.546  22.999  56.063  1.00  0.98           O  
ATOM   1552  CG  LEU A 201      20.252  19.129  56.171  1.00  0.97           C  
ATOM   1553  CD1 LEU A 201      18.969  18.645  55.504  1.00  0.95           C  
ATOM   1554  CD2 LEU A 201      21.476  18.667  55.386  1.00  0.94           C  
ATOM   1555  N   GLN A 202      20.869  23.701  57.316  1.00  0.98           N  
ATOM   1556  CA  GLN A 202      21.046  25.121  57.031  1.00  0.98           C  
ATOM   1557  C   GLN A 202      22.330  25.653  57.661  1.00  0.97           C  
ATOM   1558  CB  GLN A 202      19.844  25.924  57.532  1.00  0.98           C  
ATOM   1559  O   GLN A 202      22.861  26.679  57.230  1.00  0.97           O  
ATOM   1560  CG  GLN A 202      18.571  25.688  56.731  1.00  0.97           C  
ATOM   1561  CD  GLN A 202      18.717  26.069  55.270  1.00  0.95           C  
ATOM   1562  NE2 GLN A 202      18.199  25.226  54.383  1.00  0.95           N  
ATOM   1563  OE1 GLN A 202      19.291  27.112  54.941  1.00  0.95           O  
ATOM   1564  N   GLN A 203      22.817  24.876  58.684  1.00  0.98           N  
ATOM   1565  CA  GLN A 203      24.041  25.240  59.390  1.00  0.98           C  
ATOM   1566  C   GLN A 203      25.237  24.456  58.858  1.00  0.98           C  
ATOM   1567  CB  GLN A 203      23.885  25.003  60.893  1.00  0.98           C  
ATOM   1568  O   GLN A 203      26.372  24.682  59.281  1.00  0.97           O  
ATOM   1569  CG  GLN A 203      22.873  25.927  61.559  1.00  0.97           C  
ATOM   1570  CD  GLN A 203      22.569  25.528  62.991  1.00  0.96           C  
ATOM   1571  NE2 GLN A 203      21.590  26.193  63.596  1.00  0.96           N  
ATOM   1572  OE1 GLN A 203      23.207  24.630  63.549  1.00  0.95           O  
ATOM   1573  N   TRP A 204      25.105  23.509  57.932  1.00  0.96           N  
ATOM   1574  CA  TRP A 204      26.137  22.656  57.352  1.00  0.98           C  
ATOM   1575  C   TRP A 204      27.021  23.445  56.392  1.00  0.96           C  
ATOM   1576  CB  TRP A 204      25.505  21.467  56.623  1.00  0.96           C  
ATOM   1577  O   TRP A 204      26.522  24.231  55.583  1.00  0.93           O  
ATOM   1578  CG  TRP A 204      26.487  20.624  55.866  1.00  0.88           C  
ATOM   1579  CD1 TRP A 204      27.597  20.003  56.366  1.00  0.78           C  
ATOM   1580  CD2 TRP A 204      26.450  20.316  54.469  1.00  0.80           C  
ATOM   1581  CE2 TRP A 204      27.569  19.501  54.191  1.00  0.83           C  
ATOM   1582  CE3 TRP A 204      25.577  20.649  53.425  1.00  0.75           C  
ATOM   1583  NE1 TRP A 204      28.252  19.325  55.364  1.00  0.86           N  
ATOM   1584  CH2 TRP A 204      26.968  19.355  51.906  1.00  0.84           C  
ATOM   1585  CZ2 TRP A 204      27.838  19.014  52.910  1.00  0.85           C  
ATOM   1586  CZ3 TRP A 204      25.846  20.163  52.151  1.00  0.84           C  
ATOM   1587  N   SER A 205      28.428  23.281  56.337  1.00  0.97           N  
ATOM   1588  CA  SER A 205      29.433  24.062  55.624  1.00  0.98           C  
ATOM   1589  C   SER A 205      29.252  23.949  54.114  1.00  0.97           C  
ATOM   1590  CB  SER A 205      30.840  23.608  56.013  1.00  0.97           C  
ATOM   1591  O   SER A 205      29.621  24.859  53.369  1.00  0.97           O  
ATOM   1592  OG  SER A 205      30.983  22.209  55.840  1.00  0.94           O  
ATOM   1593  N   GLY A 206      28.595  22.902  53.642  1.00  0.96           N  
ATOM   1594  CA  GLY A 206      28.359  22.665  52.227  1.00  0.97           C  
ATOM   1595  C   GLY A 206      27.034  23.223  51.741  1.00  0.97           C  
ATOM   1596  O   GLY A 206      26.645  23.001  50.593  1.00  0.97           O  
ATOM   1597  N   VAL A 207      26.293  23.941  52.524  1.00  0.96           N  
ATOM   1598  CA  VAL A 207      24.922  24.355  52.246  1.00  0.97           C  
ATOM   1599  C   VAL A 207      24.907  25.343  51.081  1.00  0.96           C  
ATOM   1600  CB  VAL A 207      24.256  24.986  53.489  1.00  0.96           C  
ATOM   1601  O   VAL A 207      23.906  25.459  50.370  1.00  0.96           O  
ATOM   1602  CG1 VAL A 207      24.908  26.324  53.830  1.00  0.91           C  
ATOM   1603  CG2 VAL A 207      22.756  25.163  53.258  1.00  0.91           C  
ATOM   1604  N   SER A 208      25.976  26.048  50.770  1.00  0.97           N  
ATOM   1605  CA  SER A 208      26.102  27.047  49.713  1.00  0.97           C  
ATOM   1606  C   SER A 208      25.890  26.425  48.337  1.00  0.97           C  
ATOM   1607  CB  SER A 208      27.474  27.720  49.772  1.00  0.97           C  
ATOM   1608  O   SER A 208      25.408  27.090  47.418  1.00  0.97           O  
ATOM   1609  OG  SER A 208      28.506  26.752  49.861  1.00  0.94           O  
ATOM   1610  N   ASP A 209      26.163  25.145  48.149  1.00  0.97           N  
ATOM   1611  CA  ASP A 209      26.089  24.440  46.873  1.00  0.98           C  
ATOM   1612  C   ASP A 209      24.682  23.900  46.625  1.00  0.98           C  
ATOM   1613  CB  ASP A 209      27.105  23.296  46.832  1.00  0.97           C  
ATOM   1614  O   ASP A 209      24.398  23.361  45.554  1.00  0.98           O  
ATOM   1615  CG  ASP A 209      28.542  23.776  46.943  1.00  0.96           C  
ATOM   1616  OD1 ASP A 209      28.810  24.966  46.669  1.00  0.95           O  
ATOM   1617  OD2 ASP A 209      29.414  22.956  47.303  1.00  0.95           O  
ATOM   1618  N   TYR A 210      23.699  24.105  47.607  1.00  0.98           N  
ATOM   1619  CA  TYR A 210      22.409  23.424  47.571  1.00  0.98           C  
ATOM   1620  C   TYR A 210      21.272  24.397  47.856  1.00  0.97           C  
ATOM   1621  CB  TYR A 210      22.379  22.275  48.582  1.00  0.98           C  
ATOM   1622  O   TYR A 210      21.416  25.309  48.674  1.00  0.96           O  
ATOM   1623  CG  TYR A 210      23.412  21.207  48.319  1.00  0.98           C  
ATOM   1624  CD1 TYR A 210      23.121  20.114  47.505  1.00  0.98           C  
ATOM   1625  CD2 TYR A 210      24.681  21.287  48.883  1.00  0.98           C  
ATOM   1626  CE1 TYR A 210      24.069  19.126  47.261  1.00  0.98           C  
ATOM   1627  CE2 TYR A 210      25.637  20.305  48.645  1.00  0.98           C  
ATOM   1628  OH  TYR A 210      26.265  18.256  47.596  1.00  0.96           O  
ATOM   1629  CZ  TYR A 210      25.323  19.231  47.834  1.00  0.97           C  
ATOM   1630  N   GLU A 211      20.135  24.277  47.205  1.00  0.97           N  
ATOM   1631  CA  GLU A 211      18.823  24.759  47.628  1.00  0.97           C  
ATOM   1632  C   GLU A 211      18.100  23.717  48.476  1.00  0.97           C  
ATOM   1633  CB  GLU A 211      17.970  25.133  46.413  1.00  0.96           C  
ATOM   1634  O   GLU A 211      17.871  22.592  48.025  1.00  0.97           O  
ATOM   1635  CG  GLU A 211      16.653  25.805  46.770  1.00  0.90           C  
ATOM   1636  CD  GLU A 211      15.939  26.403  45.568  1.00  0.85           C  
ATOM   1637  OE1 GLU A 211      16.498  26.362  44.448  1.00  0.87           O  
ATOM   1638  OE2 GLU A 211      14.813  26.918  45.747  1.00  0.85           O  
ATOM   1639  N   ILE A 212      17.883  24.072  49.699  1.00  0.97           N  
ATOM   1640  CA  ILE A 212      17.248  23.169  50.653  1.00  0.98           C  
ATOM   1641  C   ILE A 212      15.919  23.761  51.117  1.00  0.97           C  
ATOM   1642  CB  ILE A 212      18.165  22.892  51.865  1.00  0.97           C  
ATOM   1643  O   ILE A 212      15.882  24.866  51.663  1.00  0.96           O  
ATOM   1644  CG1 ILE A 212      19.547  22.427  51.394  1.00  0.97           C  
ATOM   1645  CG2 ILE A 212      17.528  21.859  52.799  1.00  0.97           C  
ATOM   1646  CD1 ILE A 212      20.526  22.147  52.527  1.00  0.96           C  
ATOM   1647  N   GLN A 213      14.809  23.126  50.878  1.00  0.97           N  
ATOM   1648  CA  GLN A 213      13.454  23.486  51.282  1.00  0.97           C  
ATOM   1649  C   GLN A 213      12.834  22.399  52.156  1.00  0.97           C  
ATOM   1650  CB  GLN A 213      12.577  23.738  50.055  1.00  0.96           C  
ATOM   1651  O   GLN A 213      13.179  21.223  52.031  1.00  0.96           O  
ATOM   1652  CG  GLN A 213      13.063  24.882  49.176  1.00  0.92           C  
ATOM   1653  CD  GLN A 213      12.151  25.140  47.991  1.00  0.88           C  
ATOM   1654  NE2 GLN A 213      12.496  26.138  47.183  1.00  0.88           N  
ATOM   1655  OE1 GLN A 213      11.146  24.448  47.802  1.00  0.90           O  
ATOM   1656  N   ARG A 214      11.980  22.817  53.096  1.00  0.97           N  
ATOM   1657  CA  ARG A 214      11.207  21.895  53.922  1.00  0.97           C  
ATOM   1658  C   ARG A 214       9.710  22.092  53.709  1.00  0.96           C  
ATOM   1659  CB  ARG A 214      11.555  22.077  55.401  1.00  0.96           C  
ATOM   1660  O   ARG A 214       9.211  23.217  53.780  1.00  0.95           O  
ATOM   1661  CG  ARG A 214      10.846  21.099  56.325  1.00  0.96           C  
ATOM   1662  CD  ARG A 214      11.077  21.440  57.790  1.00  0.95           C  
ATOM   1663  NE  ARG A 214      10.284  22.594  58.206  1.00  0.94           N  
ATOM   1664  NH1 ARG A 214       9.126  21.464  59.856  1.00  0.91           N  
ATOM   1665  NH2 ARG A 214       8.712  23.686  59.475  1.00  0.91           N  
ATOM   1666  CZ  ARG A 214       9.376  22.579  59.178  1.00  0.92           C  
ATOM   1667  N   ASP A 215       9.084  20.960  53.580  1.00  0.95           N  
ATOM   1668  CA  ASP A 215       7.625  20.919  53.585  1.00  0.95           C  
ATOM   1669  C   ASP A 215       7.112  19.731  54.395  1.00  0.94           C  
ATOM   1670  CB  ASP A 215       7.085  20.852  52.155  1.00  0.94           C  
ATOM   1671  O   ASP A 215       7.286  18.578  53.996  1.00  0.93           O  
ATOM   1672  CG  ASP A 215       5.573  20.979  52.085  1.00  0.93           C  
ATOM   1673  OD1 ASP A 215       4.937  21.267  53.122  1.00  0.91           O  
ATOM   1674  OD2 ASP A 215       5.013  20.788  50.984  1.00  0.91           O  
ATOM   1675  N   GLY A 216       6.545  20.009  55.650  1.00  0.95           N  
ATOM   1676  CA  GLY A 216       6.087  19.009  56.601  1.00  0.95           C  
ATOM   1677  C   GLY A 216       7.177  18.042  57.021  1.00  0.96           C  
ATOM   1678  O   GLY A 216       8.121  18.425  57.715  1.00  0.95           O  
ATOM   1679  N   THR A 217       7.084  16.829  56.583  1.00  0.96           N  
ATOM   1680  CA  THR A 217       7.948  15.721  56.974  1.00  0.96           C  
ATOM   1681  C   THR A 217       9.004  15.456  55.905  1.00  0.97           C  
ATOM   1682  CB  THR A 217       7.134  14.439  57.225  1.00  0.95           C  
ATOM   1683  O   THR A 217       9.743  14.472  55.985  1.00  0.96           O  
ATOM   1684  CG2 THR A 217       6.175  14.617  58.398  1.00  0.89           C  
ATOM   1685  OG1 THR A 217       6.379  14.121  56.049  1.00  0.90           O  
ATOM   1686  N   SER A 218       9.052  16.253  54.893  1.00  0.96           N  
ATOM   1687  CA  SER A 218       9.962  16.090  53.765  1.00  0.97           C  
ATOM   1688  C   SER A 218      10.950  17.249  53.679  1.00  0.97           C  
ATOM   1689  CB  SER A 218       9.179  15.979  52.456  1.00  0.96           C  
ATOM   1690  O   SER A 218      10.567  18.411  53.834  1.00  0.97           O  
ATOM   1691  OG  SER A 218       8.294  14.873  52.492  1.00  0.91           O  
ATOM   1692  N   ILE A 219      12.240  16.984  53.483  1.00  0.97           N  
ATOM   1693  CA  ILE A 219      13.294  17.929  53.130  1.00  0.98           C  
ATOM   1694  C   ILE A 219      13.711  17.717  51.676  1.00  0.98           C  
ATOM   1695  CB  ILE A 219      14.516  17.789  54.064  1.00  0.98           C  
ATOM   1696  O   ILE A 219      14.176  16.636  51.309  1.00  0.97           O  
ATOM   1697  CG1 ILE A 219      14.089  17.940  55.529  1.00  0.98           C  
ATOM   1698  CG2 ILE A 219      15.595  18.813  53.700  1.00  0.98           C  
ATOM   1699  CD1 ILE A 219      15.187  17.613  56.531  1.00  0.97           C  
ATOM   1700  N   PHE A 220      13.567  18.766  50.887  1.00  0.98           N  
ATOM   1701  CA  PHE A 220      13.985  18.797  49.491  1.00  0.98           C  
ATOM   1702  C   PHE A 220      15.372  19.413  49.354  1.00  0.98           C  
ATOM   1703  CB  PHE A 220      12.977  19.581  48.644  1.00  0.96           C  
ATOM   1704  O   PHE A 220      15.636  20.488  49.897  1.00  0.97           O  
ATOM   1705  CG  PHE A 220      11.547  19.170  48.868  1.00  0.84           C  
ATOM   1706  CD1 PHE A 220      11.032  18.032  48.259  1.00  0.72           C  
ATOM   1707  CD2 PHE A 220      10.716  19.923  49.689  1.00  0.72           C  
ATOM   1708  CE1 PHE A 220       9.709  17.649  48.465  1.00  0.66           C  
ATOM   1709  CE2 PHE A 220       9.393  19.547  49.899  1.00  0.61           C  
ATOM   1710  CZ  PHE A 220       8.891  18.410  49.285  1.00  0.70           C  
ATOM   1711  N   ILE A 221      16.250  18.733  48.662  1.00  0.97           N  
ATOM   1712  CA  ILE A 221      17.639  19.117  48.436  1.00  0.98           C  
ATOM   1713  C   ILE A 221      17.945  19.091  46.941  1.00  0.97           C  
ATOM   1714  CB  ILE A 221      18.612  18.189  49.198  1.00  0.97           C  
ATOM   1715  O   ILE A 221      17.808  18.053  46.290  1.00  0.97           O  
ATOM   1716  CG1 ILE A 221      18.247  18.140  50.687  1.00  0.97           C  
ATOM   1717  CG2 ILE A 221      20.060  18.648  49.004  1.00  0.97           C  
ATOM   1718  CD1 ILE A 221      19.100  17.177  51.501  1.00  0.97           C  
ATOM   1719  N   GLU A 222      18.225  20.218  46.392  1.00  0.96           N  
ATOM   1720  CA  GLU A 222      18.644  20.375  45.002  1.00  0.96           C  
ATOM   1721  C   GLU A 222      20.009  21.050  44.910  1.00  0.96           C  
ATOM   1722  CB  GLU A 222      17.606  21.177  44.214  1.00  0.96           C  
ATOM   1723  O   GLU A 222      20.241  22.083  45.543  1.00  0.96           O  
ATOM   1724  CG  GLU A 222      17.954  21.357  42.744  1.00  0.95           C  
ATOM   1725  CD  GLU A 222      16.754  21.719  41.883  1.00  0.94           C  
ATOM   1726  OE1 GLU A 222      15.693  22.079  42.442  1.00  0.92           O  
ATOM   1727  OE2 GLU A 222      16.876  21.642  40.640  1.00  0.92           O  
ATOM   1728  N   ARG A 223      21.009  20.479  44.298  1.00  0.97           N  
ATOM   1729  CA  ARG A 223      22.315  21.090  44.072  1.00  0.97           C  
ATOM   1730  C   ARG A 223      22.234  22.177  43.006  1.00  0.96           C  
ATOM   1731  CB  ARG A 223      23.341  20.031  43.664  1.00  0.97           C  
ATOM   1732  O   ARG A 223      21.770  21.928  41.892  1.00  0.96           O  
ATOM   1733  CG  ARG A 223      24.776  20.532  43.661  1.00  0.96           C  
ATOM   1734  CD  ARG A 223      25.770  19.397  43.460  1.00  0.95           C  
ATOM   1735  NE  ARG A 223      27.142  19.889  43.383  1.00  0.93           N  
ATOM   1736  NH1 ARG A 223      28.112  17.793  43.354  1.00  0.90           N  
ATOM   1737  NH2 ARG A 223      29.425  19.669  43.265  1.00  0.90           N  
ATOM   1738  CZ  ARG A 223      28.224  19.116  43.334  1.00  0.93           C  
ATOM   1739  N   ARG A 224      22.766  23.361  43.151  1.00  0.96           N  
ATOM   1740  CA  ARG A 224      22.565  24.597  42.401  1.00  0.96           C  
ATOM   1741  C   ARG A 224      23.274  24.540  41.052  1.00  0.95           C  
ATOM   1742  CB  ARG A 224      23.062  25.801  43.204  1.00  0.96           C  
ATOM   1743  O   ARG A 224      22.807  25.128  40.074  1.00  0.94           O  
ATOM   1744  CG  ARG A 224      22.216  26.116  44.427  1.00  0.96           C  
ATOM   1745  CD  ARG A 224      22.740  27.334  45.176  1.00  0.95           C  
ATOM   1746  NE  ARG A 224      21.962  27.600  46.383  1.00  0.95           N  
ATOM   1747  NH1 ARG A 224      20.363  28.884  45.318  1.00  0.93           N  
ATOM   1748  NH2 ARG A 224      20.222  28.509  47.575  1.00  0.93           N  
ATOM   1749  CZ  ARG A 224      20.851  28.330  46.423  1.00  0.94           C  
ATOM   1750  N   ASP A 225      24.344  23.785  40.904  1.00  0.97           N  
ATOM   1751  CA  ASP A 225      25.146  23.676  39.689  1.00  0.96           C  
ATOM   1752  C   ASP A 225      24.592  22.599  38.760  1.00  0.95           C  
ATOM   1753  CB  ASP A 225      26.606  23.373  40.034  1.00  0.96           C  
ATOM   1754  O   ASP A 225      25.162  22.333  37.700  1.00  0.93           O  
ATOM   1755  CG  ASP A 225      26.784  22.038  40.736  1.00  0.95           C  
ATOM   1756  OD1 ASP A 225      25.776  21.347  40.998  1.00  0.94           O  
ATOM   1757  OD2 ASP A 225      27.943  21.675  41.033  1.00  0.94           O  
ATOM   1758  N   GLY A 226      23.459  21.914  39.247  1.00  0.95           N  
ATOM   1759  CA  GLY A 226      22.848  20.849  38.467  1.00  0.95           C  
ATOM   1760  C   GLY A 226      23.648  19.560  38.488  1.00  0.94           C  
ATOM   1761  O   GLY A 226      23.237  18.559  37.896  1.00  0.93           O  
ATOM   1762  N   ALA A 227      24.846  19.501  39.119  1.00  0.95           N  
ATOM   1763  CA  ALA A 227      25.661  18.294  39.224  1.00  0.96           C  
ATOM   1764  C   ALA A 227      24.971  17.239  40.085  1.00  0.96           C  
ATOM   1765  CB  ALA A 227      27.035  18.628  39.799  1.00  0.95           C  
ATOM   1766  O   ALA A 227      24.217  17.573  41.002  1.00  0.96           O  
ATOM   1767  N   SER A 228      25.257  15.989  39.816  1.00  0.95           N  
ATOM   1768  CA  SER A 228      24.766  14.888  40.638  1.00  0.96           C  
ATOM   1769  C   SER A 228      25.487  14.836  41.981  1.00  0.96           C  
ATOM   1770  CB  SER A 228      24.935  13.556  39.907  1.00  0.94           C  
ATOM   1771  O   SER A 228      26.677  15.146  42.064  1.00  0.96           O  
ATOM   1772  OG  SER A 228      24.324  12.503  40.632  1.00  0.83           O  
ATOM   1773  N   PHE A 229      24.798  14.419  43.033  1.00  0.96           N  
ATOM   1774  CA  PHE A 229      25.382  14.195  44.350  1.00  0.97           C  
ATOM   1775  C   PHE A 229      24.857  12.902  44.963  1.00  0.96           C  
ATOM   1776  CB  PHE A 229      25.083  15.376  45.279  1.00  0.97           C  
ATOM   1777  O   PHE A 229      23.850  12.356  44.505  1.00  0.96           O  
ATOM   1778  CG  PHE A 229      23.623  15.538  45.604  1.00  0.97           C  
ATOM   1779  CD1 PHE A 229      22.768  16.184  44.720  1.00  0.97           C  
ATOM   1780  CD2 PHE A 229      23.105  15.044  46.794  1.00  0.97           C  
ATOM   1781  CE1 PHE A 229      21.415  16.336  45.018  1.00  0.96           C  
ATOM   1782  CE2 PHE A 229      21.755  15.192  47.099  1.00  0.96           C  
ATOM   1783  CZ  PHE A 229      20.912  15.839  46.210  1.00  0.96           C  
ATOM   1784  N   THR A 230      25.653  12.375  46.010  1.00  0.96           N  
ATOM   1785  CA  THR A 230      25.205  11.216  46.774  1.00  0.97           C  
ATOM   1786  C   THR A 230      24.533  11.651  48.073  1.00  0.97           C  
ATOM   1787  CB  THR A 230      26.377  10.269  47.092  1.00  0.96           C  
ATOM   1788  O   THR A 230      24.979  12.599  48.722  1.00  0.97           O  
ATOM   1789  CG2 THR A 230      27.065   9.797  45.815  1.00  0.91           C  
ATOM   1790  OG1 THR A 230      27.332  10.958  47.909  1.00  0.93           O  
ATOM   1791  N   ILE A 231      23.450  11.003  48.477  1.00  0.97           N  
ATOM   1792  CA  ILE A 231      22.777  11.208  49.755  1.00  0.97           C  
ATOM   1793  C   ILE A 231      22.406   9.858  50.364  1.00  0.97           C  
ATOM   1794  CB  ILE A 231      21.517  12.088  49.596  1.00  0.97           C  
ATOM   1795  O   ILE A 231      21.903   8.973  49.669  1.00  0.96           O  
ATOM   1796  CG1 ILE A 231      20.944  12.452  50.970  1.00  0.97           C  
ATOM   1797  CG2 ILE A 231      20.468  11.379  48.735  1.00  0.97           C  
ATOM   1798  CD1 ILE A 231      19.941  13.598  50.938  1.00  0.96           C  
ATOM   1799  N   THR A 232      22.749   9.671  51.557  1.00  0.96           N  
ATOM   1800  CA  THR A 232      22.329   8.540  52.378  1.00  0.96           C  
ATOM   1801  C   THR A 232      21.760   9.021  53.710  1.00  0.96           C  
ATOM   1802  CB  THR A 232      23.499   7.573  52.636  1.00  0.95           C  
ATOM   1803  O   THR A 232      22.091  10.114  54.174  1.00  0.96           O  
ATOM   1804  CG2 THR A 232      24.023   6.983  51.330  1.00  0.93           C  
ATOM   1805  OG1 THR A 232      24.561   8.279  53.288  1.00  0.94           O  
ATOM   1806  N   THR A 233      20.860   8.268  54.338  1.00  0.96           N  
ATOM   1807  CA  THR A 233      20.311   8.511  55.667  1.00  0.96           C  
ATOM   1808  C   THR A 233      20.596   7.333  56.595  1.00  0.94           C  
ATOM   1809  CB  THR A 233      18.793   8.764  55.607  1.00  0.95           C  
ATOM   1810  O   THR A 233      20.736   6.196  56.138  1.00  0.91           O  
ATOM   1811  CG2 THR A 233      18.485  10.115  54.969  1.00  0.93           C  
ATOM   1812  OG1 THR A 233      18.173   7.730  54.831  1.00  0.94           O  
ATOM   1813  N   THR A 234      20.827   7.555  57.741  1.00  0.96           N  
ATOM   1814  CA  THR A 234      20.847   6.549  58.797  1.00  0.95           C  
ATOM   1815  C   THR A 234      19.787   6.851  59.852  1.00  0.95           C  
ATOM   1816  CB  THR A 234      22.232   6.469  59.466  1.00  0.93           C  
ATOM   1817  O   THR A 234      19.624   8.001  60.265  1.00  0.93           O  
ATOM   1818  CG2 THR A 234      23.326   6.206  58.436  1.00  0.81           C  
ATOM   1819  OG1 THR A 234      22.507   7.708  60.132  1.00  0.84           O  
ATOM   1820  N   ASP A 235      19.080   5.753  60.166  1.00  0.95           N  
ATOM   1821  CA  ASP A 235      18.106   5.737  61.253  1.00  0.92           C  
ATOM   1822  C   ASP A 235      18.238   4.466  62.089  1.00  0.83           C  
ATOM   1823  CB  ASP A 235      16.684   5.859  60.702  1.00  0.92           C  
ATOM   1824  O   ASP A 235      19.027   3.578  61.759  1.00  0.72           O  
ATOM   1825  CG  ASP A 235      16.305   4.714  59.780  1.00  0.93           C  
ATOM   1826  OD1 ASP A 235      16.848   3.599  59.936  1.00  0.90           O  
ATOM   1827  OD2 ASP A 235      15.457   4.929  58.887  1.00  0.90           O  
ATOM   1828  N   GLY A 236      17.916   4.341  63.352  1.00  0.85           N  
ATOM   1829  CA  GLY A 236      17.899   3.132  64.160  1.00  0.84           C  
ATOM   1830  C   GLY A 236      17.255   1.953  63.455  1.00  0.81           C  
ATOM   1831  O   GLY A 236      17.533   0.798  63.787  1.00  0.75           O  
ATOM   1832  N   ALA A 237      16.474   2.151  62.442  1.00  0.85           N  
ATOM   1833  CA  ALA A 237      15.662   1.152  61.751  1.00  0.85           C  
ATOM   1834  C   ALA A 237      16.215   0.864  60.358  1.00  0.84           C  
ATOM   1835  CB  ALA A 237      14.211   1.618  61.659  1.00  0.82           C  
ATOM   1836  O   ALA A 237      15.487   0.400  59.478  1.00  0.78           O  
ATOM   1837  N   LYS A 238      17.583   1.129  60.107  1.00  0.84           N  
ATOM   1838  CA  LYS A 238      18.338   0.847  58.889  1.00  0.85           C  
ATOM   1839  C   LYS A 238      17.784   1.632  57.704  1.00  0.85           C  
ATOM   1840  CB  LYS A 238      18.319  -0.651  58.581  1.00  0.80           C  
ATOM   1841  O   LYS A 238      17.711   1.113  56.588  1.00  0.81           O  
ATOM   1842  CG  LYS A 238      18.940  -1.515  59.669  1.00  0.77           C  
ATOM   1843  CD  LYS A 238      18.936  -2.988  59.282  1.00  0.76           C  
ATOM   1844  CE  LYS A 238      19.544  -3.856  60.377  1.00  0.74           C  
ATOM   1845  NZ  LYS A 238      19.488  -5.307  60.028  1.00  0.74           N  
ATOM   1846  N   GLY A 239      17.295   2.866  57.895  1.00  0.81           N  
ATOM   1847  CA  GLY A 239      16.867   3.797  56.864  1.00  0.83           C  
ATOM   1848  C   GLY A 239      15.401   3.655  56.502  1.00  0.82           C  
ATOM   1849  O   GLY A 239      14.981   4.061  55.416  1.00  0.78           O  
ATOM   1850  N   LYS A 240      14.554   3.011  57.342  1.00  0.88           N  
ATOM   1851  CA  LYS A 240      13.125   2.850  57.088  1.00  0.88           C  
ATOM   1852  C   LYS A 240      12.334   4.042  57.621  1.00  0.89           C  
ATOM   1853  CB  LYS A 240      12.610   1.556  57.719  1.00  0.86           C  
ATOM   1854  O   LYS A 240      11.324   4.435  57.034  1.00  0.88           O  
ATOM   1855  CG  LYS A 240      13.114   0.292  57.037  1.00  0.83           C  
ATOM   1856  CD  LYS A 240      12.490  -0.958  57.646  1.00  0.82           C  
ATOM   1857  CE  LYS A 240      12.980  -2.222  56.953  1.00  0.80           C  
ATOM   1858  NZ  LYS A 240      12.348  -3.448  57.526  1.00  0.81           N  
ATOM   1859  N   ASP A 241      12.894   4.679  58.665  1.00  0.94           N  
ATOM   1860  CA  ASP A 241      12.217   5.793  59.322  1.00  0.95           C  
ATOM   1861  C   ASP A 241      12.600   7.125  58.681  1.00  0.96           C  
ATOM   1862  CB  ASP A 241      12.546   5.815  60.817  1.00  0.94           C  
ATOM   1863  O   ASP A 241      11.742   7.978  58.447  1.00  0.96           O  
ATOM   1864  CG  ASP A 241      12.048   4.583  61.551  1.00  0.92           C  
ATOM   1865  OD1 ASP A 241      11.179   3.862  61.015  1.00  0.90           O  
ATOM   1866  OD2 ASP A 241      12.527   4.332  62.678  1.00  0.91           O  
ATOM   1867  N   LEU A 242      13.824   7.253  58.270  1.00  0.96           N  
ATOM   1868  CA  LEU A 242      14.346   8.362  57.479  1.00  0.96           C  
ATOM   1869  C   LEU A 242      14.837   7.876  56.119  1.00  0.96           C  
ATOM   1870  CB  LEU A 242      15.484   9.064  58.225  1.00  0.96           C  
ATOM   1871  O   LEU A 242      15.910   7.277  56.020  1.00  0.95           O  
ATOM   1872  CG  LEU A 242      15.966  10.389  57.633  1.00  0.96           C  
ATOM   1873  CD1 LEU A 242      14.888  11.458  57.779  1.00  0.95           C  
ATOM   1874  CD2 LEU A 242      17.262  10.834  58.303  1.00  0.95           C  
ATOM   1875  N   VAL A 243      14.076   8.135  55.130  1.00  0.95           N  
ATOM   1876  CA  VAL A 243      14.310   7.619  53.786  1.00  0.96           C  
ATOM   1877  C   VAL A 243      14.919   8.712  52.910  1.00  0.96           C  
ATOM   1878  CB  VAL A 243      13.007   7.089  53.147  1.00  0.95           C  
ATOM   1879  O   VAL A 243      14.299   9.755  52.688  1.00  0.96           O  
ATOM   1880  CG1 VAL A 243      13.296   6.423  51.803  1.00  0.93           C  
ATOM   1881  CG2 VAL A 243      12.309   6.111  54.092  1.00  0.93           C  
ATOM   1882  N   ALA A 244      16.106   8.487  52.402  1.00  0.96           N  
ATOM   1883  CA  ALA A 244      16.691   9.294  51.334  1.00  0.96           C  
ATOM   1884  C   ALA A 244      16.250   8.791  49.963  1.00  0.96           C  
ATOM   1885  CB  ALA A 244      18.215   9.287  51.436  1.00  0.95           C  
ATOM   1886  O   ALA A 244      16.647   7.704  49.536  1.00  0.95           O  
ATOM   1887  N   ILE A 245      15.485   9.562  49.308  1.00  0.96           N  
ATOM   1888  CA  ILE A 245      14.995   9.296  47.960  1.00  0.96           C  
ATOM   1889  C   ILE A 245      15.794  10.116  46.949  1.00  0.95           C  
ATOM   1890  CB  ILE A 245      13.488   9.610  47.834  1.00  0.96           C  
ATOM   1891  O   ILE A 245      15.545  11.311  46.775  1.00  0.94           O  
ATOM   1892  CG1 ILE A 245      12.701   8.909  48.946  1.00  0.94           C  
ATOM   1893  CG2 ILE A 245      12.965   9.204  46.453  1.00  0.94           C  
ATOM   1894  CD1 ILE A 245      11.223   9.272  48.983  1.00  0.93           C  
ATOM   1895  N   LYS A 246      16.740   9.456  46.424  1.00  0.94           N  
ATOM   1896  CA  LYS A 246      17.467   9.984  45.273  1.00  0.92           C  
ATOM   1897  C   LYS A 246      17.073   9.254  43.992  1.00  0.87           C  
ATOM   1898  CB  LYS A 246      18.976   9.874  45.495  1.00  0.91           C  
ATOM   1899  O   LYS A 246      17.664   8.228  43.649  1.00  0.80           O  
ATOM   1900  CG  LYS A 246      19.809  10.619  44.462  1.00  0.89           C  
ATOM   1901  CD  LYS A 246      21.299  10.503  44.756  1.00  0.86           C  
ATOM   1902  CE  LYS A 246      22.133  11.261  43.732  1.00  0.86           C  
ATOM   1903  NZ  LYS A 246      23.596  11.126  43.999  1.00  0.84           N  
ATOM   1904  N   ASN A 247      15.958   9.638  43.430  1.00  0.91           N  
ATOM   1905  CA  ASN A 247      15.367   9.193  42.172  1.00  0.91           C  
ATOM   1906  C   ASN A 247      15.045   7.702  42.200  1.00  0.92           C  
ATOM   1907  CB  ASN A 247      16.295   9.514  40.999  1.00  0.86           C  
ATOM   1908  O   ASN A 247      14.666   7.125  41.179  1.00  0.89           O  
ATOM   1909  CG  ASN A 247      16.675  10.981  40.940  1.00  0.75           C  
ATOM   1910  ND2 ASN A 247      17.961  11.253  40.746  1.00  0.65           N  
ATOM   1911  OD1 ASN A 247      15.821  11.862  41.068  1.00  0.67           O  
ATOM   1912  N   LYS A 248      15.296   7.039  43.365  1.00  0.95           N  
ATOM   1913  CA  LYS A 248      14.937   5.624  43.385  1.00  0.95           C  
ATOM   1914  C   LYS A 248      14.357   5.223  44.738  1.00  0.94           C  
ATOM   1915  CB  LYS A 248      16.154   4.757  43.058  1.00  0.93           C  
ATOM   1916  O   LYS A 248      14.890   5.600  45.784  1.00  0.93           O  
ATOM   1917  CG  LYS A 248      15.855   3.266  43.007  1.00  0.87           C  
ATOM   1918  CD  LYS A 248      17.096   2.459  42.645  1.00  0.85           C  
ATOM   1919  CE  LYS A 248      16.816   0.963  42.664  1.00  0.82           C  
ATOM   1920  NZ  LYS A 248      18.049   0.165  42.392  1.00  0.82           N  
ATOM   1921  N   VAL A 249      13.248   4.329  44.779  1.00  0.95           N  
ATOM   1922  CA  VAL A 249      12.647   3.674  45.936  1.00  0.95           C  
ATOM   1923  C   VAL A 249      12.303   2.227  45.589  1.00  0.95           C  
ATOM   1924  CB  VAL A 249      11.384   4.421  46.419  1.00  0.94           C  
ATOM   1925  O   VAL A 249      12.154   1.882  44.415  1.00  0.94           O  
ATOM   1926  CG1 VAL A 249      11.752   5.791  46.987  1.00  0.89           C  
ATOM   1927  CG2 VAL A 249      10.381   4.566  45.276  1.00  0.89           C  
ATOM   1928  N   SER A 250      12.120   1.422  46.628  1.00  0.94           N  
ATOM   1929  CA  SER A 250      11.815   0.009  46.432  1.00  0.94           C  
ATOM   1930  C   SER A 250      10.310  -0.230  46.378  1.00  0.94           C  
ATOM   1931  CB  SER A 250      12.434  -0.833  47.549  1.00  0.93           C  
ATOM   1932  O   SER A 250       9.858  -1.270  45.896  1.00  0.93           O  
ATOM   1933  OG  SER A 250      12.063  -0.331  48.821  1.00  0.89           O  
ATOM   1934  N   SER A 251       9.460   0.616  46.931  1.00  0.94           N  
ATOM   1935  CA  SER A 251       8.005   0.526  46.980  1.00  0.95           C  
ATOM   1936  C   SER A 251       7.365   1.910  46.994  1.00  0.95           C  
ATOM   1937  CB  SER A 251       7.557  -0.264  48.211  1.00  0.93           C  
ATOM   1938  O   SER A 251       7.994   2.886  47.410  1.00  0.95           O  
ATOM   1939  OG  SER A 251       6.145  -0.375  48.251  1.00  0.84           O  
ATOM   1940  N   THR A 252       6.149   2.078  46.602  1.00  0.96           N  
ATOM   1941  CA  THR A 252       5.403   3.330  46.554  1.00  0.96           C  
ATOM   1942  C   THR A 252       5.063   3.812  47.962  1.00  0.95           C  
ATOM   1943  CB  THR A 252       4.108   3.179  45.734  1.00  0.95           C  
ATOM   1944  O   THR A 252       4.851   5.006  48.181  1.00  0.94           O  
ATOM   1945  CG2 THR A 252       4.409   3.102  44.241  1.00  0.93           C  
ATOM   1946  OG1 THR A 252       3.432   1.981  46.137  1.00  0.94           O  
ATOM   1947  N   ASP A 253       5.070   2.909  48.940  1.00  0.95           N  
ATOM   1948  CA  ASP A 253       4.774   3.211  50.337  1.00  0.94           C  
ATOM   1949  C   ASP A 253       5.880   4.059  50.961  1.00  0.94           C  
ATOM   1950  CB  ASP A 253       4.585   1.921  51.137  1.00  0.93           C  
ATOM   1951  O   ASP A 253       5.664   4.720  51.979  1.00  0.92           O  
ATOM   1952  CG  ASP A 253       3.498   1.025  50.569  1.00  0.86           C  
ATOM   1953  OD1 ASP A 253       2.523   1.544  49.984  1.00  0.82           O  
ATOM   1954  OD2 ASP A 253       3.616  -0.211  50.711  1.00  0.86           O  
ATOM   1955  N   LEU A 254       7.026   4.176  50.302  1.00  0.93           N  
ATOM   1956  CA  LEU A 254       8.165   4.971  50.748  1.00  0.94           C  
ATOM   1957  C   LEU A 254       8.124   6.369  50.139  1.00  0.94           C  
ATOM   1958  CB  LEU A 254       9.479   4.279  50.378  1.00  0.93           C  
ATOM   1959  O   LEU A 254       9.031   7.174  50.361  1.00  0.93           O  
ATOM   1960  CG  LEU A 254       9.733   2.916  51.024  1.00  0.92           C  
ATOM   1961  CD1 LEU A 254      11.060   2.340  50.542  1.00  0.90           C  
ATOM   1962  CD2 LEU A 254       9.715   3.032  52.544  1.00  0.90           C  
ATOM   1963  N   LEU A 255       7.076   6.686  49.325  1.00  0.95           N  
ATOM   1964  CA  LEU A 255       6.945   8.000  48.704  1.00  0.96           C  
ATOM   1965  C   LEU A 255       6.250   8.979  49.644  1.00  0.95           C  
ATOM   1966  CB  LEU A 255       6.167   7.896  47.390  1.00  0.96           C  
ATOM   1967  O   LEU A 255       5.212   8.656  50.227  1.00  0.93           O  
ATOM   1968  CG  LEU A 255       6.822   7.078  46.276  1.00  0.96           C  
ATOM   1969  CD1 LEU A 255       5.886   6.970  45.077  1.00  0.96           C  
ATOM   1970  CD2 LEU A 255       8.153   7.700  45.868  1.00  0.95           C  
ATOM   1971  N   PRO A 256       6.797  10.185  49.826  1.00  0.96           N  
ATOM   1972  CA  PRO A 256       6.136  11.187  50.665  1.00  0.96           C  
ATOM   1973  C   PRO A 256       4.859  11.737  50.033  1.00  0.96           C  
ATOM   1974  CB  PRO A 256       7.194  12.285  50.802  1.00  0.95           C  
ATOM   1975  O   PRO A 256       4.791  11.900  48.812  1.00  0.95           O  
ATOM   1976  CG  PRO A 256       7.989  12.209  49.538  1.00  0.95           C  
ATOM   1977  CD  PRO A 256       8.044  10.775  49.096  1.00  0.95           C  
ATOM   1978  N   SER A 257       3.928  12.209  50.905  1.00  0.95           N  
ATOM   1979  CA  SER A 257       2.691  12.852  50.471  1.00  0.95           C  
ATOM   1980  C   SER A 257       2.940  14.292  50.035  1.00  0.95           C  
ATOM   1981  CB  SER A 257       1.650  12.822  51.591  1.00  0.94           C  
ATOM   1982  O   SER A 257       2.069  14.922  49.431  1.00  0.93           O  
ATOM   1983  OG  SER A 257       2.162  13.420  52.770  1.00  0.89           O  
ATOM   1984  N   ARG A 258       4.084  14.795  50.256  1.00  0.95           N  
ATOM   1985  CA  ARG A 258       4.531  16.118  49.832  1.00  0.95           C  
ATOM   1986  C   ARG A 258       5.869  16.037  49.105  1.00  0.95           C  
ATOM   1987  CB  ARG A 258       4.644  17.058  51.034  1.00  0.94           C  
ATOM   1988  O   ARG A 258       6.846  15.515  49.648  1.00  0.95           O  
ATOM   1989  CG  ARG A 258       3.325  17.305  51.749  1.00  0.93           C  
ATOM   1990  CD  ARG A 258       3.473  18.322  52.871  1.00  0.92           C  
ATOM   1991  NE  ARG A 258       2.219  18.514  53.594  1.00  0.91           N  
ATOM   1992  NH1 ARG A 258       2.893  20.446  54.667  1.00  0.88           N  
ATOM   1993  NH2 ARG A 258       0.796  19.597  55.035  1.00  0.87           N  
ATOM   1994  CZ  ARG A 258       1.972  19.519  54.431  1.00  0.90           C  
ATOM   1995  N   ALA A 259       5.942  16.557  47.888  1.00  0.94           N  
ATOM   1996  CA  ALA A 259       7.129  16.632  47.039  1.00  0.95           C  
ATOM   1997  C   ALA A 259       7.049  17.823  46.089  1.00  0.94           C  
ATOM   1998  CB  ALA A 259       7.300  15.337  46.250  1.00  0.94           C  
ATOM   1999  O   ALA A 259       5.955  18.271  45.736  1.00  0.94           O  
ATOM   2000  N   PRO A 260       8.256  18.394  45.718  1.00  0.94           N  
ATOM   2001  CA  PRO A 260       8.186  19.410  44.665  1.00  0.94           C  
ATOM   2002  C   PRO A 260       7.559  18.882  43.377  1.00  0.95           C  
ATOM   2003  CB  PRO A 260       9.652  19.790  44.443  1.00  0.93           C  
ATOM   2004  O   PRO A 260       7.864  17.766  42.949  1.00  0.94           O  
ATOM   2005  CG  PRO A 260      10.346  19.390  45.705  1.00  0.90           C  
ATOM   2006  CD  PRO A 260       9.674  18.162  46.249  1.00  0.90           C  
ATOM   2007  N   ALA A 261       6.713  19.750  42.769  1.00  0.94           N  
ATOM   2008  CA  ALA A 261       6.104  19.418  41.484  1.00  0.94           C  
ATOM   2009  C   ALA A 261       7.168  19.084  40.443  1.00  0.94           C  
ATOM   2010  CB  ALA A 261       5.230  20.571  40.996  1.00  0.93           C  
ATOM   2011  O   ALA A 261       8.169  19.794  40.319  1.00  0.94           O  
ATOM   2012  N   GLY A 262       6.987  17.975  39.794  1.00  0.94           N  
ATOM   2013  CA  GLY A 262       7.895  17.526  38.750  1.00  0.94           C  
ATOM   2014  C   GLY A 262       9.017  16.649  39.271  1.00  0.95           C  
ATOM   2015  O   GLY A 262       9.822  16.133  38.493  1.00  0.94           O  
ATOM   2016  N   TYR A 263       9.113  16.438  40.539  1.00  0.94           N  
ATOM   2017  CA  TYR A 263      10.083  15.487  41.070  1.00  0.95           C  
ATOM   2018  C   TYR A 263       9.810  14.081  40.551  1.00  0.95           C  
ATOM   2019  CB  TYR A 263      10.057  15.492  42.602  1.00  0.95           C  
ATOM   2020  O   TYR A 263       8.687  13.582  40.652  1.00  0.95           O  
ATOM   2021  CG  TYR A 263      11.189  14.715  43.231  1.00  0.94           C  
ATOM   2022  CD1 TYR A 263      12.433  15.305  43.440  1.00  0.93           C  
ATOM   2023  CD2 TYR A 263      11.016  13.390  43.615  1.00  0.93           C  
ATOM   2024  CE1 TYR A 263      13.479  14.593  44.017  1.00  0.92           C  
ATOM   2025  CE2 TYR A 263      12.055  12.668  44.193  1.00  0.92           C  
ATOM   2026  OH  TYR A 263      14.313  12.567  44.962  1.00  0.90           O  
ATOM   2027  CZ  TYR A 263      13.281  13.277  44.390  1.00  0.91           C  
ATOM   2028  N   LYS A 264      10.841  13.443  39.998  1.00  0.95           N  
ATOM   2029  CA  LYS A 264      10.740  12.110  39.411  1.00  0.96           C  
ATOM   2030  C   LYS A 264      11.464  11.076  40.270  1.00  0.96           C  
ATOM   2031  CB  LYS A 264      11.310  12.104  37.992  1.00  0.96           C  
ATOM   2032  O   LYS A 264      12.589  11.309  40.716  1.00  0.95           O  
ATOM   2033  CG  LYS A 264      10.521  12.950  37.004  1.00  0.95           C  
ATOM   2034  CD  LYS A 264      11.039  12.779  35.582  1.00  0.94           C  
ATOM   2035  CE  LYS A 264      10.226  13.596  34.587  1.00  0.93           C  
ATOM   2036  NZ  LYS A 264      10.587  13.269  33.176  1.00  0.90           N  
ATOM   2037  N   VAL A 265      10.853   9.883  40.424  1.00  0.96           N  
ATOM   2038  CA  VAL A 265      11.388   8.782  41.218  1.00  0.96           C  
ATOM   2039  C   VAL A 265      11.202   7.465  40.468  1.00  0.97           C  
ATOM   2040  CB  VAL A 265      10.715   8.705  42.607  1.00  0.94           C  
ATOM   2041  O   VAL A 265      10.131   7.204  39.916  1.00  0.97           O  
ATOM   2042  CG1 VAL A 265      11.230   7.498  43.389  1.00  0.75           C  
ATOM   2043  CG2 VAL A 265      10.956   9.995  43.389  1.00  0.75           C  
ATOM   2044  N   GLN A 266      12.254   6.721  40.406  1.00  0.97           N  
ATOM   2045  CA  GLN A 266      12.180   5.334  39.959  1.00  0.97           C  
ATOM   2046  C   GLN A 266      11.665   4.425  41.071  1.00  0.97           C  
ATOM   2047  CB  GLN A 266      13.550   4.851  39.478  1.00  0.96           C  
ATOM   2048  O   GLN A 266      12.234   4.388  42.164  1.00  0.96           O  
ATOM   2049  CG  GLN A 266      13.520   3.481  38.814  1.00  0.93           C  
ATOM   2050  CD  GLN A 266      14.896   3.006  38.386  1.00  0.90           C  
ATOM   2051  NE2 GLN A 266      14.990   2.478  37.171  1.00  0.89           N  
ATOM   2052  OE1 GLN A 266      15.867   3.114  39.142  1.00  0.89           O  
ATOM   2053  N   VAL A 267      10.648   3.694  40.874  1.00  0.97           N  
ATOM   2054  CA  VAL A 267      10.206   2.597  41.729  1.00  0.97           C  
ATOM   2055  C   VAL A 267      10.728   1.271  41.179  1.00  0.96           C  
ATOM   2056  CB  VAL A 267       8.667   2.554  41.849  1.00  0.97           C  
ATOM   2057  O   VAL A 267      10.429   0.903  40.040  1.00  0.95           O  
ATOM   2058  CG1 VAL A 267       8.231   1.474  42.837  1.00  0.96           C  
ATOM   2059  CG2 VAL A 267       8.127   3.919  42.273  1.00  0.96           C  
ATOM   2060  N   TRP A 268      11.538   0.603  41.980  1.00  0.95           N  
ATOM   2061  CA  TRP A 268      12.111  -0.693  41.630  1.00  0.96           C  
ATOM   2062  C   TRP A 268      12.099  -1.635  42.829  1.00  0.93           C  
ATOM   2063  CB  TRP A 268      13.541  -0.526  41.110  1.00  0.94           C  
ATOM   2064  O   TRP A 268      12.943  -1.524  43.722  1.00  0.89           O  
ATOM   2065  CG  TRP A 268      14.142  -1.786  40.564  1.00  0.90           C  
ATOM   2066  CD1 TRP A 268      13.519  -2.992  40.400  1.00  0.85           C  
ATOM   2067  CD2 TRP A 268      15.488  -1.965  40.114  1.00  0.86           C  
ATOM   2068  CE2 TRP A 268      15.612  -3.307  39.690  1.00  0.86           C  
ATOM   2069  CE3 TRP A 268      16.603  -1.121  40.028  1.00  0.79           C  
ATOM   2070  NE1 TRP A 268      14.397  -3.911  39.874  1.00  0.82           N  
ATOM   2071  CH2 TRP A 268      17.883  -2.976  39.112  1.00  0.84           C  
ATOM   2072  CZ2 TRP A 268      16.808  -3.823  39.186  1.00  0.84           C  
ATOM   2073  CZ3 TRP A 268      17.793  -1.637  39.527  1.00  0.83           C  
ATOM   2074  N   PRO A 269      11.097  -2.585  42.890  1.00  0.94           N  
ATOM   2075  CA  PRO A 269      11.023  -3.541  43.997  1.00  0.94           C  
ATOM   2076  C   PRO A 269      12.300  -4.363  44.153  1.00  0.93           C  
ATOM   2077  CB  PRO A 269       9.841  -4.435  43.613  1.00  0.93           C  
ATOM   2078  O   PRO A 269      12.833  -4.875  43.165  1.00  0.93           O  
ATOM   2079  CG  PRO A 269       9.011  -3.597  42.695  1.00  0.92           C  
ATOM   2080  CD  PRO A 269       9.928  -2.740  41.871  1.00  0.93           C  
ATOM   2081  N   THR A 270      12.780  -4.469  45.352  1.00  0.91           N  
ATOM   2082  CA  THR A 270      13.982  -5.232  45.669  1.00  0.92           C  
ATOM   2083  C   THR A 270      13.829  -6.688  45.238  1.00  0.91           C  
ATOM   2084  CB  THR A 270      14.303  -5.170  47.173  1.00  0.90           C  
ATOM   2085  O   THR A 270      12.863  -7.354  45.615  1.00  0.90           O  
ATOM   2086  CG2 THR A 270      15.603  -5.902  47.490  1.00  0.85           C  
ATOM   2087  OG1 THR A 270      14.430  -3.800  47.573  1.00  0.89           O  
ATOM   2088  N   GLY A 271      14.718  -7.167  44.505  1.00  0.92           N  
ATOM   2089  CA  GLY A 271      14.734  -8.542  44.032  1.00  0.93           C  
ATOM   2090  C   GLY A 271      13.923  -8.747  42.766  1.00  0.92           C  
ATOM   2091  O   GLY A 271      13.913  -9.842  42.200  1.00  0.91           O  
ATOM   2092  N   SER A 272      13.210  -7.761  42.235  1.00  0.94           N  
ATOM   2093  CA  SER A 272      12.481  -7.840  40.973  1.00  0.94           C  
ATOM   2094  C   SER A 272      13.421  -7.689  39.782  1.00  0.94           C  
ATOM   2095  CB  SER A 272      11.393  -6.766  40.914  1.00  0.93           C  
ATOM   2096  O   SER A 272      14.528  -7.166  39.920  1.00  0.93           O  
ATOM   2097  OG  SER A 272      11.967  -5.472  40.852  1.00  0.76           O  
ATOM   2098  N   LYS A 273      13.040  -8.173  38.609  1.00  0.94           N  
ATOM   2099  CA  LYS A 273      13.772  -8.001  37.357  1.00  0.95           C  
ATOM   2100  C   LYS A 273      13.795  -6.536  36.931  1.00  0.95           C  
ATOM   2101  CB  LYS A 273      13.153  -8.858  36.252  1.00  0.94           C  
ATOM   2102  O   LYS A 273      12.873  -5.779  37.242  1.00  0.95           O  
ATOM   2103  CG  LYS A 273      13.243 -10.356  36.506  1.00  0.92           C  
ATOM   2104  CD  LYS A 273      12.689 -11.157  35.335  1.00  0.91           C  
ATOM   2105  CE  LYS A 273      12.782 -12.655  35.587  1.00  0.90           C  
ATOM   2106  NZ  LYS A 273      12.265 -13.445  34.430  1.00  0.90           N  
ATOM   2107  N   PRO A 274      14.826  -6.118  36.163  1.00  0.92           N  
ATOM   2108  CA  PRO A 274      14.945  -4.727  35.722  1.00  0.94           C  
ATOM   2109  C   PRO A 274      13.729  -4.253  34.929  1.00  0.94           C  
ATOM   2110  CB  PRO A 274      16.198  -4.742  34.843  1.00  0.92           C  
ATOM   2111  O   PRO A 274      13.384  -3.070  34.970  1.00  0.94           O  
ATOM   2112  CG  PRO A 274      17.065  -5.808  35.431  1.00  0.91           C  
ATOM   2113  CD  PRO A 274      16.187  -6.939  35.885  1.00  0.91           C  
ATOM   2114  N   GLU A 275      12.965  -5.110  34.336  1.00  0.92           N  
ATOM   2115  CA  GLU A 275      11.772  -4.872  33.529  1.00  0.93           C  
ATOM   2116  C   GLU A 275      10.579  -4.499  34.404  1.00  0.93           C  
ATOM   2117  CB  GLU A 275      11.440  -6.105  32.684  1.00  0.91           C  
ATOM   2118  O   GLU A 275       9.549  -4.047  33.898  1.00  0.92           O  
ATOM   2119  CG  GLU A 275      12.548  -6.508  31.722  1.00  0.88           C  
ATOM   2120  CD  GLU A 275      13.620  -7.370  32.369  1.00  0.84           C  
ATOM   2121  OE1 GLU A 275      13.535  -7.629  33.591  1.00  0.85           O  
ATOM   2122  OE2 GLU A 275      14.553  -7.789  31.648  1.00  0.86           O  
ATOM   2123  N   SER A 276      10.656  -4.672  35.671  1.00  0.94           N  
ATOM   2124  CA  SER A 276       9.564  -4.374  36.591  1.00  0.95           C  
ATOM   2125  C   SER A 276       9.697  -2.970  37.171  1.00  0.95           C  
ATOM   2126  CB  SER A 276       9.522  -5.400  37.724  1.00  0.93           C  
ATOM   2127  O   SER A 276       8.946  -2.590  38.071  1.00  0.94           O  
ATOM   2128  OG  SER A 276       9.451  -6.718  37.207  1.00  0.87           O  
ATOM   2129  N   ARG A 277      10.675  -2.187  36.767  1.00  0.97           N  
ATOM   2130  CA  ARG A 277      10.852  -0.828  37.267  1.00  0.97           C  
ATOM   2131  C   ARG A 277       9.956   0.152  36.518  1.00  0.97           C  
ATOM   2132  CB  ARG A 277      12.316  -0.396  37.147  1.00  0.95           C  
ATOM   2133  O   ARG A 277       9.726  -0.001  35.317  1.00  0.97           O  
ATOM   2134  CG  ARG A 277      12.793  -0.232  35.713  1.00  0.87           C  
ATOM   2135  CD  ARG A 277      14.288   0.049  35.645  1.00  0.86           C  
ATOM   2136  NE  ARG A 277      14.734   0.268  34.272  1.00  0.82           N  
ATOM   2137  NH1 ARG A 277      16.984   0.328  34.793  1.00  0.79           N  
ATOM   2138  NH2 ARG A 277      16.297   0.592  32.621  1.00  0.75           N  
ATOM   2139  CZ  ARG A 277      16.004   0.395  33.899  1.00  0.75           C  
ATOM   2140  N   TYR A 278       9.458   1.154  37.108  1.00  0.97           N  
ATOM   2141  CA  TYR A 278       8.687   2.240  36.514  1.00  0.97           C  
ATOM   2142  C   TYR A 278       9.021   3.572  37.175  1.00  0.97           C  
ATOM   2143  CB  TYR A 278       7.185   1.961  36.631  1.00  0.97           C  
ATOM   2144  O   TYR A 278       9.654   3.605  38.233  1.00  0.97           O  
ATOM   2145  CG  TYR A 278       6.709   1.788  38.053  1.00  0.97           C  
ATOM   2146  CD1 TYR A 278       6.835   0.564  38.706  1.00  0.96           C  
ATOM   2147  CD2 TYR A 278       6.132   2.847  38.745  1.00  0.96           C  
ATOM   2148  CE1 TYR A 278       6.396   0.400  40.016  1.00  0.95           C  
ATOM   2149  CE2 TYR A 278       5.690   2.694  40.055  1.00  0.95           C  
ATOM   2150  OH  TYR A 278       5.390   1.312  41.978  1.00  0.95           O  
ATOM   2151  CZ  TYR A 278       5.826   1.469  40.681  1.00  0.95           C  
ATOM   2152  N   TRP A 279       8.724   4.628  36.566  1.00  0.97           N  
ATOM   2153  CA  TRP A 279       9.002   5.980  37.041  1.00  0.97           C  
ATOM   2154  C   TRP A 279       7.710   6.706  37.403  1.00  0.97           C  
ATOM   2155  CB  TRP A 279       9.770   6.775  35.982  1.00  0.97           C  
ATOM   2156  O   TRP A 279       6.716   6.614  36.680  1.00  0.96           O  
ATOM   2157  CG  TRP A 279      11.183   6.316  35.782  1.00  0.94           C  
ATOM   2158  CD1 TRP A 279      11.605   5.240  35.051  1.00  0.88           C  
ATOM   2159  CD2 TRP A 279      12.362   6.917  36.327  1.00  0.89           C  
ATOM   2160  CE2 TRP A 279      13.464   6.154  35.883  1.00  0.88           C  
ATOM   2161  CE3 TRP A 279      12.593   8.030  37.147  1.00  0.87           C  
ATOM   2162  NE1 TRP A 279      12.975   5.138  35.107  1.00  0.91           N  
ATOM   2163  CH2 TRP A 279      14.978   7.561  37.037  1.00  0.90           C  
ATOM   2164  CZ2 TRP A 279      14.779   6.468  36.233  1.00  0.91           C  
ATOM   2165  CZ3 TRP A 279      13.903   8.341  37.495  1.00  0.90           C  
ATOM   2166  N   LEU A 280       7.731   7.414  38.520  1.00  0.97           N  
ATOM   2167  CA  LEU A 280       6.650   8.271  38.995  1.00  0.97           C  
ATOM   2168  C   LEU A 280       7.107   9.723  39.086  1.00  0.97           C  
ATOM   2169  CB  LEU A 280       6.150   7.794  40.361  1.00  0.97           C  
ATOM   2170  O   LEU A 280       8.259   9.995  39.430  1.00  0.96           O  
ATOM   2171  CG  LEU A 280       5.584   6.374  40.419  1.00  0.97           C  
ATOM   2172  CD1 LEU A 280       5.162   6.030  41.843  1.00  0.96           C  
ATOM   2173  CD2 LEU A 280       4.410   6.227  39.457  1.00  0.96           C  
ATOM   2174  N   GLN A 281       6.192  10.649  38.817  1.00  0.97           N  
ATOM   2175  CA  GLN A 281       6.370  12.091  38.953  1.00  0.97           C  
ATOM   2176  C   GLN A 281       5.331  12.687  39.899  1.00  0.96           C  
ATOM   2177  CB  GLN A 281       6.286  12.774  37.586  1.00  0.96           C  
ATOM   2178  O   GLN A 281       4.147  12.355  39.819  1.00  0.96           O  
ATOM   2179  CG  GLN A 281       6.532  14.276  37.633  1.00  0.94           C  
ATOM   2180  CD  GLN A 281       6.601  14.902  36.253  1.00  0.92           C  
ATOM   2181  NE2 GLN A 281       5.892  16.011  36.069  1.00  0.91           N  
ATOM   2182  OE1 GLN A 281       7.287  14.395  35.360  1.00  0.92           O  
ATOM   2183  N   ALA A 282       5.839  13.539  40.799  1.00  0.96           N  
ATOM   2184  CA  ALA A 282       4.970  14.290  41.701  1.00  0.96           C  
ATOM   2185  C   ALA A 282       4.209  15.379  40.949  1.00  0.95           C  
ATOM   2186  CB  ALA A 282       5.784  14.903  42.837  1.00  0.95           C  
ATOM   2187  O   ALA A 282       4.807  16.349  40.476  1.00  0.94           O  
ATOM   2188  N   GLU A 283       2.878  15.281  40.919  1.00  0.97           N  
ATOM   2189  CA  GLU A 283       1.973  16.301  40.397  1.00  0.96           C  
ATOM   2190  C   GLU A 283       1.261  17.037  41.527  1.00  0.96           C  
ATOM   2191  CB  GLU A 283       0.947  15.675  39.448  1.00  0.95           C  
ATOM   2192  O   GLU A 283       0.776  16.413  42.474  1.00  0.95           O  
ATOM   2193  CG  GLU A 283       1.545  15.165  38.145  1.00  0.90           C  
ATOM   2194  CD  GLU A 283       0.496  14.768  37.119  1.00  0.87           C  
ATOM   2195  OE1 GLU A 283      -0.711  14.779  37.449  1.00  0.87           O  
ATOM   2196  OE2 GLU A 283       0.885  14.441  35.975  1.00  0.87           O  
ATOM   2197  N   PRO A 284       1.210  18.359  41.381  1.00  0.95           N  
ATOM   2198  CA  PRO A 284       0.531  19.103  42.445  1.00  0.95           C  
ATOM   2199  C   PRO A 284      -0.941  18.721  42.584  1.00  0.94           C  
ATOM   2200  CB  PRO A 284       0.677  20.561  42.003  1.00  0.93           C  
ATOM   2201  O   PRO A 284      -1.653  18.616  41.582  1.00  0.94           O  
ATOM   2202  CG  PRO A 284       0.745  20.504  40.511  1.00  0.91           C  
ATOM   2203  CD  PRO A 284       1.403  19.214  40.113  1.00  0.91           C  
ATOM   2204  N   LYS A 285      -1.302  18.527  43.831  1.00  0.96           N  
ATOM   2205  CA  LYS A 285      -2.682  18.370  44.280  1.00  0.95           C  
ATOM   2206  C   LYS A 285      -3.076  19.482  45.247  1.00  0.92           C  
ATOM   2207  CB  LYS A 285      -2.879  17.005  44.942  1.00  0.94           C  
ATOM   2208  O   LYS A 285      -2.253  20.334  45.590  1.00  0.88           O  
ATOM   2209  CG  LYS A 285      -4.337  16.614  45.133  1.00  0.89           C  
ATOM   2210  CD  LYS A 285      -4.468  15.225  45.745  1.00  0.83           C  
ATOM   2211  CE  LYS A 285      -5.925  14.857  45.992  1.00  0.82           C  
ATOM   2212  NZ  LYS A 285      -6.053  13.543  46.690  1.00  0.81           N  
ATOM   2213  N   GLU A 286      -4.353  19.459  45.807  1.00  0.93           N  
ATOM   2214  CA  GLU A 286      -4.820  20.466  46.755  1.00  0.93           C  
ATOM   2215  C   GLU A 286      -4.005  20.431  48.044  1.00  0.91           C  
ATOM   2216  CB  GLU A 286      -6.305  20.263  47.067  1.00  0.91           C  
ATOM   2217  O   GLU A 286      -3.725  19.357  48.579  1.00  0.89           O  
ATOM   2218  CG  GLU A 286      -7.221  20.494  45.873  1.00  0.86           C  
ATOM   2219  CD  GLU A 286      -8.694  20.305  46.202  1.00  0.83           C  
ATOM   2220  OE1 GLU A 286      -9.017  19.948  47.358  1.00  0.85           O  
ATOM   2221  OE2 GLU A 286      -9.531  20.514  45.296  1.00  0.86           O  
ATOM   2222  N   GLY A 287      -3.530  21.654  48.603  1.00  0.87           N  
ATOM   2223  CA  GLY A 287      -2.940  21.793  49.925  1.00  0.86           C  
ATOM   2224  C   GLY A 287      -1.499  21.322  49.989  1.00  0.82           C  
ATOM   2225  O   GLY A 287      -1.104  20.643  50.939  1.00  0.73           O  
ATOM   2226  N   ASN A 288      -0.640  21.588  48.927  1.00  0.86           N  
ATOM   2227  CA  ASN A 288       0.765  21.215  48.803  1.00  0.88           C  
ATOM   2228  C   ASN A 288       0.943  19.700  48.781  1.00  0.89           C  
ATOM   2229  CB  ASN A 288       1.587  21.829  49.938  1.00  0.84           C  
ATOM   2230  O   ASN A 288       2.052  19.197  48.968  1.00  0.87           O  
ATOM   2231  CG  ASN A 288       1.653  23.342  49.859  1.00  0.79           C  
ATOM   2232  ND2 ASN A 288       2.127  23.971  50.927  1.00  0.79           N  
ATOM   2233  OD1 ASN A 288       1.279  23.940  48.846  1.00  0.77           O  
ATOM   2234  N   LEU A 289      -0.065  18.881  48.774  1.00  0.93           N  
ATOM   2235  CA  LEU A 289      -0.004  17.440  48.555  1.00  0.94           C  
ATOM   2236  C   LEU A 289       0.304  17.124  47.095  1.00  0.95           C  
ATOM   2237  CB  LEU A 289      -1.323  16.779  48.965  1.00  0.93           C  
ATOM   2238  O   LEU A 289      -0.023  17.910  46.203  1.00  0.95           O  
ATOM   2239  CG  LEU A 289      -1.716  16.907  50.437  1.00  0.93           C  
ATOM   2240  CD1 LEU A 289      -3.084  16.277  50.677  1.00  0.92           C  
ATOM   2241  CD2 LEU A 289      -0.661  16.264  51.331  1.00  0.92           C  
ATOM   2242  N   VAL A 290       0.885  16.010  46.874  1.00  0.95           N  
ATOM   2243  CA  VAL A 290       1.189  15.569  45.517  1.00  0.95           C  
ATOM   2244  C   VAL A 290       0.513  14.227  45.246  1.00  0.96           C  
ATOM   2245  CB  VAL A 290       2.712  15.455  45.285  1.00  0.94           C  
ATOM   2246  O   VAL A 290       0.301  13.435  46.167  1.00  0.95           O  
ATOM   2247  CG1 VAL A 290       3.380  16.824  45.404  1.00  0.90           C  
ATOM   2248  CG2 VAL A 290       3.330  14.469  46.275  1.00  0.90           C  
ATOM   2249  N   SER A 291       0.166  14.022  43.961  1.00  0.97           N  
ATOM   2250  CA  SER A 291      -0.132  12.697  43.427  1.00  0.97           C  
ATOM   2251  C   SER A 291       1.011  12.180  42.559  1.00  0.97           C  
ATOM   2252  CB  SER A 291      -1.427  12.726  42.614  1.00  0.96           C  
ATOM   2253  O   SER A 291       1.542  12.913  41.722  1.00  0.97           O  
ATOM   2254  OG  SER A 291      -1.313  13.615  41.517  1.00  0.87           O  
ATOM   2255  N   TRP A 292       1.357  10.925  42.764  1.00  0.96           N  
ATOM   2256  CA  TRP A 292       2.417  10.287  41.989  1.00  0.97           C  
ATOM   2257  C   TRP A 292       1.847   9.593  40.757  1.00  0.96           C  
ATOM   2258  CB  TRP A 292       3.181   9.279  42.851  1.00  0.97           C  
ATOM   2259  O   TRP A 292       1.105   8.614  40.876  1.00  0.94           O  
ATOM   2260  CG  TRP A 292       3.962   9.903  43.970  1.00  0.97           C  
ATOM   2261  CD1 TRP A 292       3.557  10.066  45.265  1.00  0.96           C  
ATOM   2262  CD2 TRP A 292       5.281  10.450  43.889  1.00  0.96           C  
ATOM   2263  CE2 TRP A 292       5.615  10.929  45.175  1.00  0.96           C  
ATOM   2264  CE3 TRP A 292       6.215  10.582  42.852  1.00  0.96           C  
ATOM   2265  NE1 TRP A 292       4.547  10.683  45.995  1.00  0.96           N  
ATOM   2266  CH2 TRP A 292       7.740  11.646  44.420  1.00  0.95           C  
ATOM   2267  CZ2 TRP A 292       6.845  11.530  45.452  1.00  0.95           C  
ATOM   2268  CZ3 TRP A 292       7.439  11.180  43.130  1.00  0.95           C  
ATOM   2269  N   LYS A 293       2.220  10.083  39.598  1.00  0.97           N  
ATOM   2270  CA  LYS A 293       1.760   9.550  38.319  1.00  0.98           C  
ATOM   2271  C   LYS A 293       2.920   8.965  37.518  1.00  0.98           C  
ATOM   2272  CB  LYS A 293       1.057  10.637  37.505  1.00  0.97           C  
ATOM   2273  O   LYS A 293       4.048   9.455  37.602  1.00  0.98           O  
ATOM   2274  CG  LYS A 293      -0.241  11.132  38.125  1.00  0.92           C  
ATOM   2275  CD  LYS A 293      -1.005  12.042  37.172  1.00  0.89           C  
ATOM   2276  CE  LYS A 293      -2.262  12.606  37.822  1.00  0.85           C  
ATOM   2277  NZ  LYS A 293      -2.844  13.726  37.024  1.00  0.84           N  
ATOM   2278  N   GLU A 294       2.640   7.991  36.772  1.00  0.98           N  
ATOM   2279  CA  GLU A 294       3.634   7.389  35.889  1.00  0.98           C  
ATOM   2280  C   GLU A 294       4.203   8.417  34.916  1.00  0.98           C  
ATOM   2281  CB  GLU A 294       3.027   6.214  35.118  1.00  0.97           C  
ATOM   2282  O   GLU A 294       3.469   9.261  34.397  1.00  0.98           O  
ATOM   2283  CG  GLU A 294       4.061   5.269  34.522  1.00  0.92           C  
ATOM   2284  CD  GLU A 294       3.447   4.035  33.881  1.00  0.86           C  
ATOM   2285  OE1 GLU A 294       2.212   3.855  33.972  1.00  0.87           O  
ATOM   2286  OE2 GLU A 294       4.208   3.241  33.284  1.00  0.86           O  
ATOM   2287  N   THR A 295       5.525   8.310  34.688  1.00  0.98           N  
ATOM   2288  CA  THR A 295       6.208   9.258  33.815  1.00  0.98           C  
ATOM   2289  C   THR A 295       7.393   8.596  33.118  1.00  0.98           C  
ATOM   2290  CB  THR A 295       6.694  10.490  34.600  1.00  0.97           C  
ATOM   2291  O   THR A 295       7.743   7.455  33.427  1.00  0.97           O  
ATOM   2292  CG2 THR A 295       7.897  10.147  35.473  1.00  0.95           C  
ATOM   2293  OG1 THR A 295       7.067  11.521  33.677  1.00  0.95           O  
ATOM   2294  N   ILE A 296       7.967   9.343  32.232  1.00  0.97           N  
ATOM   2295  CA  ILE A 296       9.166   8.930  31.511  1.00  0.97           C  
ATOM   2296  C   ILE A 296      10.390   9.089  32.411  1.00  0.96           C  
ATOM   2297  CB  ILE A 296       9.349   9.740  30.208  1.00  0.96           C  
ATOM   2298  O   ILE A 296      10.448  10.005  33.234  1.00  0.96           O  
ATOM   2299  CG1 ILE A 296      10.450   9.117  29.342  1.00  0.88           C  
ATOM   2300  CG2 ILE A 296       9.664  11.206  30.523  1.00  0.88           C  
ATOM   2301  CD1 ILE A 296      10.463   9.616  27.904  1.00  0.84           C  
ATOM   2302  N   ALA A 297      11.372   8.161  32.278  1.00  0.96           N  
ATOM   2303  CA  ALA A 297      12.644   8.196  32.994  1.00  0.96           C  
ATOM   2304  C   ALA A 297      13.401   9.490  32.704  1.00  0.96           C  
ATOM   2305  CB  ALA A 297      13.500   6.988  32.619  1.00  0.96           C  
ATOM   2306  O   ALA A 297      13.144  10.154  31.697  1.00  0.95           O  
ATOM   2307  N   ALA A 298      14.319   9.800  33.604  1.00  0.94           N  
ATOM   2308  CA  ALA A 298      15.229  10.921  33.385  1.00  0.94           C  
ATOM   2309  C   ALA A 298      16.304  10.564  32.362  1.00  0.94           C  
ATOM   2310  CB  ALA A 298      15.872  11.349  34.702  1.00  0.93           C  
ATOM   2311  O   ALA A 298      16.747   9.416  32.294  1.00  0.94           O  
ATOM   2312  N   ASP A 299      16.702  11.581  31.600  1.00  0.94           N  
ATOM   2313  CA  ASP A 299      17.838  11.570  30.683  1.00  0.94           C  
ATOM   2314  C   ASP A 299      17.691  10.465  29.639  1.00  0.93           C  
ATOM   2315  CB  ASP A 299      19.148  11.394  31.453  1.00  0.93           C  
ATOM   2316  O   ASP A 299      18.687   9.914  29.165  1.00  0.92           O  
ATOM   2317  CG  ASP A 299      20.370  11.790  30.643  1.00  0.92           C  
ATOM   2318  OD1 ASP A 299      20.266  12.689  29.781  1.00  0.91           O  
ATOM   2319  OD2 ASP A 299      21.447  11.194  30.866  1.00  0.90           O  
ATOM   2320  N   VAL A 300      16.503  10.170  29.087  1.00  0.95           N  
ATOM   2321  CA  VAL A 300      16.219   9.232  28.006  1.00  0.95           C  
ATOM   2322  C   VAL A 300      15.645   9.984  26.807  1.00  0.95           C  
ATOM   2323  CB  VAL A 300      15.242   8.124  28.458  1.00  0.93           C  
ATOM   2324  O   VAL A 300      15.060  11.058  26.962  1.00  0.94           O  
ATOM   2325  CG1 VAL A 300      15.860   7.280  29.572  1.00  0.84           C  
ATOM   2326  CG2 VAL A 300      13.919   8.734  28.918  1.00  0.84           C  
ATOM   2327  N   LEU A 301      15.738   9.448  25.651  1.00  0.95           N  
ATOM   2328  CA  LEU A 301      15.182   9.981  24.413  1.00  0.95           C  
ATOM   2329  C   LEU A 301      13.658   9.973  24.453  1.00  0.96           C  
ATOM   2330  CB  LEU A 301      15.677   9.172  23.211  1.00  0.95           C  
ATOM   2331  O   LEU A 301      13.049   8.983  24.867  1.00  0.96           O  
ATOM   2332  CG  LEU A 301      17.173   9.257  22.905  1.00  0.92           C  
ATOM   2333  CD1 LEU A 301      17.545   8.277  21.798  1.00  0.90           C  
ATOM   2334  CD2 LEU A 301      17.560  10.681  22.519  1.00  0.90           C  
ATOM   2335  N   LEU A 302      13.021  11.023  23.985  1.00  0.95           N  
ATOM   2336  CA  LEU A 302      11.582  11.227  24.101  1.00  0.96           C  
ATOM   2337  C   LEU A 302      10.838  10.500  22.985  1.00  0.95           C  
ATOM   2338  CB  LEU A 302      11.247  12.721  24.065  1.00  0.95           C  
ATOM   2339  O   LEU A 302       9.724  10.013  23.191  1.00  0.94           O  
ATOM   2340  CG  LEU A 302      11.704  13.547  25.268  1.00  0.92           C  
ATOM   2341  CD1 LEU A 302      11.258  14.997  25.115  1.00  0.89           C  
ATOM   2342  CD2 LEU A 302      11.165  12.950  26.563  1.00  0.89           C  
ATOM   2343  N   GLY A 303      11.392  10.467  21.800  1.00  0.94           N  
ATOM   2344  CA  GLY A 303      10.702   9.872  20.665  1.00  0.94           C  
ATOM   2345  C   GLY A 303      11.478   9.991  19.367  1.00  0.94           C  
ATOM   2346  O   GLY A 303      12.709  10.058  19.377  1.00  0.92           O  
ATOM   2347  N   PHE A 304      10.829  10.050  18.238  1.00  0.93           N  
ATOM   2348  CA  PHE A 304      11.419  10.052  16.904  1.00  0.92           C  
ATOM   2349  C   PHE A 304      11.474  11.465  16.338  1.00  0.92           C  
ATOM   2350  CB  PHE A 304      10.625   9.139  15.963  1.00  0.88           C  
ATOM   2351  O   PHE A 304      10.684  12.328  16.729  1.00  0.90           O  
ATOM   2352  CG  PHE A 304       9.785   8.115  16.676  1.00  0.75           C  
ATOM   2353  CD1 PHE A 304      10.364   6.971  17.211  1.00  0.68           C  
ATOM   2354  CD2 PHE A 304       8.415   8.297  16.812  1.00  0.68           C  
ATOM   2355  CE1 PHE A 304       9.588   6.021  17.872  1.00  0.62           C  
ATOM   2356  CE2 PHE A 304       7.633   7.352  17.471  1.00  0.59           C  
ATOM   2357  CZ  PHE A 304       8.222   6.215  17.999  1.00  0.64           C  
ATOM   2358  N   ASP A 305      12.341  11.691  15.474  1.00  0.94           N  
ATOM   2359  CA  ASP A 305      12.304  12.861  14.601  1.00  0.95           C  
ATOM   2360  C   ASP A 305      11.134  12.779  13.624  1.00  0.95           C  
ATOM   2361  CB  ASP A 305      13.621  13.001  13.835  1.00  0.94           C  
ATOM   2362  O   ASP A 305      11.179  12.018  12.655  1.00  0.94           O  
ATOM   2363  CG  ASP A 305      13.642  14.204  12.909  1.00  0.93           C  
ATOM   2364  OD1 ASP A 305      12.682  15.004  12.925  1.00  0.92           O  
ATOM   2365  OD2 ASP A 305      14.628  14.353  12.155  1.00  0.92           O  
ATOM   2366  N   LYS A 306      10.136  13.607  13.795  1.00  0.94           N  
ATOM   2367  CA  LYS A 306       8.877  13.581  13.057  1.00  0.94           C  
ATOM   2368  C   LYS A 306       9.107  13.818  11.568  1.00  0.94           C  
ATOM   2369  CB  LYS A 306       7.908  14.627  13.611  1.00  0.93           C  
ATOM   2370  O   LYS A 306       8.342  13.333  10.731  1.00  0.94           O  
ATOM   2371  CG  LYS A 306       7.491  14.383  15.054  1.00  0.91           C  
ATOM   2372  CD  LYS A 306       6.379  15.331  15.483  1.00  0.89           C  
ATOM   2373  CE  LYS A 306       5.932  15.060  16.913  1.00  0.86           C  
ATOM   2374  NZ  LYS A 306       4.668  15.783  17.245  1.00  0.86           N  
ATOM   2375  N   GLY A 307      10.168  14.498  11.181  1.00  0.94           N  
ATOM   2376  CA  GLY A 307      10.537  14.765   9.799  1.00  0.95           C  
ATOM   2377  C   GLY A 307      11.078  13.544   9.080  1.00  0.95           C  
ATOM   2378  O   GLY A 307      11.285  13.574   7.865  1.00  0.94           O  
ATOM   2379  N   THR A 308      11.233  12.441   9.793  1.00  0.96           N  
ATOM   2380  CA  THR A 308      11.736  11.207   9.198  1.00  0.96           C  
ATOM   2381  C   THR A 308      10.630  10.159   9.110  1.00  0.96           C  
ATOM   2382  CB  THR A 308      12.920  10.641  10.003  1.00  0.96           C  
ATOM   2383  O   THR A 308      10.803   9.118   8.473  1.00  0.96           O  
ATOM   2384  CG2 THR A 308      14.055  11.656  10.100  1.00  0.93           C  
ATOM   2385  OG1 THR A 308      12.477  10.310  11.325  1.00  0.93           O  
ATOM   2386  N   MET A 309       9.493  10.426   9.706  1.00  0.97           N  
ATOM   2387  CA  MET A 309       8.338   9.534   9.745  1.00  0.97           C  
ATOM   2388  C   MET A 309       7.409   9.795   8.564  1.00  0.97           C  
ATOM   2389  CB  MET A 309       7.573   9.701  11.059  1.00  0.97           C  
ATOM   2390  O   MET A 309       7.485  10.848   7.930  1.00  0.97           O  
ATOM   2391  CG  MET A 309       8.349   9.243  12.283  1.00  0.97           C  
ATOM   2392  SD  MET A 309       8.804   7.467  12.203  1.00  0.96           S  
ATOM   2393  CE  MET A 309       7.183   6.708  12.498  1.00  0.95           C  
ATOM   2394  N   PRO A 310       6.521   8.853   8.185  1.00  0.97           N  
ATOM   2395  CA  PRO A 310       5.572   9.063   7.089  1.00  0.97           C  
ATOM   2396  C   PRO A 310       4.760  10.346   7.249  1.00  0.97           C  
ATOM   2397  CB  PRO A 310       4.667   7.831   7.164  1.00  0.97           C  
ATOM   2398  O   PRO A 310       4.230  10.615   8.330  1.00  0.97           O  
ATOM   2399  CG  PRO A 310       5.522   6.766   7.771  1.00  0.97           C  
ATOM   2400  CD  PRO A 310       6.392   7.393   8.822  1.00  0.97           C  
ATOM   2401  N   TYR A 311       4.694  11.090   6.178  1.00  0.97           N  
ATOM   2402  CA  TYR A 311       3.806  12.246   6.119  1.00  0.97           C  
ATOM   2403  C   TYR A 311       2.360  11.813   5.911  1.00  0.97           C  
ATOM   2404  CB  TYR A 311       4.234  13.196   4.996  1.00  0.96           C  
ATOM   2405  O   TYR A 311       2.098  10.688   5.479  1.00  0.96           O  
ATOM   2406  CG  TYR A 311       5.263  14.215   5.422  1.00  0.93           C  
ATOM   2407  CD1 TYR A 311       4.971  15.577   5.404  1.00  0.88           C  
ATOM   2408  CD2 TYR A 311       6.528  13.818   5.842  1.00  0.87           C  
ATOM   2409  CE1 TYR A 311       5.917  16.520   5.793  1.00  0.87           C  
ATOM   2410  CE2 TYR A 311       7.481  14.752   6.233  1.00  0.84           C  
ATOM   2411  OH  TYR A 311       8.106  17.028   6.593  1.00  0.82           O  
ATOM   2412  CZ  TYR A 311       7.166  16.099   6.206  1.00  0.84           C  
ATOM   2413  N   ILE A 312       1.451  12.689   6.208  1.00  0.97           N  
ATOM   2414  CA  ILE A 312       0.033  12.417   6.000  1.00  0.96           C  
ATOM   2415  C   ILE A 312      -0.549  13.433   5.020  1.00  0.96           C  
ATOM   2416  CB  ILE A 312      -0.750  12.447   7.331  1.00  0.94           C  
ATOM   2417  O   ILE A 312      -0.137  14.595   5.003  1.00  0.96           O  
ATOM   2418  CG1 ILE A 312      -0.633  13.828   7.988  1.00  0.74           C  
ATOM   2419  CG2 ILE A 312      -0.254  11.348   8.275  1.00  0.74           C  
ATOM   2420  CD1 ILE A 312      -1.570  14.031   9.171  1.00  0.70           C  
ATOM   2421  N   ILE A 313      -1.453  12.970   4.186  1.00  0.97           N  
ATOM   2422  CA  ILE A 313      -2.349  13.745   3.335  1.00  0.97           C  
ATOM   2423  C   ILE A 313      -3.780  13.634   3.855  1.00  0.96           C  
ATOM   2424  CB  ILE A 313      -2.275  13.278   1.863  1.00  0.96           C  
ATOM   2425  O   ILE A 313      -4.383  12.559   3.805  1.00  0.95           O  
ATOM   2426  CG1 ILE A 313      -0.816  13.197   1.402  1.00  0.95           C  
ATOM   2427  CG2 ILE A 313      -3.085  14.212   0.959  1.00  0.95           C  
ATOM   2428  CD1 ILE A 313      -0.643  12.661  -0.013  1.00  0.94           C  
ATOM   2429  N   GLU A 314      -4.293  14.791   4.336  1.00  0.95           N  
ATOM   2430  CA  GLU A 314      -5.629  14.888   4.918  1.00  0.95           C  
ATOM   2431  C   GLU A 314      -6.592  15.600   3.972  1.00  0.95           C  
ATOM   2432  CB  GLU A 314      -5.577  15.617   6.263  1.00  0.93           C  
ATOM   2433  O   GLU A 314      -6.293  16.688   3.477  1.00  0.94           O  
ATOM   2434  CG  GLU A 314      -6.919  15.682   6.979  1.00  0.84           C  
ATOM   2435  CD  GLU A 314      -6.847  16.385   8.325  1.00  0.80           C  
ATOM   2436  OE1 GLU A 314      -5.847  17.090   8.590  1.00  0.79           O  
ATOM   2437  OE2 GLU A 314      -7.799  16.228   9.123  1.00  0.77           O  
ATOM   2438  N   ARG A 315      -7.684  14.986   3.744  1.00  0.94           N  
ATOM   2439  CA  ARG A 315      -8.783  15.716   3.119  1.00  0.93           C  
ATOM   2440  C   ARG A 315      -9.479  16.625   4.127  1.00  0.93           C  
ATOM   2441  CB  ARG A 315      -9.793  14.744   2.504  1.00  0.92           C  
ATOM   2442  O   ARG A 315     -10.048  16.148   5.111  1.00  0.92           O  
ATOM   2443  CG  ARG A 315     -10.874  15.422   1.678  1.00  0.89           C  
ATOM   2444  CD  ARG A 315     -11.992  14.455   1.311  1.00  0.87           C  
ATOM   2445  NE  ARG A 315     -12.884  14.209   2.440  1.00  0.84           N  
ATOM   2446  NH1 ARG A 315     -14.342  12.860   1.260  1.00  0.78           N  
ATOM   2447  NH2 ARG A 315     -14.721  13.301   3.477  1.00  0.75           N  
ATOM   2448  CZ  ARG A 315     -13.980  13.457   2.390  1.00  0.81           C  
ATOM   2449  N   THR A 316      -9.583  17.837   3.864  1.00  0.94           N  
ATOM   2450  CA  THR A 316     -10.029  18.810   4.855  1.00  0.93           C  
ATOM   2451  C   THR A 316     -11.468  19.240   4.582  1.00  0.92           C  
ATOM   2452  CB  THR A 316      -9.115  20.049   4.871  1.00  0.93           C  
ATOM   2453  O   THR A 316     -12.288  19.297   5.501  1.00  0.89           O  
ATOM   2454  CG2 THR A 316      -7.732  19.706   5.414  1.00  0.90           C  
ATOM   2455  OG1 THR A 316      -8.980  20.554   3.536  1.00  0.92           O  
ATOM   2456  N   ASP A 317     -11.738  19.642   3.280  1.00  0.92           N  
ATOM   2457  CA  ASP A 317     -13.014  20.243   2.903  1.00  0.92           C  
ATOM   2458  C   ASP A 317     -13.378  19.898   1.460  1.00  0.93           C  
ATOM   2459  CB  ASP A 317     -12.968  21.761   3.085  1.00  0.91           C  
ATOM   2460  O   ASP A 317     -12.590  19.272   0.749  1.00  0.93           O  
ATOM   2461  CG  ASP A 317     -14.302  22.348   3.510  1.00  0.86           C  
ATOM   2462  OD1 ASP A 317     -15.349  21.700   3.297  1.00  0.85           O  
ATOM   2463  OD2 ASP A 317     -14.307  23.471   4.060  1.00  0.86           O  
ATOM   2464  N   ILE A 318     -14.552  20.280   1.062  1.00  0.93           N  
ATOM   2465  CA  ILE A 318     -14.985  20.335  -0.330  1.00  0.93           C  
ATOM   2466  C   ILE A 318     -15.539  21.723  -0.643  1.00  0.93           C  
ATOM   2467  CB  ILE A 318     -16.045  19.253  -0.636  1.00  0.92           C  
ATOM   2468  O   ILE A 318     -16.581  22.116  -0.114  1.00  0.92           O  
ATOM   2469  CG1 ILE A 318     -15.478  17.856  -0.355  1.00  0.88           C  
ATOM   2470  CG2 ILE A 318     -16.530  19.366  -2.084  1.00  0.87           C  
ATOM   2471  CD1 ILE A 318     -16.486  16.730  -0.542  1.00  0.85           C  
ATOM   2472  N   ILE A 319     -14.887  22.474  -1.425  1.00  0.94           N  
ATOM   2473  CA  ILE A 319     -15.253  23.822  -1.848  1.00  0.94           C  
ATOM   2474  C   ILE A 319     -15.640  23.812  -3.325  1.00  0.94           C  
ATOM   2475  CB  ILE A 319     -14.103  24.823  -1.602  1.00  0.94           C  
ATOM   2476  O   ILE A 319     -14.844  23.414  -4.179  1.00  0.93           O  
ATOM   2477  CG1 ILE A 319     -13.714  24.836  -0.119  1.00  0.95           C  
ATOM   2478  CG2 ILE A 319     -14.497  26.225  -2.076  1.00  0.94           C  
ATOM   2479  CD1 ILE A 319     -12.522  25.728   0.201  1.00  0.94           C  
ATOM   2480  N   ASN A 320     -16.945  24.154  -3.654  1.00  0.95           N  
ATOM   2481  CA  ASN A 320     -17.527  24.202  -4.991  1.00  0.95           C  
ATOM   2482  C   ASN A 320     -17.409  22.857  -5.702  1.00  0.95           C  
ATOM   2483  CB  ASN A 320     -16.867  25.303  -5.824  1.00  0.95           C  
ATOM   2484  O   ASN A 320     -17.144  22.807  -6.905  1.00  0.93           O  
ATOM   2485  CG  ASN A 320     -17.065  26.683  -5.229  1.00  0.94           C  
ATOM   2486  ND2 ASN A 320     -16.067  27.545  -5.387  1.00  0.94           N  
ATOM   2487  OD1 ASN A 320     -18.105  26.972  -4.633  1.00  0.93           O  
ATOM   2488  N   GLY A 321     -17.529  21.681  -4.884  1.00  0.93           N  
ATOM   2489  CA  GLY A 321     -17.489  20.313  -5.375  1.00  0.93           C  
ATOM   2490  C   GLY A 321     -16.081  19.818  -5.646  1.00  0.93           C  
ATOM   2491  O   GLY A 321     -15.895  18.722  -6.179  1.00  0.92           O  
ATOM   2492  N   ILE A 322     -15.001  20.497  -5.383  1.00  0.94           N  
ATOM   2493  CA  ILE A 322     -13.598  20.111  -5.484  1.00  0.95           C  
ATOM   2494  C   ILE A 322     -13.022  19.889  -4.088  1.00  0.95           C  
ATOM   2495  CB  ILE A 322     -12.772  21.176  -6.241  1.00  0.94           C  
ATOM   2496  O   ILE A 322     -13.066  20.784  -3.241  1.00  0.95           O  
ATOM   2497  CG1 ILE A 322     -13.327  21.374  -7.657  1.00  0.94           C  
ATOM   2498  CG2 ILE A 322     -11.293  20.783  -6.283  1.00  0.94           C  
ATOM   2499  CD1 ILE A 322     -12.656  22.500  -8.432  1.00  0.92           C  
ATOM   2500  N   ALA A 323     -12.472  18.755  -3.841  1.00  0.94           N  
ATOM   2501  CA  ALA A 323     -11.887  18.384  -2.555  1.00  0.94           C  
ATOM   2502  C   ALA A 323     -10.594  19.153  -2.298  1.00  0.95           C  
ATOM   2503  CB  ALA A 323     -11.627  16.880  -2.504  1.00  0.93           C  
ATOM   2504  O   ALA A 323      -9.792  19.354  -3.213  1.00  0.94           O  
ATOM   2505  N   GLN A 324     -10.435  19.586  -1.018  1.00  0.95           N  
ATOM   2506  CA  GLN A 324      -9.232  20.233  -0.503  1.00  0.95           C  
ATOM   2507  C   GLN A 324      -8.390  19.257   0.314  1.00  0.95           C  
ATOM   2508  CB  GLN A 324      -9.599  21.450   0.348  1.00  0.95           C  
ATOM   2509  O   GLN A 324      -8.905  18.582   1.208  1.00  0.94           O  
ATOM   2510  CG  GLN A 324     -10.535  22.428  -0.349  1.00  0.94           C  
ATOM   2511  CD  GLN A 324      -9.958  22.972  -1.643  1.00  0.94           C  
ATOM   2512  NE2 GLN A 324     -10.687  22.792  -2.739  1.00  0.93           N  
ATOM   2513  OE1 GLN A 324      -8.867  23.550  -1.657  1.00  0.93           O  
ATOM   2514  N   PHE A 325      -7.095  19.192  -0.014  1.00  0.95           N  
ATOM   2515  CA  PHE A 325      -6.163  18.312   0.680  1.00  0.95           C  
ATOM   2516  C   PHE A 325      -5.050  19.116   1.343  1.00  0.95           C  
ATOM   2517  CB  PHE A 325      -5.564  17.288  -0.290  1.00  0.95           C  
ATOM   2518  O   PHE A 325      -4.615  20.139   0.811  1.00  0.95           O  
ATOM   2519  CG  PHE A 325      -6.553  16.264  -0.779  1.00  0.96           C  
ATOM   2520  CD1 PHE A 325      -6.687  15.043  -0.130  1.00  0.95           C  
ATOM   2521  CD2 PHE A 325      -7.348  16.524  -1.887  1.00  0.95           C  
ATOM   2522  CE1 PHE A 325      -7.602  14.093  -0.580  1.00  0.94           C  
ATOM   2523  CE2 PHE A 325      -8.264  15.579  -2.343  1.00  0.94           C  
ATOM   2524  CZ  PHE A 325      -8.388  14.365  -1.688  1.00  0.94           C  
ATOM   2525  N   LYS A 326      -4.596  18.625   2.476  1.00  0.96           N  
ATOM   2526  CA  LYS A 326      -3.488  19.191   3.239  1.00  0.96           C  
ATOM   2527  C   LYS A 326      -2.421  18.138   3.522  1.00  0.96           C  
ATOM   2528  CB  LYS A 326      -3.992  19.793   4.552  1.00  0.95           C  
ATOM   2529  O   LYS A 326      -2.701  17.117   4.153  1.00  0.95           O  
ATOM   2530  CG  LYS A 326      -2.915  20.494   5.365  1.00  0.92           C  
ATOM   2531  CD  LYS A 326      -3.486  21.110   6.636  1.00  0.90           C  
ATOM   2532  CE  LYS A 326      -2.403  21.782   7.469  1.00  0.88           C  
ATOM   2533  NZ  LYS A 326      -2.943  22.313   8.756  1.00  0.86           N  
ATOM   2534  N   ILE A 327      -1.171  18.412   3.062  1.00  0.97           N  
ATOM   2535  CA  ILE A 327      -0.008  17.601   3.404  1.00  0.97           C  
ATOM   2536  C   ILE A 327       0.678  18.178   4.640  1.00  0.97           C  
ATOM   2537  CB  ILE A 327       0.990  17.518   2.227  1.00  0.96           C  
ATOM   2538  O   ILE A 327       1.052  19.353   4.658  1.00  0.96           O  
ATOM   2539  CG1 ILE A 327       0.276  17.049   0.954  1.00  0.91           C  
ATOM   2540  CG2 ILE A 327       2.158  16.591   2.573  1.00  0.92           C  
ATOM   2541  CD1 ILE A 327       1.165  17.026  -0.282  1.00  0.87           C  
ATOM   2542  N   ARG A 328       0.915  17.366   5.694  1.00  0.96           N  
ATOM   2543  CA  ARG A 328       1.595  17.769   6.921  1.00  0.96           C  
ATOM   2544  C   ARG A 328       2.334  16.592   7.550  1.00  0.97           C  
ATOM   2545  CB  ARG A 328       0.597  18.356   7.921  1.00  0.96           C  
ATOM   2546  O   ARG A 328       2.118  15.441   7.167  1.00  0.96           O  
ATOM   2547  CG  ARG A 328      -0.484  17.379   8.359  1.00  0.93           C  
ATOM   2548  CD  ARG A 328      -1.390  17.980   9.423  1.00  0.92           C  
ATOM   2549  NE  ARG A 328      -2.403  17.028   9.869  1.00  0.90           N  
ATOM   2550  NH1 ARG A 328      -1.076  16.062  11.495  1.00  0.87           N  
ATOM   2551  NH2 ARG A 328      -3.220  15.319  11.168  1.00  0.85           N  
ATOM   2552  CZ  ARG A 328      -2.231  16.138  10.843  1.00  0.87           C  
ATOM   2553  N   GLN A 329       3.203  16.814   8.538  1.00  0.95           N  
ATOM   2554  CA  GLN A 329       3.773  15.778   9.393  1.00  0.95           C  
ATOM   2555  C   GLN A 329       2.690  15.086  10.215  1.00  0.95           C  
ATOM   2556  CB  GLN A 329       4.837  16.371  10.319  1.00  0.94           C  
ATOM   2557  O   GLN A 329       1.694  15.709  10.590  1.00  0.95           O  
ATOM   2558  CG  GLN A 329       6.093  16.835   9.595  1.00  0.88           C  
ATOM   2559  CD  GLN A 329       7.117  17.448  10.531  1.00  0.85           C  
ATOM   2560  NE2 GLN A 329       8.291  17.771   9.998  1.00  0.83           N  
ATOM   2561  OE1 GLN A 329       6.856  17.632  11.725  1.00  0.85           O  
ATOM   2562  N   GLY A 330       2.832  13.787  10.442  1.00  0.95           N  
ATOM   2563  CA  GLY A 330       1.955  13.054  11.342  1.00  0.95           C  
ATOM   2564  C   GLY A 330       2.083  13.495  12.788  1.00  0.94           C  
ATOM   2565  O   GLY A 330       3.153  13.931  13.218  1.00  0.92           O  
ATOM   2566  N   ASP A 331       0.987  13.397  13.510  1.00  0.95           N  
ATOM   2567  CA  ASP A 331       0.983  13.716  14.934  1.00  0.95           C  
ATOM   2568  C   ASP A 331       1.597  12.582  15.753  1.00  0.94           C  
ATOM   2569  CB  ASP A 331      -0.440  14.002  15.416  1.00  0.94           C  
ATOM   2570  O   ASP A 331       0.940  12.017  16.630  1.00  0.93           O  
ATOM   2571  CG  ASP A 331      -1.046  15.239  14.775  1.00  0.92           C  
ATOM   2572  OD1 ASP A 331      -0.336  16.255  14.620  1.00  0.90           O  
ATOM   2573  OD2 ASP A 331      -2.245  15.197  14.425  1.00  0.90           O  
ATOM   2574  N   TRP A 332       2.851  12.289  15.524  1.00  0.95           N  
ATOM   2575  CA  TRP A 332       3.592  11.189  16.132  1.00  0.96           C  
ATOM   2576  C   TRP A 332       3.838  11.451  17.614  1.00  0.95           C  
ATOM   2577  CB  TRP A 332       4.926  10.975  15.411  1.00  0.96           C  
ATOM   2578  O   TRP A 332       4.431  12.468  17.981  1.00  0.92           O  
ATOM   2579  CG  TRP A 332       4.788  10.718  13.940  1.00  0.95           C  
ATOM   2580  CD1 TRP A 332       5.072  11.585  12.922  1.00  0.93           C  
ATOM   2581  CD2 TRP A 332       4.326   9.512  13.323  1.00  0.93           C  
ATOM   2582  CE2 TRP A 332       4.357   9.719  11.926  1.00  0.94           C  
ATOM   2583  CE3 TRP A 332       3.889   8.276  13.817  1.00  0.95           C  
ATOM   2584  NE1 TRP A 332       4.815  10.990  11.708  1.00  0.95           N  
ATOM   2585  CH2 TRP A 332       3.544   7.533  11.526  1.00  0.93           C  
ATOM   2586  CZ2 TRP A 332       3.967   8.733  11.017  1.00  0.94           C  
ATOM   2587  CZ3 TRP A 332       3.501   7.296  12.910  1.00  0.94           C  
ATOM   2588  N   GLU A 333       3.416  10.538  18.453  1.00  0.96           N  
ATOM   2589  CA  GLU A 333       3.453  10.686  19.905  1.00  0.96           C  
ATOM   2590  C   GLU A 333       4.846  10.392  20.455  1.00  0.96           C  
ATOM   2591  CB  GLU A 333       2.422   9.766  20.565  1.00  0.96           C  
ATOM   2592  O   GLU A 333       5.505   9.446  20.017  1.00  0.96           O  
ATOM   2593  CG  GLU A 333       0.979  10.186  20.323  1.00  0.92           C  
ATOM   2594  CD  GLU A 333       0.572  11.418  21.115  1.00  0.88           C  
ATOM   2595  OE1 GLU A 333       1.336  11.844  22.010  1.00  0.87           O  
ATOM   2596  OE2 GLU A 333      -0.522  11.960  20.840  1.00  0.87           O  
ATOM   2597  N   ASP A 334       5.240  11.116  21.455  1.00  0.96           N  
ATOM   2598  CA  ASP A 334       6.451  10.878  22.234  1.00  0.96           C  
ATOM   2599  C   ASP A 334       6.196   9.871  23.353  1.00  0.96           C  
ATOM   2600  CB  ASP A 334       6.980  12.190  22.817  1.00  0.96           C  
ATOM   2601  O   ASP A 334       5.079   9.775  23.866  1.00  0.96           O  
ATOM   2602  CG  ASP A 334       7.619  13.089  21.773  1.00  0.94           C  
ATOM   2603  OD1 ASP A 334       8.058  12.581  20.718  1.00  0.93           O  
ATOM   2604  OD2 ASP A 334       7.686  14.315  22.008  1.00  0.92           O  
ATOM   2605  N   ARG A 335       7.312   9.229  23.758  1.00  0.97           N  
ATOM   2606  CA  ARG A 335       7.343   8.380  24.945  1.00  0.97           C  
ATOM   2607  C   ARG A 335       6.955   9.168  26.191  1.00  0.96           C  
ATOM   2608  CB  ARG A 335       8.730   7.760  25.127  1.00  0.96           C  
ATOM   2609  O   ARG A 335       7.608  10.156  26.536  1.00  0.96           O  
ATOM   2610  CG  ARG A 335       8.808   6.746  26.256  1.00  0.93           C  
ATOM   2611  CD  ARG A 335      10.224   6.222  26.447  1.00  0.91           C  
ATOM   2612  NE  ARG A 335      10.781   5.707  25.199  1.00  0.88           N  
ATOM   2613  NH1 ARG A 335      12.877   5.278  26.071  1.00  0.83           N  
ATOM   2614  NH2 ARG A 335      12.432   4.824  23.869  1.00  0.82           N  
ATOM   2615  CZ  ARG A 335      12.029   5.271  25.049  1.00  0.85           C  
ATOM   2616  N   LYS A 336       5.920   8.678  26.935  1.00  0.97           N  
ATOM   2617  CA  LYS A 336       5.361   9.395  28.077  1.00  0.97           C  
ATOM   2618  C   LYS A 336       5.703   8.692  29.388  1.00  0.96           C  
ATOM   2619  CB  LYS A 336       3.844   9.531  27.936  1.00  0.96           C  
ATOM   2620  O   LYS A 336       5.753   9.326  30.444  1.00  0.95           O  
ATOM   2621  CG  LYS A 336       3.409  10.469  26.819  1.00  0.94           C  
ATOM   2622  CD  LYS A 336       1.909  10.382  26.569  1.00  0.92           C  
ATOM   2623  CE  LYS A 336       1.491  11.225  25.372  1.00  0.89           C  
ATOM   2624  NZ  LYS A 336       0.167  10.797  24.829  1.00  0.87           N  
ATOM   2625  N   VAL A 337       6.062   7.370  29.302  1.00  0.97           N  
ATOM   2626  CA  VAL A 337       6.330   6.578  30.498  1.00  0.97           C  
ATOM   2627  C   VAL A 337       7.523   5.656  30.252  1.00  0.97           C  
ATOM   2628  CB  VAL A 337       5.096   5.751  30.921  1.00  0.97           C  
ATOM   2629  O   VAL A 337       7.886   5.396  29.102  1.00  0.97           O  
ATOM   2630  CG1 VAL A 337       3.918   6.667  31.249  1.00  0.93           C  
ATOM   2631  CG2 VAL A 337       4.716   4.760  29.821  1.00  0.93           C  
ATOM   2632  N   GLY A 338       8.078   5.177  31.316  1.00  0.97           N  
ATOM   2633  CA  GLY A 338       9.087   4.131  31.278  1.00  0.97           C  
ATOM   2634  C   GLY A 338      10.456   4.636  30.861  1.00  0.97           C  
ATOM   2635  O   GLY A 338      10.724   5.838  30.923  1.00  0.96           O  
ATOM   2636  N   ASP A 339      11.427   3.725  30.567  1.00  0.96           N  
ATOM   2637  CA  ASP A 339      12.788   3.947  30.089  1.00  0.96           C  
ATOM   2638  C   ASP A 339      13.105   3.045  28.899  1.00  0.96           C  
ATOM   2639  CB  ASP A 339      13.798   3.708  31.214  1.00  0.95           C  
ATOM   2640  O   ASP A 339      12.214   2.389  28.355  1.00  0.95           O  
ATOM   2641  CG  ASP A 339      13.697   2.317  31.815  1.00  0.91           C  
ATOM   2642  OD1 ASP A 339      13.257   1.380  31.115  1.00  0.88           O  
ATOM   2643  OD2 ASP A 339      14.058   2.157  33.001  1.00  0.89           O  
ATOM   2644  N   ASP A 340      14.363   2.933  28.507  1.00  0.95           N  
ATOM   2645  CA  ASP A 340      14.823   2.214  27.323  1.00  0.95           C  
ATOM   2646  C   ASP A 340      14.620   0.709  27.482  1.00  0.94           C  
ATOM   2647  CB  ASP A 340      16.297   2.519  27.048  1.00  0.94           C  
ATOM   2648  O   ASP A 340      14.598  -0.028  26.493  1.00  0.93           O  
ATOM   2649  CG  ASP A 340      16.552   3.984  26.740  1.00  0.92           C  
ATOM   2650  OD1 ASP A 340      15.653   4.657  26.192  1.00  0.91           O  
ATOM   2651  OD2 ASP A 340      17.663   4.469  27.045  1.00  0.91           O  
ATOM   2652  N   LEU A 341      14.467   0.252  28.677  1.00  0.95           N  
ATOM   2653  CA  LEU A 341      14.267  -1.170  28.934  1.00  0.95           C  
ATOM   2654  C   LEU A 341      12.781  -1.500  29.033  1.00  0.95           C  
ATOM   2655  CB  LEU A 341      14.982  -1.588  30.222  1.00  0.93           C  
ATOM   2656  O   LEU A 341      12.334  -2.527  28.517  1.00  0.94           O  
ATOM   2657  CG  LEU A 341      14.895  -3.068  30.596  1.00  0.85           C  
ATOM   2658  CD1 LEU A 341      15.590  -3.923  29.542  1.00  0.78           C  
ATOM   2659  CD2 LEU A 341      15.503  -3.309  31.974  1.00  0.78           C  
ATOM   2660  N   THR A 342      11.902  -0.686  29.667  1.00  0.96           N  
ATOM   2661  CA  THR A 342      10.513  -0.982  29.998  1.00  0.96           C  
ATOM   2662  C   THR A 342       9.576  -0.464  28.910  1.00  0.96           C  
ATOM   2663  CB  THR A 342      10.118  -0.369  31.354  1.00  0.96           C  
ATOM   2664  O   THR A 342       8.474  -0.988  28.732  1.00  0.95           O  
ATOM   2665  CG2 THR A 342      10.969  -0.939  32.484  1.00  0.94           C  
ATOM   2666  OG1 THR A 342      10.303   1.051  31.301  1.00  0.94           O  
ATOM   2667  N   ASN A 343      10.012   0.522  28.149  1.00  0.96           N  
ATOM   2668  CA  ASN A 343       9.339   1.117  26.999  1.00  0.96           C  
ATOM   2669  C   ASN A 343      10.333   1.505  25.908  1.00  0.96           C  
ATOM   2670  CB  ASN A 343       8.518   2.334  27.428  1.00  0.96           C  
ATOM   2671  O   ASN A 343      10.590   2.691  25.690  1.00  0.95           O  
ATOM   2672  CG  ASN A 343       7.549   2.792  26.356  1.00  0.96           C  
ATOM   2673  ND2 ASN A 343       6.809   3.857  26.641  1.00  0.95           N  
ATOM   2674  OD1 ASN A 343       7.466   2.194  25.280  1.00  0.95           O  
ATOM   2675  N   PRO A 344      11.064   0.481  25.371  1.00  0.95           N  
ATOM   2676  CA  PRO A 344      12.130   0.741  24.400  1.00  0.95           C  
ATOM   2677  C   PRO A 344      11.648   1.545  23.195  1.00  0.95           C  
ATOM   2678  CB  PRO A 344      12.573  -0.663  23.979  1.00  0.95           C  
ATOM   2679  O   PRO A 344      10.446   1.589  22.918  1.00  0.95           O  
ATOM   2680  CG  PRO A 344      11.357  -1.515  24.152  1.00  0.94           C  
ATOM   2681  CD  PRO A 344      10.592  -1.018  25.345  1.00  0.93           C  
ATOM   2682  N   MET A 345      12.617   2.151  22.504  1.00  0.95           N  
ATOM   2683  CA  MET A 345      12.356   2.722  21.186  1.00  0.96           C  
ATOM   2684  C   MET A 345      11.899   1.645  20.207  1.00  0.95           C  
ATOM   2685  CB  MET A 345      13.603   3.424  20.646  1.00  0.95           C  
ATOM   2686  O   MET A 345      12.399   0.519  20.239  1.00  0.95           O  
ATOM   2687  CG  MET A 345      13.978   4.682  21.412  1.00  0.90           C  
ATOM   2688  SD  MET A 345      12.666   5.963  21.346  1.00  0.89           S  
ATOM   2689  CE  MET A 345      12.879   6.551  19.643  1.00  0.81           C  
ATOM   2690  N   PRO A 346      10.941   1.937  19.318  1.00  0.96           N  
ATOM   2691  CA  PRO A 346      10.554   0.952  18.305  1.00  0.96           C  
ATOM   2692  C   PRO A 346      11.724   0.523  17.423  1.00  0.96           C  
ATOM   2693  CB  PRO A 346       9.492   1.689  17.485  1.00  0.96           C  
ATOM   2694  O   PRO A 346      12.597   1.336  17.110  1.00  0.96           O  
ATOM   2695  CG  PRO A 346       8.971   2.750  18.399  1.00  0.95           C  
ATOM   2696  CD  PRO A 346      10.098   3.223  19.271  1.00  0.94           C  
ATOM   2697  N   SER A 347      11.702  -0.644  16.913  1.00  0.95           N  
ATOM   2698  CA  SER A 347      12.847  -1.331  16.324  1.00  0.94           C  
ATOM   2699  C   SER A 347      13.205  -0.743  14.963  1.00  0.94           C  
ATOM   2700  CB  SER A 347      12.560  -2.827  16.182  1.00  0.93           C  
ATOM   2701  O   SER A 347      14.257  -1.055  14.403  1.00  0.93           O  
ATOM   2702  OG  SER A 347      12.405  -3.432  17.454  1.00  0.84           O  
ATOM   2703  N   PHE A 348      12.347   0.107  14.417  1.00  0.95           N  
ATOM   2704  CA  PHE A 348      12.734   0.813  13.201  1.00  0.95           C  
ATOM   2705  C   PHE A 348      13.635   1.998  13.527  1.00  0.93           C  
ATOM   2706  CB  PHE A 348      11.495   1.290  12.437  1.00  0.94           C  
ATOM   2707  O   PHE A 348      14.084   2.709  12.625  1.00  0.91           O  
ATOM   2708  CG  PHE A 348      10.534   2.088  13.276  1.00  0.93           C  
ATOM   2709  CD1 PHE A 348       9.289   1.572  13.614  1.00  0.90           C  
ATOM   2710  CD2 PHE A 348      10.877   3.356  13.728  1.00  0.90           C  
ATOM   2711  CE1 PHE A 348       8.398   2.308  14.391  1.00  0.89           C  
ATOM   2712  CE2 PHE A 348       9.991   4.099  14.505  1.00  0.88           C  
ATOM   2713  CZ  PHE A 348       8.752   3.573  14.834  1.00  0.88           C  
ATOM   2714  N   ILE A 349      13.898   2.257  14.782  1.00  0.94           N  
ATOM   2715  CA  ILE A 349      14.923   3.184  15.249  1.00  0.93           C  
ATOM   2716  C   ILE A 349      16.099   2.403  15.831  1.00  0.89           C  
ATOM   2717  CB  ILE A 349      14.360   4.167  16.300  1.00  0.92           C  
ATOM   2718  O   ILE A 349      16.044   1.947  16.976  1.00  0.84           O  
ATOM   2719  CG1 ILE A 349      13.185   4.959  15.715  1.00  0.89           C  
ATOM   2720  CG2 ILE A 349      15.458   5.108  16.802  1.00  0.89           C  
ATOM   2721  CD1 ILE A 349      12.494   5.873  16.717  1.00  0.85           C  
ATOM   2722  N   ASP A 350      17.129   2.201  15.063  1.00  0.89           N  
ATOM   2723  CA  ASP A 350      18.418   1.652  15.472  1.00  0.89           C  
ATOM   2724  C   ASP A 350      19.556   2.611  15.130  1.00  0.89           C  
ATOM   2725  CB  ASP A 350      18.657   0.294  14.808  1.00  0.88           C  
ATOM   2726  O   ASP A 350      19.771   2.937  13.961  1.00  0.87           O  
ATOM   2727  CG  ASP A 350      19.860  -0.439  15.376  1.00  0.87           C  
ATOM   2728  OD1 ASP A 350      20.792   0.220  15.884  1.00  0.87           O  
ATOM   2729  OD2 ASP A 350      19.876  -1.688  15.312  1.00  0.86           O  
ATOM   2730  N   GLU A 351      20.242   3.099  16.135  1.00  0.86           N  
ATOM   2731  CA  GLU A 351      21.314   4.073  15.952  1.00  0.87           C  
ATOM   2732  C   GLU A 351      22.566   3.415  15.378  1.00  0.85           C  
ATOM   2733  CB  GLU A 351      21.644   4.765  17.277  1.00  0.83           C  
ATOM   2734  O   GLU A 351      23.349   4.062  14.680  1.00  0.83           O  
ATOM   2735  CG  GLU A 351      20.515   5.631  17.817  1.00  0.79           C  
ATOM   2736  CD  GLU A 351      20.922   6.466  19.021  1.00  0.77           C  
ATOM   2737  OE1 GLU A 351      22.037   6.261  19.552  1.00  0.80           O  
ATOM   2738  OE2 GLU A 351      20.118   7.331  19.436  1.00  0.79           O  
ATOM   2739  N   GLU A 352      22.692   2.179  15.655  1.00  0.89           N  
ATOM   2740  CA  GLU A 352      23.854   1.436  15.177  1.00  0.90           C  
ATOM   2741  C   GLU A 352      23.648   0.951  13.745  1.00  0.90           C  
ATOM   2742  CB  GLU A 352      24.149   0.249  16.098  1.00  0.88           C  
ATOM   2743  O   GLU A 352      24.565   1.015  12.924  1.00  0.89           O  
ATOM   2744  CG  GLU A 352      24.483   0.647  17.528  1.00  0.84           C  
ATOM   2745  CD  GLU A 352      24.946  -0.521  18.384  1.00  0.81           C  
ATOM   2746  OE1 GLU A 352      24.849  -1.683  17.928  1.00  0.85           O  
ATOM   2747  OE2 GLU A 352      25.407  -0.272  19.520  1.00  0.85           O  
ATOM   2748  N   VAL A 353      22.424   0.513  13.471  1.00  0.89           N  
ATOM   2749  CA  VAL A 353      22.063   0.034  12.140  1.00  0.90           C  
ATOM   2750  C   VAL A 353      20.888   0.846  11.600  1.00  0.90           C  
ATOM   2751  CB  VAL A 353      21.710  -1.470  12.154  1.00  0.88           C  
ATOM   2752  O   VAL A 353      19.728   0.471  11.786  1.00  0.89           O  
ATOM   2753  CG1 VAL A 353      21.499  -1.989  10.733  1.00  0.86           C  
ATOM   2754  CG2 VAL A 353      22.804  -2.268  12.861  1.00  0.85           C  
ATOM   2755  N   PRO A 354      21.156   1.967  10.985  1.00  0.90           N  
ATOM   2756  CA  PRO A 354      20.095   2.813  10.434  1.00  0.91           C  
ATOM   2757  C   PRO A 354      19.120   2.037   9.551  1.00  0.91           C  
ATOM   2758  CB  PRO A 354      20.863   3.854   9.615  1.00  0.89           C  
ATOM   2759  O   PRO A 354      19.517   1.490   8.519  1.00  0.91           O  
ATOM   2760  CG  PRO A 354      22.204   3.940  10.269  1.00  0.89           C  
ATOM   2761  CD  PRO A 354      22.609   2.563  10.709  1.00  0.89           C  
ATOM   2762  N   GLN A 355      17.910   2.125   9.873  1.00  0.92           N  
ATOM   2763  CA  GLN A 355      16.846   1.391   9.195  1.00  0.93           C  
ATOM   2764  C   GLN A 355      15.891   2.341   8.479  1.00  0.93           C  
ATOM   2765  CB  GLN A 355      16.075   0.522  10.190  1.00  0.90           C  
ATOM   2766  O   GLN A 355      15.696   3.478   8.915  1.00  0.93           O  
ATOM   2767  CG  GLN A 355      16.918  -0.568  10.838  1.00  0.80           C  
ATOM   2768  CD  GLN A 355      16.080  -1.613  11.550  1.00  0.76           C  
ATOM   2769  NE2 GLN A 355      16.743  -2.588  12.163  1.00  0.71           N  
ATOM   2770  OE1 GLN A 355      14.847  -1.544  11.550  1.00  0.77           O  
ATOM   2771  N   THR A 356      15.271   1.862   7.404  1.00  0.95           N  
ATOM   2772  CA  THR A 356      14.155   2.514   6.729  1.00  0.95           C  
ATOM   2773  C   THR A 356      12.867   1.720   6.924  1.00  0.96           C  
ATOM   2774  CB  THR A 356      14.434   2.683   5.224  1.00  0.95           C  
ATOM   2775  O   THR A 356      12.902   0.496   7.069  1.00  0.95           O  
ATOM   2776  CG2 THR A 356      15.670   3.544   4.988  1.00  0.91           C  
ATOM   2777  OG1 THR A 356      14.643   1.394   4.635  1.00  0.92           O  
ATOM   2778  N   ILE A 357      11.759   2.372   6.952  1.00  0.96           N  
ATOM   2779  CA  ILE A 357      10.470   1.693   6.884  1.00  0.96           C  
ATOM   2780  C   ILE A 357      10.233   1.176   5.467  1.00  0.96           C  
ATOM   2781  CB  ILE A 357       9.316   2.627   7.313  1.00  0.96           C  
ATOM   2782  O   ILE A 357      10.145   1.960   4.519  1.00  0.95           O  
ATOM   2783  CG1 ILE A 357       9.522   3.101   8.756  1.00  0.95           C  
ATOM   2784  CG2 ILE A 357       7.965   1.924   7.155  1.00  0.95           C  
ATOM   2785  CD1 ILE A 357       8.593   4.233   9.174  1.00  0.94           C  
ATOM   2786  N   GLY A 358      10.126  -0.176   5.398  1.00  0.95           N  
ATOM   2787  CA  GLY A 358       9.967  -0.881   4.136  1.00  0.95           C  
ATOM   2788  C   GLY A 358       8.547  -0.842   3.605  1.00  0.95           C  
ATOM   2789  O   GLY A 358       8.333  -0.743   2.395  1.00  0.94           O  
ATOM   2790  N   GLY A 359       7.529  -0.862   4.476  1.00  0.96           N  
ATOM   2791  CA  GLY A 359       6.123  -0.864   4.103  1.00  0.96           C  
ATOM   2792  C   GLY A 359       5.203  -0.474   5.243  1.00  0.96           C  
ATOM   2793  O   GLY A 359       5.624  -0.430   6.401  1.00  0.96           O  
ATOM   2794  N   MET A 360       3.941  -0.132   4.862  1.00  0.97           N  
ATOM   2795  CA  MET A 360       2.856   0.189   5.785  1.00  0.97           C  
ATOM   2796  C   MET A 360       1.629  -0.673   5.504  1.00  0.97           C  
ATOM   2797  CB  MET A 360       2.488   1.671   5.688  1.00  0.96           C  
ATOM   2798  O   MET A 360       1.290  -0.918   4.346  1.00  0.96           O  
ATOM   2799  CG  MET A 360       3.646   2.610   5.980  1.00  0.93           C  
ATOM   2800  SD  MET A 360       3.142   4.375   5.963  1.00  0.93           S  
ATOM   2801  CE  MET A 360       2.655   4.551   4.224  1.00  0.87           C  
ATOM   2802  N   PHE A 361       0.936  -1.128   6.570  1.00  0.97           N  
ATOM   2803  CA  PHE A 361      -0.348  -1.809   6.461  1.00  0.97           C  
ATOM   2804  C   PHE A 361      -1.156  -1.649   7.743  1.00  0.97           C  
ATOM   2805  CB  PHE A 361      -0.145  -3.295   6.150  1.00  0.97           C  
ATOM   2806  O   PHE A 361      -0.644  -1.150   8.748  1.00  0.97           O  
ATOM   2807  CG  PHE A 361       0.568  -4.051   7.238  1.00  0.97           C  
ATOM   2808  CD1 PHE A 361       1.951  -3.981   7.360  1.00  0.95           C  
ATOM   2809  CD2 PHE A 361      -0.144  -4.832   8.139  1.00  0.95           C  
ATOM   2810  CE1 PHE A 361       2.614  -4.680   8.366  1.00  0.94           C  
ATOM   2811  CE2 PHE A 361       0.512  -5.533   9.147  1.00  0.94           C  
ATOM   2812  CZ  PHE A 361       1.891  -5.456   9.259  1.00  0.94           C  
ATOM   2813  N   MET A 362      -2.384  -2.021   7.675  1.00  0.97           N  
ATOM   2814  CA  MET A 362      -3.284  -2.002   8.824  1.00  0.97           C  
ATOM   2815  C   MET A 362      -3.685  -3.418   9.225  1.00  0.96           C  
ATOM   2816  CB  MET A 362      -4.532  -1.172   8.516  1.00  0.95           C  
ATOM   2817  O   MET A 362      -4.028  -4.236   8.370  1.00  0.95           O  
ATOM   2818  CG  MET A 362      -4.262   0.318   8.393  1.00  0.86           C  
ATOM   2819  SD  MET A 362      -3.596   1.042   9.942  1.00  0.79           S  
ATOM   2820  CE  MET A 362      -4.993   0.746  11.061  1.00  0.73           C  
ATOM   2821  N   VAL A 363      -3.658  -3.633  10.532  1.00  0.96           N  
ATOM   2822  CA  VAL A 363      -4.204  -4.875  11.069  1.00  0.96           C  
ATOM   2823  C   VAL A 363      -4.817  -4.619  12.444  1.00  0.96           C  
ATOM   2824  CB  VAL A 363      -3.125  -5.976  11.163  1.00  0.95           C  
ATOM   2825  O   VAL A 363      -4.211  -3.952  13.286  1.00  0.95           O  
ATOM   2826  CG1 VAL A 363      -2.018  -5.566  12.133  1.00  0.84           C  
ATOM   2827  CG2 VAL A 363      -3.751  -7.302  11.592  1.00  0.84           C  
ATOM   2828  N   GLN A 364      -6.087  -5.022  12.603  1.00  0.96           N  
ATOM   2829  CA  GLN A 364      -6.861  -4.951  13.837  1.00  0.96           C  
ATOM   2830  C   GLN A 364      -6.783  -3.559  14.456  1.00  0.96           C  
ATOM   2831  CB  GLN A 364      -6.374  -5.999  14.839  1.00  0.95           C  
ATOM   2832  O   GLN A 364      -6.486  -3.418  15.645  1.00  0.95           O  
ATOM   2833  CG  GLN A 364      -6.650  -7.434  14.411  1.00  0.92           C  
ATOM   2834  CD  GLN A 364      -6.325  -8.443  15.496  1.00  0.89           C  
ATOM   2835  NE2 GLN A 364      -6.725  -9.692  15.284  1.00  0.89           N  
ATOM   2836  OE1 GLN A 364      -5.719  -8.103  16.517  1.00  0.89           O  
ATOM   2837  N   ASN A 365      -6.983  -2.547  13.690  1.00  0.96           N  
ATOM   2838  CA  ASN A 365      -7.035  -1.130  14.032  1.00  0.96           C  
ATOM   2839  C   ASN A 365      -5.692  -0.629  14.554  1.00  0.96           C  
ATOM   2840  CB  ASN A 365      -8.136  -0.866  15.062  1.00  0.94           C  
ATOM   2841  O   ASN A 365      -5.643   0.286  15.378  1.00  0.96           O  
ATOM   2842  CG  ASN A 365      -8.491   0.604  15.173  1.00  0.86           C  
ATOM   2843  ND2 ASN A 365      -9.062   0.992  16.308  1.00  0.82           N  
ATOM   2844  OD1 ASN A 365      -8.256   1.384  14.247  1.00  0.80           O  
ATOM   2845  N   ARG A 366      -4.545  -1.278  14.083  1.00  0.97           N  
ATOM   2846  CA  ARG A 366      -3.170  -0.841  14.303  1.00  0.97           C  
ATOM   2847  C   ARG A 366      -2.498  -0.465  12.987  1.00  0.97           C  
ATOM   2848  CB  ARG A 366      -2.365  -1.933  15.010  1.00  0.97           C  
ATOM   2849  O   ARG A 366      -2.590  -1.204  12.004  1.00  0.97           O  
ATOM   2850  CG  ARG A 366      -2.876  -2.272  16.402  1.00  0.97           C  
ATOM   2851  CD  ARG A 366      -2.125  -3.449  17.007  1.00  0.97           C  
ATOM   2852  NE  ARG A 366      -2.618  -3.773  18.343  1.00  0.95           N  
ATOM   2853  NH1 ARG A 366      -1.158  -2.364  19.449  1.00  0.92           N  
ATOM   2854  NH2 ARG A 366      -2.669  -3.616  20.634  1.00  0.92           N  
ATOM   2855  CZ  ARG A 366      -2.147  -3.250  19.472  1.00  0.95           C  
ATOM   2856  N   LEU A 367      -1.889   0.691  12.999  1.00  0.97           N  
ATOM   2857  CA  LEU A 367      -0.912   0.995  11.959  1.00  0.97           C  
ATOM   2858  C   LEU A 367       0.369   0.195  12.166  1.00  0.97           C  
ATOM   2859  CB  LEU A 367      -0.596   2.493  11.942  1.00  0.97           C  
ATOM   2860  O   LEU A 367       0.987   0.268  13.230  1.00  0.97           O  
ATOM   2861  CG  LEU A 367       0.429   2.957  10.906  1.00  0.96           C  
ATOM   2862  CD1 LEU A 367      -0.080   2.678   9.495  1.00  0.95           C  
ATOM   2863  CD2 LEU A 367       0.736   4.440  11.085  1.00  0.95           C  
ATOM   2864  N   CYS A 368       0.752  -0.571  11.209  1.00  0.97           N  
ATOM   2865  CA  CYS A 368       1.953  -1.397  11.245  1.00  0.97           C  
ATOM   2866  C   CYS A 368       2.961  -0.939  10.198  1.00  0.98           C  
ATOM   2867  CB  CYS A 368       1.600  -2.867  11.017  1.00  0.97           C  
ATOM   2868  O   CYS A 368       2.589  -0.635   9.064  1.00  0.97           O  
ATOM   2869  SG  CYS A 368       0.559  -3.575  12.313  1.00  0.96           S  
ATOM   2870  N   PHE A 369       4.224  -0.974  10.571  1.00  0.97           N  
ATOM   2871  CA  PHE A 369       5.376  -0.750   9.705  1.00  0.97           C  
ATOM   2872  C   PHE A 369       6.199  -2.025   9.560  1.00  0.97           C  
ATOM   2873  CB  PHE A 369       6.252   0.380  10.255  1.00  0.97           C  
ATOM   2874  O   PHE A 369       6.357  -2.781  10.520  1.00  0.96           O  
ATOM   2875  CG  PHE A 369       5.567   1.720  10.280  1.00  0.97           C  
ATOM   2876  CD1 PHE A 369       4.660   2.072   9.289  1.00  0.96           C  
ATOM   2877  CD2 PHE A 369       5.832   2.629  11.296  1.00  0.96           C  
ATOM   2878  CE1 PHE A 369       4.025   3.311   9.310  1.00  0.95           C  
ATOM   2879  CE2 PHE A 369       5.202   3.870  11.324  1.00  0.95           C  
ATOM   2880  CZ  PHE A 369       4.299   4.209  10.329  1.00  0.94           C  
ATOM   2881  N   THR A 370       6.684  -2.257   8.402  1.00  0.96           N  
ATOM   2882  CA  THR A 370       7.770  -3.210   8.201  1.00  0.96           C  
ATOM   2883  C   THR A 370       9.117  -2.494   8.155  1.00  0.96           C  
ATOM   2884  CB  THR A 370       7.571  -4.019   6.906  1.00  0.96           C  
ATOM   2885  O   THR A 370       9.283  -1.520   7.418  1.00  0.95           O  
ATOM   2886  CG2 THR A 370       6.293  -4.848   6.966  1.00  0.93           C  
ATOM   2887  OG1 THR A 370       7.491  -3.117   5.795  1.00  0.93           O  
ATOM   2888  N   ALA A 371      10.057  -2.943   8.968  1.00  0.95           N  
ATOM   2889  CA  ALA A 371      11.438  -2.467   8.978  1.00  0.95           C  
ATOM   2890  C   ALA A 371      12.414  -3.622   9.186  1.00  0.93           C  
ATOM   2891  CB  ALA A 371      11.629  -1.411  10.063  1.00  0.94           C  
ATOM   2892  O   ALA A 371      12.393  -4.281  10.228  1.00  0.92           O  
ATOM   2893  N   GLY A 372      13.272  -3.845   8.181  1.00  0.92           N  
ATOM   2894  CA  GLY A 372      14.057  -5.069   8.177  1.00  0.92           C  
ATOM   2895  C   GLY A 372      13.209  -6.323   8.287  1.00  0.92           C  
ATOM   2896  O   GLY A 372      12.332  -6.560   7.455  1.00  0.90           O  
ATOM   2897  N   GLU A 373      13.411  -7.038   9.390  1.00  0.91           N  
ATOM   2898  CA  GLU A 373      12.751  -8.313   9.651  1.00  0.92           C  
ATOM   2899  C   GLU A 373      11.571  -8.139  10.603  1.00  0.92           C  
ATOM   2900  CB  GLU A 373      13.745  -9.326  10.226  1.00  0.89           C  
ATOM   2901  O   GLU A 373      10.923  -9.117  10.983  1.00  0.91           O  
ATOM   2902  CG  GLU A 373      14.925  -9.616   9.311  1.00  0.83           C  
ATOM   2903  CD  GLU A 373      15.891 -10.641   9.884  1.00  0.79           C  
ATOM   2904  OE1 GLU A 373      15.879 -10.864  11.116  1.00  0.78           O  
ATOM   2905  OE2 GLU A 373      16.665 -11.226   9.094  1.00  0.76           O  
ATOM   2906  N   ALA A 374      11.342  -6.982  10.959  1.00  0.93           N  
ATOM   2907  CA  ALA A 374      10.376  -6.720  12.023  1.00  0.94           C  
ATOM   2908  C   ALA A 374       9.091  -6.120  11.462  1.00  0.95           C  
ATOM   2909  CB  ALA A 374      10.980  -5.790  13.073  1.00  0.93           C  
ATOM   2910  O   ALA A 374       9.127  -5.345  10.502  1.00  0.95           O  
ATOM   2911  N   VAL A 375       8.018  -6.453  12.072  1.00  0.96           N  
ATOM   2912  CA  VAL A 375       6.753  -5.728  12.035  1.00  0.96           C  
ATOM   2913  C   VAL A 375       6.563  -4.954  13.337  1.00  0.96           C  
ATOM   2914  CB  VAL A 375       5.559  -6.680  11.801  1.00  0.95           C  
ATOM   2915  O   VAL A 375       6.530  -5.546  14.419  1.00  0.95           O  
ATOM   2916  CG1 VAL A 375       4.238  -5.917  11.876  1.00  0.95           C  
ATOM   2917  CG2 VAL A 375       5.697  -7.386  10.454  1.00  0.95           C  
ATOM   2918  N   ILE A 376       6.408  -3.677  13.195  1.00  0.96           N  
ATOM   2919  CA  ILE A 376       6.225  -2.751  14.308  1.00  0.97           C  
ATOM   2920  C   ILE A 376       4.805  -2.191  14.284  1.00  0.97           C  
ATOM   2921  CB  ILE A 376       7.256  -1.601  14.262  1.00  0.96           C  
ATOM   2922  O   ILE A 376       4.419  -1.501  13.337  1.00  0.96           O  
ATOM   2923  CG1 ILE A 376       8.676  -2.162  14.125  1.00  0.93           C  
ATOM   2924  CG2 ILE A 376       7.134  -0.717  15.506  1.00  0.93           C  
ATOM   2925  CD1 ILE A 376       9.142  -2.321  12.684  1.00  0.90           C  
ATOM   2926  N   ALA A 377       4.050  -2.480  15.271  1.00  0.97           N  
ATOM   2927  CA  ALA A 377       2.637  -2.119  15.350  1.00  0.97           C  
ATOM   2928  C   ALA A 377       2.414  -0.995  16.358  1.00  0.97           C  
ATOM   2929  CB  ALA A 377       1.797  -3.338  15.722  1.00  0.97           C  
ATOM   2930  O   ALA A 377       2.942  -1.038  17.472  1.00  0.97           O  
ATOM   2931  N   SER A 378       1.582  -0.046  16.008  1.00  0.97           N  
ATOM   2932  CA  SER A 378       1.127   1.031  16.881  1.00  0.97           C  
ATOM   2933  C   SER A 378       0.192   0.507  17.965  1.00  0.97           C  
ATOM   2934  CB  SER A 378       0.422   2.119  16.069  1.00  0.97           C  
ATOM   2935  O   SER A 378      -0.206  -0.660  17.939  1.00  0.97           O  
ATOM   2936  OG  SER A 378      -0.831   1.658  15.594  1.00  0.96           O  
ATOM   2937  N   ARG A 379      -0.177   1.391  18.885  1.00  0.97           N  
ATOM   2938  CA  ARG A 379      -1.273   1.114  19.808  1.00  0.97           C  
ATOM   2939  C   ARG A 379      -2.598   0.994  19.064  1.00  0.97           C  
ATOM   2940  CB  ARG A 379      -1.367   2.208  20.874  1.00  0.96           C  
ATOM   2941  O   ARG A 379      -2.819   1.681  18.064  1.00  0.96           O  
ATOM   2942  CG  ARG A 379      -0.220   2.198  21.871  1.00  0.90           C  
ATOM   2943  CD  ARG A 379      -0.367   3.299  22.912  1.00  0.86           C  
ATOM   2944  NE  ARG A 379      -1.592   3.145  23.691  1.00  0.83           N  
ATOM   2945  NH1 ARG A 379      -1.656   5.339  24.411  1.00  0.76           N  
ATOM   2946  NH2 ARG A 379      -3.289   3.867  25.059  1.00  0.72           N  
ATOM   2947  CZ  ARG A 379      -2.176   4.117  24.385  1.00  0.77           C  
ATOM   2948  N   THR A 380      -3.489   0.204  19.587  1.00  0.96           N  
ATOM   2949  CA  THR A 380      -4.805   0.023  18.985  1.00  0.96           C  
ATOM   2950  C   THR A 380      -5.576   1.340  18.963  1.00  0.95           C  
ATOM   2951  CB  THR A 380      -5.623  -1.041  19.739  1.00  0.95           C  
ATOM   2952  O   THR A 380      -5.734   1.990  19.999  1.00  0.95           O  
ATOM   2953  CG2 THR A 380      -6.964  -1.290  19.056  1.00  0.90           C  
ATOM   2954  OG1 THR A 380      -4.883  -2.268  19.775  1.00  0.92           O  
ATOM   2955  N   SER A 381      -5.942   1.813  17.822  1.00  0.96           N  
ATOM   2956  CA  SER A 381      -6.737   3.000  17.521  1.00  0.96           C  
ATOM   2957  C   SER A 381      -5.908   4.272  17.663  1.00  0.95           C  
ATOM   2958  CB  SER A 381      -7.959   3.073  18.437  1.00  0.95           C  
ATOM   2959  O   SER A 381      -6.374   5.363  17.332  1.00  0.94           O  
ATOM   2960  OG  SER A 381      -8.748   1.901  18.317  1.00  0.91           O  
ATOM   2961  N   TYR A 382      -4.712   4.230  18.112  1.00  0.96           N  
ATOM   2962  CA  TYR A 382      -3.775   5.345  18.198  1.00  0.96           C  
ATOM   2963  C   TYR A 382      -2.626   5.169  17.213  1.00  0.96           C  
ATOM   2964  CB  TYR A 382      -3.227   5.478  19.622  1.00  0.96           C  
ATOM   2965  O   TYR A 382      -1.504   4.844  17.610  1.00  0.96           O  
ATOM   2966  CG  TYR A 382      -4.285   5.783  20.655  1.00  0.94           C  
ATOM   2967  CD1 TYR A 382      -4.596   7.097  20.995  1.00  0.90           C  
ATOM   2968  CD2 TYR A 382      -4.976   4.757  21.292  1.00  0.90           C  
ATOM   2969  CE1 TYR A 382      -5.569   7.383  21.947  1.00  0.90           C  
ATOM   2970  CE2 TYR A 382      -5.951   5.031  22.245  1.00  0.90           C  
ATOM   2971  OH  TYR A 382      -7.205   6.621  23.509  1.00  0.84           O  
ATOM   2972  CZ  TYR A 382      -6.240   6.345  22.565  1.00  0.89           C  
ATOM   2973  N   PHE A 383      -2.850   5.509  15.965  1.00  0.96           N  
ATOM   2974  CA  PHE A 383      -2.020   5.145  14.824  1.00  0.96           C  
ATOM   2975  C   PHE A 383      -0.665   5.838  14.897  1.00  0.96           C  
ATOM   2976  CB  PHE A 383      -2.723   5.502  13.510  1.00  0.95           C  
ATOM   2977  O   PHE A 383       0.317   5.355  14.329  1.00  0.96           O  
ATOM   2978  CG  PHE A 383      -4.078   4.868  13.355  1.00  0.92           C  
ATOM   2979  CD1 PHE A 383      -4.342   3.616  13.897  1.00  0.85           C  
ATOM   2980  CD2 PHE A 383      -5.090   5.525  12.667  1.00  0.85           C  
ATOM   2981  CE1 PHE A 383      -5.596   3.027  13.754  1.00  0.85           C  
ATOM   2982  CE2 PHE A 383      -6.346   4.942  12.520  1.00  0.84           C  
ATOM   2983  CZ  PHE A 383      -6.596   3.693  13.064  1.00  0.84           C  
ATOM   2984  N   PHE A 384      -0.593   6.849  15.599  1.00  0.96           N  
ATOM   2985  CA  PHE A 384       0.603   7.680  15.662  1.00  0.97           C  
ATOM   2986  C   PHE A 384       1.390   7.400  16.937  1.00  0.97           C  
ATOM   2987  CB  PHE A 384       0.232   9.165  15.590  1.00  0.96           C  
ATOM   2988  O   PHE A 384       2.372   8.085  17.230  1.00  0.96           O  
ATOM   2989  CG  PHE A 384      -0.503   9.546  14.333  1.00  0.95           C  
ATOM   2990  CD1 PHE A 384       0.183   9.734  13.140  1.00  0.93           C  
ATOM   2991  CD2 PHE A 384      -1.882   9.716  14.346  1.00  0.93           C  
ATOM   2992  CE1 PHE A 384      -0.495  10.087  11.975  1.00  0.92           C  
ATOM   2993  CE2 PHE A 384      -2.566  10.068  13.186  1.00  0.92           C  
ATOM   2994  CZ  PHE A 384      -1.871  10.255  12.002  1.00  0.92           C  
ATOM   2995  N   ASP A 385       1.028   6.423  17.725  1.00  0.97           N  
ATOM   2996  CA  ASP A 385       1.646   6.111  19.010  1.00  0.97           C  
ATOM   2997  C   ASP A 385       2.228   4.699  19.012  1.00  0.97           C  
ATOM   2998  CB  ASP A 385       0.629   6.262  20.144  1.00  0.97           C  
ATOM   2999  O   ASP A 385       1.485   3.716  19.002  1.00  0.97           O  
ATOM   3000  CG  ASP A 385       1.258   6.154  21.522  1.00  0.96           C  
ATOM   3001  OD1 ASP A 385       2.477   5.893  21.618  1.00  0.95           O  
ATOM   3002  OD2 ASP A 385       0.528   6.328  22.522  1.00  0.94           O  
ATOM   3003  N   PHE A 386       3.531   4.644  19.123  1.00  0.97           N  
ATOM   3004  CA  PHE A 386       4.290   3.399  19.136  1.00  0.98           C  
ATOM   3005  C   PHE A 386       4.932   3.170  20.499  1.00  0.97           C  
ATOM   3006  CB  PHE A 386       5.365   3.412  18.045  1.00  0.97           C  
ATOM   3007  O   PHE A 386       5.876   2.386  20.623  1.00  0.96           O  
ATOM   3008  CG  PHE A 386       4.817   3.253  16.652  1.00  0.97           C  
ATOM   3009  CD1 PHE A 386       4.735   1.997  16.062  1.00  0.97           C  
ATOM   3010  CD2 PHE A 386       4.385   4.359  15.932  1.00  0.97           C  
ATOM   3011  CE1 PHE A 386       4.228   1.847  14.773  1.00  0.96           C  
ATOM   3012  CE2 PHE A 386       3.878   4.217  14.644  1.00  0.96           C  
ATOM   3013  CZ  PHE A 386       3.802   2.960  14.066  1.00  0.95           C  
ATOM   3014  N   PHE A 387       4.441   3.827  21.512  1.00  0.97           N  
ATOM   3015  CA  PHE A 387       4.921   3.682  22.882  1.00  0.97           C  
ATOM   3016  C   PHE A 387       3.814   3.160  23.791  1.00  0.97           C  
ATOM   3017  CB  PHE A 387       5.449   5.018  23.412  1.00  0.97           C  
ATOM   3018  O   PHE A 387       2.630   3.364  23.516  1.00  0.97           O  
ATOM   3019  CG  PHE A 387       6.657   5.529  22.674  1.00  0.97           C  
ATOM   3020  CD1 PHE A 387       7.910   4.968  22.888  1.00  0.96           C  
ATOM   3021  CD2 PHE A 387       6.539   6.572  21.764  1.00  0.96           C  
ATOM   3022  CE1 PHE A 387       9.029   5.439  22.206  1.00  0.95           C  
ATOM   3023  CE2 PHE A 387       7.653   7.049  21.079  1.00  0.95           C  
ATOM   3024  CZ  PHE A 387       8.897   6.481  21.302  1.00  0.95           C  
ATOM   3025  N   ARG A 388       4.168   2.526  24.855  1.00  0.97           N  
ATOM   3026  CA  ARG A 388       3.232   2.056  25.871  1.00  0.97           C  
ATOM   3027  C   ARG A 388       2.626   3.225  26.639  1.00  0.96           C  
ATOM   3028  CB  ARG A 388       3.928   1.097  26.840  1.00  0.96           C  
ATOM   3029  O   ARG A 388       3.318   4.196  26.951  1.00  0.96           O  
ATOM   3030  CG  ARG A 388       4.468  -0.161  26.179  1.00  0.95           C  
ATOM   3031  CD  ARG A 388       5.223  -1.038  27.168  1.00  0.94           C  
ATOM   3032  NE  ARG A 388       4.325  -1.635  28.153  1.00  0.91           N  
ATOM   3033  NH1 ARG A 388       6.013  -2.504  29.470  1.00  0.87           N  
ATOM   3034  NH2 ARG A 388       3.819  -2.818  30.056  1.00  0.87           N  
ATOM   3035  CZ  ARG A 388       4.721  -2.318  29.224  1.00  0.89           C  
ATOM   3036  N   TYR A 389       1.376   3.006  27.015  1.00  0.97           N  
ATOM   3037  CA  TYR A 389       0.645   3.970  27.829  1.00  0.96           C  
ATOM   3038  C   TYR A 389       1.036   3.853  29.298  1.00  0.96           C  
ATOM   3039  CB  TYR A 389      -0.866   3.769  27.674  1.00  0.96           C  
ATOM   3040  O   TYR A 389       1.142   4.860  30.001  1.00  0.94           O  
ATOM   3041  CG  TYR A 389      -1.693   4.684  28.544  1.00  0.90           C  
ATOM   3042  CD1 TYR A 389      -1.843   6.032  28.226  1.00  0.83           C  
ATOM   3043  CD2 TYR A 389      -2.323   4.204  29.687  1.00  0.82           C  
ATOM   3044  CE1 TYR A 389      -2.603   6.880  29.026  1.00  0.83           C  
ATOM   3045  CE2 TYR A 389      -3.085   5.042  30.494  1.00  0.83           C  
ATOM   3046  OH  TYR A 389      -3.972   7.211  30.951  1.00  0.71           O  
ATOM   3047  CZ  TYR A 389      -3.219   6.376  30.156  1.00  0.81           C  
ATOM   3048  N   THR A 390       1.305   2.640  29.749  1.00  0.97           N  
ATOM   3049  CA  THR A 390       1.773   2.299  31.087  1.00  0.97           C  
ATOM   3050  C   THR A 390       2.802   1.174  31.031  1.00  0.97           C  
ATOM   3051  CB  THR A 390       0.604   1.885  32.000  1.00  0.97           C  
ATOM   3052  O   THR A 390       2.729   0.302  30.162  1.00  0.97           O  
ATOM   3053  CG2 THR A 390      -0.141   0.683  31.427  1.00  0.94           C  
ATOM   3054  OG1 THR A 390       1.114   1.544  33.295  1.00  0.94           O  
ATOM   3055  N   VAL A 391       3.759   1.226  31.994  1.00  0.97           N  
ATOM   3056  CA  VAL A 391       4.775   0.182  32.068  1.00  0.97           C  
ATOM   3057  C   VAL A 391       4.534  -0.687  33.300  1.00  0.96           C  
ATOM   3058  CB  VAL A 391       6.200   0.778  32.106  1.00  0.96           C  
ATOM   3059  O   VAL A 391       5.208  -1.702  33.493  1.00  0.93           O  
ATOM   3060  CG1 VAL A 391       6.513   1.513  30.804  1.00  0.90           C  
ATOM   3061  CG2 VAL A 391       6.354   1.714  33.303  1.00  0.91           C  
ATOM   3062  N   ILE A 392       3.518  -0.331  34.138  1.00  0.95           N  
ATOM   3063  CA  ILE A 392       3.159  -1.048  35.357  1.00  0.95           C  
ATOM   3064  C   ILE A 392       2.424  -2.338  34.999  1.00  0.94           C  
ATOM   3065  CB  ILE A 392       2.288  -0.177  36.290  1.00  0.95           C  
ATOM   3066  O   ILE A 392       2.558  -3.349  35.692  1.00  0.92           O  
ATOM   3067  CG1 ILE A 392       3.064   1.069  36.734  1.00  0.95           C  
ATOM   3068  CG2 ILE A 392       1.815  -0.987  37.500  1.00  0.95           C  
ATOM   3069  CD1 ILE A 392       2.243   2.046  37.564  1.00  0.93           C  
ATOM   3070  N   SER A 393       1.663  -2.341  33.980  1.00  0.94           N  
ATOM   3071  CA  SER A 393       0.934  -3.498  33.471  1.00  0.94           C  
ATOM   3072  C   SER A 393       1.060  -3.607  31.955  1.00  0.95           C  
ATOM   3073  CB  SER A 393      -0.542  -3.418  33.863  1.00  0.93           C  
ATOM   3074  O   SER A 393       1.114  -2.593  31.257  1.00  0.94           O  
ATOM   3075  OG  SER A 393      -1.122  -2.212  33.395  1.00  0.89           O  
ATOM   3076  N   ALA A 394       1.128  -4.793  31.412  1.00  0.93           N  
ATOM   3077  CA  ALA A 394       0.996  -5.024  29.976  1.00  0.94           C  
ATOM   3078  C   ALA A 394      -0.468  -4.985  29.547  1.00  0.94           C  
ATOM   3079  CB  ALA A 394       1.624  -6.361  29.592  1.00  0.92           C  
ATOM   3080  O   ALA A 394      -1.310  -5.677  30.126  1.00  0.93           O  
ATOM   3081  N   LEU A 395      -0.829  -4.141  28.566  1.00  0.95           N  
ATOM   3082  CA  LEU A 395      -2.164  -4.037  27.989  1.00  0.95           C  
ATOM   3083  C   LEU A 395      -2.228  -4.737  26.636  1.00  0.95           C  
ATOM   3084  CB  LEU A 395      -2.570  -2.569  27.837  1.00  0.95           C  
ATOM   3085  O   LEU A 395      -1.269  -4.690  25.862  1.00  0.95           O  
ATOM   3086  CG  LEU A 395      -2.578  -1.731  29.117  1.00  0.94           C  
ATOM   3087  CD1 LEU A 395      -2.981  -0.293  28.807  1.00  0.93           C  
ATOM   3088  CD2 LEU A 395      -3.517  -2.344  30.151  1.00  0.93           C  
ATOM   3089  N   ALA A 396      -3.347  -5.281  26.310  1.00  0.94           N  
ATOM   3090  CA  ALA A 396      -3.596  -5.905  25.013  1.00  0.95           C  
ATOM   3091  C   ALA A 396      -3.529  -4.877  23.888  1.00  0.95           C  
ATOM   3092  CB  ALA A 396      -4.953  -6.605  25.011  1.00  0.93           C  
ATOM   3093  O   ALA A 396      -3.256  -5.224  22.737  1.00  0.95           O  
ATOM   3094  N   THR A 397      -3.601  -3.587  24.170  1.00  0.95           N  
ATOM   3095  CA  THR A 397      -3.627  -2.472  23.229  1.00  0.96           C  
ATOM   3096  C   THR A 397      -2.232  -1.877  23.059  1.00  0.96           C  
ATOM   3097  CB  THR A 397      -4.603  -1.374  23.690  1.00  0.95           C  
ATOM   3098  O   THR A 397      -2.038  -0.952  22.267  1.00  0.95           O  
ATOM   3099  CG2 THR A 397      -6.046  -1.868  23.647  1.00  0.92           C  
ATOM   3100  OG1 THR A 397      -4.281  -0.989  25.033  1.00  0.93           O  
ATOM   3101  N   ASP A 398      -1.214  -2.403  23.832  1.00  0.96           N  
ATOM   3102  CA  ASP A 398       0.140  -1.863  23.770  1.00  0.97           C  
ATOM   3103  C   ASP A 398       0.750  -2.065  22.385  1.00  0.97           C  
ATOM   3104  CB  ASP A 398       1.026  -2.513  24.835  1.00  0.96           C  
ATOM   3105  O   ASP A 398       0.458  -3.056  21.712  1.00  0.97           O  
ATOM   3106  CG  ASP A 398       0.809  -1.933  26.222  1.00  0.95           C  
ATOM   3107  OD1 ASP A 398       0.254  -0.819  26.337  1.00  0.94           O  
ATOM   3108  OD2 ASP A 398       1.197  -2.596  27.208  1.00  0.93           O  
ATOM   3109  N   PRO A 399       1.596  -1.121  21.979  1.00  0.97           N  
ATOM   3110  CA  PRO A 399       2.393  -1.380  20.778  1.00  0.97           C  
ATOM   3111  C   PRO A 399       3.347  -2.561  20.946  1.00  0.97           C  
ATOM   3112  CB  PRO A 399       3.170  -0.076  20.582  1.00  0.97           C  
ATOM   3113  O   PRO A 399       3.712  -2.909  22.072  1.00  0.96           O  
ATOM   3114  CG  PRO A 399       3.425   0.428  21.966  1.00  0.96           C  
ATOM   3115  CD  PRO A 399       2.245   0.077  22.826  1.00  0.96           C  
ATOM   3116  N   PHE A 400       3.774  -3.141  19.838  1.00  0.96           N  
ATOM   3117  CA  PHE A 400       4.732  -4.238  19.906  1.00  0.96           C  
ATOM   3118  C   PHE A 400       5.565  -4.310  18.632  1.00  0.96           C  
ATOM   3119  CB  PHE A 400       4.010  -5.569  20.138  1.00  0.96           C  
ATOM   3120  O   PHE A 400       5.098  -3.929  17.557  1.00  0.95           O  
ATOM   3121  CG  PHE A 400       2.994  -5.901  19.079  1.00  0.95           C  
ATOM   3122  CD1 PHE A 400       1.644  -5.649  19.288  1.00  0.93           C  
ATOM   3123  CD2 PHE A 400       3.389  -6.467  17.874  1.00  0.93           C  
ATOM   3124  CE1 PHE A 400       0.701  -5.955  18.310  1.00  0.92           C  
ATOM   3125  CE2 PHE A 400       2.453  -6.776  16.891  1.00  0.91           C  
ATOM   3126  CZ  PHE A 400       1.109  -6.520  17.112  1.00  0.91           C  
ATOM   3127  N   ASP A 401       6.717  -4.919  18.776  1.00  0.95           N  
ATOM   3128  CA  ASP A 401       7.613  -5.357  17.711  1.00  0.95           C  
ATOM   3129  C   ASP A 401       7.648  -6.881  17.615  1.00  0.94           C  
ATOM   3130  CB  ASP A 401       9.025  -4.812  17.937  1.00  0.94           C  
ATOM   3131  O   ASP A 401       7.862  -7.567  18.617  1.00  0.92           O  
ATOM   3132  CG  ASP A 401       9.078  -3.295  17.958  1.00  0.92           C  
ATOM   3133  OD1 ASP A 401       8.016  -2.645  17.846  1.00  0.89           O  
ATOM   3134  OD2 ASP A 401      10.193  -2.743  18.085  1.00  0.89           O  
ATOM   3135  N   ILE A 402       7.468  -7.333  16.386  1.00  0.95           N  
ATOM   3136  CA  ILE A 402       7.550  -8.761  16.099  1.00  0.94           C  
ATOM   3137  C   ILE A 402       8.613  -9.013  15.033  1.00  0.94           C  
ATOM   3138  CB  ILE A 402       6.186  -9.323  15.639  1.00  0.93           C  
ATOM   3139  O   ILE A 402       8.593  -8.393  13.967  1.00  0.93           O  
ATOM   3140  CG1 ILE A 402       5.093  -8.972  16.655  1.00  0.77           C  
ATOM   3141  CG2 ILE A 402       6.270 -10.838  15.428  1.00  0.76           C  
ATOM   3142  CD1 ILE A 402       3.677  -9.198  16.144  1.00  0.73           C  
ATOM   3143  N   PHE A 403       9.428  -9.963  15.293  1.00  0.92           N  
ATOM   3144  CA  PHE A 403      10.462 -10.385  14.356  1.00  0.92           C  
ATOM   3145  C   PHE A 403      10.095 -11.714  13.707  1.00  0.91           C  
ATOM   3146  CB  PHE A 403      11.815 -10.503  15.064  1.00  0.91           C  
ATOM   3147  O   PHE A 403       9.406 -12.537  14.313  1.00  0.90           O  
ATOM   3148  CG  PHE A 403      12.351  -9.191  15.570  1.00  0.90           C  
ATOM   3149  CD1 PHE A 403      13.209  -8.426  14.789  1.00  0.88           C  
ATOM   3150  CD2 PHE A 403      11.997  -8.722  16.829  1.00  0.88           C  
ATOM   3151  CE1 PHE A 403      13.707  -7.212  15.255  1.00  0.87           C  
ATOM   3152  CE2 PHE A 403      12.490  -7.509  17.301  1.00  0.88           C  
ATOM   3153  CZ  PHE A 403      13.346  -6.756  16.513  1.00  0.86           C  
ATOM   3154  N   SER A 404      10.523 -11.938  12.529  1.00  0.90           N  
ATOM   3155  CA  SER A 404      10.301 -13.197  11.825  1.00  0.89           C  
ATOM   3156  C   SER A 404      11.075 -14.338  12.476  1.00  0.87           C  
ATOM   3157  CB  SER A 404      10.706 -13.068  10.356  1.00  0.87           C  
ATOM   3158  O   SER A 404      12.256 -14.191  12.797  1.00  0.84           O  
ATOM   3159  OG  SER A 404      12.102 -12.854  10.236  1.00  0.80           O  
ATOM   3160  N   ASP A 405      10.450 -15.427  12.659  1.00  0.83           N  
ATOM   3161  CA  ASP A 405      11.071 -16.648  13.161  1.00  0.82           C  
ATOM   3162  C   ASP A 405      11.801 -17.393  12.045  1.00  0.79           C  
ATOM   3163  CB  ASP A 405      10.023 -17.559  13.802  1.00  0.78           C  
ATOM   3164  O   ASP A 405      11.997 -18.607  12.126  1.00  0.74           O  
ATOM   3165  CG  ASP A 405      10.633 -18.718  14.570  1.00  0.72           C  
ATOM   3166  OD1 ASP A 405      11.869 -18.740  14.761  1.00  0.66           O  
ATOM   3167  OD2 ASP A 405       9.873 -19.619  14.986  1.00  0.69           O  
ATOM   3168  N   ALA A 406      12.265 -16.750  11.065  1.00  0.83           N  
ATOM   3169  CA  ALA A 406      12.949 -17.363   9.929  1.00  0.82           C  
ATOM   3170  C   ALA A 406      14.448 -17.480  10.189  1.00  0.82           C  
ATOM   3171  CB  ALA A 406      12.694 -16.557   8.657  1.00  0.80           C  
ATOM   3172  O   ALA A 406      15.032 -16.641  10.880  1.00  0.79           O  
ATOM   3173  N   SER A 407      15.025 -18.509   9.665  1.00  0.77           N  
ATOM   3174  CA  SER A 407      16.455 -18.755   9.813  1.00  0.77           C  
ATOM   3175  C   SER A 407      17.275 -17.763   8.995  1.00  0.75           C  
ATOM   3176  CB  SER A 407      16.800 -20.184   9.391  1.00  0.72           C  
ATOM   3177  O   SER A 407      18.465 -17.572   9.253  1.00  0.71           O  
ATOM   3178  OG  SER A 407      16.341 -20.445   8.076  1.00  0.70           O  
ATOM   3179  N   GLU A 408      16.707 -17.193   8.004  1.00  0.77           N  
ATOM   3180  CA  GLU A 408      17.377 -16.249   7.114  1.00  0.77           C  
ATOM   3181  C   GLU A 408      16.825 -14.838   7.291  1.00  0.76           C  
ATOM   3182  CB  GLU A 408      17.234 -16.691   5.655  1.00  0.72           C  
ATOM   3183  O   GLU A 408      15.672 -14.661   7.689  1.00  0.71           O  
ATOM   3184  CG  GLU A 408      17.913 -18.017   5.345  1.00  0.68           C  
ATOM   3185  CD  GLU A 408      17.856 -18.390   3.872  1.00  0.66           C  
ATOM   3186  OE1 GLU A 408      17.199 -17.668   3.088  1.00  0.69           O  
ATOM   3187  OE2 GLU A 408      18.472 -19.414   3.500  1.00  0.66           O  
ATOM   3188  N   VAL A 409      17.656 -13.768   6.999  1.00  0.65           N  
ATOM   3189  CA  VAL A 409      17.280 -12.360   7.056  1.00  0.68           C  
ATOM   3190  C   VAL A 409      16.409 -12.008   5.852  1.00  0.66           C  
ATOM   3191  CB  VAL A 409      18.522 -11.442   7.103  1.00  0.53           C  
ATOM   3192  O   VAL A 409      16.877 -12.033   4.712  1.00  0.58           O  
ATOM   3193  CG1 VAL A 409      18.106  -9.976   7.210  1.00  0.41           C  
ATOM   3194  CG2 VAL A 409      19.428 -11.829   8.269  1.00  0.37           C  
ATOM   3195  N   TYR A 410      15.190 -11.597   6.139  1.00  0.79           N  
ATOM   3196  CA  TYR A 410      14.243 -11.262   5.081  1.00  0.80           C  
ATOM   3197  C   TYR A 410      13.755  -9.826   5.221  1.00  0.82           C  
ATOM   3198  CB  TYR A 410      13.051 -12.224   5.103  1.00  0.74           C  
ATOM   3199  O   TYR A 410      13.164  -9.460   6.240  1.00  0.76           O  
ATOM   3200  CG  TYR A 410      13.430 -13.666   4.873  1.00  0.74           C  
ATOM   3201  CD1 TYR A 410      13.909 -14.092   3.636  1.00  0.72           C  
ATOM   3202  CD2 TYR A 410      13.309 -14.606   5.891  1.00  0.75           C  
ATOM   3203  CE1 TYR A 410      14.258 -15.421   3.419  1.00  0.75           C  
ATOM   3204  CE2 TYR A 410      13.655 -15.938   5.685  1.00  0.70           C  
ATOM   3205  OH  TYR A 410      14.472 -17.652   4.238  1.00  0.62           O  
ATOM   3206  CZ  TYR A 410      14.128 -16.335   4.448  1.00  0.74           C  
ATOM   3207  N   GLN A 411      13.965  -9.018   4.298  1.00  0.90           N  
ATOM   3208  CA  GLN A 411      13.352  -7.695   4.331  1.00  0.91           C  
ATOM   3209  C   GLN A 411      11.869  -7.767   3.976  1.00  0.92           C  
ATOM   3210  CB  GLN A 411      14.075  -6.743   3.376  1.00  0.87           C  
ATOM   3211  O   GLN A 411      11.513  -8.040   2.828  1.00  0.91           O  
ATOM   3212  CG  GLN A 411      15.525  -6.476   3.756  1.00  0.77           C  
ATOM   3213  CD  GLN A 411      16.171  -5.410   2.890  1.00  0.73           C  
ATOM   3214  NE2 GLN A 411      17.445  -5.131   3.145  1.00  0.65           N  
ATOM   3215  OE1 GLN A 411      15.530  -4.842   2.000  1.00  0.72           O  
ATOM   3216  N   LEU A 412      11.034  -7.517   4.956  1.00  0.93           N  
ATOM   3217  CA  LEU A 412       9.594  -7.435   4.736  1.00  0.94           C  
ATOM   3218  C   LEU A 412       9.228  -6.147   4.005  1.00  0.94           C  
ATOM   3219  CB  LEU A 412       8.843  -7.509   6.068  1.00  0.93           C  
ATOM   3220  O   LEU A 412       9.587  -5.054   4.448  1.00  0.93           O  
ATOM   3221  CG  LEU A 412       9.034  -8.789   6.884  1.00  0.92           C  
ATOM   3222  CD1 LEU A 412       8.339  -8.665   8.235  1.00  0.90           C  
ATOM   3223  CD2 LEU A 412       8.509  -9.997   6.115  1.00  0.90           C  
ATOM   3224  N   LYS A 413       8.485  -6.263   2.915  1.00  0.94           N  
ATOM   3225  CA  LYS A 413       8.264  -5.098   2.062  1.00  0.94           C  
ATOM   3226  C   LYS A 413       6.774  -4.826   1.878  1.00  0.94           C  
ATOM   3227  CB  LYS A 413       8.932  -5.295   0.701  1.00  0.91           C  
ATOM   3228  O   LYS A 413       6.355  -3.670   1.783  1.00  0.93           O  
ATOM   3229  CG  LYS A 413      10.453  -5.323   0.756  1.00  0.80           C  
ATOM   3230  CD  LYS A 413      11.023  -3.966   1.149  1.00  0.76           C  
ATOM   3231  CE  LYS A 413      12.540  -3.938   1.022  1.00  0.69           C  
ATOM   3232  NZ  LYS A 413      13.103  -2.607   1.400  1.00  0.64           N  
ATOM   3233  N   HIS A 414       5.984  -5.864   1.745  1.00  0.95           N  
ATOM   3234  CA  HIS A 414       4.554  -5.723   1.498  1.00  0.96           C  
ATOM   3235  C   HIS A 414       3.739  -6.547   2.489  1.00  0.96           C  
ATOM   3236  CB  HIS A 414       4.214  -6.138   0.065  1.00  0.95           C  
ATOM   3237  O   HIS A 414       4.219  -7.561   3.001  1.00  0.96           O  
ATOM   3238  CG  HIS A 414       4.881  -5.299  -0.977  1.00  0.94           C  
ATOM   3239  CD2 HIS A 414       5.786  -5.620  -1.931  1.00  0.91           C  
ATOM   3240  ND1 HIS A 414       4.638  -3.949  -1.114  1.00  0.91           N  
ATOM   3241  CE1 HIS A 414       5.367  -3.476  -2.111  1.00  0.91           C  
ATOM   3242  NE2 HIS A 414       6.073  -4.469  -2.624  1.00  0.92           N  
ATOM   3243  N   ALA A 415       2.591  -6.105   2.711  1.00  0.96           N  
ATOM   3244  CA  ALA A 415       1.568  -6.832   3.458  1.00  0.96           C  
ATOM   3245  C   ALA A 415       0.193  -6.655   2.820  1.00  0.96           C  
ATOM   3246  CB  ALA A 415       1.540  -6.367   4.912  1.00  0.96           C  
ATOM   3247  O   ALA A 415      -0.135  -5.573   2.329  1.00  0.96           O  
ATOM   3248  N   VAL A 416      -0.591  -7.765   2.795  1.00  0.97           N  
ATOM   3249  CA  VAL A 416      -1.975  -7.753   2.335  1.00  0.97           C  
ATOM   3250  C   VAL A 416      -2.840  -8.589   3.276  1.00  0.97           C  
ATOM   3251  CB  VAL A 416      -2.098  -8.281   0.888  1.00  0.96           C  
ATOM   3252  O   VAL A 416      -2.373  -9.580   3.842  1.00  0.96           O  
ATOM   3253  CG1 VAL A 416      -1.376  -7.353  -0.088  1.00  0.87           C  
ATOM   3254  CG2 VAL A 416      -1.543  -9.701   0.790  1.00  0.87           C  
ATOM   3255  N   THR A 417      -4.073  -8.257   3.485  1.00  0.95           N  
ATOM   3256  CA  THR A 417      -5.001  -9.021   4.311  1.00  0.95           C  
ATOM   3257  C   THR A 417      -5.752 -10.050   3.471  1.00  0.94           C  
ATOM   3258  CB  THR A 417      -6.008  -8.098   5.021  1.00  0.93           C  
ATOM   3259  O   THR A 417      -6.321  -9.713   2.431  1.00  0.93           O  
ATOM   3260  CG2 THR A 417      -6.925  -8.892   5.946  1.00  0.85           C  
ATOM   3261  OG1 THR A 417      -5.295  -7.125   5.793  1.00  0.87           O  
ATOM   3262  N   LEU A 418      -5.738 -11.250   3.939  1.00  0.94           N  
ATOM   3263  CA  LEU A 418      -6.439 -12.395   3.368  1.00  0.94           C  
ATOM   3264  C   LEU A 418      -7.118 -13.216   4.459  1.00  0.92           C  
ATOM   3265  CB  LEU A 418      -5.469 -13.278   2.578  1.00  0.93           C  
ATOM   3266  O   LEU A 418      -6.468 -13.646   5.414  1.00  0.90           O  
ATOM   3267  CG  LEU A 418      -6.079 -14.487   1.868  1.00  0.92           C  
ATOM   3268  CD1 LEU A 418      -6.974 -14.032   0.720  1.00  0.90           C  
ATOM   3269  CD2 LEU A 418      -4.983 -15.418   1.360  1.00  0.90           C  
ATOM   3270  N   ASP A 419      -8.434 -13.377   4.352  1.00  0.90           N  
ATOM   3271  CA  ASP A 419      -9.269 -14.208   5.214  1.00  0.90           C  
ATOM   3272  C   ASP A 419      -9.035 -13.881   6.687  1.00  0.89           C  
ATOM   3273  CB  ASP A 419      -8.999 -15.691   4.955  1.00  0.87           C  
ATOM   3274  O   ASP A 419      -8.845 -14.783   7.505  1.00  0.86           O  
ATOM   3275  CG  ASP A 419      -9.365 -16.123   3.546  1.00  0.81           C  
ATOM   3276  OD1 ASP A 419     -10.164 -15.428   2.882  1.00  0.75           O  
ATOM   3277  OD2 ASP A 419      -8.850 -17.170   3.095  1.00  0.79           O  
ATOM   3278  N   GLY A 420      -8.926 -12.617   7.013  1.00  0.91           N  
ATOM   3279  CA  GLY A 420      -8.732 -12.092   8.356  1.00  0.91           C  
ATOM   3280  C   GLY A 420      -7.288 -12.154   8.818  1.00  0.91           C  
ATOM   3281  O   GLY A 420      -6.896 -11.442   9.744  1.00  0.90           O  
ATOM   3282  N   ALA A 421      -6.433 -12.868   8.126  1.00  0.93           N  
ATOM   3283  CA  ALA A 421      -5.000 -12.895   8.409  1.00  0.94           C  
ATOM   3284  C   ALA A 421      -4.248 -11.900   7.530  1.00  0.94           C  
ATOM   3285  CB  ALA A 421      -4.445 -14.303   8.210  1.00  0.93           C  
ATOM   3286  O   ALA A 421      -4.728 -11.522   6.459  1.00  0.94           O  
ATOM   3287  N   THR A 422      -3.091 -11.454   7.939  1.00  0.96           N  
ATOM   3288  CA  THR A 422      -2.205 -10.635   7.120  1.00  0.96           C  
ATOM   3289  C   THR A 422      -1.066 -11.474   6.549  1.00  0.96           C  
ATOM   3290  CB  THR A 422      -1.626  -9.459   7.928  1.00  0.95           C  
ATOM   3291  O   THR A 422      -0.286 -12.064   7.300  1.00  0.96           O  
ATOM   3292  CG2 THR A 422      -0.715  -8.594   7.063  1.00  0.94           C  
ATOM   3293  OG1 THR A 422      -2.700  -8.653   8.426  1.00  0.94           O  
ATOM   3294  N   VAL A 423      -0.929 -11.545   5.246  1.00  0.96           N  
ATOM   3295  CA  VAL A 423       0.187 -12.158   4.532  1.00  0.96           C  
ATOM   3296  C   VAL A 423       1.261 -11.108   4.254  1.00  0.96           C  
ATOM   3297  CB  VAL A 423      -0.276 -12.810   3.210  1.00  0.96           C  
ATOM   3298  O   VAL A 423       0.992 -10.091   3.611  1.00  0.96           O  
ATOM   3299  CG1 VAL A 423       0.861 -13.610   2.576  1.00  0.94           C  
ATOM   3300  CG2 VAL A 423      -1.491 -13.704   3.453  1.00  0.94           C  
ATOM   3301  N   LEU A 424       2.421 -11.319   4.716  1.00  0.96           N  
ATOM   3302  CA  LEU A 424       3.571 -10.446   4.508  1.00  0.96           C  
ATOM   3303  C   LEU A 424       4.553 -11.068   3.521  1.00  0.96           C  
ATOM   3304  CB  LEU A 424       4.276 -10.162   5.837  1.00  0.95           C  
ATOM   3305  O   LEU A 424       4.776 -12.280   3.541  1.00  0.95           O  
ATOM   3306  CG  LEU A 424       3.454  -9.424   6.895  1.00  0.93           C  
ATOM   3307  CD1 LEU A 424       2.917 -10.408   7.930  1.00  0.89           C  
ATOM   3308  CD2 LEU A 424       4.293  -8.341   7.565  1.00  0.88           C  
ATOM   3309  N   PHE A 425       5.123 -10.266   2.732  1.00  0.95           N  
ATOM   3310  CA  PHE A 425       6.025 -10.664   1.658  1.00  0.95           C  
ATOM   3311  C   PHE A 425       7.417 -10.083   1.876  1.00  0.95           C  
ATOM   3312  CB  PHE A 425       5.476 -10.217   0.299  1.00  0.95           C  
ATOM   3313  O   PHE A 425       7.582  -8.863   1.940  1.00  0.94           O  
ATOM   3314  CG  PHE A 425       4.204 -10.914  -0.101  1.00  0.95           C  
ATOM   3315  CD1 PHE A 425       4.233 -12.006  -0.959  1.00  0.94           C  
ATOM   3316  CD2 PHE A 425       2.977 -10.476   0.383  1.00  0.94           C  
ATOM   3317  CE1 PHE A 425       3.056 -12.652  -1.331  1.00  0.93           C  
ATOM   3318  CE2 PHE A 425       1.798 -11.117   0.016  1.00  0.93           C  
ATOM   3319  CZ  PHE A 425       1.839 -12.204  -0.842  1.00  0.93           C  
ATOM   3320  N   SER A 426       8.376 -10.991   1.925  1.00  0.94           N  
ATOM   3321  CA  SER A 426       9.792 -10.663   1.793  1.00  0.94           C  
ATOM   3322  C   SER A 426      10.295 -10.940   0.380  1.00  0.93           C  
ATOM   3323  CB  SER A 426      10.622 -11.457   2.803  1.00  0.93           C  
ATOM   3324  O   SER A 426       9.510 -11.276  -0.509  1.00  0.92           O  
ATOM   3325  OG  SER A 426      10.774 -12.802   2.383  1.00  0.89           O  
ATOM   3326  N   ASP A 427      11.593 -10.900   0.184  1.00  0.92           N  
ATOM   3327  CA  ASP A 427      12.229 -11.170  -1.102  1.00  0.91           C  
ATOM   3328  C   ASP A 427      12.179 -12.659  -1.437  1.00  0.91           C  
ATOM   3329  CB  ASP A 427      13.678 -10.680  -1.098  1.00  0.89           C  
ATOM   3330  O   ASP A 427      12.189 -13.038  -2.610  1.00  0.90           O  
ATOM   3331  CG  ASP A 427      13.797  -9.183  -0.874  1.00  0.80           C  
ATOM   3332  OD1 ASP A 427      12.919  -8.425  -1.339  1.00  0.74           O  
ATOM   3333  OD2 ASP A 427      14.780  -8.757  -0.230  1.00  0.79           O  
ATOM   3334  N   LYS A 428      12.015 -13.547  -0.432  1.00  0.91           N  
ATOM   3335  CA  LYS A 428      12.188 -14.971  -0.701  1.00  0.91           C  
ATOM   3336  C   LYS A 428      11.106 -15.796  -0.011  1.00  0.90           C  
ATOM   3337  CB  LYS A 428      13.572 -15.439  -0.249  1.00  0.89           C  
ATOM   3338  O   LYS A 428      10.991 -17.001  -0.247  1.00  0.89           O  
ATOM   3339  CG  LYS A 428      14.716 -14.888  -1.086  1.00  0.84           C  
ATOM   3340  CD  LYS A 428      16.052 -15.494  -0.676  1.00  0.81           C  
ATOM   3341  CE  LYS A 428      17.196 -14.954  -1.524  1.00  0.74           C  
ATOM   3342  NZ  LYS A 428      18.511 -15.533  -1.114  1.00  0.71           N  
ATOM   3343  N   SER A 429      10.411 -15.215   0.925  1.00  0.92           N  
ATOM   3344  CA  SER A 429       9.451 -15.972   1.723  1.00  0.92           C  
ATOM   3345  C   SER A 429       8.193 -15.155   1.995  1.00  0.93           C  
ATOM   3346  CB  SER A 429      10.081 -16.409   3.046  1.00  0.90           C  
ATOM   3347  O   SER A 429       8.239 -13.923   2.019  1.00  0.92           O  
ATOM   3348  OG  SER A 429      11.172 -17.284   2.819  1.00  0.79           O  
ATOM   3349  N   GLN A 430       7.129 -15.819   2.161  1.00  0.94           N  
ATOM   3350  CA  GLN A 430       5.848 -15.284   2.611  1.00  0.94           C  
ATOM   3351  C   GLN A 430       5.540 -15.721   4.040  1.00  0.94           C  
ATOM   3352  CB  GLN A 430       4.723 -15.723   1.673  1.00  0.94           C  
ATOM   3353  O   GLN A 430       5.696 -16.895   4.382  1.00  0.93           O  
ATOM   3354  CG  GLN A 430       4.839 -15.156   0.265  1.00  0.93           C  
ATOM   3355  CD  GLN A 430       5.950 -15.805  -0.539  1.00  0.91           C  
ATOM   3356  NE2 GLN A 430       6.740 -14.987  -1.227  1.00  0.91           N  
ATOM   3357  OE1 GLN A 430       6.099 -17.031  -0.541  1.00  0.90           O  
ATOM   3358  N   PHE A 431       5.096 -14.777   4.804  1.00  0.94           N  
ATOM   3359  CA  PHE A 431       4.773 -14.950   6.215  1.00  0.94           C  
ATOM   3360  C   PHE A 431       3.297 -14.671   6.471  1.00  0.94           C  
ATOM   3361  CB  PHE A 431       5.640 -14.032   7.083  1.00  0.93           C  
ATOM   3362  O   PHE A 431       2.659 -13.934   5.717  1.00  0.93           O  
ATOM   3363  CG  PHE A 431       7.117 -14.289   6.952  1.00  0.92           C  
ATOM   3364  CD1 PHE A 431       7.785 -15.072   7.885  1.00  0.90           C  
ATOM   3365  CD2 PHE A 431       7.837 -13.746   5.896  1.00  0.90           C  
ATOM   3366  CE1 PHE A 431       9.152 -15.312   7.767  1.00  0.90           C  
ATOM   3367  CE2 PHE A 431       9.203 -13.981   5.771  1.00  0.90           C  
ATOM   3368  CZ  PHE A 431       9.859 -14.764   6.708  1.00  0.90           C  
ATOM   3369  N   ILE A 432       2.789 -15.188   7.556  1.00  0.95           N  
ATOM   3370  CA  ILE A 432       1.422 -14.910   7.984  1.00  0.94           C  
ATOM   3371  C   ILE A 432       1.427 -14.389   9.420  1.00  0.94           C  
ATOM   3372  CB  ILE A 432       0.528 -16.165   7.873  1.00  0.92           C  
ATOM   3373  O   ILE A 432       2.076 -14.967  10.294  1.00  0.93           O  
ATOM   3374  CG1 ILE A 432      -0.952 -15.768   7.858  1.00  0.76           C  
ATOM   3375  CG2 ILE A 432       0.822 -17.141   9.017  1.00  0.77           C  
ATOM   3376  CD1 ILE A 432      -1.888 -16.882   7.410  1.00  0.73           C  
ATOM   3377  N   LEU A 433       0.773 -13.367   9.575  1.00  0.95           N  
ATOM   3378  CA  LEU A 433       0.319 -12.832  10.855  1.00  0.95           C  
ATOM   3379  C   LEU A 433      -1.154 -13.151  11.085  1.00  0.94           C  
ATOM   3380  CB  LEU A 433       0.541 -11.319  10.913  1.00  0.94           C  
ATOM   3381  O   LEU A 433      -2.025 -12.611  10.399  1.00  0.93           O  
ATOM   3382  CG  LEU A 433       0.174 -10.629  12.227  1.00  0.91           C  
ATOM   3383  CD1 LEU A 433       1.062 -11.137  13.358  1.00  0.87           C  
ATOM   3384  CD2 LEU A 433       0.289  -9.115  12.088  1.00  0.86           C  
ATOM   3385  N   PRO A 434      -1.442 -14.093  12.025  1.00  0.93           N  
ATOM   3386  CA  PRO A 434      -2.824 -14.511  12.270  1.00  0.92           C  
ATOM   3387  C   PRO A 434      -3.692 -13.383  12.824  1.00  0.92           C  
ATOM   3388  CB  PRO A 434      -2.675 -15.639  13.294  1.00  0.91           C  
ATOM   3389  O   PRO A 434      -3.229 -12.592  13.650  1.00  0.90           O  
ATOM   3390  CG  PRO A 434      -1.268 -16.117  13.133  1.00  0.87           C  
ATOM   3391  CD  PRO A 434      -0.409 -14.949  12.740  1.00  0.88           C  
ATOM   3392  N   GLY A 435      -4.924 -13.368  12.421  1.00  0.91           N  
ATOM   3393  CA  GLY A 435      -5.826 -12.306  12.836  1.00  0.91           C  
ATOM   3394  C   GLY A 435      -7.103 -12.823  13.471  1.00  0.90           C  
ATOM   3395  O   GLY A 435      -8.057 -12.066  13.665  1.00  0.87           O  
ATOM   3396  N   ASP A 436      -7.214 -14.102  13.749  1.00  0.90           N  
ATOM   3397  CA  ASP A 436      -8.367 -14.796  14.315  1.00  0.91           C  
ATOM   3398  C   ASP A 436      -8.564 -14.425  15.783  1.00  0.91           C  
ATOM   3399  CB  ASP A 436      -8.205 -16.311  14.172  1.00  0.89           C  
ATOM   3400  O   ASP A 436      -9.665 -14.562  16.321  1.00  0.90           O  
ATOM   3401  CG  ASP A 436      -7.000 -16.851  14.921  1.00  0.84           C  
ATOM   3402  OD1 ASP A 436      -5.936 -16.196  14.919  1.00  0.83           O  
ATOM   3403  OD2 ASP A 436      -7.114 -17.945  15.516  1.00  0.84           O  
ATOM   3404  N   LYS A 437      -7.529 -13.958  16.452  1.00  0.93           N  
ATOM   3405  CA  LYS A 437      -7.508 -13.467  17.827  1.00  0.94           C  
ATOM   3406  C   LYS A 437      -6.961 -12.044  17.894  1.00  0.94           C  
ATOM   3407  CB  LYS A 437      -6.674 -14.392  18.715  1.00  0.93           C  
ATOM   3408  O   LYS A 437      -6.177 -11.634  17.036  1.00  0.93           O  
ATOM   3409  CG  LYS A 437      -7.224 -15.806  18.825  1.00  0.91           C  
ATOM   3410  CD  LYS A 437      -6.343 -16.681  19.707  1.00  0.89           C  
ATOM   3411  CE  LYS A 437      -6.824 -18.126  19.720  1.00  0.88           C  
ATOM   3412  NZ  LYS A 437      -5.911 -19.007  20.509  1.00  0.88           N  
ATOM   3413  N   PRO A 438      -7.344 -11.203  18.913  1.00  0.93           N  
ATOM   3414  CA  PRO A 438      -6.653  -9.927  19.114  1.00  0.94           C  
ATOM   3415  C   PRO A 438      -5.135 -10.080  19.167  1.00  0.94           C  
ATOM   3416  CB  PRO A 438      -7.199  -9.438  20.458  1.00  0.93           C  
ATOM   3417  O   PRO A 438      -4.622 -10.935  19.894  1.00  0.94           O  
ATOM   3418  CG  PRO A 438      -8.537 -10.091  20.587  1.00  0.91           C  
ATOM   3419  CD  PRO A 438      -8.452 -11.472  20.003  1.00  0.91           C  
ATOM   3420  N   LEU A 439      -4.506  -9.330  18.416  1.00  0.94           N  
ATOM   3421  CA  LEU A 439      -3.048  -9.336  18.380  1.00  0.94           C  
ATOM   3422  C   LEU A 439      -2.471  -8.673  19.627  1.00  0.93           C  
ATOM   3423  CB  LEU A 439      -2.540  -8.620  17.126  1.00  0.92           C  
ATOM   3424  O   LEU A 439      -2.557  -7.453  19.782  1.00  0.91           O  
ATOM   3425  CG  LEU A 439      -2.772  -9.338  15.795  1.00  0.86           C  
ATOM   3426  CD1 LEU A 439      -2.295  -8.470  14.635  1.00  0.79           C  
ATOM   3427  CD2 LEU A 439      -2.065 -10.689  15.785  1.00  0.78           C  
ATOM   3428  N   GLU A 440      -1.803  -9.457  20.394  1.00  0.93           N  
ATOM   3429  CA  GLU A 440      -1.032  -9.074  21.574  1.00  0.94           C  
ATOM   3430  C   GLU A 440       0.443  -9.428  21.408  1.00  0.93           C  
ATOM   3431  CB  GLU A 440      -1.597  -9.747  22.827  1.00  0.93           C  
ATOM   3432  O   GLU A 440       0.783 -10.375  20.696  1.00  0.93           O  
ATOM   3433  CG  GLU A 440      -3.046  -9.385  23.119  1.00  0.91           C  
ATOM   3434  CD  GLU A 440      -3.612 -10.106  24.332  1.00  0.89           C  
ATOM   3435  OE1 GLU A 440      -2.826 -10.683  25.117  1.00  0.89           O  
ATOM   3436  OE2 GLU A 440      -4.853 -10.095  24.498  1.00  0.89           O  
ATOM   3437  N   LYS A 441       1.249  -8.743  22.113  1.00  0.93           N  
ATOM   3438  CA  LYS A 441       2.689  -8.986  22.073  1.00  0.92           C  
ATOM   3439  C   LYS A 441       3.010 -10.440  22.407  1.00  0.91           C  
ATOM   3440  CB  LYS A 441       3.418  -8.052  23.040  1.00  0.91           C  
ATOM   3441  O   LYS A 441       3.993 -10.994  21.909  1.00  0.89           O  
ATOM   3442  CG  LYS A 441       4.931  -8.210  23.030  1.00  0.90           C  
ATOM   3443  CD  LYS A 441       5.607  -7.175  23.920  1.00  0.88           C  
ATOM   3444  CE  LYS A 441       7.122  -7.328  23.906  1.00  0.86           C  
ATOM   3445  NZ  LYS A 441       7.797  -6.232  24.664  1.00  0.85           N  
ATOM   3446  N   SER A 442       2.243 -11.122  23.191  1.00  0.92           N  
ATOM   3447  CA  SER A 442       2.509 -12.461  23.704  1.00  0.92           C  
ATOM   3448  C   SER A 442       2.122 -13.530  22.688  1.00  0.91           C  
ATOM   3449  CB  SER A 442       1.755 -12.694  25.014  1.00  0.91           C  
ATOM   3450  O   SER A 442       2.622 -14.656  22.742  1.00  0.90           O  
ATOM   3451  OG  SER A 442       0.392 -12.328  24.880  1.00  0.89           O  
ATOM   3452  N   ASN A 443       1.182 -13.131  21.805  1.00  0.93           N  
ATOM   3453  CA  ASN A 443       0.641 -14.128  20.887  1.00  0.93           C  
ATOM   3454  C   ASN A 443       0.927 -13.766  19.433  1.00  0.92           C  
ATOM   3455  CB  ASN A 443      -0.864 -14.297  21.106  1.00  0.91           C  
ATOM   3456  O   ASN A 443       0.725 -14.584  18.534  1.00  0.91           O  
ATOM   3457  CG  ASN A 443      -1.653 -13.063  20.716  1.00  0.87           C  
ATOM   3458  ND2 ASN A 443      -2.968 -13.118  20.896  1.00  0.86           N  
ATOM   3459  OD1 ASN A 443      -1.087 -12.068  20.256  1.00  0.85           O  
ATOM   3460  N   ALA A 444       1.434 -12.593  19.162  1.00  0.92           N  
ATOM   3461  CA  ALA A 444       1.813 -12.182  17.813  1.00  0.93           C  
ATOM   3462  C   ALA A 444       3.033 -12.960  17.326  1.00  0.92           C  
ATOM   3463  CB  ALA A 444       2.092 -10.681  17.772  1.00  0.91           C  
ATOM   3464  O   ALA A 444       4.100 -12.901  17.940  1.00  0.89           O  
ATOM   3465  N   LEU A 445       2.818 -13.781  16.312  1.00  0.92           N  
ATOM   3466  CA  LEU A 445       3.860 -14.599  15.701  1.00  0.93           C  
ATOM   3467  C   LEU A 445       3.866 -14.430  14.185  1.00  0.93           C  
ATOM   3468  CB  LEU A 445       3.663 -16.074  16.060  1.00  0.91           C  
ATOM   3469  O   LEU A 445       2.831 -14.591  13.534  1.00  0.92           O  
ATOM   3470  CG  LEU A 445       4.717 -17.048  15.531  1.00  0.83           C  
ATOM   3471  CD1 LEU A 445       6.051 -16.818  16.233  1.00  0.77           C  
ATOM   3472  CD2 LEU A 445       4.253 -18.489  15.714  1.00  0.77           C  
ATOM   3473  N   LEU A 446       5.070 -14.189  13.650  1.00  0.92           N  
ATOM   3474  CA  LEU A 446       5.294 -14.153  12.209  1.00  0.92           C  
ATOM   3475  C   LEU A 446       5.822 -15.493  11.707  1.00  0.91           C  
ATOM   3476  CB  LEU A 446       6.276 -13.036  11.846  1.00  0.90           C  
ATOM   3477  O   LEU A 446       7.028 -15.744  11.751  1.00  0.89           O  
ATOM   3478  CG  LEU A 446       6.435 -12.731  10.356  1.00  0.82           C  
ATOM   3479  CD1 LEU A 446       5.109 -12.262   9.766  1.00  0.74           C  
ATOM   3480  CD2 LEU A 446       7.523 -11.684  10.138  1.00  0.74           C  
ATOM   3481  N   LYS A 447       4.946 -16.318  11.177  1.00  0.91           N  
ATOM   3482  CA  LYS A 447       5.286 -17.669  10.743  1.00  0.92           C  
ATOM   3483  C   LYS A 447       5.570 -17.711   9.245  1.00  0.92           C  
ATOM   3484  CB  LYS A 447       4.160 -18.645  11.091  1.00  0.90           C  
ATOM   3485  O   LYS A 447       4.727 -17.314   8.437  1.00  0.92           O  
ATOM   3486  CG  LYS A 447       3.941 -18.830  12.585  1.00  0.82           C  
ATOM   3487  CD  LYS A 447       2.830 -19.834  12.866  1.00  0.80           C  
ATOM   3488  CE  LYS A 447       2.586 -19.994  14.361  1.00  0.73           C  
ATOM   3489  NZ  LYS A 447       1.447 -20.919  14.640  1.00  0.70           N  
ATOM   3490  N   PRO A 448       6.697 -18.162   8.862  1.00  0.92           N  
ATOM   3491  CA  PRO A 448       6.870 -18.472   7.441  1.00  0.92           C  
ATOM   3492  C   PRO A 448       5.924 -19.569   6.957  1.00  0.92           C  
ATOM   3493  CB  PRO A 448       8.328 -18.932   7.355  1.00  0.91           C  
ATOM   3494  O   PRO A 448       5.751 -20.584   7.637  1.00  0.91           O  
ATOM   3495  CG  PRO A 448       8.607 -19.566   8.679  1.00  0.88           C  
ATOM   3496  CD  PRO A 448       7.792 -18.864   9.726  1.00  0.87           C  
ATOM   3497  N   VAL A 449       5.353 -19.414   5.690  1.00  0.93           N  
ATOM   3498  CA  VAL A 449       4.315 -20.318   5.206  1.00  0.92           C  
ATOM   3499  C   VAL A 449       4.715 -20.885   3.846  1.00  0.92           C  
ATOM   3500  CB  VAL A 449       2.946 -19.607   5.105  1.00  0.91           C  
ATOM   3501  O   VAL A 449       4.444 -22.050   3.548  1.00  0.90           O  
ATOM   3502  CG1 VAL A 449       2.352 -19.379   6.494  1.00  0.80           C  
ATOM   3503  CG2 VAL A 449       3.087 -18.283   4.357  1.00  0.78           C  
ATOM   3504  N   THR A 450       5.292 -20.116   3.000  1.00  0.93           N  
ATOM   3505  CA  THR A 450       5.841 -20.540   1.717  1.00  0.93           C  
ATOM   3506  C   THR A 450       7.173 -19.848   1.443  1.00  0.93           C  
ATOM   3507  CB  THR A 450       4.861 -20.248   0.566  1.00  0.92           C  
ATOM   3508  O   THR A 450       7.454 -18.788   2.005  1.00  0.92           O  
ATOM   3509  CG2 THR A 450       3.531 -20.962   0.781  1.00  0.89           C  
ATOM   3510  OG1 THR A 450       4.626 -18.836   0.493  1.00  0.90           O  
ATOM   3511  N   THR A 451       8.010 -20.421   0.576  1.00  0.92           N  
ATOM   3512  CA  THR A 451       9.321 -19.897   0.208  1.00  0.92           C  
ATOM   3513  C   THR A 451       9.447 -19.772  -1.308  1.00  0.92           C  
ATOM   3514  CB  THR A 451      10.452 -20.792   0.747  1.00  0.91           C  
ATOM   3515  O   THR A 451       9.933 -20.688  -1.974  1.00  0.90           O  
ATOM   3516  CG2 THR A 451      11.817 -20.154   0.513  1.00  0.83           C  
ATOM   3517  OG1 THR A 451      10.265 -20.993   2.154  1.00  0.86           O  
ATOM   3518  N   PHE A 452       9.001 -18.625  -1.825  1.00  0.93           N  
ATOM   3519  CA  PHE A 452       9.130 -18.272  -3.234  1.00  0.93           C  
ATOM   3520  C   PHE A 452       9.711 -16.872  -3.391  1.00  0.93           C  
ATOM   3521  CB  PHE A 452       7.772 -18.359  -3.937  1.00  0.93           C  
ATOM   3522  O   PHE A 452       9.367 -15.963  -2.633  1.00  0.92           O  
ATOM   3523  CG  PHE A 452       7.197 -19.749  -3.977  1.00  0.93           C  
ATOM   3524  CD1 PHE A 452       7.702 -20.701  -4.855  1.00  0.91           C  
ATOM   3525  CD2 PHE A 452       6.150 -20.104  -3.136  1.00  0.91           C  
ATOM   3526  CE1 PHE A 452       7.171 -21.988  -4.893  1.00  0.90           C  
ATOM   3527  CE2 PHE A 452       5.615 -21.389  -3.169  1.00  0.91           C  
ATOM   3528  CZ  PHE A 452       6.126 -22.329  -4.049  1.00  0.90           C  
ATOM   3529  N   GLU A 453      10.559 -16.713  -4.406  1.00  0.93           N  
ATOM   3530  CA  GLU A 453      11.069 -15.388  -4.747  1.00  0.93           C  
ATOM   3531  C   GLU A 453       9.940 -14.456  -5.177  1.00  0.93           C  
ATOM   3532  CB  GLU A 453      12.122 -15.485  -5.854  1.00  0.90           C  
ATOM   3533  O   GLU A 453       9.050 -14.857  -5.930  1.00  0.93           O  
ATOM   3534  CG  GLU A 453      13.401 -16.191  -5.427  1.00  0.78           C  
ATOM   3535  CD  GLU A 453      14.485 -16.164  -6.492  1.00  0.74           C  
ATOM   3536  OE1 GLU A 453      14.221 -15.680  -7.616  1.00  0.72           O  
ATOM   3537  OE2 GLU A 453      15.609 -16.632  -6.201  1.00  0.69           O  
ATOM   3538  N   VAL A 454       9.992 -13.195  -4.696  1.00  0.94           N  
ATOM   3539  CA  VAL A 454       8.981 -12.176  -4.961  1.00  0.94           C  
ATOM   3540  C   VAL A 454       9.622 -10.985  -5.669  1.00  0.94           C  
ATOM   3541  CB  VAL A 454       8.288 -11.713  -3.660  1.00  0.94           C  
ATOM   3542  O   VAL A 454      10.700 -10.530  -5.280  1.00  0.93           O  
ATOM   3543  CG1 VAL A 454       7.249 -10.634  -3.957  1.00  0.90           C  
ATOM   3544  CG2 VAL A 454       7.641 -12.901  -2.950  1.00  0.90           C  
ATOM   3545  N   ASN A 455       9.000 -10.505  -6.681  1.00  0.94           N  
ATOM   3546  CA  ASN A 455       9.332  -9.184  -7.204  1.00  0.94           C  
ATOM   3547  C   ASN A 455       8.814  -8.074  -6.295  1.00  0.94           C  
ATOM   3548  CB  ASN A 455       8.778  -9.013  -8.620  1.00  0.94           C  
ATOM   3549  O   ASN A 455       7.701  -7.579  -6.484  1.00  0.92           O  
ATOM   3550  CG  ASN A 455       9.177  -7.692  -9.248  1.00  0.93           C  
ATOM   3551  ND2 ASN A 455       8.788  -7.489 -10.501  1.00  0.92           N  
ATOM   3552  OD1 ASN A 455       9.830  -6.860  -8.611  1.00  0.91           O  
ATOM   3553  N   ASN A 456       9.624  -7.565  -5.492  1.00  0.91           N  
ATOM   3554  CA  ASN A 456       9.289  -6.641  -4.413  1.00  0.91           C  
ATOM   3555  C   ASN A 456       9.072  -5.224  -4.935  1.00  0.91           C  
ATOM   3556  CB  ASN A 456      10.381  -6.650  -3.341  1.00  0.89           C  
ATOM   3557  O   ASN A 456       8.793  -4.308  -4.160  1.00  0.89           O  
ATOM   3558  CG  ASN A 456      10.274  -7.841  -2.409  1.00  0.83           C  
ATOM   3559  ND2 ASN A 456      11.417  -8.383  -2.005  1.00  0.78           N  
ATOM   3560  OD1 ASN A 456       9.173  -8.271  -2.055  1.00  0.78           O  
ATOM   3561  N   LYS A 457       9.170  -4.994  -6.170  1.00  0.92           N  
ATOM   3562  CA  LYS A 457       8.848  -3.705  -6.773  1.00  0.93           C  
ATOM   3563  C   LYS A 457       7.349  -3.577  -7.030  1.00  0.93           C  
ATOM   3564  CB  LYS A 457       9.621  -3.515  -8.079  1.00  0.91           C  
ATOM   3565  O   LYS A 457       6.851  -2.482  -7.298  1.00  0.92           O  
ATOM   3566  CG  LYS A 457      11.133  -3.506  -7.908  1.00  0.88           C  
ATOM   3567  CD  LYS A 457      11.842  -3.187  -9.218  1.00  0.86           C  
ATOM   3568  CE  LYS A 457      13.350  -3.091  -9.029  1.00  0.83           C  
ATOM   3569  NZ  LYS A 457      14.033  -2.602 -10.264  1.00  0.82           N  
ATOM   3570  N   VAL A 458       6.661  -4.666  -6.891  1.00  0.95           N  
ATOM   3571  CA  VAL A 458       5.236  -4.723  -7.198  1.00  0.95           C  
ATOM   3572  C   VAL A 458       4.460  -5.184  -5.967  1.00  0.95           C  
ATOM   3573  CB  VAL A 458       4.949  -5.662  -8.392  1.00  0.94           C  
ATOM   3574  O   VAL A 458       4.799  -6.201  -5.357  1.00  0.95           O  
ATOM   3575  CG1 VAL A 458       3.465  -5.641  -8.750  1.00  0.84           C  
ATOM   3576  CG2 VAL A 458       5.799  -5.265  -9.597  1.00  0.84           C  
ATOM   3577  N   LYS A 459       3.460  -4.440  -5.628  1.00  0.96           N  
ATOM   3578  CA  LYS A 459       2.576  -4.822  -4.531  1.00  0.96           C  
ATOM   3579  C   LYS A 459       1.728  -6.034  -4.905  1.00  0.96           C  
ATOM   3580  CB  LYS A 459       1.673  -3.653  -4.135  1.00  0.95           C  
ATOM   3581  O   LYS A 459       1.071  -6.041  -5.948  1.00  0.96           O  
ATOM   3582  CG  LYS A 459       0.805  -3.926  -2.916  1.00  0.91           C  
ATOM   3583  CD  LYS A 459      -0.047  -2.716  -2.554  1.00  0.86           C  
ATOM   3584  CE  LYS A 459      -0.962  -3.009  -1.373  1.00  0.82           C  
ATOM   3585  NZ  LYS A 459      -1.856  -1.852  -1.064  1.00  0.80           N  
ATOM   3586  N   PRO A 460       1.682  -7.084  -4.023  1.00  0.97           N  
ATOM   3587  CA  PRO A 460       0.703  -8.159  -4.198  1.00  0.97           C  
ATOM   3588  C   PRO A 460      -0.738  -7.656  -4.169  1.00  0.97           C  
ATOM   3589  CB  PRO A 460       0.982  -9.086  -3.012  1.00  0.97           C  
ATOM   3590  O   PRO A 460      -1.040  -6.677  -3.481  1.00  0.97           O  
ATOM   3591  CG  PRO A 460       2.400  -8.805  -2.633  1.00  0.96           C  
ATOM   3592  CD  PRO A 460       2.666  -7.341  -2.832  1.00  0.96           C  
ATOM   3593  N   VAL A 461      -1.625  -8.342  -4.887  1.00  0.97           N  
ATOM   3594  CA  VAL A 461      -3.020  -7.927  -4.988  1.00  0.97           C  
ATOM   3595  C   VAL A 461      -3.930  -9.046  -4.487  1.00  0.97           C  
ATOM   3596  CB  VAL A 461      -3.395  -7.543  -6.437  1.00  0.96           C  
ATOM   3597  O   VAL A 461      -3.713 -10.218  -4.802  1.00  0.96           O  
ATOM   3598  CG1 VAL A 461      -2.651  -6.282  -6.872  1.00  0.87           C  
ATOM   3599  CG2 VAL A 461      -3.094  -8.699  -7.389  1.00  0.88           C  
ATOM   3600  N   VAL A 462      -4.923  -8.705  -3.709  1.00  0.96           N  
ATOM   3601  CA  VAL A 462      -5.937  -9.637  -3.227  1.00  0.96           C  
ATOM   3602  C   VAL A 462      -7.044  -9.781  -4.269  1.00  0.95           C  
ATOM   3603  CB  VAL A 462      -6.532  -9.181  -1.876  1.00  0.95           C  
ATOM   3604  O   VAL A 462      -7.507  -8.786  -4.833  1.00  0.93           O  
ATOM   3605  CG1 VAL A 462      -7.557 -10.193  -1.368  1.00  0.91           C  
ATOM   3606  CG2 VAL A 462      -5.422  -8.977  -0.846  1.00  0.91           C  
ATOM   3607  N   THR A 463      -7.386 -10.973  -4.444  1.00  0.93           N  
ATOM   3608  CA  THR A 463      -8.475 -11.314  -5.352  1.00  0.92           C  
ATOM   3609  C   THR A 463      -9.306 -12.465  -4.792  1.00  0.90           C  
ATOM   3610  CB  THR A 463      -7.942 -11.693  -6.746  1.00  0.89           C  
ATOM   3611  O   THR A 463      -8.847 -13.609  -4.758  1.00  0.87           O  
ATOM   3612  CG2 THR A 463      -7.041 -12.922  -6.676  1.00  0.73           C  
ATOM   3613  OG1 THR A 463      -9.047 -11.974  -7.614  1.00  0.75           O  
ATOM   3614  N   GLY A 464     -10.576 -12.130  -4.342  1.00  0.89           N  
ATOM   3615  CA  GLY A 464     -11.374 -13.122  -3.638  1.00  0.88           C  
ATOM   3616  C   GLY A 464     -10.657 -13.726  -2.446  1.00  0.89           C  
ATOM   3617  O   GLY A 464     -10.183 -13.003  -1.567  1.00  0.87           O  
ATOM   3618  N   GLU A 465     -10.503 -15.076  -2.533  1.00  0.90           N  
ATOM   3619  CA  GLU A 465      -9.922 -15.867  -1.452  1.00  0.90           C  
ATOM   3620  C   GLU A 465      -8.430 -16.098  -1.678  1.00  0.91           C  
ATOM   3621  CB  GLU A 465     -10.647 -17.209  -1.317  1.00  0.88           C  
ATOM   3622  O   GLU A 465      -7.838 -16.997  -1.077  1.00  0.91           O  
ATOM   3623  CG  GLU A 465     -12.117 -17.078  -0.945  1.00  0.85           C  
ATOM   3624  CD  GLU A 465     -12.839 -18.414  -0.873  1.00  0.82           C  
ATOM   3625  OE1 GLU A 465     -12.234 -19.451  -1.231  1.00  0.82           O  
ATOM   3626  OE2 GLU A 465     -14.019 -18.425  -0.456  1.00  0.80           O  
ATOM   3627  N   SER A 466      -7.783 -15.423  -2.517  1.00  0.94           N  
ATOM   3628  CA  SER A 466      -6.379 -15.647  -2.843  1.00  0.95           C  
ATOM   3629  C   SER A 466      -5.623 -14.329  -2.970  1.00  0.95           C  
ATOM   3630  CB  SER A 466      -6.250 -16.445  -4.141  1.00  0.93           C  
ATOM   3631  O   SER A 466      -6.236 -13.265  -3.080  1.00  0.95           O  
ATOM   3632  OG  SER A 466      -6.755 -15.704  -5.239  1.00  0.82           O  
ATOM   3633  N   VAL A 467      -4.324 -14.358  -2.911  1.00  0.96           N  
ATOM   3634  CA  VAL A 467      -3.402 -13.258  -3.169  1.00  0.97           C  
ATOM   3635  C   VAL A 467      -2.534 -13.585  -4.383  1.00  0.97           C  
ATOM   3636  CB  VAL A 467      -2.511 -12.964  -1.941  1.00  0.96           C  
ATOM   3637  O   VAL A 467      -1.835 -14.601  -4.399  1.00  0.97           O  
ATOM   3638  CG1 VAL A 467      -1.583 -11.782  -2.218  1.00  0.95           C  
ATOM   3639  CG2 VAL A 467      -3.373 -12.693  -0.710  1.00  0.95           C  
ATOM   3640  N   MET A 468      -2.504 -12.698  -5.350  1.00  0.97           N  
ATOM   3641  CA  MET A 468      -1.600 -12.800  -6.492  1.00  0.97           C  
ATOM   3642  C   MET A 468      -0.349 -11.955  -6.273  1.00  0.97           C  
ATOM   3643  CB  MET A 468      -2.305 -12.367  -7.777  1.00  0.97           C  
ATOM   3644  O   MET A 468      -0.444 -10.783  -5.903  1.00  0.97           O  
ATOM   3645  CG  MET A 468      -3.609 -13.103  -8.040  1.00  0.91           C  
ATOM   3646  SD  MET A 468      -3.352 -14.888  -8.379  1.00  0.87           S  
ATOM   3647  CE  MET A 468      -5.041 -15.376  -8.826  1.00  0.81           C  
ATOM   3648  N   PHE A 469       0.869 -12.567  -6.560  1.00  0.97           N  
ATOM   3649  CA  PHE A 469       2.119 -11.825  -6.442  1.00  0.97           C  
ATOM   3650  C   PHE A 469       3.066 -12.174  -7.583  1.00  0.97           C  
ATOM   3651  CB  PHE A 469       2.791 -12.112  -5.095  1.00  0.97           C  
ATOM   3652  O   PHE A 469       3.025 -13.286  -8.113  1.00  0.97           O  
ATOM   3653  CG  PHE A 469       3.232 -13.542  -4.930  1.00  0.96           C  
ATOM   3654  CD1 PHE A 469       2.354 -14.503  -4.443  1.00  0.95           C  
ATOM   3655  CD2 PHE A 469       4.525 -13.925  -5.262  1.00  0.95           C  
ATOM   3656  CE1 PHE A 469       2.759 -15.826  -4.289  1.00  0.94           C  
ATOM   3657  CE2 PHE A 469       4.937 -15.246  -5.111  1.00  0.93           C  
ATOM   3658  CZ  PHE A 469       4.053 -16.195  -4.623  1.00  0.93           C  
ATOM   3659  N   ALA A 470       3.890 -11.234  -7.989  1.00  0.97           N  
ATOM   3660  CA  ALA A 470       4.820 -11.333  -9.111  1.00  0.97           C  
ATOM   3661  C   ALA A 470       6.114 -12.025  -8.692  1.00  0.97           C  
ATOM   3662  CB  ALA A 470       5.122  -9.947  -9.676  1.00  0.97           C  
ATOM   3663  O   ALA A 470       6.622 -11.793  -7.592  1.00  0.96           O  
ATOM   3664  N   THR A 471       6.701 -12.857  -9.582  1.00  0.97           N  
ATOM   3665  CA  THR A 471       8.013 -13.485  -9.472  1.00  0.96           C  
ATOM   3666  C   THR A 471       8.894 -13.109 -10.660  1.00  0.95           C  
ATOM   3667  CB  THR A 471       7.893 -15.018  -9.383  1.00  0.96           C  
ATOM   3668  O   THR A 471       8.390 -12.709 -11.711  1.00  0.94           O  
ATOM   3669  CG2 THR A 471       7.089 -15.436  -8.156  1.00  0.91           C  
ATOM   3670  OG1 THR A 471       7.238 -15.509 -10.559  1.00  0.92           O  
ATOM   3671  N   ASN A 472      10.215 -13.220 -10.481  1.00  0.93           N  
ATOM   3672  CA  ASN A 472      11.172 -13.027 -11.566  1.00  0.93           C  
ATOM   3673  C   ASN A 472      11.764 -14.354 -12.033  1.00  0.91           C  
ATOM   3674  CB  ASN A 472      12.286 -12.071 -11.136  1.00  0.90           C  
ATOM   3675  O   ASN A 472      12.317 -15.109 -11.231  1.00  0.89           O  
ATOM   3676  CG  ASN A 472      11.771 -10.681 -10.817  1.00  0.84           C  
ATOM   3677  ND2 ASN A 472      12.390 -10.028  -9.840  1.00  0.80           N  
ATOM   3678  OD1 ASN A 472      10.824 -10.197 -11.444  1.00  0.80           O  
ATOM   3679  N   ASP A 473      11.616 -14.566 -13.284  1.00  0.91           N  
ATOM   3680  CA  ASP A 473      12.129 -15.769 -13.933  1.00  0.91           C  
ATOM   3681  C   ASP A 473      13.044 -15.414 -15.103  1.00  0.89           C  
ATOM   3682  CB  ASP A 473      10.976 -16.651 -14.415  1.00  0.88           C  
ATOM   3683  O   ASP A 473      12.694 -15.643 -16.262  1.00  0.86           O  
ATOM   3684  CG  ASP A 473      10.141 -17.210 -13.277  1.00  0.80           C  
ATOM   3685  OD1 ASP A 473      10.645 -17.299 -12.137  1.00  0.74           O  
ATOM   3686  OD2 ASP A 473       8.969 -17.568 -13.523  1.00  0.80           O  
ATOM   3687  N   GLY A 474      14.203 -14.794 -14.758  1.00  0.93           N  
ATOM   3688  CA  GLY A 474      15.186 -14.327 -15.723  1.00  0.93           C  
ATOM   3689  C   GLY A 474      14.708 -13.136 -16.532  1.00  0.94           C  
ATOM   3690  O   GLY A 474      14.560 -12.035 -15.998  1.00  0.92           O  
ATOM   3691  N   SER A 475      14.492 -13.329 -17.853  1.00  0.95           N  
ATOM   3692  CA  SER A 475      14.037 -12.284 -18.765  1.00  0.95           C  
ATOM   3693  C   SER A 475      12.515 -12.203 -18.798  1.00  0.96           C  
ATOM   3694  CB  SER A 475      14.574 -12.531 -20.175  1.00  0.94           C  
ATOM   3695  O   SER A 475      11.948 -11.352 -19.486  1.00  0.95           O  
ATOM   3696  OG  SER A 475      14.307 -13.860 -20.589  1.00  0.90           O  
ATOM   3697  N   TYR A 476      11.921 -13.117 -18.136  1.00  0.96           N  
ATOM   3698  CA  TYR A 476      10.471 -13.216 -18.017  1.00  0.97           C  
ATOM   3699  C   TYR A 476      10.031 -13.073 -16.565  1.00  0.96           C  
ATOM   3700  CB  TYR A 476       9.975 -14.550 -18.583  1.00  0.96           C  
ATOM   3701  O   TYR A 476      10.840 -13.228 -15.647  1.00  0.96           O  
ATOM   3702  CG  TYR A 476      10.333 -14.764 -20.034  1.00  0.96           C  
ATOM   3703  CD1 TYR A 476       9.541 -14.237 -21.052  1.00  0.95           C  
ATOM   3704  CD2 TYR A 476      11.462 -15.494 -20.390  1.00  0.95           C  
ATOM   3705  CE1 TYR A 476       9.865 -14.433 -22.390  1.00  0.94           C  
ATOM   3706  CE2 TYR A 476      11.796 -15.696 -21.725  1.00  0.94           C  
ATOM   3707  OH  TYR A 476      11.319 -15.360 -24.040  1.00  0.92           O  
ATOM   3708  CZ  TYR A 476      10.993 -15.162 -22.716  1.00  0.94           C  
ATOM   3709  N   SER A 477       8.871 -12.695 -16.391  1.00  0.97           N  
ATOM   3710  CA  SER A 477       8.233 -12.690 -15.078  1.00  0.97           C  
ATOM   3711  C   SER A 477       7.124 -13.734 -14.998  1.00  0.97           C  
ATOM   3712  CB  SER A 477       7.665 -11.306 -14.763  1.00  0.96           C  
ATOM   3713  O   SER A 477       6.515 -14.079 -16.013  1.00  0.96           O  
ATOM   3714  OG  SER A 477       8.706 -10.355 -14.623  1.00  0.91           O  
ATOM   3715  N   GLY A 478       6.880 -14.232 -13.808  1.00  0.97           N  
ATOM   3716  CA  GLY A 478       5.741 -15.065 -13.458  1.00  0.97           C  
ATOM   3717  C   GLY A 478       4.806 -14.409 -12.460  1.00  0.97           C  
ATOM   3718  O   GLY A 478       5.160 -13.406 -11.837  1.00  0.97           O  
ATOM   3719  N   VAL A 479       3.626 -15.022 -12.345  1.00  0.97           N  
ATOM   3720  CA  VAL A 479       2.665 -14.717 -11.290  1.00  0.98           C  
ATOM   3721  C   VAL A 479       2.278 -15.998 -10.556  1.00  0.97           C  
ATOM   3722  CB  VAL A 479       1.405 -14.024 -11.855  1.00  0.97           C  
ATOM   3723  O   VAL A 479       2.017 -17.027 -11.185  1.00  0.97           O  
ATOM   3724  CG1 VAL A 479       0.452 -13.634 -10.726  1.00  0.97           C  
ATOM   3725  CG2 VAL A 479       1.793 -12.798 -12.678  1.00  0.97           C  
ATOM   3726  N   ARG A 480       2.265 -15.907  -9.258  1.00  0.97           N  
ATOM   3727  CA  ARG A 480       1.797 -16.988  -8.396  1.00  0.97           C  
ATOM   3728  C   ARG A 480       0.558 -16.568  -7.613  1.00  0.97           C  
ATOM   3729  CB  ARG A 480       2.903 -17.425  -7.433  1.00  0.97           C  
ATOM   3730  O   ARG A 480       0.450 -15.418  -7.182  1.00  0.97           O  
ATOM   3731  CG  ARG A 480       4.071 -18.122  -8.112  1.00  0.95           C  
ATOM   3732  CD  ARG A 480       5.128 -18.559  -7.107  1.00  0.93           C  
ATOM   3733  NE  ARG A 480       6.183 -19.344  -7.741  1.00  0.92           N  
ATOM   3734  NH1 ARG A 480       5.125 -21.377  -7.460  1.00  0.86           N  
ATOM   3735  NH2 ARG A 480       7.172 -21.278  -8.487  1.00  0.85           N  
ATOM   3736  CZ  ARG A 480       6.158 -20.665  -7.894  1.00  0.89           C  
ATOM   3737  N   GLU A 481      -0.271 -17.514  -7.370  1.00  0.96           N  
ATOM   3738  CA  GLU A 481      -1.472 -17.434  -6.544  1.00  0.96           C  
ATOM   3739  C   GLU A 481      -1.248 -18.083  -5.181  1.00  0.96           C  
ATOM   3740  CB  GLU A 481      -2.658 -18.093  -7.252  1.00  0.96           C  
ATOM   3741  O   GLU A 481      -1.072 -19.300  -5.088  1.00  0.95           O  
ATOM   3742  CG  GLU A 481      -3.972 -17.970  -6.495  1.00  0.93           C  
ATOM   3743  CD  GLU A 481      -5.142 -18.622  -7.215  1.00  0.90           C  
ATOM   3744  OE1 GLU A 481      -4.910 -19.476  -8.101  1.00  0.89           O  
ATOM   3745  OE2 GLU A 481      -6.300 -18.276  -6.891  1.00  0.89           O  
ATOM   3746  N   PHE A 482      -1.212 -17.273  -4.180  1.00  0.96           N  
ATOM   3747  CA  PHE A 482      -1.218 -17.694  -2.784  1.00  0.96           C  
ATOM   3748  C   PHE A 482      -2.645 -17.867  -2.276  1.00  0.95           C  
ATOM   3749  CB  PHE A 482      -0.470 -16.680  -1.912  1.00  0.95           C  
ATOM   3750  O   PHE A 482      -3.449 -16.936  -2.340  1.00  0.94           O  
ATOM   3751  CG  PHE A 482      -0.431 -17.047  -0.453  1.00  0.94           C  
ATOM   3752  CD1 PHE A 482      -1.573 -16.952   0.333  1.00  0.91           C  
ATOM   3753  CD2 PHE A 482       0.749 -17.486   0.133  1.00  0.91           C  
ATOM   3754  CE1 PHE A 482      -1.539 -17.291   1.684  1.00  0.91           C  
ATOM   3755  CE2 PHE A 482       0.791 -17.826   1.482  1.00  0.90           C  
ATOM   3756  CZ  PHE A 482      -0.354 -17.727   2.256  1.00  0.90           C  
ATOM   3757  N   TYR A 483      -3.021 -19.017  -1.702  1.00  0.94           N  
ATOM   3758  CA  TYR A 483      -4.343 -19.312  -1.162  1.00  0.94           C  
ATOM   3759  C   TYR A 483      -4.257 -20.343  -0.043  1.00  0.93           C  
ATOM   3760  CB  TYR A 483      -5.275 -19.817  -2.268  1.00  0.93           C  
ATOM   3761  O   TYR A 483      -3.235 -21.015   0.114  1.00  0.91           O  
ATOM   3762  CG  TYR A 483      -4.844 -21.132  -2.871  1.00  0.91           C  
ATOM   3763  CD1 TYR A 483      -3.885 -21.177  -3.880  1.00  0.88           C  
ATOM   3764  CD2 TYR A 483      -5.396 -22.332  -2.433  1.00  0.88           C  
ATOM   3765  CE1 TYR A 483      -3.487 -22.386  -4.440  1.00  0.87           C  
ATOM   3766  CE2 TYR A 483      -5.005 -23.547  -2.986  1.00  0.87           C  
ATOM   3767  OH  TYR A 483      -3.660 -24.764  -4.538  1.00  0.81           O  
ATOM   3768  CZ  TYR A 483      -4.051 -23.564  -3.987  1.00  0.86           C  
ATOM   3769  N   THR A 484      -5.298 -20.439   0.751  1.00  0.91           N  
ATOM   3770  CA  THR A 484      -5.486 -21.491   1.744  1.00  0.90           C  
ATOM   3771  C   THR A 484      -6.292 -22.648   1.160  1.00  0.89           C  
ATOM   3772  CB  THR A 484      -6.192 -20.952   3.002  1.00  0.89           C  
ATOM   3773  O   THR A 484      -7.406 -22.450   0.671  1.00  0.86           O  
ATOM   3774  CG2 THR A 484      -6.273 -22.020   4.087  1.00  0.86           C  
ATOM   3775  OG1 THR A 484      -5.463 -19.827   3.507  1.00  0.87           O  
ATOM   3776  N   ASP A 485      -5.728 -23.794   1.162  1.00  0.88           N  
ATOM   3777  CA  ASP A 485      -6.449 -25.011   0.802  1.00  0.88           C  
ATOM   3778  C   ASP A 485      -7.466 -25.385   1.878  1.00  0.87           C  
ATOM   3779  CB  ASP A 485      -5.472 -26.167   0.577  1.00  0.87           C  
ATOM   3780  O   ASP A 485      -7.091 -25.769   2.988  1.00  0.85           O  
ATOM   3781  CG  ASP A 485      -6.156 -27.438   0.104  1.00  0.87           C  
ATOM   3782  OD1 ASP A 485      -7.325 -27.677   0.478  1.00  0.87           O  
ATOM   3783  OD2 ASP A 485      -5.519 -28.209  -0.647  1.00  0.87           O  
ATOM   3784  N   SER A 486      -8.740 -25.336   1.506  1.00  0.86           N  
ATOM   3785  CA  SER A 486      -9.870 -25.440   2.423  1.00  0.86           C  
ATOM   3786  C   SER A 486      -9.955 -26.832   3.040  1.00  0.86           C  
ATOM   3787  CB  SER A 486     -11.178 -25.113   1.701  1.00  0.84           C  
ATOM   3788  O   SER A 486     -10.611 -27.023   4.066  1.00  0.84           O  
ATOM   3789  OG  SER A 486     -11.330 -25.920   0.546  1.00  0.79           O  
ATOM   3790  N   TYR A 487      -9.355 -27.852   2.490  1.00  0.85           N  
ATOM   3791  CA  TYR A 487      -9.424 -29.217   3.001  1.00  0.86           C  
ATOM   3792  C   TYR A 487      -8.307 -29.482   4.003  1.00  0.85           C  
ATOM   3793  CB  TYR A 487      -9.345 -30.226   1.851  1.00  0.84           C  
ATOM   3794  O   TYR A 487      -8.497 -30.218   4.974  1.00  0.84           O  
ATOM   3795  CG  TYR A 487     -10.564 -30.229   0.961  1.00  0.78           C  
ATOM   3796  CD1 TYR A 487     -11.743 -30.852   1.364  1.00  0.74           C  
ATOM   3797  CD2 TYR A 487     -10.539 -29.611  -0.284  1.00  0.75           C  
ATOM   3798  CE1 TYR A 487     -12.868 -30.859   0.547  1.00  0.74           C  
ATOM   3799  CE2 TYR A 487     -11.658 -29.612  -1.110  1.00  0.76           C  
ATOM   3800  OH  TYR A 487     -13.927 -30.242  -1.500  1.00  0.59           O  
ATOM   3801  CZ  TYR A 487     -12.816 -30.237  -0.687  1.00  0.72           C  
ATOM   3802  N   SER A 488      -7.085 -28.894   3.823  1.00  0.87           N  
ATOM   3803  CA  SER A 488      -5.898 -29.232   4.602  1.00  0.88           C  
ATOM   3804  C   SER A 488      -5.478 -28.073   5.500  1.00  0.87           C  
ATOM   3805  CB  SER A 488      -4.741 -29.617   3.679  1.00  0.87           C  
ATOM   3806  O   SER A 488      -4.528 -28.195   6.276  1.00  0.85           O  
ATOM   3807  OG  SER A 488      -4.416 -28.547   2.808  1.00  0.84           O  
ATOM   3808  N   ASP A 489      -6.186 -26.836   5.339  1.00  0.85           N  
ATOM   3809  CA  ASP A 489      -5.809 -25.562   5.943  1.00  0.86           C  
ATOM   3810  C   ASP A 489      -4.348 -25.227   5.654  1.00  0.86           C  
ATOM   3811  CB  ASP A 489      -6.053 -25.591   7.453  1.00  0.82           C  
ATOM   3812  O   ASP A 489      -3.750 -24.391   6.334  1.00  0.84           O  
ATOM   3813  CG  ASP A 489      -5.956 -24.219   8.096  1.00  0.77           C  
ATOM   3814  OD1 ASP A 489      -6.251 -23.208   7.424  1.00  0.75           O  
ATOM   3815  OD2 ASP A 489      -5.577 -24.148   9.285  1.00  0.78           O  
ATOM   3816  N   THR A 490      -3.711 -25.936   4.664  1.00  0.87           N  
ATOM   3817  CA  THR A 490      -2.339 -25.676   4.241  1.00  0.89           C  
ATOM   3818  C   THR A 490      -2.286 -24.495   3.276  1.00  0.90           C  
ATOM   3819  CB  THR A 490      -1.715 -26.916   3.574  1.00  0.87           C  
ATOM   3820  O   THR A 490      -3.059 -24.433   2.318  1.00  0.90           O  
ATOM   3821  CG2 THR A 490      -1.606 -28.074   4.560  1.00  0.75           C  
ATOM   3822  OG1 THR A 490      -2.533 -27.319   2.469  1.00  0.79           O  
ATOM   3823  N   LYS A 491      -1.403 -23.642   3.452  1.00  0.91           N  
ATOM   3824  CA  LYS A 491      -1.132 -22.514   2.566  1.00  0.91           C  
ATOM   3825  C   LYS A 491      -0.247 -22.935   1.396  1.00  0.92           C  
ATOM   3826  CB  LYS A 491      -0.471 -21.371   3.338  1.00  0.89           C  
ATOM   3827  O   LYS A 491       0.804 -23.546   1.594  1.00  0.90           O  
ATOM   3828  CG  LYS A 491      -1.244 -20.929   4.572  1.00  0.81           C  
ATOM   3829  CD  LYS A 491      -2.651 -20.468   4.214  1.00  0.78           C  
ATOM   3830  CE  LYS A 491      -3.419 -20.008   5.446  1.00  0.75           C  
ATOM   3831  NZ  LYS A 491      -4.853 -19.732   5.133  1.00  0.72           N  
ATOM   3832  N   LYS A 492      -0.695 -22.594   0.249  1.00  0.93           N  
ATOM   3833  CA  LYS A 492      -0.011 -22.928  -0.997  1.00  0.93           C  
ATOM   3834  C   LYS A 492       0.186 -21.689  -1.865  1.00  0.94           C  
ATOM   3835  CB  LYS A 492      -0.793 -23.991  -1.770  1.00  0.92           C  
ATOM   3836  O   LYS A 492      -0.592 -20.736  -1.783  1.00  0.94           O  
ATOM   3837  CG  LYS A 492      -0.857 -25.341  -1.073  1.00  0.89           C  
ATOM   3838  CD  LYS A 492      -1.636 -26.359  -1.896  1.00  0.88           C  
ATOM   3839  CE  LYS A 492      -1.778 -27.684  -1.160  1.00  0.86           C  
ATOM   3840  NZ  LYS A 492      -2.772 -28.582  -1.822  1.00  0.85           N  
ATOM   3841  N   ALA A 493       1.241 -21.677  -2.694  1.00  0.95           N  
ATOM   3842  CA  ALA A 493       1.470 -20.675  -3.732  1.00  0.95           C  
ATOM   3843  C   ALA A 493       1.729 -21.334  -5.084  1.00  0.94           C  
ATOM   3844  CB  ALA A 493       2.640 -19.772  -3.351  1.00  0.94           C  
ATOM   3845  O   ALA A 493       2.858 -21.730  -5.382  1.00  0.92           O  
ATOM   3846  N   GLN A 494       0.813 -21.339  -5.959  1.00  0.95           N  
ATOM   3847  CA  GLN A 494       0.900 -22.007  -7.253  1.00  0.95           C  
ATOM   3848  C   GLN A 494       1.241 -21.016  -8.363  1.00  0.95           C  
ATOM   3849  CB  GLN A 494      -0.411 -22.726  -7.576  1.00  0.92           C  
ATOM   3850  O   GLN A 494       0.780 -19.872  -8.343  1.00  0.95           O  
ATOM   3851  CG  GLN A 494      -0.362 -23.549  -8.856  1.00  0.78           C  
ATOM   3852  CD  GLN A 494      -1.598 -24.407  -9.050  1.00  0.74           C  
ATOM   3853  NE2 GLN A 494      -1.701 -25.046 -10.210  1.00  0.63           N  
ATOM   3854  OE1 GLN A 494      -2.454 -24.495  -8.164  1.00  0.71           O  
ATOM   3855  N   ALA A 495       2.028 -21.433  -9.305  1.00  0.96           N  
ATOM   3856  CA  ALA A 495       2.314 -20.619 -10.483  1.00  0.96           C  
ATOM   3857  C   ALA A 495       1.149 -20.650 -11.468  1.00  0.95           C  
ATOM   3858  CB  ALA A 495       3.594 -21.099 -11.163  1.00  0.95           C  
ATOM   3859  O   ALA A 495       0.884 -21.680 -12.093  1.00  0.95           O  
ATOM   3860  N   ILE A 496       0.546 -19.523 -11.772  1.00  0.97           N  
ATOM   3861  CA  ILE A 496      -0.566 -19.423 -12.710  1.00  0.96           C  
ATOM   3862  C   ILE A 496      -0.035 -19.132 -14.112  1.00  0.96           C  
ATOM   3863  CB  ILE A 496      -1.571 -18.331 -12.281  1.00  0.96           C  
ATOM   3864  O   ILE A 496      -0.796 -19.123 -15.082  1.00  0.95           O  
ATOM   3865  CG1 ILE A 496      -0.893 -16.956 -12.269  1.00  0.93           C  
ATOM   3866  CG2 ILE A 496      -2.171 -18.658 -10.910  1.00  0.93           C  
ATOM   3867  CD1 ILE A 496      -1.856 -15.792 -12.080  1.00  0.90           C  
ATOM   3868  N   THR A 497       1.271 -19.014 -14.276  1.00  0.97           N  
ATOM   3869  CA  THR A 497       1.947 -18.768 -15.545  1.00  0.96           C  
ATOM   3870  C   THR A 497       2.621 -20.039 -16.054  1.00  0.96           C  
ATOM   3871  CB  THR A 497       2.994 -17.646 -15.413  1.00  0.96           C  
ATOM   3872  O   THR A 497       3.408 -19.993 -17.002  1.00  0.94           O  
ATOM   3873  CG2 THR A 497       2.324 -16.283 -15.274  1.00  0.93           C  
ATOM   3874  OG1 THR A 497       3.802 -17.889 -14.255  1.00  0.93           O  
ATOM   3875  N   SER A 498       2.401 -21.194 -15.490  1.00  0.96           N  
ATOM   3876  CA  SER A 498       3.119 -22.434 -15.767  1.00  0.95           C  
ATOM   3877  C   SER A 498       2.947 -22.860 -17.221  1.00  0.94           C  
ATOM   3878  CB  SER A 498       2.637 -23.551 -14.840  1.00  0.94           C  
ATOM   3879  O   SER A 498       3.875 -23.396 -17.831  1.00  0.92           O  
ATOM   3880  OG  SER A 498       1.228 -23.689 -14.908  1.00  0.79           O  
ATOM   3881  N   HIS A 499       1.847 -22.530 -17.860  1.00  0.95           N  
ATOM   3882  CA  HIS A 499       1.567 -22.919 -19.238  1.00  0.96           C  
ATOM   3883  C   HIS A 499       1.902 -21.790 -20.207  1.00  0.96           C  
ATOM   3884  CB  HIS A 499       0.101 -23.327 -19.393  1.00  0.95           C  
ATOM   3885  O   HIS A 499       1.788 -21.956 -21.424  1.00  0.96           O  
ATOM   3886  CG  HIS A 499      -0.862 -22.212 -19.136  1.00  0.92           C  
ATOM   3887  CD2 HIS A 499      -1.508 -21.382 -19.987  1.00  0.88           C  
ATOM   3888  ND1 HIS A 499      -1.256 -21.847 -17.867  1.00  0.87           N  
ATOM   3889  CE1 HIS A 499      -2.105 -20.837 -17.950  1.00  0.87           C  
ATOM   3890  NE2 HIS A 499      -2.276 -20.535 -19.225  1.00  0.88           N  
ATOM   3891  N   VAL A 500       2.345 -20.545 -19.712  1.00  0.97           N  
ATOM   3892  CA  VAL A 500       2.694 -19.369 -20.502  1.00  0.97           C  
ATOM   3893  C   VAL A 500       3.998 -18.767 -19.983  1.00  0.96           C  
ATOM   3894  CB  VAL A 500       1.569 -18.311 -20.472  1.00  0.96           C  
ATOM   3895  O   VAL A 500       4.135 -17.544 -19.902  1.00  0.95           O  
ATOM   3896  CG1 VAL A 500       0.336 -18.812 -21.223  1.00  0.89           C  
ATOM   3897  CG2 VAL A 500       1.212 -17.953 -19.031  1.00  0.89           C  
ATOM   3898  N   ASN A 501       4.970 -19.557 -19.672  1.00  0.96           N  
ATOM   3899  CA  ASN A 501       6.176 -19.222 -18.923  1.00  0.96           C  
ATOM   3900  C   ASN A 501       7.019 -18.181 -19.654  1.00  0.95           C  
ATOM   3901  CB  ASN A 501       7.005 -20.479 -18.649  1.00  0.93           C  
ATOM   3902  O   ASN A 501       7.952 -17.616 -19.080  1.00  0.94           O  
ATOM   3903  CG  ASN A 501       7.529 -21.120 -19.918  1.00  0.82           C  
ATOM   3904  ND2 ASN A 501       8.530 -21.981 -19.778  1.00  0.76           N  
ATOM   3905  OD1 ASN A 501       7.040 -20.843 -21.016  1.00  0.75           O  
ATOM   3906  N   LYS A 502       6.762 -17.905 -20.911  1.00  0.97           N  
ATOM   3907  CA  LYS A 502       7.511 -16.936 -21.705  1.00  0.97           C  
ATOM   3908  C   LYS A 502       6.592 -15.853 -22.261  1.00  0.97           C  
ATOM   3909  CB  LYS A 502       8.249 -17.635 -22.848  1.00  0.96           C  
ATOM   3910  O   LYS A 502       6.952 -15.152 -23.209  1.00  0.96           O  
ATOM   3911  CG  LYS A 502       9.320 -18.613 -22.388  1.00  0.94           C  
ATOM   3912  CD  LYS A 502      10.091 -19.193 -23.566  1.00  0.92           C  
ATOM   3913  CE  LYS A 502      11.164 -20.170 -23.107  1.00  0.90           C  
ATOM   3914  NZ  LYS A 502      11.938 -20.725 -24.258  1.00  0.89           N  
ATOM   3915  N   LEU A 503       5.396 -15.680 -21.699  1.00  0.98           N  
ATOM   3916  CA  LEU A 503       4.423 -14.702 -22.173  1.00  0.98           C  
ATOM   3917  C   LEU A 503       4.736 -13.314 -21.625  1.00  0.98           C  
ATOM   3918  CB  LEU A 503       3.006 -15.116 -21.767  1.00  0.98           C  
ATOM   3919  O   LEU A 503       4.688 -12.326 -22.361  1.00  0.97           O  
ATOM   3920  CG  LEU A 503       1.874 -14.191 -22.218  1.00  0.97           C  
ATOM   3921  CD1 LEU A 503       1.760 -14.195 -23.739  1.00  0.96           C  
ATOM   3922  CD2 LEU A 503       0.555 -14.607 -21.577  1.00  0.96           C  
ATOM   3923  N   ILE A 504       5.037 -13.205 -20.347  1.00  0.98           N  
ATOM   3924  CA  ILE A 504       5.257 -11.936 -19.661  1.00  0.98           C  
ATOM   3925  C   ILE A 504       6.737 -11.567 -19.721  1.00  0.98           C  
ATOM   3926  CB  ILE A 504       4.779 -11.996 -18.193  1.00  0.98           C  
ATOM   3927  O   ILE A 504       7.518 -11.961 -18.852  1.00  0.97           O  
ATOM   3928  CG1 ILE A 504       3.319 -12.459 -18.125  1.00  0.98           C  
ATOM   3929  CG2 ILE A 504       4.954 -10.636 -17.512  1.00  0.98           C  
ATOM   3930  CD1 ILE A 504       2.783 -12.612 -16.709  1.00  0.97           C  
ATOM   3931  N   GLU A 505       7.097 -10.847 -20.751  1.00  0.97           N  
ATOM   3932  CA  GLU A 505       8.474 -10.409 -20.956  1.00  0.97           C  
ATOM   3933  C   GLU A 505       8.780  -9.150 -20.150  1.00  0.97           C  
ATOM   3934  CB  GLU A 505       8.744 -10.161 -22.443  1.00  0.96           C  
ATOM   3935  O   GLU A 505       8.032  -8.171 -20.211  1.00  0.97           O  
ATOM   3936  CG  GLU A 505       8.747 -11.427 -23.287  1.00  0.90           C  
ATOM   3937  CD  GLU A 505       9.112 -11.177 -24.742  1.00  0.85           C  
ATOM   3938  OE1 GLU A 505      10.077 -10.425 -25.005  1.00  0.85           O  
ATOM   3939  OE2 GLU A 505       8.425 -11.737 -25.626  1.00  0.84           O  
ATOM   3940  N   GLY A 506       9.983  -9.127 -19.450  1.00  0.96           N  
ATOM   3941  CA  GLY A 506      10.421  -8.028 -18.603  1.00  0.96           C  
ATOM   3942  C   GLY A 506       9.954  -8.160 -17.166  1.00  0.96           C  
ATOM   3943  O   GLY A 506       9.355  -9.171 -16.793  1.00  0.96           O  
ATOM   3944  N   ASN A 507      10.259  -7.110 -16.377  1.00  0.95           N  
ATOM   3945  CA  ASN A 507       9.853  -7.074 -14.976  1.00  0.96           C  
ATOM   3946  C   ASN A 507       8.446  -6.505 -14.815  1.00  0.96           C  
ATOM   3947  CB  ASN A 507      10.852  -6.262 -14.148  1.00  0.94           C  
ATOM   3948  O   ASN A 507       8.140  -5.435 -15.344  1.00  0.96           O  
ATOM   3949  CG  ASN A 507      12.257  -6.827 -14.210  1.00  0.89           C  
ATOM   3950  ND2 ASN A 507      13.157  -6.108 -14.870  1.00  0.86           N  
ATOM   3951  OD1 ASN A 507      12.532  -7.902 -13.670  1.00  0.84           O  
ATOM   3952  N   ILE A 508       7.590  -7.219 -14.098  1.00  0.96           N  
ATOM   3953  CA  ILE A 508       6.268  -6.699 -13.765  1.00  0.96           C  
ATOM   3954  C   ILE A 508       6.409  -5.419 -12.945  1.00  0.96           C  
ATOM   3955  CB  ILE A 508       5.429  -7.741 -12.991  1.00  0.96           C  
ATOM   3956  O   ILE A 508       7.163  -5.378 -11.970  1.00  0.95           O  
ATOM   3957  CG1 ILE A 508       5.144  -8.960 -13.876  1.00  0.96           C  
ATOM   3958  CG2 ILE A 508       4.127  -7.116 -12.484  1.00  0.96           C  
ATOM   3959  CD1 ILE A 508       4.469 -10.112 -13.144  1.00  0.96           C  
ATOM   3960  N   THR A 509       5.647  -4.419 -13.341  1.00  0.95           N  
ATOM   3961  CA  THR A 509       5.741  -3.089 -12.749  1.00  0.95           C  
ATOM   3962  C   THR A 509       4.451  -2.730 -12.017  1.00  0.95           C  
ATOM   3963  CB  THR A 509       6.043  -2.022 -13.817  1.00  0.95           C  
ATOM   3964  O   THR A 509       4.471  -1.969 -11.048  1.00  0.94           O  
ATOM   3965  CG2 THR A 509       7.443  -2.201 -14.393  1.00  0.91           C  
ATOM   3966  OG1 THR A 509       5.084  -2.130 -14.876  1.00  0.92           O  
ATOM   3967  N   ASN A 510       3.324  -3.188 -12.422  1.00  0.96           N  
ATOM   3968  CA  ASN A 510       2.018  -2.976 -11.807  1.00  0.96           C  
ATOM   3969  C   ASN A 510       1.144  -4.223 -11.904  1.00  0.97           C  
ATOM   3970  CB  ASN A 510       1.310  -1.780 -12.447  1.00  0.95           C  
ATOM   3971  O   ASN A 510       1.176  -4.932 -12.912  1.00  0.96           O  
ATOM   3972  CG  ASN A 510       0.203  -1.222 -11.575  1.00  0.83           C  
ATOM   3973  ND2 ASN A 510      -0.501  -0.217 -12.083  1.00  0.76           N  
ATOM   3974  OD1 ASN A 510      -0.018  -1.689 -10.455  1.00  0.76           O  
ATOM   3975  N   MET A 511       0.338  -4.425 -10.892  1.00  0.97           N  
ATOM   3976  CA  MET A 511      -0.751  -5.398 -10.864  1.00  0.97           C  
ATOM   3977  C   MET A 511      -2.040  -4.757 -10.362  1.00  0.97           C  
ATOM   3978  CB  MET A 511      -0.382  -6.592  -9.981  1.00  0.97           C  
ATOM   3979  O   MET A 511      -2.023  -3.991  -9.396  1.00  0.97           O  
ATOM   3980  CG  MET A 511       0.794  -7.400 -10.504  1.00  0.96           C  
ATOM   3981  SD  MET A 511       1.044  -8.961  -9.572  1.00  0.96           S  
ATOM   3982  CE  MET A 511       1.149  -8.310  -7.881  1.00  0.93           C  
ATOM   3983  N   ALA A 512      -3.130  -5.052 -10.981  1.00  0.97           N  
ATOM   3984  CA  ALA A 512      -4.480  -4.735 -10.525  1.00  0.97           C  
ATOM   3985  C   ALA A 512      -5.406  -5.939 -10.670  1.00  0.97           C  
ATOM   3986  CB  ALA A 512      -5.037  -3.543 -11.299  1.00  0.97           C  
ATOM   3987  O   ALA A 512      -5.356  -6.650 -11.677  1.00  0.97           O  
ATOM   3988  N   ALA A 513      -6.255  -6.164  -9.685  1.00  0.96           N  
ATOM   3989  CA  ALA A 513      -7.192  -7.283  -9.757  1.00  0.96           C  
ATOM   3990  C   ALA A 513      -8.579  -6.868  -9.274  1.00  0.95           C  
ATOM   3991  CB  ALA A 513      -6.676  -8.462  -8.936  1.00  0.95           C  
ATOM   3992  O   ALA A 513      -8.710  -5.970  -8.440  1.00  0.93           O  
ATOM   3993  N   SER A 514      -9.612  -7.490  -9.813  1.00  0.93           N  
ATOM   3994  CA  SER A 514     -10.985  -7.355  -9.340  1.00  0.92           C  
ATOM   3995  C   SER A 514     -11.596  -8.715  -9.018  1.00  0.91           C  
ATOM   3996  CB  SER A 514     -11.843  -6.635 -10.382  1.00  0.91           C  
ATOM   3997  O   SER A 514     -11.562  -9.628  -9.846  1.00  0.88           O  
ATOM   3998  OG  SER A 514     -13.187  -6.532  -9.942  1.00  0.91           O  
ATOM   3999  N   THR A 515     -12.204  -8.802  -7.823  1.00  0.88           N  
ATOM   4000  CA  THR A 515     -12.962  -9.975  -7.402  1.00  0.87           C  
ATOM   4001  C   THR A 515     -14.317 -10.023  -8.103  1.00  0.86           C  
ATOM   4002  CB  THR A 515     -13.169  -9.989  -5.877  1.00  0.83           C  
ATOM   4003  O   THR A 515     -14.892 -11.099  -8.282  1.00  0.83           O  
ATOM   4004  CG2 THR A 515     -11.863 -10.283  -5.147  1.00  0.73           C  
ATOM   4005  OG1 THR A 515     -13.662  -8.710  -5.455  1.00  0.73           O  
ATOM   4006  N   ASN A 516     -14.812  -8.903  -8.556  1.00  0.89           N  
ATOM   4007  CA  ASN A 516     -16.132  -8.828  -9.172  1.00  0.89           C  
ATOM   4008  C   ASN A 516     -16.122  -9.388 -10.592  1.00  0.88           C  
ATOM   4009  CB  ASN A 516     -16.642  -7.385  -9.174  1.00  0.87           C  
ATOM   4010  O   ASN A 516     -17.114  -9.961 -11.045  1.00  0.85           O  
ATOM   4011  CG  ASN A 516     -16.861  -6.841  -7.776  1.00  0.83           C  
ATOM   4012  ND2 ASN A 516     -16.891  -5.519  -7.653  1.00  0.81           N  
ATOM   4013  OD1 ASN A 516     -16.999  -7.602  -6.815  1.00  0.81           O  
ATOM   4014  N   VAL A 517     -14.941  -9.319 -11.215  1.00  0.90           N  
ATOM   4015  CA  VAL A 517     -14.849  -9.736 -12.611  1.00  0.90           C  
ATOM   4016  C   VAL A 517     -13.882 -10.910 -12.737  1.00  0.90           C  
ATOM   4017  CB  VAL A 517     -14.396  -8.572 -13.522  1.00  0.87           C  
ATOM   4018  O   VAL A 517     -13.643 -11.411 -13.838  1.00  0.88           O  
ATOM   4019  CG1 VAL A 517     -15.439  -7.456 -13.530  1.00  0.77           C  
ATOM   4020  CG2 VAL A 517     -13.039  -8.037 -13.068  1.00  0.77           C  
ATOM   4021  N   ASN A 518     -13.205 -11.355 -11.638  1.00  0.92           N  
ATOM   4022  CA  ASN A 518     -12.237 -12.444 -11.563  1.00  0.93           C  
ATOM   4023  C   ASN A 518     -11.127 -12.280 -12.597  1.00  0.93           C  
ATOM   4024  CB  ASN A 518     -12.934 -13.795 -11.743  1.00  0.91           C  
ATOM   4025  O   ASN A 518     -10.844 -13.203 -13.362  1.00  0.92           O  
ATOM   4026  CG  ASN A 518     -13.905 -14.105 -10.620  1.00  0.86           C  
ATOM   4027  ND2 ASN A 518     -14.990 -14.797 -10.949  1.00  0.84           N  
ATOM   4028  OD1 ASN A 518     -13.682 -13.725  -9.468  1.00  0.83           O  
ATOM   4029  N   ARG A 519     -10.502 -11.139 -12.579  1.00  0.95           N  
ATOM   4030  CA  ARG A 519      -9.476 -10.793 -13.558  1.00  0.95           C  
ATOM   4031  C   ARG A 519      -8.290 -10.108 -12.888  1.00  0.96           C  
ATOM   4032  CB  ARG A 519     -10.056  -9.890 -14.648  1.00  0.95           C  
ATOM   4033  O   ARG A 519      -8.461  -9.124 -12.165  1.00  0.96           O  
ATOM   4034  CG  ARG A 519      -9.042  -9.463 -15.698  1.00  0.95           C  
ATOM   4035  CD  ARG A 519      -9.717  -8.849 -16.917  1.00  0.95           C  
ATOM   4036  NE  ARG A 519     -10.465  -9.845 -17.678  1.00  0.93           N  
ATOM   4037  NH1 ARG A 519     -11.782  -8.307 -18.791  1.00  0.90           N  
ATOM   4038  NH2 ARG A 519     -12.046 -10.549 -19.188  1.00  0.90           N  
ATOM   4039  CZ  ARG A 519     -11.429  -9.565 -18.550  1.00  0.93           C  
ATOM   4040  N   LEU A 520      -7.145 -10.549 -13.196  1.00  0.97           N  
ATOM   4041  CA  LEU A 520      -5.861  -9.919 -12.906  1.00  0.97           C  
ATOM   4042  C   LEU A 520      -5.309  -9.215 -14.141  1.00  0.98           C  
ATOM   4043  CB  LEU A 520      -4.855 -10.959 -12.405  1.00  0.97           C  
ATOM   4044  O   LEU A 520      -5.288  -9.791 -15.232  1.00  0.97           O  
ATOM   4045  CG  LEU A 520      -3.421 -10.469 -12.196  1.00  0.97           C  
ATOM   4046  CD1 LEU A 520      -3.353  -9.522 -11.002  1.00  0.95           C  
ATOM   4047  CD2 LEU A 520      -2.476 -11.650 -12.003  1.00  0.95           C  
ATOM   4048  N   LEU A 521      -4.821  -8.043 -13.966  1.00  0.98           N  
ATOM   4049  CA  LEU A 521      -4.101  -7.242 -14.950  1.00  0.98           C  
ATOM   4050  C   LEU A 521      -2.654  -7.024 -14.519  1.00  0.98           C  
ATOM   4051  CB  LEU A 521      -4.794  -5.892 -15.153  1.00  0.98           C  
ATOM   4052  O   LEU A 521      -2.392  -6.662 -13.370  1.00  0.98           O  
ATOM   4053  CG  LEU A 521      -6.287  -5.939 -15.482  1.00  0.97           C  
ATOM   4054  CD1 LEU A 521      -6.835  -4.527 -15.662  1.00  0.96           C  
ATOM   4055  CD2 LEU A 521      -6.533  -6.777 -16.732  1.00  0.96           C  
ATOM   4056  N   VAL A 522      -1.716  -7.151 -15.484  1.00  0.98           N  
ATOM   4057  CA  VAL A 522      -0.280  -7.080 -15.238  1.00  0.98           C  
ATOM   4058  C   VAL A 522       0.387  -6.223 -16.311  1.00  0.98           C  
ATOM   4059  CB  VAL A 522       0.361  -8.486 -15.204  1.00  0.97           C  
ATOM   4060  O   VAL A 522       0.172  -6.436 -17.507  1.00  0.97           O  
ATOM   4061  CG1 VAL A 522       1.873  -8.385 -15.007  1.00  0.91           C  
ATOM   4062  CG2 VAL A 522      -0.270  -9.333 -14.100  1.00  0.91           C  
ATOM   4063  N   THR A 523       1.265  -5.279 -15.943  1.00  0.97           N  
ATOM   4064  CA  THR A 523       2.108  -4.530 -16.869  1.00  0.97           C  
ATOM   4065  C   THR A 523       3.585  -4.763 -16.564  1.00  0.97           C  
ATOM   4066  CB  THR A 523       1.801  -3.023 -16.810  1.00  0.97           C  
ATOM   4067  O   THR A 523       3.945  -5.106 -15.435  1.00  0.96           O  
ATOM   4068  CG2 THR A 523       0.357  -2.740 -17.211  1.00  0.95           C  
ATOM   4069  OG1 THR A 523       2.016  -2.549 -15.475  1.00  0.94           O  
ATOM   4070  N   THR A 524       4.524  -4.525 -17.634  1.00  0.97           N  
ATOM   4071  CA  THR A 524       5.958  -4.753 -17.495  1.00  0.96           C  
ATOM   4072  C   THR A 524       6.744  -3.503 -17.879  1.00  0.96           C  
ATOM   4073  CB  THR A 524       6.421  -5.940 -18.360  1.00  0.96           C  
ATOM   4074  O   THR A 524       6.204  -2.594 -18.513  1.00  0.95           O  
ATOM   4075  CG2 THR A 524       5.626  -7.201 -18.035  1.00  0.94           C  
ATOM   4076  OG1 THR A 524       6.237  -5.617 -19.744  1.00  0.95           O  
ATOM   4077  N   ASP A 525       7.955  -3.450 -17.577  1.00  0.95           N  
ATOM   4078  CA  ASP A 525       8.857  -2.351 -17.907  1.00  0.95           C  
ATOM   4079  C   ASP A 525       9.283  -2.410 -19.372  1.00  0.94           C  
ATOM   4080  CB  ASP A 525      10.089  -2.376 -17.000  1.00  0.94           C  
ATOM   4081  O   ASP A 525       9.613  -1.384 -19.971  1.00  0.93           O  
ATOM   4082  CG  ASP A 525      10.883  -3.666 -17.115  1.00  0.91           C  
ATOM   4083  OD1 ASP A 525      10.513  -4.540 -17.928  1.00  0.89           O  
ATOM   4084  OD2 ASP A 525      11.887  -3.810 -16.385  1.00  0.89           O  
ATOM   4085  N   LYS A 526       9.254  -3.654 -19.976  1.00  0.96           N  
ATOM   4086  CA  LYS A 526       9.710  -3.873 -21.345  1.00  0.96           C  
ATOM   4087  C   LYS A 526       8.655  -3.430 -22.354  1.00  0.96           C  
ATOM   4088  CB  LYS A 526      10.060  -5.346 -21.566  1.00  0.96           C  
ATOM   4089  O   LYS A 526       8.971  -2.752 -23.334  1.00  0.95           O  
ATOM   4090  CG  LYS A 526      10.680  -5.638 -22.924  1.00  0.94           C  
ATOM   4091  CD  LYS A 526      11.204  -7.066 -23.004  1.00  0.92           C  
ATOM   4092  CE  LYS A 526      11.826  -7.360 -24.362  1.00  0.91           C  
ATOM   4093  NZ  LYS A 526      12.224  -8.793 -24.491  1.00  0.89           N  
ATOM   4094  N   TYR A 527       7.405  -3.794 -22.092  1.00  0.96           N  
ATOM   4095  CA  TYR A 527       6.281  -3.473 -22.964  1.00  0.96           C  
ATOM   4096  C   TYR A 527       5.201  -2.712 -22.204  1.00  0.96           C  
ATOM   4097  CB  TYR A 527       5.690  -4.749 -23.572  1.00  0.96           C  
ATOM   4098  O   TYR A 527       4.177  -3.286 -21.825  1.00  0.95           O  
ATOM   4099  CG  TYR A 527       6.680  -5.550 -24.382  1.00  0.96           C  
ATOM   4100  CD1 TYR A 527       7.250  -5.025 -25.539  1.00  0.95           C  
ATOM   4101  CD2 TYR A 527       7.046  -6.834 -23.993  1.00  0.95           C  
ATOM   4102  CE1 TYR A 527       8.162  -5.760 -26.289  1.00  0.94           C  
ATOM   4103  CE2 TYR A 527       7.956  -7.579 -24.736  1.00  0.94           C  
ATOM   4104  OH  TYR A 527       9.410  -7.767 -26.620  1.00  0.92           O  
ATOM   4105  CZ  TYR A 527       8.508  -7.034 -25.880  1.00  0.94           C  
ATOM   4106  N   ARG A 528       5.380  -1.376 -22.112  1.00  0.96           N  
ATOM   4107  CA  ARG A 528       4.558  -0.493 -21.290  1.00  0.96           C  
ATOM   4108  C   ARG A 528       3.208  -0.231 -21.949  1.00  0.96           C  
ATOM   4109  CB  ARG A 528       5.282   0.830 -21.033  1.00  0.95           C  
ATOM   4110  O   ARG A 528       2.316   0.357 -21.336  1.00  0.96           O  
ATOM   4111  CG  ARG A 528       6.524   0.695 -20.167  1.00  0.92           C  
ATOM   4112  CD  ARG A 528       7.097   2.053 -19.786  1.00  0.90           C  
ATOM   4113  NE  ARG A 528       8.257   1.922 -18.909  1.00  0.88           N  
ATOM   4114  NH1 ARG A 528       8.385   4.172 -18.399  1.00  0.81           N  
ATOM   4115  NH2 ARG A 528       9.893   2.700 -17.497  1.00  0.79           N  
ATOM   4116  CZ  ARG A 528       8.842   2.932 -18.271  1.00  0.86           C  
ATOM   4117  N   ASN A 529       3.052  -0.605 -23.171  1.00  0.97           N  
ATOM   4118  CA  ASN A 529       1.807  -0.476 -23.921  1.00  0.97           C  
ATOM   4119  C   ASN A 529       1.019  -1.782 -23.930  1.00  0.97           C  
ATOM   4120  CB  ASN A 529       2.089  -0.015 -25.353  1.00  0.96           C  
ATOM   4121  O   ASN A 529       0.036  -1.914 -24.662  1.00  0.97           O  
ATOM   4122  CG  ASN A 529       2.826  -1.059 -26.168  1.00  0.94           C  
ATOM   4123  ND2 ASN A 529       2.282  -1.397 -27.331  1.00  0.92           N  
ATOM   4124  OD1 ASN A 529       3.876  -1.558 -25.755  1.00  0.91           O  
ATOM   4125  N   ILE A 530       1.433  -2.781 -23.219  1.00  0.98           N  
ATOM   4126  CA  ILE A 530       0.766  -4.075 -23.126  1.00  0.98           C  
ATOM   4127  C   ILE A 530       0.303  -4.315 -21.691  1.00  0.98           C  
ATOM   4128  CB  ILE A 530       1.692  -5.223 -23.589  1.00  0.98           C  
ATOM   4129  O   ILE A 530       1.068  -4.119 -20.744  1.00  0.98           O  
ATOM   4130  CG1 ILE A 530       2.144  -4.994 -25.036  1.00  0.97           C  
ATOM   4131  CG2 ILE A 530       0.990  -6.576 -23.442  1.00  0.97           C  
ATOM   4132  CD1 ILE A 530       2.997  -6.119 -25.603  1.00  0.96           C  
ATOM   4133  N   ILE A 531      -0.930  -4.764 -21.510  1.00  0.98           N  
ATOM   4134  CA  ILE A 531      -1.460  -5.380 -20.298  1.00  0.98           C  
ATOM   4135  C   ILE A 531      -1.666  -6.876 -20.527  1.00  0.98           C  
ATOM   4136  CB  ILE A 531      -2.786  -4.718 -19.860  1.00  0.98           C  
ATOM   4137  O   ILE A 531      -2.418  -7.276 -21.418  1.00  0.98           O  
ATOM   4138  CG1 ILE A 531      -2.579  -3.218 -19.618  1.00  0.98           C  
ATOM   4139  CG2 ILE A 531      -3.344  -5.403 -18.610  1.00  0.98           C  
ATOM   4140  CD1 ILE A 531      -3.836  -2.484 -19.171  1.00  0.97           C  
ATOM   4141  N   TYR A 532      -0.985  -7.661 -19.784  1.00  0.98           N  
ATOM   4142  CA  TYR A 532      -1.279  -9.087 -19.697  1.00  0.98           C  
ATOM   4143  C   TYR A 532      -2.439  -9.348 -18.744  1.00  0.98           C  
ATOM   4144  CB  TYR A 532      -0.042  -9.865 -19.239  1.00  0.98           C  
ATOM   4145  O   TYR A 532      -2.418  -8.902 -17.595  1.00  0.98           O  
ATOM   4146  CG  TYR A 532       1.183  -9.611 -20.084  1.00  0.98           C  
ATOM   4147  CD1 TYR A 532       1.472 -10.414 -21.185  1.00  0.97           C  
ATOM   4148  CD2 TYR A 532       2.053  -8.569 -19.783  1.00  0.97           C  
ATOM   4149  CE1 TYR A 532       2.600 -10.185 -21.966  1.00  0.96           C  
ATOM   4150  CE2 TYR A 532       3.184  -8.331 -20.557  1.00  0.96           C  
ATOM   4151  OH  TYR A 532       4.567  -8.912 -22.414  1.00  0.94           O  
ATOM   4152  CZ  TYR A 532       3.448  -9.143 -21.645  1.00  0.95           C  
ATOM   4153  N   CYS A 533      -3.459 -10.037 -19.193  1.00  0.98           N  
ATOM   4154  CA  CYS A 533      -4.680 -10.318 -18.446  1.00  0.98           C  
ATOM   4155  C   CYS A 533      -4.780 -11.800 -18.101  1.00  0.98           C  
ATOM   4156  CB  CYS A 533      -5.909  -9.888 -19.246  1.00  0.97           C  
ATOM   4157  O   CYS A 533      -4.508 -12.657 -18.944  1.00  0.97           O  
ATOM   4158  SG  CYS A 533      -5.876  -8.156 -19.756  1.00  0.96           S  
ATOM   4159  N   TYR A 534      -5.153 -12.064 -16.920  1.00  0.97           N  
ATOM   4160  CA  TYR A 534      -5.485 -13.408 -16.461  1.00  0.97           C  
ATOM   4161  C   TYR A 534      -6.911 -13.464 -15.925  1.00  0.97           C  
ATOM   4162  CB  TYR A 534      -4.502 -13.865 -15.379  1.00  0.97           C  
ATOM   4163  O   TYR A 534      -7.226 -12.832 -14.914  1.00  0.96           O  
ATOM   4164  CG  TYR A 534      -4.815 -15.227 -14.811  1.00  0.97           C  
ATOM   4165  CD1 TYR A 534      -4.609 -16.382 -15.563  1.00  0.96           C  
ATOM   4166  CD2 TYR A 534      -5.318 -15.364 -13.521  1.00  0.96           C  
ATOM   4167  CE1 TYR A 534      -4.898 -17.639 -15.044  1.00  0.95           C  
ATOM   4168  CE2 TYR A 534      -5.611 -16.616 -12.992  1.00  0.95           C  
ATOM   4169  OH  TYR A 534      -5.685 -18.989 -13.241  1.00  0.93           O  
ATOM   4170  CZ  TYR A 534      -5.397 -17.747 -13.760  1.00  0.95           C  
ATOM   4171  N   ASP A 535      -7.755 -14.288 -16.597  1.00  0.96           N  
ATOM   4172  CA  ASP A 535      -9.131 -14.564 -16.198  1.00  0.96           C  
ATOM   4173  C   ASP A 535      -9.258 -15.958 -15.589  1.00  0.95           C  
ATOM   4174  CB  ASP A 535     -10.075 -14.425 -17.394  1.00  0.95           C  
ATOM   4175  O   ASP A 535      -8.650 -16.913 -16.079  1.00  0.94           O  
ATOM   4176  CG  ASP A 535     -10.249 -12.986 -17.849  1.00  0.94           C  
ATOM   4177  OD1 ASP A 535      -9.843 -12.061 -17.113  1.00  0.92           O  
ATOM   4178  OD2 ASP A 535     -10.800 -12.776 -18.951  1.00  0.92           O  
ATOM   4179  N   TRP A 536     -10.047 -16.051 -14.505  1.00  0.94           N  
ATOM   4180  CA  TRP A 536     -10.267 -17.349 -13.878  1.00  0.95           C  
ATOM   4181  C   TRP A 536     -11.726 -17.513 -13.463  1.00  0.93           C  
ATOM   4182  CB  TRP A 536      -9.355 -17.521 -12.660  1.00  0.94           C  
ATOM   4183  O   TRP A 536     -12.407 -16.529 -13.167  1.00  0.89           O  
ATOM   4184  CG  TRP A 536      -9.668 -16.589 -11.528  1.00  0.90           C  
ATOM   4185  CD1 TRP A 536     -10.451 -16.850 -10.438  1.00  0.85           C  
ATOM   4186  CD2 TRP A 536      -9.208 -15.242 -11.379  1.00  0.86           C  
ATOM   4187  CE2 TRP A 536      -9.751 -14.747 -10.172  1.00  0.86           C  
ATOM   4188  CE3 TRP A 536      -8.389 -14.406 -12.148  1.00  0.84           C  
ATOM   4189  NE1 TRP A 536     -10.505 -15.747  -9.619  1.00  0.88           N  
ATOM   4190  CH2 TRP A 536      -8.695 -12.653 -10.489  1.00  0.85           C  
ATOM   4191  CZ2 TRP A 536      -9.500 -13.450  -9.717  1.00  0.87           C  
ATOM   4192  CZ3 TRP A 536      -8.140 -13.116 -11.693  1.00  0.86           C  
ATOM   4193  N   LEU A 537     -12.199 -18.677 -13.447  1.00  0.92           N  
ATOM   4194  CA  LEU A 537     -13.504 -19.063 -12.922  1.00  0.92           C  
ATOM   4195  C   LEU A 537     -13.410 -20.365 -12.134  1.00  0.91           C  
ATOM   4196  CB  LEU A 537     -14.517 -19.213 -14.061  1.00  0.91           C  
ATOM   4197  O   LEU A 537     -12.905 -21.368 -12.643  1.00  0.89           O  
ATOM   4198  CG  LEU A 537     -15.945 -19.578 -13.654  1.00  0.88           C  
ATOM   4199  CD1 LEU A 537     -16.573 -18.444 -12.850  1.00  0.84           C  
ATOM   4200  CD2 LEU A 537     -16.787 -19.898 -14.884  1.00  0.83           C  
ATOM   4201  N   TRP A 538     -13.962 -20.267 -10.929  1.00  0.87           N  
ATOM   4202  CA  TRP A 538     -14.090 -21.443 -10.074  1.00  0.89           C  
ATOM   4203  C   TRP A 538     -15.506 -22.007 -10.133  1.00  0.85           C  
ATOM   4204  CB  TRP A 538     -13.724 -21.099  -8.628  1.00  0.86           C  
ATOM   4205  O   TRP A 538     -16.483 -21.257 -10.069  1.00  0.81           O  
ATOM   4206  CG  TRP A 538     -12.270 -20.798  -8.423  1.00  0.80           C  
ATOM   4207  CD1 TRP A 538     -11.666 -19.573  -8.478  1.00  0.74           C  
ATOM   4208  CD2 TRP A 538     -11.235 -21.743  -8.135  1.00  0.77           C  
ATOM   4209  CE2 TRP A 538     -10.027 -21.020  -8.027  1.00  0.80           C  
ATOM   4210  CE3 TRP A 538     -11.212 -23.133  -7.956  1.00  0.79           C  
ATOM   4211  NE1 TRP A 538     -10.317 -19.699  -8.240  1.00  0.81           N  
ATOM   4212  CH2 TRP A 538      -8.812 -23.001  -7.577  1.00  0.79           C  
ATOM   4213  CZ2 TRP A 538      -8.807 -21.641  -7.748  1.00  0.81           C  
ATOM   4214  CZ3 TRP A 538      -9.997 -23.749  -7.678  1.00  0.80           C  
ATOM   4215  N   GLN A 539     -15.598 -23.210 -10.298  1.00  0.87           N  
ATOM   4216  CA  GLN A 539     -16.816 -23.975 -10.056  1.00  0.88           C  
ATOM   4217  C   GLN A 539     -16.606 -25.010  -8.954  1.00  0.87           C  
ATOM   4218  CB  GLN A 539     -17.283 -24.663 -11.340  1.00  0.86           C  
ATOM   4219  O   GLN A 539     -16.008 -26.062  -9.189  1.00  0.85           O  
ATOM   4220  CG  GLN A 539     -18.651 -25.320 -11.223  1.00  0.84           C  
ATOM   4221  CD  GLN A 539     -19.130 -25.916 -12.534  1.00  0.82           C  
ATOM   4222  NE2 GLN A 539     -20.370 -26.393 -12.550  1.00  0.84           N  
ATOM   4223  OE1 GLN A 539     -18.392 -25.945 -13.524  1.00  0.84           O  
ATOM   4224  N   GLY A 540     -17.088 -24.742  -7.774  1.00  0.86           N  
ATOM   4225  CA  GLY A 540     -16.675 -25.482  -6.592  1.00  0.86           C  
ATOM   4226  C   GLY A 540     -15.184 -25.400  -6.328  1.00  0.85           C  
ATOM   4227  O   GLY A 540     -14.644 -24.311  -6.121  1.00  0.82           O  
ATOM   4228  N   THR A 541     -14.494 -26.529  -6.353  1.00  0.82           N  
ATOM   4229  CA  THR A 541     -13.063 -26.593  -6.075  1.00  0.82           C  
ATOM   4230  C   THR A 541     -12.262 -26.639  -7.373  1.00  0.82           C  
ATOM   4231  CB  THR A 541     -12.716 -27.818  -5.210  1.00  0.80           C  
ATOM   4232  O   THR A 541     -11.033 -26.548  -7.353  1.00  0.81           O  
ATOM   4233  CG2 THR A 541     -13.289 -27.679  -3.803  1.00  0.79           C  
ATOM   4234  OG1 THR A 541     -13.258 -28.996  -5.820  1.00  0.82           O  
ATOM   4235  N   ASP A 542     -12.964 -26.801  -8.440  1.00  0.85           N  
ATOM   4236  CA  ASP A 542     -12.308 -26.917  -9.739  1.00  0.86           C  
ATOM   4237  C   ASP A 542     -12.199 -25.556 -10.422  1.00  0.88           C  
ATOM   4238  CB  ASP A 542     -13.065 -27.898 -10.637  1.00  0.85           C  
ATOM   4239  O   ASP A 542     -13.174 -24.803 -10.477  1.00  0.87           O  
ATOM   4240  CG  ASP A 542     -13.049 -29.321 -10.106  1.00  0.82           C  
ATOM   4241  OD1 ASP A 542     -12.015 -29.755  -9.556  1.00  0.83           O  
ATOM   4242  OD2 ASP A 542     -14.080 -30.014 -10.243  1.00  0.84           O  
ATOM   4243  N   ARG A 543     -11.065 -25.276 -10.914  1.00  0.87           N  
ATOM   4244  CA  ARG A 543     -10.818 -24.112 -11.759  1.00  0.88           C  
ATOM   4245  C   ARG A 543     -11.185 -24.401 -13.211  1.00  0.88           C  
ATOM   4246  CB  ARG A 543      -9.353 -23.680 -11.665  1.00  0.86           C  
ATOM   4247  O   ARG A 543     -10.375 -24.945 -13.965  1.00  0.86           O  
ATOM   4248  CG  ARG A 543      -9.072 -22.316 -12.275  1.00  0.83           C  
ATOM   4249  CD  ARG A 543      -7.618 -21.906 -12.093  1.00  0.82           C  
ATOM   4250  NE  ARG A 543      -7.328 -21.548 -10.707  1.00  0.79           N  
ATOM   4251  NH1 ARG A 543      -5.091 -21.100 -11.074  1.00  0.75           N  
ATOM   4252  NH2 ARG A 543      -5.982 -20.870  -8.974  1.00  0.72           N  
ATOM   4253  CZ  ARG A 543      -6.134 -21.174 -10.255  1.00  0.78           C  
ATOM   4254  N   VAL A 544     -12.357 -23.962 -13.634  1.00  0.86           N  
ATOM   4255  CA  VAL A 544     -12.954 -24.270 -14.930  1.00  0.87           C  
ATOM   4256  C   VAL A 544     -12.364 -23.356 -16.001  1.00  0.86           C  
ATOM   4257  CB  VAL A 544     -14.492 -24.127 -14.894  1.00  0.83           C  
ATOM   4258  O   VAL A 544     -12.357 -23.701 -17.185  1.00  0.85           O  
ATOM   4259  CG1 VAL A 544     -15.124 -25.285 -14.125  1.00  0.71           C  
ATOM   4260  CG2 VAL A 544     -14.888 -22.789 -14.273  1.00  0.70           C  
ATOM   4261  N   GLN A 545     -11.857 -22.197 -15.621  1.00  0.87           N  
ATOM   4262  CA  GLN A 545     -11.134 -21.262 -16.476  1.00  0.90           C  
ATOM   4263  C   GLN A 545      -9.806 -20.853 -15.845  1.00  0.90           C  
ATOM   4264  CB  GLN A 545     -11.985 -20.022 -16.757  1.00  0.89           C  
ATOM   4265  O   GLN A 545      -9.749 -20.542 -14.653  1.00  0.90           O  
ATOM   4266  CG  GLN A 545     -11.378 -19.081 -17.790  1.00  0.91           C  
ATOM   4267  CD  GLN A 545     -12.281 -17.906 -18.115  1.00  0.89           C  
ATOM   4268  NE2 GLN A 545     -11.971 -17.202 -19.199  1.00  0.91           N  
ATOM   4269  OE1 GLN A 545     -13.251 -17.634 -17.400  1.00  0.90           O  
ATOM   4270  N   SER A 546      -8.771 -20.792 -16.653  1.00  0.91           N  
ATOM   4271  CA  SER A 546      -7.428 -20.288 -16.386  1.00  0.92           C  
ATOM   4272  C   SER A 546      -6.786 -19.729 -17.652  1.00  0.92           C  
ATOM   4273  CB  SER A 546      -6.546 -21.392 -15.803  1.00  0.89           C  
ATOM   4274  O   SER A 546      -5.984 -20.406 -18.299  1.00  0.91           O  
ATOM   4275  OG  SER A 546      -5.281 -20.878 -15.424  1.00  0.78           O  
ATOM   4276  N   ALA A 547      -7.150 -18.493 -17.960  1.00  0.95           N  
ATOM   4277  CA  ALA A 547      -6.957 -17.978 -19.314  1.00  0.96           C  
ATOM   4278  C   ALA A 547      -6.092 -16.721 -19.304  1.00  0.96           C  
ATOM   4279  CB  ALA A 547      -8.305 -17.688 -19.970  1.00  0.95           C  
ATOM   4280  O   ALA A 547      -6.540 -15.654 -18.879  1.00  0.96           O  
ATOM   4281  N   TRP A 548      -4.976 -16.796 -19.888  1.00  0.97           N  
ATOM   4282  CA  TRP A 548      -4.149 -15.631 -20.185  1.00  0.98           C  
ATOM   4283  C   TRP A 548      -4.481 -15.065 -21.561  1.00  0.97           C  
ATOM   4284  CB  TRP A 548      -2.663 -15.993 -20.113  1.00  0.98           C  
ATOM   4285  O   TRP A 548      -4.651 -15.816 -22.524  1.00  0.97           O  
ATOM   4286  CG  TRP A 548      -2.136 -16.124 -18.716  1.00  0.97           C  
ATOM   4287  CD1 TRP A 548      -1.994 -17.277 -17.993  1.00  0.97           C  
ATOM   4288  CD2 TRP A 548      -1.683 -15.063 -17.870  1.00  0.97           C  
ATOM   4289  CE2 TRP A 548      -1.280 -15.644 -16.648  1.00  0.96           C  
ATOM   4290  CE3 TRP A 548      -1.578 -13.674 -18.028  1.00  0.96           C  
ATOM   4291  NE1 TRP A 548      -1.480 -16.995 -16.749  1.00  0.96           N  
ATOM   4292  CH2 TRP A 548      -0.688 -13.528 -15.769  1.00  0.95           C  
ATOM   4293  CZ2 TRP A 548      -0.780 -14.884 -15.588  1.00  0.95           C  
ATOM   4294  CZ3 TRP A 548      -1.080 -12.919 -16.972  1.00  0.96           C  
ATOM   4295  N   HIS A 549      -4.542 -13.764 -21.737  1.00  0.98           N  
ATOM   4296  CA  HIS A 549      -4.692 -13.006 -22.974  1.00  0.98           C  
ATOM   4297  C   HIS A 549      -4.028 -11.638 -22.866  1.00  0.98           C  
ATOM   4298  CB  HIS A 549      -6.172 -12.845 -23.327  1.00  0.97           C  
ATOM   4299  O   HIS A 549      -3.553 -11.257 -21.793  1.00  0.97           O  
ATOM   4300  CG  HIS A 549      -6.959 -12.106 -22.292  1.00  0.96           C  
ATOM   4301  CD2 HIS A 549      -7.328 -10.806 -22.217  1.00  0.93           C  
ATOM   4302  ND1 HIS A 549      -7.459 -12.716 -21.162  1.00  0.92           N  
ATOM   4303  CE1 HIS A 549      -8.105 -11.819 -20.435  1.00  0.91           C  
ATOM   4304  NE2 HIS A 549      -8.040 -10.652 -21.053  1.00  0.92           N  
ATOM   4305  N   VAL A 550      -3.920 -10.893 -23.990  1.00  0.98           N  
ATOM   4306  CA  VAL A 550      -3.099  -9.688 -24.045  1.00  0.98           C  
ATOM   4307  C   VAL A 550      -3.932  -8.519 -24.566  1.00  0.98           C  
ATOM   4308  CB  VAL A 550      -1.852  -9.891 -24.934  1.00  0.98           C  
ATOM   4309  O   VAL A 550      -4.538  -8.608 -25.637  1.00  0.97           O  
ATOM   4310  CG1 VAL A 550      -1.057  -8.591 -25.054  1.00  0.94           C  
ATOM   4311  CG2 VAL A 550      -0.973 -11.007 -24.372  1.00  0.94           C  
ATOM   4312  N   TRP A 551      -3.932  -7.428 -23.824  1.00  0.98           N  
ATOM   4313  CA  TRP A 551      -4.404  -6.141 -24.325  1.00  0.98           C  
ATOM   4314  C   TRP A 551      -3.236  -5.268 -24.771  1.00  0.98           C  
ATOM   4315  CB  TRP A 551      -5.221  -5.413 -23.254  1.00  0.98           C  
ATOM   4316  O   TRP A 551      -2.310  -5.016 -23.996  1.00  0.97           O  
ATOM   4317  CG  TRP A 551      -6.452  -6.152 -22.820  1.00  0.97           C  
ATOM   4318  CD1 TRP A 551      -7.014  -7.242 -23.424  1.00  0.93           C  
ATOM   4319  CD2 TRP A 551      -7.276  -5.850 -21.690  1.00  0.93           C  
ATOM   4320  CE2 TRP A 551      -8.321  -6.800 -21.669  1.00  0.93           C  
ATOM   4321  CE3 TRP A 551      -7.231  -4.867 -20.692  1.00  0.94           C  
ATOM   4322  NE1 TRP A 551      -8.138  -7.637 -22.736  1.00  0.96           N  
ATOM   4323  CH2 TRP A 551      -9.247  -5.823 -19.722  1.00  0.94           C  
ATOM   4324  CZ2 TRP A 551      -9.314  -6.795 -20.686  1.00  0.94           C  
ATOM   4325  CZ3 TRP A 551      -8.220  -4.865 -19.715  1.00  0.94           C  
ATOM   4326  N   LYS A 552      -3.269  -4.870 -25.988  1.00  0.98           N  
ATOM   4327  CA  LYS A 552      -2.196  -4.125 -26.641  1.00  0.98           C  
ATOM   4328  C   LYS A 552      -2.703  -2.793 -27.185  1.00  0.97           C  
ATOM   4329  CB  LYS A 552      -1.579  -4.951 -27.771  1.00  0.97           C  
ATOM   4330  O   LYS A 552      -3.583  -2.763 -28.048  1.00  0.97           O  
ATOM   4331  CG  LYS A 552      -0.384  -4.289 -28.441  1.00  0.93           C  
ATOM   4332  CD  LYS A 552       0.259  -5.208 -29.471  1.00  0.88           C  
ATOM   4333  CE  LYS A 552       1.443  -4.539 -30.157  1.00  0.85           C  
ATOM   4334  NZ  LYS A 552       2.056  -5.423 -31.193  1.00  0.82           N  
ATOM   4335  N   TRP A 553      -2.083  -1.662 -26.775  1.00  0.97           N  
ATOM   4336  CA  TRP A 553      -2.334  -0.312 -27.268  1.00  0.96           C  
ATOM   4337  C   TRP A 553      -1.319   0.074 -28.339  1.00  0.95           C  
ATOM   4338  CB  TRP A 553      -2.290   0.698 -26.118  1.00  0.95           C  
ATOM   4339  O   TRP A 553      -0.296  -0.595 -28.503  1.00  0.92           O  
ATOM   4340  CG  TRP A 553      -3.498   0.664 -25.231  1.00  0.90           C  
ATOM   4341  CD1 TRP A 553      -4.604   1.463 -25.316  1.00  0.80           C  
ATOM   4342  CD2 TRP A 553      -3.719  -0.212 -24.122  1.00  0.81           C  
ATOM   4343  CE2 TRP A 553      -4.983   0.112 -23.579  1.00  0.75           C  
ATOM   4344  CE3 TRP A 553      -2.972  -1.241 -23.534  1.00  0.68           C  
ATOM   4345  NE1 TRP A 553      -5.501   1.136 -24.325  1.00  0.77           N  
ATOM   4346  CH2 TRP A 553      -4.763  -1.560 -21.919  1.00  0.77           C  
ATOM   4347  CZ2 TRP A 553      -5.515  -0.558 -22.475  1.00  0.79           C  
ATOM   4348  CZ3 TRP A 553      -3.503  -1.906 -22.435  1.00  0.76           C  
ATOM   4349  N   PRO A 554      -1.544   1.111 -29.135  1.00  0.94           N  
ATOM   4350  CA  PRO A 554      -0.569   1.588 -30.118  1.00  0.94           C  
ATOM   4351  C   PRO A 554       0.794   1.890 -29.498  1.00  0.94           C  
ATOM   4352  CB  PRO A 554      -1.214   2.863 -30.665  1.00  0.93           C  
ATOM   4353  O   PRO A 554       0.873   2.273 -28.328  1.00  0.93           O  
ATOM   4354  CG  PRO A 554      -2.684   2.642 -30.514  1.00  0.90           C  
ATOM   4355  CD  PRO A 554      -2.926   1.897 -29.233  1.00  0.90           C  
ATOM   4356  N   ILE A 555       1.823   1.699 -30.309  1.00  0.92           N  
ATOM   4357  CA  ILE A 555       3.182   2.025 -29.891  1.00  0.92           C  
ATOM   4358  C   ILE A 555       3.251   3.486 -29.453  1.00  0.89           C  
ATOM   4359  CB  ILE A 555       4.202   1.755 -31.020  1.00  0.90           C  
ATOM   4360  O   ILE A 555       2.731   4.371 -30.138  1.00  0.86           O  
ATOM   4361  CG1 ILE A 555       4.219   0.265 -31.379  1.00  0.88           C  
ATOM   4362  CG2 ILE A 555       5.598   2.236 -30.614  1.00  0.87           C  
ATOM   4363  CD1 ILE A 555       5.054  -0.066 -32.608  1.00  0.86           C  
ATOM   4364  N   GLY A 556       3.860   3.773 -28.318  1.00  0.91           N  
ATOM   4365  CA  GLY A 556       3.951   5.099 -27.726  1.00  0.91           C  
ATOM   4366  C   GLY A 556       2.986   5.305 -26.574  1.00  0.91           C  
ATOM   4367  O   GLY A 556       3.211   6.159 -25.714  1.00  0.90           O  
ATOM   4368  N   THR A 557       1.982   4.470 -26.452  1.00  0.95           N  
ATOM   4369  CA  THR A 557       1.152   4.470 -25.253  1.00  0.95           C  
ATOM   4370  C   THR A 557       1.879   3.795 -24.092  1.00  0.95           C  
ATOM   4371  CB  THR A 557      -0.191   3.760 -25.503  1.00  0.95           C  
ATOM   4372  O   THR A 557       2.534   2.767 -24.277  1.00  0.95           O  
ATOM   4373  CG2 THR A 557      -1.092   3.839 -24.275  1.00  0.94           C  
ATOM   4374  OG1 THR A 557      -0.855   4.382 -26.610  1.00  0.94           O  
ATOM   4375  N   LYS A 558       1.790   4.338 -22.939  1.00  0.95           N  
ATOM   4376  CA  LYS A 558       2.320   3.724 -21.724  1.00  0.96           C  
ATOM   4377  C   LYS A 558       1.253   3.648 -20.636  1.00  0.96           C  
ATOM   4378  CB  LYS A 558       3.534   4.502 -21.215  1.00  0.95           C  
ATOM   4379  O   LYS A 558       0.672   4.667 -20.258  1.00  0.96           O  
ATOM   4380  CG  LYS A 558       4.670   4.607 -22.223  1.00  0.93           C  
ATOM   4381  CD  LYS A 558       5.805   5.477 -21.698  1.00  0.92           C  
ATOM   4382  CE  LYS A 558       6.858   5.729 -22.768  1.00  0.90           C  
ATOM   4383  NZ  LYS A 558       7.731   6.891 -22.423  1.00  0.88           N  
ATOM   4384  N   VAL A 559       1.049   2.485 -20.121  1.00  0.96           N  
ATOM   4385  CA  VAL A 559       0.184   2.297 -18.960  1.00  0.96           C  
ATOM   4386  C   VAL A 559       0.926   2.711 -17.691  1.00  0.96           C  
ATOM   4387  CB  VAL A 559      -0.298   0.833 -18.843  1.00  0.96           C  
ATOM   4388  O   VAL A 559       1.938   2.106 -17.331  1.00  0.95           O  
ATOM   4389  CG1 VAL A 559      -1.328   0.692 -17.723  1.00  0.96           C  
ATOM   4390  CG2 VAL A 559      -0.879   0.355 -20.172  1.00  0.96           C  
ATOM   4391  N   ARG A 560       0.371   3.715 -16.974  1.00  0.96           N  
ATOM   4392  CA  ARG A 560       1.000   4.307 -15.798  1.00  0.96           C  
ATOM   4393  C   ARG A 560       0.337   3.814 -14.516  1.00  0.95           C  
ATOM   4394  CB  ARG A 560       0.936   5.835 -15.866  1.00  0.95           C  
ATOM   4395  O   ARG A 560       1.008   3.617 -13.500  1.00  0.94           O  
ATOM   4396  CG  ARG A 560       1.766   6.436 -16.989  1.00  0.92           C  
ATOM   4397  CD  ARG A 560       3.242   6.089 -16.848  1.00  0.88           C  
ATOM   4398  NE  ARG A 560       4.060   6.811 -17.818  1.00  0.87           N  
ATOM   4399  NH1 ARG A 560       6.055   5.850 -17.159  1.00  0.81           N  
ATOM   4400  NH2 ARG A 560       6.024   7.386 -18.861  1.00  0.80           N  
ATOM   4401  CZ  ARG A 560       5.378   6.681 -17.944  1.00  0.86           C  
ATOM   4402  N   GLY A 561      -0.919   3.541 -14.540  1.00  0.96           N  
ATOM   4403  CA  GLY A 561      -1.720   3.054 -13.428  1.00  0.96           C  
ATOM   4404  C   GLY A 561      -2.959   2.299 -13.870  1.00  0.97           C  
ATOM   4405  O   GLY A 561      -3.505   2.565 -14.943  1.00  0.97           O  
ATOM   4406  N   MET A 562      -3.339   1.340 -13.089  1.00  0.97           N  
ATOM   4407  CA  MET A 562      -4.551   0.539 -13.243  1.00  0.97           C  
ATOM   4408  C   MET A 562      -5.287   0.406 -11.914  1.00  0.97           C  
ATOM   4409  CB  MET A 562      -4.213  -0.847 -13.795  1.00  0.97           C  
ATOM   4410  O   MET A 562      -4.718  -0.068 -10.929  1.00  0.96           O  
ATOM   4411  CG  MET A 562      -3.468  -0.814 -15.120  1.00  0.97           C  
ATOM   4412  SD  MET A 562      -3.183  -2.491 -15.808  1.00  0.96           S  
ATOM   4413  CE  MET A 562      -2.025  -3.150 -14.576  1.00  0.95           C  
ATOM   4414  N   PHE A 563      -6.611   0.758 -11.891  1.00  0.96           N  
ATOM   4415  CA  PHE A 563      -7.396   0.765 -10.662  1.00  0.96           C  
ATOM   4416  C   PHE A 563      -8.802   0.232 -10.915  1.00  0.96           C  
ATOM   4417  CB  PHE A 563      -7.468   2.178 -10.076  1.00  0.96           C  
ATOM   4418  O   PHE A 563      -9.547   0.791 -11.722  1.00  0.95           O  
ATOM   4419  CG  PHE A 563      -6.138   2.880 -10.021  1.00  0.95           C  
ATOM   4420  CD1 PHE A 563      -5.245   2.626  -8.987  1.00  0.93           C  
ATOM   4421  CD2 PHE A 563      -5.780   3.795 -11.003  1.00  0.93           C  
ATOM   4422  CE1 PHE A 563      -4.013   3.274  -8.933  1.00  0.91           C  
ATOM   4423  CE2 PHE A 563      -4.551   4.446 -10.956  1.00  0.91           C  
ATOM   4424  CZ  PHE A 563      -3.670   4.186  -9.919  1.00  0.91           C  
ATOM   4425  N   TYR A 564      -9.158  -0.736 -10.169  1.00  0.95           N  
ATOM   4426  CA  TYR A 564     -10.541  -1.200 -10.173  1.00  0.95           C  
ATOM   4427  C   TYR A 564     -11.375  -0.436  -9.152  1.00  0.93           C  
ATOM   4428  CB  TYR A 564     -10.604  -2.702  -9.881  1.00  0.95           C  
ATOM   4429  O   TYR A 564     -10.940  -0.226  -8.017  1.00  0.91           O  
ATOM   4430  CG  TYR A 564     -10.305  -3.567 -11.082  1.00  0.95           C  
ATOM   4431  CD1 TYR A 564     -11.240  -3.723 -12.103  1.00  0.94           C  
ATOM   4432  CD2 TYR A 564      -9.088  -4.230 -11.197  1.00  0.94           C  
ATOM   4433  CE1 TYR A 564     -10.969  -4.521 -13.210  1.00  0.93           C  
ATOM   4434  CE2 TYR A 564      -8.806  -5.030 -12.299  1.00  0.93           C  
ATOM   4435  OH  TYR A 564      -9.478  -5.959 -14.393  1.00  0.91           O  
ATOM   4436  CZ  TYR A 564      -9.751  -5.169 -13.299  1.00  0.93           C  
ATOM   4437  N   SER A 565     -12.510  -0.028  -9.518  1.00  0.92           N  
ATOM   4438  CA  SER A 565     -13.611   0.432  -8.679  1.00  0.92           C  
ATOM   4439  C   SER A 565     -14.903  -0.311  -9.005  1.00  0.91           C  
ATOM   4440  CB  SER A 565     -13.823   1.937  -8.849  1.00  0.92           C  
ATOM   4441  O   SER A 565     -15.652   0.097  -9.895  1.00  0.89           O  
ATOM   4442  OG  SER A 565     -14.775   2.419  -7.917  1.00  0.91           O  
ATOM   4443  N   GLY A 566     -15.180  -1.388  -8.238  1.00  0.90           N  
ATOM   4444  CA  GLY A 566     -16.186  -2.353  -8.651  1.00  0.90           C  
ATOM   4445  C   GLY A 566     -15.882  -2.995  -9.992  1.00  0.91           C  
ATOM   4446  O   GLY A 566     -14.846  -3.644 -10.154  1.00  0.90           O  
ATOM   4447  N   GLU A 567     -16.773  -2.781 -10.959  1.00  0.90           N  
ATOM   4448  CA  GLU A 567     -16.646  -3.310 -12.314  1.00  0.91           C  
ATOM   4449  C   GLU A 567     -15.978  -2.298 -13.241  1.00  0.91           C  
ATOM   4450  CB  GLU A 567     -18.017  -3.705 -12.868  1.00  0.89           C  
ATOM   4451  O   GLU A 567     -15.694  -2.604 -14.401  1.00  0.91           O  
ATOM   4452  CG  GLU A 567     -18.712  -4.797 -12.067  1.00  0.86           C  
ATOM   4453  CD  GLU A 567     -20.093  -5.144 -12.600  1.00  0.84           C  
ATOM   4454  OE1 GLU A 567     -20.687  -4.319 -13.331  1.00  0.83           O  
ATOM   4455  OE2 GLU A 567     -20.585  -6.250 -12.283  1.00  0.81           O  
ATOM   4456  N   LEU A 568     -15.715  -1.101 -12.800  1.00  0.92           N  
ATOM   4457  CA  LEU A 568     -15.021  -0.089 -13.590  1.00  0.93           C  
ATOM   4458  C   LEU A 568     -13.510  -0.211 -13.423  1.00  0.94           C  
ATOM   4459  CB  LEU A 568     -15.480   1.314 -13.186  1.00  0.92           C  
ATOM   4460  O   LEU A 568     -13.005  -0.219 -12.299  1.00  0.94           O  
ATOM   4461  CG  LEU A 568     -16.960   1.632 -13.405  1.00  0.89           C  
ATOM   4462  CD1 LEU A 568     -17.281   3.035 -12.899  1.00  0.85           C  
ATOM   4463  CD2 LEU A 568     -17.326   1.493 -14.879  1.00  0.85           C  
ATOM   4464  N   LEU A 569     -12.845  -0.242 -14.473  1.00  0.96           N  
ATOM   4465  CA  LEU A 569     -11.391  -0.141 -14.535  1.00  0.96           C  
ATOM   4466  C   LEU A 569     -10.961   1.256 -14.971  1.00  0.96           C  
ATOM   4467  CB  LEU A 569     -10.822  -1.186 -15.498  1.00  0.96           C  
ATOM   4468  O   LEU A 569     -11.181   1.648 -16.119  1.00  0.96           O  
ATOM   4469  CG  LEU A 569      -9.311  -1.141 -15.732  1.00  0.96           C  
ATOM   4470  CD1 LEU A 569      -8.565  -1.451 -14.439  1.00  0.95           C  
ATOM   4471  CD2 LEU A 569      -8.911  -2.118 -16.833  1.00  0.95           C  
ATOM   4472  N   TYR A 570     -10.349   2.009 -14.101  1.00  0.97           N  
ATOM   4473  CA  TYR A 570      -9.681   3.264 -14.427  1.00  0.97           C  
ATOM   4474  C   TYR A 570      -8.234   3.020 -14.840  1.00  0.97           C  
ATOM   4475  CB  TYR A 570      -9.729   4.225 -13.235  1.00  0.97           C  
ATOM   4476  O   TYR A 570      -7.512   2.268 -14.181  1.00  0.97           O  
ATOM   4477  CG  TYR A 570     -11.114   4.736 -12.924  1.00  0.96           C  
ATOM   4478  CD1 TYR A 570     -11.618   5.871 -13.556  1.00  0.95           C  
ATOM   4479  CD2 TYR A 570     -11.922   4.088 -11.996  1.00  0.95           C  
ATOM   4480  CE1 TYR A 570     -12.893   6.347 -13.271  1.00  0.94           C  
ATOM   4481  CE2 TYR A 570     -13.199   4.555 -11.703  1.00  0.94           C  
ATOM   4482  OH  TYR A 570     -14.938   6.151 -12.058  1.00  0.91           O  
ATOM   4483  CZ  TYR A 570     -13.675   5.684 -12.344  1.00  0.93           C  
ATOM   4484  N   LEU A 571      -7.815   3.651 -15.882  1.00  0.97           N  
ATOM   4485  CA  LEU A 571      -6.478   3.578 -16.461  1.00  0.97           C  
ATOM   4486  C   LEU A 571      -5.846   4.963 -16.547  1.00  0.97           C  
ATOM   4487  CB  LEU A 571      -6.530   2.940 -17.852  1.00  0.97           C  
ATOM   4488  O   LEU A 571      -6.455   5.896 -17.073  1.00  0.97           O  
ATOM   4489  CG  LEU A 571      -7.006   1.488 -17.915  1.00  0.97           C  
ATOM   4490  CD1 LEU A 571      -7.146   1.039 -19.365  1.00  0.96           C  
ATOM   4491  CD2 LEU A 571      -6.046   0.577 -17.158  1.00  0.96           C  
ATOM   4492  N   LEU A 572      -4.661   5.098 -16.047  1.00  0.97           N  
ATOM   4493  CA  LEU A 572      -3.785   6.213 -16.391  1.00  0.97           C  
ATOM   4494  C   LEU A 572      -2.899   5.860 -17.582  1.00  0.97           C  
ATOM   4495  CB  LEU A 572      -2.917   6.602 -15.192  1.00  0.97           C  
ATOM   4496  O   LEU A 572      -1.940   5.098 -17.442  1.00  0.97           O  
ATOM   4497  CG  LEU A 572      -3.662   7.013 -13.921  1.00  0.94           C  
ATOM   4498  CD1 LEU A 572      -2.674   7.466 -12.851  1.00  0.90           C  
ATOM   4499  CD2 LEU A 572      -4.672   8.113 -14.224  1.00  0.90           C  
ATOM   4500  N   LEU A 573      -3.219   6.446 -18.739  1.00  0.97           N  
ATOM   4501  CA  LEU A 573      -2.534   6.163 -19.995  1.00  0.97           C  
ATOM   4502  C   LEU A 573      -1.773   7.389 -20.487  1.00  0.96           C  
ATOM   4503  CB  LEU A 573      -3.534   5.706 -21.060  1.00  0.96           C  
ATOM   4504  O   LEU A 573      -2.373   8.434 -20.748  1.00  0.95           O  
ATOM   4505  CG  LEU A 573      -4.316   4.429 -20.753  1.00  0.96           C  
ATOM   4506  CD1 LEU A 573      -5.288   4.117 -21.886  1.00  0.95           C  
ATOM   4507  CD2 LEU A 573      -3.363   3.261 -20.522  1.00  0.95           C  
ATOM   4508  N   GLU A 574      -0.512   7.267 -20.620  1.00  0.96           N  
ATOM   4509  CA  GLU A 574       0.298   8.273 -21.301  1.00  0.96           C  
ATOM   4510  C   GLU A 574       0.248   8.088 -22.815  1.00  0.95           C  
ATOM   4511  CB  GLU A 574       1.747   8.218 -20.811  1.00  0.95           C  
ATOM   4512  O   GLU A 574       0.663   7.049 -23.333  1.00  0.94           O  
ATOM   4513  CG  GLU A 574       2.631   9.318 -21.381  1.00  0.93           C  
ATOM   4514  CD  GLU A 574       4.050   9.290 -20.837  1.00  0.91           C  
ATOM   4515  OE1 GLU A 574       4.275   8.694 -19.759  1.00  0.90           O  
ATOM   4516  OE2 GLU A 574       4.944   9.869 -21.493  1.00  0.91           O  
ATOM   4517  N   ARG A 575      -0.332   9.100 -23.457  1.00  0.94           N  
ATOM   4518  CA  ARG A 575      -0.548   9.121 -24.900  1.00  0.93           C  
ATOM   4519  C   ARG A 575      -0.117  10.456 -25.498  1.00  0.90           C  
ATOM   4520  CB  ARG A 575      -2.017   8.850 -25.228  1.00  0.92           C  
ATOM   4521  O   ARG A 575      -0.642  11.508 -25.125  1.00  0.87           O  
ATOM   4522  CG  ARG A 575      -2.531   7.519 -24.701  1.00  0.90           C  
ATOM   4523  CD  ARG A 575      -3.955   7.242 -25.161  1.00  0.89           C  
ATOM   4524  NE  ARG A 575      -4.431   5.945 -24.689  1.00  0.87           N  
ATOM   4525  NH1 ARG A 575      -5.063   5.185 -26.778  1.00  0.84           N  
ATOM   4526  NH2 ARG A 575      -5.348   3.853 -24.934  1.00  0.84           N  
ATOM   4527  CZ  ARG A 575      -4.946   4.997 -25.468  1.00  0.85           C  
ATOM   4528  N   GLY A 576       0.779  10.360 -26.483  1.00  0.88           N  
ATOM   4529  CA  GLY A 576       1.227  11.584 -27.129  1.00  0.85           C  
ATOM   4530  C   GLY A 576       1.649  12.658 -26.145  1.00  0.86           C  
ATOM   4531  O   GLY A 576       2.733  12.583 -25.563  1.00  0.79           O  
ATOM   4532  N   ASP A 577       0.719  13.671 -26.017  1.00  0.87           N  
ATOM   4533  CA  ASP A 577       0.954  14.970 -25.394  1.00  0.87           C  
ATOM   4534  C   ASP A 577       0.733  14.903 -23.884  1.00  0.88           C  
ATOM   4535  CB  ASP A 577       0.043  16.033 -26.012  1.00  0.85           C  
ATOM   4536  O   ASP A 577       0.951  15.888 -23.176  1.00  0.86           O  
ATOM   4537  CG  ASP A 577      -1.423  15.827 -25.674  1.00  0.82           C  
ATOM   4538  OD1 ASP A 577      -1.888  14.667 -25.658  1.00  0.80           O  
ATOM   4539  OD2 ASP A 577      -2.120  16.835 -25.425  1.00  0.79           O  
ATOM   4540  N   GLY A 578       0.270  13.831 -23.250  1.00  0.94           N  
ATOM   4541  CA  GLY A 578      -0.017  13.867 -21.824  1.00  0.95           C  
ATOM   4542  C   GLY A 578      -0.396  12.512 -21.257  1.00  0.95           C  
ATOM   4543  O   GLY A 578      -0.411  11.513 -21.979  1.00  0.95           O  
ATOM   4544  N   VAL A 579      -0.682  12.487 -19.962  1.00  0.96           N  
ATOM   4545  CA  VAL A 579      -1.273  11.374 -19.225  1.00  0.96           C  
ATOM   4546  C   VAL A 579      -2.775  11.597 -19.069  1.00  0.97           C  
ATOM   4547  CB  VAL A 579      -0.613  11.198 -17.839  1.00  0.96           C  
ATOM   4548  O   VAL A 579      -3.205  12.615 -18.522  1.00  0.97           O  
ATOM   4549  CG1 VAL A 579      -1.188   9.980 -17.118  1.00  0.95           C  
ATOM   4550  CG2 VAL A 579       0.903  11.073 -17.982  1.00  0.95           C  
ATOM   4551  N   TYR A 580      -3.529  10.675 -19.520  1.00  0.97           N  
ATOM   4552  CA  TYR A 580      -4.987  10.697 -19.540  1.00  0.97           C  
ATOM   4553  C   TYR A 580      -5.562   9.707 -18.534  1.00  0.97           C  
ATOM   4554  CB  TYR A 580      -5.510  10.377 -20.944  1.00  0.97           C  
ATOM   4555  O   TYR A 580      -5.079   8.578 -18.420  1.00  0.97           O  
ATOM   4556  CG  TYR A 580      -5.111  11.392 -21.987  1.00  0.96           C  
ATOM   4557  CD1 TYR A 580      -5.946  12.461 -22.303  1.00  0.95           C  
ATOM   4558  CD2 TYR A 580      -3.898  11.285 -22.659  1.00  0.95           C  
ATOM   4559  CE1 TYR A 580      -5.583  13.398 -23.264  1.00  0.94           C  
ATOM   4560  CE2 TYR A 580      -3.524  12.216 -23.622  1.00  0.94           C  
ATOM   4561  OH  TYR A 580      -4.008  14.193 -24.870  1.00  0.93           O  
ATOM   4562  CZ  TYR A 580      -4.372  13.268 -23.917  1.00  0.94           C  
ATOM   4563  N   LEU A 581      -6.574  10.151 -17.767  1.00  0.97           N  
ATOM   4564  CA  LEU A 581      -7.498   9.272 -17.060  1.00  0.97           C  
ATOM   4565  C   LEU A 581      -8.593   8.769 -17.995  1.00  0.97           C  
ATOM   4566  CB  LEU A 581      -8.124   9.999 -15.867  1.00  0.97           C  
ATOM   4567  O   LEU A 581      -9.366   9.562 -18.535  1.00  0.97           O  
ATOM   4568  CG  LEU A 581      -9.048   9.168 -14.975  1.00  0.97           C  
ATOM   4569  CD1 LEU A 581      -8.269   8.036 -14.313  1.00  0.96           C  
ATOM   4570  CD2 LEU A 581      -9.713  10.051 -13.925  1.00  0.96           C  
ATOM   4571  N   GLU A 582      -8.605   7.507 -18.236  1.00  0.97           N  
ATOM   4572  CA  GLU A 582      -9.625   6.807 -19.010  1.00  0.97           C  
ATOM   4573  C   GLU A 582     -10.293   5.714 -18.181  1.00  0.97           C  
ATOM   4574  CB  GLU A 582      -9.019   6.206 -20.281  1.00  0.97           C  
ATOM   4575  O   GLU A 582      -9.730   5.248 -17.188  1.00  0.97           O  
ATOM   4576  CG  GLU A 582      -8.398   7.237 -21.213  1.00  0.96           C  
ATOM   4577  CD  GLU A 582      -7.954   6.652 -22.544  1.00  0.95           C  
ATOM   4578  OE1 GLU A 582      -8.331   5.500 -22.857  1.00  0.93           O  
ATOM   4579  OE2 GLU A 582      -7.222   7.352 -23.279  1.00  0.93           O  
ATOM   4580  N   LYS A 583     -11.484   5.293 -18.558  1.00  0.96           N  
ATOM   4581  CA  LYS A 583     -12.177   4.210 -17.866  1.00  0.96           C  
ATOM   4582  C   LYS A 583     -12.634   3.135 -18.847  1.00  0.96           C  
ATOM   4583  CB  LYS A 583     -13.376   4.752 -17.086  1.00  0.95           C  
ATOM   4584  O   LYS A 583     -12.923   3.429 -20.009  1.00  0.95           O  
ATOM   4585  CG  LYS A 583     -14.506   5.264 -17.966  1.00  0.92           C  
ATOM   4586  CD  LYS A 583     -15.691   5.738 -17.134  1.00  0.89           C  
ATOM   4587  CE  LYS A 583     -16.840   6.211 -18.015  1.00  0.85           C  
ATOM   4588  NZ  LYS A 583     -18.035   6.597 -17.207  1.00  0.82           N  
ATOM   4589  N   MET A 584     -12.722   1.987 -18.375  1.00  0.95           N  
ATOM   4590  CA  MET A 584     -13.305   0.823 -19.036  1.00  0.94           C  
ATOM   4591  C   MET A 584     -14.378   0.181 -18.163  1.00  0.94           C  
ATOM   4592  CB  MET A 584     -12.222  -0.204 -19.372  1.00  0.94           C  
ATOM   4593  O   MET A 584     -14.143  -0.096 -16.986  1.00  0.92           O  
ATOM   4594  CG  MET A 584     -11.174   0.307 -20.348  1.00  0.90           C  
ATOM   4595  SD  MET A 584      -9.938  -0.976 -20.787  1.00  0.90           S  
ATOM   4596  CE  MET A 584     -10.973  -2.096 -21.769  1.00  0.83           C  
ATOM   4597  N   ASP A 585     -15.561   0.012 -18.715  1.00  0.91           N  
ATOM   4598  CA  ASP A 585     -16.600  -0.780 -18.064  1.00  0.91           C  
ATOM   4599  C   ASP A 585     -16.397  -2.271 -18.322  1.00  0.90           C  
ATOM   4600  CB  ASP A 585     -17.986  -0.346 -18.545  1.00  0.89           C  
ATOM   4601  O   ASP A 585     -16.453  -2.721 -19.468  1.00  0.89           O  
ATOM   4602  CG  ASP A 585     -19.104  -0.815 -17.631  1.00  0.83           C  
ATOM   4603  OD1 ASP A 585     -18.942  -1.850 -16.950  1.00  0.79           O  
ATOM   4604  OD2 ASP A 585     -20.159  -0.145 -17.595  1.00  0.82           O  
ATOM   4605  N   MET A 586     -16.143  -3.005 -17.226  1.00  0.92           N  
ATOM   4606  CA  MET A 586     -15.760  -4.413 -17.278  1.00  0.91           C  
ATOM   4607  C   MET A 586     -16.964  -5.315 -17.029  1.00  0.89           C  
ATOM   4608  CB  MET A 586     -14.663  -4.711 -16.254  1.00  0.91           C  
ATOM   4609  O   MET A 586     -16.865  -6.537 -17.147  1.00  0.85           O  
ATOM   4610  CG  MET A 586     -13.372  -3.947 -16.499  1.00  0.91           C  
ATOM   4611  SD  MET A 586     -12.626  -4.332 -18.131  1.00  0.92           S  
ATOM   4612  CE  MET A 586     -12.221  -6.085 -17.891  1.00  0.87           C  
ATOM   4613  N   GLY A 587     -18.089  -4.724 -16.583  1.00  0.85           N  
ATOM   4614  CA  GLY A 587     -19.337  -5.413 -16.296  1.00  0.83           C  
ATOM   4615  C   GLY A 587     -20.199  -5.625 -17.527  1.00  0.81           C  
ATOM   4616  O   GLY A 587     -20.990  -6.568 -17.582  1.00  0.76           O  
ATOM   4617  N   ASP A 588     -20.172  -4.734 -18.448  1.00  0.67           N  
ATOM   4618  CA  ASP A 588     -21.124  -4.451 -19.518  1.00  0.66           C  
ATOM   4619  C   ASP A 588     -20.995  -5.468 -20.650  1.00  0.67           C  
ATOM   4620  CB  ASP A 588     -20.921  -3.034 -20.057  1.00  0.57           C  
ATOM   4621  O   ASP A 588     -21.551  -5.272 -21.733  1.00  0.59           O  
ATOM   4622  CG  ASP A 588     -21.783  -2.002 -19.353  1.00  0.51           C  
ATOM   4623  OD1 ASP A 588     -22.694  -2.387 -18.588  1.00  0.51           O  
ATOM   4624  OD2 ASP A 588     -21.552  -0.792 -19.566  1.00  0.55           O  
ATOM   4625  N   ALA A 589     -20.510  -6.703 -20.262  1.00  0.59           N  
ATOM   4626  CA  ALA A 589     -20.347  -7.646 -21.365  1.00  0.57           C  
ATOM   4627  C   ALA A 589     -21.695  -8.009 -21.981  1.00  0.59           C  
ATOM   4628  CB  ALA A 589     -19.628  -8.906 -20.886  1.00  0.53           C  
ATOM   4629  O   ALA A 589     -21.765  -8.419 -23.142  1.00  0.57           O  
ATOM   4630  N   LEU A 590     -22.816  -7.572 -21.335  1.00  0.57           N  
ATOM   4631  CA  LEU A 590     -24.043  -8.174 -21.844  1.00  0.56           C  
ATOM   4632  C   LEU A 590     -25.098  -7.108 -22.120  1.00  0.57           C  
ATOM   4633  CB  LEU A 590     -24.588  -9.203 -20.849  1.00  0.50           C  
ATOM   4634  O   LEU A 590     -26.237  -7.431 -22.464  1.00  0.53           O  
ATOM   4635  CG  LEU A 590     -23.739 -10.458 -20.639  1.00  0.47           C  
ATOM   4636  CD1 LEU A 590     -24.336 -11.321 -19.533  1.00  0.42           C  
ATOM   4637  CD2 LEU A 590     -23.623 -11.249 -21.938  1.00  0.44           C  
ATOM   4638  N   THR A 591     -24.753  -5.815 -21.983  1.00  0.58           N  
ATOM   4639  CA  THR A 591     -25.839  -4.896 -22.304  1.00  0.57           C  
ATOM   4640  C   THR A 591     -25.986  -4.738 -23.815  1.00  0.58           C  
ATOM   4641  CB  THR A 591     -25.611  -3.516 -21.661  1.00  0.51           C  
ATOM   4642  O   THR A 591     -24.990  -4.699 -24.540  1.00  0.54           O  
ATOM   4643  CG2 THR A 591     -25.840  -3.566 -20.154  1.00  0.43           C  
ATOM   4644  OG1 THR A 591     -24.266  -3.093 -21.914  1.00  0.47           O  
ATOM   4645  N   TYR A 592     -27.166  -5.136 -24.321  1.00  0.60           N  
ATOM   4646  CA  TYR A 592     -27.631  -5.139 -25.703  1.00  0.60           C  
ATOM   4647  C   TYR A 592     -27.805  -3.716 -26.223  1.00  0.60           C  
ATOM   4648  CB  TYR A 592     -28.952  -5.904 -25.825  1.00  0.52           C  
ATOM   4649  O   TYR A 592     -28.348  -3.508 -27.310  1.00  0.55           O  
ATOM   4650  CG  TYR A 592     -28.830  -7.378 -25.526  1.00  0.47           C  
ATOM   4651  CD1 TYR A 592     -28.315  -8.260 -26.473  1.00  0.39           C  
ATOM   4652  CD2 TYR A 592     -29.230  -7.892 -24.297  1.00  0.43           C  
ATOM   4653  CE1 TYR A 592     -28.202  -9.620 -26.203  1.00  0.41           C  
ATOM   4654  CE2 TYR A 592     -29.121  -9.250 -24.016  1.00  0.46           C  
ATOM   4655  OH  TYR A 592     -28.497 -11.450 -24.700  1.00  0.35           O  
ATOM   4656  CZ  TYR A 592     -28.607 -10.105 -24.973  1.00  0.38           C  
ATOM   4657  N   GLY A 593     -27.394  -2.767 -25.479  1.00  0.67           N  
ATOM   4658  CA  GLY A 593     -27.518  -1.416 -26.001  1.00  0.67           C  
ATOM   4659  C   GLY A 593     -26.532  -1.113 -27.113  1.00  0.69           C  
ATOM   4660  O   GLY A 593     -25.485  -1.756 -27.214  1.00  0.66           O  
ATOM   4661  N   LEU A 594     -26.886  -0.243 -28.040  1.00  0.70           N  
ATOM   4662  CA  LEU A 594     -26.043   0.155 -29.162  1.00  0.70           C  
ATOM   4663  C   LEU A 594     -24.657   0.571 -28.681  1.00  0.72           C  
ATOM   4664  CB  LEU A 594     -26.692   1.303 -29.939  1.00  0.66           C  
ATOM   4665  O   LEU A 594     -23.647   0.169 -29.263  1.00  0.70           O  
ATOM   4666  CG  LEU A 594     -25.958   1.772 -31.196  1.00  0.60           C  
ATOM   4667  CD1 LEU A 594     -26.034   0.704 -32.283  1.00  0.54           C  
ATOM   4668  CD2 LEU A 594     -26.537   3.091 -31.694  1.00  0.58           C  
ATOM   4669  N   ASN A 595     -24.618   1.388 -27.665  1.00  0.68           N  
ATOM   4670  CA  ASN A 595     -23.365   1.876 -27.098  1.00  0.67           C  
ATOM   4671  C   ASN A 595     -22.465   0.726 -26.653  1.00  0.70           C  
ATOM   4672  CB  ASN A 595     -23.637   2.820 -25.925  1.00  0.64           C  
ATOM   4673  O   ASN A 595     -21.248   0.778 -26.834  1.00  0.67           O  
ATOM   4674  CG  ASN A 595     -24.328   4.099 -26.355  1.00  0.59           C  
ATOM   4675  ND2 ASN A 595     -24.826   4.858 -25.385  1.00  0.59           N  
ATOM   4676  OD1 ASN A 595     -24.415   4.403 -27.547  1.00  0.64           O  
ATOM   4677  N   ASP A 596     -23.043  -0.338 -26.310  1.00  0.66           N  
ATOM   4678  CA  ASP A 596     -22.325  -1.480 -25.753  1.00  0.67           C  
ATOM   4679  C   ASP A 596     -21.702  -2.329 -26.859  1.00  0.69           C  
ATOM   4680  CB  ASP A 596     -23.260  -2.336 -24.896  1.00  0.60           C  
ATOM   4681  O   ASP A 596     -20.859  -3.188 -26.590  1.00  0.65           O  
ATOM   4682  CG  ASP A 596     -23.923  -1.552 -23.777  1.00  0.54           C  
ATOM   4683  OD1 ASP A 596     -23.267  -0.673 -23.177  1.00  0.56           O  
ATOM   4684  OD2 ASP A 596     -25.110  -1.817 -23.491  1.00  0.59           O  
ATOM   4685  N   ARG A 597     -21.984  -1.917 -28.034  1.00  0.79           N  
ATOM   4686  CA  ARG A 597     -21.474  -2.644 -29.192  1.00  0.79           C  
ATOM   4687  C   ARG A 597     -20.257  -1.943 -29.786  1.00  0.81           C  
ATOM   4688  CB  ARG A 597     -22.564  -2.792 -30.256  1.00  0.76           C  
ATOM   4689  O   ARG A 597     -19.548  -2.516 -30.617  1.00  0.79           O  
ATOM   4690  CG  ARG A 597     -23.741  -3.648 -29.817  1.00  0.72           C  
ATOM   4691  CD  ARG A 597     -24.759  -3.824 -30.935  1.00  0.70           C  
ATOM   4692  NE  ARG A 597     -25.903  -4.621 -30.502  1.00  0.52           N  
ATOM   4693  NH1 ARG A 597     -26.931  -4.647 -32.571  1.00  0.40           N  
ATOM   4694  NH2 ARG A 597     -27.901  -5.717 -30.791  1.00  0.36           N  
ATOM   4695  CZ  ARG A 597     -26.909  -4.993 -31.289  1.00  0.63           C  
ATOM   4696  N   ILE A 598     -20.048  -0.789 -29.283  1.00  0.87           N  
ATOM   4697  CA  ILE A 598     -18.926  -0.020 -29.811  1.00  0.88           C  
ATOM   4698  C   ILE A 598     -17.664  -0.334 -29.012  1.00  0.88           C  
ATOM   4699  CB  ILE A 598     -19.217   1.497 -29.781  1.00  0.87           C  
ATOM   4700  O   ILE A 598     -17.644  -0.188 -27.787  1.00  0.88           O  
ATOM   4701  CG1 ILE A 598     -20.484   1.814 -30.583  1.00  0.85           C  
ATOM   4702  CG2 ILE A 598     -18.019   2.288 -30.314  1.00  0.85           C  
ATOM   4703  CD1 ILE A 598     -21.033   3.215 -30.346  1.00  0.82           C  
ATOM   4704  N   ARG A 599     -16.681  -0.821 -29.693  1.00  0.90           N  
ATOM   4705  CA  ARG A 599     -15.409  -1.265 -29.130  1.00  0.91           C  
ATOM   4706  C   ARG A 599     -14.249  -0.449 -29.689  1.00  0.91           C  
ATOM   4707  CB  ARG A 599     -15.187  -2.753 -29.412  1.00  0.90           C  
ATOM   4708  O   ARG A 599     -13.428  -0.966 -30.449  1.00  0.89           O  
ATOM   4709  CG  ARG A 599     -16.259  -3.658 -28.826  1.00  0.89           C  
ATOM   4710  CD  ARG A 599     -16.269  -3.609 -27.305  1.00  0.87           C  
ATOM   4711  NE  ARG A 599     -17.255  -4.527 -26.743  1.00  0.85           N  
ATOM   4712  NH1 ARG A 599     -18.625  -2.868 -25.901  1.00  0.79           N  
ATOM   4713  NH2 ARG A 599     -19.182  -5.073 -25.619  1.00  0.78           N  
ATOM   4714  CZ  ARG A 599     -18.352  -4.154 -26.089  1.00  0.85           C  
ATOM   4715  N   MET A 600     -14.041   0.794 -29.221  1.00  0.93           N  
ATOM   4716  CA  MET A 600     -12.960   1.712 -29.570  1.00  0.94           C  
ATOM   4717  C   MET A 600     -12.250   2.217 -28.318  1.00  0.94           C  
ATOM   4718  CB  MET A 600     -13.497   2.893 -30.379  1.00  0.93           C  
ATOM   4719  O   MET A 600     -12.846   2.270 -27.240  1.00  0.94           O  
ATOM   4720  CG  MET A 600     -14.142   2.491 -31.696  1.00  0.91           C  
ATOM   4721  SD  MET A 600     -14.650   3.940 -32.701  1.00  0.91           S  
ATOM   4722  CE  MET A 600     -15.989   4.594 -31.665  1.00  0.87           C  
ATOM   4723  N   ASP A 601     -11.067   2.606 -28.440  1.00  0.96           N  
ATOM   4724  CA  ASP A 601     -10.324   3.268 -27.373  1.00  0.96           C  
ATOM   4725  C   ASP A 601     -10.533   4.780 -27.415  1.00  0.96           C  
ATOM   4726  CB  ASP A 601      -8.832   2.941 -27.474  1.00  0.96           C  
ATOM   4727  O   ASP A 601     -10.764   5.351 -28.483  1.00  0.95           O  
ATOM   4728  CG  ASP A 601      -8.499   1.539 -26.995  1.00  0.94           C  
ATOM   4729  OD1 ASP A 601      -9.279   0.962 -26.207  1.00  0.92           O  
ATOM   4730  OD2 ASP A 601      -7.446   1.007 -27.407  1.00  0.91           O  
ATOM   4731  N   ARG A 602     -10.476   5.435 -26.261  1.00  0.96           N  
ATOM   4732  CA  ARG A 602     -10.559   6.876 -26.044  1.00  0.96           C  
ATOM   4733  C   ARG A 602     -11.910   7.421 -26.496  1.00  0.95           C  
ATOM   4734  CB  ARG A 602      -9.429   7.597 -26.781  1.00  0.94           C  
ATOM   4735  O   ARG A 602     -11.988   8.522 -27.046  1.00  0.94           O  
ATOM   4736  CG  ARG A 602      -8.038   7.225 -26.292  1.00  0.86           C  
ATOM   4737  CD  ARG A 602      -6.966   8.108 -26.916  1.00  0.81           C  
ATOM   4738  NE  ARG A 602      -6.854   9.389 -26.226  1.00  0.79           N  
ATOM   4739  NH1 ARG A 602      -4.984  10.087 -27.390  1.00  0.70           N  
ATOM   4740  NH2 ARG A 602      -5.907  11.434 -25.780  1.00  0.66           N  
ATOM   4741  CZ  ARG A 602      -5.915  10.300 -26.467  1.00  0.76           C  
ATOM   4742  N   GLN A 603     -12.932   6.713 -26.305  1.00  0.95           N  
ATOM   4743  CA  GLN A 603     -14.280   7.132 -26.677  1.00  0.95           C  
ATOM   4744  C   GLN A 603     -14.628   8.480 -26.054  1.00  0.95           C  
ATOM   4745  CB  GLN A 603     -15.305   6.078 -26.256  1.00  0.94           C  
ATOM   4746  O   GLN A 603     -14.436   8.684 -24.853  1.00  0.94           O  
ATOM   4747  CG  GLN A 603     -15.193   4.769 -27.025  1.00  0.92           C  
ATOM   4748  CD  GLN A 603     -16.150   3.706 -26.518  1.00  0.90           C  
ATOM   4749  NE2 GLN A 603     -15.885   2.453 -26.870  1.00  0.89           N  
ATOM   4750  OE1 GLN A 603     -17.119   4.010 -25.815  1.00  0.89           O  
ATOM   4751  N   ALA A 604     -15.130   9.368 -26.867  1.00  0.95           N  
ATOM   4752  CA  ALA A 604     -15.734  10.639 -26.476  1.00  0.95           C  
ATOM   4753  C   ALA A 604     -17.034  10.886 -27.238  1.00  0.94           C  
ATOM   4754  CB  ALA A 604     -14.757  11.788 -26.711  1.00  0.95           C  
ATOM   4755  O   ALA A 604     -17.111  10.636 -28.443  1.00  0.93           O  
ATOM   4756  N   GLU A 605     -17.994  11.327 -26.499  1.00  0.93           N  
ATOM   4757  CA  GLU A 605     -19.210  11.815 -27.143  1.00  0.93           C  
ATOM   4758  C   GLU A 605     -19.029  13.243 -27.652  1.00  0.93           C  
ATOM   4759  CB  GLU A 605     -20.395  11.747 -26.177  1.00  0.92           C  
ATOM   4760  O   GLU A 605     -18.613  14.127 -26.901  1.00  0.92           O  
ATOM   4761  CG  GLU A 605     -20.784  10.330 -25.781  1.00  0.87           C  
ATOM   4762  CD  GLU A 605     -22.036  10.271 -24.919  1.00  0.84           C  
ATOM   4763  OE1 GLU A 605     -22.660  11.330 -24.681  1.00  0.84           O  
ATOM   4764  OE2 GLU A 605     -22.394   9.156 -24.477  1.00  0.83           O  
ATOM   4765  N   LEU A 606     -19.396  13.421 -28.938  1.00  0.93           N  
ATOM   4766  CA  LEU A 606     -19.330  14.729 -29.580  1.00  0.93           C  
ATOM   4767  C   LEU A 606     -20.662  15.083 -30.232  1.00  0.92           C  
ATOM   4768  CB  LEU A 606     -18.213  14.757 -30.626  1.00  0.93           C  
ATOM   4769  O   LEU A 606     -21.408  14.196 -30.652  1.00  0.91           O  
ATOM   4770  CG  LEU A 606     -16.806  14.423 -30.126  1.00  0.91           C  
ATOM   4771  CD1 LEU A 606     -15.799  14.533 -31.266  1.00  0.88           C  
ATOM   4772  CD2 LEU A 606     -16.418  15.341 -28.972  1.00  0.88           C  
ATOM   4773  N   VAL A 607     -20.884  16.357 -30.357  1.00  0.90           N  
ATOM   4774  CA  VAL A 607     -22.008  16.885 -31.123  1.00  0.91           C  
ATOM   4775  C   VAL A 607     -21.502  17.507 -32.422  1.00  0.90           C  
ATOM   4776  CB  VAL A 607     -22.810  17.926 -30.311  1.00  0.90           C  
ATOM   4777  O   VAL A 607     -20.669  18.416 -32.399  1.00  0.89           O  
ATOM   4778  CG1 VAL A 607     -23.991  18.453 -31.125  1.00  0.88           C  
ATOM   4779  CG2 VAL A 607     -23.293  17.319 -28.995  1.00  0.88           C  
ATOM   4780  N   PHE A 608     -21.999  16.983 -33.545  1.00  0.89           N  
ATOM   4781  CA  PHE A 608     -21.828  17.636 -34.838  1.00  0.89           C  
ATOM   4782  C   PHE A 608     -22.900  18.697 -35.055  1.00  0.88           C  
ATOM   4783  CB  PHE A 608     -21.870  16.606 -35.971  1.00  0.88           C  
ATOM   4784  O   PHE A 608     -24.080  18.457 -34.791  1.00  0.85           O  
ATOM   4785  CG  PHE A 608     -20.575  15.867 -36.169  1.00  0.88           C  
ATOM   4786  CD1 PHE A 608     -19.795  16.092 -37.297  1.00  0.86           C  
ATOM   4787  CD2 PHE A 608     -20.136  14.946 -35.226  1.00  0.86           C  
ATOM   4788  CE1 PHE A 608     -18.595  15.409 -37.483  1.00  0.86           C  
ATOM   4789  CE2 PHE A 608     -18.938  14.260 -35.405  1.00  0.87           C  
ATOM   4790  CZ  PHE A 608     -18.170  14.492 -36.534  1.00  0.84           C  
ATOM   4791  N   LYS A 609     -22.445  19.818 -35.523  1.00  0.86           N  
ATOM   4792  CA  LYS A 609     -23.313  20.915 -35.939  1.00  0.85           C  
ATOM   4793  C   LYS A 609     -23.190  21.177 -37.438  1.00  0.84           C  
ATOM   4794  CB  LYS A 609     -22.983  22.187 -35.157  1.00  0.84           C  
ATOM   4795  O   LYS A 609     -22.083  21.207 -37.979  1.00  0.82           O  
ATOM   4796  CG  LYS A 609     -23.239  22.078 -33.661  1.00  0.84           C  
ATOM   4797  CD  LYS A 609     -22.795  23.335 -32.924  1.00  0.83           C  
ATOM   4798  CE  LYS A 609     -22.931  23.178 -31.416  1.00  0.78           C  
ATOM   4799  NZ  LYS A 609     -22.234  24.274 -30.679  1.00  0.78           N  
ATOM   4800  N   HIS A 610     -24.292  21.405 -38.063  1.00  0.82           N  
ATOM   4801  CA  HIS A 610     -24.357  21.714 -39.487  1.00  0.82           C  
ATOM   4802  C   HIS A 610     -24.091  23.194 -39.742  1.00  0.82           C  
ATOM   4803  CB  HIS A 610     -25.720  21.320 -40.059  1.00  0.80           C  
ATOM   4804  O   HIS A 610     -24.788  24.057 -39.202  1.00  0.79           O  
ATOM   4805  CG  HIS A 610     -25.798  21.425 -41.549  1.00  0.79           C  
ATOM   4806  CD2 HIS A 610     -24.941  21.020 -42.515  1.00  0.78           C  
ATOM   4807  ND1 HIS A 610     -26.862  22.013 -42.198  1.00  0.79           N  
ATOM   4808  CE1 HIS A 610     -26.656  21.963 -43.504  1.00  0.77           C  
ATOM   4809  NE2 HIS A 610     -25.497  21.365 -43.723  1.00  0.75           N  
ATOM   4810  N   PHE A 611     -23.161  23.445 -40.605  1.00  0.77           N  
ATOM   4811  CA  PHE A 611     -22.898  24.785 -41.117  1.00  0.78           C  
ATOM   4812  C   PHE A 611     -23.425  24.934 -42.539  1.00  0.76           C  
ATOM   4813  CB  PHE A 611     -21.398  25.092 -41.077  1.00  0.73           C  
ATOM   4814  O   PHE A 611     -22.719  24.633 -43.503  1.00  0.71           O  
ATOM   4815  CG  PHE A 611     -20.841  25.221 -39.686  1.00  0.73           C  
ATOM   4816  CD1 PHE A 611     -20.789  26.458 -39.055  1.00  0.68           C  
ATOM   4817  CD2 PHE A 611     -20.369  24.104 -39.008  1.00  0.73           C  
ATOM   4818  CE1 PHE A 611     -20.274  26.580 -37.766  1.00  0.73           C  
ATOM   4819  CE2 PHE A 611     -19.853  24.219 -37.720  1.00  0.77           C  
ATOM   4820  CZ  PHE A 611     -19.805  25.458 -37.101  1.00  0.68           C  
ATOM   4821  N   LYS A 612     -24.606  25.517 -42.744  1.00  0.76           N  
ATOM   4822  CA  LYS A 612     -25.389  25.599 -43.974  1.00  0.77           C  
ATOM   4823  C   LYS A 612     -24.612  26.317 -45.074  1.00  0.77           C  
ATOM   4824  CB  LYS A 612     -26.717  26.314 -43.719  1.00  0.73           C  
ATOM   4825  O   LYS A 612     -24.811  26.046 -46.260  1.00  0.75           O  
ATOM   4826  CG  LYS A 612     -27.750  25.461 -42.996  1.00  0.69           C  
ATOM   4827  CD  LYS A 612     -29.111  26.144 -42.960  1.00  0.68           C  
ATOM   4828  CE  LYS A 612     -30.160  25.266 -42.290  1.00  0.57           C  
ATOM   4829  NZ  LYS A 612     -31.517  25.887 -42.342  1.00  0.53           N  
ATOM   4830  N   ALA A 613     -23.707  27.187 -44.733  1.00  0.76           N  
ATOM   4831  CA  ALA A 613     -22.975  28.024 -45.680  1.00  0.77           C  
ATOM   4832  C   ALA A 613     -21.953  27.203 -46.461  1.00  0.77           C  
ATOM   4833  CB  ALA A 613     -22.283  29.174 -44.950  1.00  0.74           C  
ATOM   4834  O   ALA A 613     -21.615  27.541 -47.598  1.00  0.76           O  
ATOM   4835  N   GLU A 614     -21.552  26.105 -45.866  1.00  0.79           N  
ATOM   4836  CA  GLU A 614     -20.465  25.316 -46.438  1.00  0.80           C  
ATOM   4837  C   GLU A 614     -20.934  23.909 -46.796  1.00  0.80           C  
ATOM   4838  CB  GLU A 614     -19.283  25.245 -45.468  1.00  0.77           C  
ATOM   4839  O   GLU A 614     -20.168  23.115 -47.347  1.00  0.77           O  
ATOM   4840  CG  GLU A 614     -18.638  26.595 -45.184  1.00  0.75           C  
ATOM   4841  CD  GLU A 614     -17.538  26.526 -44.137  1.00  0.71           C  
ATOM   4842  OE1 GLU A 614     -17.248  25.418 -43.633  1.00  0.77           O  
ATOM   4843  OE2 GLU A 614     -16.963  27.590 -43.817  1.00  0.74           O  
ATOM   4844  N   ASP A 615     -22.203  23.596 -46.368  1.00  0.81           N  
ATOM   4845  CA  ASP A 615     -22.813  22.273 -46.448  1.00  0.81           C  
ATOM   4846  C   ASP A 615     -21.927  21.219 -45.787  1.00  0.82           C  
ATOM   4847  CB  ASP A 615     -23.085  21.894 -47.905  1.00  0.79           C  
ATOM   4848  O   ASP A 615     -21.727  20.135 -46.339  1.00  0.80           O  
ATOM   4849  CG  ASP A 615     -24.052  20.732 -48.045  1.00  0.76           C  
ATOM   4850  OD1 ASP A 615     -24.887  20.520 -47.139  1.00  0.74           O  
ATOM   4851  OD2 ASP A 615     -23.978  20.020 -49.070  1.00  0.75           O  
ATOM   4852  N   GLU A 616     -21.228  21.511 -44.763  1.00  0.84           N  
ATOM   4853  CA  GLU A 616     -20.307  20.712 -43.960  1.00  0.85           C  
ATOM   4854  C   GLU A 616     -20.793  20.593 -42.519  1.00  0.85           C  
ATOM   4855  CB  GLU A 616     -18.901  21.315 -43.994  1.00  0.83           C  
ATOM   4856  O   GLU A 616     -21.294  21.562 -41.945  1.00  0.85           O  
ATOM   4857  CG  GLU A 616     -17.830  20.413 -43.399  1.00  0.80           C  
ATOM   4858  CD  GLU A 616     -16.419  20.942 -43.600  1.00  0.78           C  
ATOM   4859  OE1 GLU A 616     -16.263  22.134 -43.951  1.00  0.78           O  
ATOM   4860  OE2 GLU A 616     -15.463  20.159 -43.406  1.00  0.76           O  
ATOM   4861  N   TRP A 617     -20.665  19.518 -41.972  1.00  0.85           N  
ATOM   4862  CA  TRP A 617     -20.842  19.229 -40.553  1.00  0.88           C  
ATOM   4863  C   TRP A 617     -19.500  19.213 -39.828  1.00  0.88           C  
ATOM   4864  CB  TRP A 617     -21.556  17.888 -40.362  1.00  0.85           C  
ATOM   4865  O   TRP A 617     -18.569  18.524 -40.249  1.00  0.87           O  
ATOM   4866  CG  TRP A 617     -22.969  17.874 -40.861  1.00  0.79           C  
ATOM   4867  CD1 TRP A 617     -23.383  17.802 -42.162  1.00  0.73           C  
ATOM   4868  CD2 TRP A 617     -24.157  17.938 -40.065  1.00  0.76           C  
ATOM   4869  CE2 TRP A 617     -25.256  17.899 -40.951  1.00  0.79           C  
ATOM   4870  CE3 TRP A 617     -24.398  18.023 -38.687  1.00  0.85           C  
ATOM   4871  NE1 TRP A 617     -24.757  17.817 -42.223  1.00  0.85           N  
ATOM   4872  CH2 TRP A 617     -26.786  18.027 -39.150  1.00  0.81           C  
ATOM   4873  CZ2 TRP A 617     -26.578  17.944 -40.502  1.00  0.83           C  
ATOM   4874  CZ3 TRP A 617     -25.714  18.067 -38.243  1.00  0.82           C  
ATOM   4875  N   VAL A 618     -19.459  19.978 -38.787  1.00  0.88           N  
ATOM   4876  CA  VAL A 618     -18.244  20.073 -37.985  1.00  0.90           C  
ATOM   4877  C   VAL A 618     -18.550  19.699 -36.536  1.00  0.90           C  
ATOM   4878  CB  VAL A 618     -17.630  21.490 -38.051  1.00  0.89           C  
ATOM   4879  O   VAL A 618     -19.545  20.156 -35.968  1.00  0.91           O  
ATOM   4880  CG1 VAL A 618     -16.322  21.549 -37.264  1.00  0.89           C  
ATOM   4881  CG2 VAL A 618     -17.403  21.905 -39.503  1.00  0.89           C  
ATOM   4882  N   SER A 619     -17.724  18.879 -35.944  1.00  0.91           N  
ATOM   4883  CA  SER A 619     -17.851  18.471 -34.549  1.00  0.92           C  
ATOM   4884  C   SER A 619     -17.395  19.579 -33.605  1.00  0.93           C  
ATOM   4885  CB  SER A 619     -17.041  17.201 -34.285  1.00  0.92           C  
ATOM   4886  O   SER A 619     -16.710  20.515 -34.023  1.00  0.92           O  
ATOM   4887  OG  SER A 619     -15.651  17.474 -34.319  1.00  0.93           O  
ATOM   4888  N   GLU A 620     -17.674  19.489 -32.368  1.00  0.94           N  
ATOM   4889  CA  GLU A 620     -16.901  20.117 -31.300  1.00  0.94           C  
ATOM   4890  C   GLU A 620     -15.465  19.600 -31.281  1.00  0.95           C  
ATOM   4891  CB  GLU A 620     -17.565  19.876 -29.942  1.00  0.93           C  
ATOM   4892  O   GLU A 620     -15.181  18.522 -31.808  1.00  0.94           O  
ATOM   4893  CG  GLU A 620     -18.926  20.541 -29.797  1.00  0.87           C  
ATOM   4894  CD  GLU A 620     -19.633  20.183 -28.499  1.00  0.84           C  
ATOM   4895  OE1 GLU A 620     -19.231  19.197 -27.841  1.00  0.84           O  
ATOM   4896  OE2 GLU A 620     -20.598  20.894 -28.138  1.00  0.83           O  
ATOM   4897  N   PRO A 621     -14.533  20.436 -30.775  1.00  0.95           N  
ATOM   4898  CA  PRO A 621     -13.152  19.958 -30.677  1.00  0.96           C  
ATOM   4899  C   PRO A 621     -13.032  18.658 -29.887  1.00  0.96           C  
ATOM   4900  CB  PRO A 621     -12.433  21.103 -29.958  1.00  0.95           C  
ATOM   4901  O   PRO A 621     -13.673  18.503 -28.844  1.00  0.96           O  
ATOM   4902  CG  PRO A 621     -13.251  22.317 -30.259  1.00  0.95           C  
ATOM   4903  CD  PRO A 621     -14.699  21.919 -30.296  1.00  0.95           C  
ATOM   4904  N   LEU A 622     -12.188  17.712 -30.314  1.00  0.97           N  
ATOM   4905  CA  LEU A 622     -11.850  16.494 -29.586  1.00  0.97           C  
ATOM   4906  C   LEU A 622     -11.217  16.824 -28.238  1.00  0.96           C  
ATOM   4907  CB  LEU A 622     -10.898  15.623 -30.410  1.00  0.96           C  
ATOM   4908  O   LEU A 622     -10.337  17.684 -28.155  1.00  0.95           O  
ATOM   4909  CG  LEU A 622     -11.492  14.959 -31.654  1.00  0.94           C  
ATOM   4910  CD1 LEU A 622     -10.385  14.359 -32.514  1.00  0.92           C  
ATOM   4911  CD2 LEU A 622     -12.507  13.892 -31.258  1.00  0.91           C  
ATOM   4912  N   PRO A 623     -11.604  16.157 -27.156  1.00  0.96           N  
ATOM   4913  CA  PRO A 623     -11.024  16.427 -25.838  1.00  0.96           C  
ATOM   4914  C   PRO A 623      -9.594  15.908 -25.705  1.00  0.96           C  
ATOM   4915  CB  PRO A 623     -11.964  15.688 -24.882  1.00  0.96           C  
ATOM   4916  O   PRO A 623      -8.970  16.071 -24.654  1.00  0.95           O  
ATOM   4917  CG  PRO A 623     -12.484  14.532 -25.674  1.00  0.96           C  
ATOM   4918  CD  PRO A 623     -12.653  14.969 -27.100  1.00  0.95           C  
ATOM   4919  N   TRP A 624      -9.070  15.314 -26.753  1.00  0.95           N  
ATOM   4920  CA  TRP A 624      -7.719  14.773 -26.862  1.00  0.96           C  
ATOM   4921  C   TRP A 624      -7.211  14.861 -28.297  1.00  0.94           C  
ATOM   4922  CB  TRP A 624      -7.680  13.320 -26.381  1.00  0.95           C  
ATOM   4923  O   TRP A 624      -8.002  14.963 -29.237  1.00  0.91           O  
ATOM   4924  CG  TRP A 624      -8.762  12.458 -26.961  1.00  0.91           C  
ATOM   4925  CD1 TRP A 624      -9.962  12.145 -26.387  1.00  0.85           C  
ATOM   4926  CD2 TRP A 624      -8.737  11.795 -28.228  1.00  0.86           C  
ATOM   4927  CE2 TRP A 624      -9.958  11.096 -28.358  1.00  0.88           C  
ATOM   4928  CE3 TRP A 624      -7.801  11.723 -29.268  1.00  0.88           C  
ATOM   4929  NE1 TRP A 624     -10.687  11.326 -27.222  1.00  0.91           N  
ATOM   4930  CH2 TRP A 624      -9.333  10.283 -30.491  1.00  0.89           C  
ATOM   4931  CZ2 TRP A 624     -10.267  10.336 -29.488  1.00  0.90           C  
ATOM   4932  CZ3 TRP A 624      -8.110  10.966 -30.392  1.00  0.90           C  
ATOM   4933  N   VAL A 625      -5.853  14.841 -28.494  1.00  0.95           N  
ATOM   4934  CA  VAL A 625      -5.240  14.893 -29.817  1.00  0.95           C  
ATOM   4935  C   VAL A 625      -4.943  13.476 -30.305  1.00  0.95           C  
ATOM   4936  CB  VAL A 625      -3.945  15.736 -29.811  1.00  0.94           C  
ATOM   4937  O   VAL A 625      -4.259  12.709 -29.624  1.00  0.94           O  
ATOM   4938  CG1 VAL A 625      -3.332  15.795 -31.209  1.00  0.92           C
[truncated: 114,404 more chars]
