# Supplementary material for: DepoScope: Accurate phage depolymerase annotation and domain delineation using large language models
Source: PLoS Comput Biol. 2024 Aug 5;20(8):e1011831. doi: 10.1371/journal.pcbi.1011831 (PMC11326577; doi:10.1371/journal.pcbi.1011831)
Supplement: S1 Data — (ZIP) [file pcbi.1011831.s003.zip › FN_FP_deposcope_032024/False_positives/NC_009014.1__YP_001039670.pdb]

PARENT N/A
ATOM      1  N   MET A   1      27.547  45.246  31.079  1.00  0.83           N  
ATOM      2  CA  MET A   1      26.093  45.355  31.003  1.00  0.86           C  
ATOM      3  C   MET A   1      25.426  44.047  31.413  1.00  0.89           C  
ATOM      4  CB  MET A   1      25.656  45.744  29.589  1.00  0.82           C  
ATOM      5  O   MET A   1      25.904  42.966  31.064  1.00  0.88           O  
ATOM      6  CG  MET A   1      26.038  47.163  29.198  1.00  0.73           C  
ATOM      7  SD  MET A   1      25.472  47.603  27.509  1.00  0.74           S  
ATOM      8  CE  MET A   1      26.399  49.141  27.251  1.00  0.64           C  
ATOM      9  N   GLU A   2      24.458  44.101  32.208  1.00  0.85           N  
ATOM     10  CA  GLU A   2      23.574  42.972  32.482  1.00  0.88           C  
ATOM     11  C   GLU A   2      22.647  42.698  31.302  1.00  0.87           C  
ATOM     12  CB  GLU A   2      22.753  43.228  33.748  1.00  0.84           C  
ATOM     13  O   GLU A   2      22.154  43.630  30.664  1.00  0.86           O  
ATOM     14  CG  GLU A   2      23.584  43.279  35.022  1.00  0.77           C  
ATOM     15  CD  GLU A   2      22.747  43.447  36.279  1.00  0.74           C  
ATOM     16  OE1 GLU A   2      21.537  43.749  36.167  1.00  0.80           O  
ATOM     17  OE2 GLU A   2      23.305  43.276  37.386  1.00  0.78           O  
ATOM     18  N   VAL A   3      22.581  41.481  30.937  1.00  0.86           N  
ATOM     19  CA  VAL A   3      21.697  41.002  29.879  1.00  0.88           C  
ATOM     20  C   VAL A   3      20.819  39.872  30.411  1.00  0.89           C  
ATOM     21  CB  VAL A   3      22.496  40.522  28.646  1.00  0.85           C  
ATOM     22  O   VAL A   3      21.269  39.055  31.218  1.00  0.88           O  
ATOM     23  CG1 VAL A   3      23.124  41.706  27.915  1.00  0.71           C  
ATOM     24  CG2 VAL A   3      23.568  39.517  29.064  1.00  0.69           C  
ATOM     25  N   GLN A   4      19.637  39.876  29.956  1.00  0.86           N  
ATOM     26  CA  GLN A   4      18.657  38.821  30.187  1.00  0.89           C  
ATOM     27  C   GLN A   4      18.040  38.346  28.874  1.00  0.88           C  
ATOM     28  CB  GLN A   4      17.560  39.305  31.137  1.00  0.85           C  
ATOM     29  O   GLN A   4      17.909  39.124  27.927  1.00  0.86           O  
ATOM     30  CG  GLN A   4      16.511  38.248  31.455  1.00  0.77           C  
ATOM     31  CD  GLN A   4      15.463  38.738  32.436  1.00  0.74           C  
ATOM     32  NE2 GLN A   4      14.477  37.895  32.721  1.00  0.72           N  
ATOM     33  OE1 GLN A   4      15.539  39.866  32.934  1.00  0.78           O  
ATOM     34  N   GLY A   5      17.758  37.092  28.828  1.00  0.87           N  
ATOM     35  CA  GLY A   5      17.071  36.508  27.687  1.00  0.88           C  
ATOM     36  C   GLY A   5      16.256  35.280  28.046  1.00  0.89           C  
ATOM     37  O   GLY A   5      16.349  34.772  29.165  1.00  0.88           O  
ATOM     38  N   SER A   6      15.372  34.864  27.126  1.00  0.85           N  
ATOM     39  CA  SER A   6      14.573  33.643  27.164  1.00  0.86           C  
ATOM     40  C   SER A   6      14.846  32.766  25.947  1.00  0.86           C  
ATOM     41  CB  SER A   6      13.083  33.979  27.238  1.00  0.84           C  
ATOM     42  O   SER A   6      15.059  33.274  24.844  1.00  0.84           O  
ATOM     43  OG  SER A   6      12.301  32.798  27.238  1.00  0.82           O  
ATOM     44  N   TYR A   7      14.941  31.497  26.147  1.00  0.84           N  
ATOM     45  CA  TYR A   7      14.960  30.523  25.061  1.00  0.84           C  
ATOM     46  C   TYR A   7      13.570  30.346  24.463  1.00  0.82           C  
ATOM     47  CB  TYR A   7      15.491  29.175  25.557  1.00  0.83           C  
ATOM     48  O   TYR A   7      13.416  29.732  23.405  1.00  0.78           O  
ATOM     49  CG  TYR A   7      16.953  29.199  25.931  1.00  0.84           C  
ATOM     50  CD1 TYR A   7      17.936  28.874  24.998  1.00  0.83           C  
ATOM     51  CD2 TYR A   7      17.355  29.545  27.216  1.00  0.83           C  
ATOM     52  CE1 TYR A   7      19.285  28.893  25.339  1.00  0.84           C  
ATOM     53  CE2 TYR A   7      18.701  29.568  27.568  1.00  0.84           C  
ATOM     54  OH  TYR A   7      20.990  29.261  26.966  1.00  0.79           O  
ATOM     55  CZ  TYR A   7      19.657  29.241  26.624  1.00  0.82           C  
ATOM     56  N   GLY A   8      12.537  30.984  25.074  1.00  0.80           N  
ATOM     57  CA  GLY A   8      11.150  30.695  24.746  1.00  0.81           C  
ATOM     58  C   GLY A   8      10.779  29.238  24.952  1.00  0.82           C  
ATOM     59  O   GLY A   8      11.552  28.471  25.531  1.00  0.79           O  
ATOM     60  N   ARG A   9       9.618  28.894  24.345  1.00  0.79           N  
ATOM     61  CA  ARG A   9       9.163  27.507  24.366  1.00  0.81           C  
ATOM     62  C   ARG A   9       9.953  26.656  23.377  1.00  0.80           C  
ATOM     63  CB  ARG A   9       7.668  27.427  24.049  1.00  0.77           C  
ATOM     64  O   ARG A   9      10.156  27.057  22.229  1.00  0.77           O  
ATOM     65  CG  ARG A   9       6.785  28.135  25.063  1.00  0.75           C  
ATOM     66  CD  ARG A   9       5.311  28.038  24.693  1.00  0.74           C  
ATOM     67  NE  ARG A   9       4.466  28.740  25.655  1.00  0.68           N  
ATOM     68  NH1 ARG A   9       2.494  28.358  24.513  1.00  0.59           N  
ATOM     69  NH2 ARG A   9       2.476  29.535  26.480  1.00  0.54           N  
ATOM     70  CZ  ARG A   9       3.147  28.876  25.547  1.00  0.72           C  
ATOM     71  N   GLN A  10      10.531  25.587  23.766  1.00  0.80           N  
ATOM     72  CA  GLN A  10      11.421  24.712  23.012  1.00  0.84           C  
ATOM     73  C   GLN A  10      10.644  23.879  21.996  1.00  0.84           C  
ATOM     74  CB  GLN A  10      12.200  23.795  23.956  1.00  0.76           C  
ATOM     75  O   GLN A  10      10.772  22.653  21.962  1.00  0.79           O  
ATOM     76  CG  GLN A  10      13.044  24.541  24.981  1.00  0.70           C  
ATOM     77  CD  GLN A  10      14.113  25.408  24.342  1.00  0.66           C  
ATOM     78  NE2 GLN A  10      14.363  26.572  24.932  1.00  0.65           N  
ATOM     79  OE1 GLN A  10      14.708  25.035  23.326  1.00  0.74           O  
ATOM     80  N   LEU A  11       9.899  24.555  21.203  1.00  0.86           N  
ATOM     81  CA  LEU A  11       8.938  23.969  20.275  1.00  0.88           C  
ATOM     82  C   LEU A  11       9.619  23.557  18.975  1.00  0.87           C  
ATOM     83  CB  LEU A  11       7.805  24.957  19.982  1.00  0.84           C  
ATOM     84  O   LEU A  11       9.082  22.745  18.218  1.00  0.85           O  
ATOM     85  CG  LEU A  11       6.926  25.352  21.169  1.00  0.77           C  
ATOM     86  CD1 LEU A  11       5.854  26.344  20.727  1.00  0.71           C  
ATOM     87  CD2 LEU A  11       6.291  24.118  21.800  1.00  0.72           C  
ATOM     88  N   GLN A  12      10.839  24.061  18.731  1.00  0.91           N  
ATOM     89  CA  GLN A  12      11.459  23.953  17.415  1.00  0.92           C  
ATOM     90  C   GLN A  12      12.360  22.724  17.330  1.00  0.92           C  
ATOM     91  CB  GLN A  12      12.261  25.215  17.093  1.00  0.90           C  
ATOM     92  O   GLN A  12      12.973  22.467  16.292  1.00  0.91           O  
ATOM     93  CG  GLN A  12      11.411  26.473  16.986  1.00  0.87           C  
ATOM     94  CD  GLN A  12      10.383  26.394  15.873  1.00  0.83           C  
ATOM     95  NE2 GLN A  12       9.261  27.084  16.052  1.00  0.84           N  
ATOM     96  OE1 GLN A  12      10.595  25.720  14.861  1.00  0.85           O  
ATOM     97  N   GLY A  13      12.427  21.966  18.415  1.00  0.94           N  
ATOM     98  CA  GLY A  13      13.151  20.706  18.437  1.00  0.94           C  
ATOM     99  C   GLY A  13      14.642  20.871  18.210  1.00  0.94           C  
ATOM    100  O   GLY A  13      15.207  21.926  18.504  1.00  0.94           O  
ATOM    101  N   VAL A  14      15.251  19.844  17.753  1.00  0.95           N  
ATOM    102  CA  VAL A  14      16.697  19.765  17.567  1.00  0.95           C  
ATOM    103  C   VAL A  14      17.104  20.570  16.335  1.00  0.95           C  
ATOM    104  CB  VAL A  14      17.172  18.301  17.428  1.00  0.95           C  
ATOM    105  O   VAL A  14      16.423  20.533  15.308  1.00  0.94           O  
ATOM    106  CG1 VAL A  14      18.666  18.246  17.116  1.00  0.92           C  
ATOM    107  CG2 VAL A  14      16.859  17.516  18.700  1.00  0.92           C  
ATOM    108  N   SER A  15      18.257  21.247  16.400  1.00  0.93           N  
ATOM    109  CA  SER A  15      18.868  21.896  15.245  1.00  0.93           C  
ATOM    110  C   SER A  15      20.368  21.626  15.187  1.00  0.92           C  
ATOM    111  CB  SER A  15      18.614  23.404  15.280  1.00  0.92           C  
ATOM    112  O   SER A  15      21.063  21.738  16.198  1.00  0.91           O  
ATOM    113  OG  SER A  15      19.180  24.036  14.145  1.00  0.90           O  
ATOM    114  N   GLN A  16      20.852  21.324  13.999  1.00  0.93           N  
ATOM    115  CA  GLN A  16      22.264  21.110  13.703  1.00  0.93           C  
ATOM    116  C   GLN A  16      22.853  22.296  12.945  1.00  0.91           C  
ATOM    117  CB  GLN A  16      22.456  19.824  12.897  1.00  0.91           C  
ATOM    118  O   GLN A  16      24.007  22.253  12.514  1.00  0.87           O  
ATOM    119  CG  GLN A  16      22.108  18.558  13.668  1.00  0.88           C  
ATOM    120  CD  GLN A  16      22.286  17.299  12.840  1.00  0.84           C  
ATOM    121  NE2 GLN A  16      22.881  16.274  13.440  1.00  0.85           N  
ATOM    122  OE1 GLN A  16      21.890  17.248  11.671  1.00  0.85           O  
ATOM    123  N   GLN A  17      22.022  23.351  12.741  1.00  0.90           N  
ATOM    124  CA  GLN A  17      22.491  24.580  12.109  1.00  0.90           C  
ATOM    125  C   GLN A  17      23.513  25.295  12.989  1.00  0.89           C  
ATOM    126  CB  GLN A  17      21.316  25.511  11.807  1.00  0.88           C  
ATOM    127  O   GLN A  17      23.505  25.138  14.212  1.00  0.87           O  
ATOM    128  CG  GLN A  17      20.392  24.999  10.710  1.00  0.84           C  
ATOM    129  CD  GLN A  17      19.191  25.898  10.488  1.00  0.81           C  
ATOM    130  NE2 GLN A  17      18.741  25.989   9.241  1.00  0.80           N  
ATOM    131  OE1 GLN A  17      18.671  26.506  11.428  1.00  0.81           O  
ATOM    132  N   PRO A  18      24.352  26.043  12.372  1.00  0.87           N  
ATOM    133  CA  PRO A  18      25.186  26.925  13.192  1.00  0.87           C  
ATOM    134  C   PRO A  18      24.371  27.756  14.181  1.00  0.87           C  
ATOM    135  CB  PRO A  18      25.871  27.824  12.159  1.00  0.86           C  
ATOM    136  O   PRO A  18      23.287  28.237  13.842  1.00  0.87           O  
ATOM    137  CG  PRO A  18      25.858  27.029  10.893  1.00  0.85           C  
ATOM    138  CD  PRO A  18      24.581  26.242  10.837  1.00  0.86           C  
ATOM    139  N   ILE A  19      24.836  27.909  15.335  1.00  0.85           N  
ATOM    140  CA  ILE A  19      24.151  28.511  16.474  1.00  0.85           C  
ATOM    141  C   ILE A  19      23.581  29.870  16.074  1.00  0.84           C  
ATOM    142  CB  ILE A  19      25.098  28.663  17.686  1.00  0.82           C  
ATOM    143  O   ILE A  19      22.507  30.261  16.538  1.00  0.83           O  
ATOM    144  CG1 ILE A  19      25.468  27.286  18.250  1.00  0.76           C  
ATOM    145  CG2 ILE A  19      24.458  29.542  18.764  1.00  0.75           C  
ATOM    146  CD1 ILE A  19      26.589  27.319  19.279  1.00  0.73           C  
ATOM    147  N   ALA A  20      24.170  30.536  15.088  1.00  0.81           N  
ATOM    148  CA  ALA A  20      23.874  31.894  14.639  1.00  0.81           C  
ATOM    149  C   ALA A  20      22.556  31.942  13.872  1.00  0.80           C  
ATOM    150  CB  ALA A  20      25.011  32.428  13.772  1.00  0.79           C  
ATOM    151  O   ALA A  20      21.934  33.002  13.760  1.00  0.79           O  
ATOM    152  N   VAL A  21      22.133  30.864  13.325  1.00  0.84           N  
ATOM    153  CA  VAL A  21      20.970  30.835  12.445  1.00  0.85           C  
ATOM    154  C   VAL A  21      19.887  29.943  13.048  1.00  0.85           C  
ATOM    155  CB  VAL A  21      21.341  30.339  11.029  1.00  0.83           C  
ATOM    156  O   VAL A  21      18.891  29.634  12.391  1.00  0.83           O  
ATOM    157  CG1 VAL A  21      22.302  31.313  10.350  1.00  0.78           C  
ATOM    158  CG2 VAL A  21      21.952  28.941  11.098  1.00  0.76           C  
ATOM    159  N   ARG A  22      20.111  29.477  14.253  1.00  0.86           N  
ATOM    160  CA  ARG A  22      19.075  28.709  14.938  1.00  0.86           C  
ATOM    161  C   ARG A  22      17.907  29.603  15.340  1.00  0.86           C  
ATOM    162  CB  ARG A  22      19.650  28.012  16.173  1.00  0.86           C  
ATOM    163  O   ARG A  22      18.108  30.739  15.775  1.00  0.84           O  
ATOM    164  CG  ARG A  22      20.561  26.839  15.850  1.00  0.87           C  
ATOM    165  CD  ARG A  22      20.975  26.084  17.105  1.00  0.86           C  
ATOM    166  NE  ARG A  22      21.930  25.020  16.804  1.00  0.85           N  
ATOM    167  NH1 ARG A  22      21.907  24.116  18.930  1.00  0.84           N  
ATOM    168  NH2 ARG A  22      23.221  23.186  17.298  1.00  0.83           N  
ATOM    169  CZ  ARG A  22      22.350  24.110  17.678  1.00  0.85           C  
ATOM    170  N   LEU A  23      16.751  29.129  15.216  1.00  0.84           N  
ATOM    171  CA  LEU A  23      15.519  29.770  15.662  1.00  0.84           C  
ATOM    172  C   LEU A  23      15.395  29.711  17.181  1.00  0.84           C  
ATOM    173  CB  LEU A  23      14.303  29.105  15.013  1.00  0.83           C  
ATOM    174  O   LEU A  23      15.881  28.770  17.812  1.00  0.82           O  
ATOM    175  CG  LEU A  23      14.238  29.154  13.486  1.00  0.81           C  
ATOM    176  CD1 LEU A  23      13.025  28.380  12.981  1.00  0.78           C  
ATOM    177  CD2 LEU A  23      14.198  30.598  12.998  1.00  0.79           C  
ATOM    178  N   PRO A  24      14.799  30.748  17.807  1.00  0.81           N  
ATOM    179  CA  PRO A  24      14.471  30.646  19.231  1.00  0.82           C  
ATOM    180  C   PRO A  24      13.679  29.383  19.564  1.00  0.83           C  
ATOM    181  CB  PRO A  24      13.632  31.900  19.490  1.00  0.80           C  
ATOM    182  O   PRO A  24      12.761  29.013  18.828  1.00  0.82           O  
ATOM    183  CG  PRO A  24      14.048  32.864  18.427  1.00  0.79           C  
ATOM    184  CD  PRO A  24      14.328  32.094  17.168  1.00  0.79           C  
ATOM    185  N   GLY A  25      14.115  28.651  20.627  1.00  0.86           N  
ATOM    186  CA  GLY A  25      13.462  27.440  21.098  1.00  0.87           C  
ATOM    187  C   GLY A  25      14.038  26.176  20.489  1.00  0.88           C  
ATOM    188  O   GLY A  25      13.596  25.070  20.807  1.00  0.87           O  
ATOM    189  N   GLN A  26      14.996  26.277  19.553  1.00  0.89           N  
ATOM    190  CA  GLN A  26      15.743  25.110  19.094  1.00  0.90           C  
ATOM    191  C   GLN A  26      16.749  24.652  20.146  1.00  0.90           C  
ATOM    192  CB  GLN A  26      16.462  25.416  17.779  1.00  0.89           C  
ATOM    193  O   GLN A  26      17.367  25.477  20.822  1.00  0.90           O  
ATOM    194  CG  GLN A  26      15.539  25.461  16.569  1.00  0.89           C  
ATOM    195  CD  GLN A  26      16.271  25.796  15.283  1.00  0.88           C  
ATOM    196  NE2 GLN A  26      15.683  25.424  14.151  1.00  0.89           N  
ATOM    197  OE1 GLN A  26      17.357  26.385  15.307  1.00  0.88           O  
ATOM    198  N   VAL A  27      16.971  23.371  20.218  1.00  0.93           N  
ATOM    199  CA  VAL A  27      17.838  22.741  21.208  1.00  0.94           C  
ATOM    200  C   VAL A  27      18.961  21.984  20.503  1.00  0.94           C  
ATOM    201  CB  VAL A  27      17.047  21.786  22.130  1.00  0.93           C  
ATOM    202  O   VAL A  27      18.866  21.689  19.310  1.00  0.93           O  
ATOM    203  CG1 VAL A  27      16.018  22.558  22.953  1.00  0.89           C  
ATOM    204  CG2 VAL A  27      16.367  20.693  21.307  1.00  0.89           C  
ATOM    205  N   THR A  28      20.023  21.660  21.197  1.00  0.93           N  
ATOM    206  CA  THR A  28      21.154  20.889  20.694  1.00  0.93           C  
ATOM    207  C   THR A  28      20.818  19.402  20.649  1.00  0.93           C  
ATOM    208  CB  THR A  28      22.409  21.109  21.560  1.00  0.93           C  
ATOM    209  O   THR A  28      21.072  18.732  19.646  1.00  0.93           O  
ATOM    210  CG2 THR A  28      23.602  20.337  21.005  1.00  0.88           C  
ATOM    211  OG1 THR A  28      22.727  22.506  21.584  1.00  0.90           O  
ATOM    212  N   SER A  29      20.206  18.877  21.661  1.00  0.95           N  
ATOM    213  CA  SER A  29      19.717  17.504  21.725  1.00  0.95           C  
ATOM    214  C   SER A  29      18.399  17.421  22.487  1.00  0.95           C  
ATOM    215  CB  SER A  29      20.755  16.596  22.387  1.00  0.94           C  
ATOM    216  O   SER A  29      18.147  18.221  23.390  1.00  0.95           O  
ATOM    217  OG  SER A  29      20.840  16.859  23.777  1.00  0.82           O  
ATOM    218  N   GLN A  30      17.553  16.536  22.084  1.00  0.95           N  
ATOM    219  CA  GLN A  30      16.256  16.234  22.680  1.00  0.96           C  
ATOM    220  C   GLN A  30      15.947  14.742  22.599  1.00  0.95           C  
ATOM    221  CB  GLN A  30      15.149  17.037  21.994  1.00  0.95           C  
ATOM    222  O   GLN A  30      15.762  14.199  21.507  1.00  0.95           O  
ATOM    223  CG  GLN A  30      13.775  16.853  22.624  1.00  0.92           C  
ATOM    224  CD  GLN A  30      12.712  17.721  21.977  1.00  0.88           C  
ATOM    225  NE2 GLN A  30      11.484  17.216  21.927  1.00  0.88           N  
ATOM    226  OE1 GLN A  30      12.992  18.836  21.526  1.00  0.89           O  
ATOM    227  N   LEU A  31      15.916  14.074  23.731  1.00  0.96           N  
ATOM    228  CA  LEU A  31      15.669  12.641  23.845  1.00  0.96           C  
ATOM    229  C   LEU A  31      14.447  12.367  24.715  1.00  0.96           C  
ATOM    230  CB  LEU A  31      16.894  11.930  24.427  1.00  0.96           C  
ATOM    231  O   LEU A  31      14.368  12.844  25.850  1.00  0.96           O  
ATOM    232  CG  LEU A  31      16.852  10.401  24.430  1.00  0.90           C  
ATOM    233  CD1 LEU A  31      16.895   9.867  23.002  1.00  0.82           C  
ATOM    234  CD2 LEU A  31      18.006   9.836  25.252  1.00  0.82           C  
ATOM    235  N   ASN A  32      13.479  11.648  24.205  1.00  0.96           N  
ATOM    236  CA  ASN A  32      12.270  11.157  24.856  1.00  0.96           C  
ATOM    237  C   ASN A  32      11.429  12.301  25.415  1.00  0.95           C  
ATOM    238  CB  ASN A  32      12.623  10.165  25.966  1.00  0.95           C  
ATOM    239  O   ASN A  32      10.784  12.153  26.454  1.00  0.94           O  
ATOM    240  CG  ASN A  32      13.181   8.862  25.430  1.00  0.95           C  
ATOM    241  ND2 ASN A  32      14.127   8.278  26.156  1.00  0.93           N  
ATOM    242  OD1 ASN A  32      12.767   8.384  24.370  1.00  0.93           O  
ATOM    243  N   ALA A  33      11.499  13.449  24.811  1.00  0.94           N  
ATOM    244  CA  ALA A  33      10.646  14.606  25.068  1.00  0.94           C  
ATOM    245  C   ALA A  33       9.696  14.857  23.901  1.00  0.93           C  
ATOM    246  CB  ALA A  33      11.497  15.846  25.334  1.00  0.93           C  
ATOM    247  O   ALA A  33       9.995  14.496  22.760  1.00  0.92           O  
ATOM    248  N   VAL A  34       8.587  15.483  24.178  1.00  0.92           N  
ATOM    249  CA  VAL A  34       7.592  15.908  23.199  1.00  0.92           C  
ATOM    250  C   VAL A  34       7.393  17.420  23.288  1.00  0.91           C  
ATOM    251  CB  VAL A  34       6.245  15.180  23.405  1.00  0.91           C  
ATOM    252  O   VAL A  34       7.007  17.940  24.337  1.00  0.90           O  
ATOM    253  CG1 VAL A  34       5.241  15.589  22.329  1.00  0.86           C  
ATOM    254  CG2 VAL A  34       6.451  13.667  23.401  1.00  0.86           C  
ATOM    255  N   PRO A  35       7.709  18.107  22.237  1.00  0.92           N  
ATOM    256  CA  PRO A  35       7.345  19.525  22.196  1.00  0.91           C  
ATOM    257  C   PRO A  35       5.839  19.745  22.070  1.00  0.90           C  
ATOM    258  CB  PRO A  35       8.078  20.041  20.955  1.00  0.90           C  
ATOM    259  O   PRO A  35       5.200  19.170  21.184  1.00  0.88           O  
ATOM    260  CG  PRO A  35       8.128  18.871  20.026  1.00  0.89           C  
ATOM    261  CD  PRO A  35       8.196  17.614  20.845  1.00  0.89           C  
ATOM    262  N   ASN A  36       5.268  20.539  22.965  1.00  0.87           N  
ATOM    263  CA  ASN A  36       3.864  20.932  23.012  1.00  0.87           C  
ATOM    264  C   ASN A  36       3.708  22.447  23.104  1.00  0.87           C  
ATOM    265  CB  ASN A  36       3.155  20.252  24.185  1.00  0.86           C  
ATOM    266  O   ASN A  36       4.406  23.100  23.882  1.00  0.85           O  
ATOM    267  CG  ASN A  36       1.679  20.591  24.251  1.00  0.83           C  
ATOM    268  ND2 ASN A  36       0.836  19.657  23.827  1.00  0.81           N  
ATOM    269  OD1 ASN A  36       1.299  21.684  24.679  1.00  0.81           O  
ATOM    270  N   VAL A  37       2.819  23.071  22.460  1.00  0.85           N  
ATOM    271  CA  VAL A  37       2.654  24.513  22.308  1.00  0.85           C  
ATOM    272  C   VAL A  37       2.162  25.118  23.621  1.00  0.84           C  
ATOM    273  CB  VAL A  37       1.674  24.854  21.163  1.00  0.83           C  
ATOM    274  O   VAL A  37       2.512  26.252  23.958  1.00  0.82           O  
ATOM    275  CG1 VAL A  37       1.462  26.364  21.066  1.00  0.75           C  
ATOM    276  CG2 VAL A  37       2.188  24.298  19.837  1.00  0.74           C  
ATOM    277  N   VAL A  38       1.406  24.394  24.320  1.00  0.83           N  
ATOM    278  CA  VAL A  38       0.765  24.885  25.536  1.00  0.82           C  
ATOM    279  C   VAL A  38       1.657  24.600  26.742  1.00  0.82           C  
ATOM    280  CB  VAL A  38      -0.628  24.248  25.740  1.00  0.81           C  
ATOM    281  O   VAL A  38       1.986  25.510  27.507  1.00  0.81           O  
ATOM    282  CG1 VAL A  38      -1.298  24.808  26.994  1.00  0.80           C  
ATOM    283  CG2 VAL A  38      -1.506  24.481  24.512  1.00  0.78           C  
ATOM    284  N   ASP A  39       2.211  23.442  26.724  1.00  0.83           N  
ATOM    285  CA  ASP A  39       2.814  22.920  27.946  1.00  0.83           C  
ATOM    286  C   ASP A  39       4.337  23.014  27.890  1.00  0.83           C  
ATOM    287  CB  ASP A  39       2.385  21.470  28.179  1.00  0.82           C  
ATOM    288  O   ASP A  39       5.012  22.850  28.909  1.00  0.82           O  
ATOM    289  CG  ASP A  39       0.889  21.322  28.394  1.00  0.79           C  
ATOM    290  OD1 ASP A  39       0.304  22.108  29.170  1.00  0.77           O  
ATOM    291  OD2 ASP A  39       0.291  20.409  27.785  1.00  0.77           O  
ATOM    292  N   GLY A  40       4.923  23.272  26.781  1.00  0.87           N  
ATOM    293  CA  GLY A  40       6.361  23.233  26.571  1.00  0.88           C  
ATOM    294  C   GLY A  40       6.882  21.842  26.264  1.00  0.89           C  
ATOM    295  O   GLY A  40       6.332  21.142  25.411  1.00  0.88           O  
ATOM    296  N   LEU A  41       8.007  21.403  26.867  1.00  0.91           N  
ATOM    297  CA  LEU A  41       8.593  20.088  26.631  1.00  0.91           C  
ATOM    298  C   LEU A  41       8.168  19.101  27.713  1.00  0.90           C  
ATOM    299  CB  LEU A  41      10.120  20.182  26.581  1.00  0.89           C  
ATOM    300  O   LEU A  41       8.600  19.210  28.863  1.00  0.89           O  
ATOM    301  CG  LEU A  41      10.715  20.899  25.368  1.00  0.85           C  
ATOM    302  CD1 LEU A  41      12.230  21.012  25.510  1.00  0.79           C  
ATOM    303  CD2 LEU A  41      10.348  20.168  24.081  1.00  0.79           C  
ATOM    304  N   LYS A  42       7.493  18.084  27.301  1.00  0.88           N  
ATOM    305  CA  LYS A  42       7.016  17.040  28.203  1.00  0.88           C  
ATOM    306  C   LYS A  42       7.767  15.731  27.976  1.00  0.89           C  
ATOM    307  CB  LYS A  42       5.513  16.821  28.024  1.00  0.87           C  
ATOM    308  O   LYS A  42       8.271  15.481  26.879  1.00  0.89           O  
ATOM    309  CG  LYS A  42       4.662  18.019  28.417  1.00  0.80           C  
ATOM    310  CD  LYS A  42       3.175  17.715  28.285  1.00  0.77           C  
ATOM    311  CE  LYS A  42       2.321  18.901  28.712  1.00  0.69           C  
ATOM    312  NZ  LYS A  42       0.862  18.605  28.593  1.00  0.62           N  
ATOM    313  N   THR A  43       7.755  14.957  28.949  1.00  0.89           N  
ATOM    314  CA  THR A  43       8.188  13.574  28.781  1.00  0.90           C  
ATOM    315  C   THR A  43       7.304  12.850  27.770  1.00  0.90           C  
ATOM    316  CB  THR A  43       8.167  12.816  30.121  1.00  0.88           C  
ATOM    317  O   THR A  43       6.078  12.978  27.805  1.00  0.90           O  
ATOM    318  CG2 THR A  43       8.770  11.422  29.974  1.00  0.82           C  
ATOM    319  OG1 THR A  43       8.924  13.551  31.091  1.00  0.85           O  
ATOM    320  N   ARG A  44       7.887  12.067  26.842  1.00  0.92           N  
ATOM    321  CA  ARG A  44       7.084  11.296  25.898  1.00  0.92           C  
ATOM    322  C   ARG A  44       6.192  10.297  26.626  1.00  0.92           C  
ATOM    323  CB  ARG A  44       7.984  10.565  24.899  1.00  0.92           C  
ATOM    324  O   ARG A  44       6.492   9.893  27.752  1.00  0.91           O  
ATOM    325  CG  ARG A  44       8.790   9.431  25.512  1.00  0.92           C  
ATOM    326  CD  ARG A  44       9.465   8.579  24.446  1.00  0.91           C  
ATOM    327  NE  ARG A  44      10.253   7.501  25.037  1.00  0.90           N  
ATOM    328  NH1 ARG A  44       8.459   6.080  25.347  1.00  0.85           N  
ATOM    329  NH2 ARG A  44      10.565   5.428  25.974  1.00  0.84           N  
ATOM    330  CZ  ARG A  44       9.757   6.339  25.452  1.00  0.89           C  
ATOM    331  N   MET A  45       5.174   9.813  26.013  1.00  0.90           N  
ATOM    332  CA  MET A  45       4.323   8.745  26.529  1.00  0.89           C  
ATOM    333  C   MET A  45       5.095   7.434  26.629  1.00  0.90           C  
ATOM    334  CB  MET A  45       3.092   8.560  25.639  1.00  0.88           C  
ATOM    335  O   MET A  45       5.942   7.141  25.782  1.00  0.88           O  
ATOM    336  CG  MET A  45       2.152   9.755  25.638  1.00  0.79           C  
ATOM    337  SD  MET A  45       2.895  11.233  24.844  1.00  0.71           S  
ATOM    338  CE  MET A  45       2.771  10.755  23.098  1.00  0.65           C  
ATOM    339  N   GLY A  46       4.949   6.700  27.748  1.00  0.91           N  
ATOM    340  CA  GLY A  46       5.442   5.334  27.827  1.00  0.91           C  
ATOM    341  C   GLY A  46       4.644   4.361  26.981  1.00  0.92           C  
ATOM    342  O   GLY A  46       3.514   4.656  26.586  1.00  0.91           O  
ATOM    343  N   SER A  47       5.204   3.193  26.690  1.00  0.94           N  
ATOM    344  CA  SER A  47       4.467   2.153  25.981  1.00  0.94           C  
ATOM    345  C   SER A  47       3.760   1.215  26.953  1.00  0.93           C  
ATOM    346  CB  SER A  47       5.406   1.351  25.078  1.00  0.93           C  
ATOM    347  O   SER A  47       4.268   0.945  28.044  1.00  0.92           O  
ATOM    348  OG  SER A  47       6.343   0.620  25.850  1.00  0.92           O  
ATOM    349  N   LYS A  48       2.624   0.772  26.606  1.00  0.93           N  
ATOM    350  CA  LYS A  48       1.884  -0.297  27.271  1.00  0.93           C  
ATOM    351  C   LYS A  48       2.057  -1.623  26.537  1.00  0.94           C  
ATOM    352  CB  LYS A  48       0.400   0.059  27.369  1.00  0.91           C  
ATOM    353  O   LYS A  48       1.849  -1.700  25.324  1.00  0.93           O  
ATOM    354  CG  LYS A  48      -0.439  -0.982  28.096  1.00  0.82           C  
ATOM    355  CD  LYS A  48      -1.904  -0.570  28.165  1.00  0.78           C  
ATOM    356  CE  LYS A  48      -2.764  -1.661  28.788  1.00  0.71           C  
ATOM    357  NZ  LYS A  48      -4.210  -1.289  28.799  1.00  0.65           N  
ATOM    358  N   HIS A  49       2.359  -2.664  27.323  1.00  0.95           N  
ATOM    359  CA  HIS A  49       2.381  -4.023  26.794  1.00  0.95           C  
ATOM    360  C   HIS A  49       0.973  -4.508  26.461  1.00  0.94           C  
ATOM    361  CB  HIS A  49       3.042  -4.976  27.791  1.00  0.94           C  
ATOM    362  O   HIS A  49       0.074  -4.438  27.302  1.00  0.93           O  
ATOM    363  CG  HIS A  49       2.997  -6.411  27.370  1.00  0.92           C  
ATOM    364  CD2 HIS A  49       2.244  -7.444  27.816  1.00  0.88           C  
ATOM    365  ND1 HIS A  49       3.801  -6.920  26.373  1.00  0.88           N  
ATOM    366  CE1 HIS A  49       3.543  -8.208  26.223  1.00  0.88           C  
ATOM    367  NE2 HIS A  49       2.602  -8.551  27.087  1.00  0.88           N  
ATOM    368  N   LEU A  50       0.821  -5.017  25.335  1.00  0.95           N  
ATOM    369  CA  LEU A  50      -0.449  -5.609  24.930  1.00  0.95           C  
ATOM    370  C   LEU A  50      -0.338  -7.128  24.848  1.00  0.94           C  
ATOM    371  CB  LEU A  50      -0.896  -5.045  23.579  1.00  0.94           C  
ATOM    372  O   LEU A  50      -1.085  -7.846  25.518  1.00  0.93           O  
ATOM    373  CG  LEU A  50      -1.278  -3.564  23.555  1.00  0.92           C  
ATOM    374  CD1 LEU A  50      -1.845  -3.185  22.191  1.00  0.88           C  
ATOM    375  CD2 LEU A  50      -2.279  -3.252  24.662  1.00  0.87           C  
ATOM    376  N   ALA A  51       0.710  -7.617  24.010  1.00  0.95           N  
ATOM    377  CA  ALA A  51       0.808  -9.064  23.836  1.00  0.96           C  
ATOM    378  C   ALA A  51       2.210  -9.469  23.387  1.00  0.96           C  
ATOM    379  CB  ALA A  51      -0.231  -9.550  22.828  1.00  0.95           C  
ATOM    380  O   ALA A  51       2.903  -8.695  22.724  1.00  0.96           O  
ATOM    381  N   ARG A  52       2.588 -10.659  23.745  1.00  0.96           N  
ATOM    382  CA  ARG A  52       3.671 -11.387  23.093  1.00  0.96           C  
ATOM    383  C   ARG A  52       3.146 -12.232  21.938  1.00  0.95           C  
ATOM    384  CB  ARG A  52       4.405 -12.275  24.101  1.00  0.95           C  
ATOM    385  O   ARG A  52       2.324 -13.129  22.141  1.00  0.94           O  
ATOM    386  CG  ARG A  52       5.628 -12.974  23.529  1.00  0.94           C  
ATOM    387  CD  ARG A  52       6.343 -13.810  24.582  1.00  0.92           C  
ATOM    388  NE  ARG A  52       7.480 -14.530  24.017  1.00  0.92           N  
ATOM    389  NH1 ARG A  52       7.895 -15.781  25.914  1.00  0.88           N  
ATOM    390  NH2 ARG A  52       9.208 -16.044  24.053  1.00  0.87           N  
ATOM    391  CZ  ARG A  52       8.192 -15.450  24.663  1.00  0.89           C  
ATOM    392  N   ILE A  53       3.662 -12.066  20.733  1.00  0.97           N  
ATOM    393  CA  ILE A  53       3.051 -12.668  19.553  1.00  0.96           C  
ATOM    394  C   ILE A  53       3.959 -13.766  19.004  1.00  0.94           C  
ATOM    395  CB  ILE A  53       2.767 -11.612  18.462  1.00  0.96           C  
ATOM    396  O   ILE A  53       3.489 -14.847  18.643  1.00  0.91           O  
ATOM    397  CG1 ILE A  53       4.020 -10.772  18.193  1.00  0.95           C  
ATOM    398  CG2 ILE A  53       1.587 -10.722  18.865  1.00  0.95           C  
ATOM    399  CD1 ILE A  53       3.906  -9.861  16.978  1.00  0.94           C  
ATOM    400  N   LEU A  54       5.283 -13.620  18.964  1.00  0.96           N  
ATOM    401  CA  LEU A  54       6.258 -14.562  18.425  1.00  0.96           C  
ATOM    402  C   LEU A  54       7.456 -14.698  19.358  1.00  0.95           C  
ATOM    403  CB  LEU A  54       6.726 -14.114  17.037  1.00  0.96           C  
ATOM    404  O   LEU A  54       7.657 -13.863  20.243  1.00  0.94           O  
ATOM    405  CG  LEU A  54       5.663 -14.094  15.937  1.00  0.96           C  
ATOM    406  CD1 LEU A  54       6.207 -13.408  14.688  1.00  0.94           C  
ATOM    407  CD2 LEU A  54       5.198 -15.510  15.617  1.00  0.94           C  
ATOM    408  N   ASN A  55       8.299 -15.695  19.108  1.00  0.96           N  
ATOM    409  CA  ASN A  55       9.554 -15.876  19.830  1.00  0.96           C  
ATOM    410  C   ASN A  55      10.683 -15.062  19.203  1.00  0.96           C  
ATOM    411  CB  ASN A  55       9.934 -17.357  19.884  1.00  0.95           C  
ATOM    412  O   ASN A  55      11.543 -14.537  19.912  1.00  0.95           O  
ATOM    413  CG  ASN A  55       9.013 -18.163  20.779  1.00  0.94           C  
ATOM    414  ND2 ASN A  55       8.800 -19.426  20.426  1.00  0.94           N  
ATOM    415  OD1 ASN A  55       8.496 -17.656  21.777  1.00  0.93           O  
ATOM    416  N   SER A  56      10.724 -14.986  17.915  1.00  0.95           N  
ATOM    417  CA  SER A  56      11.668 -14.196  17.131  1.00  0.95           C  
ATOM    418  C   SER A  56      11.034 -13.704  15.834  1.00  0.95           C  
ATOM    419  CB  SER A  56      12.921 -15.014  16.818  1.00  0.94           C  
ATOM    420  O   SER A  56      10.046 -14.273  15.365  1.00  0.95           O  
ATOM    421  OG  SER A  56      12.594 -16.161  16.052  1.00  0.90           O  
ATOM    422  N   LEU A  57      11.601 -12.655  15.218  1.00  0.95           N  
ATOM    423  CA  LEU A  57      11.168 -12.081  13.949  1.00  0.95           C  
ATOM    424  C   LEU A  57      12.366 -11.658  13.105  1.00  0.93           C  
ATOM    425  CB  LEU A  57      10.250 -10.880  14.189  1.00  0.95           C  
ATOM    426  O   LEU A  57      13.300 -11.034  13.615  1.00  0.91           O  
ATOM    427  CG  LEU A  57       9.600 -10.263  12.949  1.00  0.94           C  
ATOM    428  CD1 LEU A  57       8.694 -11.281  12.265  1.00  0.93           C  
ATOM    429  CD2 LEU A  57       8.818  -9.009  13.323  1.00  0.92           C  
ATOM    430  N   ASP A  58      12.380 -12.041  11.829  1.00  0.93           N  
ATOM    431  CA  ASP A  58      13.416 -11.629  10.886  1.00  0.94           C  
ATOM    432  C   ASP A  58      13.401 -10.116  10.681  1.00  0.93           C  
ATOM    433  CB  ASP A  58      13.236 -12.344   9.545  1.00  0.92           C  
ATOM    434  O   ASP A  58      12.333  -9.507  10.589  1.00  0.93           O  
ATOM    435  CG  ASP A  58      14.381 -12.089   8.580  1.00  0.86           C  
ATOM    436  OD1 ASP A  58      14.413 -11.014   7.942  1.00  0.85           O  
ATOM    437  OD2 ASP A  58      15.256 -12.972   8.453  1.00  0.88           O  
ATOM    438  N   ALA A  59      14.510  -9.543  10.525  1.00  0.91           N  
ATOM    439  CA  ALA A  59      14.708  -8.100  10.419  1.00  0.91           C  
ATOM    440  C   ALA A  59      14.094  -7.555   9.133  1.00  0.91           C  
ATOM    441  CB  ALA A  59      16.196  -7.762  10.478  1.00  0.89           C  
ATOM    442  O   ALA A  59      13.746  -6.375   9.055  1.00  0.91           O  
ATOM    443  N   ASN A  60      13.884  -8.343   8.154  1.00  0.91           N  
ATOM    444  CA  ASN A  60      13.360  -7.981   6.842  1.00  0.92           C  
ATOM    445  C   ASN A  60      11.874  -8.308   6.722  1.00  0.93           C  
ATOM    446  CB  ASN A  60      14.150  -8.683   5.736  1.00  0.90           C  
ATOM    447  O   ASN A  60      11.305  -8.237   5.631  1.00  0.93           O  
ATOM    448  CG  ASN A  60      15.593  -8.225   5.668  1.00  0.85           C  
ATOM    449  ND2 ASN A  60      16.521  -9.159   5.838  1.00  0.85           N  
ATOM    450  OD1 ASN A  60      15.873  -7.040   5.464  1.00  0.84           O  
ATOM    451  N   SER A  61      11.210  -8.688   7.819  1.00  0.95           N  
ATOM    452  CA  SER A  61       9.774  -8.946   7.823  1.00  0.95           C  
ATOM    453  C   SER A  61       8.983  -7.675   7.529  1.00  0.95           C  
ATOM    454  CB  SER A  61       9.337  -9.528   9.168  1.00  0.95           C  
ATOM    455  O   SER A  61       9.327  -6.597   8.019  1.00  0.95           O  
ATOM    456  OG  SER A  61       9.976 -10.770   9.410  1.00  0.91           O  
ATOM    457  N   LEU A  62       7.933  -7.797   6.749  1.00  0.95           N  
ATOM    458  CA  LEU A  62       6.935  -6.755   6.535  1.00  0.96           C  
ATOM    459  C   LEU A  62       5.771  -6.910   7.508  1.00  0.96           C  
ATOM    460  CB  LEU A  62       6.419  -6.794   5.094  1.00  0.95           C  
ATOM    461  O   LEU A  62       5.175  -7.985   7.603  1.00  0.96           O  
ATOM    462  CG  LEU A  62       5.304  -5.807   4.746  1.00  0.95           C  
ATOM    463  CD1 LEU A  62       5.810  -4.373   4.859  1.00  0.93           C  
ATOM    464  CD2 LEU A  62       4.765  -6.081   3.346  1.00  0.93           C  
ATOM    465  N   ILE A  63       5.487  -5.906   8.217  1.00  0.97           N  
ATOM    466  CA  ILE A  63       4.351  -5.856   9.132  1.00  0.97           C  
ATOM    467  C   ILE A  63       3.337  -4.825   8.640  1.00  0.97           C  
ATOM    468  CB  ILE A  63       4.800  -5.521  10.572  1.00  0.97           C  
ATOM    469  O   ILE A  63       3.681  -3.660   8.427  1.00  0.96           O  
ATOM    470  CG1 ILE A  63       5.815  -6.556  11.069  1.00  0.95           C  
ATOM    471  CG2 ILE A  63       3.591  -5.445  11.510  1.00  0.95           C  
ATOM    472  CD1 ILE A  63       6.450  -6.207  12.408  1.00  0.93           C  
ATOM    473  N   HIS A  64       2.136  -5.292   8.448  1.00  0.96           N  
ATOM    474  CA  HIS A  64       1.005  -4.497   7.984  1.00  0.96           C  
ATOM    475  C   HIS A  64      -0.102  -4.448   9.032  1.00  0.96           C  
ATOM    476  CB  HIS A  64       0.459  -5.057   6.669  1.00  0.96           C  
ATOM    477  O   HIS A  64      -0.576  -5.491   9.488  1.00  0.95           O  
ATOM    478  CG  HIS A  64      -0.658  -4.248   6.091  1.00  0.95           C  
ATOM    479  CD2 HIS A  64      -1.972  -4.534   5.929  1.00  0.93           C  
ATOM    480  ND1 HIS A  64      -0.476  -2.976   5.592  1.00  0.92           N  
ATOM    481  CE1 HIS A  64      -1.633  -2.514   5.149  1.00  0.92           C  
ATOM    482  NE2 HIS A  64      -2.556  -3.439   5.342  1.00  0.93           N  
ATOM    483  N   HIS A  65      -0.437  -3.215   9.434  1.00  0.95           N  
ATOM    484  CA  HIS A  65      -1.575  -2.988  10.318  1.00  0.95           C  
ATOM    485  C   HIS A  65      -2.880  -2.931   9.531  1.00  0.93           C  
ATOM    486  CB  HIS A  65      -1.385  -1.695  11.113  1.00  0.94           C  
ATOM    487  O   HIS A  65      -3.152  -1.947   8.840  1.00  0.91           O  
ATOM    488  CG  HIS A  65      -2.407  -1.496  12.188  1.00  0.93           C  
ATOM    489  CD2 HIS A  65      -3.376  -2.318  12.656  1.00  0.90           C  
ATOM    490  ND1 HIS A  65      -2.506  -0.329  12.913  1.00  0.90           N  
ATOM    491  CE1 HIS A  65      -3.495  -0.442  13.784  1.00  0.90           C  
ATOM    492  NE2 HIS A  65      -4.039  -1.640  13.648  1.00  0.91           N  
ATOM    493  N   TYR A  66      -3.631  -4.011   9.571  1.00  0.92           N  
ATOM    494  CA  TYR A  66      -4.937  -4.206   8.953  1.00  0.92           C  
ATOM    495  C   TYR A  66      -6.037  -3.564   9.790  1.00  0.89           C  
ATOM    496  CB  TYR A  66      -5.227  -5.699   8.769  1.00  0.91           C  
ATOM    497  O   TYR A  66      -6.293  -3.985  10.920  1.00  0.85           O  
ATOM    498  CG  TYR A  66      -6.570  -5.984   8.140  1.00  0.90           C  
ATOM    499  CD1 TYR A  66      -7.747  -5.527   8.728  1.00  0.87           C  
ATOM    500  CD2 TYR A  66      -6.664  -6.710   6.957  1.00  0.87           C  
ATOM    501  CE1 TYR A  66      -8.986  -5.789   8.154  1.00  0.86           C  
ATOM    502  CE2 TYR A  66      -7.898  -6.977   6.374  1.00  0.86           C  
ATOM    503  OH  TYR A  66     -10.276  -6.775   6.405  1.00  0.78           O  
ATOM    504  CZ  TYR A  66      -9.052  -6.513   6.978  1.00  0.86           C  
ATOM    505  N   LYS A  67      -6.727  -2.607   9.166  1.00  0.90           N  
ATOM    506  CA  LYS A  67      -7.896  -1.962   9.757  1.00  0.88           C  
ATOM    507  C   LYS A  67      -9.136  -2.175   8.894  1.00  0.86           C  
ATOM    508  CB  LYS A  67      -7.643  -0.466   9.951  1.00  0.85           C  
ATOM    509  O   LYS A  67      -9.127  -1.874   7.698  1.00  0.82           O  
ATOM    510  CG  LYS A  67      -6.457  -0.151  10.850  1.00  0.77           C  
ATOM    511  CD  LYS A  67      -6.249   1.352  10.995  1.00  0.75           C  
ATOM    512  CE  LYS A  67      -5.020   1.669  11.836  1.00  0.69           C  
ATOM    513  NZ  LYS A  67      -4.866   3.137  12.059  1.00  0.66           N  
ATOM    514  N   ARG A  68     -10.086  -2.677   9.617  1.00  0.86           N  
ATOM    515  CA  ARG A  68     -11.360  -2.859   8.929  1.00  0.84           C  
ATOM    516  C   ARG A  68     -12.325  -1.724   9.253  1.00  0.80           C  
ATOM    517  CB  ARG A  68     -11.987  -4.203   9.306  1.00  0.82           C  
ATOM    518  O   ARG A  68     -12.748  -1.570  10.401  1.00  0.75           O  
ATOM    519  CG  ARG A  68     -13.219  -4.558   8.489  1.00  0.81           C  
ATOM    520  CD  ARG A  68     -13.808  -5.898   8.910  1.00  0.80           C  
ATOM    521  NE  ARG A  68     -14.983  -6.243   8.116  1.00  0.75           N  
ATOM    522  NH1 ARG A  68     -16.413  -6.403   9.923  1.00  0.74           N  
ATOM    523  NH2 ARG A  68     -17.194  -6.782   7.802  1.00  0.72           N  
ATOM    524  CZ  ARG A  68     -16.194  -6.476   8.615  1.00  0.77           C  
ATOM    525  N   GLY A  69     -12.678  -0.885   8.150  1.00  0.77           N  
ATOM    526  CA  GLY A  69     -13.641   0.200   8.256  1.00  0.76           C  
ATOM    527  C   GLY A  69     -13.539   0.962   9.564  1.00  0.76           C  
ATOM    528  O   GLY A  69     -12.437   1.233  10.047  1.00  0.70           O  
ATOM    529  N   ASP A  70     -14.804   1.377  10.025  1.00  0.67           N  
ATOM    530  CA  ASP A  70     -14.937   2.119  11.275  1.00  0.67           C  
ATOM    531  C   ASP A  70     -14.958   1.175  12.474  1.00  0.67           C  
ATOM    532  CB  ASP A  70     -16.204   2.976  11.258  1.00  0.62           C  
ATOM    533  O   ASP A  70     -14.872   1.618  13.622  1.00  0.64           O  
ATOM    534  CG  ASP A  70     -16.204   4.014  10.149  1.00  0.58           C  
ATOM    535  OD1 ASP A  70     -15.114   4.468   9.739  1.00  0.58           O  
ATOM    536  OD2 ASP A  70     -17.303   4.383   9.683  1.00  0.61           O  
ATOM    537  N   ASP A  71     -14.971  -0.137  12.126  1.00  0.61           N  
ATOM    538  CA  ASP A  71     -15.001  -1.154  13.173  1.00  0.62           C  
ATOM    539  C   ASP A  71     -13.666  -1.220  13.912  1.00  0.61           C  
ATOM    540  CB  ASP A  71     -15.344  -2.523  12.582  1.00  0.52           C  
ATOM    541  O   ASP A  71     -12.617  -0.920  13.338  1.00  0.55           O  
ATOM    542  CG  ASP A  71     -16.707  -2.556  11.914  1.00  0.46           C  
ATOM    543  OD1 ASP A  71     -17.635  -1.863  12.386  1.00  0.47           O  
ATOM    544  OD2 ASP A  71     -16.857  -3.283  10.909  1.00  0.52           O  
ATOM    545  N   ALA A  72     -13.751  -1.493  15.203  1.00  0.75           N  
ATOM    546  CA  ALA A  72     -12.631  -1.707  16.115  1.00  0.75           C  
ATOM    547  C   ALA A  72     -11.859  -2.971  15.749  1.00  0.77           C  
ATOM    548  CB  ALA A  72     -13.126  -1.789  17.557  1.00  0.69           C  
ATOM    549  O   ALA A  72     -11.074  -3.482  16.552  1.00  0.73           O  
ATOM    550  N   GLU A  73     -12.216  -3.546  14.460  1.00  0.87           N  
ATOM    551  CA  GLU A  73     -11.438  -4.756  14.215  1.00  0.88           C  
ATOM    552  C   GLU A  73     -10.089  -4.426  13.584  1.00  0.89           C  
ATOM    553  CB  GLU A  73     -12.216  -5.724  13.319  1.00  0.85           C  
ATOM    554  O   GLU A  73     -10.024  -4.022  12.421  1.00  0.87           O  
ATOM    555  CG  GLU A  73     -13.497  -6.251  13.949  1.00  0.80           C  
ATOM    556  CD  GLU A  73     -14.236  -7.242  13.065  1.00  0.77           C  
ATOM    557  OE1 GLU A  73     -13.576  -8.068  12.395  1.00  0.77           O  
ATOM    558  OE2 GLU A  73     -15.486  -7.193  13.043  1.00  0.75           O  
ATOM    559  N   GLU A  74      -9.012  -4.670  14.254  1.00  0.92           N  
ATOM    560  CA  GLU A  74      -7.634  -4.384  13.864  1.00  0.93           C  
ATOM    561  C   GLU A  74      -6.753  -5.622  14.004  1.00  0.94           C  
ATOM    562  CB  GLU A  74      -7.065  -3.236  14.701  1.00  0.91           C  
ATOM    563  O   GLU A  74      -6.812  -6.322  15.017  1.00  0.94           O  
ATOM    564  CG  GLU A  74      -7.809  -1.920  14.527  1.00  0.86           C  
ATOM    565  CD  GLU A  74      -7.105  -0.742  15.180  1.00  0.84           C  
ATOM    566  OE1 GLU A  74      -6.004  -0.930  15.746  1.00  0.84           O  
ATOM    567  OE2 GLU A  74      -7.659   0.379  15.127  1.00  0.83           O  
ATOM    568  N   TYR A  75      -5.975  -5.864  13.013  1.00  0.94           N  
ATOM    569  CA  TYR A  75      -5.080  -7.014  12.969  1.00  0.95           C  
ATOM    570  C   TYR A  75      -3.685  -6.603  12.512  1.00  0.95           C  
ATOM    571  CB  TYR A  75      -5.637  -8.094  12.036  1.00  0.95           C  
ATOM    572  O   TYR A  75      -3.530  -5.633  11.767  1.00  0.95           O  
ATOM    573  CG  TYR A  75      -7.063  -8.484  12.343  1.00  0.95           C  
ATOM    574  CD1 TYR A  75      -7.350  -9.450  13.305  1.00  0.94           C  
ATOM    575  CD2 TYR A  75      -8.125  -7.888  11.671  1.00  0.94           C  
ATOM    576  CE1 TYR A  75      -8.662  -9.813  13.589  1.00  0.93           C  
ATOM    577  CE2 TYR A  75      -9.441  -8.244  11.948  1.00  0.94           C  
ATOM    578  OH  TYR A  75     -11.000  -9.562  13.185  1.00  0.91           O  
ATOM    579  CZ  TYR A  75      -9.699  -9.206  12.907  1.00  0.93           C  
ATOM    580  N   PHE A  76      -2.719  -7.314  12.878  1.00  0.96           N  
ATOM    581  CA  PHE A  76      -1.367  -7.235  12.339  1.00  0.97           C  
ATOM    582  C   PHE A  76      -1.067  -8.438  11.452  1.00  0.97           C  
ATOM    583  CB  PHE A  76      -0.339  -7.149  13.471  1.00  0.96           C  
ATOM    584  O   PHE A  76      -1.051  -9.576  11.925  1.00  0.96           O  
ATOM    585  CG  PHE A  76      -0.320  -5.818  14.173  1.00  0.96           C  
ATOM    586  CD1 PHE A  76       0.338  -4.730  13.612  1.00  0.94           C  
ATOM    587  CD2 PHE A  76      -0.960  -5.655  15.395  1.00  0.94           C  
ATOM    588  CE1 PHE A  76       0.358  -3.497  14.260  1.00  0.93           C  
ATOM    589  CE2 PHE A  76      -0.944  -4.426  16.048  1.00  0.93           C  
ATOM    590  CZ  PHE A  76      -0.284  -3.348  15.479  1.00  0.93           C  
ATOM    591  N   VAL A  77      -0.836  -8.199  10.221  1.00  0.97           N  
ATOM    592  CA  VAL A  77      -0.366  -9.180   9.249  1.00  0.97           C  
ATOM    593  C   VAL A  77       1.157  -9.121   9.151  1.00  0.97           C  
ATOM    594  CB  VAL A  77      -0.999  -8.950   7.858  1.00  0.97           C  
ATOM    595  O   VAL A  77       1.725  -8.074   8.830  1.00  0.97           O  
ATOM    596  CG1 VAL A  77      -0.594 -10.061   6.891  1.00  0.96           C  
ATOM    597  CG2 VAL A  77      -2.519  -8.864   7.973  1.00  0.96           C  
ATOM    598  N   ILE A  78       1.824 -10.197   9.419  1.00  0.98           N  
ATOM    599  CA  ILE A  78       3.278 -10.317   9.398  1.00  0.97           C  
ATOM    600  C   ILE A  78       3.702 -11.259   8.274  1.00  0.97           C  
ATOM    601  CB  ILE A  78       3.823 -10.820  10.754  1.00  0.97           C  
ATOM    602  O   ILE A  78       3.307 -12.427   8.252  1.00  0.97           O  
ATOM    603  CG1 ILE A  78       3.338  -9.917  11.893  1.00  0.96           C  
ATOM    604  CG2 ILE A  78       5.352 -10.894  10.727  1.00  0.96           C  
ATOM    605  CD1 ILE A  78       3.843 -10.330  13.269  1.00  0.95           C  
ATOM    606  N   LEU A  79       4.525 -10.808   7.364  1.00  0.97           N  
ATOM    607  CA  LEU A  79       5.179 -11.569   6.305  1.00  0.96           C  
ATOM    608  C   LEU A  79       6.671 -11.717   6.584  1.00  0.95           C  
ATOM    609  CB  LEU A  79       4.966 -10.892   4.949  1.00  0.95           C  
ATOM    610  O   LEU A  79       7.419 -10.739   6.520  1.00  0.94           O  
ATOM    611  CG  LEU A  79       3.514 -10.662   4.526  1.00  0.89           C  
ATOM    612  CD1 LEU A  79       3.458 -10.094   3.112  1.00  0.81           C  
ATOM    613  CD2 LEU A  79       2.718 -11.959   4.619  1.00  0.81           C  
ATOM    614  N   GLN A  80       7.063 -12.942   6.819  1.00  0.96           N  
ATOM    615  CA  GLN A  80       8.470 -13.308   6.951  1.00  0.95           C  
ATOM    616  C   GLN A  80       9.024 -13.846   5.635  1.00  0.94           C  
ATOM    617  CB  GLN A  80       8.653 -14.345   8.061  1.00  0.94           C  
ATOM    618  O   GLN A  80       8.273 -14.353   4.800  1.00  0.93           O  
ATOM    619  CG  GLN A  80       8.275 -13.837   9.445  1.00  0.91           C  
ATOM    620  CD  GLN A  80       8.570 -14.844  10.541  1.00  0.89           C  
ATOM    621  NE2 GLN A  80       7.520 -15.413  11.123  1.00  0.88           N  
ATOM    622  OE1 GLN A  80       9.734 -15.109  10.861  1.00  0.88           O  
ATOM    623  N   PRO A  81      10.322 -13.757   5.424  1.00  0.94           N  
ATOM    624  CA  PRO A  81      10.922 -14.230   4.174  1.00  0.94           C  
ATOM    625  C   PRO A  81      10.531 -15.668   3.839  1.00  0.93           C  
ATOM    626  CB  PRO A  81      12.425 -14.120   4.441  1.00  0.93           C  
ATOM    627  O   PRO A  81      10.781 -16.580   4.632  1.00  0.92           O  
ATOM    628  CG  PRO A  81      12.559 -12.995   5.416  1.00  0.91           C  
ATOM    629  CD  PRO A  81      11.411 -13.061   6.381  1.00  0.91           C  
ATOM    630  N   GLY A  82       9.905 -15.850   2.760  1.00  0.91           N  
ATOM    631  CA  GLY A  82       9.579 -17.136   2.163  1.00  0.91           C  
ATOM    632  C   GLY A  82       8.475 -17.872   2.899  1.00  0.90           C  
ATOM    633  O   GLY A  82       8.216 -19.046   2.626  1.00  0.89           O  
ATOM    634  N   GLN A  83       7.771 -17.226   3.789  1.00  0.93           N  
ATOM    635  CA  GLN A  83       6.730 -17.849   4.600  1.00  0.94           C  
ATOM    636  C   GLN A  83       5.350 -17.315   4.228  1.00  0.95           C  
ATOM    637  CB  GLN A  83       6.998 -17.620   6.088  1.00  0.93           C  
ATOM    638  O   GLN A  83       5.232 -16.233   3.650  1.00  0.95           O  
ATOM    639  CG  GLN A  83       8.337 -18.168   6.563  1.00  0.88           C  
ATOM    640  CD  GLN A  83       8.490 -18.117   8.071  1.00  0.85           C  
ATOM    641  NE2 GLN A  83       9.698 -18.387   8.554  1.00  0.86           N  
ATOM    642  OE1 GLN A  83       7.531 -17.836   8.797  1.00  0.87           O  
ATOM    643  N   VAL A  84       4.293 -18.096   4.603  1.00  0.94           N  
ATOM    644  CA  VAL A  84       2.903 -17.661   4.513  1.00  0.94           C  
ATOM    645  C   VAL A  84       2.628 -16.588   5.563  1.00  0.95           C  
ATOM    646  CB  VAL A  84       1.926 -18.844   4.691  1.00  0.90           C  
ATOM    647  O   VAL A  84       3.253 -16.576   6.626  1.00  0.95           O  
ATOM    648  CG1 VAL A  84       2.099 -19.862   3.564  1.00  0.76           C  
ATOM    649  CG2 VAL A  84       2.134 -19.508   6.051  1.00  0.76           C  
ATOM    650  N   PRO A  85       1.679 -15.685   5.348  1.00  0.96           N  
ATOM    651  CA  PRO A  85       1.340 -14.658   6.335  1.00  0.96           C  
ATOM    652  C   PRO A  85       0.902 -15.248   7.674  1.00  0.96           C  
ATOM    653  CB  PRO A  85       0.190 -13.896   5.672  1.00  0.96           C  
ATOM    654  O   PRO A  85       0.120 -16.202   7.706  1.00  0.96           O  
ATOM    655  CG  PRO A  85       0.357 -14.151   4.209  1.00  0.95           C  
ATOM    656  CD  PRO A  85       0.894 -15.542   4.025  1.00  0.94           C  
ATOM    657  N   VAL A  86       1.386 -14.728   8.731  1.00  0.97           N  
ATOM    658  CA  VAL A  86       0.852 -14.969  10.068  1.00  0.97           C  
ATOM    659  C   VAL A  86       0.090 -13.737  10.550  1.00  0.98           C  
ATOM    660  CB  VAL A  86       1.972 -15.330  11.070  1.00  0.96           C  
ATOM    661  O   VAL A  86       0.540 -12.605  10.355  1.00  0.97           O  
ATOM    662  CG1 VAL A  86       1.379 -15.794  12.399  1.00  0.81           C  
ATOM    663  CG2 VAL A  86       2.886 -16.405  10.484  1.00  0.82           C  
ATOM    664  N   ILE A  87      -1.050 -13.879  11.208  1.00  0.97           N  
ATOM    665  CA  ILE A  87      -1.954 -12.794  11.572  1.00  0.98           C  
ATOM    666  C   ILE A  87      -2.270 -12.864  13.064  1.00  0.97           C  
ATOM    667  CB  ILE A  87      -3.259 -12.844  10.746  1.00  0.97           C  
ATOM    668  O   ILE A  87      -2.536 -13.943  13.599  1.00  0.97           O  
ATOM    669  CG1 ILE A  87      -2.941 -12.871   9.246  1.00  0.96           C  
ATOM    670  CG2 ILE A  87      -4.164 -11.659  11.093  1.00  0.96           C  
ATOM    671  CD1 ILE A  87      -4.171 -12.967   8.354  1.00  0.94           C  
ATOM    672  N   PHE A  88      -2.295 -11.693  13.693  1.00  0.97           N  
ATOM    673  CA  PHE A  88      -2.652 -11.537  15.098  1.00  0.97           C  
ATOM    674  C   PHE A  88      -3.667 -10.415  15.277  1.00  0.97           C  
ATOM    675  CB  PHE A  88      -1.405 -11.255  15.942  1.00  0.97           C  
ATOM    676  O   PHE A  88      -3.623  -9.410  14.563  1.00  0.96           O  
ATOM    677  CG  PHE A  88      -0.379 -12.356  15.896  1.00  0.97           C  
ATOM    678  CD1 PHE A  88      -0.425 -13.406  16.804  1.00  0.96           C  
ATOM    679  CD2 PHE A  88       0.631 -12.340  14.943  1.00  0.96           C  
ATOM    680  CE1 PHE A  88       0.523 -14.426  16.764  1.00  0.96           C  
ATOM    681  CE2 PHE A  88       1.582 -13.355  14.896  1.00  0.95           C  
ATOM    682  CZ  PHE A  88       1.527 -14.397  15.808  1.00  0.95           C  
ATOM    683  N   THR A  89      -4.552 -10.519  16.206  1.00  0.95           N  
ATOM    684  CA  THR A  89      -5.307  -9.373  16.703  1.00  0.95           C  
ATOM    685  C   THR A  89      -4.388  -8.393  17.425  1.00  0.95           C  
ATOM    686  CB  THR A  89      -6.436  -9.817  17.651  1.00  0.95           C  
ATOM    687  O   THR A  89      -3.281  -8.754  17.829  1.00  0.94           O  
ATOM    688  CG2 THR A  89      -7.324 -10.869  16.995  1.00  0.93           C  
ATOM    689  OG1 THR A  89      -5.862 -10.369  18.842  1.00  0.94           O  
ATOM    690  N   VAL A  90      -4.847  -7.230  17.759  1.00  0.94           N  
ATOM    691  CA  VAL A  90      -4.095  -6.229  18.508  1.00  0.94           C  
ATOM    692  C   VAL A  90      -3.780  -6.758  19.905  1.00  0.94           C  
ATOM    693  CB  VAL A  90      -4.868  -4.894  18.605  1.00  0.92           C  
ATOM    694  O   VAL A  90      -2.705  -6.495  20.448  1.00  0.92           O  
ATOM    695  CG1 VAL A  90      -4.160  -3.929  19.555  1.00  0.83           C  
ATOM    696  CG2 VAL A  90      -5.025  -4.267  17.221  1.00  0.82           C  
ATOM    697  N   GLY A  91      -4.698  -7.652  20.398  1.00  0.94           N  
ATOM    698  CA  GLY A  91      -4.526  -8.306  21.686  1.00  0.94           C  
ATOM    699  C   GLY A  91      -3.637  -9.533  21.619  1.00  0.94           C  
ATOM    700  O   GLY A  91      -3.492 -10.256  22.607  1.00  0.94           O  
ATOM    701  N   GLY A  92      -3.064  -9.858  20.454  1.00  0.95           N  
ATOM    702  CA  GLY A  92      -2.048 -10.879  20.258  1.00  0.95           C  
ATOM    703  C   GLY A  92      -2.628 -12.265  20.044  1.00  0.95           C  
ATOM    704  O   GLY A  92      -1.903 -13.260  20.088  1.00  0.94           O  
ATOM    705  N   LEU A  93      -3.960 -12.446  19.911  1.00  0.96           N  
ATOM    706  CA  LEU A  93      -4.558 -13.721  19.530  1.00  0.96           C  
ATOM    707  C   LEU A  93      -4.203 -14.080  18.090  1.00  0.97           C  
ATOM    708  CB  LEU A  93      -6.079 -13.670  19.695  1.00  0.95           C  
ATOM    709  O   LEU A  93      -4.451 -13.296  17.172  1.00  0.97           O  
ATOM    710  CG  LEU A  93      -6.599 -13.402  21.108  1.00  0.87           C  
ATOM    711  CD1 LEU A  93      -8.117 -13.257  21.096  1.00  0.81           C  
ATOM    712  CD2 LEU A  93      -6.172 -14.518  22.056  1.00  0.81           C  
ATOM    713  N   ALA A  94      -3.673 -15.269  17.884  1.00  0.97           N  
ATOM    714  CA  ALA A  94      -3.356 -15.762  16.547  1.00  0.97           C  
ATOM    715  C   ALA A  94      -4.626 -16.060  15.756  1.00  0.97           C  
ATOM    716  CB  ALA A  94      -2.481 -17.011  16.633  1.00  0.96           C  
ATOM    717  O   ALA A  94      -5.535 -16.726  16.258  1.00  0.97           O  
ATOM    718  N   CYS A  95      -4.644 -15.596  14.489  1.00  0.96           N  
ATOM    719  CA  CYS A  95      -5.728 -15.846  13.547  1.00  0.97           C  
ATOM    720  C   CYS A  95      -5.354 -16.950  12.565  1.00  0.96           C  
ATOM    721  CB  CYS A  95      -6.081 -14.570  12.784  1.00  0.96           C  
ATOM    722  O   CYS A  95      -4.298 -16.891  11.932  1.00  0.95           O  
ATOM    723  SG  CYS A  95      -6.655 -13.224  13.843  1.00  0.94           S  
ATOM    724  N   PRO A  96      -6.177 -18.053  12.467  1.00  0.97           N  
ATOM    725  CA  PRO A  96      -5.914 -19.093  11.470  1.00  0.97           C  
ATOM    726  C   PRO A  96      -5.945 -18.561  10.039  1.00  0.97           C  
ATOM    727  CB  PRO A  96      -7.045 -20.099  11.703  1.00  0.96           C  
ATOM    728  O   PRO A  96      -6.857 -17.815   9.673  1.00  0.97           O  
ATOM    729  CG  PRO A  96      -7.502 -19.842  13.102  1.00  0.94           C  
ATOM    730  CD  PRO A  96      -7.361 -18.374  13.389  1.00  0.94           C  
ATOM    731  N   VAL A  97      -4.988 -18.966   9.199  1.00  0.97           N  
ATOM    732  CA  VAL A  97      -4.881 -18.634   7.782  1.00  0.97           C  
ATOM    733  C   VAL A  97      -4.950 -19.909   6.945  1.00  0.96           C  
ATOM    734  CB  VAL A  97      -3.575 -17.866   7.476  1.00  0.97           C  
ATOM    735  O   VAL A  97      -4.020 -20.720   6.959  1.00  0.95           O  
ATOM    736  CG1 VAL A  97      -3.521 -17.456   6.006  1.00  0.96           C  
ATOM    737  CG2 VAL A  97      -3.452 -16.642   8.381  1.00  0.96           C  
ATOM    738  N   ASN A  98      -6.041 -20.083   6.219  1.00  0.97           N  
ATOM    739  CA  ASN A  98      -6.196 -21.145   5.231  1.00  0.97           C  
ATOM    740  C   ASN A  98      -5.577 -20.758   3.890  1.00  0.97           C  
ATOM    741  CB  ASN A  98      -7.673 -21.501   5.051  1.00  0.96           C  
ATOM    742  O   ASN A  98      -6.082 -19.869   3.203  1.00  0.97           O  
ATOM    743  CG  ASN A  98      -7.883 -22.652   4.086  1.00  0.87           C  
ATOM    744  ND2 ASN A  98      -9.088 -22.752   3.537  1.00  0.84           N  
ATOM    745  OD1 ASN A  98      -6.971 -23.444   3.837  1.00  0.82           O  
ATOM    746  N   THR A  99      -4.501 -21.361   3.481  1.00  0.97           N  
ATOM    747  CA  THR A  99      -3.794 -21.065   2.240  1.00  0.97           C  
ATOM    748  C   THR A  99      -4.323 -21.926   1.097  1.00  0.96           C  
ATOM    749  CB  THR A  99      -2.278 -21.288   2.393  1.00  0.95           C  
ATOM    750  O   THR A  99      -4.381 -23.152   1.211  1.00  0.95           O  
ATOM    751  CG2 THR A  99      -1.532 -20.889   1.124  1.00  0.85           C  
ATOM    752  OG1 THR A  99      -1.793 -20.498   3.487  1.00  0.90           O  
ATOM    753  N   GLN A 100      -4.588 -21.328  -0.058  1.00  0.96           N  
ATOM    754  CA  GLN A 100      -5.181 -22.014  -1.201  1.00  0.96           C  
ATOM    755  C   GLN A 100      -4.390 -21.743  -2.477  1.00  0.95           C  
ATOM    756  CB  GLN A 100      -6.638 -21.589  -1.386  1.00  0.96           C  
ATOM    757  O   GLN A 100      -3.853 -20.648  -2.660  1.00  0.94           O  
ATOM    758  CG  GLN A 100      -7.536 -21.940  -0.208  1.00  0.95           C  
ATOM    759  CD  GLN A 100      -8.982 -21.537  -0.430  1.00  0.93           C  
ATOM    760  NE2 GLN A 100      -9.836 -21.833   0.543  1.00  0.93           N  
ATOM    761  OE1 GLN A 100      -9.327 -20.963  -1.467  1.00  0.93           O  
ATOM    762  N   GLY A 101      -4.369 -22.803  -3.341  1.00  0.94           N  
ATOM    763  CA  GLY A 101      -3.810 -22.682  -4.678  1.00  0.94           C  
ATOM    764  C   GLY A 101      -2.338 -22.315  -4.678  1.00  0.94           C  
ATOM    765  O   GLY A 101      -1.552 -22.879  -3.914  1.00  0.91           O  
ATOM    766  N   SER A 102      -1.939 -21.394  -5.515  1.00  0.91           N  
ATOM    767  CA  SER A 102      -0.560 -20.969  -5.729  1.00  0.92           C  
ATOM    768  C   SER A 102      -0.110 -19.987  -4.653  1.00  0.93           C  
ATOM    769  CB  SER A 102      -0.404 -20.330  -7.110  1.00  0.90           C  
ATOM    770  O   SER A 102       1.036 -19.532  -4.660  1.00  0.92           O  
ATOM    771  OG  SER A 102      -1.331 -19.272  -7.283  1.00  0.89           O  
ATOM    772  N   ALA A 103      -0.920 -19.613  -3.704  1.00  0.94           N  
ATOM    773  CA  ALA A 103      -0.624 -18.603  -2.690  1.00  0.94           C  
ATOM    774  C   ALA A 103       0.538 -19.041  -1.802  1.00  0.94           C  
ATOM    775  CB  ALA A 103      -1.862 -18.323  -1.841  1.00  0.93           C  
ATOM    776  O   ALA A 103       1.347 -18.215  -1.375  1.00  0.93           O  
ATOM    777  N   ALA A 104       0.691 -20.312  -1.573  1.00  0.92           N  
ATOM    778  CA  ALA A 104       1.757 -20.869  -0.745  1.00  0.92           C  
ATOM    779  C   ALA A 104       3.129 -20.559  -1.336  1.00  0.90           C  
ATOM    780  CB  ALA A 104       1.576 -22.377  -0.589  1.00  0.90           C  
ATOM    781  O   ALA A 104       4.108 -20.408  -0.601  1.00  0.88           O  
ATOM    782  N   THR A 105       3.209 -20.473  -2.642  1.00  0.94           N  
ATOM    783  CA  THR A 105       4.482 -20.315  -3.337  1.00  0.94           C  
ATOM    784  C   THR A 105       4.658 -18.879  -3.823  1.00  0.94           C  
ATOM    785  CB  THR A 105       4.591 -21.281  -4.530  1.00  0.92           C  
ATOM    786  O   THR A 105       5.752 -18.488  -4.236  1.00  0.92           O  
ATOM    787  CG2 THR A 105       4.639 -22.732  -4.061  1.00  0.87           C  
ATOM    788  OG1 THR A 105       3.456 -21.105  -5.386  1.00  0.90           O  
ATOM    789  N   TYR A 106       3.718 -18.042  -3.762  1.00  0.94           N  
ATOM    790  CA  TYR A 106       3.698 -16.699  -4.330  1.00  0.95           C  
ATOM    791  C   TYR A 106       4.737 -15.808  -3.660  1.00  0.93           C  
ATOM    792  CB  TYR A 106       2.306 -16.076  -4.187  1.00  0.95           C  
ATOM    793  O   TYR A 106       5.399 -15.008  -4.325  1.00  0.91           O  
ATOM    794  CG  TYR A 106       2.185 -14.709  -4.816  1.00  0.97           C  
ATOM    795  CD1 TYR A 106       2.327 -14.539  -6.191  1.00  0.96           C  
ATOM    796  CD2 TYR A 106       1.930 -13.585  -4.037  1.00  0.96           C  
ATOM    797  CE1 TYR A 106       2.219 -13.281  -6.775  1.00  0.96           C  
ATOM    798  CE2 TYR A 106       1.820 -12.323  -4.610  1.00  0.96           C  
ATOM    799  OH  TYR A 106       1.857 -10.933  -6.551  1.00  0.93           O  
ATOM    800  CZ  TYR A 106       1.965 -12.181  -5.978  1.00  0.96           C  
ATOM    801  N   LEU A 107       5.009 -16.021  -2.334  1.00  0.93           N  
ATOM    802  CA  LEU A 107       5.950 -15.214  -1.565  1.00  0.93           C  
ATOM    803  C   LEU A 107       7.262 -15.961  -1.355  1.00  0.89           C  
ATOM    804  CB  LEU A 107       5.346 -14.830  -0.212  1.00  0.91           C  
ATOM    805  O   LEU A 107       8.172 -15.453  -0.695  1.00  0.84           O  
ATOM    806  CG  LEU A 107       4.137 -13.893  -0.250  1.00  0.92           C  
ATOM    807  CD1 LEU A 107       3.611 -13.649   1.161  1.00  0.89           C  
ATOM    808  CD2 LEU A 107       4.503 -12.575  -0.924  1.00  0.89           C  
ATOM    809  N   SER A 108       7.425 -17.147  -1.920  1.00  0.92           N  
ATOM    810  CA  SER A 108       8.588 -17.994  -1.675  1.00  0.91           C  
ATOM    811  C   SER A 108       9.864 -17.345  -2.201  1.00  0.86           C  
ATOM    812  CB  SER A 108       8.399 -19.366  -2.324  1.00  0.88           C  
ATOM    813  O   SER A 108      10.952 -17.584  -1.672  1.00  0.82           O  
ATOM    814  OG  SER A 108       8.272 -19.244  -3.730  1.00  0.86           O  
ATOM    815  N   SER A 109       9.705 -16.465  -3.160  1.00  0.86           N  
ATOM    816  CA  SER A 109      10.834 -15.782  -3.784  1.00  0.86           C  
ATOM    817  C   SER A 109      11.138 -14.463  -3.082  1.00  0.85           C  
ATOM    818  CB  SER A 109      10.555 -15.528  -5.266  1.00  0.83           C  
ATOM    819  O   SER A 109      12.119 -13.791  -3.409  1.00  0.81           O  
ATOM    820  OG  SER A 109       9.394 -14.732  -5.430  1.00  0.82           O  
ATOM    821  N   SER A 110      10.396 -13.998  -2.101  1.00  0.85           N  
ATOM    822  CA  SER A 110      10.573 -12.728  -1.405  1.00  0.85           C  
ATOM    823  C   SER A 110      11.485 -12.885  -0.192  1.00  0.84           C  
ATOM    824  CB  SER A 110       9.222 -12.162  -0.967  1.00  0.81           C  
ATOM    825  O   SER A 110      11.014 -13.163   0.913  1.00  0.80           O  
ATOM    826  OG  SER A 110       9.366 -10.844  -0.466  1.00  0.75           O  
ATOM    827  N   SER A 111      12.811 -12.691  -0.372  1.00  0.87           N  
ATOM    828  CA  SER A 111      13.802 -12.769   0.697  1.00  0.87           C  
ATOM    829  C   SER A 111      13.813 -11.495   1.535  1.00  0.85           C  
ATOM    830  CB  SER A 111      15.195 -13.021   0.118  1.00  0.84           C  
ATOM    831  O   SER A 111      14.337 -11.484   2.651  1.00  0.83           O  
ATOM    832  OG  SER A 111      15.522 -12.041  -0.852  1.00  0.84           O  
ATOM    833  N   LEU A 112      13.256 -10.446   1.031  1.00  0.88           N  
ATOM    834  CA  LEU A 112      13.175  -9.136   1.668  1.00  0.91           C  
ATOM    835  C   LEU A 112      11.761  -8.573   1.575  1.00  0.91           C  
ATOM    836  CB  LEU A 112      14.168  -8.164   1.024  1.00  0.87           C  
ATOM    837  O   LEU A 112      11.525  -7.591   0.868  1.00  0.89           O  
ATOM    838  CG  LEU A 112      15.648  -8.533   1.138  1.00  0.84           C  
ATOM    839  CD1 LEU A 112      16.500  -7.562   0.327  1.00  0.79           C  
ATOM    840  CD2 LEU A 112      16.086  -8.544   2.599  1.00  0.81           C  
ATOM    841  N   PRO A 113      10.777  -9.136   2.303  1.00  0.92           N  
ATOM    842  CA  PRO A 113       9.379  -8.725   2.149  1.00  0.93           C  
ATOM    843  C   PRO A 113       9.184  -7.221   2.328  1.00  0.93           C  
ATOM    844  CB  PRO A 113       8.658  -9.504   3.252  1.00  0.92           C  
ATOM    845  O   PRO A 113       8.385  -6.609   1.613  1.00  0.92           O  
ATOM    846  CG  PRO A 113       9.458 -10.755   3.420  1.00  0.92           C  
ATOM    847  CD  PRO A 113      10.909 -10.425   3.218  1.00  0.91           C  
ATOM    848  N   ARG A 114       9.905  -6.542   3.100  1.00  0.93           N  
ATOM    849  CA  ARG A 114       9.804  -5.110   3.361  1.00  0.92           C  
ATOM    850  C   ARG A 114      10.029  -4.304   2.087  1.00  0.91           C  
ATOM    851  CB  ARG A 114      10.809  -4.686   4.434  1.00  0.90           C  
ATOM    852  O   ARG A 114       9.379  -3.279   1.871  1.00  0.89           O  
ATOM    853  CG  ARG A 114      10.753  -3.207   4.781  1.00  0.83           C  
ATOM    854  CD  ARG A 114      11.740  -2.849   5.884  1.00  0.79           C  
ATOM    855  NE  ARG A 114      11.312  -3.368   7.179  1.00  0.76           N  
ATOM    856  NH1 ARG A 114      10.070  -1.506   7.749  1.00  0.71           N  
ATOM    857  NH2 ARG A 114      10.202  -3.285   9.188  1.00  0.66           N  
ATOM    858  CZ  ARG A 114      10.529  -2.719   8.036  1.00  0.74           C  
ATOM    859  N   GLU A 115      10.957  -4.749   1.243  1.00  0.92           N  
ATOM    860  CA  GLU A 115      11.340  -4.039   0.026  1.00  0.92           C  
ATOM    861  C   GLU A 115      10.560  -4.553  -1.181  1.00  0.92           C  
ATOM    862  CB  GLU A 115      12.845  -4.174  -0.224  1.00  0.90           C  
ATOM    863  O   GLU A 115      10.271  -3.794  -2.108  1.00  0.91           O  
ATOM    864  CG  GLU A 115      13.707  -3.517   0.844  1.00  0.86           C  
ATOM    865  CD  GLU A 115      15.194  -3.571   0.532  1.00  0.83           C  
ATOM    866  OE1 GLU A 115      15.562  -3.954  -0.601  1.00  0.83           O  
ATOM    867  OE2 GLU A 115      15.997  -3.227   1.428  1.00  0.83           O  
ATOM    868  N   THR A 116      10.180  -5.816  -1.143  1.00  0.94           N  
ATOM    869  CA  THR A 116       9.770  -6.521  -2.352  1.00  0.94           C  
ATOM    870  C   THR A 116       8.285  -6.865  -2.301  1.00  0.95           C  
ATOM    871  CB  THR A 116      10.591  -7.809  -2.553  1.00  0.93           C  
ATOM    872  O   THR A 116       7.748  -7.465  -3.235  1.00  0.94           O  
ATOM    873  CG2 THR A 116      12.065  -7.491  -2.783  1.00  0.88           C  
ATOM    874  OG1 THR A 116      10.468  -8.634  -1.389  1.00  0.90           O  
ATOM    875  N   THR A 117       7.597  -6.523  -1.200  1.00  0.95           N  
ATOM    876  CA  THR A 117       6.175  -6.815  -1.059  1.00  0.95           C  
ATOM    877  C   THR A 117       5.406  -5.567  -0.635  1.00  0.95           C  
ATOM    878  CB  THR A 117       5.934  -7.942  -0.037  1.00  0.95           C  
ATOM    879  O   THR A 117       5.943  -4.712   0.073  1.00  0.95           O  
ATOM    880  CG2 THR A 117       4.467  -8.359  -0.014  1.00  0.88           C  
ATOM    881  OG1 THR A 117       6.737  -9.076  -0.388  1.00  0.91           O  
ATOM    882  N   GLN A 118       4.151  -5.432  -1.024  1.00  0.96           N  
ATOM    883  CA  GLN A 118       3.191  -4.430  -0.573  1.00  0.96           C  
ATOM    884  C   GLN A 118       1.878  -5.080  -0.144  1.00  0.96           C  
ATOM    885  CB  GLN A 118       2.931  -3.402  -1.675  1.00  0.96           C  
ATOM    886  O   GLN A 118       1.373  -5.978  -0.821  1.00  0.96           O  
ATOM    887  CG  GLN A 118       1.971  -2.292  -1.266  1.00  0.95           C  
ATOM    888  CD  GLN A 118       1.782  -1.250  -2.353  1.00  0.94           C  
ATOM    889  NE2 GLN A 118       0.898  -0.289  -2.105  1.00  0.93           N  
ATOM    890  OE1 GLN A 118       2.426  -1.307  -3.405  1.00  0.93           O  
ATOM    891  N   LEU A 119       1.371  -4.671   0.951  1.00  0.97           N  
ATOM    892  CA  LEU A 119       0.030  -5.012   1.415  1.00  0.97           C  
ATOM    893  C   LEU A 119      -0.892  -3.799   1.352  1.00  0.96           C  
ATOM    894  CB  LEU A 119       0.080  -5.556   2.845  1.00  0.96           C  
ATOM    895  O   LEU A 119      -0.477  -2.682   1.668  1.00  0.95           O  
ATOM    896  CG  LEU A 119       0.864  -6.853   3.050  1.00  0.94           C  
ATOM    897  CD1 LEU A 119       0.895  -7.226   4.529  1.00  0.90           C  
ATOM    898  CD2 LEU A 119       0.256  -7.981   2.222  1.00  0.90           C  
ATOM    899  N   MET A 120      -2.124  -3.993   0.930  1.00  0.95           N  
ATOM    900  CA  MET A 120      -3.176  -2.981   0.886  1.00  0.95           C  
ATOM    901  C   MET A 120      -4.525  -3.582   1.266  1.00  0.95           C  
ATOM    902  CB  MET A 120      -3.257  -2.350  -0.505  1.00  0.95           C  
ATOM    903  O   MET A 120      -4.998  -4.518   0.617  1.00  0.94           O  
ATOM    904  CG  MET A 120      -4.283  -1.233  -0.612  1.00  0.94           C  
ATOM    905  SD  MET A 120      -4.447  -0.591  -2.323  1.00  0.94           S  
ATOM    906  CE  MET A 120      -5.286  -1.993  -3.111  1.00  0.91           C  
ATOM    907  N   THR A 121      -5.131  -3.013   2.250  1.00  0.94           N  
ATOM    908  CA  THR A 121      -6.411  -3.499   2.756  1.00  0.93           C  
ATOM    909  C   THR A 121      -7.558  -2.634   2.242  1.00  0.92           C  
ATOM    910  CB  THR A 121      -6.431  -3.521   4.295  1.00  0.93           C  
ATOM    911  O   THR A 121      -7.513  -1.407   2.345  1.00  0.90           O  
ATOM    912  CG2 THR A 121      -7.758  -4.058   4.820  1.00  0.91           C  
ATOM    913  OG1 THR A 121      -5.368  -4.358   4.769  1.00  0.92           O  
ATOM    914  N   ILE A 122      -8.580  -3.400   1.713  1.00  0.92           N  
ATOM    915  CA  ILE A 122      -9.862  -2.831   1.311  1.00  0.91           C  
ATOM    916  C   ILE A 122     -11.001  -3.683   1.865  1.00  0.90           C  
ATOM    917  CB  ILE A 122      -9.974  -2.720  -0.226  1.00  0.90           C  
ATOM    918  O   ILE A 122     -11.251  -4.789   1.379  1.00  0.89           O  
ATOM    919  CG1 ILE A 122      -8.777  -1.948  -0.794  1.00  0.84           C  
ATOM    920  CG2 ILE A 122     -11.294  -2.055  -0.625  1.00  0.82           C  
ATOM    921  CD1 ILE A 122      -8.668  -2.005  -2.312  1.00  0.80           C  
ATOM    922  N   GLY A 123     -11.657  -3.166   2.893  1.00  0.89           N  
ATOM    923  CA  GLY A 123     -12.677  -3.952   3.570  1.00  0.89           C  
ATOM    924  C   GLY A 123     -12.163  -5.287   4.076  1.00  0.90           C  
ATOM    925  O   GLY A 123     -11.268  -5.333   4.922  1.00  0.89           O  
ATOM    926  N   ASP A 124     -12.727  -6.414   3.583  1.00  0.90           N  
ATOM    927  CA  ASP A 124     -12.367  -7.758   4.023  1.00  0.92           C  
ATOM    928  C   ASP A 124     -11.213  -8.317   3.194  1.00  0.92           C  
ATOM    929  CB  ASP A 124     -13.576  -8.693   3.939  1.00  0.90           C  
ATOM    930  O   ASP A 124     -10.748  -9.432   3.439  1.00  0.92           O  
ATOM    931  CG  ASP A 124     -14.627  -8.399   4.994  1.00  0.88           C  
ATOM    932  OD1 ASP A 124     -14.263  -8.128   6.159  1.00  0.87           O  
ATOM    933  OD2 ASP A 124     -15.831  -8.441   4.659  1.00  0.87           O  
ATOM    934  N   TYR A 125     -10.747  -7.549   2.279  1.00  0.92           N  
ATOM    935  CA  TYR A 125      -9.682  -7.989   1.385  1.00  0.93           C  
ATOM    936  C   TYR A 125      -8.382  -7.251   1.681  1.00  0.93           C  
ATOM    937  CB  TYR A 125     -10.084  -7.774  -0.077  1.00  0.91           C  
ATOM    938  O   TYR A 125      -8.348  -6.018   1.686  1.00  0.92           O  
ATOM    939  CG  TYR A 125     -11.297  -8.568  -0.496  1.00  0.88           C  
ATOM    940  CD1 TYR A 125     -11.163  -9.827  -1.077  1.00  0.84           C  
ATOM    941  CD2 TYR A 125     -12.580  -8.061  -0.314  1.00  0.84           C  
ATOM    942  CE1 TYR A 125     -12.278 -10.562  -1.467  1.00  0.84           C  
ATOM    943  CE2 TYR A 125     -13.702  -8.787  -0.700  1.00  0.84           C  
ATOM    944  OH  TYR A 125     -14.648 -10.758  -1.658  1.00  0.76           O  
ATOM    945  CZ  TYR A 125     -13.541 -10.035  -1.274  1.00  0.83           C  
ATOM    946  N   THR A 126      -7.327  -7.964   1.885  1.00  0.95           N  
ATOM    947  CA  THR A 126      -5.972  -7.427   1.823  1.00  0.95           C  
ATOM    948  C   THR A 126      -5.231  -7.968   0.604  1.00  0.96           C  
ATOM    949  CB  THR A 126      -5.179  -7.762   3.100  1.00  0.95           C  
ATOM    950  O   THR A 126      -4.920  -9.159   0.538  1.00  0.95           O  
ATOM    951  CG2 THR A 126      -3.764  -7.198   3.032  1.00  0.94           C  
ATOM    952  OG1 THR A 126      -5.851  -7.200   4.234  1.00  0.94           O  
ATOM    953  N   PHE A 127      -4.984  -7.099  -0.352  1.00  0.96           N  
ATOM    954  CA  PHE A 127      -4.170  -7.450  -1.510  1.00  0.97           C  
ATOM    955  C   PHE A 127      -2.709  -7.625  -1.111  1.00  0.97           C  
ATOM    956  CB  PHE A 127      -4.292  -6.380  -2.599  1.00  0.96           C  
ATOM    957  O   PHE A 127      -2.164  -6.814  -0.359  1.00  0.96           O  
ATOM    958  CG  PHE A 127      -5.651  -6.320  -3.241  1.00  0.95           C  
ATOM    959  CD1 PHE A 127      -5.900  -6.979  -4.439  1.00  0.94           C  
ATOM    960  CD2 PHE A 127      -6.682  -5.603  -2.646  1.00  0.94           C  
ATOM    961  CE1 PHE A 127      -7.157  -6.925  -5.036  1.00  0.93           C  
ATOM    962  CE2 PHE A 127      -7.941  -5.545  -3.237  1.00  0.92           C  
ATOM    963  CZ  PHE A 127      -8.176  -6.205  -4.432  1.00  0.92           C  
ATOM    964  N   VAL A 128      -2.097  -8.670  -1.580  1.00  0.97           N  
ATOM    965  CA  VAL A 128      -0.692  -9.013  -1.387  1.00  0.97           C  
ATOM    966  C   VAL A 128       0.040  -8.967  -2.727  1.00  0.97           C  
ATOM    967  CB  VAL A 128      -0.532 -10.407  -0.740  1.00  0.97           C  
ATOM    968  O   VAL A 128      -0.167  -9.829  -3.584  1.00  0.96           O  
ATOM    969  CG1 VAL A 128       0.934 -10.687  -0.417  1.00  0.96           C  
ATOM    970  CG2 VAL A 128      -1.390 -10.512   0.519  1.00  0.96           C  
ATOM    971  N   LEU A 129       0.915  -7.998  -2.887  1.00  0.97           N  
ATOM    972  CA  LEU A 129       1.723  -7.805  -4.086  1.00  0.97           C  
ATOM    973  C   LEU A 129       3.160  -8.260  -3.852  1.00  0.97           C  
ATOM    974  CB  LEU A 129       1.704  -6.336  -4.516  1.00  0.97           C  
ATOM    975  O   LEU A 129       3.845  -7.738  -2.970  1.00  0.96           O  
ATOM    976  CG  LEU A 129       2.651  -5.950  -5.653  1.00  0.96           C  
ATOM    977  CD1 LEU A 129       2.280  -6.699  -6.929  1.00  0.95           C  
ATOM    978  CD2 LEU A 129       2.621  -4.443  -5.885  1.00  0.94           C  
ATOM    979  N   ASN A 130       3.629  -9.180  -4.673  1.00  0.96           N  
ATOM    980  CA  ASN A 130       5.040  -9.504  -4.851  1.00  0.96           C  
ATOM    981  C   ASN A 130       5.664  -8.688  -5.980  1.00  0.96           C  
ATOM    982  CB  ASN A 130       5.218 -11.000  -5.117  1.00  0.96           C  
ATOM    983  O   ASN A 130       5.479  -9.004  -7.156  1.00  0.95           O  
ATOM    984  CG  ASN A 130       6.676 -11.414  -5.169  1.00  0.94           C  
ATOM    985  ND2 ASN A 130       6.921 -12.719  -5.182  1.00  0.93           N  
ATOM    986  OD1 ASN A 130       7.574 -10.569  -5.198  1.00  0.93           O  
ATOM    987  N   ARG A 131       6.554  -7.745  -5.676  1.00  0.96           N  
ATOM    988  CA  ARG A 131       7.114  -6.755  -6.590  1.00  0.95           C  
ATOM    989  C   ARG A 131       8.269  -7.344  -7.394  1.00  0.94           C  
ATOM    990  CB  ARG A 131       7.587  -5.519  -5.822  1.00  0.94           C  
ATOM    991  O   ARG A 131       8.947  -6.627  -8.133  1.00  0.92           O  
ATOM    992  CG  ARG A 131       6.461  -4.727  -5.176  1.00  0.93           C  
ATOM    993  CD  ARG A 131       6.980  -3.485  -4.466  1.00  0.91           C  
ATOM    994  NE  ARG A 131       5.889  -2.633  -4.002  1.00  0.88           N  
ATOM    995  NH1 ARG A 131       7.263  -1.003  -3.112  1.00  0.85           N  
ATOM    996  NH2 ARG A 131       4.985  -0.779  -2.992  1.00  0.84           N  
ATOM    997  CZ  ARG A 131       6.048  -1.474  -3.370  1.00  0.87           C  
ATOM    998  N   LYS A 132       8.561  -8.621  -7.240  1.00  0.95           N  
ATOM    999  CA  LYS A 132       9.589  -9.310  -8.016  1.00  0.94           C  
ATOM   1000  C   LYS A 132       8.964 -10.230  -9.060  1.00  0.93           C  
ATOM   1001  CB  LYS A 132      10.510 -10.111  -7.094  1.00  0.93           C  
ATOM   1002  O   LYS A 132       9.661 -10.744  -9.938  1.00  0.92           O  
ATOM   1003  CG  LYS A 132      11.419  -9.252  -6.229  1.00  0.87           C  
ATOM   1004  CD  LYS A 132      12.429 -10.100  -5.466  1.00  0.84           C  
ATOM   1005  CE  LYS A 132      13.402  -9.236  -4.674  1.00  0.80           C  
ATOM   1006  NZ  LYS A 132      14.377 -10.063  -3.903  1.00  0.80           N  
ATOM   1007  N   MET A 133       7.693 -10.466  -8.891  1.00  0.95           N  
ATOM   1008  CA  MET A 133       6.982 -11.391  -9.769  1.00  0.95           C  
ATOM   1009  C   MET A 133       6.486 -10.679 -11.023  1.00  0.95           C  
ATOM   1010  CB  MET A 133       5.806 -12.035  -9.033  1.00  0.93           C  
ATOM   1011  O   MET A 133       5.597  -9.830 -10.949  1.00  0.94           O  
ATOM   1012  CG  MET A 133       5.096 -13.113  -9.836  1.00  0.86           C  
ATOM   1013  SD  MET A 133       6.118 -14.624 -10.040  1.00  0.85           S  
ATOM   1014  CE  MET A 133       6.140 -15.228  -8.329  1.00  0.76           C  
ATOM   1015  N   PRO A 134       7.109 -11.006 -12.237  1.00  0.95           N  
ATOM   1016  CA  PRO A 134       6.574 -10.439 -13.477  1.00  0.95           C  
ATOM   1017  C   PRO A 134       5.167 -10.938 -13.795  1.00  0.96           C  
ATOM   1018  CB  PRO A 134       7.573 -10.907 -14.539  1.00  0.94           C  
ATOM   1019  O   PRO A 134       4.866 -12.117 -13.595  1.00  0.95           O  
ATOM   1020  CG  PRO A 134       8.124 -12.190 -14.006  1.00  0.91           C  
ATOM   1021  CD  PRO A 134       8.141 -12.115 -12.506  1.00  0.91           C  
ATOM   1022  N   VAL A 135       4.362 -10.037 -14.332  1.00  0.95           N  
ATOM   1023  CA  VAL A 135       2.994 -10.359 -14.725  1.00  0.95           C  
ATOM   1024  C   VAL A 135       3.008 -11.220 -15.986  1.00  0.94           C  
ATOM   1025  CB  VAL A 135       2.156  -9.082 -14.961  1.00  0.94           C  
ATOM   1026  O   VAL A 135       3.773 -10.957 -16.917  1.00  0.93           O  
ATOM   1027  CG1 VAL A 135       0.736  -9.440 -15.393  1.00  0.92           C  
ATOM   1028  CG2 VAL A 135       2.133  -8.220 -13.700  1.00  0.92           C  
ATOM   1029  N   GLN A 136       2.197 -12.249 -15.990  1.00  0.95           N  
ATOM   1030  CA  GLN A 136       2.037 -13.155 -17.122  1.00  0.95           C  
ATOM   1031  C   GLN A 136       0.565 -13.327 -17.485  1.00  0.95           C  
ATOM   1032  CB  GLN A 136       2.665 -14.515 -16.815  1.00  0.94           C  
ATOM   1033  O   GLN A 136      -0.301 -13.324 -16.608  1.00  0.94           O  
ATOM   1034  CG  GLN A 136       4.162 -14.455 -16.543  1.00  0.90           C  
ATOM   1035  CD  GLN A 136       4.757 -15.815 -16.232  1.00  0.87           C  
ATOM   1036  NE2 GLN A 136       6.080 -15.871 -16.119  1.00  0.87           N  
ATOM   1037  OE1 GLN A 136       4.035 -16.807 -16.094  1.00  0.88           O  
ATOM   1038  N   ALA A 137       0.308 -13.491 -18.719  1.00  0.95           N  
ATOM   1039  CA  ALA A 137      -1.000 -13.945 -19.186  1.00  0.94           C  
ATOM   1040  C   ALA A 137      -1.146 -15.455 -19.024  1.00  0.94           C  
ATOM   1041  CB  ALA A 137      -1.211 -13.547 -20.645  1.00  0.93           C  
ATOM   1042  O   ALA A 137      -0.152 -16.185 -19.024  1.00  0.93           O  
ATOM   1043  N   ARG A 138      -2.359 -15.900 -18.996  1.00  0.95           N  
ATOM   1044  CA  ARG A 138      -2.652 -17.328 -19.078  1.00  0.94           C  
ATOM   1045  C   ARG A 138      -2.392 -17.861 -20.483  1.00  0.91           C  
ATOM   1046  CB  ARG A 138      -4.102 -17.603 -18.673  1.00  0.92           C  
ATOM   1047  O   ARG A 138      -2.585 -17.146 -21.469  1.00  0.88           O  
ATOM   1048  CG  ARG A 138      -4.369 -17.432 -17.186  1.00  0.87           C  
ATOM   1049  CD  ARG A 138      -5.756 -17.927 -16.801  1.00  0.85           C  
ATOM   1050  NE  ARG A 138      -6.782 -17.409 -17.702  1.00  0.83           N  
ATOM   1051  NH1 ARG A 138      -8.501 -17.561 -16.166  1.00  0.79           N  
ATOM   1052  NH2 ARG A 138      -8.911 -16.767 -18.276  1.00  0.77           N  
ATOM   1053  CZ  ARG A 138      -8.062 -17.247 -17.379  1.00  0.77           C  
ATOM   1054  N   GLY A 139      -1.898 -19.181 -20.616  1.00  0.91           N  
ATOM   1055  CA  GLY A 139      -1.551 -19.790 -21.891  1.00  0.92           C  
ATOM   1056  C   GLY A 139      -2.761 -20.248 -22.683  1.00  0.90           C  
ATOM   1057  O   GLY A 139      -2.632 -20.672 -23.833  1.00  0.88           O  
ATOM   1058  N   ASP A 140      -3.965 -20.245 -22.117  1.00  0.94           N  
ATOM   1059  CA  ASP A 140      -5.185 -20.628 -22.821  1.00  0.94           C  
ATOM   1060  C   ASP A 140      -5.615 -19.544 -23.807  1.00  0.95           C  
ATOM   1061  CB  ASP A 140      -6.312 -20.910 -21.825  1.00  0.92           C  
ATOM   1062  O   ASP A 140      -5.666 -18.364 -23.456  1.00  0.94           O  
ATOM   1063  CG  ASP A 140      -6.648 -19.712 -20.955  1.00  0.87           C  
ATOM   1064  OD1 ASP A 140      -5.735 -18.930 -20.615  1.00  0.85           O  
ATOM   1065  OD2 ASP A 140      -7.837 -19.551 -20.603  1.00  0.85           O  
ATOM   1066  N   VAL A 141      -5.958 -19.914 -25.059  1.00  0.94           N  
ATOM   1067  CA  VAL A 141      -6.466 -19.073 -26.137  1.00  0.94           C  
ATOM   1068  C   VAL A 141      -7.916 -19.443 -26.443  1.00  0.93           C  
ATOM   1069  CB  VAL A 141      -5.603 -19.202 -27.412  1.00  0.91           C  
ATOM   1070  O   VAL A 141      -8.331 -20.583 -26.224  1.00  0.91           O  
ATOM   1071  CG1 VAL A 141      -4.186 -18.692 -27.159  1.00  0.75           C  
ATOM   1072  CG2 VAL A 141      -5.574 -20.653 -27.892  1.00  0.74           C  
ATOM   1073  N   THR A 142      -8.747 -18.497 -26.891  1.00  0.92           N  
ATOM   1074  CA  THR A 142     -10.101 -18.785 -27.349  1.00  0.93           C  
ATOM   1075  C   THR A 142     -10.080 -19.759 -28.523  1.00  0.91           C  
ATOM   1076  CB  THR A 142     -10.838 -17.497 -27.760  1.00  0.91           C  
ATOM   1077  O   THR A 142      -9.135 -19.765 -29.315  1.00  0.89           O  
ATOM   1078  CG2 THR A 142     -11.060 -16.583 -26.559  1.00  0.83           C  
ATOM   1079  OG1 THR A 142     -10.058 -16.799 -28.739  1.00  0.82           O  
ATOM   1080  N   PRO A 143     -11.120 -20.553 -28.640  1.00  0.91           N  
ATOM   1081  CA  PRO A 143     -11.154 -21.493 -29.762  1.00  0.92           C  
ATOM   1082  C   PRO A 143     -11.020 -20.801 -31.117  1.00  0.92           C  
ATOM   1083  CB  PRO A 143     -12.524 -22.160 -29.623  1.00  0.91           C  
ATOM   1084  O   PRO A 143     -11.575 -19.717 -31.317  1.00  0.92           O  
ATOM   1085  CG  PRO A 143     -12.877 -22.010 -28.178  1.00  0.90           C  
ATOM   1086  CD  PRO A 143     -12.348 -20.690 -27.693  1.00  0.91           C  
ATOM   1087  N   SER A 144     -10.300 -21.410 -32.000  1.00  0.90           N  
ATOM   1088  CA  SER A 144     -10.199 -20.941 -33.378  1.00  0.91           C  
ATOM   1089  C   SER A 144     -11.565 -20.914 -34.054  1.00  0.91           C  
ATOM   1090  CB  SER A 144      -9.242 -21.826 -34.177  1.00  0.88           C  
ATOM   1091  O   SER A 144     -12.509 -21.553 -33.584  1.00  0.90           O  
ATOM   1092  OG  SER A 144      -7.946 -21.814 -33.603  1.00  0.78           O  
ATOM   1093  N   LEU A 145     -11.645 -20.138 -35.128  1.00  0.91           N  
ATOM   1094  CA  LEU A 145     -12.853 -20.135 -35.946  1.00  0.91           C  
ATOM   1095  C   LEU A 145     -13.128 -21.523 -36.515  1.00  0.88           C  
ATOM   1096  CB  LEU A 145     -12.727 -19.119 -37.084  1.00  0.90           C  
ATOM   1097  O   LEU A 145     -12.210 -22.197 -36.989  1.00  0.86           O  
ATOM   1098  CG  LEU A 145     -12.669 -17.646 -36.676  1.00  0.91           C  
ATOM   1099  CD1 LEU A 145     -12.337 -16.774 -37.882  1.00  0.89           C  
ATOM   1100  CD2 LEU A 145     -13.987 -17.214 -36.043  1.00  0.90           C  
ATOM   1101  N   ASP A 146     -14.403 -21.900 -36.393  1.00  0.90           N  
ATOM   1102  CA  ASP A 146     -14.818 -23.130 -37.060  1.00  0.90           C  
ATOM   1103  C   ASP A 146     -14.738 -22.986 -38.578  1.00  0.89           C  
ATOM   1104  CB  ASP A 146     -16.239 -23.514 -36.642  1.00  0.87           C  
ATOM   1105  O   ASP A 146     -14.612 -21.874 -39.095  1.00  0.88           O  
ATOM   1106  CG  ASP A 146     -17.273 -22.471 -37.030  1.00  0.80           C  
ATOM   1107  OD1 ASP A 146     -17.023 -21.683 -37.968  1.00  0.77           O  
ATOM   1108  OD2 ASP A 146     -18.347 -22.436 -36.391  1.00  0.78           O  
ATOM   1109  N   ASN A 147     -14.675 -24.062 -39.300  1.00  0.94           N  
ATOM   1110  CA  ASN A 147     -14.522 -24.039 -40.751  1.00  0.94           C  
ATOM   1111  C   ASN A 147     -15.870 -23.921 -41.455  1.00  0.94           C  
ATOM   1112  CB  ASN A 147     -13.779 -25.288 -41.233  1.00  0.90           C  
ATOM   1113  O   ASN A 147     -16.060 -24.474 -42.540  1.00  0.92           O  
ATOM   1114  CG  ASN A 147     -13.176 -25.112 -42.612  1.00  0.83           C  
ATOM   1115  ND2 ASN A 147     -13.051 -26.210 -43.349  1.00  0.82           N  
ATOM   1116  OD1 ASN A 147     -12.824 -24.000 -43.013  1.00  0.80           O  
ATOM   1117  N   LYS A 148     -16.787 -23.192 -40.873  1.00  0.94           N  
ATOM   1118  CA  LYS A 148     -18.126 -22.907 -41.380  1.00  0.95           C  
ATOM   1119  C   LYS A 148     -18.171 -21.554 -42.084  1.00  0.96           C  
ATOM   1120  CB  LYS A 148     -19.149 -22.941 -40.244  1.00  0.94           C  
ATOM   1121  O   LYS A 148     -17.466 -20.621 -41.693  1.00  0.96           O  
ATOM   1122  CG  LYS A 148     -19.337 -24.317 -39.622  1.00  0.93           C  
ATOM   1123  CD  LYS A 148     -20.289 -24.268 -38.434  1.00  0.91           C  
ATOM   1124  CE  LYS A 148     -20.455 -25.638 -37.791  1.00  0.89           C  
ATOM   1125  NZ  LYS A 148     -20.820 -25.533 -36.347  1.00  0.89           N  
ATOM   1126  N   GLY A 149     -18.953 -21.481 -43.137  1.00  0.97           N  
ATOM   1127  CA  GLY A 149     -19.427 -20.270 -43.789  1.00  0.97           C  
ATOM   1128  C   GLY A 149     -20.940 -20.184 -43.860  1.00  0.97           C  
ATOM   1129  O   GLY A 149     -21.627 -21.208 -43.853  1.00  0.96           O  
ATOM   1130  N   LEU A 150     -21.412 -19.026 -43.830  1.00  0.95           N  
ATOM   1131  CA  LEU A 150     -22.839 -18.780 -44.004  1.00  0.96           C  
ATOM   1132  C   LEU A 150     -23.124 -18.187 -45.380  1.00  0.96           C  
ATOM   1133  CB  LEU A 150     -23.357 -17.839 -42.913  1.00  0.96           C  
ATOM   1134  O   LEU A 150     -22.374 -17.334 -45.861  1.00  0.95           O  
ATOM   1135  CG  LEU A 150     -22.998 -18.208 -41.473  1.00  0.96           C  
ATOM   1136  CD1 LEU A 150     -23.589 -17.192 -40.502  1.00  0.95           C  
ATOM   1137  CD2 LEU A 150     -23.484 -19.616 -41.144  1.00  0.95           C  
ATOM   1138  N   VAL A 151     -24.132 -18.667 -46.019  1.00  0.97           N  
ATOM   1139  CA  VAL A 151     -24.747 -17.979 -47.149  1.00  0.97           C  
ATOM   1140  C   VAL A 151     -26.154 -17.522 -46.773  1.00  0.97           C  
ATOM   1141  CB  VAL A 151     -24.796 -18.880 -48.403  1.00  0.97           C  
ATOM   1142  O   VAL A 151     -27.046 -18.347 -46.561  1.00  0.96           O  
ATOM   1143  CG1 VAL A 151     -25.392 -18.123 -49.589  1.00  0.97           C  
ATOM   1144  CG2 VAL A 151     -23.400 -19.398 -48.743  1.00  0.97           C  
ATOM   1145  N   TYR A 152     -26.335 -16.208 -46.631  1.00  0.96           N  
ATOM   1146  CA  TYR A 152     -27.557 -15.521 -46.229  1.00  0.96           C  
ATOM   1147  C   TYR A 152     -28.319 -15.007 -47.444  1.00  0.96           C  
ATOM   1148  CB  TYR A 152     -27.235 -14.358 -45.285  1.00  0.95           C  
ATOM   1149  O   TYR A 152     -27.822 -14.152 -48.181  1.00  0.95           O  
ATOM   1150  CG  TYR A 152     -28.431 -13.504 -44.944  1.00  0.94           C  
ATOM   1151  CD1 TYR A 152     -29.666 -14.082 -44.656  1.00  0.92           C  
ATOM   1152  CD2 TYR A 152     -28.331 -12.117 -44.911  1.00  0.92           C  
ATOM   1153  CE1 TYR A 152     -30.772 -13.298 -44.343  1.00  0.91           C  
ATOM   1154  CE2 TYR A 152     -29.430 -11.324 -44.599  1.00  0.91           C  
ATOM   1155  OH  TYR A 152     -31.736 -11.142 -44.008  1.00  0.88           O  
ATOM   1156  CZ  TYR A 152     -30.644 -11.923 -44.317  1.00  0.91           C  
ATOM   1157  N   VAL A 153     -29.502 -15.604 -47.712  1.00  0.96           N  
ATOM   1158  CA  VAL A 153     -30.444 -15.071 -48.690  1.00  0.96           C  
ATOM   1159  C   VAL A 153     -31.219 -13.905 -48.079  1.00  0.95           C  
ATOM   1160  CB  VAL A 153     -31.423 -16.159 -49.187  1.00  0.96           C  
ATOM   1161  O   VAL A 153     -32.289 -14.099 -47.497  1.00  0.93           O  
ATOM   1162  CG1 VAL A 153     -32.200 -15.669 -50.408  1.00  0.96           C  
ATOM   1163  CG2 VAL A 153     -30.668 -17.446 -49.512  1.00  0.96           C  
ATOM   1164  N   ALA A 154     -30.713 -12.676 -48.282  1.00  0.96           N  
ATOM   1165  CA  ALA A 154     -31.254 -11.448 -47.707  1.00  0.95           C  
ATOM   1166  C   ALA A 154     -32.530 -11.020 -48.427  1.00  0.94           C  
ATOM   1167  CB  ALA A 154     -30.215 -10.331 -47.763  1.00  0.94           C  
ATOM   1168  O   ALA A 154     -33.516 -10.646 -47.787  1.00  0.92           O  
ATOM   1169  N   TYR A 155     -32.542 -11.250 -49.779  1.00  0.95           N  
ATOM   1170  CA  TYR A 155     -33.665 -10.943 -50.658  1.00  0.95           C  
ATOM   1171  C   TYR A 155     -33.787 -11.979 -51.769  1.00  0.95           C  
ATOM   1172  CB  TYR A 155     -33.508  -9.545 -51.262  1.00  0.94           C  
ATOM   1173  O   TYR A 155     -32.805 -12.631 -52.129  1.00  0.94           O  
ATOM   1174  CG  TYR A 155     -33.390  -8.448 -50.232  1.00  0.91           C  
ATOM   1175  CD1 TYR A 155     -34.521  -7.930 -49.605  1.00  0.88           C  
ATOM   1176  CD2 TYR A 155     -32.148  -7.927 -49.884  1.00  0.87           C  
ATOM   1177  CE1 TYR A 155     -34.417  -6.918 -48.656  1.00  0.87           C  
ATOM   1178  CE2 TYR A 155     -32.033  -6.915 -48.937  1.00  0.86           C  
ATOM   1179  OH  TYR A 155     -33.062  -5.416 -47.391  1.00  0.81           O  
ATOM   1180  CZ  TYR A 155     -33.171  -6.418 -48.329  1.00  0.85           C  
ATOM   1181  N   ALA A 156     -34.949 -12.163 -52.317  1.00  0.94           N  
ATOM   1182  CA  ALA A 156     -35.215 -12.997 -53.486  1.00  0.94           C  
ATOM   1183  C   ALA A 156     -36.056 -12.247 -54.515  1.00  0.92           C  
ATOM   1184  CB  ALA A 156     -35.915 -14.288 -53.070  1.00  0.93           C  
ATOM   1185  O   ALA A 156     -37.146 -11.764 -54.201  1.00  0.89           O  
ATOM   1186  N   ASN A 157     -35.553 -12.132 -55.650  1.00  0.92           N  
ATOM   1187  CA  ASN A 157     -36.186 -11.403 -56.744  1.00  0.92           C  
ATOM   1188  C   ASN A 157     -36.551 -12.330 -57.899  1.00  0.91           C  
ATOM   1189  CB  ASN A 157     -35.275 -10.276 -57.236  1.00  0.91           C  
ATOM   1190  O   ASN A 157     -35.947 -13.391 -58.064  1.00  0.89           O  
ATOM   1191  CG  ASN A 157     -35.113  -9.168 -56.214  1.00  0.88           C  
ATOM   1192  ND2 ASN A 157     -33.906  -9.027 -55.678  1.00  0.89           N  
ATOM   1193  OD1 ASN A 157     -36.065  -8.444 -55.909  1.00  0.88           O  
ATOM   1194  N   PHE A 158     -37.410 -11.953 -58.770  1.00  0.89           N  
ATOM   1195  CA  PHE A 158     -37.795 -12.702 -59.960  1.00  0.90           C  
ATOM   1196  C   PHE A 158     -36.740 -12.565 -61.051  1.00  0.89           C  
ATOM   1197  CB  PHE A 158     -39.154 -12.225 -60.481  1.00  0.88           C  
ATOM   1198  O   PHE A 158     -36.152 -11.495 -61.222  1.00  0.87           O  
ATOM   1199  CG  PHE A 158     -40.297 -12.509 -59.545  1.00  0.88           C  
ATOM   1200  CD1 PHE A 158     -40.845 -13.783 -59.460  1.00  0.86           C  
ATOM   1201  CD2 PHE A 158     -40.825 -11.500 -58.749  1.00  0.87           C  
ATOM   1202  CE1 PHE A 158     -41.903 -14.049 -58.594  1.00  0.86           C  
ATOM   1203  CE2 PHE A 158     -41.882 -11.758 -57.881  1.00  0.86           C  
ATOM   1204  CZ  PHE A 158     -42.420 -13.033 -57.806  1.00  0.84           C  
ATOM   1205  N   SER A 159     -36.479 -13.570 -61.757  1.00  0.91           N  
ATOM   1206  CA  SER A 159     -35.615 -13.667 -62.930  1.00  0.91           C  
ATOM   1207  C   SER A 159     -34.148 -13.489 -62.552  1.00  0.92           C  
ATOM   1208  CB  SER A 159     -36.011 -12.623 -63.975  1.00  0.89           C  
ATOM   1209  O   SER A 159     -33.295 -13.314 -63.424  1.00  0.91           O  
ATOM   1210  OG  SER A 159     -37.340 -12.835 -64.419  1.00  0.84           O  
ATOM   1211  N   PHE A 160     -33.784 -13.646 -61.238  1.00  0.92           N  
ATOM   1212  CA  PHE A 160     -32.399 -13.578 -60.785  1.00  0.94           C  
ATOM   1213  C   PHE A 160     -31.788 -14.971 -60.701  1.00  0.94           C  
ATOM   1214  CB  PHE A 160     -32.312 -12.883 -59.422  1.00  0.93           C  
ATOM   1215  O   PHE A 160     -32.493 -15.950 -60.449  1.00  0.94           O  
ATOM   1216  CG  PHE A 160     -32.358 -11.381 -59.502  1.00  0.91           C  
ATOM   1217  CD1 PHE A 160     -33.260 -10.744 -60.346  1.00  0.88           C  
ATOM   1218  CD2 PHE A 160     -31.500 -10.606 -58.734  1.00  0.88           C  
ATOM   1219  CE1 PHE A 160     -33.305  -9.354 -60.423  1.00  0.89           C  
ATOM   1220  CE2 PHE A 160     -31.539  -9.217 -58.805  1.00  0.88           C  
ATOM   1221  CZ  PHE A 160     -32.441  -8.592 -59.650  1.00  0.88           C  
ATOM   1222  N   THR A 161     -30.579 -15.144 -61.060  1.00  0.94           N  
ATOM   1223  CA  THR A 161     -29.758 -16.326 -60.828  1.00  0.95           C  
ATOM   1224  C   THR A 161     -28.887 -16.145 -59.588  1.00  0.96           C  
ATOM   1225  CB  THR A 161     -28.866 -16.634 -62.045  1.00  0.94           C  
ATOM   1226  O   THR A 161     -28.051 -15.240 -59.537  1.00  0.96           O  
ATOM   1227  CG2 THR A 161     -28.047 -17.901 -61.820  1.00  0.92           C  
ATOM   1228  OG1 THR A 161     -29.691 -16.811 -63.203  1.00  0.93           O  
ATOM   1229  N   TYR A 162     -29.071 -16.974 -58.618  1.00  0.96           N  
ATOM   1230  CA  TYR A 162     -28.303 -17.060 -57.381  1.00  0.97           C  
ATOM   1231  C   TYR A 162     -27.262 -18.170 -57.461  1.00  0.97           C  
ATOM   1232  CB  TYR A 162     -29.232 -17.301 -56.188  1.00  0.97           C  
ATOM   1233  O   TYR A 162     -27.601 -19.332 -57.699  1.00  0.96           O  
ATOM   1234  CG  TYR A 162     -30.276 -16.226 -56.004  1.00  0.97           C  
ATOM   1235  CD1 TYR A 162     -29.985 -15.059 -55.302  1.00  0.95           C  
ATOM   1236  CD2 TYR A 162     -31.554 -16.376 -56.530  1.00  0.95           C  
ATOM   1237  CE1 TYR A 162     -30.944 -14.066 -55.128  1.00  0.95           C  
ATOM   1238  CE2 TYR A 162     -32.521 -15.390 -56.363  1.00  0.95           C  
ATOM   1239  OH  TYR A 162     -33.160 -13.261 -55.493  1.00  0.93           O  
ATOM   1240  CZ  TYR A 162     -32.207 -14.240 -55.662  1.00  0.95           C  
ATOM   1241  N   GLN A 163     -26.016 -17.873 -57.305  1.00  0.97           N  
ATOM   1242  CA  GLN A 163     -24.927 -18.843 -57.330  1.00  0.98           C  
ATOM   1243  C   GLN A 163     -24.090 -18.765 -56.056  1.00  0.98           C  
ATOM   1244  CB  GLN A 163     -24.039 -18.622 -58.556  1.00  0.97           C  
ATOM   1245  O   GLN A 163     -23.711 -17.675 -55.622  1.00  0.98           O  
ATOM   1246  CG  GLN A 163     -24.772 -18.773 -59.882  1.00  0.97           C  
ATOM   1247  CD  GLN A 163     -23.856 -18.612 -61.081  1.00  0.96           C  
ATOM   1248  NE2 GLN A 163     -24.255 -19.182 -62.212  1.00  0.95           N  
ATOM   1249  OE1 GLN A 163     -22.799 -17.979 -60.991  1.00  0.95           O  
ATOM   1250  N   ILE A 164     -23.780 -19.903 -55.527  1.00  0.97           N  
ATOM   1251  CA  ILE A 164     -22.795 -20.077 -54.466  1.00  0.98           C  
ATOM   1252  C   ILE A 164     -21.508 -20.659 -55.046  1.00  0.97           C  
ATOM   1253  CB  ILE A 164     -23.333 -20.985 -53.338  1.00  0.98           C  
ATOM   1254  O   ILE A 164     -21.529 -21.715 -55.684  1.00  0.97           O  
ATOM   1255  CG1 ILE A 164     -24.654 -20.433 -52.792  1.00  0.97           C  
ATOM   1256  CG2 ILE A 164     -22.296 -21.131 -52.220  1.00  0.97           C  
ATOM   1257  CD1 ILE A 164     -25.329 -21.337 -51.769  1.00  0.97           C  
ATOM   1258  N   LEU A 165     -20.442 -20.022 -54.842  1.00  0.97           N  
ATOM   1259  CA  LEU A 165     -19.137 -20.479 -55.308  1.00  0.98           C  
ATOM   1260  C   LEU A 165     -18.246 -20.866 -54.132  1.00  0.98           C  
ATOM   1261  CB  LEU A 165     -18.456 -19.394 -56.145  1.00  0.97           C  
ATOM   1262  O   LEU A 165     -18.034 -20.065 -53.219  1.00  0.97           O  
ATOM   1263  CG  LEU A 165     -19.184 -18.965 -57.420  1.00  0.96           C  
ATOM   1264  CD1 LEU A 165     -20.264 -17.939 -57.094  1.00  0.95           C  
ATOM   1265  CD2 LEU A 165     -18.196 -18.404 -58.437  1.00  0.95           C  
ATOM   1266  N   ILE A 166     -17.688 -22.084 -54.191  1.00  0.97           N  
ATOM   1267  CA  ILE A 166     -16.658 -22.591 -53.290  1.00  0.97           C  
ATOM   1268  C   ILE A 166     -15.336 -22.724 -54.042  1.00  0.96           C  
ATOM   1269  CB  ILE A 166     -17.065 -23.949 -52.675  1.00  0.97           C  
ATOM   1270  O   ILE A 166     -15.259 -23.420 -55.057  1.00  0.95           O  
ATOM   1271  CG1 ILE A 166     -18.322 -23.789 -51.812  1.00  0.97           C  
ATOM   1272  CG2 ILE A 166     -15.911 -24.538 -51.858  1.00  0.97           C  
ATOM   1273  CD1 ILE A 166     -18.875 -25.102 -51.276  1.00  0.97           C  
ATOM   1274  N   ASN A 167     -14.378 -21.982 -53.696  1.00  0.97           N  
ATOM   1275  CA  ASN A 167     -13.071 -21.900 -54.338  1.00  0.97           C  
ATOM   1276  C   ASN A 167     -13.194 -21.543 -55.817  1.00  0.97           C  
ATOM   1277  CB  ASN A 167     -12.308 -23.216 -54.172  1.00  0.96           C  
ATOM   1278  O   ASN A 167     -12.519 -22.136 -56.661  1.00  0.96           O  
ATOM   1279  CG  ASN A 167     -12.017 -23.542 -52.720  1.00  0.96           C  
ATOM   1280  ND2 ASN A 167     -12.011 -24.829 -52.391  1.00  0.95           N  
ATOM   1281  OD1 ASN A 167     -11.799 -22.646 -51.901  1.00  0.95           O  
ATOM   1282  N   GLY A 168     -14.175 -20.613 -56.200  1.00  0.96           N  
ATOM   1283  CA  GLY A 168     -14.389 -20.076 -57.534  1.00  0.96           C  
ATOM   1284  C   GLY A 168     -15.176 -21.010 -58.434  1.00  0.96           C  
ATOM   1285  O   GLY A 168     -15.501 -20.659 -59.570  1.00  0.96           O  
ATOM   1286  N   GLN A 169     -15.487 -22.179 -57.908  1.00  0.97           N  
ATOM   1287  CA  GLN A 169     -16.345 -23.119 -58.622  1.00  0.97           C  
ATOM   1288  C   GLN A 169     -17.795 -23.001 -58.160  1.00  0.98           C  
ATOM   1289  CB  GLN A 169     -15.848 -24.553 -58.430  1.00  0.96           C  
ATOM   1290  O   GLN A 169     -18.064 -22.920 -56.960  1.00  0.97           O  
ATOM   1291  CG  GLN A 169     -14.437 -24.789 -58.952  1.00  0.87           C  
ATOM   1292  CD  GLN A 169     -14.035 -26.252 -58.913  1.00  0.80           C  
ATOM   1293  NE2 GLN A 169     -13.098 -26.631 -59.775  1.00  0.77           N  
ATOM   1294  OE1 GLN A 169     -14.561 -27.033 -58.115  1.00  0.85           O  
ATOM   1295  N   VAL A 170     -18.723 -22.954 -59.080  1.00  0.97           N  
ATOM   1296  CA  VAL A 170     -20.148 -22.904 -58.772  1.00  0.97           C  
ATOM   1297  C   VAL A 170     -20.568 -24.185 -58.054  1.00  0.97           C  
ATOM   1298  CB  VAL A 170     -20.997 -22.706 -60.048  1.00  0.96           C  
ATOM   1299  O   VAL A 170     -20.651 -25.250 -58.670  1.00  0.97           O  
ATOM   1300  CG1 VAL A 170     -22.483 -22.630 -59.701  1.00  0.93           C  
ATOM   1301  CG2 VAL A 170     -20.554 -21.448 -60.793  1.00  0.92           C  
ATOM   1302  N   ALA A 171     -20.843 -24.152 -56.704  1.00  0.98           N  
ATOM   1303  CA  ALA A 171     -21.240 -25.250 -55.825  1.00  0.98           C  
ATOM   1304  C   ALA A 171     -22.754 -25.441 -55.837  1.00  0.98           C  
ATOM   1305  CB  ALA A 171     -20.750 -24.996 -54.402  1.00  0.98           C  
ATOM   1306  O   ALA A 171     -23.242 -26.574 -55.833  1.00  0.97           O  
ATOM   1307  N   ALA A 172     -23.510 -24.357 -56.003  1.00  0.97           N  
ATOM   1308  CA  ALA A 172     -24.966 -24.358 -56.118  1.00  0.98           C  
ATOM   1309  C   ALA A 172     -25.447 -23.215 -57.007  1.00  0.97           C  
ATOM   1310  CB  ALA A 172     -25.609 -24.261 -54.737  1.00  0.97           C  
ATOM   1311  O   ALA A 172     -24.867 -22.127 -56.998  1.00  0.97           O  
ATOM   1312  N   GLU A 173     -26.512 -23.467 -57.698  1.00  0.98           N  
ATOM   1313  CA  GLU A 173     -27.169 -22.487 -58.558  1.00  0.98           C  
ATOM   1314  C   GLU A 173     -28.686 -22.640 -58.511  1.00  0.97           C  
ATOM   1315  CB  GLU A 173     -26.672 -22.619 -60.000  1.00  0.97           C  
ATOM   1316  O   GLU A 173     -29.203 -23.760 -58.521  1.00  0.97           O  
ATOM   1317  CG  GLU A 173     -27.257 -21.584 -60.949  1.00  0.91           C  
ATOM   1318  CD  GLU A 173     -26.700 -21.680 -62.360  1.00  0.88           C  
ATOM   1319  OE1 GLU A 173     -25.465 -21.568 -62.534  1.00  0.88           O  
ATOM   1320  OE2 GLU A 173     -27.504 -21.868 -63.300  1.00  0.87           O  
ATOM   1321  N   HIS A 174     -29.397 -21.525 -58.557  1.00  0.97           N  
ATOM   1322  CA  HIS A 174     -30.846 -21.477 -58.715  1.00  0.97           C  
ATOM   1323  C   HIS A 174     -31.277 -20.228 -59.476  1.00  0.96           C  
ATOM   1324  CB  HIS A 174     -31.536 -21.525 -57.351  1.00  0.97           C  
ATOM   1325  O   HIS A 174     -30.858 -19.117 -59.142  1.00  0.94           O  
ATOM   1326  CG  HIS A 174     -33.029 -21.512 -57.432  1.00  0.96           C  
ATOM   1327  CD2 HIS A 174     -33.942 -20.669 -56.895  1.00  0.96           C  
ATOM   1328  ND1 HIS A 174     -33.744 -22.457 -58.136  1.00  0.94           N  
ATOM   1329  CE1 HIS A 174     -35.035 -22.195 -58.028  1.00  0.95           C  
ATOM   1330  NE2 HIS A 174     -35.183 -21.115 -57.280  1.00  0.94           N  
ATOM   1331  N   LYS A 175     -32.026 -20.359 -60.420  1.00  0.95           N  
ATOM   1332  CA  LYS A 175     -32.682 -19.269 -61.137  1.00  0.95           C  
ATOM   1333  C   LYS A 175     -34.165 -19.195 -60.786  1.00  0.93           C  
ATOM   1334  CB  LYS A 175     -32.508 -19.439 -62.647  1.00  0.93           C  
ATOM   1335  O   LYS A 175     -34.906 -20.158 -60.995  1.00  0.91           O  
ATOM   1336  CG  LYS A 175     -33.015 -18.260 -63.465  1.00  0.92           C  
ATOM   1337  CD  LYS A 175     -32.678 -18.418 -64.942  1.00  0.91           C  
ATOM   1338  CE  LYS A 175     -33.143 -17.217 -65.754  1.00  0.88           C  
ATOM   1339  NZ  LYS A 175     -32.735 -17.325 -67.186  1.00  0.89           N  
ATOM   1340  N   THR A 176     -34.589 -18.064 -60.246  1.00  0.92           N  
ATOM   1341  CA  THR A 176     -35.987 -17.844 -59.892  1.00  0.91           C  
ATOM   1342  C   THR A 176     -36.844 -17.687 -61.145  1.00  0.88           C  
ATOM   1343  CB  THR A 176     -36.148 -16.600 -58.998  1.00  0.91           C  
ATOM   1344  O   THR A 176     -36.325 -17.407 -62.227  1.00  0.84           O  
ATOM   1345  CG2 THR A 176     -35.549 -16.835 -57.615  1.00  0.84           C  
ATOM   1346  OG1 THR A 176     -35.483 -15.489 -59.611  1.00  0.89           O  
ATOM   1347  N   ALA A 177     -38.135 -17.890 -61.056  1.00  0.89           N  
ATOM   1348  CA  ALA A 177     -39.085 -17.805 -62.163  1.00  0.87           C  
ATOM   1349  C   ALA A 177     -39.110 -16.400 -62.757  1.00  0.86           C  
ATOM   1350  CB  ALA A 177     -40.482 -18.208 -61.697  1.00  0.85           C  
ATOM   1351  O   ALA A 177     -38.863 -15.417 -62.054  1.00  0.84           O  
ATOM   1352  N   SER A 178     -39.494 -16.229 -63.985  1.00  0.85           N  
ATOM   1353  CA  SER A 178     -39.415 -14.973 -64.724  1.00  0.84           C  
ATOM   1354  C   SER A 178     -40.662 -14.123 -64.505  1.00  0.80           C  
ATOM   1355  CB  SER A 178     -39.226 -15.240 -66.218  1.00  0.79           C  
ATOM   1356  O   SER A 178     -40.762 -13.011 -65.027  1.00  0.73           O  
ATOM   1357  OG  SER A 178     -40.278 -16.046 -66.721  1.00  0.73           O  
ATOM   1358  N   SER A 179     -41.688 -14.705 -64.060  1.00  0.79           N  
ATOM   1359  CA  SER A 179     -42.959 -13.990 -64.011  1.00  0.78           C  
ATOM   1360  C   SER A 179     -43.358 -13.671 -62.574  1.00  0.79           C  
ATOM   1361  CB  SER A 179     -44.061 -14.807 -64.685  1.00  0.72           C  
ATOM   1362  O   SER A 179     -43.277 -14.532 -61.696  1.00  0.72           O  
ATOM   1363  OG  SER A 179     -44.463 -15.887 -63.860  1.00  0.68           O  
ATOM   1364  N   GLU A 180     -43.923 -12.388 -62.367  1.00  0.71           N  
ATOM   1365  CA  GLU A 180     -44.524 -11.846 -61.153  1.00  0.70           C  
ATOM   1366  C   GLU A 180     -45.926 -12.408 -60.933  1.00  0.68           C  
ATOM   1367  CB  GLU A 180     -44.574 -10.317 -61.214  1.00  0.62           C  
ATOM   1368  O   GLU A 180     -46.689 -11.885 -60.118  1.00  0.63           O  
ATOM   1369  CG  GLU A 180     -43.204  -9.659 -61.288  1.00  0.58           C  
ATOM   1370  CD  GLU A 180     -43.269  -8.142 -61.354  1.00  0.58           C  
ATOM   1371  OE1 GLU A 180     -44.389  -7.584 -61.396  1.00  0.65           O  
ATOM   1372  OE2 GLU A 180     -42.192  -7.506 -61.364  1.00  0.63           O  
ATOM   1373  N   ASP A 181     -46.178 -13.416 -61.594  1.00  0.77           N  
ATOM   1374  CA  ASP A 181     -47.462 -14.046 -61.308  1.00  0.79           C  
ATOM   1375  C   ASP A 181     -47.561 -14.450 -59.838  1.00  0.78           C  
ATOM   1376  CB  ASP A 181     -47.672 -15.269 -62.204  1.00  0.73           C  
ATOM   1377  O   ASP A 181     -46.663 -15.108 -59.308  1.00  0.75           O  
ATOM   1378  CG  ASP A 181     -49.117 -15.732 -62.246  1.00  0.67           C  
ATOM   1379  OD1 ASP A 181     -49.871 -15.467 -61.285  1.00  0.65           O  
ATOM   1380  OD2 ASP A 181     -49.505 -16.372 -63.248  1.00  0.71           O  
ATOM   1381  N   VAL A 182     -48.697 -14.109 -59.177  1.00  0.70           N  
ATOM   1382  CA  VAL A 182     -49.012 -14.392 -57.781  1.00  0.73           C  
ATOM   1383  C   VAL A 182     -48.765 -15.869 -57.484  1.00  0.71           C  
ATOM   1384  CB  VAL A 182     -50.472 -14.016 -57.442  1.00  0.64           C  
ATOM   1385  O   VAL A 182     -48.365 -16.227 -56.373  1.00  0.68           O  
ATOM   1386  CG1 VAL A 182     -50.799 -14.374 -55.993  1.00  0.51           C  
ATOM   1387  CG2 VAL A 182     -50.713 -12.530 -57.696  1.00  0.48           C  
ATOM   1388  N   LYS A 183     -48.848 -16.734 -58.395  1.00  0.78           N  
ATOM   1389  CA  LYS A 183     -48.616 -18.166 -58.234  1.00  0.79           C  
ATOM   1390  C   LYS A 183     -47.142 -18.458 -57.967  1.00  0.79           C  
ATOM   1391  CB  LYS A 183     -49.084 -18.928 -59.475  1.00  0.74           C  
ATOM   1392  O   LYS A 183     -46.791 -19.555 -57.528  1.00  0.77           O  
ATOM   1393  CG  LYS A 183     -50.589 -18.882 -59.698  1.00  0.71           C  
ATOM   1394  CD  LYS A 183     -50.987 -19.615 -60.973  1.00  0.70           C  
ATOM   1395  CE  LYS A 183     -52.485 -19.518 -61.230  1.00  0.68           C  
ATOM   1396  NZ  LYS A 183     -52.849 -20.034 -62.583  1.00  0.67           N  
ATOM   1397  N   ASN A 184     -46.366 -17.403 -58.121  1.00  0.82           N  
ATOM   1398  CA  ASN A 184     -44.929 -17.635 -58.025  1.00  0.85           C  
ATOM   1399  C   ASN A 184     -44.318 -16.886 -56.844  1.00  0.87           C  
ATOM   1400  CB  ASN A 184     -44.232 -17.234 -59.326  1.00  0.80           C  
ATOM   1401  O   ASN A 184     -43.098 -16.886 -56.668  1.00  0.85           O  
ATOM   1402  CG  ASN A 184     -44.645 -18.100 -60.501  1.00  0.78           C  
ATOM   1403  ND2 ASN A 184     -44.799 -17.483 -61.666  1.00  0.78           N  
ATOM   1404  OD1 ASN A 184     -44.824 -19.312 -60.361  1.00  0.77           O  
ATOM   1405  N   GLU A 185     -45.205 -16.211 -56.021  1.00  0.81           N  
ATOM   1406  CA  GLU A 185     -44.740 -15.460 -54.858  1.00  0.83           C  
ATOM   1407  C   GLU A 185     -43.960 -16.355 -53.899  1.00  0.84           C  
ATOM   1408  CB  GLU A 185     -45.921 -14.812 -54.130  1.00  0.78           C  
ATOM   1409  O   GLU A 185     -42.884 -15.979 -53.428  1.00  0.84           O  
ATOM   1410  CG  GLU A 185     -46.485 -13.590 -54.839  1.00  0.71           C  
ATOM   1411  CD  GLU A 185     -47.594 -12.902 -54.059  1.00  0.69           C  
ATOM   1412  OE1 GLU A 185     -47.966 -13.396 -52.970  1.00  0.72           O  
ATOM   1413  OE2 GLU A 185     -48.097 -11.863 -54.542  1.00  0.68           O  
ATOM   1414  N   ASP A 186     -44.370 -17.627 -53.738  1.00  0.85           N  
ATOM   1415  CA  ASP A 186     -43.737 -18.627 -52.884  1.00  0.87           C  
ATOM   1416  C   ASP A 186     -42.358 -19.010 -53.415  1.00  0.90           C  
ATOM   1417  CB  ASP A 186     -44.621 -19.871 -52.768  1.00  0.84           C  
ATOM   1418  O   ASP A 186     -41.483 -19.417 -52.648  1.00  0.90           O  
ATOM   1419  CG  ASP A 186     -45.805 -19.674 -51.839  1.00  0.78           C  
ATOM   1420  OD1 ASP A 186     -45.689 -18.909 -50.857  1.00  0.76           O  
ATOM   1421  OD2 ASP A 186     -46.863 -20.290 -52.088  1.00  0.80           O  
ATOM   1422  N   LEU A 187     -42.118 -18.704 -54.728  1.00  0.86           N  
ATOM   1423  CA  LEU A 187     -40.884 -19.125 -55.383  1.00  0.89           C  
ATOM   1424  C   LEU A 187     -39.777 -18.099 -55.165  1.00  0.90           C  
ATOM   1425  CB  LEU A 187     -41.117 -19.331 -56.882  1.00  0.87           C  
ATOM   1426  O   LEU A 187     -38.606 -18.376 -55.437  1.00  0.90           O  
ATOM   1427  CG  LEU A 187     -42.150 -20.391 -57.268  1.00  0.86           C  
ATOM   1428  CD1 LEU A 187     -42.250 -20.505 -58.785  1.00  0.83           C  
ATOM   1429  CD2 LEU A 187     -41.792 -21.738 -56.648  1.00  0.83           C  
ATOM   1430  N   VAL A 188     -40.147 -16.876 -54.623  1.00  0.87           N  
ATOM   1431  CA  VAL A 188     -39.165 -15.848 -54.294  1.00  0.88           C  
ATOM   1432  C   VAL A 188     -39.124 -15.637 -52.783  1.00  0.87           C  
ATOM   1433  CB  VAL A 188     -39.477 -14.515 -55.010  1.00  0.83           C  
ATOM   1434  O   VAL A 188     -38.656 -14.600 -52.307  1.00  0.83           O  
ATOM   1435  CG1 VAL A 188     -39.296 -14.658 -56.521  1.00  0.75           C  
ATOM   1436  CG2 VAL A 188     -40.895 -14.051 -54.680  1.00  0.75           C  
ATOM   1437  N   ARG A 189     -39.691 -16.534 -52.075  1.00  0.92           N  
ATOM   1438  CA  ARG A 189     -39.396 -16.553 -50.646  1.00  0.93           C  
ATOM   1439  C   ARG A 189     -37.937 -16.920 -50.393  1.00  0.95           C  
ATOM   1440  CB  ARG A 189     -40.317 -17.536 -49.920  1.00  0.92           C  
ATOM   1441  O   ARG A 189     -37.409 -17.848 -51.009  1.00  0.95           O  
ATOM   1442  CG  ARG A 189     -41.760 -17.067 -49.817  1.00  0.88           C  
ATOM   1443  CD  ARG A 189     -42.667 -18.153 -49.257  1.00  0.86           C  
ATOM   1444  NE  ARG A 189     -42.147 -18.699 -48.007  1.00  0.85           N  
ATOM   1445  NH1 ARG A 189     -43.970 -20.059 -47.601  1.00  0.83           N  
ATOM   1446  NH2 ARG A 189     -42.212 -20.021 -46.130  1.00  0.80           N  
ATOM   1447  CZ  ARG A 189     -42.778 -19.591 -47.249  1.00  0.81           C  
ATOM   1448  N   THR A 190     -37.273 -16.234 -49.494  1.00  0.94           N  
ATOM   1449  CA  THR A 190     -35.847 -16.364 -49.216  1.00  0.96           C  
ATOM   1450  C   THR A 190     -35.520 -17.767 -48.713  1.00  0.96           C  
ATOM   1451  CB  THR A 190     -35.383 -15.324 -48.179  1.00  0.95           C  
ATOM   1452  O   THR A 190     -34.501 -18.347 -49.093  1.00  0.96           O  
ATOM   1453  CG2 THR A 190     -35.429 -13.913 -48.758  1.00  0.93           C  
ATOM   1454  OG1 THR A 190     -36.239 -15.386 -47.032  1.00  0.93           O  
ATOM   1455  N   ASP A 191     -36.409 -18.374 -47.951  1.00  0.95           N  
ATOM   1456  CA  ASP A 191     -36.264 -19.732 -47.436  1.00  0.95           C  
ATOM   1457  C   ASP A 191     -36.447 -20.763 -48.548  1.00  0.96           C  
ATOM   1458  CB  ASP A 191     -37.267 -19.989 -46.310  1.00  0.94           C  
ATOM   1459  O   ASP A 191     -35.763 -21.788 -48.570  1.00  0.95           O  
ATOM   1460  CG  ASP A 191     -38.709 -19.795 -46.744  1.00  0.86           C  
ATOM   1461  OD1 ASP A 191     -38.977 -18.924 -47.600  1.00  0.83           O  
ATOM   1462  OD2 ASP A 191     -39.586 -20.519 -46.224  1.00  0.88           O  
ATOM   1463  N   TYR A 192     -37.309 -20.447 -49.522  1.00  0.94           N  
ATOM   1464  CA  TYR A 192     -37.489 -21.304 -50.688  1.00  0.95           C  
ATOM   1465  C   TYR A 192     -36.256 -21.274 -51.583  1.00  0.96           C  
ATOM   1466  CB  TYR A 192     -38.724 -20.875 -51.486  1.00  0.95           C  
ATOM   1467  O   TYR A 192     -35.727 -22.324 -51.958  1.00  0.95           O  
ATOM   1468  CG  TYR A 192     -39.005 -21.746 -52.686  1.00  0.94           C  
ATOM   1469  CD1 TYR A 192     -39.776 -22.901 -52.568  1.00  0.92           C  
ATOM   1470  CD2 TYR A 192     -38.499 -21.418 -53.939  1.00  0.92           C  
ATOM   1471  CE1 TYR A 192     -40.035 -23.708 -53.671  1.00  0.92           C  
ATOM   1472  CE2 TYR A 192     -38.753 -22.217 -55.049  1.00  0.91           C  
ATOM   1473  OH  TYR A 192     -39.775 -24.154 -56.000  1.00  0.90           O  
ATOM   1474  CZ  TYR A 192     -39.521 -23.358 -54.905  1.00  0.91           C  
ATOM   1475  N   VAL A 193     -35.750 -20.096 -51.869  1.00  0.95           N  
ATOM   1476  CA  VAL A 193     -34.541 -19.945 -52.672  1.00  0.96           C  
ATOM   1477  C   VAL A 193     -33.371 -20.644 -51.982  1.00  0.97           C  
ATOM   1478  CB  VAL A 193     -34.204 -18.457 -52.917  1.00  0.95           C  
ATOM   1479  O   VAL A 193     -32.635 -21.405 -52.613  1.00  0.97           O  
ATOM   1480  CG1 VAL A 193     -32.853 -18.318 -53.616  1.00  0.93           C  
ATOM   1481  CG2 VAL A 193     -35.305 -17.790 -53.738  1.00  0.93           C  
ATOM   1482  N   ALA A 194     -33.177 -20.593 -50.684  1.00  0.97           N  
ATOM   1483  CA  ALA A 194     -32.177 -21.313 -49.899  1.00  0.97           C  
ATOM   1484  C   ALA A 194     -32.356 -22.822 -50.036  1.00  0.97           C  
ATOM   1485  CB  ALA A 194     -32.256 -20.901 -48.431  1.00  0.97           C  
ATOM   1486  O   ALA A 194     -31.394 -23.545 -50.309  1.00  0.97           O  
ATOM   1487  N   GLY A 195     -33.624 -23.332 -49.990  1.00  0.97           N  
ATOM   1488  CA  GLY A 195     -33.939 -24.740 -50.175  1.00  0.97           C  
ATOM   1489  C   GLY A 195     -33.573 -25.258 -51.553  1.00  0.97           C  
ATOM   1490  O   GLY A 195     -32.995 -26.339 -51.682  1.00  0.97           O  
ATOM   1491  N   LYS A 196     -33.787 -24.411 -52.573  1.00  0.96           N  
ATOM   1492  CA  LYS A 196     -33.456 -24.803 -53.940  1.00  0.96           C  
ATOM   1493  C   LYS A 196     -31.949 -24.762 -54.175  1.00  0.97           C  
ATOM   1494  CB  LYS A 196     -34.168 -23.897 -54.946  1.00  0.96           C  
ATOM   1495  O   LYS A 196     -31.399 -25.622 -54.865  1.00  0.97           O  
ATOM   1496  CG  LYS A 196     -35.665 -24.148 -55.054  1.00  0.97           C  
ATOM   1497  CD  LYS A 196     -35.962 -25.571 -55.509  1.00  0.96           C  
ATOM   1498  CE  LYS A 196     -37.459 -25.840 -55.566  1.00  0.95           C  
ATOM   1499  NZ  LYS A 196     -37.758 -27.302 -55.629  1.00  0.93           N  
ATOM   1500  N   LEU A 197     -31.201 -23.905 -53.569  1.00  0.97           N  
ATOM   1501  CA  LEU A 197     -29.742 -23.889 -53.597  1.00  0.98           C  
ATOM   1502  C   LEU A 197     -29.172 -25.102 -52.870  1.00  0.98           C  
ATOM   1503  CB  LEU A 197     -29.207 -22.602 -52.964  1.00  0.98           C  
ATOM   1504  O   LEU A 197     -28.291 -25.788 -53.394  1.00  0.98           O  
ATOM   1505  CG  LEU A 197     -29.385 -21.321 -53.780  1.00  0.98           C  
ATOM   1506  CD1 LEU A 197     -29.096 -20.098 -52.916  1.00  0.97           C  
ATOM   1507  CD2 LEU A 197     -28.481 -21.339 -55.008  1.00  0.97           C  
ATOM   1508  N   LEU A 198     -29.748 -25.564 -51.746  1.00  0.98           N  
ATOM   1509  CA  LEU A 198     -29.347 -26.751 -50.998  1.00  0.98           C  
ATOM   1510  C   LEU A 198     -29.613 -28.018 -51.804  1.00  0.98           C  
ATOM   1511  CB  LEU A 198     -30.090 -26.818 -49.661  1.00  0.98           C  
ATOM   1512  O   LEU A 198     -28.740 -28.881 -51.918  1.00  0.97           O  
ATOM   1513  CG  LEU A 198     -29.816 -28.048 -48.794  1.00  0.98           C  
ATOM   1514  CD1 LEU A 198     -28.343 -28.104 -48.403  1.00  0.97           C  
ATOM   1515  CD2 LEU A 198     -30.704 -28.037 -47.554  1.00  0.97           C  
ATOM   1516  N   GLU A 199     -30.792 -28.076 -52.397  1.00  0.97           N  
ATOM   1517  CA  GLU A 199     -31.140 -29.186 -53.278  1.00  0.97           C  
ATOM   1518  C   GLU A 199     -30.131 -29.327 -54.414  1.00  0.97           C  
ATOM   1519  CB  GLU A 199     -32.550 -29.000 -53.847  1.00  0.96           C  
ATOM   1520  O   GLU A 199     -29.642 -30.426 -54.684  1.00  0.97           O  
ATOM   1521  CG  GLU A 199     -33.043 -30.182 -54.669  1.00  0.89           C  
ATOM   1522  CD  GLU A 199     -34.400 -29.942 -55.310  1.00  0.83           C  
ATOM   1523  OE1 GLU A 199     -35.069 -28.943 -54.961  1.00  0.87           O  
ATOM   1524  OE2 GLU A 199     -34.798 -30.760 -56.169  1.00  0.84           O  
ATOM   1525  N   ASN A 200     -29.815 -28.171 -55.057  1.00  0.97           N  
ATOM   1526  CA  ASN A 200     -28.855 -28.139 -56.156  1.00  0.98           C  
ATOM   1527  C   ASN A 200     -27.456 -28.530 -55.689  1.00  0.98           C  
ATOM   1528  CB  ASN A 200     -28.830 -26.755 -56.807  1.00  0.97           C  
ATOM   1529  O   ASN A 200     -26.768 -29.304 -56.357  1.00  0.97           O  
ATOM   1530  CG  ASN A 200     -27.941 -26.703 -58.034  1.00  0.92           C  
ATOM   1531  ND2 ASN A 200     -28.500 -27.051 -59.187  1.00  0.90           N  
ATOM   1532  OD1 ASN A 200     -26.761 -26.354 -57.946  1.00  0.90           O  
ATOM   1533  N   PHE A 201     -26.963 -28.152 -54.515  1.00  0.98           N  
ATOM   1534  CA  PHE A 201     -25.681 -28.532 -53.933  1.00  0.98           C  
ATOM   1535  C   PHE A 201     -25.639 -30.029 -53.647  1.00  0.97           C  
ATOM   1536  CB  PHE A 201     -25.419 -27.744 -52.645  1.00  0.98           C  
ATOM   1537  O   PHE A 201     -24.691 -30.714 -54.037  1.00  0.97           O  
ATOM   1538  CG  PHE A 201     -24.144 -28.130 -51.947  1.00  0.98           C  
ATOM   1539  CD1 PHE A 201     -22.933 -27.555 -52.313  1.00  0.97           C  
ATOM   1540  CD2 PHE A 201     -24.155 -29.068 -50.922  1.00  0.97           C  
ATOM   1541  CE1 PHE A 201     -21.750 -27.910 -51.668  1.00  0.97           C  
ATOM   1542  CE2 PHE A 201     -22.977 -29.428 -50.273  1.00  0.97           C  
ATOM   1543  CZ  PHE A 201     -21.776 -28.849 -50.648  1.00  0.97           C  
ATOM   1544  N   ASN A 202     -26.698 -30.593 -53.072  1.00  0.98           N  
ATOM   1545  CA  ASN A 202     -26.799 -32.007 -52.726  1.00  0.98           C  
ATOM   1546  C   ASN A 202     -26.705 -32.895 -53.964  1.00  0.97           C  
ATOM   1547  CB  ASN A 202     -28.101 -32.283 -51.972  1.00  0.97           C  
ATOM   1548  O   ASN A 202     -26.186 -34.011 -53.895  1.00  0.95           O  
ATOM   1549  CG  ASN A 202     -28.078 -31.751 -50.553  1.00  0.97           C  
ATOM   1550  ND2 ASN A 202     -29.256 -31.488 -49.999  1.00  0.97           N  
ATOM   1551  OD1 ASN A 202     -27.011 -31.576 -49.959  1.00  0.97           O  
ATOM   1552  N   SER A 203     -27.084 -32.357 -55.154  1.00  0.97           N  
ATOM   1553  CA  SER A 203     -26.970 -33.074 -56.420  1.00  0.97           C  
ATOM   1554  C   SER A 203     -25.547 -33.013 -56.964  1.00  0.96           C  
ATOM   1555  CB  SER A 203     -27.943 -32.499 -57.450  1.00  0.96           C  
ATOM   1556  O   SER A 203     -25.198 -33.751 -57.888  1.00  0.95           O  
ATOM   1557  OG  SER A 203     -27.480 -31.252 -57.939  1.00  0.92           O  
ATOM   1558  N   ARG A 204     -24.588 -32.186 -56.313  1.00  0.96           N  
ATOM   1559  CA  ARG A 204     -23.240 -31.930 -56.810  1.00  0.97           C  
ATOM   1560  C   ARG A 204     -22.194 -32.261 -55.751  1.00  0.96           C  
ATOM   1561  CB  ARG A 204     -23.098 -30.471 -57.249  1.00  0.96           C  
ATOM   1562  O   ARG A 204     -21.007 -31.982 -55.935  1.00  0.95           O  
ATOM   1563  CG  ARG A 204     -23.941 -30.107 -58.461  1.00  0.96           C  
ATOM   1564  CD  ARG A 204     -23.779 -28.642 -58.842  1.00  0.94           C  
ATOM   1565  NE  ARG A 204     -24.603 -28.291 -59.995  1.00  0.92           N  
ATOM   1566  NH1 ARG A 204     -23.416 -26.381 -60.523  1.00  0.90           N  
ATOM   1567  NH2 ARG A 204     -25.222 -27.000 -61.791  1.00  0.89           N  
ATOM   1568  CZ  ARG A 204     -24.412 -27.225 -60.767  1.00  0.91           C  
ATOM   1569  N   THR A 205     -22.495 -32.951 -54.693  1.00  0.96           N  
ATOM   1570  CA  THR A 205     -21.664 -33.201 -53.521  1.00  0.96           C  
ATOM   1571  C   THR A 205     -20.379 -33.925 -53.913  1.00  0.95           C  
ATOM   1572  CB  THR A 205     -22.421 -34.028 -52.465  1.00  0.93           C  
ATOM   1573  O   THR A 205     -19.318 -33.670 -53.340  1.00  0.94           O  
ATOM   1574  CG2 THR A 205     -23.460 -33.178 -51.742  1.00  0.81           C  
ATOM   1575  OG1 THR A 205     -23.081 -35.125 -53.110  1.00  0.85           O  
ATOM   1576  N   ALA A 206     -20.443 -34.749 -55.023  1.00  0.96           N  
ATOM   1577  CA  ALA A 206     -19.305 -35.521 -55.516  1.00  0.96           C  
ATOM   1578  C   ALA A 206     -18.205 -34.602 -56.040  1.00  0.96           C  
ATOM   1579  CB  ALA A 206     -19.752 -36.488 -56.610  1.00  0.95           C  
ATOM   1580  O   ALA A 206     -17.027 -34.965 -56.028  1.00  0.96           O  
ATOM   1581  N   SER A 207     -18.480 -33.335 -56.427  1.00  0.96           N  
ATOM   1582  CA  SER A 207     -17.538 -32.348 -56.945  1.00  0.97           C  
ATOM   1583  C   SER A 207     -16.906 -31.542 -55.816  1.00  0.97           C  
ATOM   1584  CB  SER A 207     -18.235 -31.406 -57.927  1.00  0.96           C  
ATOM   1585  O   SER A 207     -15.903 -30.854 -56.022  1.00  0.96           O  
ATOM   1586  OG  SER A 207     -18.815 -32.134 -58.996  1.00  0.90           O  
ATOM   1587  N   PHE A 208     -17.311 -31.624 -54.595  1.00  0.96           N  
ATOM   1588  CA  PHE A 208     -16.897 -30.823 -53.449  1.00  0.96           C  
ATOM   1589  C   PHE A 208     -16.656 -31.705 -52.230  1.00  0.95           C  
ATOM   1590  CB  PHE A 208     -17.950 -29.758 -53.127  1.00  0.96           C  
ATOM   1591  O   PHE A 208     -17.348 -31.577 -51.218  1.00  0.92           O  
ATOM   1592  CG  PHE A 208     -18.188 -28.781 -54.246  1.00  0.97           C  
ATOM   1593  CD1 PHE A 208     -17.345 -27.692 -54.427  1.00  0.96           C  
ATOM   1594  CD2 PHE A 208     -19.256 -28.952 -55.118  1.00  0.96           C  
ATOM   1595  CE1 PHE A 208     -17.563 -26.785 -55.463  1.00  0.95           C  
ATOM   1596  CE2 PHE A 208     -19.479 -28.051 -56.155  1.00  0.96           C  
ATOM   1597  CZ  PHE A 208     -18.632 -26.968 -56.325  1.00  0.95           C  
ATOM   1598  N   PRO A 209     -15.688 -32.660 -52.404  1.00  0.96           N  
ATOM   1599  CA  PRO A 209     -15.381 -33.565 -51.293  1.00  0.96           C  
ATOM   1600  C   PRO A 209     -15.001 -32.821 -50.015  1.00  0.96           C  
ATOM   1601  CB  PRO A 209     -14.200 -34.384 -51.820  1.00  0.95           C  
ATOM   1602  O   PRO A 209     -14.144 -31.933 -50.044  1.00  0.95           O  
ATOM   1603  CG  PRO A 209     -13.544 -33.500 -52.831  1.00  0.95           C  
ATOM   1604  CD  PRO A 209     -14.600 -32.651 -53.480  1.00  0.95           C  
ATOM   1605  N   GLY A 210     -15.679 -33.209 -48.840  1.00  0.95           N  
ATOM   1606  CA  GLY A 210     -15.464 -32.650 -47.515  1.00  0.96           C  
ATOM   1607  C   GLY A 210     -16.418 -31.519 -47.182  1.00  0.96           C  
ATOM   1608  O   GLY A 210     -16.556 -31.138 -46.017  1.00  0.96           O  
ATOM   1609  N   PHE A 211     -17.146 -31.011 -48.106  1.00  0.96           N  
ATOM   1610  CA  PHE A 211     -18.123 -29.961 -47.846  1.00  0.97           C  
ATOM   1611  C   PHE A 211     -19.500 -30.558 -47.580  1.00  0.96           C  
ATOM   1612  CB  PHE A 211     -18.193 -28.985 -49.024  1.00  0.97           C  
ATOM   1613  O   PHE A 211     -19.942 -31.457 -48.298  1.00  0.95           O  
ATOM   1614  CG  PHE A 211     -16.989 -28.090 -49.142  1.00  0.97           C  
ATOM   1615  CD1 PHE A 211     -16.945 -26.869 -48.481  1.00  0.97           C  
ATOM   1616  CD2 PHE A 211     -15.900 -28.470 -49.916  1.00  0.97           C  
ATOM   1617  CE1 PHE A 211     -15.832 -26.038 -48.588  1.00  0.96           C  
ATOM   1618  CE2 PHE A 211     -14.784 -27.645 -50.028  1.00  0.96           C  
ATOM   1619  CZ  PHE A 211     -14.753 -26.430 -49.365  1.00  0.96           C  
ATOM   1620  N   SER A 212     -20.187 -30.103 -46.649  1.00  0.96           N  
ATOM   1621  CA  SER A 212     -21.607 -30.296 -46.375  1.00  0.97           C  
ATOM   1622  C   SER A 212     -22.335 -28.960 -46.266  1.00  0.97           C  
ATOM   1623  CB  SER A 212     -21.800 -31.099 -45.088  1.00  0.96           C  
ATOM   1624  O   SER A 212     -21.728 -27.942 -45.929  1.00  0.97           O  
ATOM   1625  OG  SER A 212     -21.239 -30.416 -43.980  1.00  0.96           O  
ATOM   1626  N   MET A 213     -23.546 -29.000 -46.664  1.00  0.97           N  
ATOM   1627  CA  MET A 213     -24.424 -27.841 -46.534  1.00  0.97           C  
ATOM   1628  C   MET A 213     -25.739 -28.227 -45.865  1.00  0.96           C  
ATOM   1629  CB  MET A 213     -24.698 -27.216 -47.903  1.00  0.97           C  
ATOM   1630  O   MET A 213     -26.312 -29.275 -46.171  1.00  0.95           O  
ATOM   1631  CG  MET A 213     -25.457 -25.900 -47.835  1.00  0.95           C  
ATOM   1632  SD  MET A 213     -25.813 -25.208 -49.497  1.00  0.96           S  
ATOM   1633  CE  MET A 213     -24.125 -24.865 -50.069  1.00  0.92           C  
ATOM   1634  N   TYR A 214     -26.253 -27.490 -44.906  1.00  0.96           N  
ATOM   1635  CA  TYR A 214     -27.595 -27.625 -44.352  1.00  0.96           C  
ATOM   1636  C   TYR A 214     -28.277 -26.267 -44.238  1.00  0.97           C  
ATOM   1637  CB  TYR A 214     -27.546 -28.301 -42.979  1.00  0.96           C  
ATOM   1638  O   TYR A 214     -27.618 -25.227 -44.300  1.00  0.96           O  
ATOM   1639  CG  TYR A 214     -26.861 -27.473 -41.919  1.00  0.96           C  
ATOM   1640  CD1 TYR A 214     -25.483 -27.549 -41.730  1.00  0.95           C  
ATOM   1641  CD2 TYR A 214     -27.590 -26.615 -41.103  1.00  0.95           C  
ATOM   1642  CE1 TYR A 214     -24.847 -26.789 -40.754  1.00  0.93           C  
ATOM   1643  CE2 TYR A 214     -26.965 -25.850 -40.123  1.00  0.93           C  
ATOM   1644  OH  TYR A 214     -24.973 -25.189 -38.988  1.00  0.92           O  
ATOM   1645  CZ  TYR A 214     -25.596 -25.943 -39.957  1.00  0.93           C  
ATOM   1646  N   GLN A 215     -29.599 -26.218 -44.147  1.00  0.95           N  
ATOM   1647  CA  GLN A 215     -30.443 -25.028 -44.153  1.00  0.95           C  
ATOM   1648  C   GLN A 215     -31.044 -24.773 -42.773  1.00  0.95           C  
ATOM   1649  CB  GLN A 215     -31.557 -25.163 -45.193  1.00  0.95           C  
ATOM   1650  O   GLN A 215     -31.593 -25.685 -42.151  1.00  0.93           O  
ATOM   1651  CG  GLN A 215     -32.456 -23.939 -45.294  1.00  0.95           C  
ATOM   1652  CD  GLN A 215     -33.584 -24.120 -46.292  1.00  0.93           C  
ATOM   1653  NE2 GLN A 215     -34.448 -23.116 -46.400  1.00  0.93           N  
ATOM   1654  OE1 GLN A 215     -33.679 -25.154 -46.961  1.00  0.93           O  
ATOM   1655  N   ASP A 216     -30.934 -23.506 -42.335  1.00  0.91           N  
ATOM   1656  CA  ASP A 216     -31.704 -22.943 -41.230  1.00  0.92           C  
ATOM   1657  C   ASP A 216     -32.464 -21.694 -41.671  1.00  0.91           C  
ATOM   1658  CB  ASP A 216     -30.787 -22.612 -40.050  1.00  0.91           C  
ATOM   1659  O   ASP A 216     -31.883 -20.612 -41.773  1.00  0.90           O  
ATOM   1660  CG  ASP A 216     -31.546 -22.132 -38.826  1.00  0.90           C  
ATOM   1661  OD1 ASP A 216     -32.793 -22.222 -38.807  1.00  0.89           O  
ATOM   1662  OD2 ASP A 216     -30.892 -21.655 -37.873  1.00  0.90           O  
ATOM   1663  N   GLY A 217     -33.809 -21.860 -42.132  1.00  0.92           N  
ATOM   1664  CA  GLY A 217     -34.633 -20.812 -42.712  1.00  0.92           C  
ATOM   1665  C   GLY A 217     -34.081 -20.273 -44.019  1.00  0.93           C  
ATOM   1666  O   GLY A 217     -34.078 -20.974 -45.033  1.00  0.92           O  
ATOM   1667  N   ASN A 218     -33.647 -19.107 -44.110  1.00  0.94           N  
ATOM   1668  CA  ASN A 218     -33.082 -18.443 -45.280  1.00  0.95           C  
ATOM   1669  C   ASN A 218     -31.559 -18.384 -45.210  1.00  0.95           C  
ATOM   1670  CB  ASN A 218     -33.662 -17.036 -45.432  1.00  0.94           C  
ATOM   1671  O   ASN A 218     -30.926 -17.649 -45.970  1.00  0.95           O  
ATOM   1672  CG  ASN A 218     -33.326 -16.136 -44.258  1.00  0.90           C  
ATOM   1673  ND2 ASN A 218     -33.171 -14.845 -44.526  1.00  0.89           N  
ATOM   1674  OD1 ASN A 218     -33.207 -16.598 -43.120  1.00  0.87           O  
ATOM   1675  N   VAL A 219     -30.906 -19.079 -44.288  1.00  0.94           N  
ATOM   1676  CA  VAL A 219     -29.456 -19.175 -44.163  1.00  0.95           C  
ATOM   1677  C   VAL A 219     -29.001 -20.594 -44.498  1.00  0.95           C  
ATOM   1678  CB  VAL A 219     -28.980 -18.784 -42.746  1.00  0.95           C  
ATOM   1679  O   VAL A 219     -29.546 -21.568 -43.973  1.00  0.95           O  
ATOM   1680  CG1 VAL A 219     -27.458 -18.868 -42.645  1.00  0.94           C  
ATOM   1681  CG2 VAL A 219     -29.466 -17.380 -42.390  1.00  0.94           C  
ATOM   1682  N   LEU A 220     -28.026 -20.715 -45.377  1.00  0.96           N  
ATOM   1683  CA  LEU A 220     -27.298 -21.949 -45.648  1.00  0.97           C  
ATOM   1684  C   LEU A 220     -25.958 -21.961 -44.919  1.00  0.96           C  
ATOM   1685  CB  LEU A 220     -27.075 -22.121 -47.153  1.00  0.96           C  
ATOM   1686  O   LEU A 220     -25.146 -21.049 -45.089  1.00  0.96           O  
ATOM   1687  CG  LEU A 220     -28.333 -22.220 -48.018  1.00  0.96           C  
ATOM   1688  CD1 LEU A 220     -27.977 -22.053 -49.491  1.00  0.95           C  
ATOM   1689  CD2 LEU A 220     -29.042 -23.549 -47.780  1.00  0.95           C  
ATOM   1690  N   VAL A 221     -25.695 -22.948 -44.128  1.00  0.96           N  
ATOM   1691  CA  VAL A 221     -24.411 -23.144 -43.464  1.00  0.96           C  
ATOM   1692  C   VAL A 221     -23.550 -24.110 -44.276  1.00  0.96           C  
ATOM   1693  CB  VAL A 221     -24.592 -23.673 -42.023  1.00  0.96           C  
ATOM   1694  O   VAL A 221     -23.915 -25.274 -44.457  1.00  0.96           O  
ATOM   1695  CG1 VAL A 221     -23.245 -23.759 -41.307  1.00  0.95           C  
ATOM   1696  CG2 VAL A 221     -25.558 -22.781 -41.246  1.00  0.95           C  
ATOM   1697  N   VAL A 222     -22.473 -23.664 -44.792  1.00  0.97           N  
ATOM   1698  CA  VAL A 222     -21.458 -24.422 -45.517  1.00  0.97           C  
ATOM   1699  C   VAL A 222     -20.334 -24.824 -44.564  1.00  0.96           C  
ATOM   1700  CB  VAL A 222     -20.886 -23.614 -46.704  1.00  0.97           C  
ATOM   1701  O   VAL A 222     -19.622 -23.966 -44.037  1.00  0.96           O  
ATOM   1702  CG1 VAL A 222     -19.925 -24.471 -47.526  1.00  0.96           C  
ATOM   1703  CG2 VAL A 222     -22.018 -23.083 -47.581  1.00  0.96           C  
ATOM   1704  N   ASP A 223     -20.222 -26.098 -44.320  1.00  0.96           N  
ATOM   1705  CA  ASP A 223     -19.202 -26.669 -43.446  1.00  0.96           C  
ATOM   1706  C   ASP A 223     -18.179 -27.471 -44.246  1.00  0.96           C  
ATOM   1707  CB  ASP A 223     -19.846 -27.555 -42.377  1.00  0.95           C  
ATOM   1708  O   ASP A 223     -18.541 -28.201 -45.171  1.00  0.95           O  
ATOM   1709  CG  ASP A 223     -18.916 -27.852 -41.214  1.00  0.88           C  
ATOM   1710  OD1 ASP A 223     -17.717 -27.507 -41.288  1.00  0.86           O  
ATOM   1711  OD2 ASP A 223     -19.386 -28.439 -40.216  1.00  0.88           O  
ATOM   1712  N   ASN A 224     -16.887 -27.327 -43.998  1.00  0.96           N  
ATOM   1713  CA  ASN A 224     -15.794 -28.114 -44.559  1.00  0.96           C  
ATOM   1714  C   ASN A 224     -15.152 -29.011 -43.505  1.00  0.95           C  
ATOM   1715  CB  ASN A 224     -14.743 -27.199 -45.190  1.00  0.95           C  
ATOM   1716  O   ASN A 224     -14.285 -28.567 -42.750  1.00  0.93           O  
ATOM   1717  CG  ASN A 224     -13.660 -27.970 -45.920  1.00  0.94           C  
ATOM   1718  ND2 ASN A 224     -12.685 -27.252 -46.465  1.00  0.93           N  
ATOM   1719  OD1 ASN A 224     -13.701 -29.201 -45.995  1.00  0.93           O  
ATOM   1720  N   SER A 225     -15.529 -30.231 -43.594  1.00  0.94           N  
ATOM   1721  CA  SER A 225     -15.135 -31.228 -42.604  1.00  0.93           C  
ATOM   1722  C   SER A 225     -13.644 -31.535 -42.692  1.00  0.91           C  
ATOM   1723  CB  SER A 225     -15.941 -32.514 -42.787  1.00  0.91           C  
ATOM   1724  O   SER A 225     -13.056 -32.064 -41.746  1.00  0.89           O  
ATOM   1725  OG  SER A 225     -15.758 -33.041 -44.090  1.00  0.87           O  
ATOM   1726  N   ASN A 226     -12.870 -31.151 -43.718  1.00  0.93           N  
ATOM   1727  CA  ASN A 226     -11.441 -31.378 -43.901  1.00  0.92           C  
ATOM   1728  C   ASN A 226     -10.608 -30.333 -43.165  1.00  0.90           C  
ATOM   1729  CB  ASN A 226     -11.085 -31.388 -45.390  1.00  0.90           C  
ATOM   1730  O   ASN A 226      -9.381 -30.433 -43.114  1.00  0.87           O  
ATOM   1731  CG  ASN A 226     -11.719 -32.547 -46.134  1.00  0.83           C  
ATOM   1732  ND2 ASN A 226     -11.911 -32.381 -47.437  1.00  0.82           N  
ATOM   1733  OD1 ASN A 226     -12.033 -33.583 -45.542  1.00  0.80           O  
ATOM   1734  N   GLY A 227     -11.332 -29.230 -42.736  1.00  0.90           N  
ATOM   1735  CA  GLY A 227     -10.662 -28.168 -42.002  1.00  0.91           C  
ATOM   1736  C   GLY A 227      -9.854 -27.245 -42.894  1.00  0.89           C  
ATOM   1737  O   GLY A 227      -9.276 -26.265 -42.420  1.00  0.87           O  
ATOM   1738  N   ALA A 228      -9.733 -27.602 -44.149  1.00  0.87           N  
ATOM   1739  CA  ALA A 228      -9.010 -26.740 -45.080  1.00  0.89           C  
ATOM   1740  C   ALA A 228      -9.718 -25.399 -45.249  1.00  0.89           C  
ATOM   1741  CB  ALA A 228      -8.855 -27.430 -46.434  1.00  0.86           C  
ATOM   1742  O   ALA A 228     -10.944 -25.347 -45.366  1.00  0.89           O  
ATOM   1743  N   ASN A 229      -8.948 -24.330 -45.239  1.00  0.89           N  
ATOM   1744  CA  ASN A 229      -9.484 -23.015 -45.572  1.00  0.91           C  
ATOM   1745  C   ASN A 229     -10.074 -22.990 -46.979  1.00  0.93           C  
ATOM   1746  CB  ASN A 229      -8.402 -21.942 -45.431  1.00  0.87           C  
ATOM   1747  O   ASN A 229      -9.500 -23.562 -47.908  1.00  0.93           O  
ATOM   1748  CG  ASN A 229      -8.973 -20.538 -45.402  1.00  0.80           C  
ATOM   1749  ND2 ASN A 229      -8.098 -19.541 -45.470  1.00  0.83           N  
ATOM   1750  OD1 ASN A 229     -10.189 -20.350 -45.318  1.00  0.81           O  
ATOM   1751  N   TYR A 230     -11.139 -22.340 -47.174  1.00  0.93           N  
ATOM   1752  CA  TYR A 230     -11.790 -22.207 -48.472  1.00  0.95           C  
ATOM   1753  C   TYR A 230     -12.368 -20.808 -48.651  1.00  0.95           C  
ATOM   1754  CB  TYR A 230     -12.898 -23.253 -48.628  1.00  0.95           C  
ATOM   1755  O   TYR A 230     -12.743 -20.155 -47.675  1.00  0.94           O  
ATOM   1756  CG  TYR A 230     -14.041 -23.076 -47.659  1.00  0.96           C  
ATOM   1757  CD1 TYR A 230     -13.956 -23.560 -46.355  1.00  0.95           C  
ATOM   1758  CD2 TYR A 230     -15.208 -22.426 -48.045  1.00  0.96           C  
ATOM   1759  CE1 TYR A 230     -15.008 -23.401 -45.459  1.00  0.94           C  
ATOM   1760  CE2 TYR A 230     -16.267 -22.261 -47.157  1.00  0.94           C  
ATOM   1761  OH  TYR A 230     -17.201 -22.590 -44.985  1.00  0.93           O  
ATOM   1762  CZ  TYR A 230     -16.157 -22.750 -45.868  1.00  0.94           C  
ATOM   1763  N   ALA A 231     -12.418 -20.362 -50.000  1.00  0.95           N  
ATOM   1764  CA  ALA A 231     -13.131 -19.141 -50.370  1.00  0.95           C  
ATOM   1765  C   ALA A 231     -14.616 -19.418 -50.587  1.00  0.96           C  
ATOM   1766  CB  ALA A 231     -12.517 -18.527 -51.626  1.00  0.94           C  
ATOM   1767  O   ALA A 231     -14.981 -20.319 -51.345  1.00  0.96           O  
ATOM   1768  N   LEU A 232     -15.465 -18.697 -49.926  1.00  0.96           N  
ATOM   1769  CA  LEU A 232     -16.912 -18.669 -50.113  1.00  0.97           C  
ATOM   1770  C   LEU A 232     -17.360 -17.329 -50.686  1.00  0.96           C  
ATOM   1771  CB  LEU A 232     -17.630 -18.936 -48.788  1.00  0.97           C  
ATOM   1772  O   LEU A 232     -17.121 -16.280 -50.084  1.00  0.95           O  
ATOM   1773  CG  LEU A 232     -19.153 -19.062 -48.855  1.00  0.97           C  
ATOM   1774  CD1 LEU A 232     -19.548 -20.279 -49.684  1.00  0.97           C  
ATOM   1775  CD2 LEU A 232     -19.744 -19.149 -47.452  1.00  0.97           C  
ATOM   1776  N   THR A 233     -17.849 -17.339 -51.852  1.00  0.96           N  
ATOM   1777  CA  THR A 233     -18.388 -16.161 -52.523  1.00  0.96           C  
ATOM   1778  C   THR A 233     -19.769 -16.453 -53.102  1.00  0.96           C  
ATOM   1779  CB  THR A 233     -17.449 -15.678 -53.644  1.00  0.96           C  
ATOM   1780  O   THR A 233     -20.154 -17.615 -53.247  1.00  0.96           O  
ATOM   1781  CG2 THR A 233     -16.098 -15.248 -53.083  1.00  0.94           C  
ATOM   1782  OG1 THR A 233     -17.248 -16.742 -54.582  1.00  0.95           O  
ATOM   1783  N   THR A 234     -20.541 -15.458 -53.420  1.00  0.96           N  
ATOM   1784  CA  THR A 234     -21.857 -15.555 -54.042  1.00  0.96           C  
ATOM   1785  C   THR A 234     -21.940 -14.663 -55.277  1.00  0.94           C  
ATOM   1786  CB  THR A 234     -22.973 -15.171 -53.052  1.00  0.96           C  
ATOM   1787  O   THR A 234     -21.209 -13.676 -55.386  1.00  0.92           O  
ATOM   1788  CG2 THR A 234     -23.135 -16.231 -51.968  1.00  0.93           C  
ATOM   1789  OG1 THR A 234     -22.646 -13.919 -52.435  1.00  0.95           O  
ATOM   1790  N   VAL A 235     -22.690 -15.013 -56.197  1.00  0.96           N  
ATOM   1791  CA  VAL A 235     -23.153 -14.218 -57.330  1.00  0.97           C  
ATOM   1792  C   VAL A 235     -24.680 -14.194 -57.356  1.00  0.95           C  
ATOM   1793  CB  VAL A 235     -22.606 -14.764 -58.668  1.00  0.96           C  
ATOM   1794  O   VAL A 235     -25.324 -15.244 -57.293  1.00  0.94           O  
ATOM   1795  CG1 VAL A 235     -23.056 -13.886 -59.834  1.00  0.95           C  
ATOM   1796  CG2 VAL A 235     -21.082 -14.857 -58.622  1.00  0.95           C  
ATOM   1797  N   ASP A 236     -25.189 -12.963 -57.401  1.00  0.95           N  
ATOM   1798  CA  ASP A 236     -26.632 -12.781 -57.519  1.00  0.94           C  
ATOM   1799  C   ASP A 236     -26.968 -11.724 -58.569  1.00  0.86           C  
ATOM   1800  CB  ASP A 236     -27.237 -12.393 -56.169  1.00  0.94           C  
ATOM   1801  O   ASP A 236     -26.070 -11.158 -59.197  1.00  0.76           O  
ATOM   1802  CG  ASP A 236     -26.687 -11.085 -55.627  1.00  0.94           C  
ATOM   1803  OD1 ASP A 236     -26.209 -10.248 -56.423  1.00  0.92           O  
ATOM   1804  OD2 ASP A 236     -26.730 -10.890 -54.393  1.00  0.92           O  
ATOM   1805  N   GLY A 237     -28.099 -11.551 -59.083  1.00  0.88           N  
ATOM   1806  CA  GLY A 237     -28.531 -10.544 -60.039  1.00  0.88           C  
ATOM   1807  C   GLY A 237     -28.467  -9.132 -59.489  1.00  0.85           C  
ATOM   1808  O   GLY A 237     -28.780  -8.170 -60.194  1.00  0.79           O  
ATOM   1809  N   ALA A 238     -28.070  -9.003 -58.215  1.00  0.90           N  
ATOM   1810  CA  ALA A 238     -28.095  -7.727 -57.504  1.00  0.92           C  
ATOM   1811  C   ALA A 238     -26.716  -7.380 -56.950  1.00  0.90           C  
ATOM   1812  CB  ALA A 238     -29.123  -7.768 -56.375  1.00  0.89           C  
ATOM   1813  O   ALA A 238     -26.604  -6.735 -55.905  1.00  0.87           O  
ATOM   1814  N   ASP A 239     -25.557  -7.838 -57.642  1.00  0.90           N  
ATOM   1815  CA  ASP A 239     -24.158  -7.546 -57.342  1.00  0.90           C  
ATOM   1816  C   ASP A 239     -23.812  -7.937 -55.907  1.00  0.89           C  
ATOM   1817  CB  ASP A 239     -23.858  -6.064 -57.571  1.00  0.85           C  
ATOM   1818  O   ASP A 239     -23.036  -7.248 -55.241  1.00  0.86           O  
ATOM   1819  CG  ASP A 239     -23.918  -5.665 -59.035  1.00  0.79           C  
ATOM   1820  OD1 ASP A 239     -23.563  -6.489 -59.906  1.00  0.75           O  
ATOM   1821  OD2 ASP A 239     -24.322  -4.517 -59.320  1.00  0.84           O  
ATOM   1822  N   GLY A 240     -24.416  -9.053 -55.349  1.00  0.86           N  
ATOM   1823  CA  GLY A 240     -24.089  -9.667 -54.072  1.00  0.88           C  
ATOM   1824  C   GLY A 240     -24.899  -9.110 -52.917  1.00  0.86           C  
ATOM   1825  O   GLY A 240     -24.566  -9.337 -51.752  1.00  0.83           O  
ATOM   1826  N   GLN A 241     -25.960  -8.325 -53.166  1.00  0.90           N  
ATOM   1827  CA  GLN A 241     -26.798  -7.722 -52.134  1.00  0.91           C  
ATOM   1828  C   GLN A 241     -27.878  -8.694 -51.666  1.00  0.92           C  
ATOM   1829  CB  GLN A 241     -27.439  -6.432 -52.648  1.00  0.89           C  
ATOM   1830  O   GLN A 241     -28.251  -8.697 -50.491  1.00  0.91           O  
ATOM   1831  CG  GLN A 241     -26.439  -5.322 -52.938  1.00  0.83           C  
ATOM   1832  CD  GLN A 241     -27.106  -4.027 -53.364  1.00  0.78           C  
ATOM   1833  NE2 GLN A 241     -26.299  -3.037 -53.729  1.00  0.79           N  
ATOM   1834  OE1 GLN A 241     -28.336  -3.918 -53.365  1.00  0.82           O  
ATOM   1835  N   ASP A 242     -28.338  -9.574 -52.564  1.00  0.94           N  
ATOM   1836  CA  ASP A 242     -29.435 -10.495 -52.284  1.00  0.95           C  
ATOM   1837  C   ASP A 242     -28.920 -11.788 -51.656  1.00  0.96           C  
ATOM   1838  CB  ASP A 242     -30.215 -10.805 -53.563  1.00  0.94           C  
ATOM   1839  O   ASP A 242     -29.546 -12.335 -50.745  1.00  0.96           O  
ATOM   1840  CG  ASP A 242     -31.024  -9.623 -54.066  1.00  0.92           C  
ATOM   1841  OD1 ASP A 242     -31.084  -8.585 -53.372  1.00  0.91           O  
ATOM   1842  OD2 ASP A 242     -31.608  -9.730 -55.166  1.00  0.91           O  
ATOM   1843  N   LEU A 243     -27.754 -12.204 -52.019  1.00  0.95           N  
ATOM   1844  CA  LEU A 243     -27.084 -13.402 -51.526  1.00  0.96           C  
ATOM   1845  C   LEU A 243     -25.719 -13.058 -50.939  1.00  0.96           C  
ATOM   1846  CB  LEU A 243     -26.924 -14.428 -52.652  1.00  0.95           C  
ATOM   1847  O   LEU A 243     -24.770 -12.790 -51.679  1.00  0.95           O  
ATOM   1848  CG  LEU A 243     -26.488 -15.832 -52.232  1.00  0.93           C  
ATOM   1849  CD1 LEU A 243     -27.553 -16.478 -51.353  1.00  0.90           C  
ATOM   1850  CD2 LEU A 243     -26.204 -16.693 -53.458  1.00  0.90           C  
ATOM   1851  N   VAL A 244     -25.618 -13.073 -49.625  1.00  0.95           N  
ATOM   1852  CA  VAL A 244     -24.440 -12.608 -48.900  1.00  0.96           C  
ATOM   1853  C   VAL A 244     -23.662 -13.804 -48.357  1.00  0.96           C  
ATOM   1854  CB  VAL A 244     -24.824 -11.654 -47.747  1.00  0.95           C  
ATOM   1855  O   VAL A 244     -24.172 -14.559 -47.527  1.00  0.96           O  
ATOM   1856  CG1 VAL A 244     -23.574 -11.090 -47.074  1.00  0.94           C  
ATOM   1857  CG2 VAL A 244     -25.713 -10.523 -48.264  1.00  0.94           C  
ATOM   1858  N   ALA A 245     -22.442 -13.983 -48.824  1.00  0.96           N  
ATOM   1859  CA  ALA A 245     -21.507 -14.965 -48.282  1.00  0.96           C  
ATOM   1860  C   ALA A 245     -20.743 -14.395 -47.090  1.00  0.96           C  
ATOM   1861  CB  ALA A 245     -20.533 -15.425 -49.364  1.00  0.96           C  
ATOM   1862  O   ALA A 245     -20.077 -13.364 -47.207  1.00  0.96           O  
ATOM   1863  N   ILE A 246     -20.856 -15.042 -45.989  1.00  0.96           N  
ATOM   1864  CA  ILE A 246     -20.207 -14.669 -44.737  1.00  0.96           C  
ATOM   1865  C   ILE A 246     -19.270 -15.789 -44.289  1.00  0.96           C  
ATOM   1866  CB  ILE A 246     -21.242 -14.363 -43.632  1.00  0.96           C  
ATOM   1867  O   ILE A 246     -19.722 -16.879 -43.931  1.00  0.95           O  
ATOM   1868  CG1 ILE A 246     -22.251 -13.317 -44.121  1.00  0.95           C  
ATOM   1869  CG2 ILE A 246     -20.544 -13.894 -42.353  1.00  0.95           C  
ATOM   1870  CD1 ILE A 246     -23.397 -13.062 -43.151  1.00  0.93           C  
ATOM   1871  N   ARG A 247     -18.021 -15.481 -44.337  1.00  0.96           N  
ATOM   1872  CA  ARG A 247     -16.960 -16.288 -43.744  1.00  0.96           C  
ATOM   1873  C   ARG A 247     -16.279 -15.544 -42.601  1.00  0.95           C  
ATOM   1874  CB  ARG A 247     -15.926 -16.680 -44.803  1.00  0.93           C  
ATOM   1875  O   ARG A 247     -15.235 -14.918 -42.795  1.00  0.94           O  
ATOM   1876  CG  ARG A 247     -14.956 -17.758 -44.348  1.00  0.84           C  
ATOM   1877  CD  ARG A 247     -14.036 -18.202 -45.476  1.00  0.80           C  
ATOM   1878  NE  ARG A 247     -13.068 -19.197 -45.023  1.00  0.79           N  
ATOM   1879  NH1 ARG A 247     -12.023 -19.416 -47.071  1.00  0.75           N  
ATOM   1880  NH2 ARG A 247     -11.305 -20.646 -45.276  1.00  0.71           N  
ATOM   1881  CZ  ARG A 247     -12.134 -19.751 -45.791  1.00  0.73           C  
ATOM   1882  N   HIS A 248     -17.057 -15.504 -41.463  1.00  0.95           N  
ATOM   1883  CA  HIS A 248     -16.643 -14.936 -40.185  1.00  0.96           C  
ATOM   1884  C   HIS A 248     -16.275 -13.463 -40.329  1.00  0.95           C  
ATOM   1885  CB  HIS A 248     -15.462 -15.718 -39.608  1.00  0.95           C  
ATOM   1886  O   HIS A 248     -15.631 -12.890 -39.448  1.00  0.94           O  
ATOM   1887  CG  HIS A 248     -15.777 -17.149 -39.311  1.00  0.95           C  
ATOM   1888  CD2 HIS A 248     -15.366 -18.293 -39.907  1.00  0.92           C  
ATOM   1889  ND1 HIS A 248     -16.618 -17.529 -38.286  1.00  0.91           N  
ATOM   1890  CE1 HIS A 248     -16.709 -18.848 -38.265  1.00  0.91           C  
ATOM   1891  NE2 HIS A 248     -15.959 -19.336 -39.238  1.00  0.92           N  
ATOM   1892  N   LYS A 249     -16.653 -12.818 -41.414  1.00  0.96           N  
ATOM   1893  CA  LYS A 249     -16.420 -11.385 -41.562  1.00  0.96           C  
ATOM   1894  C   LYS A 249     -17.564 -10.717 -42.321  1.00  0.95           C  
ATOM   1895  CB  LYS A 249     -15.095 -11.127 -42.281  1.00  0.94           C  
ATOM   1896  O   LYS A 249     -17.995 -11.211 -43.365  1.00  0.94           O  
ATOM   1897  CG  LYS A 249     -14.721  -9.656 -42.382  1.00  0.90           C  
ATOM   1898  CD  LYS A 249     -13.364  -9.468 -43.046  1.00  0.89           C  
ATOM   1899  CE  LYS A 249     -13.002  -7.994 -43.175  1.00  0.86           C  
ATOM   1900  NZ  LYS A 249     -11.697  -7.803 -43.875  1.00  0.86           N  
ATOM   1901  N   VAL A 250     -18.008  -9.495 -41.838  1.00  0.95           N  
ATOM   1902  CA  VAL A 250     -18.961  -8.611 -42.501  1.00  0.95           C  
ATOM   1903  C   VAL A 250     -18.485  -7.164 -42.393  1.00  0.94           C  
ATOM   1904  CB  VAL A 250     -20.378  -8.752 -41.902  1.00  0.94           C  
ATOM   1905  O   VAL A 250     -17.700  -6.827 -41.504  1.00  0.93           O  
ATOM   1906  CG1 VAL A 250     -20.932 -10.154 -42.150  1.00  0.89           C  
ATOM   1907  CG2 VAL A 250     -20.358  -8.439 -40.406  1.00  0.89           C  
ATOM   1908  N   THR A 251     -18.998  -6.300 -43.259  1.00  0.93           N  
ATOM   1909  CA  THR A 251     -18.579  -4.903 -43.289  1.00  0.93           C  
ATOM   1910  C   THR A 251     -19.581  -4.022 -42.549  1.00  0.92           C  
ATOM   1911  CB  THR A 251     -18.420  -4.400 -44.736  1.00  0.91           C  
ATOM   1912  O   THR A 251     -19.256  -2.900 -42.155  1.00  0.90           O  
ATOM   1913  CG2 THR A 251     -17.200  -5.025 -45.405  1.00  0.81           C  
ATOM   1914  OG1 THR A 251     -19.591  -4.743 -45.487  1.00  0.85           O  
ATOM   1915  N   ASN A 252     -20.820  -4.446 -42.350  1.00  0.92           N  
ATOM   1916  CA  ASN A 252     -21.909  -3.744 -41.679  1.00  0.92           C  
ATOM   1917  C   ASN A 252     -22.829  -4.712 -40.940  1.00  0.93           C  
ATOM   1918  CB  ASN A 252     -22.710  -2.911 -42.682  1.00  0.88           C  
ATOM   1919  O   ASN A 252     -22.969  -5.869 -41.340  1.00  0.93           O  
ATOM   1920  CG  ASN A 252     -23.780  -2.067 -42.018  1.00  0.76           C  
ATOM   1921  ND2 ASN A 252     -24.651  -1.473 -42.825  1.00  0.73           N  
ATOM   1922  OD1 ASN A 252     -23.823  -1.950 -40.791  1.00  0.71           O  
ATOM   1923  N   LEU A 253     -23.554  -4.273 -39.948  1.00  0.94           N  
ATOM   1924  CA  LEU A 253     -24.463  -5.057 -39.119  1.00  0.94           C  
ATOM   1925  C   LEU A 253     -25.690  -5.488 -39.915  1.00  0.93           C  
ATOM   1926  CB  LEU A 253     -24.894  -4.253 -37.890  1.00  0.93           C  
ATOM   1927  O   LEU A 253     -26.238  -6.568 -39.683  1.00  0.91           O  
ATOM   1928  CG  LEU A 253     -23.825  -4.023 -36.820  1.00  0.91           C  
ATOM   1929  CD1 LEU A 253     -24.358  -3.101 -35.728  1.00  0.89           C  
ATOM   1930  CD2 LEU A 253     -23.366  -5.351 -36.229  1.00  0.89           C  
ATOM   1931  N   ASP A 254     -26.047  -4.725 -40.903  1.00  0.92           N  
ATOM   1932  CA  ASP A 254     -27.231  -4.980 -41.718  1.00  0.92           C  
ATOM   1933  C   ASP A 254     -27.043  -6.220 -42.588  1.00  0.92           C  
ATOM   1934  CB  ASP A 254     -27.552  -3.766 -42.593  1.00  0.90           C  
ATOM   1935  O   ASP A 254     -28.019  -6.801 -43.069  1.00  0.91           O  
ATOM   1936  CG  ASP A 254     -27.830  -2.510 -41.786  1.00  0.85           C  
ATOM   1937  OD1 ASP A 254     -28.354  -2.614 -40.656  1.00  0.84           O  
ATOM   1938  OD2 ASP A 254     -27.525  -1.406 -42.287  1.00  0.86           O  
ATOM   1939  N   THR A 255     -25.813  -6.726 -42.744  1.00  0.93           N  
ATOM   1940  CA  THR A 255     -25.491  -7.914 -43.527  1.00  0.93           C  
ATOM   1941  C   THR A 255     -25.489  -9.159 -42.645  1.00  0.93           C  
ATOM   1942  CB  THR A 255     -24.124  -7.771 -44.221  1.00  0.91           C  
ATOM   1943  O   THR A 255     -25.287 -10.273 -43.134  1.00  0.93           O  
ATOM   1944  CG2 THR A 255     -24.131  -6.616 -45.217  1.00  0.82           C  
ATOM   1945  OG1 THR A 255     -23.115  -7.529 -43.232  1.00  0.83           O  
ATOM   1946  N   LEU A 256     -25.716  -9.002 -41.363  1.00  0.94           N  
ATOM   1947  CA  LEU A 256     -25.798 -10.152 -40.469  1.00  0.94           C  
ATOM   1948  C   LEU A 256     -27.111 -10.902 -40.668  1.00  0.93           C  
ATOM   1949  CB  LEU A 256     -25.666  -9.707 -39.010  1.00  0.94           C  
ATOM   1950  O   LEU A 256     -28.182 -10.292 -40.686  1.00  0.92           O  
ATOM   1951  CG  LEU A 256     -24.278  -9.243 -38.565  1.00  0.93           C  
ATOM   1952  CD1 LEU A 256     -24.341  -8.656 -37.159  1.00  0.92           C  
ATOM   1953  CD2 LEU A 256     -23.284 -10.398 -38.625  1.00  0.91           C  
ATOM   1954  N   PRO A 257     -27.036 -12.192 -40.829  1.00  0.93           N  
ATOM   1955  CA  PRO A 257     -28.269 -12.973 -40.954  1.00  0.93           C  
ATOM   1956  C   PRO A 257     -29.073 -13.018 -39.657  1.00  0.92           C  
ATOM   1957  CB  PRO A 257     -27.765 -14.368 -41.333  1.00  0.92           C  
ATOM   1958  O   PRO A 257     -28.494 -13.019 -38.567  1.00  0.92           O  
ATOM   1959  CG  PRO A 257     -26.409 -14.467 -40.712  1.00  0.92           C  
ATOM   1960  CD  PRO A 257     -25.781 -13.103 -40.720  1.00  0.92           C  
ATOM   1961  N   ASN A 258     -30.404 -13.156 -39.817  1.00  0.92           N  
ATOM   1962  CA  ASN A 258     -31.318 -13.276 -38.686  1.00  0.91           C  
ATOM   1963  C   ASN A 258     -31.330 -14.694 -38.122  1.00  0.91           C  
ATOM   1964  CB  ASN A 258     -32.732 -12.855 -39.092  1.00  0.89           C  
ATOM   1965  O   ASN A 258     -32.009 -14.967 -37.131  1.00  0.90           O  
ATOM   1966  CG  ASN A 258     -33.328 -13.757 -40.154  1.00  0.82           C  
ATOM   1967  ND2 ASN A 258     -34.622 -13.601 -40.408  1.00  0.77           N  
ATOM   1968  OD1 ASN A 258     -32.632 -14.589 -40.742  1.00  0.76           O  
ATOM   1969  N   ARG A 259     -30.575 -15.621 -38.699  1.00  0.92           N  
ATOM   1970  CA  ARG A 259     -30.326 -16.985 -38.242  1.00  0.92           C  
ATOM   1971  C   ARG A 259     -28.865 -17.372 -38.444  1.00  0.93           C  
ATOM   1972  CB  ARG A 259     -31.236 -17.972 -38.975  1.00  0.91           C  
ATOM   1973  O   ARG A 259     -28.257 -17.016 -39.456  1.00  0.92           O  
ATOM   1974  CG  ARG A 259     -32.719 -17.750 -38.721  1.00  0.89           C  
ATOM   1975  CD  ARG A 259     -33.571 -18.831 -39.370  1.00  0.88           C  
ATOM   1976  NE  ARG A 259     -34.991 -18.640 -39.089  1.00  0.87           N  
ATOM   1977  NH1 ARG A 259     -35.542 -20.875 -39.281  1.00  0.83           N  
ATOM   1978  NH2 ARG A 259     -37.161 -19.328 -38.788  1.00  0.82           N  
ATOM   1979  CZ  ARG A 259     -35.895 -19.615 -39.054  1.00  0.85           C  
ATOM   1980  N   ALA A 260     -28.275 -18.070 -37.451  1.00  0.92           N  
ATOM   1981  CA  ALA A 260     -26.917 -18.606 -37.494  1.00  0.93           C  
ATOM   1982  C   ALA A 260     -26.728 -19.705 -36.454  1.00  0.92           C  
ATOM   1983  CB  ALA A 260     -25.898 -17.490 -37.277  1.00  0.93           C  
ATOM   1984  O   ALA A 260     -27.392 -19.705 -35.414  1.00  0.92           O  
ATOM   1985  N   PRO A 261     -25.825 -20.704 -36.796  1.00  0.91           N  
ATOM   1986  CA  PRO A 261     -25.507 -21.652 -35.726  1.00  0.92           C  
ATOM   1987  C   PRO A 261     -25.061 -20.961 -34.439  1.00  0.92           C  
ATOM   1988  CB  PRO A 261     -24.369 -22.486 -36.320  1.00  0.91           C  
ATOM   1989  O   PRO A 261     -24.265 -20.020 -34.484  1.00  0.92           O  
ATOM   1990  CG  PRO A 261     -24.489 -22.298 -37.798  1.00  0.90           C  
ATOM   1991  CD  PRO A 261     -24.970 -20.901 -38.064  1.00  0.90           C  
ATOM   1992  N   VAL A 262     -25.564 -21.466 -33.278  1.00  0.91           N  
ATOM   1993  CA  VAL A 262     -25.152 -20.967 -31.971  1.00  0.92           C  
ATOM   1994  C   VAL A 262     -23.637 -21.094 -31.823  1.00  0.92           C  
ATOM   1995  CB  VAL A 262     -25.864 -21.720 -30.825  1.00  0.91           C  
ATOM   1996  O   VAL A 262     -23.063 -22.142 -32.127  1.00  0.92           O  
ATOM   1997  CG1 VAL A 262     -25.358 -21.238 -29.466  1.00  0.89           C  
ATOM   1998  CG2 VAL A 262     -27.377 -21.541 -30.929  1.00  0.88           C  
ATOM   1999  N   GLY A 263     -23.048 -19.941 -31.431  1.00  0.93           N  
ATOM   2000  CA  GLY A 263     -21.607 -19.877 -31.240  1.00  0.93           C  
ATOM   2001  C   GLY A 263     -20.860 -19.427 -32.481  1.00  0.94           C  
ATOM   2002  O   GLY A 263     -19.651 -19.194 -32.434  1.00  0.93           O  
ATOM   2003  N   TYR A 264     -21.528 -19.316 -33.607  1.00  0.93           N  
ATOM   2004  CA  TYR A 264     -20.895 -18.767 -34.801  1.00  0.94           C  
ATOM   2005  C   TYR A 264     -20.411 -17.343 -34.557  1.00  0.95           C  
ATOM   2006  CB  TYR A 264     -21.868 -18.793 -35.984  1.00  0.94           C  
ATOM   2007  O   TYR A 264     -21.174 -16.492 -34.095  1.00  0.95           O  
ATOM   2008  CG  TYR A 264     -21.226 -18.447 -37.306  1.00  0.95           C  
ATOM   2009  CD1 TYR A 264     -20.554 -19.414 -38.050  1.00  0.94           C  
ATOM   2010  CD2 TYR A 264     -21.288 -17.153 -37.812  1.00  0.94           C  
ATOM   2011  CE1 TYR A 264     -19.959 -19.100 -39.268  1.00  0.93           C  
ATOM   2012  CE2 TYR A 264     -20.697 -16.828 -39.028  1.00  0.93           C  
ATOM   2013  OH  TYR A 264     -19.449 -17.489 -40.952  1.00  0.91           O  
ATOM   2014  CZ  TYR A 264     -20.036 -17.806 -39.748  1.00  0.93           C  
ATOM   2015  N   LYS A 265     -19.160 -17.083 -34.855  1.00  0.95           N  
ATOM   2016  CA  LYS A 265     -18.524 -15.792 -34.608  1.00  0.95           C  
ATOM   2017  C   LYS A 265     -18.285 -15.039 -35.913  1.00  0.95           C  
ATOM   2018  CB  LYS A 265     -17.203 -15.979 -33.861  1.00  0.95           C  
ATOM   2019  O   LYS A 265     -17.837 -15.624 -36.901  1.00  0.95           O  
ATOM   2020  CG  LYS A 265     -17.361 -16.530 -32.451  1.00  0.94           C  
ATOM   2021  CD  LYS A 265     -16.027 -16.581 -31.718  1.00  0.93           C  
ATOM   2022  CE  LYS A 265     -16.190 -17.096 -30.294  1.00  0.92           C  
ATOM   2023  NZ  LYS A 265     -14.918 -16.992 -29.518  1.00  0.90           N  
ATOM   2024  N   VAL A 266     -18.519 -13.716 -35.894  1.00  0.96           N  
ATOM   2025  CA  VAL A 266     -18.350 -12.828 -37.039  1.00  0.96           C  
ATOM   2026  C   VAL A 266     -17.579 -11.579 -36.616  1.00  0.96           C  
ATOM   2027  CB  VAL A 266     -19.710 -12.432 -37.656  1.00  0.94           C  
ATOM   2028  O   VAL A 266     -17.906 -10.953 -35.606  1.00  0.96           O  
ATOM   2029  CG1 VAL A 266     -19.513 -11.452 -38.811  1.00  0.78           C  
ATOM   2030  CG2 VAL A 266     -20.464 -13.674 -38.127  1.00  0.78           C  
ATOM   2031  N   GLN A 267     -16.570 -11.307 -37.356  1.00  0.96           N  
ATOM   2032  CA  GLN A 267     -15.897 -10.015 -37.267  1.00  0.96           C  
ATOM   2033  C   GLN A 267     -16.667  -8.941 -38.029  1.00  0.96           C  
ATOM   2034  CB  GLN A 267     -14.467 -10.116 -37.802  1.00  0.95           C  
ATOM   2035  O   GLN A 267     -16.901  -9.073 -39.232  1.00  0.95           O  
ATOM   2036  CG  GLN A 267     -13.634  -8.863 -37.570  1.00  0.93           C  
ATOM   2037  CD  GLN A 267     -12.241  -8.967 -38.162  1.00  0.90           C  
ATOM   2038  NE2 GLN A 267     -11.231  -8.636 -37.364  1.00  0.89           N  
ATOM   2039  OE1 GLN A 267     -12.073  -9.342 -39.327  1.00  0.89           O  
ATOM   2040  N   VAL A 268     -17.060  -7.905 -37.423  1.00  0.96           N  
ATOM   2041  CA  VAL A 268     -17.598  -6.706 -38.058  1.00  0.96           C  
ATOM   2042  C   VAL A 268     -16.486  -5.676 -38.241  1.00  0.95           C  
ATOM   2043  CB  VAL A 268     -18.757  -6.100 -37.236  1.00  0.95           C  
ATOM   2044  O   VAL A 268     -15.899  -5.206 -37.263  1.00  0.94           O  
ATOM   2045  CG1 VAL A 268     -19.401  -4.936 -37.988  1.00  0.93           C  
ATOM   2046  CG2 VAL A 268     -19.797  -7.171 -36.911  1.00  0.93           C  
ATOM   2047  N   TRP A 269     -16.197  -5.370 -39.489  1.00  0.94           N  
ATOM   2048  CA  TRP A 269     -15.159  -4.403 -39.832  1.00  0.94           C  
ATOM   2049  C   TRP A 269     -15.585  -3.545 -41.018  1.00  0.91           C  
ATOM   2050  CB  TRP A 269     -13.842  -5.116 -40.148  1.00  0.92           C  
ATOM   2051  O   TRP A 269     -15.481  -3.972 -42.170  1.00  0.86           O  
ATOM   2052  CG  TRP A 269     -12.678  -4.190 -40.335  1.00  0.89           C  
ATOM   2053  CD1 TRP A 269     -12.660  -2.838 -40.134  1.00  0.83           C  
ATOM   2054  CD2 TRP A 269     -11.362  -4.549 -40.767  1.00  0.84           C  
ATOM   2055  CE2 TRP A 269     -10.596  -3.363 -40.804  1.00  0.85           C  
ATOM   2056  CE3 TRP A 269     -10.754  -5.760 -41.125  1.00  0.77           C  
ATOM   2057  NE1 TRP A 269     -11.410  -2.334 -40.414  1.00  0.79           N  
ATOM   2058  CH2 TRP A 269      -8.683  -4.551 -41.531  1.00  0.82           C  
ATOM   2059  CZ2 TRP A 269      -9.252  -3.353 -41.186  1.00  0.82           C  
ATOM   2060  CZ3 TRP A 269      -9.417  -5.748 -41.504  1.00  0.81           C  
ATOM   2061  N   PRO A 270     -16.096  -2.288 -40.713  1.00  0.90           N  
ATOM   2062  CA  PRO A 270     -16.517  -1.387 -41.788  1.00  0.90           C  
ATOM   2063  C   PRO A 270     -15.394  -1.081 -42.776  1.00  0.90           C  
ATOM   2064  CB  PRO A 270     -16.946  -0.122 -41.040  1.00  0.89           C  
ATOM   2065  O   PRO A 270     -14.257  -0.833 -42.366  1.00  0.90           O  
ATOM   2066  CG  PRO A 270     -17.284  -0.590 -39.661  1.00  0.88           C  
ATOM   2067  CD  PRO A 270     -16.354  -1.711 -39.296  1.00  0.89           C  
ATOM   2068  N   THR A 271     -15.711  -1.101 -44.058  1.00  0.87           N  
ATOM   2069  CA  THR A 271     -14.755  -0.800 -45.118  1.00  0.89           C  
ATOM   2070  C   THR A 271     -14.177   0.602 -44.943  1.00  0.88           C  
ATOM   2071  CB  THR A 271     -15.406  -0.919 -46.508  1.00  0.86           C  
ATOM   2072  O   THR A 271     -14.923   1.575 -44.813  1.00  0.87           O  
ATOM   2073  CG2 THR A 271     -14.384  -0.689 -47.616  1.00  0.79           C  
ATOM   2074  OG1 THR A 271     -15.967  -2.229 -46.656  1.00  0.85           O  
ATOM   2075  N   GLY A 272     -12.908   0.724 -44.974  1.00  0.88           N  
ATOM   2076  CA  GLY A 272     -12.205   1.992 -44.864  1.00  0.90           C  
ATOM   2077  C   GLY A 272     -12.008   2.442 -43.428  1.00  0.88           C  
ATOM   2078  O   GLY A 272     -11.356   3.457 -43.175  1.00  0.86           O  
ATOM   2079  N   SER A 273     -12.542   1.753 -42.416  1.00  0.89           N  
ATOM   2080  CA  SER A 273     -12.322   2.051 -41.004  1.00  0.90           C  
ATOM   2081  C   SER A 273     -10.954   1.561 -40.543  1.00  0.89           C  
ATOM   2082  CB  SER A 273     -13.416   1.416 -40.145  1.00  0.87           C  
ATOM   2083  O   SER A 273     -10.370   0.664 -41.156  1.00  0.88           O  
ATOM   2084  OG  SER A 273     -14.698   1.862 -40.554  1.00  0.72           O  
ATOM   2085  N   LYS A 274     -10.376   2.147 -39.488  1.00  0.90           N  
ATOM   2086  CA  LYS A 274      -9.134   1.708 -38.859  1.00  0.91           C  
ATOM   2087  C   LYS A 274      -9.299   0.333 -38.219  1.00  0.92           C  
ATOM   2088  CB  LYS A 274      -8.674   2.723 -37.811  1.00  0.90           C  
ATOM   2089  O   LYS A 274     -10.395  -0.029 -37.786  1.00  0.91           O  
ATOM   2090  CG  LYS A 274      -8.315   4.086 -38.385  1.00  0.89           C  
ATOM   2091  CD  LYS A 274      -7.797   5.027 -37.306  1.00  0.87           C  
ATOM   2092  CE  LYS A 274      -7.438   6.392 -37.878  1.00  0.87           C  
ATOM   2093  NZ  LYS A 274      -6.911   7.313 -36.827  1.00  0.88           N  
ATOM   2094  N   PRO A 275      -8.192  -0.438 -38.109  1.00  0.88           N  
ATOM   2095  CA  PRO A 275      -8.258  -1.772 -37.508  1.00  0.90           C  
ATOM   2096  C   PRO A 275      -8.814  -1.752 -36.086  1.00  0.91           C  
ATOM   2097  CB  PRO A 275      -6.799  -2.235 -37.518  1.00  0.88           C  
ATOM   2098  O   PRO A 275      -9.446  -2.719 -35.653  1.00  0.91           O  
ATOM   2099  CG  PRO A 275      -6.192  -1.560 -38.705  1.00  0.87           C  
ATOM   2100  CD  PRO A 275      -6.777  -0.181 -38.821  1.00  0.88           C  
ATOM   2101  N   GLU A 276      -8.751  -0.698 -35.390  1.00  0.89           N  
ATOM   2102  CA  GLU A 276      -9.217  -0.464 -34.026  1.00  0.90           C  
ATOM   2103  C   GLU A 276     -10.738  -0.352 -33.974  1.00  0.90           C  
ATOM   2104  CB  GLU A 276      -8.576   0.800 -33.448  1.00  0.87           C  
ATOM   2105  O   GLU A 276     -11.329  -0.355 -32.892  1.00  0.88           O  
ATOM   2106  CG  GLU A 276      -7.055   0.764 -33.426  1.00  0.83           C  
ATOM   2107  CD  GLU A 276      -6.425   1.177 -34.746  1.00  0.79           C  
ATOM   2108  OE1 GLU A 276      -7.170   1.499 -35.700  1.00  0.82           O  
ATOM   2109  OE2 GLU A 276      -5.177   1.178 -34.829  1.00  0.81           O  
ATOM   2110  N   SER A 277     -11.384  -0.245 -35.075  1.00  0.90           N  
ATOM   2111  CA  SER A 277     -12.837  -0.117 -35.128  1.00  0.92           C  
ATOM   2112  C   SER A 277     -13.502  -1.468 -35.371  1.00  0.92           C  
ATOM   2113  CB  SER A 277     -13.249   0.868 -36.223  1.00  0.89           C  
ATOM   2114  O   SER A 277     -14.712  -1.539 -35.594  1.00  0.91           O  
ATOM   2115  OG  SER A 277     -12.597   2.114 -36.050  1.00  0.84           O  
ATOM   2116  N   ARG A 278     -12.762  -2.541 -35.410  1.00  0.95           N  
ATOM   2117  CA  ARG A 278     -13.339  -3.866 -35.610  1.00  0.95           C  
ATOM   2118  C   ARG A 278     -13.831  -4.454 -34.291  1.00  0.96           C  
ATOM   2119  CB  ARG A 278     -12.318  -4.806 -36.254  1.00  0.92           C  
ATOM   2120  O   ARG A 278     -13.230  -4.221 -33.240  1.00  0.95           O  
ATOM   2121  CG  ARG A 278     -11.149  -5.160 -35.348  1.00  0.85           C  
ATOM   2122  CD  ARG A 278     -10.098  -5.984 -36.080  1.00  0.84           C  
ATOM   2123  NE  ARG A 278      -9.006  -6.374 -35.192  1.00  0.80           N  
ATOM   2124  NH1 ARG A 278      -7.679  -7.246 -36.871  1.00  0.78           N  
ATOM   2125  NH2 ARG A 278      -6.954  -7.277 -34.696  1.00  0.74           N  
ATOM   2126  CZ  ARG A 278      -7.882  -6.965 -35.588  1.00  0.74           C  
ATOM   2127  N   TYR A 279     -14.821  -5.209 -34.265  1.00  0.95           N  
ATOM   2128  CA  TYR A 279     -15.333  -5.941 -33.111  1.00  0.96           C  
ATOM   2129  C   TYR A 279     -15.891  -7.296 -33.528  1.00  0.96           C  
ATOM   2130  CB  TYR A 279     -16.416  -5.127 -32.396  1.00  0.95           C  
ATOM   2131  O   TYR A 279     -16.065  -7.562 -34.720  1.00  0.95           O  
ATOM   2132  CG  TYR A 279     -17.596  -4.786 -33.273  1.00  0.95           C  
ATOM   2133  CD1 TYR A 279     -17.551  -3.700 -34.144  1.00  0.93           C  
ATOM   2134  CD2 TYR A 279     -18.760  -5.547 -33.231  1.00  0.93           C  
ATOM   2135  CE1 TYR A 279     -18.636  -3.380 -34.953  1.00  0.92           C  
ATOM   2136  CE2 TYR A 279     -19.852  -5.236 -34.035  1.00  0.92           C  
ATOM   2137  OH  TYR A 279     -20.859  -3.841 -35.689  1.00  0.91           O  
ATOM   2138  CZ  TYR A 279     -19.781  -4.153 -34.891  1.00  0.92           C  
ATOM   2139  N   TRP A 280     -16.046  -8.137 -32.616  1.00  0.96           N  
ATOM   2140  CA  TRP A 280     -16.516  -9.501 -32.837  1.00  0.97           C  
ATOM   2141  C   TRP A 280     -17.893  -9.709 -32.216  1.00  0.96           C  
ATOM   2142  CB  TRP A 280     -15.523 -10.513 -32.259  1.00  0.96           C  
ATOM   2143  O   TRP A 280     -18.151  -9.260 -31.097  1.00  0.95           O  
ATOM   2144  CG  TRP A 280     -14.237 -10.609 -33.025  1.00  0.94           C  
ATOM   2145  CD1 TRP A 280     -13.130  -9.820 -32.879  1.00  0.90           C  
ATOM   2146  CD2 TRP A 280     -13.928 -11.547 -34.060  1.00  0.90           C  
ATOM   2147  CE2 TRP A 280     -12.614 -11.269 -34.498  1.00  0.90           C  
ATOM   2148  CE3 TRP A 280     -14.635 -12.598 -34.660  1.00  0.89           C  
ATOM   2149  NE1 TRP A 280     -12.150 -10.212 -33.762  1.00  0.91           N  
ATOM   2150  CH2 TRP A 280     -12.706 -13.027 -36.079  1.00  0.90           C  
ATOM   2151  CZ2 TRP A 280     -11.992 -12.005 -35.509  1.00  0.90           C  
ATOM   2152  CZ3 TRP A 280     -14.014 -13.329 -35.667  1.00  0.90           C  
ATOM   2153  N   LEU A 281     -18.751 -10.375 -32.971  1.00  0.96           N  
ATOM   2154  CA  LEU A 281     -20.075 -10.805 -32.534  1.00  0.96           C  
ATOM   2155  C   LEU A 281     -20.184 -12.326 -32.548  1.00  0.96           C  
ATOM   2156  CB  LEU A 281     -21.159 -10.196 -33.426  1.00  0.96           C  
ATOM   2157  O   LEU A 281     -19.611 -12.986 -33.419  1.00  0.95           O  
ATOM   2158  CG  LEU A 281     -21.210  -8.668 -33.483  1.00  0.95           C  
ATOM   2159  CD1 LEU A 281     -22.295  -8.210 -34.452  1.00  0.93           C  
ATOM   2160  CD2 LEU A 281     -21.447  -8.088 -32.093  1.00  0.93           C  
ATOM   2161  N   GLN A 282     -20.950 -12.855 -31.659  1.00  0.95           N  
ATOM   2162  CA  GLN A 282     -21.309 -14.267 -31.563  1.00  0.95           C  
ATOM   2163  C   GLN A 282     -22.823 -14.451 -31.578  1.00  0.95           C  
ATOM   2164  CB  GLN A 282     -20.716 -14.887 -30.297  1.00  0.95           C  
ATOM   2165  O   GLN A 282     -23.550 -13.713 -30.910  1.00  0.94           O  
ATOM   2166  CG  GLN A 282     -20.998 -16.376 -30.152  1.00  0.92           C  
ATOM   2167  CD  GLN A 282     -20.269 -17.000 -28.977  1.00  0.89           C  
ATOM   2168  NE2 GLN A 282     -20.975 -17.825 -28.211  1.00  0.88           N  
ATOM   2169  OE1 GLN A 282     -19.081 -16.743 -28.759  1.00  0.89           O  
ATOM   2170  N   ALA A 283     -23.219 -15.402 -32.425  1.00  0.94           N  
ATOM   2171  CA  ALA A 283     -24.626 -15.789 -32.471  1.00  0.94           C  
ATOM   2172  C   ALA A 283     -25.033 -16.530 -31.200  1.00  0.93           C  
ATOM   2173  CB  ALA A 283     -24.901 -16.654 -33.698  1.00  0.93           C  
ATOM   2174  O   ALA A 283     -24.560 -17.640 -30.943  1.00  0.92           O  
ATOM   2175  N   GLU A 284     -25.952 -15.891 -30.463  1.00  0.93           N  
ATOM   2176  CA  GLU A 284     -26.609 -16.508 -29.315  1.00  0.91           C  
ATOM   2177  C   GLU A 284     -28.089 -16.753 -29.592  1.00  0.88           C  
ATOM   2178  CB  GLU A 284     -26.445 -15.636 -28.068  1.00  0.90           C  
ATOM   2179  O   GLU A 284     -28.768 -15.901 -30.169  1.00  0.84           O  
ATOM   2180  CG  GLU A 284     -25.027 -15.614 -27.514  1.00  0.86           C  
ATOM   2181  CD  GLU A 284     -24.924 -14.943 -26.154  1.00  0.84           C  
ATOM   2182  OE1 GLU A 284     -25.943 -14.405 -25.664  1.00  0.83           O  
ATOM   2183  OE2 GLU A 284     -23.816 -14.953 -25.574  1.00  0.85           O  
ATOM   2184  N   SER A 285     -28.538 -17.996 -29.483  1.00  0.82           N  
ATOM   2185  CA  SER A 285     -29.951 -18.284 -29.703  1.00  0.80           C  
ATOM   2186  C   SER A 285     -30.778 -17.974 -28.460  1.00  0.80           C  
ATOM   2187  CB  SER A 285     -30.145 -19.748 -30.102  1.00  0.75           C  
ATOM   2188  O   SER A 285     -30.470 -18.454 -27.367  1.00  0.74           O  
ATOM   2189  OG  SER A 285     -31.503 -20.010 -30.412  1.00  0.70           O  
ATOM   2190  N   GLN A 286     -31.962 -17.239 -28.609  1.00  0.66           N  
ATOM   2191  CA  GLN A 286     -32.901 -17.099 -27.500  1.00  0.68           C  
ATOM   2192  C   GLN A 286     -34.065 -18.076 -27.638  1.00  0.65           C  
ATOM   2193  CB  GLN A 286     -33.426 -15.665 -27.419  1.00  0.57           C  
ATOM   2194  O   GLN A 286     -34.502 -18.672 -26.652  1.00  0.60           O  
ATOM   2195  CG  GLN A 286     -32.451 -14.688 -26.775  1.00  0.51           C  
ATOM   2196  CD  GLN A 286     -33.065 -13.323 -26.527  1.00  0.50           C  
ATOM   2197  NE2 GLN A 286     -32.332 -12.461 -25.830  1.00  0.45           N  
ATOM   2198  OE1 GLN A 286     -34.188 -13.045 -26.960  1.00  0.59           O  
ATOM   2199  N   ASP A 287     -34.583 -18.220 -28.865  1.00  0.73           N  
ATOM   2200  CA  ASP A 287     -35.906 -18.822 -28.992  1.00  0.73           C  
ATOM   2201  C   ASP A 287     -35.962 -19.778 -30.182  1.00  0.71           C  
ATOM   2202  CB  ASP A 287     -36.978 -17.740 -29.136  1.00  0.67           C  
ATOM   2203  O   ASP A 287     -37.047 -20.135 -30.647  1.00  0.67           O  
ATOM   2204  CG  ASP A 287     -36.849 -16.945 -30.424  1.00  0.63           C  
ATOM   2205  OD1 ASP A 287     -35.891 -17.180 -31.192  1.00  0.59           O  
ATOM   2206  OD2 ASP A 287     -37.711 -16.075 -30.672  1.00  0.63           O  
ATOM   2207  N   GLY A 288     -34.972 -20.286 -30.705  1.00  0.68           N  
ATOM   2208  CA  GLY A 288     -34.818 -21.223 -31.807  1.00  0.67           C  
ATOM   2209  C   GLY A 288     -35.216 -20.637 -33.148  1.00  0.67           C  
ATOM   2210  O   GLY A 288     -34.983 -21.249 -34.193  1.00  0.63           O  
ATOM   2211  N   SER A 289     -35.705 -19.342 -33.229  1.00  0.75           N  
ATOM   2212  CA  SER A 289     -36.162 -18.793 -34.502  1.00  0.75           C  
ATOM   2213  C   SER A 289     -35.305 -17.609 -34.933  1.00  0.76           C  
ATOM   2214  CB  SER A 289     -37.627 -18.365 -34.405  1.00  0.70           C  
ATOM   2215  O   SER A 289     -35.164 -17.340 -36.128  1.00  0.73           O  
ATOM   2216  OG  SER A 289     -37.774 -17.274 -33.513  1.00  0.67           O  
ATOM   2217  N   LYS A 290     -34.680 -16.906 -33.988  1.00  0.84           N  
ATOM   2218  CA  LYS A 290     -33.860 -15.728 -34.260  1.00  0.85           C  
ATOM   2219  C   LYS A 290     -32.595 -15.730 -33.406  1.00  0.87           C  
ATOM   2220  CB  LYS A 290     -34.659 -14.448 -34.009  1.00  0.82           C  
ATOM   2221  O   LYS A 290     -32.645 -16.036 -32.213  1.00  0.86           O  
ATOM   2222  CG  LYS A 290     -35.825 -14.249 -34.966  1.00  0.76           C  
ATOM   2223  CD  LYS A 290     -36.540 -12.929 -34.709  1.00  0.75           C  
ATOM   2224  CE  LYS A 290     -37.719 -12.737 -35.653  1.00  0.71           C  
ATOM   2225  NZ  LYS A 290     -38.429 -11.448 -35.399  1.00  0.70           N  
ATOM   2226  N   VAL A 291     -31.564 -15.433 -34.010  1.00  0.90           N  
ATOM   2227  CA  VAL A 291     -30.291 -15.277 -33.313  1.00  0.91           C  
ATOM   2228  C   VAL A 291     -30.154 -13.845 -32.802  1.00  0.91           C  
ATOM   2229  CB  VAL A 291     -29.097 -15.634 -34.226  1.00  0.87           C  
ATOM   2230  O   VAL A 291     -30.506 -12.892 -33.502  1.00  0.91           O  
ATOM   2231  CG1 VAL A 291     -28.870 -14.543 -35.270  1.00  0.74           C  
ATOM   2232  CG2 VAL A 291     -27.835 -15.850 -33.392  1.00  0.74           C  
ATOM   2233  N   THR A 292     -29.670 -13.722 -31.569  1.00  0.91           N  
ATOM   2234  CA  THR A 292     -29.125 -12.469 -31.057  1.00  0.92           C  
ATOM   2235  C   THR A 292     -27.605 -12.447 -31.189  1.00  0.93           C  
ATOM   2236  CB  THR A 292     -29.519 -12.248 -29.585  1.00  0.90           C  
ATOM   2237  O   THR A 292     -26.926 -13.385 -30.765  1.00  0.93           O  
ATOM   2238  CG2 THR A 292     -29.011 -10.903 -29.076  1.00  0.82           C  
ATOM   2239  OG1 THR A 292     -30.947 -12.282 -29.468  1.00  0.85           O  
ATOM   2240  N   TRP A 293     -27.118 -11.398 -31.799  1.00  0.92           N  
ATOM   2241  CA  TRP A 293     -25.680 -11.196 -31.937  1.00  0.94           C  
ATOM   2242  C   TRP A 293     -25.129 -10.391 -30.764  1.00  0.93           C  
ATOM   2243  CB  TRP A 293     -25.359 -10.486 -33.255  1.00  0.94           C  
ATOM   2244  O   TRP A 293     -25.464  -9.216 -30.597  1.00  0.90           O  
ATOM   2245  CG  TRP A 293     -25.666 -11.300 -34.476  1.00  0.94           C  
ATOM   2246  CD1 TRP A 293     -26.806 -11.257 -35.229  1.00  0.93           C  
ATOM   2247  CD2 TRP A 293     -24.822 -12.283 -35.081  1.00  0.93           C  
ATOM   2248  CE2 TRP A 293     -25.514 -12.797 -36.200  1.00  0.94           C  
ATOM   2249  CE3 TRP A 293     -23.545 -12.780 -34.786  1.00  0.93           C  
ATOM   2250  NE1 TRP A 293     -26.721 -12.155 -36.268  1.00  0.92           N  
ATOM   2251  CH2 TRP A 293     -23.720 -14.253 -36.715  1.00  0.91           C  
ATOM   2252  CZ2 TRP A 293     -24.970 -13.785 -37.025  1.00  0.92           C  
ATOM   2253  CZ3 TRP A 293     -23.006 -13.762 -35.609  1.00  0.92           C  
ATOM   2254  N   VAL A 294     -24.293 -11.012 -29.980  1.00  0.94           N  
ATOM   2255  CA  VAL A 294     -23.704 -10.397 -28.795  1.00  0.95           C  
ATOM   2256  C   VAL A 294     -22.207 -10.188 -29.012  1.00  0.95           C  
ATOM   2257  CB  VAL A 294     -23.945 -11.252 -27.532  1.00  0.93           C  
ATOM   2258  O   VAL A 294     -21.552 -10.991 -29.681  1.00  0.95           O  
ATOM   2259  CG1 VAL A 294     -25.439 -11.356 -27.227  1.00  0.84           C  
ATOM   2260  CG2 VAL A 294     -23.334 -12.642 -27.704  1.00  0.83           C  
ATOM   2261  N   GLU A 295     -21.688  -9.135 -28.485  1.00  0.96           N  
ATOM   2262  CA  GLU A 295     -20.247  -8.905 -28.524  1.00  0.96           C  
ATOM   2263  C   GLU A 295     -19.488 -10.041 -27.844  1.00  0.96           C  
ATOM   2264  CB  GLU A 295     -19.898  -7.569 -27.862  1.00  0.95           C  
ATOM   2265  O   GLU A 295     -19.930 -10.564 -26.820  1.00  0.96           O  
ATOM   2266  CG  GLU A 295     -20.347  -6.352 -28.657  1.00  0.88           C  
ATOM   2267  CD  GLU A 295     -19.836  -5.039 -28.086  1.00  0.84           C  
ATOM   2268  OE1 GLU A 295     -18.601  -4.842 -28.030  1.00  0.85           O  
ATOM   2269  OE2 GLU A 295     -20.677  -4.202 -27.690  1.00  0.83           O  
ATOM   2270  N   THR A 296     -18.341 -10.399 -28.412  1.00  0.96           N  
ATOM   2271  CA  THR A 296     -17.561 -11.511 -27.880  1.00  0.96           C  
ATOM   2272  C   THR A 296     -16.071 -11.294 -28.131  1.00  0.96           C  
ATOM   2273  CB  THR A 296     -17.999 -12.849 -28.503  1.00  0.96           C  
ATOM   2274  O   THR A 296     -15.687 -10.400 -28.888  1.00  0.96           O  
ATOM   2275  CG2 THR A 296     -17.561 -12.948 -29.961  1.00  0.93           C  
ATOM   2276  OG1 THR A 296     -17.411 -13.928 -27.765  1.00  0.93           O  
ATOM   2277  N   ILE A 297     -15.255 -12.151 -27.510  1.00  0.95           N  
ATOM   2278  CA  ILE A 297     -13.806 -12.167 -27.679  1.00  0.96           C  
ATOM   2279  C   ILE A 297     -13.449 -12.836 -29.004  1.00  0.95           C  
ATOM   2280  CB  ILE A 297     -13.108 -12.892 -26.507  1.00  0.95           C  
ATOM   2281  O   ILE A 297     -14.111 -13.789 -29.424  1.00  0.95           O  
ATOM   2282  CG1 ILE A 297     -11.588 -12.709 -26.595  1.00  0.90           C  
ATOM   2283  CG2 ILE A 297     -13.481 -14.377 -26.492  1.00  0.90           C  
ATOM   2284  CD1 ILE A 297     -10.843 -13.106 -25.328  1.00  0.87           C  
ATOM   2285  N   ALA A 298     -12.401 -12.319 -29.673  1.00  0.95           N  
ATOM   2286  CA  ALA A 298     -11.886 -12.846 -30.934  1.00  0.95           C  
ATOM   2287  C   ALA A 298     -11.382 -14.276 -30.766  1.00  0.95           C  
ATOM   2288  CB  ALA A 298     -10.770 -11.951 -31.468  1.00  0.95           C  
ATOM   2289  O   ALA A 298     -10.911 -14.653 -29.690  1.00  0.94           O  
ATOM   2290  N   PRO A 299     -11.417 -15.091 -31.869  1.00  0.95           N  
ATOM   2291  CA  PRO A 299     -10.795 -16.416 -31.822  1.00  0.95           C  
ATOM   2292  C   PRO A 299      -9.270 -16.350 -31.768  1.00  0.94           C  
ATOM   2293  CB  PRO A 299     -11.267 -17.075 -33.121  1.00  0.94           C  
ATOM   2294  O   PRO A 299      -8.666 -15.449 -32.356  1.00  0.94           O  
ATOM   2295  CG  PRO A 299     -11.454 -15.941 -34.077  1.00  0.92           C  
ATOM   2296  CD  PRO A 299     -11.920 -14.739 -33.308  1.00  0.92           C  
ATOM   2297  N   GLY A 300      -8.644 -17.361 -31.139  1.00  0.93           N  
ATOM   2298  CA  GLY A 300      -7.204 -17.558 -31.110  1.00  0.93           C  
ATOM   2299  C   GLY A 300      -6.480 -16.542 -30.247  1.00  0.92           C  
ATOM   2300  O   GLY A 300      -5.254 -16.424 -30.314  1.00  0.90           O  
ATOM   2301  N   VAL A 301      -7.142 -15.743 -29.396  1.00  0.94           N  
ATOM   2302  CA  VAL A 301      -6.512 -14.740 -28.543  1.00  0.93           C  
ATOM   2303  C   VAL A 301      -6.505 -15.223 -27.095  1.00  0.94           C  
ATOM   2304  CB  VAL A 301      -7.231 -13.376 -28.646  1.00  0.92           C  
ATOM   2305  O   VAL A 301      -7.368 -16.006 -26.691  1.00  0.93           O  
ATOM   2306  CG1 VAL A 301      -7.145 -12.826 -30.069  1.00  0.80           C  
ATOM   2307  CG2 VAL A 301      -8.688 -13.507 -28.208  1.00  0.80           C  
ATOM   2308  N   ARG A 302      -5.622 -14.730 -26.313  1.00  0.93           N  
ATOM   2309  CA  ARG A 302      -5.493 -15.041 -24.893  1.00  0.94           C  
ATOM   2310  C   ARG A 302      -6.643 -14.438 -24.093  1.00  0.94           C  
ATOM   2311  CB  ARG A 302      -4.155 -14.533 -24.351  1.00  0.92           C  
ATOM   2312  O   ARG A 302      -7.025 -13.287 -24.317  1.00  0.94           O  
ATOM   2313  CG  ARG A 302      -2.946 -15.271 -24.904  1.00  0.88           C  
ATOM   2314  CD  ARG A 302      -1.646 -14.750 -24.308  1.00  0.87           C  
ATOM   2315  NE  ARG A 302      -1.311 -13.425 -24.821  1.00  0.84           N  
ATOM   2316  NH1 ARG A 302       0.701 -13.272 -23.696  1.00  0.82           N  
ATOM   2317  NH2 ARG A 302       0.001 -11.553 -25.041  1.00  0.79           N  
ATOM   2318  CZ  ARG A 302      -0.204 -12.753 -24.518  1.00  0.80           C  
ATOM   2319  N   LYS A 303      -7.178 -15.146 -23.059  1.00  0.94           N  
ATOM   2320  CA  LYS A 303      -8.407 -14.782 -22.359  1.00  0.93           C  
ATOM   2321  C   LYS A 303      -8.118 -13.831 -21.201  1.00  0.93           C  
ATOM   2322  CB  LYS A 303      -9.123 -16.031 -21.846  1.00  0.92           C  
ATOM   2323  O   LYS A 303      -8.816 -12.831 -21.023  1.00  0.93           O  
ATOM   2324  CG  LYS A 303      -9.771 -16.867 -22.940  1.00  0.86           C  
ATOM   2325  CD  LYS A 303     -10.576 -18.022 -22.359  1.00  0.84           C  
ATOM   2326  CE  LYS A 303     -11.258 -18.835 -23.451  1.00  0.80           C  
ATOM   2327  NZ  LYS A 303     -12.009 -19.997 -22.889  1.00  0.81           N  
ATOM   2328  N   GLY A 304      -7.041 -14.180 -20.446  1.00  0.94           N  
ATOM   2329  CA  GLY A 304      -6.916 -13.444 -19.198  1.00  0.95           C  
ATOM   2330  C   GLY A 304      -5.554 -13.595 -18.549  1.00  0.95           C  
ATOM   2331  O   GLY A 304      -4.610 -14.077 -19.180  1.00  0.95           O  
ATOM   2332  N   TRP A 305      -5.464 -13.280 -17.331  1.00  0.95           N  
ATOM   2333  CA  TRP A 305      -4.267 -13.208 -16.499  1.00  0.95           C  
ATOM   2334  C   TRP A 305      -3.910 -14.581 -15.939  1.00  0.94           C  
ATOM   2335  CB  TRP A 305      -4.467 -12.212 -15.353  1.00  0.95           C  
ATOM   2336  O   TRP A 305      -4.795 -15.354 -15.563  1.00  0.92           O  
ATOM   2337  CG  TRP A 305      -4.834 -10.830 -15.805  1.00  0.92           C  
ATOM   2338  CD1 TRP A 305      -6.066 -10.241 -15.738  1.00  0.87           C  
ATOM   2339  CD2 TRP A 305      -3.960  -9.865 -16.398  1.00  0.88           C  
ATOM   2340  CE2 TRP A 305      -4.731  -8.712 -16.665  1.00  0.89           C  
ATOM   2341  CE3 TRP A 305      -2.599  -9.863 -16.730  1.00  0.88           C  
ATOM   2342  NE1 TRP A 305      -6.011  -8.967 -16.253  1.00  0.89           N  
ATOM   2343  CH2 TRP A 305      -2.849  -7.592 -17.564  1.00  0.88           C  
ATOM   2344  CZ2 TRP A 305      -4.183  -7.567 -17.250  1.00  0.89           C  
ATOM   2345  CZ3 TRP A 305      -2.056  -8.723 -17.311  1.00  0.89           C  
ATOM   2346  N   ASN A 306      -2.667 -14.830 -15.806  1.00  0.95           N  
ATOM   2347  CA  ASN A 306      -2.216 -15.891 -14.911  1.00  0.95           C  
ATOM   2348  C   ASN A 306      -2.282 -15.457 -13.449  1.00  0.95           C  
ATOM   2349  CB  ASN A 306      -0.794 -16.329 -15.271  1.00  0.95           C  
ATOM   2350  O   ASN A 306      -1.384 -14.769 -12.960  1.00  0.95           O  
ATOM   2351  CG  ASN A 306      -0.315 -17.499 -14.435  1.00  0.94           C  
ATOM   2352  ND2 ASN A 306       0.890 -17.978 -14.722  1.00  0.94           N  
ATOM   2353  OD1 ASN A 306      -1.022 -17.970 -13.541  1.00  0.94           O  
ATOM   2354  N   ALA A 307      -3.261 -15.941 -12.756  1.00  0.95           N  
ATOM   2355  CA  ALA A 307      -3.590 -15.525 -11.396  1.00  0.96           C  
ATOM   2356  C   ALA A 307      -2.424 -15.785 -10.446  1.00  0.95           C  
ATOM   2357  CB  ALA A 307      -4.842 -16.246 -10.906  1.00  0.95           C  
ATOM   2358  O   ALA A 307      -2.280 -15.103  -9.428  1.00  0.95           O  
ATOM   2359  N   ALA A 308      -1.532 -16.652 -10.739  1.00  0.96           N  
ATOM   2360  CA  ALA A 308      -0.375 -16.997  -9.917  1.00  0.96           C  
ATOM   2361  C   ALA A 308       0.676 -15.891  -9.959  1.00  0.96           C  
ATOM   2362  CB  ALA A 308       0.231 -18.320 -10.379  1.00  0.95           C  
ATOM   2363  O   ALA A 308       1.590 -15.863  -9.131  1.00  0.95           O  
ATOM   2364  N   THR A 309       0.558 -14.962 -10.902  1.00  0.95           N  
ATOM   2365  CA  THR A 309       1.561 -13.918 -11.083  1.00  0.95           C  
ATOM   2366  C   THR A 309       0.981 -12.548 -10.744  1.00  0.95           C  
ATOM   2367  CB  THR A 309       2.102 -13.907 -12.524  1.00  0.95           C  
ATOM   2368  O   THR A 309       1.713 -11.557 -10.681  1.00  0.94           O  
ATOM   2369  CG2 THR A 309       2.716 -15.254 -12.892  1.00  0.92           C  
ATOM   2370  OG1 THR A 309       1.029 -13.621 -13.430  1.00  0.93           O  
ATOM   2371  N   MET A 310      -0.341 -12.469 -10.534  1.00  0.96           N  
ATOM   2372  CA  MET A 310      -1.052 -11.254 -10.147  1.00  0.97           C  
ATOM   2373  C   MET A 310      -1.118 -11.122  -8.629  1.00  0.96           C  
ATOM   2374  CB  MET A 310      -2.465 -11.247 -10.734  1.00  0.97           C  
ATOM   2375  O   MET A 310      -0.849 -12.083  -7.906  1.00  0.96           O  
ATOM   2376  CG  MET A 310      -2.497 -11.154 -12.251  1.00  0.97           C  
ATOM   2377  SD  MET A 310      -1.753  -9.597 -12.876  1.00  0.96           S  
ATOM   2378  CE  MET A 310      -3.091  -8.430 -12.502  1.00  0.95           C  
ATOM   2379  N   PRO A 311      -1.396  -9.954  -8.083  1.00  0.97           N  
ATOM   2380  CA  PRO A 311      -1.552  -9.813  -6.633  1.00  0.97           C  
ATOM   2381  C   PRO A 311      -2.521 -10.834  -6.041  1.00  0.97           C  
ATOM   2382  CB  PRO A 311      -2.093  -8.390  -6.474  1.00  0.97           C  
ATOM   2383  O   PRO A 311      -3.634 -10.998  -6.546  1.00  0.97           O  
ATOM   2384  CG  PRO A 311      -1.594  -7.654  -7.675  1.00  0.97           C  
ATOM   2385  CD  PRO A 311      -1.633  -8.584  -8.854  1.00  0.97           C  
ATOM   2386  N   HIS A 312      -2.077 -11.506  -5.020  1.00  0.97           N  
ATOM   2387  CA  HIS A 312      -2.921 -12.423  -4.262  1.00  0.97           C  
ATOM   2388  C   HIS A 312      -3.746 -11.678  -3.219  1.00  0.97           C  
ATOM   2389  CB  HIS A 312      -2.069 -13.500  -3.587  1.00  0.97           C  
ATOM   2390  O   HIS A 312      -3.573 -10.472  -3.030  1.00  0.96           O  
ATOM   2391  CG  HIS A 312      -1.504 -14.504  -4.540  1.00  0.95           C  
ATOM   2392  CD2 HIS A 312      -1.012 -15.748  -4.333  1.00  0.91           C  
ATOM   2393  ND1 HIS A 312      -1.397 -14.267  -5.894  1.00  0.91           N  
ATOM   2394  CE1 HIS A 312      -0.863 -15.325  -6.479  1.00  0.89           C  
ATOM   2395  NE2 HIS A 312      -0.620 -16.238  -5.554  1.00  0.91           N  
ATOM   2396  N   VAL A 313      -4.675 -12.333  -2.576  1.00  0.97           N  
ATOM   2397  CA  VAL A 313      -5.561 -11.697  -1.606  1.00  0.97           C  
ATOM   2398  C   VAL A 313      -5.619 -12.535  -0.331  1.00  0.97           C  
ATOM   2399  CB  VAL A 313      -6.982 -11.501  -2.180  1.00  0.95           C  
ATOM   2400  O   VAL A 313      -5.711 -13.764  -0.392  1.00  0.96           O  
ATOM   2401  CG1 VAL A 313      -6.975 -10.456  -3.295  1.00  0.77           C  
ATOM   2402  CG2 VAL A 313      -7.539 -12.828  -2.691  1.00  0.77           C  
ATOM   2403  N   LEU A 314      -5.505 -11.842   0.725  1.00  0.97           N  
ATOM   2404  CA  LEU A 314      -5.894 -12.322   2.047  1.00  0.96           C  
ATOM   2405  C   LEU A 314      -7.307 -11.865   2.396  1.00  0.96           C  
ATOM   2406  CB  LEU A 314      -4.908 -11.827   3.108  1.00  0.94           C  
ATOM   2407  O   LEU A 314      -7.559 -10.667   2.538  1.00  0.94           O  
ATOM   2408  CG  LEU A 314      -5.145 -12.321   4.536  1.00  0.82           C  
ATOM   2409  CD1 LEU A 314      -4.837 -13.811   4.640  1.00  0.72           C  
ATOM   2410  CD2 LEU A 314      -4.300 -11.525   5.525  1.00  0.72           C  
ATOM   2411  N   VAL A 315      -8.259 -12.835   2.551  1.00  0.96           N  
ATOM   2412  CA  VAL A 315      -9.670 -12.556   2.798  1.00  0.96           C  
ATOM   2413  C   VAL A 315     -10.023 -12.915   4.239  1.00  0.95           C  
ATOM   2414  CB  VAL A 315     -10.581 -13.327   1.818  1.00  0.95           C  
ATOM   2415  O   VAL A 315      -9.771 -14.036   4.686  1.00  0.94           O  
ATOM   2416  CG1 VAL A 315     -12.039 -12.902   1.987  1.00  0.93           C  
ATOM   2417  CG2 VAL A 315     -10.122 -13.107   0.377  1.00  0.93           C  
ATOM   2418  N   ARG A 316     -10.513 -11.967   4.873  1.00  0.95           N  
ATOM   2419  CA  ARG A 316     -11.147 -12.224   6.162  1.00  0.94           C  
ATOM   2420  C   ARG A 316     -12.529 -12.843   5.980  1.00  0.94           C  
ATOM   2421  CB  ARG A 316     -11.256 -10.932   6.975  1.00  0.93           C  
ATOM   2422  O   ARG A 316     -13.447 -12.189   5.479  1.00  0.92           O  
ATOM   2423  CG  ARG A 316     -11.860 -11.122   8.357  1.00  0.89           C  
ATOM   2424  CD  ARG A 316     -12.063  -9.794   9.072  1.00  0.86           C  
ATOM   2425  NE  ARG A 316     -12.800  -9.961  10.321  1.00  0.83           N  
ATOM   2426  NH1 ARG A 316     -14.860  -9.435   9.416  1.00  0.78           N  
ATOM   2427  NH2 ARG A 316     -14.681  -9.965  11.639  1.00  0.75           N  
ATOM   2428  CZ  ARG A 316     -14.112  -9.786  10.456  1.00  0.81           C  
ATOM   2429  N   GLU A 317     -12.771 -14.028   6.459  1.00  0.95           N  
ATOM   2430  CA  GLU A 317     -13.975 -14.806   6.181  1.00  0.94           C  
ATOM   2431  C   GLU A 317     -14.997 -14.663   7.305  1.00  0.92           C  
ATOM   2432  CB  GLU A 317     -13.625 -16.281   5.972  1.00  0.93           C  
ATOM   2433  O   GLU A 317     -16.157 -14.327   7.057  1.00  0.88           O  
ATOM   2434  CG  GLU A 317     -12.733 -16.538   4.767  1.00  0.90           C  
ATOM   2435  CD  GLU A 317     -12.556 -18.015   4.454  1.00  0.86           C  
ATOM   2436  OE1 GLU A 317     -12.828 -18.859   5.338  1.00  0.85           O  
ATOM   2437  OE2 GLU A 317     -12.141 -18.332   3.317  1.00  0.84           O  
ATOM   2438  N   SER A 318     -14.563 -14.981   8.587  1.00  0.92           N  
ATOM   2439  CA  SER A 318     -15.496 -14.990   9.709  1.00  0.93           C  
ATOM   2440  C   SER A 318     -14.794 -14.638  11.016  1.00  0.93           C  
ATOM   2441  CB  SER A 318     -16.170 -16.358   9.835  1.00  0.92           C  
ATOM   2442  O   SER A 318     -13.602 -14.909  11.179  1.00  0.92           O  
ATOM   2443  OG  SER A 318     -15.205 -17.377  10.032  1.00  0.95           O  
ATOM   2444  N   LEU A 319     -15.530 -14.005  11.932  1.00  0.92           N  
ATOM   2445  CA  LEU A 319     -15.074 -13.749  13.294  1.00  0.92           C  
ATOM   2446  C   LEU A 319     -15.287 -14.973  14.178  1.00  0.92           C  
ATOM   2447  CB  LEU A 319     -15.807 -12.542  13.887  1.00  0.89           C  
ATOM   2448  O   LEU A 319     -16.351 -15.594  14.140  1.00  0.91           O  
ATOM   2449  CG  LEU A 319     -15.257 -11.994  15.204  1.00  0.79           C  
ATOM   2450  CD1 LEU A 319     -13.888 -11.358  14.983  1.00  0.73           C  
ATOM   2451  CD2 LEU A 319     -16.228 -10.988  15.812  1.00  0.73           C  
ATOM   2452  N   ASN A 320     -14.342 -15.314  14.975  1.00  0.92           N  
ATOM   2453  CA  ASN A 320     -14.424 -16.379  15.969  1.00  0.93           C  
ATOM   2454  C   ASN A 320     -14.953 -15.861  17.303  1.00  0.92           C  
ATOM   2455  CB  ASN A 320     -13.058 -17.041  16.160  1.00  0.93           C  
ATOM   2456  O   ASN A 320     -14.822 -14.675  17.610  1.00  0.90           O  
ATOM   2457  CG  ASN A 320     -12.571 -17.748  14.911  1.00  0.93           C  
ATOM   2458  ND2 ASN A 320     -11.319 -17.504  14.541  1.00  0.93           N  
ATOM   2459  OD1 ASN A 320     -13.314 -18.506  14.282  1.00  0.93           O  
ATOM   2460  N   ALA A 321     -15.443 -16.760  18.225  1.00  0.93           N  
ATOM   2461  CA  ALA A 321     -16.066 -16.418  19.501  1.00  0.93           C  
ATOM   2462  C   ALA A 321     -15.059 -15.767  20.445  1.00  0.92           C  
ATOM   2463  CB  ALA A 321     -16.671 -17.661  20.148  1.00  0.93           C  
ATOM   2464  O   ALA A 321     -15.440 -15.016  21.346  1.00  0.91           O  
ATOM   2465  N   ASN A 322     -13.747 -15.875  20.192  1.00  0.93           N  
ATOM   2466  CA  ASN A 322     -12.690 -15.343  21.045  1.00  0.93           C  
ATOM   2467  C   ASN A 322     -12.202 -13.984  20.552  1.00  0.92           C  
ATOM   2468  CB  ASN A 322     -11.522 -16.328  21.129  1.00  0.92           C  
ATOM   2469  O   ASN A 322     -11.250 -13.426  21.099  1.00  0.90           O  
ATOM   2470  CG  ASN A 322     -10.814 -16.510  19.801  1.00  0.88           C  
ATOM   2471  ND2 ASN A 322      -9.714 -17.254  19.811  1.00  0.87           N  
ATOM   2472  OD1 ASN A 322     -11.252 -15.985  18.773  1.00  0.84           O  
ATOM   2473  N   GLY A 323     -12.771 -13.422  19.416  1.00  0.89           N  
ATOM   2474  CA  GLY A 323     -12.394 -12.137  18.847  1.00  0.90           C  
ATOM   2475  C   GLY A 323     -11.307 -12.246  17.795  1.00  0.91           C  
ATOM   2476  O   GLY A 323     -10.934 -11.249  17.174  1.00  0.91           O  
ATOM   2477  N   SER A 324     -10.678 -13.409  17.582  1.00  0.93           N  
ATOM   2478  CA  SER A 324      -9.854 -13.654  16.403  1.00  0.94           C  
ATOM   2479  C   SER A 324     -10.714 -13.851  15.159  1.00  0.94           C  
ATOM   2480  CB  SER A 324      -8.963 -14.879  16.616  1.00  0.93           C  
ATOM   2481  O   SER A 324     -11.925 -14.058  15.262  1.00  0.93           O  
ATOM   2482  OG  SER A 324      -9.739 -16.064  16.653  1.00  0.94           O  
ATOM   2483  N   ALA A 325     -10.091 -13.853  13.946  1.00  0.94           N  
ATOM   2484  CA  ALA A 325     -10.802 -14.066  12.689  1.00  0.95           C  
ATOM   2485  C   ALA A 325     -10.164 -15.194  11.882  1.00  0.95           C  
ATOM   2486  CB  ALA A 325     -10.830 -12.779  11.868  1.00  0.93           C  
ATOM   2487  O   ALA A 325      -8.960 -15.440  11.992  1.00  0.95           O  
ATOM   2488  N   ASN A 326     -11.030 -15.927  11.125  1.00  0.95           N  
ATOM   2489  CA  ASN A 326     -10.528 -16.843  10.107  1.00  0.96           C  
ATOM   2490  C   ASN A 326     -10.168 -16.108   8.819  1.00  0.96           C  
ATOM   2491  CB  ASN A 326     -11.553 -17.943   9.822  1.00  0.95           C  
ATOM   2492  O   ASN A 326     -10.968 -15.326   8.302  1.00  0.96           O  
ATOM   2493  CG  ASN A 326     -11.874 -18.775  11.048  1.00  0.92           C  
ATOM   2494  ND2 ASN A 326     -13.153 -18.850  11.396  1.00  0.92           N  
ATOM   2495  OD1 ASN A 326     -10.979 -19.344  11.678  1.00  0.92           O  
ATOM   2496  N   PHE A 327      -8.958 -16.376   8.307  1.00  0.96           N  
ATOM   2497  CA  PHE A 327      -8.491 -15.775   7.064  1.00  0.96           C  
ATOM   2498  C   PHE A 327      -8.232 -16.844   6.009  1.00  0.96           C  
ATOM   2499  CB  PHE A 327      -7.218 -14.957   7.306  1.00  0.96           C  
ATOM   2500  O   PHE A 327      -7.766 -17.939   6.328  1.00  0.95           O  
ATOM   2501  CG  PHE A 327      -7.456 -13.666   8.041  1.00  0.96           C  
ATOM   2502  CD1 PHE A 327      -7.570 -12.467   7.349  1.00  0.96           C  
ATOM   2503  CD2 PHE A 327      -7.566 -13.652   9.426  1.00  0.96           C  
ATOM   2504  CE1 PHE A 327      -7.791 -11.270   8.027  1.00  0.95           C  
ATOM   2505  CE2 PHE A 327      -7.786 -12.460  10.110  1.00  0.95           C  
ATOM   2506  CZ  PHE A 327      -7.897 -11.270   9.409  1.00  0.95           C  
ATOM   2507  N   THR A 328      -8.480 -16.548   4.740  1.00  0.97           N  
ATOM   2508  CA  THR A 328      -8.078 -17.336   3.580  1.00  0.97           C  
ATOM   2509  C   THR A 328      -7.081 -16.563   2.720  1.00  0.97           C  
ATOM   2510  CB  THR A 328      -9.296 -17.734   2.725  1.00  0.96           C  
ATOM   2511  O   THR A 328      -7.370 -15.451   2.274  1.00  0.97           O  
ATOM   2512  CG2 THR A 328      -8.860 -18.358   1.404  1.00  0.91           C  
ATOM   2513  OG1 THR A 328     -10.090 -18.682   3.449  1.00  0.93           O  
ATOM   2514  N   TYR A 329      -5.974 -17.137   2.510  1.00  0.97           N  
ATOM   2515  CA  TYR A 329      -4.955 -16.634   1.596  1.00  0.97           C  
ATOM   2516  C   TYR A 329      -4.986 -17.392   0.274  1.00  0.97           C  
ATOM   2517  CB  TYR A 329      -3.564 -16.744   2.228  1.00  0.97           C  
ATOM   2518  O   TYR A 329      -4.665 -18.582   0.226  1.00  0.97           O  
ATOM   2519  CG  TYR A 329      -2.455 -16.210   1.354  1.00  0.97           C  
ATOM   2520  CD1 TYR A 329      -2.605 -15.011   0.660  1.00  0.96           C  
ATOM   2521  CD2 TYR A 329      -1.257 -16.903   1.219  1.00  0.96           C  
ATOM   2522  CE1 TYR A 329      -1.588 -14.516  -0.148  1.00  0.96           C  
ATOM   2523  CE2 TYR A 329      -0.232 -16.417   0.413  1.00  0.96           C  
ATOM   2524  OH  TYR A 329       0.604 -14.738  -1.063  1.00  0.93           O  
ATOM   2525  CZ  TYR A 329      -0.407 -15.224  -0.265  1.00  0.95           C  
ATOM   2526  N   ARG A 330      -5.350 -16.738  -0.862  1.00  0.97           N  
ATOM   2527  CA  ARG A 330      -5.573 -17.364  -2.162  1.00  0.97           C  
ATOM   2528  C   ARG A 330      -5.175 -16.426  -3.296  1.00  0.97           C  
ATOM   2529  CB  ARG A 330      -7.037 -17.780  -2.315  1.00  0.97           C  
ATOM   2530  O   ARG A 330      -5.054 -15.216  -3.095  1.00  0.97           O  
ATOM   2531  CG  ARG A 330      -8.018 -16.620  -2.247  1.00  0.95           C  
ATOM   2532  CD  ARG A 330      -9.437 -17.061  -2.576  1.00  0.93           C  
ATOM   2533  NE  ARG A 330     -10.384 -15.955  -2.465  1.00  0.92           N  
ATOM   2534  NH1 ARG A 330     -10.052 -15.182  -4.616  1.00  0.88           N  
ATOM   2535  NH2 ARG A 330     -11.534 -14.120  -3.228  1.00  0.87           N  
ATOM   2536  CZ  ARG A 330     -10.654 -15.088  -3.437  1.00  0.89           C  
ATOM   2537  N   PRO A 331      -4.972 -16.930  -4.608  1.00  0.96           N  
ATOM   2538  CA  PRO A 331      -4.877 -16.051  -5.775  1.00  0.96           C  
ATOM   2539  C   PRO A 331      -6.082 -15.122  -5.914  1.00  0.96           C  
ATOM   2540  CB  PRO A 331      -4.804 -17.030  -6.949  1.00  0.96           C  
ATOM   2541  O   PRO A 331      -7.183 -15.464  -5.476  1.00  0.96           O  
ATOM   2542  CG  PRO A 331      -4.367 -18.324  -6.341  1.00  0.94           C  
ATOM   2543  CD  PRO A 331      -4.962 -18.430  -4.967  1.00  0.94           C  
ATOM   2544  N   GLY A 332      -5.871 -13.952  -6.446  1.00  0.96           N  
ATOM   2545  CA  GLY A 332      -6.969 -13.077  -6.827  1.00  0.95           C  
ATOM   2546  C   GLY A 332      -7.840 -13.657  -7.925  1.00  0.94           C  
ATOM   2547  O   GLY A 332      -7.362 -14.422  -8.765  1.00  0.91           O  
ATOM   2548  N   GLU A 333      -9.146 -13.328  -7.870  1.00  0.95           N  
ATOM   2549  CA  GLU A 333     -10.105 -13.753  -8.886  1.00  0.95           C  
ATOM   2550  C   GLU A 333     -10.120 -12.788 -10.068  1.00  0.94           C  
ATOM   2551  CB  GLU A 333     -11.508 -13.871  -8.286  1.00  0.94           C  
ATOM   2552  O   GLU A 333     -11.067 -12.018 -10.236  1.00  0.92           O  
ATOM   2553  CG  GLU A 333     -11.633 -14.953  -7.223  1.00  0.91           C  
ATOM   2554  CD  GLU A 333     -13.007 -14.999  -6.573  1.00  0.87           C  
ATOM   2555  OE1 GLU A 333     -13.891 -14.203  -6.964  1.00  0.89           O  
ATOM   2556  OE2 GLU A 333     -13.201 -15.837  -5.664  1.00  0.89           O  
ATOM   2557  N   TRP A 334      -9.157 -12.847 -10.937  1.00  0.95           N  
ATOM   2558  CA  TRP A 334      -8.945 -11.931 -12.053  1.00  0.96           C  
ATOM   2559  C   TRP A 334      -9.834 -12.299 -13.236  1.00  0.93           C  
ATOM   2560  CB  TRP A 334      -7.475 -11.938 -12.483  1.00  0.95           C  
ATOM   2561  O   TRP A 334      -9.802 -13.435 -13.716  1.00  0.89           O  
ATOM   2562  CG  TRP A 334      -6.520 -11.553 -11.392  1.00  0.94           C  
ATOM   2563  CD1 TRP A 334      -5.818 -12.396 -10.576  1.00  0.91           C  
ATOM   2564  CD2 TRP A 334      -6.167 -10.225 -10.996  1.00  0.91           C  
ATOM   2565  CE2 TRP A 334      -5.244 -10.337  -9.932  1.00  0.92           C  
ATOM   2566  CE3 TRP A 334      -6.541  -8.948 -11.437  1.00  0.92           C  
ATOM   2567  NE1 TRP A 334      -5.049 -11.671  -9.696  1.00  0.93           N  
ATOM   2568  CH2 TRP A 334      -5.072  -7.983  -9.755  1.00  0.91           C  
ATOM   2569  CZ2 TRP A 334      -4.689  -9.220  -9.304  1.00  0.92           C  
ATOM   2570  CZ3 TRP A 334      -5.988  -7.838 -10.810  1.00  0.92           C  
ATOM   2571  N   GLU A 335     -10.642 -11.370 -13.691  1.00  0.96           N  
ATOM   2572  CA  GLU A 335     -11.638 -11.571 -14.739  1.00  0.95           C  
ATOM   2573  C   GLU A 335     -10.978 -11.725 -16.106  1.00  0.95           C  
ATOM   2574  CB  GLU A 335     -12.635 -10.409 -14.764  1.00  0.94           C  
ATOM   2575  O   GLU A 335      -9.934 -11.124 -16.368  1.00  0.94           O  
ATOM   2576  CG  GLU A 335     -13.460 -10.280 -13.492  1.00  0.89           C  
ATOM   2577  CD  GLU A 335     -14.589  -9.268 -13.609  1.00  0.86           C  
ATOM   2578  OE1 GLU A 335     -14.835  -8.761 -14.727  1.00  0.85           O  
ATOM   2579  OE2 GLU A 335     -15.230  -8.979 -12.575  1.00  0.85           O  
ATOM   2580  N   ASP A 336     -11.643 -12.431 -16.928  1.00  0.95           N  
ATOM   2581  CA  ASP A 336     -11.225 -12.682 -18.304  1.00  0.95           C  
ATOM   2582  C   ASP A 336     -11.730 -11.586 -19.240  1.00  0.95           C  
ATOM   2583  CB  ASP A 336     -11.725 -14.048 -18.777  1.00  0.94           C  
ATOM   2584  O   ASP A 336     -12.761 -10.964 -18.976  1.00  0.94           O  
ATOM   2585  CG  ASP A 336     -10.924 -15.204 -18.202  1.00  0.93           C  
ATOM   2586  OD1 ASP A 336      -9.822 -14.972 -17.661  1.00  0.92           O  
ATOM   2587  OD2 ASP A 336     -11.399 -16.357 -18.294  1.00  0.91           O  
ATOM   2588  N   ARG A 337     -10.985 -11.452 -20.351  1.00  0.95           N  
ATOM   2589  CA  ARG A 337     -11.430 -10.677 -21.504  1.00  0.95           C  
ATOM   2590  C   ARG A 337     -12.642 -11.324 -22.165  1.00  0.94           C  
ATOM   2591  CB  ARG A 337     -10.296 -10.528 -22.522  1.00  0.94           C  
ATOM   2592  O   ARG A 337     -12.542 -12.420 -22.721  1.00  0.93           O  
ATOM   2593  CG  ARG A 337     -10.660  -9.680 -23.730  1.00  0.91           C  
ATOM   2594  CD  ARG A 337      -9.445  -9.384 -24.598  1.00  0.88           C  
ATOM   2595  NE  ARG A 337      -8.863 -10.606 -25.145  1.00  0.86           N  
ATOM   2596  NH1 ARG A 337      -6.890  -9.610 -25.820  1.00  0.82           N  
ATOM   2597  NH2 ARG A 337      -7.230 -11.849 -26.177  1.00  0.81           N  
ATOM   2598  CZ  ARG A 337      -7.662 -10.686 -25.712  1.00  0.83           C  
ATOM   2599  N   ASP A 338     -13.770 -10.598 -22.199  1.00  0.95           N  
ATOM   2600  CA  ASP A 338     -15.030 -11.120 -22.722  1.00  0.95           C  
ATOM   2601  C   ASP A 338     -15.288 -10.613 -24.139  1.00  0.95           C  
ATOM   2602  CB  ASP A 338     -16.192 -10.733 -21.805  1.00  0.93           C  
ATOM   2603  O   ASP A 338     -15.993 -11.260 -24.916  1.00  0.94           O  
ATOM   2604  CG  ASP A 338     -16.191 -11.496 -20.492  1.00  0.88           C  
ATOM   2605  OD1 ASP A 338     -15.803 -12.685 -20.477  1.00  0.83           O  
ATOM   2606  OD2 ASP A 338     -16.584 -10.905 -19.463  1.00  0.86           O  
ATOM   2607  N   VAL A 339     -14.651  -9.497 -24.545  1.00  0.95           N  
ATOM   2608  CA  VAL A 339     -14.921  -8.875 -25.837  1.00  0.96           C  
ATOM   2609  C   VAL A 339     -13.610  -8.423 -26.477  1.00  0.96           C  
ATOM   2610  CB  VAL A 339     -15.887  -7.677 -25.698  1.00  0.95           C  
ATOM   2611  O   VAL A 339     -12.595  -8.278 -25.793  1.00  0.96           O  
ATOM   2612  CG1 VAL A 339     -17.231  -8.129 -25.130  1.00  0.90           C  
ATOM   2613  CG2 VAL A 339     -15.268  -6.592 -24.817  1.00  0.90           C  
ATOM   2614  N   GLY A 340     -13.680  -8.173 -27.772  1.00  0.95           N  
ATOM   2615  CA  GLY A 340     -12.601  -7.552 -28.523  1.00  0.95           C  
ATOM   2616  C   GLY A 340     -11.468  -8.509 -28.841  1.00  0.95           C  
ATOM   2617  O   GLY A 340     -11.646  -9.728 -28.796  1.00  0.95           O  
ATOM   2618  N   ASP A 341     -10.295  -7.995 -29.304  1.00  0.94           N  
ATOM   2619  CA  ASP A 341      -9.064  -8.712 -29.620  1.00  0.94           C  
ATOM   2620  C   ASP A 341      -7.842  -7.968 -29.085  1.00  0.94           C  
ATOM   2621  CB  ASP A 341      -8.934  -8.917 -31.131  1.00  0.92           C  
ATOM   2622  O   ASP A 341      -7.977  -7.032 -28.293  1.00  0.93           O  
ATOM   2623  CG  ASP A 341      -8.929  -7.612 -31.908  1.00  0.88           C  
ATOM   2624  OD1 ASP A 341      -8.530  -6.569 -31.347  1.00  0.86           O  
ATOM   2625  OD2 ASP A 341      -9.332  -7.627 -33.091  1.00  0.86           O  
ATOM   2626  N   ASP A 342      -6.645  -8.356 -29.550  1.00  0.93           N  
ATOM   2627  CA  ASP A 342      -5.374  -7.825 -29.068  1.00  0.93           C  
ATOM   2628  C   ASP A 342      -5.172  -6.382 -29.526  1.00  0.92           C  
ATOM   2629  CB  ASP A 342      -4.212  -8.697 -29.546  1.00  0.92           C  
ATOM   2630  O   ASP A 342      -4.206  -5.728 -29.128  1.00  0.90           O  
ATOM   2631  CG  ASP A 342      -4.230 -10.091 -28.946  1.00  0.90           C  
ATOM   2632  OD1 ASP A 342      -4.810 -10.278 -27.855  1.00  0.89           O  
ATOM   2633  OD2 ASP A 342      -3.655 -11.011 -29.568  1.00  0.89           O  
ATOM   2634  N   LEU A 343      -6.018  -5.875 -30.352  1.00  0.93           N  
ATOM   2635  CA  LEU A 343      -5.915  -4.496 -30.818  1.00  0.93           C  
ATOM   2636  C   LEU A 343      -6.999  -3.627 -30.190  1.00  0.92           C  
ATOM   2637  CB  LEU A 343      -6.018  -4.437 -32.345  1.00  0.90           C  
ATOM   2638  O   LEU A 343      -6.772  -2.448 -29.911  1.00  0.91           O  
ATOM   2639  CG  LEU A 343      -4.838  -5.014 -33.127  1.00  0.80           C  
ATOM   2640  CD1 LEU A 343      -5.142  -5.016 -34.621  1.00  0.73           C  
ATOM   2641  CD2 LEU A 343      -3.566  -4.224 -32.836  1.00  0.73           C  
ATOM   2642  N   THR A 344      -8.227  -4.123 -29.923  1.00  0.93           N  
ATOM   2643  CA  THR A 344      -9.396  -3.340 -29.535  1.00  0.93           C  
ATOM   2644  C   THR A 344      -9.647  -3.450 -28.034  1.00  0.93           C  
ATOM   2645  CB  THR A 344     -10.651  -3.794 -30.303  1.00  0.93           C  
ATOM   2646  O   THR A 344     -10.303  -2.589 -27.445  1.00  0.92           O  
ATOM   2647  CG2 THR A 344     -10.486  -3.578 -31.804  1.00  0.90           C  
ATOM   2648  OG1 THR A 344     -10.879  -5.187 -30.054  1.00  0.92           O  
ATOM   2649  N   ASN A 345      -9.156  -4.486 -27.422  1.00  0.93           N  
ATOM   2650  CA  ASN A 345      -9.179  -4.755 -25.988  1.00  0.94           C  
ATOM   2651  C   ASN A 345      -7.925  -5.498 -25.537  1.00  0.92           C  
ATOM   2652  CB  ASN A 345     -10.432  -5.550 -25.611  1.00  0.94           C  
ATOM   2653  O   ASN A 345      -8.008  -6.630 -25.055  1.00  0.90           O  
ATOM   2654  CG  ASN A 345     -10.711  -5.528 -24.121  1.00  0.95           C  
ATOM   2655  ND2 ASN A 345     -11.687  -6.317 -23.689  1.00  0.94           N  
ATOM   2656  OD1 ASN A 345     -10.055  -4.806 -23.365  1.00  0.94           O  
ATOM   2657  N   ASP A 346      -6.767  -4.880 -25.808  1.00  0.93           N  
ATOM   2658  CA  ASP A 346      -5.443  -5.431 -25.535  1.00  0.93           C  
ATOM   2659  C   ASP A 346      -5.221  -5.611 -24.035  1.00  0.94           C  
ATOM   2660  CB  ASP A 346      -4.355  -4.531 -26.124  1.00  0.90           C  
ATOM   2661  O   ASP A 346      -5.927  -5.012 -23.222  1.00  0.93           O  
ATOM   2662  CG  ASP A 346      -3.005  -5.220 -26.224  1.00  0.79           C  
ATOM   2663  OD1 ASP A 346      -2.920  -6.437 -25.950  1.00  0.74           O  
ATOM   2664  OD2 ASP A 346      -2.018  -4.539 -26.576  1.00  0.79           O  
ATOM   2665  N   PHE A 347      -4.251  -6.478 -23.704  1.00  0.93           N  
ATOM   2666  CA  PHE A 347      -3.791  -6.546 -22.322  1.00  0.93           C  
ATOM   2667  C   PHE A 347      -3.177  -5.220 -21.889  1.00  0.92           C  
ATOM   2668  CB  PHE A 347      -2.773  -7.678 -22.147  1.00  0.92           C  
ATOM   2669  O   PHE A 347      -2.388  -4.626 -22.626  1.00  0.90           O  
ATOM   2670  CG  PHE A 347      -3.394  -9.047 -22.077  1.00  0.92           C  
ATOM   2671  CD1 PHE A 347      -3.751  -9.602 -20.854  1.00  0.89           C  
ATOM   2672  CD2 PHE A 347      -3.620  -9.779 -23.235  1.00  0.89           C  
ATOM   2673  CE1 PHE A 347      -4.325 -10.869 -20.786  1.00  0.89           C  
ATOM   2674  CE2 PHE A 347      -4.194 -11.046 -23.175  1.00  0.88           C  
ATOM   2675  CZ  PHE A 347      -4.545 -11.590 -21.950  1.00  0.87           C  
ATOM   2676  N   PRO A 348      -3.508  -4.769 -20.758  1.00  0.94           N  
ATOM   2677  CA  PRO A 348      -2.846  -3.562 -20.259  1.00  0.94           C  
ATOM   2678  C   PRO A 348      -1.324  -3.689 -20.238  1.00  0.93           C  
ATOM   2679  CB  PRO A 348      -3.402  -3.416 -18.840  1.00  0.93           C  
ATOM   2680  O   PRO A 348      -0.795  -4.802 -20.205  1.00  0.93           O  
ATOM   2681  CG  PRO A 348      -4.718  -4.124 -18.871  1.00  0.92           C  
ATOM   2682  CD  PRO A 348      -4.603  -5.305 -19.792  1.00  0.92           C  
ATOM   2683  N   SER A 349      -0.697  -2.647 -20.181  1.00  0.93           N  
ATOM   2684  CA  SER A 349       0.747  -2.509 -20.338  1.00  0.93           C  
ATOM   2685  C   SER A 349       1.496  -3.222 -19.217  1.00  0.92           C  
ATOM   2686  CB  SER A 349       1.145  -1.033 -20.370  1.00  0.91           C  
ATOM   2687  O   SER A 349       2.722  -3.340 -19.260  1.00  0.89           O  
ATOM   2688  OG  SER A 349       0.748  -0.380 -19.176  1.00  0.86           O  
ATOM   2689  N   LEU A 350       0.753  -3.763 -18.277  1.00  0.90           N  
ATOM   2690  CA  LEU A 350       1.301  -4.651 -17.258  1.00  0.90           C  
ATOM   2691  C   LEU A 350       1.889  -5.908 -17.891  1.00  0.87           C  
ATOM   2692  CB  LEU A 350       0.221  -5.034 -16.242  1.00  0.88           C  
ATOM   2693  O   LEU A 350       2.848  -6.481 -17.369  1.00  0.83           O  
ATOM   2694  CG  LEU A 350      -0.350  -3.893 -15.398  1.00  0.86           C  
ATOM   2695  CD1 LEU A 350      -1.498  -4.399 -14.531  1.00  0.80           C  
ATOM   2696  CD2 LEU A 350       0.741  -3.266 -14.537  1.00  0.81           C  
ATOM   2697  N   LEU A 351       1.245  -6.353 -18.946  1.00  0.88           N  
ATOM   2698  CA  LEU A 351       1.768  -7.480 -19.711  1.00  0.88           C  
ATOM   2699  C   LEU A 351       2.723  -7.002 -20.799  1.00  0.79           C  
ATOM   2700  CB  LEU A 351       0.623  -8.281 -20.336  1.00  0.86           C  
ATOM   2701  O   LEU A 351       2.302  -6.350 -21.758  1.00  0.72           O  
ATOM   2702  CG  LEU A 351       1.016  -9.558 -21.080  1.00  0.86           C  
ATOM   2703  CD1 LEU A 351       1.562 -10.594 -20.103  1.00  0.83           C  
ATOM   2704  CD2 LEU A 351      -0.175 -10.117 -21.850  1.00  0.83           C  
ATOM   2705  N   ASN A 352       3.981  -7.245 -20.709  1.00  0.86           N  
ATOM   2706  CA  ASN A 352       5.007  -7.061 -21.729  1.00  0.87           C  
ATOM   2707  C   ASN A 352       5.740  -8.365 -22.029  1.00  0.85           C  
ATOM   2708  CB  ASN A 352       6.002  -5.979 -21.301  1.00  0.84           C  
ATOM   2709  O   ASN A 352       6.632  -8.768 -21.280  1.00  0.83           O  
ATOM   2710  CG  ASN A 352       6.977  -5.614 -22.402  1.00  0.82           C  
ATOM   2711  ND2 ASN A 352       7.504  -4.396 -22.348  1.00  0.84           N  
ATOM   2712  OD1 ASN A 352       7.255  -6.419 -23.295  1.00  0.82           O  
ATOM   2713  N   ASP A 353       5.421  -8.953 -23.092  1.00  0.81           N  
ATOM   2714  CA  ASP A 353       5.950 -10.258 -23.475  1.00  0.84           C  
ATOM   2715  C   ASP A 353       7.449 -10.182 -23.756  1.00  0.80           C  
ATOM   2716  CB  ASP A 353       5.212 -10.798 -24.702  1.00  0.79           C  
ATOM   2717  O   ASP A 353       8.181 -11.143 -23.513  1.00  0.77           O  
ATOM   2718  CG  ASP A 353       3.840 -11.357 -24.370  1.00  0.78           C  
ATOM   2719  OD1 ASP A 353       3.639 -11.849 -23.238  1.00  0.79           O  
ATOM   2720  OD2 ASP A 353       2.952 -11.309 -25.249  1.00  0.85           O  
ATOM   2721  N   SER A 354       7.878  -9.115 -24.220  1.00  0.81           N  
ATOM   2722  CA  SER A 354       9.270  -8.932 -24.617  1.00  0.84           C  
ATOM   2723  C   SER A 354      10.149  -8.603 -23.415  1.00  0.81           C  
ATOM   2724  CB  SER A 354       9.387  -7.823 -25.664  1.00  0.80           C  
ATOM   2725  O   SER A 354      11.327  -8.965 -23.384  1.00  0.80           O  
ATOM   2726  OG  SER A 354       8.574  -8.105 -26.789  1.00  0.70           O  
ATOM   2727  N   SER A 355       9.552  -7.883 -22.447  1.00  0.83           N  
ATOM   2728  CA  SER A 355      10.228  -7.465 -21.224  1.00  0.85           C  
ATOM   2729  C   SER A 355       9.291  -7.534 -20.023  1.00  0.85           C  
ATOM   2730  CB  SER A 355      10.775  -6.044 -21.373  1.00  0.81           C  
ATOM   2731  O   SER A 355       8.746  -6.514 -19.595  1.00  0.82           O  
ATOM   2732  OG  SER A 355      11.540  -5.678 -20.237  1.00  0.74           O  
ATOM   2733  N   PRO A 356       9.030  -8.737 -19.530  1.00  0.83           N  
ATOM   2734  CA  PRO A 356       8.115  -8.888 -18.397  1.00  0.85           C  
ATOM   2735  C   PRO A 356       8.478  -7.985 -17.220  1.00  0.84           C  
ATOM   2736  CB  PRO A 356       8.263 -10.364 -18.019  1.00  0.81           C  
ATOM   2737  O   PRO A 356       9.590  -8.070 -16.693  1.00  0.82           O  
ATOM   2738  CG  PRO A 356       8.699 -11.039 -19.279  1.00  0.82           C  
ATOM   2739  CD  PRO A 356       9.628 -10.118 -20.016  1.00  0.83           C  
ATOM   2740  N   GLN A 357       7.591  -7.228 -16.860  1.00  0.88           N  
ATOM   2741  CA  GLN A 357       7.752  -6.256 -15.784  1.00  0.89           C  
ATOM   2742  C   GLN A 357       6.910  -6.634 -14.569  1.00  0.91           C  
ATOM   2743  CB  GLN A 357       7.377  -4.853 -16.266  1.00  0.85           C  
ATOM   2744  O   GLN A 357       5.778  -7.102 -14.713  1.00  0.90           O  
ATOM   2745  CG  GLN A 357       8.294  -4.312 -17.355  1.00  0.76           C  
ATOM   2746  CD  GLN A 357       8.019  -2.856 -17.683  1.00  0.73           C  
ATOM   2747  NE2 GLN A 357       8.956  -2.217 -18.376  1.00  0.66           N  
ATOM   2748  OE1 GLN A 357       6.973  -2.310 -17.318  1.00  0.72           O  
ATOM   2749  N   PRO A 358       7.463  -6.486 -13.365  1.00  0.93           N  
ATOM   2750  CA  PRO A 358       6.643  -6.681 -12.167  1.00  0.94           C  
ATOM   2751  C   PRO A 358       5.781  -5.465 -11.838  1.00  0.95           C  
ATOM   2752  CB  PRO A 358       7.679  -6.929 -11.067  1.00  0.93           C  
ATOM   2753  O   PRO A 358       6.121  -4.341 -12.218  1.00  0.95           O  
ATOM   2754  CG  PRO A 358       8.869  -6.122 -11.474  1.00  0.91           C  
ATOM   2755  CD  PRO A 358       8.957  -6.124 -12.973  1.00  0.91           C  
ATOM   2756  N   ILE A 359       4.688  -5.689 -11.120  1.00  0.95           N  
ATOM   2757  CA  ILE A 359       3.921  -4.600 -10.525  1.00  0.96           C  
ATOM   2758  C   ILE A 359       4.710  -3.980  -9.375  1.00  0.95           C  
ATOM   2759  CB  ILE A 359       2.541  -5.087 -10.028  1.00  0.95           C  
ATOM   2760  O   ILE A 359       5.172  -4.690  -8.477  1.00  0.95           O  
ATOM   2761  CG1 ILE A 359       1.732  -5.676 -11.189  1.00  0.95           C  
ATOM   2762  CG2 ILE A 359       1.777  -3.944  -9.353  1.00  0.95           C  
ATOM   2763  CD1 ILE A 359       0.512  -6.475 -10.751  1.00  0.94           C  
ATOM   2764  N   SER A 360       4.801  -2.646  -9.385  1.00  0.95           N  
ATOM   2765  CA  SER A 360       5.643  -1.919  -8.441  1.00  0.95           C  
ATOM   2766  C   SER A 360       4.834  -1.426  -7.246  1.00  0.95           C  
ATOM   2767  CB  SER A 360       6.322  -0.735  -9.130  1.00  0.94           C  
ATOM   2768  O   SER A 360       5.305  -1.477  -6.108  1.00  0.95           O  
ATOM   2769  OG  SER A 360       5.369   0.072  -9.800  1.00  0.82           O  
ATOM   2770  N   SER A 361       3.611  -0.966  -7.455  1.00  0.96           N  
ATOM   2771  CA  SER A 361       2.766  -0.500  -6.361  1.00  0.96           C  
ATOM   2772  C   SER A 361       1.289  -0.724  -6.668  1.00  0.97           C  
ATOM   2773  CB  SER A 361       3.017   0.982  -6.082  1.00  0.96           C  
ATOM   2774  O   SER A 361       0.914  -0.927  -7.825  1.00  0.96           O  
ATOM   2775  OG  SER A 361       2.432   1.790  -7.089  1.00  0.81           O  
ATOM   2776  N   MET A 362       0.472  -0.726  -5.615  1.00  0.97           N  
ATOM   2777  CA  MET A 362      -0.986  -0.795  -5.651  1.00  0.96           C  
ATOM   2778  C   MET A 362      -1.606   0.344  -4.849  1.00  0.96           C  
ATOM   2779  CB  MET A 362      -1.475  -2.141  -5.113  1.00  0.95           C  
ATOM   2780  O   MET A 362      -1.096   0.710  -3.788  1.00  0.95           O  
ATOM   2781  CG  MET A 362      -0.938  -3.339  -5.879  1.00  0.89           C  
ATOM   2782  SD  MET A 362      -1.620  -4.928  -5.266  1.00  0.89           S  
ATOM   2783  CE  MET A 362      -0.981  -4.917  -3.567  1.00  0.82           C  
ATOM   2784  N   LEU A 363      -2.730   0.837  -5.385  1.00  0.96           N  
ATOM   2785  CA  LEU A 363      -3.536   1.851  -4.713  1.00  0.96           C  
ATOM   2786  C   LEU A 363      -5.012   1.694  -5.066  1.00  0.96           C  
ATOM   2787  CB  LEU A 363      -3.056   3.255  -5.091  1.00  0.95           C  
ATOM   2788  O   LEU A 363      -5.347   1.229  -6.158  1.00  0.95           O  
ATOM   2789  CG  LEU A 363      -3.804   4.423  -4.447  1.00  0.86           C  
ATOM   2790  CD1 LEU A 363      -3.453   4.527  -2.967  1.00  0.76           C  
ATOM   2791  CD2 LEU A 363      -3.484   5.727  -5.171  1.00  0.76           C  
ATOM   2792  N   MET A 364      -5.812   2.084  -4.144  1.00  0.96           N  
ATOM   2793  CA  MET A 364      -7.246   2.181  -4.400  1.00  0.95           C  
ATOM   2794  C   MET A 364      -7.690   3.639  -4.465  1.00  0.95           C  
ATOM   2795  CB  MET A 364      -8.037   1.441  -3.321  1.00  0.94           C  
ATOM   2796  O   MET A 364      -7.501   4.392  -3.508  1.00  0.93           O  
ATOM   2797  CG  MET A 364      -9.528   1.354  -3.604  1.00  0.86           C  
ATOM   2798  SD  MET A 364      -9.900   0.392  -5.122  1.00  0.81           S  
ATOM   2799  CE  MET A 364      -9.630  -1.293  -4.507  1.00  0.74           C  
ATOM   2800  N   VAL A 365      -8.292   3.994  -5.583  1.00  0.96           N  
ATOM   2801  CA  VAL A 365      -8.807   5.347  -5.768  1.00  0.95           C  
ATOM   2802  C   VAL A 365     -10.091   5.303  -6.594  1.00  0.95           C  
ATOM   2803  CB  VAL A 365      -7.765   6.262  -6.450  1.00  0.94           C  
ATOM   2804  O   VAL A 365     -10.172   4.579  -7.588  1.00  0.94           O  
ATOM   2805  CG1 VAL A 365      -8.321   7.673  -6.629  1.00  0.81           C  
ATOM   2806  CG2 VAL A 365      -6.471   6.293  -5.639  1.00  0.80           C  
ATOM   2807  N   GLN A 366     -11.100   6.049  -6.142  1.00  0.95           N  
ATOM   2808  CA  GLN A 366     -12.395   6.194  -6.799  1.00  0.96           C  
ATOM   2809  C   GLN A 366     -12.979   4.835  -7.170  1.00  0.96           C  
ATOM   2810  CB  GLN A 366     -12.269   7.070  -8.046  1.00  0.95           C  
ATOM   2811  O   GLN A 366     -13.437   4.637  -8.297  1.00  0.95           O  
ATOM   2812  CG  GLN A 366     -11.898   8.516  -7.748  1.00  0.94           C  
ATOM   2813  CD  GLN A 366     -11.940   9.400  -8.980  1.00  0.91           C  
ATOM   2814  NE2 GLN A 366     -11.703  10.693  -8.791  1.00  0.92           N  
ATOM   2815  OE1 GLN A 366     -12.183   8.923 -10.094  1.00  0.91           O  
ATOM   2816  N   ASN A 367     -12.891   3.880  -6.287  1.00  0.95           N  
ATOM   2817  CA  ASN A 367     -13.407   2.517  -6.366  1.00  0.95           C  
ATOM   2818  C   ASN A 367     -12.752   1.735  -7.501  1.00  0.95           C  
ATOM   2819  CB  ASN A 367     -14.927   2.528  -6.537  1.00  0.93           C  
ATOM   2820  O   ASN A 367     -13.356   0.816  -8.057  1.00  0.95           O  
ATOM   2821  CG  ASN A 367     -15.653   2.958  -5.278  1.00  0.84           C  
ATOM   2822  ND2 ASN A 367     -16.849   3.512  -5.442  1.00  0.80           N  
ATOM   2823  OD1 ASN A 367     -15.144   2.794  -4.166  1.00  0.77           O  
ATOM   2824  N   ARG A 368     -11.463   2.093  -7.873  1.00  0.96           N  
ATOM   2825  CA  ARG A 368     -10.611   1.384  -8.821  1.00  0.96           C  
ATOM   2826  C   ARG A 368      -9.332   0.896  -8.149  1.00  0.96           C  
ATOM   2827  CB  ARG A 368     -10.267   2.281 -10.012  1.00  0.97           C  
ATOM   2828  O   ARG A 368      -8.689   1.643  -7.409  1.00  0.96           O  
ATOM   2829  CG  ARG A 368     -11.474   2.699 -10.837  1.00  0.97           C  
ATOM   2830  CD  ARG A 368     -11.090   3.664 -11.950  1.00  0.96           C  
ATOM   2831  NE  ARG A 368     -12.244   4.034 -12.764  1.00  0.95           N  
ATOM   2832  NH1 ARG A 368     -11.988   2.310 -14.280  1.00  0.92           N  
ATOM   2833  NH2 ARG A 368     -13.708   3.806 -14.519  1.00  0.92           N  
ATOM   2834  CZ  ARG A 368     -12.644   3.383 -13.852  1.00  0.95           C  
ATOM   2835  N   LEU A 369      -9.058  -0.354  -8.375  1.00  0.97           N  
ATOM   2836  CA  LEU A 369      -7.711  -0.837  -8.092  1.00  0.97           C  
ATOM   2837  C   LEU A 369      -6.723  -0.341  -9.142  1.00  0.97           C  
ATOM   2838  CB  LEU A 369      -7.690  -2.367  -8.036  1.00  0.97           C  
ATOM   2839  O   LEU A 369      -6.859  -0.658 -10.326  1.00  0.97           O  
ATOM   2840  CG  LEU A 369      -6.338  -3.016  -7.738  1.00  0.96           C  
ATOM   2841  CD1 LEU A 369      -5.847  -2.606  -6.354  1.00  0.94           C  
ATOM   2842  CD2 LEU A 369      -6.438  -4.534  -7.848  1.00  0.94           C  
ATOM   2843  N   MET A 370      -5.773   0.418  -8.742  1.00  0.97           N  
ATOM   2844  CA  MET A 370      -4.694   0.907  -9.596  1.00  0.97           C  
ATOM   2845  C   MET A 370      -3.403   0.139  -9.335  1.00  0.97           C  
ATOM   2846  CB  MET A 370      -4.467   2.403  -9.374  1.00  0.97           C  
ATOM   2847  O   MET A 370      -2.985  -0.009  -8.185  1.00  0.97           O  
ATOM   2848  CG  MET A 370      -5.667   3.265  -9.733  1.00  0.90           C  
ATOM   2849  SD  MET A 370      -5.295   5.060  -9.645  1.00  0.86           S  
ATOM   2850  CE  MET A 370      -6.866   5.742 -10.243  1.00  0.79           C  
ATOM   2851  N   LEU A 371      -2.777  -0.282 -10.369  1.00  0.97           N  
ATOM   2852  CA  LEU A 371      -1.488  -0.966 -10.395  1.00  0.97           C  
ATOM   2853  C   LEU A 371      -0.460  -0.158 -11.180  1.00  0.97           C  
ATOM   2854  CB  LEU A 371      -1.634  -2.361 -11.008  1.00  0.97           C  
ATOM   2855  O   LEU A 371      -0.764   0.364 -12.255  1.00  0.96           O  
ATOM   2856  CG  LEU A 371      -2.662  -3.285 -10.353  1.00  0.97           C  
ATOM   2857  CD1 LEU A 371      -2.697  -4.631 -11.069  1.00  0.95           C  
ATOM   2858  CD2 LEU A 371      -2.349  -3.469  -8.872  1.00  0.95           C  
ATOM   2859  N   THR A 372       0.711  -0.052 -10.671  1.00  0.96           N  
ATOM   2860  CA  THR A 372       1.796   0.604 -11.392  1.00  0.96           C  
ATOM   2861  C   THR A 372       2.846  -0.414 -11.831  1.00  0.95           C  
ATOM   2862  CB  THR A 372       2.462   1.692 -10.530  1.00  0.95           C  
ATOM   2863  O   THR A 372       3.165  -1.344 -11.088  1.00  0.94           O  
ATOM   2864  CG2 THR A 372       1.435   2.703 -10.031  1.00  0.92           C  
ATOM   2865  OG1 THR A 372       3.099   1.078  -9.403  1.00  0.92           O  
ATOM   2866  N   SER A 373       3.350  -0.306 -13.041  1.00  0.94           N  
ATOM   2867  CA  SER A 373       4.430  -1.106 -13.610  1.00  0.93           C  
ATOM   2868  C   SER A 373       5.259  -0.293 -14.599  1.00  0.92           C  
ATOM   2869  CB  SER A 373       3.869  -2.349 -14.302  1.00  0.92           C  
ATOM   2870  O   SER A 373       4.714   0.302 -15.531  1.00  0.89           O  
ATOM   2871  OG  SER A 373       4.917  -3.189 -14.754  1.00  0.89           O  
ATOM   2872  N   GLY A 374       6.555  -0.294 -14.410  1.00  0.92           N  
ATOM   2873  CA  GLY A 374       7.366   0.611 -15.209  1.00  0.91           C  
ATOM   2874  C   GLY A 374       6.919   2.058 -15.108  1.00  0.91           C  
ATOM   2875  O   GLY A 374       6.855   2.618 -14.012  1.00  0.90           O  
ATOM   2876  N   GLU A 375       6.477   2.610 -16.224  1.00  0.91           N  
ATOM   2877  CA  GLU A 375       6.050   4.002 -16.330  1.00  0.91           C  
ATOM   2878  C   GLU A 375       4.529   4.111 -16.372  1.00  0.91           C  
ATOM   2879  CB  GLU A 375       6.659   4.659 -17.571  1.00  0.88           C  
ATOM   2880  O   GLU A 375       3.982   5.213 -16.449  1.00  0.90           O  
ATOM   2881  CG  GLU A 375       8.181   4.694 -17.565  1.00  0.80           C  
ATOM   2882  CD  GLU A 375       8.775   5.200 -18.869  1.00  0.76           C  
ATOM   2883  OE1 GLU A 375       8.011   5.441 -19.831  1.00  0.75           O  
ATOM   2884  OE2 GLU A 375      10.015   5.357 -18.930  1.00  0.72           O  
ATOM   2885  N   ALA A 376       3.929   3.044 -16.350  1.00  0.92           N  
ATOM   2886  CA  ALA A 376       2.491   2.983 -16.597  1.00  0.93           C  
ATOM   2887  C   ALA A 376       1.713   2.876 -15.289  1.00  0.94           C  
ATOM   2888  CB  ALA A 376       2.157   1.804 -17.509  1.00  0.92           C  
ATOM   2889  O   ALA A 376       2.183   2.262 -14.328  1.00  0.94           O  
ATOM   2890  N   VAL A 377       0.570   3.433 -15.303  1.00  0.95           N  
ATOM   2891  CA  VAL A 377      -0.505   3.221 -14.338  1.00  0.96           C  
ATOM   2892  C   VAL A 377      -1.702   2.575 -15.032  1.00  0.95           C  
ATOM   2893  CB  VAL A 377      -0.930   4.544 -13.663  1.00  0.95           C  
ATOM   2894  O   VAL A 377      -2.294   3.164 -15.939  1.00  0.95           O  
ATOM   2895  CG1 VAL A 377      -2.039   4.297 -12.642  1.00  0.94           C  
ATOM   2896  CG2 VAL A 377       0.272   5.215 -13.000  1.00  0.93           C  
ATOM   2897  N   VAL A 378      -2.042   1.417 -14.521  1.00  0.96           N  
ATOM   2898  CA  VAL A 378      -3.202   0.666 -14.989  1.00  0.96           C  
ATOM   2899  C   VAL A 378      -4.276   0.643 -13.904  1.00  0.96           C  
ATOM   2900  CB  VAL A 378      -2.820  -0.777 -15.390  1.00  0.95           C  
ATOM   2901  O   VAL A 378      -3.992   0.323 -12.747  1.00  0.96           O  
ATOM   2902  CG1 VAL A 378      -4.018  -1.504 -15.998  1.00  0.85           C  
ATOM   2903  CG2 VAL A 378      -1.646  -0.765 -16.367  1.00  0.85           C  
ATOM   2904  N   ALA A 379      -5.501   0.940 -14.254  1.00  0.97           N  
ATOM   2905  CA  ALA A 379      -6.617   0.930 -13.311  1.00  0.97           C  
ATOM   2906  C   ALA A 379      -7.708  -0.036 -13.763  1.00  0.97           C  
ATOM   2907  CB  ALA A 379      -7.189   2.336 -13.149  1.00  0.96           C  
ATOM   2908  O   ALA A 379      -8.016  -0.121 -14.954  1.00  0.96           O  
ATOM   2909  N   SER A 380      -8.330  -0.692 -12.820  1.00  0.97           N  
ATOM   2910  CA  SER A 380      -9.439  -1.613 -13.048  1.00  0.97           C  
ATOM   2911  C   SER A 380     -10.710  -0.863 -13.433  1.00  0.97           C  
ATOM   2912  CB  SER A 380      -9.696  -2.461 -11.801  1.00  0.97           C  
ATOM   2913  O   SER A 380     -10.760   0.366 -13.354  1.00  0.96           O  
ATOM   2914  OG  SER A 380     -10.233  -1.669 -10.756  1.00  0.95           O  
ATOM   2915  N   ARG A 381     -11.741  -1.610 -13.791  1.00  0.96           N  
ATOM   2916  CA  ARG A 381     -13.090  -1.066 -13.909  1.00  0.96           C  
ATOM   2917  C   ARG A 381     -13.605  -0.582 -12.558  1.00  0.96           C  
ATOM   2918  CB  ARG A 381     -14.043  -2.113 -14.489  1.00  0.95           C  
ATOM   2919  O   ARG A 381     -13.236  -1.127 -11.515  1.00  0.95           O  
ATOM   2920  CG  ARG A 381     -13.782  -2.442 -15.950  1.00  0.88           C  
ATOM   2921  CD  ARG A 381     -14.753  -3.489 -16.475  1.00  0.84           C  
ATOM   2922  NE  ARG A 381     -16.127  -2.995 -16.483  1.00  0.82           N  
ATOM   2923  NH1 ARG A 381     -17.072  -5.020 -17.066  1.00  0.76           N  
ATOM   2924  NH2 ARG A 381     -18.401  -3.181 -16.742  1.00  0.72           N  
ATOM   2925  CZ  ARG A 381     -17.197  -3.733 -16.764  1.00  0.77           C  
ATOM   2926  N   THR A 382     -14.487   0.395 -12.585  1.00  0.95           N  
ATOM   2927  CA  THR A 382     -15.070   0.922 -11.357  1.00  0.95           C  
ATOM   2928  C   THR A 382     -15.846  -0.164 -10.617  1.00  0.94           C  
ATOM   2929  CB  THR A 382     -16.001   2.114 -11.648  1.00  0.94           C  
ATOM   2930  O   THR A 382     -16.687  -0.845 -11.207  1.00  0.93           O  
ATOM   2931  CG2 THR A 382     -16.553   2.709 -10.356  1.00  0.86           C  
ATOM   2932  OG1 THR A 382     -15.269   3.124 -12.352  1.00  0.90           O  
ATOM   2933  N   SER A 383     -15.513  -0.439  -9.422  1.00  0.95           N  
ATOM   2934  CA  SER A 383     -16.134  -1.368  -8.484  1.00  0.95           C  
ATOM   2935  C   SER A 383     -15.877  -2.816  -8.887  1.00  0.94           C  
ATOM   2936  CB  SER A 383     -17.640  -1.115  -8.395  1.00  0.93           C  
ATOM   2937  O   SER A 383     -16.368  -3.743  -8.240  1.00  0.92           O  
ATOM   2938  OG  SER A 383     -17.903   0.224  -8.015  1.00  0.88           O  
ATOM   2939  N   ARG A 384     -15.145  -3.125  -9.885  1.00  0.95           N  
ATOM   2940  CA  ARG A 384     -14.698  -4.448 -10.306  1.00  0.95           C  
ATOM   2941  C   ARG A 384     -13.178  -4.556 -10.252  1.00  0.95           C  
ATOM   2942  CB  ARG A 384     -15.195  -4.759 -11.720  1.00  0.94           C  
ATOM   2943  O   ARG A 384     -12.512  -4.544 -11.289  1.00  0.94           O  
ATOM   2944  CG  ARG A 384     -16.710  -4.793 -11.847  1.00  0.88           C  
ATOM   2945  CD  ARG A 384     -17.152  -5.440 -13.152  1.00  0.83           C  
ATOM   2946  NE  ARG A 384     -18.591  -5.688 -13.169  1.00  0.83           N  
ATOM   2947  NH1 ARG A 384     -18.508  -7.262 -14.859  1.00  0.75           N  
ATOM   2948  NH2 ARG A 384     -20.517  -6.696 -13.912  1.00  0.71           N  
ATOM   2949  CZ  ARG A 384     -19.202  -6.548 -13.980  1.00  0.80           C  
ATOM   2950  N   PHE A 385     -12.620  -4.777  -9.104  1.00  0.93           N  
ATOM   2951  CA  PHE A 385     -11.212  -4.611  -8.764  1.00  0.94           C  
ATOM   2952  C   PHE A 385     -10.350  -5.612  -9.522  1.00  0.94           C  
ATOM   2953  CB  PHE A 385     -11.000  -4.772  -7.255  1.00  0.91           C  
ATOM   2954  O   PHE A 385      -9.165  -5.366  -9.757  1.00  0.93           O  
ATOM   2955  CG  PHE A 385     -11.860  -3.862  -6.421  1.00  0.83           C  
ATOM   2956  CD1 PHE A 385     -12.235  -2.610  -6.893  1.00  0.75           C  
ATOM   2957  CD2 PHE A 385     -12.295  -4.259  -5.163  1.00  0.75           C  
ATOM   2958  CE1 PHE A 385     -13.031  -1.766  -6.123  1.00  0.74           C  
ATOM   2959  CE2 PHE A 385     -13.091  -3.421  -4.387  1.00  0.72           C  
ATOM   2960  CZ  PHE A 385     -13.458  -2.174  -4.869  1.00  0.74           C  
ATOM   2961  N   PHE A 386     -10.882  -6.632  -9.929  1.00  0.95           N  
ATOM   2962  CA  PHE A 386     -10.141  -7.714 -10.567  1.00  0.96           C  
ATOM   2963  C   PHE A 386     -10.318  -7.673 -12.080  1.00  0.95           C  
ATOM   2964  CB  PHE A 386     -10.595  -9.072 -10.022  1.00  0.95           C  
ATOM   2965  O   PHE A 386      -9.798  -8.532 -12.794  1.00  0.94           O  
ATOM   2966  CG  PHE A 386     -10.342  -9.251  -8.549  1.00  0.94           C  
ATOM   2967  CD1 PHE A 386      -9.057  -9.481  -8.073  1.00  0.92           C  
ATOM   2968  CD2 PHE A 386     -11.390  -9.189  -7.640  1.00  0.92           C  
ATOM   2969  CE1 PHE A 386      -8.820  -9.646  -6.711  1.00  0.91           C  
ATOM   2970  CE2 PHE A 386     -11.161  -9.353  -6.277  1.00  0.91           C  
ATOM   2971  CZ  PHE A 386      -9.875  -9.583  -5.814  1.00  0.90           C  
ATOM   2972  N   ASP A 387     -10.989  -6.699 -12.635  1.00  0.96           N  
ATOM   2973  CA  ASP A 387     -11.301  -6.593 -14.057  1.00  0.96           C  
ATOM   2974  C   ASP A 387     -10.551  -5.427 -14.698  1.00  0.96           C  
ATOM   2975  CB  ASP A 387     -12.808  -6.426 -14.265  1.00  0.96           C  
ATOM   2976  O   ASP A 387     -10.838  -4.264 -14.410  1.00  0.96           O  
ATOM   2977  CG  ASP A 387     -13.211  -6.451 -15.728  1.00  0.95           C  
ATOM   2978  OD1 ASP A 387     -12.326  -6.571 -16.603  1.00  0.94           O  
ATOM   2979  OD2 ASP A 387     -14.424  -6.348 -16.010  1.00  0.93           O  
ATOM   2980  N   PHE A 388      -9.673  -5.766 -15.631  1.00  0.97           N  
ATOM   2981  CA  PHE A 388      -8.826  -4.803 -16.325  1.00  0.97           C  
ATOM   2982  C   PHE A 388      -9.106  -4.817 -17.823  1.00  0.96           C  
ATOM   2983  CB  PHE A 388      -7.346  -5.100 -16.064  1.00  0.96           C  
ATOM   2984  O   PHE A 388      -8.298  -4.327 -18.615  1.00  0.94           O  
ATOM   2985  CG  PHE A 388      -6.878  -4.694 -14.693  1.00  0.96           C  
ATOM   2986  CD1 PHE A 388      -6.284  -3.455 -14.485  1.00  0.95           C  
ATOM   2987  CD2 PHE A 388      -7.033  -5.551 -13.611  1.00  0.95           C  
ATOM   2988  CE1 PHE A 388      -5.849  -3.077 -13.216  1.00  0.94           C  
ATOM   2989  CE2 PHE A 388      -6.601  -5.180 -12.341  1.00  0.94           C  
ATOM   2990  CZ  PHE A 388      -6.009  -3.942 -12.146  1.00  0.94           C  
ATOM   2991  N   PHE A 389     -10.208  -5.366 -18.233  1.00  0.96           N  
ATOM   2992  CA  PHE A 389     -10.625  -5.400 -19.629  1.00  0.97           C  
ATOM   2993  C   PHE A 389     -11.883  -4.565 -19.839  1.00  0.96           C  
ATOM   2994  CB  PHE A 389     -10.870  -6.842 -20.084  1.00  0.96           C  
ATOM   2995  O   PHE A 389     -12.673  -4.380 -18.911  1.00  0.95           O  
ATOM   2996  CG  PHE A 389      -9.636  -7.703 -20.062  1.00  0.96           C  
ATOM   2997  CD1 PHE A 389      -8.660  -7.569 -21.042  1.00  0.95           C  
ATOM   2998  CD2 PHE A 389      -9.453  -8.648 -19.061  1.00  0.95           C  
ATOM   2999  CE1 PHE A 389      -7.517  -8.365 -21.024  1.00  0.94           C  
ATOM   3000  CE2 PHE A 389      -8.313  -9.447 -19.037  1.00  0.94           C  
ATOM   3001  CZ  PHE A 389      -7.347  -9.304 -20.020  1.00  0.94           C  
ATOM   3002  N   ARG A 390     -12.079  -4.077 -21.035  1.00  0.96           N  
ATOM   3003  CA  ARG A 390     -13.263  -3.311 -21.411  1.00  0.96           C  
ATOM   3004  C   ARG A 390     -14.499  -4.202 -21.464  1.00  0.95           C  
ATOM   3005  CB  ARG A 390     -13.053  -2.625 -22.763  1.00  0.95           C  
ATOM   3006  O   ARG A 390     -14.417  -5.362 -21.873  1.00  0.93           O  
ATOM   3007  CG  ARG A 390     -11.909  -1.624 -22.775  1.00  0.92           C  
ATOM   3008  CD  ARG A 390     -11.661  -1.068 -24.171  1.00  0.90           C  
ATOM   3009  NE  ARG A 390     -12.764  -0.224 -24.619  1.00  0.88           N  
ATOM   3010  NH1 ARG A 390     -11.951   0.057 -26.763  1.00  0.84           N  
ATOM   3011  NH2 ARG A 390     -13.923   1.046 -26.142  1.00  0.84           N  
ATOM   3012  CZ  ARG A 390     -12.877   0.291 -25.840  1.00  0.85           C  
ATOM   3013  N   TYR A 391     -15.613  -3.542 -21.139  1.00  0.95           N  
ATOM   3014  CA  TYR A 391     -16.912  -4.203 -21.190  1.00  0.94           C  
ATOM   3015  C   TYR A 391     -17.425  -4.289 -22.622  1.00  0.93           C  
ATOM   3016  CB  TYR A 391     -17.928  -3.461 -20.315  1.00  0.92           C  
ATOM   3017  O   TYR A 391     -18.042  -5.284 -23.009  1.00  0.91           O  
ATOM   3018  CG  TYR A 391     -19.338  -3.981 -20.449  1.00  0.82           C  
ATOM   3019  CD1 TYR A 391     -19.717  -5.184 -19.858  1.00  0.74           C  
ATOM   3020  CD2 TYR A 391     -20.295  -3.271 -21.167  1.00  0.74           C  
ATOM   3021  CE1 TYR A 391     -21.015  -5.668 -19.980  1.00  0.74           C  
ATOM   3022  CE2 TYR A 391     -21.596  -3.745 -21.295  1.00  0.74           C  
ATOM   3023  OH  TYR A 391     -23.233  -5.417 -20.823  1.00  0.56           O  
ATOM   3024  CZ  TYR A 391     -21.946  -4.943 -20.699  1.00  0.72           C  
ATOM   3025  N   THR A 392     -17.169  -3.318 -23.395  1.00  0.95           N  
ATOM   3026  CA  THR A 392     -17.503  -3.220 -24.811  1.00  0.96           C  
ATOM   3027  C   THR A 392     -16.392  -2.513 -25.582  1.00  0.96           C  
ATOM   3028  CB  THR A 392     -18.833  -2.472 -25.021  1.00  0.95           C  
ATOM   3029  O   THR A 392     -15.718  -1.633 -25.043  1.00  0.95           O  
ATOM   3030  CG2 THR A 392     -18.763  -1.056 -24.459  1.00  0.92           C  
ATOM   3031  OG1 THR A 392     -19.121  -2.405 -26.423  1.00  0.93           O  
ATOM   3032  N   VAL A 393     -16.235  -2.909 -26.843  1.00  0.95           N  
ATOM   3033  CA  VAL A 393     -15.236  -2.266 -27.690  1.00  0.95           C  
ATOM   3034  C   VAL A 393     -15.917  -1.283 -28.639  1.00  0.93           C  
ATOM   3035  CB  VAL A 393     -14.420  -3.304 -28.493  1.00  0.93           C  
ATOM   3036  O   VAL A 393     -15.248  -0.575 -29.395  1.00  0.90           O  
ATOM   3037  CG1 VAL A 393     -13.597  -4.186 -27.556  1.00  0.86           C  
ATOM   3038  CG2 VAL A 393     -15.347  -4.157 -29.357  1.00  0.86           C  
ATOM   3039  N   LEU A 394     -17.261  -1.173 -28.588  1.00  0.92           N  
ATOM   3040  CA  LEU A 394     -18.056  -0.314 -29.458  1.00  0.92           C  
ATOM   3041  C   LEU A 394     -18.008   1.134 -28.983  1.00  0.91           C  
ATOM   3042  CB  LEU A 394     -19.507  -0.799 -29.509  1.00  0.91           C  
ATOM   3043  O   LEU A 394     -18.150   2.060 -29.785  1.00  0.90           O  
ATOM   3044  CG  LEU A 394     -19.741  -2.174 -30.136  1.00  0.89           C  
ATOM   3045  CD1 LEU A 394     -21.220  -2.540 -30.075  1.00  0.86           C  
ATOM   3046  CD2 LEU A 394     -19.239  -2.198 -31.576  1.00  0.86           C  
ATOM   3047  N   ALA A 395     -17.888   1.317 -27.720  1.00  0.92           N  
ATOM   3048  CA  ALA A 395     -17.805   2.631 -27.088  1.00  0.92           C  
ATOM   3049  C   ALA A 395     -16.833   2.615 -25.912  1.00  0.93           C  
ATOM   3050  CB  ALA A 395     -19.187   3.087 -26.625  1.00  0.92           C  
ATOM   3051  O   ALA A 395     -16.684   1.594 -25.236  1.00  0.93           O  
ATOM   3052  N   THR A 396     -16.109   3.694 -25.644  1.00  0.92           N  
ATOM   3053  CA  THR A 396     -15.413   3.920 -24.381  1.00  0.93           C  
ATOM   3054  C   THR A 396     -16.375   4.447 -23.320  1.00  0.92           C  
ATOM   3055  CB  THR A 396     -14.245   4.908 -24.556  1.00  0.91           C  
ATOM   3056  O   THR A 396     -16.991   5.499 -23.501  1.00  0.92           O  
ATOM   3057  CG2 THR A 396     -13.448   5.051 -23.264  1.00  0.87           C  
ATOM   3058  OG1 THR A 396     -13.376   4.433 -25.591  1.00  0.88           O  
ATOM   3059  N   VAL A 397     -16.564   3.728 -22.219  1.00  0.94           N  
ATOM   3060  CA  VAL A 397     -17.444   4.113 -21.120  1.00  0.94           C  
ATOM   3061  C   VAL A 397     -16.610   4.583 -19.931  1.00  0.95           C  
ATOM   3062  CB  VAL A 397     -18.367   2.948 -20.697  1.00  0.92           C  
ATOM   3063  O   VAL A 397     -15.482   4.125 -19.735  1.00  0.94           O  
ATOM   3064  CG1 VAL A 397     -19.297   2.553 -21.843  1.00  0.76           C  
ATOM   3065  CG2 VAL A 397     -17.538   1.750 -20.240  1.00  0.75           C  
ATOM   3066  N   ASP A 398     -17.180   5.422 -19.088  1.00  0.94           N  
ATOM   3067  CA  ASP A 398     -16.480   6.077 -17.988  1.00  0.95           C  
ATOM   3068  C   ASP A 398     -16.015   5.059 -16.949  1.00  0.95           C  
ATOM   3069  CB  ASP A 398     -17.377   7.127 -17.330  1.00  0.94           C  
ATOM   3070  O   ASP A 398     -15.035   5.291 -16.238  1.00  0.95           O  
ATOM   3071  CG  ASP A 398     -17.532   8.384 -18.168  1.00  0.91           C  
ATOM   3072  OD1 ASP A 398     -16.867   8.501 -19.221  1.00  0.90           O  
ATOM   3073  OD2 ASP A 398     -18.322   9.267 -17.771  1.00  0.91           O  
ATOM   3074  N   THR A 399     -16.596   3.887 -16.925  1.00  0.95           N  
ATOM   3075  CA  THR A 399     -16.309   2.841 -15.949  1.00  0.95           C  
ATOM   3076  C   THR A 399     -15.247   1.882 -16.479  1.00  0.95           C  
ATOM   3077  CB  THR A 399     -17.581   2.052 -15.586  1.00  0.94           C  
ATOM   3078  O   THR A 399     -14.791   0.993 -15.758  1.00  0.94           O  
ATOM   3079  CG2 THR A 399     -18.576   2.929 -14.832  1.00  0.90           C  
ATOM   3080  OG1 THR A 399     -18.199   1.573 -16.787  1.00  0.92           O  
ATOM   3081  N   ASP A 400     -14.810   2.057 -17.788  1.00  0.96           N  
ATOM   3082  CA  ASP A 400     -13.812   1.183 -18.398  1.00  0.96           C  
ATOM   3083  C   ASP A 400     -12.467   1.303 -17.685  1.00  0.96           C  
ATOM   3084  CB  ASP A 400     -13.650   1.508 -19.884  1.00  0.95           C  
ATOM   3085  O   ASP A 400     -12.157   2.346 -17.104  1.00  0.96           O  
ATOM   3086  CG  ASP A 400     -14.724   0.874 -20.750  1.00  0.93           C  
ATOM   3087  OD1 ASP A 400     -15.417  -0.054 -20.281  1.00  0.92           O  
ATOM   3088  OD2 ASP A 400     -14.877   1.305 -21.914  1.00  0.92           O  
ATOM   3089  N   PRO A 401     -11.693   0.221 -17.716  1.00  0.96           N  
ATOM   3090  CA  PRO A 401     -10.307   0.357 -17.263  1.00  0.96           C  
ATOM   3091  C   PRO A 401      -9.508   1.355 -18.098  1.00  0.96           C  
ATOM   3092  CB  PRO A 401      -9.745  -1.059 -17.419  1.00  0.96           C  
ATOM   3093  O   PRO A 401      -9.873   1.640 -19.242  1.00  0.96           O  
ATOM   3094  CG  PRO A 401     -10.464  -1.628 -18.599  1.00  0.95           C  
ATOM   3095  CD  PRO A 401     -11.863  -1.080 -18.614  1.00  0.94           C  
ATOM   3096  N   PHE A 402      -8.469   1.880 -17.541  1.00  0.96           N  
ATOM   3097  CA  PHE A 402      -7.567   2.717 -18.323  1.00  0.96           C  
ATOM   3098  C   PHE A 402      -6.113   2.344 -18.055  1.00  0.96           C  
ATOM   3099  CB  PHE A 402      -7.795   4.198 -18.006  1.00  0.96           C  
ATOM   3100  O   PHE A 402      -5.786   1.830 -16.984  1.00  0.95           O  
ATOM   3101  CG  PHE A 402      -7.521   4.561 -16.572  1.00  0.95           C  
ATOM   3102  CD1 PHE A 402      -8.563   4.687 -15.661  1.00  0.94           C  
ATOM   3103  CD2 PHE A 402      -6.221   4.777 -16.135  1.00  0.94           C  
ATOM   3104  CE1 PHE A 402      -8.312   5.023 -14.333  1.00  0.93           C  
ATOM   3105  CE2 PHE A 402      -5.963   5.114 -14.809  1.00  0.92           C  
ATOM   3106  CZ  PHE A 402      -7.010   5.237 -13.910  1.00  0.92           C  
ATOM   3107  N   ASP A 403      -5.292   2.636 -18.996  1.00  0.95           N  
ATOM   3108  CA  ASP A 403      -3.848   2.436 -19.063  1.00  0.94           C  
ATOM   3109  C   ASP A 403      -3.142   3.697 -19.556  1.00  0.93           C  
ATOM   3110  CB  ASP A 403      -3.512   1.255 -19.976  1.00  0.93           C  
ATOM   3111  O   ASP A 403      -3.325   4.110 -20.703  1.00  0.91           O  
ATOM   3112  CG  ASP A 403      -2.076   0.783 -19.831  1.00  0.91           C  
ATOM   3113  OD1 ASP A 403      -1.260   1.495 -19.205  1.00  0.90           O  
ATOM   3114  OD2 ASP A 403      -1.755  -0.308 -20.349  1.00  0.90           O  
ATOM   3115  N   VAL A 404      -2.403   4.351 -18.641  1.00  0.95           N  
ATOM   3116  CA  VAL A 404      -1.817   5.653 -18.940  1.00  0.95           C  
ATOM   3117  C   VAL A 404      -0.326   5.636 -18.612  1.00  0.94           C  
ATOM   3118  CB  VAL A 404      -2.522   6.785 -18.159  1.00  0.93           C  
ATOM   3119  O   VAL A 404       0.086   5.079 -17.591  1.00  0.93           O  
ATOM   3120  CG1 VAL A 404      -3.945   6.991 -18.673  1.00  0.85           C  
ATOM   3121  CG2 VAL A 404      -2.530   6.476 -16.663  1.00  0.84           C  
ATOM   3122  N   PHE A 405       0.437   6.317 -19.385  1.00  0.92           N  
ATOM   3123  CA  PHE A 405       1.887   6.407 -19.265  1.00  0.92           C  
ATOM   3124  C   PHE A 405       2.308   7.804 -18.823  1.00  0.91           C  
ATOM   3125  CB  PHE A 405       2.561   6.052 -20.594  1.00  0.90           C  
ATOM   3126  O   PHE A 405       1.650   8.791 -19.158  1.00  0.89           O  
ATOM   3127  CG  PHE A 405       2.403   4.609 -20.988  1.00  0.88           C  
ATOM   3128  CD1 PHE A 405       3.379   3.674 -20.665  1.00  0.84           C  
ATOM   3129  CD2 PHE A 405       1.277   4.186 -21.682  1.00  0.84           C  
ATOM   3130  CE1 PHE A 405       3.235   2.337 -21.028  1.00  0.84           C  
ATOM   3131  CE2 PHE A 405       1.126   2.851 -22.049  1.00  0.84           C  
ATOM   3132  CZ  PHE A 405       2.106   1.929 -21.722  1.00  0.82           C  
ATOM   3133  N   ALA A 406       3.348   7.846 -18.085  1.00  0.89           N  
ATOM   3134  CA  ALA A 406       3.974   9.132 -17.788  1.00  0.88           C  
ATOM   3135  C   ALA A 406       4.632   9.722 -19.031  1.00  0.86           C  
ATOM   3136  CB  ALA A 406       5.001   8.977 -16.669  1.00  0.86           C  
ATOM   3137  O   ALA A 406       5.508   9.097 -19.634  1.00  0.82           O  
ATOM   3138  N   ASP A 407       4.162  10.829 -19.488  1.00  0.80           N  
ATOM   3139  CA  ASP A 407       4.666  11.530 -20.666  1.00  0.79           C  
ATOM   3140  C   ASP A 407       5.963  12.271 -20.351  1.00  0.77           C  
ATOM   3141  CB  ASP A 407       3.617  12.509 -21.197  1.00  0.75           C  
ATOM   3142  O   ASP A 407       5.951  13.480 -20.110  1.00  0.73           O  
ATOM   3143  CG  ASP A 407       3.982  13.093 -22.551  1.00  0.70           C  
ATOM   3144  OD1 ASP A 407       4.922  12.585 -23.200  1.00  0.66           O  
ATOM   3145  OD2 ASP A 407       3.327  14.071 -22.969  1.00  0.71           O  
ATOM   3146  N   ILE A 408       7.034  11.579 -20.381  1.00  0.83           N  
ATOM   3147  CA  ILE A 408       8.328  12.193 -20.105  1.00  0.83           C  
ATOM   3148  C   ILE A 408       9.394  11.576 -21.008  1.00  0.83           C  
ATOM   3149  CB  ILE A 408       8.725  12.033 -18.621  1.00  0.78           C  
ATOM   3150  O   ILE A 408       9.239  10.447 -21.480  1.00  0.78           O  
ATOM   3151  CG1 ILE A 408       8.696  10.555 -18.216  1.00  0.67           C  
ATOM   3152  CG2 ILE A 408       7.805  12.865 -17.723  1.00  0.67           C  
ATOM   3153  CD1 ILE A 408       9.268  10.280 -16.832  1.00  0.66           C  
ATOM   3154  N   GLU A 409      10.512  12.392 -21.110  1.00  0.79           N  
ATOM   3155  CA  GLU A 409      11.645  11.986 -21.936  1.00  0.80           C  
ATOM   3156  C   GLU A 409      12.430  10.854 -21.277  1.00  0.78           C  
ATOM   3157  CB  GLU A 409      12.568  13.177 -22.207  1.00  0.75           C  
ATOM   3158  O   GLU A 409      12.916   9.950 -21.960  1.00  0.74           O  
ATOM   3159  CG  GLU A 409      11.948  14.244 -23.097  1.00  0.70           C  
ATOM   3160  CD  GLU A 409      12.909  15.371 -23.440  1.00  0.68           C  
ATOM   3161  OE1 GLU A 409      14.008  15.435 -22.844  1.00  0.73           O  
ATOM   3162  OE2 GLU A 409      12.560  16.199 -24.311  1.00  0.69           O  
ATOM   3163  N   GLU A 410      12.526  10.965 -19.934  1.00  0.78           N  
ATOM   3164  CA  GLU A 410      13.310   9.964 -19.217  1.00  0.78           C  
ATOM   3165  C   GLU A 410      12.408   8.917 -18.569  1.00  0.78           C  
ATOM   3166  CB  GLU A 410      14.190  10.629 -18.156  1.00  0.74           C  
ATOM   3167  O   GLU A 410      11.453   9.260 -17.869  1.00  0.73           O  
ATOM   3168  CG  GLU A 410      15.294  11.503 -18.732  1.00  0.69           C  
ATOM   3169  CD  GLU A 410      16.239  12.051 -17.675  1.00  0.67           C  
ATOM   3170  OE1 GLU A 410      15.976  11.857 -16.466  1.00  0.69           O  
ATOM   3171  OE2 GLU A 410      17.250  12.681 -18.058  1.00  0.67           O  
ATOM   3172  N   VAL A 411      12.689   7.656 -18.747  1.00  0.74           N  
ATOM   3173  CA  VAL A 411      11.943   6.514 -18.229  1.00  0.75           C  
ATOM   3174  C   VAL A 411      12.232   6.340 -16.740  1.00  0.75           C  
ATOM   3175  CB  VAL A 411      12.288   5.217 -18.995  1.00  0.65           C  
ATOM   3176  O   VAL A 411      13.322   5.907 -16.359  1.00  0.68           O  
ATOM   3177  CG1 VAL A 411      11.479   4.039 -18.453  1.00  0.56           C  
ATOM   3178  CG2 VAL A 411      12.039   5.398 -20.491  1.00  0.51           C  
ATOM   3179  N   TYR A 412      11.263   6.648 -15.934  1.00  0.82           N  
ATOM   3180  CA  TYR A 412      11.395   6.352 -14.512  1.00  0.82           C  
ATOM   3181  C   TYR A 412      10.341   5.345 -14.064  1.00  0.83           C  
ATOM   3182  CB  TYR A 412      11.277   7.634 -13.682  1.00  0.79           C  
ATOM   3183  O   TYR A 412       9.142   5.579 -14.227  1.00  0.80           O  
ATOM   3184  CG  TYR A 412      12.364   8.642 -13.965  1.00  0.78           C  
ATOM   3185  CD1 TYR A 412      13.669   8.431 -13.525  1.00  0.75           C  
ATOM   3186  CD2 TYR A 412      12.089   9.808 -14.672  1.00  0.76           C  
ATOM   3187  CE1 TYR A 412      14.674   9.357 -13.781  1.00  0.74           C  
ATOM   3188  CE2 TYR A 412      13.086  10.741 -14.934  1.00  0.71           C  
ATOM   3189  OH  TYR A 412      15.364  11.429 -14.743  1.00  0.66           O  
ATOM   3190  CZ  TYR A 412      14.373  10.508 -14.486  1.00  0.73           C  
ATOM   3191  N   ASN A 413      10.835   4.297 -13.484  1.00  0.90           N  
ATOM   3192  CA  ASN A 413       9.911   3.318 -12.923  1.00  0.91           C  
ATOM   3193  C   ASN A 413       9.165   3.878 -11.715  1.00  0.92           C  
ATOM   3194  CB  ASN A 413      10.653   2.036 -12.541  1.00  0.89           C  
ATOM   3195  O   ASN A 413       9.783   4.242 -10.713  1.00  0.92           O  
ATOM   3196  CG  ASN A 413      11.155   1.269 -13.749  1.00  0.84           C  
ATOM   3197  ND2 ASN A 413      12.253   0.543 -13.577  1.00  0.84           N  
ATOM   3198  OD1 ASN A 413      10.560   1.329 -14.829  1.00  0.83           O  
ATOM   3199  N   ILE A 414       7.890   3.962 -11.846  1.00  0.93           N  
ATOM   3200  CA  ILE A 414       7.061   4.282 -10.689  1.00  0.94           C  
ATOM   3201  C   ILE A 414       7.258   3.226  -9.605  1.00  0.94           C  
ATOM   3202  CB  ILE A 414       5.568   4.383 -11.075  1.00  0.93           C  
ATOM   3203  O   ILE A 414       7.131   2.027  -9.867  1.00  0.93           O  
ATOM   3204  CG1 ILE A 414       5.359   5.486 -12.119  1.00  0.92           C  
ATOM   3205  CG2 ILE A 414       4.706   4.633  -9.834  1.00  0.92           C  
ATOM   3206  CD1 ILE A 414       4.006   5.430 -12.815  1.00  0.91           C  
ATOM   3207  N   ARG A 415       7.573   3.656  -8.386  1.00  0.95           N  
ATOM   3208  CA  ARG A 415       7.906   2.770  -7.275  1.00  0.95           C  
ATOM   3209  C   ARG A 415       6.776   2.727  -6.252  1.00  0.95           C  
ATOM   3210  CB  ARG A 415       9.206   3.215  -6.602  1.00  0.93           C  
ATOM   3211  O   ARG A 415       6.479   1.670  -5.691  1.00  0.95           O  
ATOM   3212  CG  ARG A 415      10.431   3.108  -7.496  1.00  0.86           C  
ATOM   3213  CD  ARG A 415      10.730   1.664  -7.872  1.00  0.81           C  
ATOM   3214  NE  ARG A 415      11.987   1.547  -8.605  1.00  0.78           N  
ATOM   3215  NH1 ARG A 415      11.988  -0.763  -8.647  1.00  0.68           N  
ATOM   3216  NH2 ARG A 415      13.702   0.406  -9.622  1.00  0.63           N  
ATOM   3217  CZ  ARG A 415      12.556   0.397  -8.956  1.00  0.75           C  
ATOM   3218  N   TRP A 416       6.176   3.862  -6.026  1.00  0.96           N  
ATOM   3219  CA  TRP A 416       5.109   4.002  -5.041  1.00  0.96           C  
ATOM   3220  C   TRP A 416       4.015   4.934  -5.552  1.00  0.96           C  
ATOM   3221  CB  TRP A 416       5.665   4.526  -3.715  1.00  0.96           C  
ATOM   3222  O   TRP A 416       4.261   5.769  -6.425  1.00  0.95           O  
ATOM   3223  CG  TRP A 416       6.508   3.533  -2.973  1.00  0.91           C  
ATOM   3224  CD1 TRP A 416       7.867   3.555  -2.823  1.00  0.82           C  
ATOM   3225  CD2 TRP A 416       6.047   2.368  -2.283  1.00  0.84           C  
ATOM   3226  CE2 TRP A 416       7.182   1.728  -1.736  1.00  0.83           C  
ATOM   3227  CE3 TRP A 416       4.782   1.801  -2.073  1.00  0.80           C  
ATOM   3228  NE1 TRP A 416       8.278   2.472  -2.080  1.00  0.87           N  
ATOM   3229  CH2 TRP A 416       5.840   0.017  -0.802  1.00  0.85           C  
ATOM   3230  CZ2 TRP A 416       7.089   0.550  -0.992  1.00  0.86           C  
ATOM   3231  CZ3 TRP A 416       4.692   0.628  -1.332  1.00  0.85           C  
ATOM   3232  N   SER A 417       2.921   4.806  -4.960  1.00  0.97           N  
ATOM   3233  CA  SER A 417       1.797   5.725  -5.102  1.00  0.97           C  
ATOM   3234  C   SER A 417       1.171   6.048  -3.749  1.00  0.96           C  
ATOM   3235  CB  SER A 417       0.738   5.137  -6.036  1.00  0.96           C  
ATOM   3236  O   SER A 417       1.186   5.217  -2.839  1.00  0.95           O  
ATOM   3237  OG  SER A 417       0.329   3.856  -5.589  1.00  0.88           O  
ATOM   3238  N   ALA A 418       0.674   7.294  -3.647  1.00  0.97           N  
ATOM   3239  CA  ALA A 418      -0.072   7.761  -2.482  1.00  0.97           C  
ATOM   3240  C   ALA A 418      -1.191   8.714  -2.892  1.00  0.96           C  
ATOM   3241  CB  ALA A 418       0.865   8.441  -1.487  1.00  0.96           C  
ATOM   3242  O   ALA A 418      -1.119   9.347  -3.948  1.00  0.96           O  
ATOM   3243  N   GLN A 419      -2.172   8.813  -2.089  1.00  0.95           N  
ATOM   3244  CA  GLN A 419      -3.251   9.765  -2.331  1.00  0.95           C  
ATOM   3245  C   GLN A 419      -3.080  11.019  -1.479  1.00  0.94           C  
ATOM   3246  CB  GLN A 419      -4.610   9.120  -2.049  1.00  0.93           C  
ATOM   3247  O   GLN A 419      -2.747  10.932  -0.295  1.00  0.93           O  
ATOM   3248  CG  GLN A 419      -5.796   9.967  -2.490  1.00  0.85           C  
ATOM   3249  CD  GLN A 419      -7.117   9.230  -2.378  1.00  0.81           C  
ATOM   3250  NE2 GLN A 419      -8.207   9.911  -2.717  1.00  0.77           N  
ATOM   3251  OE1 GLN A 419      -7.159   8.058  -1.990  1.00  0.82           O  
ATOM   3252  N   MET A 420      -3.389  12.147  -2.123  1.00  0.94           N  
ATOM   3253  CA  MET A 420      -3.402  13.457  -1.478  1.00  0.94           C  
ATOM   3254  C   MET A 420      -4.391  14.392  -2.166  1.00  0.92           C  
ATOM   3255  CB  MET A 420      -2.003  14.077  -1.490  1.00  0.93           C  
ATOM   3256  O   MET A 420      -4.347  14.562  -3.385  1.00  0.91           O  
ATOM   3257  CG  MET A 420      -1.897  15.366  -0.692  1.00  0.91           C  
ATOM   3258  SD  MET A 420      -0.270  16.189  -0.898  1.00  0.92           S  
ATOM   3259  CE  MET A 420      -0.494  16.935  -2.536  1.00  0.86           C  
ATOM   3260  N   ASP A 421      -5.302  14.989  -1.409  1.00  0.91           N  
ATOM   3261  CA  ASP A 421      -6.262  16.003  -1.832  1.00  0.91           C  
ATOM   3262  C   ASP A 421      -7.067  15.528  -3.039  1.00  0.91           C  
ATOM   3263  CB  ASP A 421      -5.548  17.316  -2.160  1.00  0.89           C  
ATOM   3264  O   ASP A 421      -7.354  16.310  -3.948  1.00  0.88           O  
ATOM   3265  CG  ASP A 421      -4.838  17.920  -0.961  1.00  0.84           C  
ATOM   3266  OD1 ASP A 421      -5.264  17.674   0.188  1.00  0.80           O  
ATOM   3267  OD2 ASP A 421      -3.845  18.651  -1.168  1.00  0.83           O  
ATOM   3268  N   GLY A 422      -7.322  14.266  -3.124  1.00  0.91           N  
ATOM   3269  CA  GLY A 422      -8.041  13.604  -4.201  1.00  0.91           C  
ATOM   3270  C   GLY A 422      -7.135  13.137  -5.325  1.00  0.92           C  
ATOM   3271  O   GLY A 422      -7.439  12.158  -6.009  1.00  0.92           O  
ATOM   3272  N   ASP A 423      -5.965  13.736  -5.490  1.00  0.94           N  
ATOM   3273  CA  ASP A 423      -5.006  13.353  -6.521  1.00  0.95           C  
ATOM   3274  C   ASP A 423      -4.250  12.087  -6.125  1.00  0.95           C  
ATOM   3275  CB  ASP A 423      -4.021  14.493  -6.788  1.00  0.94           C  
ATOM   3276  O   ASP A 423      -4.068  11.813  -4.937  1.00  0.95           O  
ATOM   3277  CG  ASP A 423      -4.642  15.646  -7.556  1.00  0.91           C  
ATOM   3278  OD1 ASP A 423      -5.788  15.511  -8.038  1.00  0.90           O  
ATOM   3279  OD2 ASP A 423      -3.979  16.698  -7.683  1.00  0.91           O  
ATOM   3280  N   VAL A 424      -3.797  11.380  -7.083  1.00  0.96           N  
ATOM   3281  CA  VAL A 424      -2.806  10.323  -6.911  1.00  0.96           C  
ATOM   3282  C   VAL A 424      -1.408  10.877  -7.180  1.00  0.97           C  
ATOM   3283  CB  VAL A 424      -3.091   9.122  -7.840  1.00  0.96           C  
ATOM   3284  O   VAL A 424      -1.111  11.315  -8.294  1.00  0.96           O  
ATOM   3285  CG1 VAL A 424      -2.038   8.032  -7.651  1.00  0.94           C  
ATOM   3286  CG2 VAL A 424      -4.490   8.568  -7.580  1.00  0.94           C  
ATOM   3287  N   VAL A 425      -0.542  10.852  -6.206  1.00  0.96           N  
ATOM   3288  CA  VAL A 425       0.867  11.206  -6.346  1.00  0.97           C  
ATOM   3289  C   VAL A 425       1.698   9.945  -6.571  1.00  0.97           C  
ATOM   3290  CB  VAL A 425       1.385  11.972  -5.108  1.00  0.96           C  
ATOM   3291  O   VAL A 425       1.641   9.006  -5.773  1.00  0.97           O  
ATOM   3292  CG1 VAL A 425       2.816  12.457  -5.333  1.00  0.95           C  
ATOM   3293  CG2 VAL A 425       0.464  13.147  -4.784  1.00  0.95           C  
ATOM   3294  N   LEU A 426       2.419   9.915  -7.647  1.00  0.96           N  
ATOM   3295  CA  LEU A 426       3.290   8.819  -8.060  1.00  0.96           C  
ATOM   3296  C   LEU A 426       4.753   9.163  -7.805  1.00  0.96           C  
ATOM   3297  CB  LEU A 426       3.080   8.497  -9.542  1.00  0.96           C  
ATOM   3298  O   LEU A 426       5.207  10.257  -8.146  1.00  0.95           O  
ATOM   3299  CG  LEU A 426       1.635   8.268  -9.988  1.00  0.95           C  
ATOM   3300  CD1 LEU A 426       1.559   8.172 -11.508  1.00  0.94           C  
ATOM   3301  CD2 LEU A 426       1.067   7.010  -9.338  1.00  0.93           C  
ATOM   3302  N   PHE A 427       5.474   8.258  -7.218  1.00  0.96           N  
ATOM   3303  CA  PHE A 427       6.868   8.439  -6.829  1.00  0.96           C  
ATOM   3304  C   PHE A 427       7.775   7.499  -7.613  1.00  0.95           C  
ATOM   3305  CB  PHE A 427       7.042   8.205  -5.325  1.00  0.96           C  
ATOM   3306  O   PHE A 427       7.645   6.277  -7.515  1.00  0.94           O  
ATOM   3307  CG  PHE A 427       6.318   9.206  -4.467  1.00  0.96           C  
ATOM   3308  CD1 PHE A 427       6.977  10.325  -3.972  1.00  0.95           C  
ATOM   3309  CD2 PHE A 427       4.976   9.029  -4.154  1.00  0.95           C  
ATOM   3310  CE1 PHE A 427       6.309  11.253  -3.177  1.00  0.94           C  
ATOM   3311  CE2 PHE A 427       4.302   9.953  -3.361  1.00  0.94           C  
ATOM   3312  CZ  PHE A 427       4.970  11.063  -2.872  1.00  0.94           C  
ATOM   3313  N   THR A 428       8.717   8.071  -8.288  1.00  0.94           N  
ATOM   3314  CA  THR A 428       9.849   7.348  -8.857  1.00  0.94           C  
ATOM   3315  C   THR A 428      11.097   7.532  -7.997  1.00  0.93           C  
ATOM   3316  CB  THR A 428      10.142   7.812 -10.296  1.00  0.93           C  
ATOM   3317  O   THR A 428      11.014   8.036  -6.875  1.00  0.92           O  
ATOM   3318  CG2 THR A 428       8.853   7.968 -11.096  1.00  0.89           C  
ATOM   3319  OG1 THR A 428      10.822   9.072 -10.257  1.00  0.91           O  
ATOM   3320  N   SER A 429      12.284   7.151  -8.511  1.00  0.92           N  
ATOM   3321  CA  SER A 429      13.546   7.332  -7.801  1.00  0.92           C  
ATOM   3322  C   SER A 429      13.963   8.798  -7.779  1.00  0.92           C  
ATOM   3323  CB  SER A 429      14.648   6.489  -8.444  1.00  0.90           C  
ATOM   3324  O   SER A 429      14.626   9.247  -6.842  1.00  0.91           O  
ATOM   3325  OG  SER A 429      14.572   6.556  -9.858  1.00  0.82           O  
ATOM   3326  N   ASP A 430      13.480   9.560  -8.760  1.00  0.92           N  
ATOM   3327  CA  ASP A 430      14.091  10.872  -8.944  1.00  0.92           C  
ATOM   3328  C   ASP A 430      13.036  11.930  -9.262  1.00  0.92           C  
ATOM   3329  CB  ASP A 430      15.140  10.825 -10.057  1.00  0.90           C  
ATOM   3330  O   ASP A 430      13.356  13.113  -9.396  1.00  0.91           O  
ATOM   3331  CG  ASP A 430      16.333   9.951  -9.711  1.00  0.85           C  
ATOM   3332  OD1 ASP A 430      17.069  10.274  -8.754  1.00  0.81           O  
ATOM   3333  OD2 ASP A 430      16.541   8.931 -10.404  1.00  0.84           O  
ATOM   3334  N   GLN A 431      11.766  11.499  -9.409  1.00  0.93           N  
ATOM   3335  CA  GLN A 431      10.698  12.412  -9.800  1.00  0.93           C  
ATOM   3336  C   GLN A 431       9.370  12.010  -9.163  1.00  0.93           C  
ATOM   3337  CB  GLN A 431      10.558  12.454 -11.323  1.00  0.90           C  
ATOM   3338  O   GLN A 431       9.122  10.826  -8.929  1.00  0.93           O  
ATOM   3339  CG  GLN A 431       9.641  13.561 -11.826  1.00  0.79           C  
ATOM   3340  CD  GLN A 431       9.778  13.805 -13.317  1.00  0.75           C  
ATOM   3341  NE2 GLN A 431       9.135  14.859 -13.807  1.00  0.66           N  
ATOM   3342  OE1 GLN A 431      10.458  13.053 -14.022  1.00  0.73           O  
ATOM   3343  N   GLN A 432       8.490  12.982  -8.955  1.00  0.95           N  
ATOM   3344  CA  GLN A 432       7.111  12.825  -8.506  1.00  0.95           C  
ATOM   3345  C   GLN A 432       6.129  13.327  -9.561  1.00  0.95           C  
ATOM   3346  CB  GLN A 432       6.888  13.566  -7.187  1.00  0.94           C  
ATOM   3347  O   GLN A 432       6.305  14.414 -10.113  1.00  0.94           O  
ATOM   3348  CG  GLN A 432       7.685  12.999  -6.020  1.00  0.93           C  
ATOM   3349  CD  GLN A 432       9.167  13.313  -6.114  1.00  0.91           C  
ATOM   3350  NE2 GLN A 432      10.002  12.307  -5.878  1.00  0.91           N  
ATOM   3351  OE1 GLN A 432       9.557  14.450  -6.398  1.00  0.91           O  
ATOM   3352  N   PHE A 433       5.121  12.559  -9.737  1.00  0.94           N  
ATOM   3353  CA  PHE A 433       4.042  12.825 -10.681  1.00  0.94           C  
ATOM   3354  C   PHE A 433       2.701  12.909  -9.961  1.00  0.94           C  
ATOM   3355  CB  PHE A 433       3.991  11.740 -11.760  1.00  0.94           C  
ATOM   3356  O   PHE A 433       2.561  12.416  -8.840  1.00  0.93           O  
ATOM   3357  CG  PHE A 433       5.279  11.580 -12.522  1.00  0.92           C  
ATOM   3358  CD1 PHE A 433       5.486  12.259 -13.716  1.00  0.89           C  
ATOM   3359  CD2 PHE A 433       6.284  10.749 -12.043  1.00  0.89           C  
ATOM   3360  CE1 PHE A 433       6.677  12.113 -14.423  1.00  0.89           C  
ATOM   3361  CE2 PHE A 433       7.477  10.598 -12.743  1.00  0.90           C  
ATOM   3362  CZ  PHE A 433       7.671  11.280 -13.934  1.00  0.89           C  
ATOM   3363  N   THR A 434       1.717  13.440 -10.672  1.00  0.95           N  
ATOM   3364  CA  THR A 434       0.338  13.418 -10.196  1.00  0.95           C  
ATOM   3365  C   THR A 434      -0.601  12.907 -11.285  1.00  0.95           C  
ATOM   3366  CB  THR A 434      -0.116  14.816  -9.737  1.00  0.93           C  
ATOM   3367  O   THR A 434      -0.427  13.226 -12.462  1.00  0.94           O  
ATOM   3368  CG2 THR A 434       0.658  15.269  -8.504  1.00  0.81           C  
ATOM   3369  OG1 THR A 434       0.102  15.755 -10.797  1.00  0.84           O  
ATOM   3370  N   LEU A 435      -1.475  12.156 -10.927  1.00  0.95           N  
ATOM   3371  CA  LEU A 435      -2.725  11.860 -11.618  1.00  0.95           C  
ATOM   3372  C   LEU A 435      -3.894  12.586 -10.960  1.00  0.94           C  
ATOM   3373  CB  LEU A 435      -2.987  10.352 -11.629  1.00  0.93           C  
ATOM   3374  O   LEU A 435      -4.320  12.220  -9.863  1.00  0.93           O  
ATOM   3375  CG  LEU A 435      -4.228   9.885 -12.393  1.00  0.85           C  
ATOM   3376  CD1 LEU A 435      -4.057  10.140 -13.887  1.00  0.78           C  
ATOM   3377  CD2 LEU A 435      -4.497   8.408 -12.125  1.00  0.77           C  
ATOM   3378  N   PRO A 436      -4.344  13.719 -11.587  1.00  0.94           N  
ATOM   3379  CA  PRO A 436      -5.388  14.554 -10.989  1.00  0.93           C  
ATOM   3380  C   PRO A 436      -6.704  13.804 -10.795  1.00  0.93           C  
ATOM   3381  CB  PRO A 436      -5.553  15.691 -12.000  1.00  0.92           C  
ATOM   3382  O   PRO A 436      -7.245  13.240 -11.750  1.00  0.92           O  
ATOM   3383  CG  PRO A 436      -4.255  15.734 -12.741  1.00  0.90           C  
ATOM   3384  CD  PRO A 436      -3.755  14.328 -12.910  1.00  0.90           C  
ATOM   3385  N   GLY A 437      -7.179  13.825  -9.605  1.00  0.93           N  
ATOM   3386  CA  GLY A 437      -8.371  13.090  -9.214  1.00  0.93           C  
ATOM   3387  C   GLY A 437      -9.514  13.990  -8.785  1.00  0.91           C  
ATOM   3388  O   GLY A 437     -10.477  13.530  -8.169  1.00  0.87           O  
ATOM   3389  N   ASP A 438      -9.399  15.305  -9.020  1.00  0.90           N  
ATOM   3390  CA  ASP A 438     -10.439  16.304  -8.797  1.00  0.90           C  
ATOM   3391  C   ASP A 438     -11.668  16.019  -9.658  1.00  0.90           C  
ATOM   3392  CB  ASP A 438      -9.906  17.708  -9.089  1.00  0.88           C  
ATOM   3393  O   ASP A 438     -12.785  16.399  -9.299  1.00  0.89           O  
ATOM   3394  CG  ASP A 438      -9.494  17.897 -10.538  1.00  0.84           C  
ATOM   3395  OD1 ASP A 438      -8.889  16.974 -11.125  1.00  0.84           O  
ATOM   3396  OD2 ASP A 438      -9.776  18.979 -11.098  1.00  0.84           O  
ATOM   3397  N   LYS A 439     -11.544  15.297 -10.737  1.00  0.93           N  
ATOM   3398  CA  LYS A 439     -12.576  14.749 -11.612  1.00  0.93           C  
ATOM   3399  C   LYS A 439     -12.568  13.224 -11.583  1.00  0.94           C  
ATOM   3400  CB  LYS A 439     -12.384  15.247 -13.046  1.00  0.92           C  
ATOM   3401  O   LYS A 439     -11.561  12.609 -11.226  1.00  0.94           O  
ATOM   3402  CG  LYS A 439     -12.505  16.756 -13.199  1.00  0.91           C  
ATOM   3403  CD  LYS A 439     -12.287  17.191 -14.642  1.00  0.89           C  
ATOM   3404  CE  LYS A 439     -12.297  18.707 -14.778  1.00  0.88           C  
ATOM   3405  NZ  LYS A 439     -11.979  19.141 -16.171  1.00  0.88           N  
ATOM   3406  N   PRO A 440     -13.719  12.547 -11.990  1.00  0.94           N  
ATOM   3407  CA  PRO A 440     -13.673  11.091 -12.146  1.00  0.94           C  
ATOM   3408  C   PRO A 440     -12.553  10.633 -13.077  1.00  0.95           C  
ATOM   3409  CB  PRO A 440     -15.045  10.757 -12.738  1.00  0.94           C  
ATOM   3410  O   PRO A 440     -12.420  11.148 -14.190  1.00  0.95           O  
ATOM   3411  CG  PRO A 440     -15.945  11.848 -12.255  1.00  0.93           C  
ATOM   3412  CD  PRO A 440     -15.173  13.137 -12.250  1.00  0.93           C  
ATOM   3413  N   LEU A 441     -11.773   9.757 -12.619  1.00  0.95           N  
ATOM   3414  CA  LEU A 441     -10.733   9.127 -13.425  1.00  0.95           C  
ATOM   3415  C   LEU A 441     -11.339   8.155 -14.431  1.00  0.95           C  
ATOM   3416  CB  LEU A 441      -9.731   8.393 -12.529  1.00  0.95           C  
ATOM   3417  O   LEU A 441     -11.789   7.069 -14.059  1.00  0.93           O  
ATOM   3418  CG  LEU A 441      -8.878   9.267 -11.609  1.00  0.93           C  
ATOM   3419  CD1 LEU A 441      -8.033   8.397 -10.685  1.00  0.90           C  
ATOM   3420  CD2 LEU A 441      -7.994  10.202 -12.427  1.00  0.90           C  
ATOM   3421  N   THR A 442     -11.335   8.551 -15.678  1.00  0.95           N  
ATOM   3422  CA  THR A 442     -11.845   7.781 -16.807  1.00  0.95           C  
ATOM   3423  C   THR A 442     -10.751   7.555 -17.847  1.00  0.95           C  
ATOM   3424  CB  THR A 442     -13.046   8.484 -17.466  1.00  0.94           C  
ATOM   3425  O   THR A 442      -9.714   8.221 -17.819  1.00  0.95           O  
ATOM   3426  CG2 THR A 442     -14.068   8.922 -16.422  1.00  0.90           C  
ATOM   3427  OG1 THR A 442     -12.583   9.638 -18.179  1.00  0.91           O  
ATOM   3428  N   PRO A 443     -10.919   6.693 -18.819  1.00  0.95           N  
ATOM   3429  CA  PRO A 443      -9.937   6.453 -19.879  1.00  0.95           C  
ATOM   3430  C   PRO A 443      -9.607   7.714 -20.674  1.00  0.94           C  
ATOM   3431  CB  PRO A 443     -10.623   5.411 -20.766  1.00  0.94           C  
ATOM   3432  O   PRO A 443      -8.548   7.794 -21.301  1.00  0.93           O  
ATOM   3433  CG  PRO A 443     -11.559   4.689 -19.852  1.00  0.93           C  
ATOM   3434  CD  PRO A 443     -12.108   5.671 -18.858  1.00  0.93           C  
ATOM   3435  N   THR A 444     -10.503   8.721 -20.629  1.00  0.94           N  
ATOM   3436  CA  THR A 444     -10.311   9.923 -21.432  1.00  0.94           C  
ATOM   3437  C   THR A 444      -9.765  11.063 -20.577  1.00  0.94           C  
ATOM   3438  CB  THR A 444     -11.626  10.365 -22.101  1.00  0.93           C  
ATOM   3439  O   THR A 444      -9.209  12.030 -21.103  1.00  0.92           O  
ATOM   3440  CG2 THR A 444     -12.090   9.340 -23.131  1.00  0.86           C  
ATOM   3441  OG1 THR A 444     -12.639  10.511 -21.098  1.00  0.89           O  
ATOM   3442  N   SER A 445      -9.922  10.966 -19.240  1.00  0.95           N  
ATOM   3443  CA  SER A 445      -9.532  12.060 -18.356  1.00  0.95           C  
ATOM   3444  C   SER A 445      -8.244  11.734 -17.608  1.00  0.94           C  
ATOM   3445  CB  SER A 445     -10.648  12.367 -17.357  1.00  0.94           C  
ATOM   3446  O   SER A 445      -7.560  12.635 -17.117  1.00  0.93           O  
ATOM   3447  OG  SER A 445     -10.876  11.260 -16.503  1.00  0.91           O  
ATOM   3448  N   ALA A 446      -7.838  10.495 -17.496  1.00  0.95           N  
ATOM   3449  CA  ALA A 446      -6.643  10.064 -16.774  1.00  0.95           C  
ATOM   3450  C   ALA A 446      -5.375  10.511 -17.496  1.00  0.94           C  
ATOM   3451  CB  ALA A 446      -6.645   8.547 -16.600  1.00  0.94           C  
ATOM   3452  O   ALA A 446      -5.126  10.108 -18.635  1.00  0.93           O  
ATOM   3453  N   VAL A 447      -4.559  11.381 -16.847  1.00  0.94           N  
ATOM   3454  CA  VAL A 447      -3.293  11.869 -17.383  1.00  0.94           C  
ATOM   3455  C   VAL A 447      -2.263  11.975 -16.260  1.00  0.94           C  
ATOM   3456  CB  VAL A 447      -3.461  13.236 -18.082  1.00  0.92           C  
ATOM   3457  O   VAL A 447      -2.546  12.541 -15.202  1.00  0.94           O  
ATOM   3458  CG1 VAL A 447      -4.038  14.270 -17.116  1.00  0.83           C  
ATOM   3459  CG2 VAL A 447      -2.125  13.715 -18.646  1.00  0.82           C  
ATOM   3460  N   ILE A 448      -1.090  11.476 -16.512  1.00  0.93           N  
ATOM   3461  CA  ILE A 448       0.030  11.600 -15.586  1.00  0.93           C  
ATOM   3462  C   ILE A 448       0.829  12.861 -15.908  1.00  0.92           C  
ATOM   3463  CB  ILE A 448       0.946  10.357 -15.637  1.00  0.93           C  
ATOM   3464  O   ILE A 448       1.287  13.041 -17.039  1.00  0.91           O  
ATOM   3465  CG1 ILE A 448       0.161   9.098 -15.252  1.00  0.92           C  
ATOM   3466  CG2 ILE A 448       2.162  10.544 -14.725  1.00  0.92           C  
ATOM   3467  CD1 ILE A 448       0.939   7.803 -15.434  1.00  0.91           C  
ATOM   3468  N   ARG A 449       1.076  13.732 -14.889  1.00  0.92           N  
ATOM   3469  CA  ARG A 449       1.797  14.991 -15.046  1.00  0.92           C  
ATOM   3470  C   ARG A 449       3.026  15.034 -14.145  1.00  0.92           C  
ATOM   3471  CB  ARG A 449       0.880  16.178 -14.738  1.00  0.91           C  
ATOM   3472  O   ARG A 449       2.933  14.769 -12.945  1.00  0.92           O  
ATOM   3473  CG  ARG A 449      -0.314  16.292 -15.671  1.00  0.87           C  
ATOM   3474  CD  ARG A 449      -1.161  17.517 -15.356  1.00  0.86           C  
ATOM   3475  NE  ARG A 449      -2.310  17.623 -16.250  1.00  0.84           N  
ATOM   3476  NH1 ARG A 449      -3.390  19.244 -15.008  1.00  0.78           N  
ATOM   3477  NH2 ARG A 449      -4.336  18.456 -16.942  1.00  0.76           N  
ATOM   3478  CZ  ARG A 449      -3.343  18.441 -16.065  1.00  0.80           C  
ATOM   3479  N   PRO A 450       4.133  15.389 -14.689  1.00  0.92           N  
ATOM   3480  CA  PRO A 450       5.277  15.668 -13.818  1.00  0.92           C  
ATOM   3481  C   PRO A 450       5.065  16.901 -12.943  1.00  0.92           C  
ATOM   3482  CB  PRO A 450       6.425  15.890 -14.805  1.00  0.91           C  
ATOM   3483  O   PRO A 450       4.533  17.911 -13.411  1.00  0.91           O  
ATOM   3484  CG  PRO A 450       5.776  16.461 -16.024  1.00  0.89           C  
ATOM   3485  CD  PRO A 450       4.398  15.879 -16.148  1.00  0.89           C  
ATOM   3486  N   VAL A 451       5.558  16.813 -11.679  1.00  0.93           N  
ATOM   3487  CA  VAL A 451       5.295  17.877 -10.716  1.00  0.93           C  
ATOM   3488  C   VAL A 451       6.610  18.373 -10.121  1.00  0.92           C  
ATOM   3489  CB  VAL A 451       4.347  17.403  -9.592  1.00  0.92           C  
ATOM   3490  O   VAL A 451       6.921  19.565 -10.192  1.00  0.90           O  
ATOM   3491  CG1 VAL A 451       4.110  18.521  -8.578  1.00  0.86           C  
ATOM   3492  CG2 VAL A 451       3.022  16.921 -10.179  1.00  0.84           C  
ATOM   3493  N   THR A 452       7.386  17.475  -9.525  1.00  0.93           N  
ATOM   3494  CA  THR A 452       8.660  17.818  -8.901  1.00  0.93           C  
ATOM   3495  C   THR A 452       9.736  16.804  -9.279  1.00  0.93           C  
ATOM   3496  CB  THR A 452       8.531  17.886  -7.368  1.00  0.93           C  
ATOM   3497  O   THR A 452       9.426  15.669  -9.646  1.00  0.93           O  
ATOM   3498  CG2 THR A 452       7.481  18.910  -6.950  1.00  0.89           C  
ATOM   3499  OG1 THR A 452       8.152  16.598  -6.868  1.00  0.91           O  
ATOM   3500  N   GLN A 453      11.029  17.155  -9.115  1.00  0.93           N  
ATOM   3501  CA  GLN A 453      12.185  16.331  -9.450  1.00  0.93           C  
ATOM   3502  C   GLN A 453      13.125  16.191  -8.256  1.00  0.93           C  
ATOM   3503  CB  GLN A 453      12.938  16.921 -10.644  1.00  0.91           C  
ATOM   3504  O   GLN A 453      14.154  16.867  -8.187  1.00  0.91           O  
ATOM   3505  CG  GLN A 453      13.965  15.975 -11.251  1.00  0.84           C  
ATOM   3506  CD  GLN A 453      14.661  16.564 -12.464  1.00  0.80           C  
ATOM   3507  NE2 GLN A 453      15.466  15.751 -13.139  1.00  0.76           N  
ATOM   3508  OE1 GLN A 453      14.477  17.741 -12.791  1.00  0.80           O  
ATOM   3509  N   PHE A 454      12.787  15.245  -7.328  1.00  0.94           N  
ATOM   3510  CA  PHE A 454      13.578  14.994  -6.129  1.00  0.95           C  
ATOM   3511  C   PHE A 454      13.807  13.500  -5.935  1.00  0.94           C  
ATOM   3512  CB  PHE A 454      12.888  15.584  -4.895  1.00  0.94           C  
ATOM   3513  O   PHE A 454      12.905  12.693  -6.167  1.00  0.94           O  
ATOM   3514  CG  PHE A 454      12.817  17.087  -4.900  1.00  0.94           C  
ATOM   3515  CD1 PHE A 454      13.966  17.852  -4.742  1.00  0.92           C  
ATOM   3516  CD2 PHE A 454      11.600  17.736  -5.063  1.00  0.92           C  
ATOM   3517  CE1 PHE A 454      13.903  19.244  -4.746  1.00  0.91           C  
ATOM   3518  CE2 PHE A 454      11.529  19.126  -5.068  1.00  0.92           C  
ATOM   3519  CZ  PHE A 454      12.682  19.878  -4.909  1.00  0.91           C  
ATOM   3520  N   LYS A 455      14.989  13.155  -5.417  1.00  0.93           N  
ATOM   3521  CA  LYS A 455      15.325  11.768  -5.108  1.00  0.94           C  
ATOM   3522  C   LYS A 455      14.461  11.234  -3.969  1.00  0.94           C  
ATOM   3523  CB  LYS A 455      16.806  11.641  -4.746  1.00  0.92           C  
ATOM   3524  O   LYS A 455      14.197  11.945  -2.997  1.00  0.94           O  
ATOM   3525  CG  LYS A 455      17.751  11.882  -5.914  1.00  0.86           C  
ATOM   3526  CD  LYS A 455      19.200  11.619  -5.524  1.00  0.83           C  
ATOM   3527  CE  LYS A 455      20.139  11.795  -6.710  1.00  0.79           C  
ATOM   3528  NZ  LYS A 455      21.542  11.414  -6.366  1.00  0.77           N  
ATOM   3529  N   MET A 456      14.094   9.961  -4.067  1.00  0.95           N  
ATOM   3530  CA  MET A 456      13.404   9.209  -3.022  1.00  0.95           C  
ATOM   3531  C   MET A 456      14.078   7.862  -2.785  1.00  0.94           C  
ATOM   3532  CB  MET A 456      11.934   9.000  -3.392  1.00  0.94           C  
ATOM   3533  O   MET A 456      14.546   7.223  -3.728  1.00  0.93           O  
ATOM   3534  CG  MET A 456      11.137   8.251  -2.336  1.00  0.86           C  
ATOM   3535  SD  MET A 456       9.438   7.843  -2.896  1.00  0.83           S  
ATOM   3536  CE  MET A 456       8.962   6.640  -1.624  1.00  0.74           C  
ATOM   3537  N   THR A 457      14.046   7.385  -1.622  1.00  0.93           N  
ATOM   3538  CA  THR A 457      14.509   6.047  -1.274  1.00  0.93           C  
ATOM   3539  C   THR A 457      13.501   4.992  -1.720  1.00  0.92           C  
ATOM   3540  CB  THR A 457      14.754   5.917   0.241  1.00  0.92           C  
ATOM   3541  O   THR A 457      12.396   4.914  -1.179  1.00  0.91           O  
ATOM   3542  CG2 THR A 457      15.276   4.529   0.597  1.00  0.90           C  
ATOM   3543  OG1 THR A 457      15.718   6.896   0.649  1.00  0.91           O  
ATOM   3544  N   PRO A 458      13.789   4.048  -2.602  1.00  0.90           N  
ATOM   3545  CA  PRO A 458      12.816   3.196  -3.291  1.00  0.90           C  
ATOM   3546  C   PRO A 458      12.179   2.161  -2.367  1.00  0.88           C  
ATOM   3547  CB  PRO A 458      13.651   2.516  -4.379  1.00  0.88           C  
ATOM   3548  O   PRO A 458      11.084   1.668  -2.648  1.00  0.86           O  
ATOM   3549  CG  PRO A 458      14.744   3.488  -4.685  1.00  0.86           C  
ATOM   3550  CD  PRO A 458      15.104   4.215  -3.422  1.00  0.86           C  
ATOM   3551  N   GLY A 459      12.718   1.845  -1.258  1.00  0.91           N  
ATOM   3552  CA  GLY A 459      12.234   0.813  -0.355  1.00  0.91           C  
ATOM   3553  C   GLY A 459      11.289   1.343   0.706  1.00  0.91           C  
ATOM   3554  O   GLY A 459      10.705   0.569   1.468  1.00  0.90           O  
ATOM   3555  N   VAL A 460      11.012   2.613   0.720  1.00  0.94           N  
ATOM   3556  CA  VAL A 460      10.232   3.232   1.787  1.00  0.95           C  
ATOM   3557  C   VAL A 460       8.929   3.788   1.218  1.00  0.95           C  
ATOM   3558  CB  VAL A 460      11.027   4.354   2.494  1.00  0.94           C  
ATOM   3559  O   VAL A 460       8.946   4.619   0.306  1.00  0.95           O  
ATOM   3560  CG1 VAL A 460      10.222   4.936   3.655  1.00  0.93           C  
ATOM   3561  CG2 VAL A 460      12.373   3.825   2.984  1.00  0.93           C  
ATOM   3562  N   LYS A 461       7.848   3.345   1.732  1.00  0.95           N  
ATOM   3563  CA  LYS A 461       6.528   3.851   1.365  1.00  0.96           C  
ATOM   3564  C   LYS A 461       6.346   5.295   1.822  1.00  0.96           C  
ATOM   3565  CB  LYS A 461       5.431   2.969   1.962  1.00  0.95           C  
ATOM   3566  O   LYS A 461       6.536   5.608   2.999  1.00  0.96           O  
ATOM   3567  CG  LYS A 461       4.024   3.353   1.529  1.00  0.93           C  
ATOM   3568  CD  LYS A 461       2.977   2.440   2.153  1.00  0.90           C  
ATOM   3569  CE  LYS A 461       1.566   2.852   1.757  1.00  0.89           C  
ATOM   3570  NZ  LYS A 461       0.533   2.008   2.429  1.00  0.88           N  
ATOM   3571  N   PRO A 462       5.938   6.213   0.897  1.00  0.97           N  
ATOM   3572  CA  PRO A 462       5.539   7.555   1.328  1.00  0.97           C  
ATOM   3573  C   PRO A 462       4.369   7.537   2.308  1.00  0.97           C  
ATOM   3574  CB  PRO A 462       5.145   8.244   0.019  1.00  0.97           C  
ATOM   3575  O   PRO A 462       3.456   6.718   2.171  1.00  0.96           O  
ATOM   3576  CG  PRO A 462       5.901   7.510  -1.041  1.00  0.96           C  
ATOM   3577  CD  PRO A 462       5.955   6.056  -0.668  1.00  0.96           C  
ATOM   3578  N   ALA A 463       4.374   8.441   3.227  1.00  0.96           N  
ATOM   3579  CA  ALA A 463       3.374   8.504   4.290  1.00  0.96           C  
ATOM   3580  C   ALA A 463       2.495   9.743   4.143  1.00  0.96           C  
ATOM   3581  CB  ALA A 463       4.049   8.493   5.659  1.00  0.95           C  
ATOM   3582  O   ALA A 463       2.959  10.868   4.347  1.00  0.95           O  
ATOM   3583  N   PRO A 464       1.225   9.566   3.742  1.00  0.95           N  
ATOM   3584  CA  PRO A 464       0.284  10.688   3.792  1.00  0.94           C  
ATOM   3585  C   PRO A 464       0.033  11.185   5.213  1.00  0.93           C  
ATOM   3586  CB  PRO A 464      -0.994  10.103   3.185  1.00  0.94           C  
ATOM   3587  O   PRO A 464      -0.108  10.380   6.138  1.00  0.92           O  
ATOM   3588  CG  PRO A 464      -0.536   8.915   2.401  1.00  0.93           C  
ATOM   3589  CD  PRO A 464       0.661   8.323   3.089  1.00  0.93           C  
ATOM   3590  N   SER A 465       0.001  12.457   5.367  1.00  0.93           N  
ATOM   3591  CA  SER A 465      -0.268  13.126   6.636  1.00  0.91           C  
ATOM   3592  C   SER A 465      -0.973  14.461   6.418  1.00  0.89           C  
ATOM   3593  CB  SER A 465       1.031  13.348   7.411  1.00  0.90           C  
ATOM   3594  O   SER A 465      -0.341  15.449   6.042  1.00  0.86           O  
ATOM   3595  OG  SER A 465       0.763  13.842   8.712  1.00  0.82           O  
ATOM   3596  N   GLY A 466      -2.346  14.478   6.689  1.00  0.87           N  
ATOM   3597  CA  GLY A 466      -3.155  15.647   6.385  1.00  0.86           C  
ATOM   3598  C   GLY A 466      -3.105  16.043   4.921  1.00  0.87           C  
ATOM   3599  O   GLY A 466      -3.339  15.213   4.040  1.00  0.84           O  
ATOM   3600  N   ASP A 467      -2.657  17.314   4.692  1.00  0.89           N  
ATOM   3601  CA  ASP A 467      -2.597  17.926   3.368  1.00  0.90           C  
ATOM   3602  C   ASP A 467      -1.230  17.708   2.724  1.00  0.91           C  
ATOM   3603  CB  ASP A 467      -2.905  19.423   3.454  1.00  0.87           C  
ATOM   3604  O   ASP A 467      -0.881  18.380   1.751  1.00  0.90           O  
ATOM   3605  CG  ASP A 467      -4.229  19.717   4.136  1.00  0.79           C  
ATOM   3606  OD1 ASP A 467      -5.165  18.895   4.032  1.00  0.75           O  
ATOM   3607  OD2 ASP A 467      -4.340  20.783   4.779  1.00  0.79           O  
ATOM   3608  N   SER A 468      -0.395  16.871   3.212  1.00  0.93           N  
ATOM   3609  CA  SER A 468       0.954  16.645   2.703  1.00  0.94           C  
ATOM   3610  C   SER A 468       1.278  15.156   2.638  1.00  0.95           C  
ATOM   3611  CB  SER A 468       1.984  17.362   3.577  1.00  0.92           C  
ATOM   3612  O   SER A 468       0.580  14.337   3.239  1.00  0.94           O  
ATOM   3613  OG  SER A 468       2.011  16.806   4.881  1.00  0.83           O  
ATOM   3614  N   ILE A 469       2.269  14.773   1.903  1.00  0.96           N  
ATOM   3615  CA  ILE A 469       2.883  13.449   1.870  1.00  0.96           C  
ATOM   3616  C   ILE A 469       4.359  13.556   2.244  1.00  0.97           C  
ATOM   3617  CB  ILE A 469       2.728  12.789   0.482  1.00  0.96           C  
ATOM   3618  O   ILE A 469       5.124  14.265   1.585  1.00  0.97           O  
ATOM   3619  CG1 ILE A 469       1.247  12.694   0.098  1.00  0.96           C  
ATOM   3620  CG2 ILE A 469       3.388  11.408   0.464  1.00  0.96           C  
ATOM   3621  CD1 ILE A 469       1.007  12.248  -1.338  1.00  0.94           C  
ATOM   3622  N   LEU A 470       4.772  12.820   3.238  1.00  0.97           N  
ATOM   3623  CA  LEU A 470       6.176  12.706   3.618  1.00  0.97           C  
ATOM   3624  C   LEU A 470       6.845  11.549   2.884  1.00  0.97           C  
ATOM   3625  CB  LEU A 470       6.308  12.511   5.130  1.00  0.97           C  
ATOM   3626  O   LEU A 470       6.306  10.440   2.841  1.00  0.97           O  
ATOM   3627  CG  LEU A 470       5.723  13.618   6.010  1.00  0.95           C  
ATOM   3628  CD1 LEU A 470       5.855  13.249   7.484  1.00  0.92           C  
ATOM   3629  CD2 LEU A 470       6.410  14.949   5.723  1.00  0.92           C  
ATOM   3630  N   PHE A 471       8.091  11.784   2.313  1.00  0.97           N  
ATOM   3631  CA  PHE A 471       8.849  10.701   1.698  1.00  0.97           C  
ATOM   3632  C   PHE A 471      10.333  10.827   2.019  1.00  0.97           C  
ATOM   3633  CB  PHE A 471       8.639  10.691   0.180  1.00  0.97           C  
ATOM   3634  O   PHE A 471      10.848  11.937   2.172  1.00  0.97           O  
ATOM   3635  CG  PHE A 471       9.152  11.925  -0.512  1.00  0.96           C  
ATOM   3636  CD1 PHE A 471       8.356  13.058  -0.624  1.00  0.95           C  
ATOM   3637  CD2 PHE A 471      10.433  11.952  -1.049  1.00  0.95           C  
ATOM   3638  CE1 PHE A 471       8.828  14.201  -1.264  1.00  0.94           C  
ATOM   3639  CE2 PHE A 471      10.912  13.091  -1.690  1.00  0.93           C  
ATOM   3640  CZ  PHE A 471      10.107  14.214  -1.797  1.00  0.93           C  
ATOM   3641  N   ALA A 472      11.040   9.720   2.164  1.00  0.97           N  
ATOM   3642  CA  ALA A 472      12.439   9.625   2.574  1.00  0.97           C  
ATOM   3643  C   ALA A 472      13.372   9.770   1.375  1.00  0.97           C  
ATOM   3644  CB  ALA A 472      12.695   8.301   3.288  1.00  0.96           C  
ATOM   3645  O   ALA A 472      13.034   9.358   0.263  1.00  0.96           O  
ATOM   3646  N   PHE A 473      14.602  10.331   1.545  1.00  0.96           N  
ATOM   3647  CA  PHE A 473      15.684  10.323   0.568  1.00  0.96           C  
ATOM   3648  C   PHE A 473      17.029  10.106   1.251  1.00  0.96           C  
ATOM   3649  CB  PHE A 473      15.703  11.634  -0.225  1.00  0.96           C  
ATOM   3650  O   PHE A 473      17.222  10.517   2.397  1.00  0.95           O  
ATOM   3651  CG  PHE A 473      16.032  12.843   0.609  1.00  0.95           C  
ATOM   3652  CD1 PHE A 473      15.052  13.466   1.371  1.00  0.93           C  
ATOM   3653  CD2 PHE A 473      17.322  13.357   0.629  1.00  0.93           C  
ATOM   3654  CE1 PHE A 473      15.353  14.585   2.144  1.00  0.92           C  
ATOM   3655  CE2 PHE A 473      17.631  14.475   1.399  1.00  0.92           C  
ATOM   3656  CZ  PHE A 473      16.645  15.088   2.155  1.00  0.91           C  
ATOM   3657  N   ASP A 474      17.964   9.501   0.568  1.00  0.94           N  
ATOM   3658  CA  ASP A 474      19.294   9.195   1.087  1.00  0.94           C  
ATOM   3659  C   ASP A 474      20.269  10.335   0.804  1.00  0.93           C  
ATOM   3660  CB  ASP A 474      19.820   7.891   0.481  1.00  0.93           C  
ATOM   3661  O   ASP A 474      20.301  10.872  -0.305  1.00  0.92           O  
ATOM   3662  CG  ASP A 474      19.006   6.677   0.891  1.00  0.90           C  
ATOM   3663  OD1 ASP A 474      18.383   6.697   1.975  1.00  0.89           O  
ATOM   3664  OD2 ASP A 474      18.989   5.689   0.125  1.00  0.88           O  
ATOM   3665  N   GLN A 475      21.023  10.616   1.832  1.00  0.93           N  
ATOM   3666  CA  GLN A 475      22.084  11.617   1.789  1.00  0.93           C  
ATOM   3667  C   GLN A 475      23.381  11.069   2.377  1.00  0.92           C  
ATOM   3668  CB  GLN A 475      21.660  12.881   2.538  1.00  0.90           C  
ATOM   3669  O   GLN A 475      23.739  11.392   3.512  1.00  0.90           O  
ATOM   3670  CG  GLN A 475      22.587  14.068   2.314  1.00  0.80           C  
ATOM   3671  CD  GLN A 475      22.086  15.338   2.977  1.00  0.76           C  
ATOM   3672  NE2 GLN A 475      22.950  16.344   3.060  1.00  0.71           N  
ATOM   3673  OE1 GLN A 475      20.932  15.414   3.409  1.00  0.75           O  
ATOM   3674  N   GLY A 476      24.135  10.253   1.560  1.00  0.93           N  
ATOM   3675  CA  GLY A 476      25.316   9.542   2.022  1.00  0.93           C  
ATOM   3676  C   GLY A 476      25.021   8.560   3.140  1.00  0.93           C  
ATOM   3677  O   GLY A 476      24.310   7.574   2.935  1.00  0.92           O  
ATOM   3678  N   SER A 477      25.539   8.751   4.339  1.00  0.94           N  
ATOM   3679  CA  SER A 477      25.372   7.892   5.507  1.00  0.94           C  
ATOM   3680  C   SER A 477      24.170   8.322   6.342  1.00  0.95           C  
ATOM   3681  CB  SER A 477      26.634   7.909   6.370  1.00  0.93           C  
ATOM   3682  O   SER A 477      23.933   7.780   7.423  1.00  0.94           O  
ATOM   3683  OG  SER A 477      27.010   9.238   6.686  1.00  0.88           O  
ATOM   3684  N   TYR A 478      23.485   9.308   5.839  1.00  0.95           N  
ATOM   3685  CA  TYR A 478      22.297   9.852   6.488  1.00  0.96           C  
ATOM   3686  C   TYR A 478      21.094   9.804   5.552  1.00  0.96           C  
ATOM   3687  CB  TYR A 478      22.545  11.292   6.945  1.00  0.95           C  
ATOM   3688  O   TYR A 478      21.247   9.603   4.345  1.00  0.95           O  
ATOM   3689  CG  TYR A 478      23.688  11.430   7.922  1.00  0.94           C  
ATOM   3690  CD1 TYR A 478      23.484  11.263   9.290  1.00  0.93           C  
ATOM   3691  CD2 TYR A 478      24.972  11.728   7.479  1.00  0.92           C  
ATOM   3692  CE1 TYR A 478      24.534  11.392  10.194  1.00  0.92           C  
ATOM   3693  CE2 TYR A 478      26.029  11.858   8.374  1.00  0.92           C  
ATOM   3694  OH  TYR A 478      26.843  11.816  10.618  1.00  0.89           O  
ATOM   3695  CZ  TYR A 478      25.801  11.688   9.727  1.00  0.91           C  
ATOM   3696  N   SER A 479      19.976   9.898   6.041  1.00  0.95           N  
ATOM   3697  CA  SER A 479      18.731  10.073   5.299  1.00  0.96           C  
ATOM   3698  C   SER A 479      18.056  11.393   5.655  1.00  0.96           C  
ATOM   3699  CB  SER A 479      17.775   8.911   5.575  1.00  0.95           C  
ATOM   3700  O   SER A 479      18.298  11.951   6.728  1.00  0.95           O  
ATOM   3701  OG  SER A 479      18.300   7.697   5.066  1.00  0.88           O  
ATOM   3702  N   GLY A 480      17.249  11.905   4.780  1.00  0.96           N  
ATOM   3703  CA  GLY A 480      16.332  13.010   5.011  1.00  0.96           C  
ATOM   3704  C   GLY A 480      14.894  12.674   4.663  1.00  0.96           C  
ATOM   3705  O   GLY A 480      14.625  11.643   4.042  1.00  0.96           O  
ATOM   3706  N   ILE A 481      13.998  13.599   5.116  1.00  0.97           N  
ATOM   3707  CA  ILE A 481      12.574  13.570   4.802  1.00  0.97           C  
ATOM   3708  C   ILE A 481      12.191  14.829   4.028  1.00  0.97           C  
ATOM   3709  CB  ILE A 481      11.715  13.444   6.080  1.00  0.96           C  
ATOM   3710  O   ILE A 481      12.625  15.932   4.370  1.00  0.96           O  
ATOM   3711  CG1 ILE A 481      12.130  12.206   6.883  1.00  0.95           C  
ATOM   3712  CG2 ILE A 481      10.226  13.395   5.728  1.00  0.95           C  
ATOM   3713  CD1 ILE A 481      12.026  10.901   6.105  1.00  0.94           C  
ATOM   3714  N   ARG A 482      11.415  14.650   3.003  1.00  0.97           N  
ATOM   3715  CA  ARG A 482      10.770  15.743   2.283  1.00  0.97           C  
ATOM   3716  C   ARG A 482       9.255  15.692   2.454  1.00  0.97           C  
ATOM   3717  CB  ARG A 482      11.131  15.696   0.797  1.00  0.96           C  
ATOM   3718  O   ARG A 482       8.666  14.610   2.494  1.00  0.96           O  
ATOM   3719  CG  ARG A 482      12.564  16.105   0.498  1.00  0.92           C  
ATOM   3720  CD  ARG A 482      12.848  16.115  -0.997  1.00  0.89           C  
ATOM   3721  NE  ARG A 482      14.265  16.334  -1.276  1.00  0.87           N  
ATOM   3722  NH1 ARG A 482      14.177  18.626  -0.997  1.00  0.80           N  
ATOM   3723  NH2 ARG A 482      16.158  17.608  -1.537  1.00  0.77           N  
ATOM   3724  CZ  ARG A 482      14.863  17.522  -1.269  1.00  0.83           C  
ATOM   3725  N   GLU A 483       8.706  16.846   2.466  1.00  0.96           N  
ATOM   3726  CA  GLU A 483       7.266  17.081   2.490  1.00  0.96           C  
ATOM   3727  C   GLU A 483       6.759  17.542   1.126  1.00  0.96           C  
ATOM   3728  CB  GLU A 483       6.907  18.114   3.561  1.00  0.94           C  
ATOM   3729  O   GLU A 483       7.157  18.601   0.636  1.00  0.95           O  
ATOM   3730  CG  GLU A 483       5.410  18.284   3.775  1.00  0.85           C  
ATOM   3731  CD  GLU A 483       5.070  19.291   4.863  1.00  0.80           C  
ATOM   3732  OE1 GLU A 483       5.993  19.958   5.382  1.00  0.80           O  
ATOM   3733  OE2 GLU A 483       3.871  19.412   5.199  1.00  0.77           O  
ATOM   3734  N   PHE A 484       5.974  16.726   0.520  1.00  0.96           N  
ATOM   3735  CA  PHE A 484       5.197  17.056  -0.669  1.00  0.96           C  
ATOM   3736  C   PHE A 484       3.837  17.627  -0.286  1.00  0.95           C  
ATOM   3737  CB  PHE A 484       5.016  15.819  -1.556  1.00  0.96           C  
ATOM   3738  O   PHE A 484       3.075  16.991   0.445  1.00  0.94           O  
ATOM   3739  CG  PHE A 484       4.334  16.106  -2.866  1.00  0.95           C  
ATOM   3740  CD1 PHE A 484       5.078  16.330  -4.018  1.00  0.93           C  
ATOM   3741  CD2 PHE A 484       2.948  16.151  -2.945  1.00  0.93           C  
ATOM   3742  CE1 PHE A 484       4.449  16.596  -5.232  1.00  0.92           C  
ATOM   3743  CE2 PHE A 484       2.313  16.416  -4.155  1.00  0.92           C  
ATOM   3744  CZ  PHE A 484       3.065  16.639  -5.297  1.00  0.92           C  
ATOM   3745  N   PHE A 485       3.441  18.829  -0.783  1.00  0.94           N  
ATOM   3746  CA  PHE A 485       2.193  19.492  -0.423  1.00  0.94           C  
ATOM   3747  C   PHE A 485       1.728  20.415  -1.544  1.00  0.93           C  
ATOM   3748  CB  PHE A 485       2.359  20.286   0.876  1.00  0.93           C  
ATOM   3749  O   PHE A 485       2.495  20.725  -2.458  1.00  0.92           O  
ATOM   3750  CG  PHE A 485       3.360  21.406   0.779  1.00  0.92           C  
ATOM   3751  CD1 PHE A 485       4.717  21.160   0.944  1.00  0.89           C  
ATOM   3752  CD2 PHE A 485       2.943  22.705   0.523  1.00  0.89           C  
ATOM   3753  CE1 PHE A 485       5.646  22.194   0.855  1.00  0.88           C  
ATOM   3754  CE2 PHE A 485       3.865  23.744   0.432  1.00  0.88           C  
ATOM   3755  CZ  PHE A 485       5.216  23.487   0.600  1.00  0.87           C  
ATOM   3756  N   THR A 486       0.483  20.874  -1.478  1.00  0.92           N  
ATOM   3757  CA  THR A 486      -0.065  21.914  -2.342  1.00  0.92           C  
ATOM   3758  C   THR A 486       0.057  23.285  -1.684  1.00  0.90           C  
ATOM   3759  CB  THR A 486      -1.540  21.635  -2.684  1.00  0.91           C  
ATOM   3760  O   THR A 486      -0.431  23.491  -0.571  1.00  0.88           O  
ATOM   3761  CG2 THR A 486      -2.078  22.661  -3.677  1.00  0.89           C  
ATOM   3762  OG1 THR A 486      -1.653  20.327  -3.257  1.00  0.90           O  
ATOM   3763  N   ASP A 487       0.734  24.179  -2.324  1.00  0.90           N  
ATOM   3764  CA  ASP A 487       0.800  25.573  -1.896  1.00  0.90           C  
ATOM   3765  C   ASP A 487      -0.528  26.285  -2.138  1.00  0.89           C  
ATOM   3766  CB  ASP A 487       1.929  26.305  -2.625  1.00  0.89           C  
ATOM   3767  O   ASP A 487      -0.900  26.545  -3.284  1.00  0.87           O  
ATOM   3768  CG  ASP A 487       2.134  27.725  -2.127  1.00  0.88           C  
ATOM   3769  OD1 ASP A 487       1.165  28.346  -1.639  1.00  0.89           O  
ATOM   3770  OD2 ASP A 487       3.274  28.229  -2.227  1.00  0.88           O  
ATOM   3771  N   SER A 488      -1.167  26.717  -1.057  1.00  0.88           N  
ATOM   3772  CA  SER A 488      -2.535  27.225  -1.046  1.00  0.88           C  
ATOM   3773  C   SER A 488      -2.632  28.568  -1.763  1.00  0.88           C  
ATOM   3774  CB  SER A 488      -3.044  27.367   0.389  1.00  0.86           C  
ATOM   3775  O   SER A 488      -3.726  29.011  -2.117  1.00  0.86           O  
ATOM   3776  OG  SER A 488      -2.165  28.171   1.157  1.00  0.82           O  
ATOM   3777  N   TYR A 489      -1.547  29.282  -1.994  1.00  0.87           N  
ATOM   3778  CA  TYR A 489      -1.568  30.576  -2.668  1.00  0.88           C  
ATOM   3779  C   TYR A 489      -1.465  30.406  -4.179  1.00  0.88           C  
ATOM   3780  CB  TYR A 489      -0.425  31.463  -2.164  1.00  0.86           C  
ATOM   3781  O   TYR A 489      -2.057  31.177  -4.938  1.00  0.87           O  
ATOM   3782  CG  TYR A 489      -0.613  31.948  -0.746  1.00  0.80           C  
ATOM   3783  CD1 TYR A 489      -1.528  32.955  -0.450  1.00  0.75           C  
ATOM   3784  CD2 TYR A 489       0.125  31.400   0.298  1.00  0.76           C  
ATOM   3785  CE1 TYR A 489      -1.703  33.407   0.854  1.00  0.75           C  
ATOM   3786  CE2 TYR A 489      -0.042  31.844   1.606  1.00  0.75           C  
ATOM   3787  OH  TYR A 489      -1.126  33.289   3.166  1.00  0.63           O  
ATOM   3788  CZ  TYR A 489      -0.957  32.845   1.874  1.00  0.72           C  
ATOM   3789  N   SER A 490      -0.675  29.396  -4.663  1.00  0.90           N  
ATOM   3790  CA  SER A 490      -0.352  29.254  -6.078  1.00  0.90           C  
ATOM   3791  C   SER A 490      -1.040  28.035  -6.683  1.00  0.89           C  
ATOM   3792  CB  SER A 490       1.161  29.145  -6.275  1.00  0.89           C  
ATOM   3793  O   SER A 490      -0.934  27.789  -7.887  1.00  0.88           O  
ATOM   3794  OG  SER A 490       1.680  28.030  -5.571  1.00  0.87           O  
ATOM   3795  N   ASP A 491      -1.764  27.157  -5.774  1.00  0.87           N  
ATOM   3796  CA  ASP A 491      -2.313  25.848  -6.116  1.00  0.88           C  
ATOM   3797  C   ASP A 491      -1.268  24.981  -6.815  1.00  0.88           C  
ATOM   3798  CB  ASP A 491      -3.550  26.000  -7.004  1.00  0.85           C  
ATOM   3799  O   ASP A 491      -1.614  24.068  -7.569  1.00  0.86           O  
ATOM   3800  CG  ASP A 491      -4.349  24.715  -7.132  1.00  0.80           C  
ATOM   3801  OD1 ASP A 491      -4.343  23.896  -6.187  1.00  0.78           O  
ATOM   3802  OD2 ASP A 491      -4.989  24.518  -8.187  1.00  0.82           O  
ATOM   3803  N   THR A 492       0.055  25.306  -6.664  1.00  0.91           N  
ATOM   3804  CA  THR A 492       1.174  24.549  -7.214  1.00  0.92           C  
ATOM   3805  C   THR A 492       1.666  23.508  -6.213  1.00  0.93           C  
ATOM   3806  CB  THR A 492       2.337  25.477  -7.608  1.00  0.90           C  
ATOM   3807  O   THR A 492       1.875  23.818  -5.038  1.00  0.92           O  
ATOM   3808  CG2 THR A 492       1.907  26.475  -8.678  1.00  0.80           C  
ATOM   3809  OG1 THR A 492       2.780  26.196  -6.450  1.00  0.84           O  
ATOM   3810  N   LYS A 493       1.907  22.376  -6.608  1.00  0.93           N  
ATOM   3811  CA  LYS A 493       2.486  21.292  -5.819  1.00  0.93           C  
ATOM   3812  C   LYS A 493       3.996  21.464  -5.675  1.00  0.93           C  
ATOM   3813  CB  LYS A 493       2.172  19.937  -6.456  1.00  0.91           C  
ATOM   3814  O   LYS A 493       4.698  21.687  -6.664  1.00  0.92           O  
ATOM   3815  CG  LYS A 493       0.688  19.600  -6.491  1.00  0.87           C  
ATOM   3816  CD  LYS A 493       0.438  18.248  -7.148  1.00  0.83           C  
ATOM   3817  CE  LYS A 493      -1.045  17.903  -7.172  1.00  0.80           C  
ATOM   3818  NZ  LYS A 493      -1.614  18.001  -8.549  1.00  0.79           N  
ATOM   3819  N   LYS A 494       4.481  21.370  -4.484  1.00  0.93           N  
ATOM   3820  CA  LYS A 494       5.880  21.566  -4.116  1.00  0.94           C  
ATOM   3821  C   LYS A 494       6.371  20.443  -3.207  1.00  0.94           C  
ATOM   3822  CB  LYS A 494       6.071  22.918  -3.429  1.00  0.93           C  
ATOM   3823  O   LYS A 494       5.572  19.784  -2.538  1.00  0.94           O  
ATOM   3824  CG  LYS A 494       5.842  24.114  -4.341  1.00  0.89           C  
ATOM   3825  CD  LYS A 494       6.050  25.430  -3.602  1.00  0.87           C  
ATOM   3826  CE  LYS A 494       5.743  26.627  -4.491  1.00  0.84           C  
ATOM   3827  NZ  LYS A 494       5.674  27.896  -3.707  1.00  0.84           N  
ATOM   3828  N   ALA A 495       7.665  20.220  -3.178  1.00  0.95           N  
ATOM   3829  CA  ALA A 495       8.324  19.348  -2.209  1.00  0.95           C  
ATOM   3830  C   ALA A 495       9.468  20.074  -1.508  1.00  0.94           C  
ATOM   3831  CB  ALA A 495       8.840  18.085  -2.894  1.00  0.94           C  
ATOM   3832  O   ALA A 495      10.434  20.492  -2.151  1.00  0.92           O  
ATOM   3833  N   GLN A 496       9.468  20.150  -0.222  1.00  0.94           N  
ATOM   3834  CA  GLN A 496      10.485  20.830   0.573  1.00  0.94           C  
ATOM   3835  C   GLN A 496      11.139  19.873   1.565  1.00  0.94           C  
ATOM   3836  CB  GLN A 496       9.878  22.022   1.315  1.00  0.92           C  
ATOM   3837  O   GLN A 496      10.496  18.941   2.052  1.00  0.94           O  
ATOM   3838  CG  GLN A 496       9.435  23.155   0.400  1.00  0.83           C  
ATOM   3839  CD  GLN A 496       8.929  24.364   1.165  1.00  0.80           C  
ATOM   3840  NE2 GLN A 496       8.627  25.438   0.444  1.00  0.74           N  
ATOM   3841  OE1 GLN A 496       8.811  24.333   2.394  1.00  0.78           O  
ATOM   3842  N   PRO A 497      12.420  20.047   1.850  1.00  0.94           N  
ATOM   3843  CA  PRO A 497      13.033  19.203   2.879  1.00  0.94           C  
ATOM   3844  C   PRO A 497      12.543  19.537   4.286  1.00  0.94           C  
ATOM   3845  CB  PRO A 497      14.528  19.503   2.736  1.00  0.93           C  
ATOM   3846  O   PRO A 497      12.773  20.645   4.777  1.00  0.93           O  
ATOM   3847  CG  PRO A 497      14.589  20.916   2.252  1.00  0.91           C  
ATOM   3848  CD  PRO A 497      13.367  21.189   1.422  1.00  0.91           C  
ATOM   3849  N   ALA A 498      12.037  18.566   4.975  1.00  0.95           N  
ATOM   3850  CA  ALA A 498      11.633  18.656   6.376  1.00  0.95           C  
ATOM   3851  C   ALA A 498      12.844  18.588   7.301  1.00  0.95           C  
ATOM   3852  CB  ALA A 498      10.643  17.545   6.717  1.00  0.95           C  
ATOM   3853  O   ALA A 498      12.761  18.967   8.472  1.00  0.94           O  
ATOM   3854  N   THR A 499      14.008  18.237   6.797  1.00  0.95           N  
ATOM   3855  CA  THR A 499      15.223  17.997   7.569  1.00  0.95           C  
ATOM   3856  C   THR A 499      16.247  19.102   7.323  1.00  0.94           C  
ATOM   3857  CB  THR A 499      15.844  16.632   7.223  1.00  0.94           C  
ATOM   3858  O   THR A 499      17.436  18.926   7.597  1.00  0.91           O  
ATOM   3859  CG2 THR A 499      15.008  15.488   7.787  1.00  0.91           C  
ATOM   3860  OG1 THR A 499      15.920  16.495   5.798  1.00  0.92           O  
ATOM   3861  N   SER A 500      15.902  20.234   6.796  1.00  0.93           N  
ATOM   3862  CA  SER A 500      16.807  21.286   6.345  1.00  0.93           C  
ATOM   3863  C   SER A 500      17.648  21.822   7.499  1.00  0.92           C  
ATOM   3864  CB  SER A 500      16.023  22.429   5.700  1.00  0.91           C  
ATOM   3865  O   SER A 500      18.798  22.221   7.303  1.00  0.89           O  
ATOM   3866  OG  SER A 500      14.996  22.884   6.563  1.00  0.77           O  
ATOM   3867  N   HIS A 501      17.154  21.771   8.698  1.00  0.93           N  
ATOM   3868  CA  HIS A 501      17.864  22.310   9.853  1.00  0.94           C  
ATOM   3869  C   HIS A 501      18.491  21.194  10.683  1.00  0.94           C  
ATOM   3870  CB  HIS A 501      16.921  23.144  10.721  1.00  0.93           C  
ATOM   3871  O   HIS A 501      19.153  21.460  11.689  1.00  0.94           O  
ATOM   3872  CG  HIS A 501      15.798  22.355  11.317  1.00  0.90           C  
ATOM   3873  CD2 HIS A 501      15.637  21.833  12.555  1.00  0.86           C  
ATOM   3874  ND1 HIS A 501      14.666  22.021  10.606  1.00  0.86           N  
ATOM   3875  CE1 HIS A 501      13.854  21.325  11.385  1.00  0.86           C  
ATOM   3876  NE2 HIS A 501      14.420  21.197  12.573  1.00  0.87           N  
ATOM   3877  N   VAL A 502      18.330  19.848  10.235  1.00  0.94           N  
ATOM   3878  CA  VAL A 502      18.881  18.680  10.913  1.00  0.94           C  
ATOM   3879  C   VAL A 502      19.509  17.736   9.889  1.00  0.93           C  
ATOM   3880  CB  VAL A 502      17.802  17.937  11.732  1.00  0.93           C  
ATOM   3881  O   VAL A 502      19.340  16.517   9.974  1.00  0.90           O  
ATOM   3882  CG1 VAL A 502      17.369  18.770  12.937  1.00  0.84           C  
ATOM   3883  CG2 VAL A 502      16.600  17.603  10.850  1.00  0.83           C  
ATOM   3884  N   ASP A 503      20.297  18.154   8.964  1.00  0.91           N  
ATOM   3885  CA  ASP A 503      20.808  17.510   7.758  1.00  0.90           C  
ATOM   3886  C   ASP A 503      21.529  16.207   8.095  1.00  0.88           C  
ATOM   3887  CB  ASP A 503      21.749  18.452   7.004  1.00  0.86           C  
ATOM   3888  O   ASP A 503      21.422  15.224   7.359  1.00  0.84           O  
ATOM   3889  CG  ASP A 503      22.285  17.851   5.717  1.00  0.75           C  
ATOM   3890  OD1 ASP A 503      21.594  17.008   5.104  1.00  0.67           O  
ATOM   3891  OD2 ASP A 503      23.409  18.220   5.313  1.00  0.72           O  
ATOM   3892  N   LYS A 504      22.103  15.997   9.172  1.00  0.93           N  
ATOM   3893  CA  LYS A 504      22.883  14.827   9.564  1.00  0.93           C  
ATOM   3894  C   LYS A 504      22.326  14.197  10.838  1.00  0.93           C  
ATOM   3895  CB  LYS A 504      24.352  15.203   9.765  1.00  0.91           C  
ATOM   3896  O   LYS A 504      23.071  13.602  11.620  1.00  0.91           O  
ATOM   3897  CG  LYS A 504      25.031  15.736   8.512  1.00  0.88           C  
ATOM   3898  CD  LYS A 504      26.490  16.086   8.774  1.00  0.85           C  
ATOM   3899  CE  LYS A 504      27.155  16.676   7.537  1.00  0.83           C  
ATOM   3900  NZ  LYS A 504      28.557  17.108   7.814  1.00  0.83           N  
ATOM   3901  N   TYR A 505      21.034  14.264  10.933  1.00  0.95           N  
ATOM   3902  CA  TYR A 505      20.376  13.851  12.167  1.00  0.95           C  
ATOM   3903  C   TYR A 505      19.888  12.410  12.070  1.00  0.95           C  
ATOM   3904  CB  TYR A 505      19.201  14.780  12.487  1.00  0.95           C  
ATOM   3905  O   TYR A 505      20.122  11.606  12.975  1.00  0.95           O  
ATOM   3906  CG  TYR A 505      18.559  14.507  13.826  1.00  0.95           C  
ATOM   3907  CD1 TYR A 505      19.235  14.777  15.013  1.00  0.93           C  
ATOM   3908  CD2 TYR A 505      17.275  13.979  13.906  1.00  0.93           C  
ATOM   3909  CE1 TYR A 505      18.648  14.526  16.249  1.00  0.92           C  
ATOM   3910  CE2 TYR A 505      16.678  13.724  15.136  1.00  0.92           C  
ATOM   3911  OH  TYR A 505      16.785  13.749  17.520  1.00  0.90           O  
ATOM   3912  CZ  TYR A 505      17.371  14.000  16.300  1.00  0.92           C  
ATOM   3913  N   ILE A 506      19.290  12.008  10.993  1.00  0.96           N  
ATOM   3914  CA  ILE A 506      18.773  10.664  10.758  1.00  0.96           C  
ATOM   3915  C   ILE A 506      19.882   9.776  10.197  1.00  0.96           C  
ATOM   3916  CB  ILE A 506      17.564  10.684   9.796  1.00  0.96           C  
ATOM   3917  O   ILE A 506      20.242   9.890   9.023  1.00  0.95           O  
ATOM   3918  CG1 ILE A 506      16.477  11.626  10.325  1.00  0.96           C  
ATOM   3919  CG2 ILE A 506      17.012   9.269   9.594  1.00  0.96           C  
ATOM   3920  CD1 ILE A 506      15.302  11.811   9.374  1.00  0.94           C  
ATOM   3921  N   ARG A 507      20.429   8.923  11.035  1.00  0.96           N  
ATOM   3922  CA  ARG A 507      21.538   8.059  10.645  1.00  0.96           C  
ATOM   3923  C   ARG A 507      21.044   6.865   9.836  1.00  0.96           C  
ATOM   3924  CB  ARG A 507      22.304   7.576  11.879  1.00  0.95           C  
ATOM   3925  O   ARG A 507      20.056   6.225  10.204  1.00  0.95           O  
ATOM   3926  CG  ARG A 507      23.024   8.684  12.630  1.00  0.87           C  
ATOM   3927  CD  ARG A 507      23.756   8.152  13.854  1.00  0.84           C  
ATOM   3928  NE  ARG A 507      24.454   9.216  14.570  1.00  0.83           N  
ATOM   3929  NH1 ARG A 507      25.582   7.796  16.001  1.00  0.76           N  
ATOM   3930  NH2 ARG A 507      25.885  10.064  16.153  1.00  0.72           N  
ATOM   3931  CZ  ARG A 507      25.306   9.023  15.573  1.00  0.77           C  
ATOM   3932  N   GLY A 508      21.764   6.544   8.721  1.00  0.95           N  
ATOM   3933  CA  GLY A 508      21.559   5.377   7.878  1.00  0.95           C  
ATOM   3934  C   GLY A 508      20.314   5.474   7.017  1.00  0.95           C  
ATOM   3935  O   GLY A 508      19.809   6.570   6.768  1.00  0.95           O  
ATOM   3936  N   LYS A 509      19.824   4.313   6.545  1.00  0.95           N  
ATOM   3937  CA  LYS A 509      18.676   4.226   5.647  1.00  0.95           C  
ATOM   3938  C   LYS A 509      17.369   4.154   6.430  1.00  0.96           C  
ATOM   3939  CB  LYS A 509      18.803   3.011   4.727  1.00  0.93           C  
ATOM   3940  O   LYS A 509      17.263   3.406   7.404  1.00  0.95           O  
ATOM   3941  CG  LYS A 509      19.975   3.087   3.759  1.00  0.84           C  
ATOM   3942  CD  LYS A 509      19.956   1.931   2.767  1.00  0.79           C  
ATOM   3943  CE  LYS A 509      21.074   2.056   1.741  1.00  0.74           C  
ATOM   3944  NZ  LYS A 509      20.934   1.051   0.645  1.00  0.71           N  
ATOM   3945  N   VAL A 510      16.392   4.908   6.005  1.00  0.96           N  
ATOM   3946  CA  VAL A 510      15.034   4.779   6.523  1.00  0.96           C  
ATOM   3947  C   VAL A 510      14.456   3.423   6.126  1.00  0.95           C  
ATOM   3948  CB  VAL A 510      14.121   5.917   6.013  1.00  0.95           C  
ATOM   3949  O   VAL A 510      14.531   3.026   4.960  1.00  0.95           O  
ATOM   3950  CG1 VAL A 510      12.689   5.725   6.510  1.00  0.95           C  
ATOM   3951  CG2 VAL A 510      14.665   7.275   6.453  1.00  0.95           C  
ATOM   3952  N   LEU A 511      13.929   2.731   7.054  1.00  0.95           N  
ATOM   3953  CA  LEU A 511      13.295   1.429   6.877  1.00  0.95           C  
ATOM   3954  C   LEU A 511      11.777   1.566   6.819  1.00  0.95           C  
ATOM   3955  CB  LEU A 511      13.691   0.481   8.013  1.00  0.95           C  
ATOM   3956  O   LEU A 511      11.118   0.885   6.030  1.00  0.94           O  
ATOM   3957  CG  LEU A 511      15.170   0.104   8.097  1.00  0.93           C  
ATOM   3958  CD1 LEU A 511      15.415  -0.820   9.285  1.00  0.90           C  
ATOM   3959  CD2 LEU A 511      15.630  -0.552   6.799  1.00  0.89           C  
ATOM   3960  N   GLU A 512      11.229   2.395   7.637  1.00  0.96           N  
ATOM   3961  CA  GLU A 512       9.795   2.641   7.757  1.00  0.96           C  
ATOM   3962  C   GLU A 512       9.510   4.112   8.046  1.00  0.96           C  
ATOM   3963  CB  GLU A 512       9.189   1.763   8.855  1.00  0.95           C  
ATOM   3964  O   GLU A 512      10.220   4.746   8.829  1.00  0.96           O  
ATOM   3965  CG  GLU A 512       7.668   1.790   8.895  1.00  0.87           C  
ATOM   3966  CD  GLU A 512       7.069   0.664   9.723  1.00  0.81           C  
ATOM   3967  OE1 GLU A 512       7.818  -0.251  10.135  1.00  0.83           O  
ATOM   3968  OE2 GLU A 512       5.841   0.697   9.960  1.00  0.80           O  
ATOM   3969  N   LEU A 513       8.481   4.591   7.424  1.00  0.96           N  
ATOM   3970  CA  LEU A 513       7.892   5.911   7.620  1.00  0.96           C  
ATOM   3971  C   LEU A 513       6.387   5.808   7.838  1.00  0.96           C  
ATOM   3972  CB  LEU A 513       8.186   6.813   6.418  1.00  0.96           C  
ATOM   3973  O   LEU A 513       5.660   5.332   6.963  1.00  0.95           O  
ATOM   3974  CG  LEU A 513       7.563   8.210   6.451  1.00  0.94           C  
ATOM   3975  CD1 LEU A 513       8.078   8.992   7.654  1.00  0.92           C  
ATOM   3976  CD2 LEU A 513       7.857   8.957   5.154  1.00  0.92           C  
ATOM   3977  N   SER A 514       5.938   6.211   8.967  1.00  0.96           N  
ATOM   3978  CA  SER A 514       4.524   6.343   9.304  1.00  0.96           C  
ATOM   3979  C   SER A 514       4.189   7.767   9.735  1.00  0.96           C  
ATOM   3980  CB  SER A 514       4.145   5.363  10.415  1.00  0.95           C  
ATOM   3981  O   SER A 514       5.031   8.462  10.307  1.00  0.95           O  
ATOM   3982  OG  SER A 514       2.747   5.384  10.648  1.00  0.85           O  
ATOM   3983  N   ALA A 515       2.975   8.221   9.518  1.00  0.95           N  
ATOM   3984  CA  ALA A 515       2.577   9.572   9.905  1.00  0.95           C  
ATOM   3985  C   ALA A 515       1.151   9.589  10.450  1.00  0.93           C  
ATOM   3986  CB  ALA A 515       2.700  10.524   8.718  1.00  0.94           C  
ATOM   3987  O   ALA A 515       0.340   8.724  10.111  1.00  0.91           O  
ATOM   3988  N   SER A 516       0.898  10.540  11.289  1.00  0.91           N  
ATOM   3989  CA  SER A 516      -0.429  10.880  11.793  1.00  0.90           C  
ATOM   3990  C   SER A 516      -0.928  12.192  11.195  1.00  0.89           C  
ATOM   3991  CB  SER A 516      -0.413  10.979  13.319  1.00  0.89           C  
ATOM   3992  O   SER A 516      -0.277  13.230  11.332  1.00  0.86           O  
ATOM   3993  OG  SER A 516      -1.684  11.367  13.811  1.00  0.84           O  
ATOM   3994  N   SER A 517      -2.118  12.116  10.623  1.00  0.84           N  
ATOM   3995  CA  SER A 517      -2.776  13.325  10.138  1.00  0.83           C  
ATOM   3996  C   SER A 517      -3.436  14.091  11.279  1.00  0.83           C  
ATOM   3997  CB  SER A 517      -3.820  12.977   9.076  1.00  0.80           C  
ATOM   3998  O   SER A 517      -3.608  15.309  11.198  1.00  0.80           O  
ATOM   3999  OG  SER A 517      -4.723  11.997   9.559  1.00  0.73           O  
ATOM   4000  N   SER A 518      -3.723  13.486  12.370  1.00  0.85           N  
ATOM   4001  CA  SER A 518      -4.464  14.107  13.463  1.00  0.85           C  
ATOM   4002  C   SER A 518      -3.550  14.962  14.334  1.00  0.84           C  
ATOM   4003  CB  SER A 518      -5.148  13.041  14.321  1.00  0.83           C  
ATOM   4004  O   SER A 518      -3.965  16.006  14.841  1.00  0.81           O  
ATOM   4005  OG  SER A 518      -4.265  11.964  14.585  1.00  0.74           O  
ATOM   4006  N   PHE A 519      -2.268  14.628  14.426  1.00  0.84           N  
ATOM   4007  CA  PHE A 519      -1.356  15.318  15.331  1.00  0.85           C  
ATOM   4008  C   PHE A 519      -0.213  15.964  14.559  1.00  0.85           C  
ATOM   4009  CB  PHE A 519      -0.800  14.347  16.378  1.00  0.82           C  
ATOM   4010  O   PHE A 519       0.744  16.462  15.157  1.00  0.83           O  
ATOM   4011  CG  PHE A 519      -1.811  13.921  17.408  1.00  0.78           C  
ATOM   4012  CD1 PHE A 519      -2.241  14.807  18.389  1.00  0.73           C  
ATOM   4013  CD2 PHE A 519      -2.333  12.634  17.396  1.00  0.74           C  
ATOM   4014  CE1 PHE A 519      -3.176  14.416  19.344  1.00  0.72           C  
ATOM   4015  CE2 PHE A 519      -3.268  12.236  18.347  1.00  0.71           C  
ATOM   4016  CZ  PHE A 519      -3.688  13.127  19.320  1.00  0.70           C  
ATOM   4017  N   ASN A 520      -0.223  15.847  13.205  1.00  0.89           N  
ATOM   4018  CA  ASN A 520       0.870  16.375  12.396  1.00  0.90           C  
ATOM   4019  C   ASN A 520       2.225  15.874  12.890  1.00  0.91           C  
ATOM   4020  CB  ASN A 520       0.841  17.905  12.386  1.00  0.88           C  
ATOM   4021  O   ASN A 520       3.123  16.672  13.165  1.00  0.90           O  
ATOM   4022  CG  ASN A 520      -0.410  18.460  11.735  1.00  0.84           C  
ATOM   4023  ND2 ASN A 520      -0.775  19.684  12.099  1.00  0.83           N  
ATOM   4024  OD1 ASN A 520      -1.044  17.795  10.912  1.00  0.82           O  
ATOM   4025  N   ARG A 521       2.356  14.594  12.986  1.00  0.93           N  
ATOM   4026  CA  ARG A 521       3.543  13.908  13.485  1.00  0.94           C  
ATOM   4027  C   ARG A 521       3.925  12.744  12.578  1.00  0.94           C  
ATOM   4028  CB  ARG A 521       3.314  13.407  14.913  1.00  0.93           C  
ATOM   4029  O   ARG A 521       3.065  11.961  12.168  1.00  0.94           O  
ATOM   4030  CG  ARG A 521       4.519  12.708  15.521  1.00  0.91           C  
ATOM   4031  CD  ARG A 521       4.343  12.476  17.015  1.00  0.89           C  
ATOM   4032  NE  ARG A 521       4.429  13.724  17.767  1.00  0.87           N  
ATOM   4033  NH1 ARG A 521       3.505  12.863  19.702  1.00  0.82           N  
ATOM   4034  NH2 ARG A 521       4.153  15.060  19.616  1.00  0.81           N  
ATOM   4035  CZ  ARG A 521       4.029  13.879  19.026  1.00  0.86           C  
ATOM   4036  N   ALA A 522       5.152  12.556  12.353  1.00  0.96           N  
ATOM   4037  CA  ALA A 522       5.683  11.402  11.633  1.00  0.96           C  
ATOM   4038  C   ALA A 522       6.672  10.624  12.497  1.00  0.96           C  
ATOM   4039  CB  ALA A 522       6.351  11.845  10.334  1.00  0.95           C  
ATOM   4040  O   ALA A 522       7.384  11.210  13.316  1.00  0.96           O  
ATOM   4041  N   PHE A 523       6.755   9.362  12.272  1.00  0.96           N  
ATOM   4042  CA  PHE A 523       7.574   8.384  12.977  1.00  0.97           C  
ATOM   4043  C   PHE A 523       8.458   7.614  12.002  1.00  0.97           C  
ATOM   4044  CB  PHE A 523       6.692   7.411  13.766  1.00  0.96           C  
ATOM   4045  O   PHE A 523       7.967   7.059  11.017  1.00  0.96           O  
ATOM   4046  CG  PHE A 523       5.695   8.089  14.667  1.00  0.96           C  
ATOM   4047  CD1 PHE A 523       6.065   8.524  15.934  1.00  0.94           C  
ATOM   4048  CD2 PHE A 523       4.387   8.293  14.246  1.00  0.94           C  
ATOM   4049  CE1 PHE A 523       5.145   9.152  16.770  1.00  0.93           C  
ATOM   4050  CE2 PHE A 523       3.462   8.920  15.076  1.00  0.93           C  
ATOM   4051  CZ  PHE A 523       3.843   9.348  16.338  1.00  0.92           C  
ATOM   4052  N   ILE A 524       9.795   7.520  12.301  1.00  0.97           N  
ATOM   4053  CA  ILE A 524      10.768   6.977  11.360  1.00  0.97           C  
ATOM   4054  C   ILE A 524      11.665   5.965  12.071  1.00  0.97           C  
ATOM   4055  CB  ILE A 524      11.622   8.095  10.722  1.00  0.97           C  
ATOM   4056  O   ILE A 524      12.330   6.300  13.054  1.00  0.96           O  
ATOM   4057  CG1 ILE A 524      10.723   9.120  10.022  1.00  0.94           C  
ATOM   4058  CG2 ILE A 524      12.643   7.504   9.745  1.00  0.94           C  
ATOM   4059  CD1 ILE A 524      11.312  10.523   9.965  1.00  0.91           C  
ATOM   4060  N   ILE A 525      11.764   4.771  11.527  1.00  0.97           N  
ATOM   4061  CA  ILE A 525      12.727   3.745  11.912  1.00  0.97           C  
ATOM   4062  C   ILE A 525      13.869   3.703  10.899  1.00  0.97           C  
ATOM   4063  CB  ILE A 525      12.059   2.357  12.025  1.00  0.97           C  
ATOM   4064  O   ILE A 525      13.633   3.686   9.689  1.00  0.96           O  
ATOM   4065  CG1 ILE A 525      10.920   2.394  13.050  1.00  0.96           C  
ATOM   4066  CG2 ILE A 525      13.093   1.288  12.393  1.00  0.96           C  
ATOM   4067  CD1 ILE A 525      10.120   1.101  13.133  1.00  0.95           C  
ATOM   4068  N   THR A 526      15.176   3.537  11.395  1.00  0.96           N  
ATOM   4069  CA  THR A 526      16.332   3.489  10.507  1.00  0.96           C  
ATOM   4070  C   THR A 526      17.133   2.209  10.730  1.00  0.94           C  
ATOM   4071  CB  THR A 526      17.246   4.711  10.713  1.00  0.95           C  
ATOM   4072  O   THR A 526      16.993   1.556  11.766  1.00  0.92           O  
ATOM   4073  CG2 THR A 526      16.481   6.012  10.494  1.00  0.90           C  
ATOM   4074  OG1 THR A 526      17.765   4.693  12.049  1.00  0.92           O  
ATOM   4075  N   SER A 527      17.962   1.840   9.896  1.00  0.93           N  
ATOM   4076  CA  SER A 527      18.665   0.561   9.885  1.00  0.92           C  
ATOM   4077  C   SER A 527      19.667   0.471  11.032  1.00  0.89           C  
ATOM   4078  CB  SER A 527      19.384   0.356   8.552  1.00  0.89           C  
ATOM   4079  O   SER A 527      19.775  -0.566  11.688  1.00  0.83           O  
ATOM   4080  OG  SER A 527      20.113  -0.859   8.555  1.00  0.75           O  
ATOM   4081  N   PRO A 528      20.524   1.445  11.184  1.00  0.90           N  
ATOM   4082  CA  PRO A 528      21.530   1.302  12.240  1.00  0.88           C  
ATOM   4083  C   PRO A 528      20.943   1.471  13.640  1.00  0.87           C  
ATOM   4084  CB  PRO A 528      22.529   2.418  11.929  1.00  0.85           C  
ATOM   4085  O   PRO A 528      21.368   0.790  14.577  1.00  0.82           O  
ATOM   4086  CG  PRO A 528      21.732   3.455  11.204  1.00  0.83           C  
ATOM   4087  CD  PRO A 528      20.671   2.762  10.398  1.00  0.83           C  
ATOM   4088  N   ASP A 529      19.913   2.322  13.806  1.00  0.90           N  
ATOM   4089  CA  ASP A 529      19.410   2.736  15.113  1.00  0.91           C  
ATOM   4090  C   ASP A 529      18.002   2.195  15.356  1.00  0.92           C  
ATOM   4091  CB  ASP A 529      19.415   4.261  15.232  1.00  0.89           C  
ATOM   4092  O   ASP A 529      17.078   2.961  15.637  1.00  0.90           O  
ATOM   4093  CG  ASP A 529      20.812   4.855  15.181  1.00  0.86           C  
ATOM   4094  OD1 ASP A 529      21.775   4.187  15.617  1.00  0.85           O  
ATOM   4095  OD2 ASP A 529      20.951   6.002  14.704  1.00  0.84           O  
ATOM   4096  N   ARG A 530      17.861   0.830  15.413  1.00  0.95           N  
ATOM   4097  CA  ARG A 530      16.562   0.166  15.456  1.00  0.95           C  
ATOM   4098  C   ARG A 530      15.944   0.263  16.847  1.00  0.95           C  
ATOM   4099  CB  ARG A 530      16.694  -1.301  15.042  1.00  0.93           C  
ATOM   4100  O   ARG A 530      14.817  -0.187  17.063  1.00  0.94           O  
ATOM   4101  CG  ARG A 530      17.013  -1.499  13.569  1.00  0.87           C  
ATOM   4102  CD  ARG A 530      16.627  -2.892  13.091  1.00  0.84           C  
ATOM   4103  NE  ARG A 530      16.820  -3.040  11.651  1.00  0.81           N  
ATOM   4104  NH1 ARG A 530      15.135  -4.598  11.378  1.00  0.77           N  
ATOM   4105  NH2 ARG A 530      16.366  -3.904   9.572  1.00  0.74           N  
ATOM   4106  CZ  ARG A 530      16.107  -3.847  10.870  1.00  0.77           C  
ATOM   4107  N   ASN A 531      16.588   0.798  17.741  1.00  0.96           N  
ATOM   4108  CA  ASN A 531      16.050   1.091  19.066  1.00  0.96           C  
ATOM   4109  C   ASN A 531      15.706   2.570  19.217  1.00  0.96           C  
ATOM   4110  CB  ASN A 531      17.038   0.661  20.153  1.00  0.95           C  
ATOM   4111  O   ASN A 531      15.367   3.024  20.311  1.00  0.96           O  
ATOM   4112  CG  ASN A 531      18.296   1.507  20.166  1.00  0.90           C  
ATOM   4113  ND2 ASN A 531      18.721   1.918  21.354  1.00  0.87           N  
ATOM   4114  OD1 ASN A 531      18.879   1.790  19.116  1.00  0.86           O  
ATOM   4115  N   ILE A 532      15.844   3.334  18.203  1.00  0.97           N  
ATOM   4116  CA  ILE A 532      15.504   4.753  18.174  1.00  0.97           C  
ATOM   4117  C   ILE A 532      14.380   4.994  17.169  1.00  0.97           C  
ATOM   4118  CB  ILE A 532      16.733   5.621  17.823  1.00  0.96           C  
ATOM   4119  O   ILE A 532      14.484   4.597  16.006  1.00  0.97           O  
ATOM   4120  CG1 ILE A 532      17.850   5.408  18.851  1.00  0.95           C  
ATOM   4121  CG2 ILE A 532      16.343   7.100  17.737  1.00  0.95           C  
ATOM   4122  CD1 ILE A 532      19.118   6.200  18.562  1.00  0.93           C  
ATOM   4123  N   LEU A 533      13.364   5.644  17.594  1.00  0.97           N  
ATOM   4124  CA  LEU A 533      12.308   6.217  16.766  1.00  0.97           C  
ATOM   4125  C   LEU A 533      12.531   7.711  16.559  1.00  0.97           C  
ATOM   4126  CB  LEU A 533      10.937   5.977  17.404  1.00  0.96           C  
ATOM   4127  O   LEU A 533      12.472   8.490  17.513  1.00  0.96           O  
ATOM   4128  CG  LEU A 533       9.721   6.374  16.566  1.00  0.93           C  
ATOM   4129  CD1 LEU A 533       9.690   5.578  15.266  1.00  0.87           C  
ATOM   4130  CD2 LEU A 533       8.435   6.165  17.358  1.00  0.87           C  
ATOM   4131  N   TYR A 534      12.912   8.097  15.362  1.00  0.97           N  
ATOM   4132  CA  TYR A 534      12.940   9.514  15.017  1.00  0.97           C  
ATOM   4133  C   TYR A 534      11.529  10.055  14.818  1.00  0.97           C  
ATOM   4134  CB  TYR A 534      13.770   9.743  13.750  1.00  0.97           C  
ATOM   4135  O   TYR A 534      10.718   9.447  14.116  1.00  0.97           O  
ATOM   4136  CG  TYR A 534      15.216   9.331  13.889  1.00  0.96           C  
ATOM   4137  CD1 TYR A 534      16.192  10.255  14.256  1.00  0.95           C  
ATOM   4138  CD2 TYR A 534      15.609   8.018  13.654  1.00  0.95           C  
ATOM   4139  CE1 TYR A 534      17.525   9.880  14.383  1.00  0.94           C  
ATOM   4140  CE2 TYR A 534      16.939   7.632  13.778  1.00  0.94           C  
ATOM   4141  OH  TYR A 534      19.207   8.192  14.268  1.00  0.92           O  
ATOM   4142  CZ  TYR A 534      17.889   8.569  14.143  1.00  0.94           C  
ATOM   4143  N   VAL A 535      11.226  11.206  15.423  1.00  0.96           N  
ATOM   4144  CA  VAL A 535       9.893  11.797  15.386  1.00  0.97           C  
ATOM   4145  C   VAL A 535       9.972  13.217  14.830  1.00  0.96           C  
ATOM   4146  CB  VAL A 535       9.237  11.808  16.785  1.00  0.96           C  
ATOM   4147  O   VAL A 535      10.832  14.002  15.236  1.00  0.96           O  
ATOM   4148  CG1 VAL A 535       7.802  12.326  16.704  1.00  0.95           C  
ATOM   4149  CG2 VAL A 535       9.270  10.410  17.400  1.00  0.95           C  
ATOM   4150  N   TYR A 536       9.118  13.478  13.941  1.00  0.96           N  
ATOM   4151  CA  TYR A 536       8.928  14.790  13.333  1.00  0.96           C  
ATOM   4152  C   TYR A 536       7.556  15.358  13.677  1.00  0.95           C  
ATOM   4153  CB  TYR A 536       9.092  14.707  11.812  1.00  0.95           C  
ATOM   4154  O   TYR A 536       6.530  14.808  13.269  1.00  0.94           O  
ATOM   4155  CG  TYR A 536       8.816  16.009  11.100  1.00  0.95           C  
ATOM   4156  CD1 TYR A 536       9.422  17.193  11.513  1.00  0.94           C  
ATOM   4157  CD2 TYR A 536       7.949  16.058  10.013  1.00  0.93           C  
ATOM   4158  CE1 TYR A 536       9.169  18.396  10.861  1.00  0.93           C  
ATOM   4159  CE2 TYR A 536       7.690  17.254   9.354  1.00  0.93           C  
ATOM   4160  OH  TYR A 536       8.050  19.604   9.134  1.00  0.90           O  
ATOM   4161  CZ  TYR A 536       8.304  18.416   9.784  1.00  0.93           C  
ATOM   4162  N   ASP A 537       7.569  16.502  14.410  1.00  0.94           N  
ATOM   4163  CA  ASP A 537       6.372  17.268  14.743  1.00  0.94           C  
ATOM   4164  C   ASP A 537       6.315  18.571  13.949  1.00  0.93           C  
ATOM   4165  CB  ASP A 537       6.324  17.563  16.243  1.00  0.93           C  
ATOM   4166  O   ASP A 537       7.312  19.291  13.855  1.00  0.93           O  
ATOM   4167  CG  ASP A 537       6.097  16.320  17.086  1.00  0.91           C  
ATOM   4168  OD1 ASP A 537       5.078  15.625  16.886  1.00  0.88           O  
ATOM   4169  OD2 ASP A 537       6.945  16.035  17.959  1.00  0.88           O  
ATOM   4170  N   TRP A 538       5.136  18.884  13.400  1.00  0.93           N  
ATOM   4171  CA  TRP A 538       4.971  20.171  12.732  1.00  0.93           C  
ATOM   4172  C   TRP A 538       3.614  20.785  13.059  1.00  0.91           C  
ATOM   4173  CB  TRP A 538       5.123  20.013  11.216  1.00  0.92           C  
ATOM   4174  O   TRP A 538       2.660  20.067  13.369  1.00  0.88           O  
ATOM   4175  CG  TRP A 538       4.041  19.195  10.578  1.00  0.89           C  
ATOM   4176  CD1 TRP A 538       2.911  19.658   9.962  1.00  0.85           C  
ATOM   4177  CD2 TRP A 538       3.984  17.768  10.498  1.00  0.86           C  
ATOM   4178  CE2 TRP A 538       2.792  17.434   9.819  1.00  0.87           C  
ATOM   4179  CE3 TRP A 538       4.828  16.737  10.935  1.00  0.85           C  
ATOM   4180  NE1 TRP A 538       2.156  18.604   9.503  1.00  0.86           N  
ATOM   4181  CH2 TRP A 538       3.265  15.122  10.003  1.00  0.84           C  
ATOM   4182  CZ2 TRP A 538       2.422  16.111   9.566  1.00  0.85           C  
ATOM   4183  CZ3 TRP A 538       4.458  15.421  10.682  1.00  0.85           C  
ATOM   4184  N   LEU A 539       3.552  22.067  13.108  1.00  0.90           N  
ATOM   4185  CA  LEU A 539       2.337  22.853  13.285  1.00  0.90           C  
ATOM   4186  C   LEU A 539       2.312  24.039  12.327  1.00  0.89           C  
ATOM   4187  CB  LEU A 539       2.224  23.348  14.730  1.00  0.88           C  
ATOM   4188  O   LEU A 539       3.306  24.756  12.194  1.00  0.88           O  
ATOM   4189  CG  LEU A 539       0.976  24.163  15.072  1.00  0.83           C  
ATOM   4190  CD1 LEU A 539      -0.270  23.289  14.979  1.00  0.78           C  
ATOM   4191  CD2 LEU A 539       1.103  24.776  16.463  1.00  0.78           C  
ATOM   4192  N   TYR A 540       1.116  24.203  11.759  1.00  0.87           N  
ATOM   4193  CA  TYR A 540       0.873  25.363  10.909  1.00  0.87           C  
ATOM   4194  C   TYR A 540      -0.052  26.359  11.597  1.00  0.86           C  
ATOM   4195  CB  TYR A 540       0.271  24.930   9.569  1.00  0.86           C  
ATOM   4196  O   TYR A 540      -1.050  25.970  12.208  1.00  0.83           O  
ATOM   4197  CG  TYR A 540       1.253  24.236   8.657  1.00  0.86           C  
ATOM   4198  CD1 TYR A 540       2.007  24.958   7.734  1.00  0.84           C  
ATOM   4199  CD2 TYR A 540       1.430  22.858   8.716  1.00  0.84           C  
ATOM   4200  CE1 TYR A 540       2.912  24.322   6.891  1.00  0.85           C  
ATOM   4201  CE2 TYR A 540       2.332  22.212   7.877  1.00  0.85           C  
ATOM   4202  OH  TYR A 540       3.963  22.317   6.137  1.00  0.82           O  
ATOM   4203  CZ  TYR A 540       3.068  22.951   6.970  1.00  0.83           C  
ATOM   4204  N   GLU A 541       0.278  27.521  11.579  1.00  0.85           N  
ATOM   4205  CA  GLU A 541      -0.630  28.645  11.790  1.00  0.86           C  
ATOM   4206  C   GLU A 541      -0.937  29.361  10.478  1.00  0.85           C  
ATOM   4207  CB  GLU A 541      -0.038  29.631  12.801  1.00  0.84           C  
ATOM   4208  O   GLU A 541      -0.085  30.070   9.938  1.00  0.84           O  
ATOM   4209  CG  GLU A 541      -1.011  30.715  13.244  1.00  0.83           C  
ATOM   4210  CD  GLU A 541      -0.450  31.615  14.334  1.00  0.82           C  
ATOM   4211  OE1 GLU A 541       0.781  31.599  14.561  1.00  0.83           O  
ATOM   4212  OE2 GLU A 541      -1.249  32.342  14.966  1.00  0.83           O  
ATOM   4213  N   GLY A 542      -2.102  29.149   9.934  1.00  0.85           N  
ATOM   4214  CA  GLY A 542      -2.372  29.496   8.548  1.00  0.85           C  
ATOM   4215  C   GLY A 542      -1.451  28.795   7.567  1.00  0.84           C  
ATOM   4216  O   GLY A 542      -1.474  27.567   7.455  1.00  0.81           O  
ATOM   4217  N   THR A 543      -0.638  29.529   6.872  1.00  0.81           N  
ATOM   4218  CA  THR A 543       0.272  28.980   5.872  1.00  0.81           C  
ATOM   4219  C   THR A 543       1.700  28.932   6.408  1.00  0.81           C  
ATOM   4220  CB  THR A 543       0.236  29.803   4.571  1.00  0.79           C  
ATOM   4221  O   THR A 543       2.603  28.425   5.739  1.00  0.80           O  
ATOM   4222  CG2 THR A 543      -1.134  29.719   3.905  1.00  0.77           C  
ATOM   4223  OG1 THR A 543       0.525  31.174   4.872  1.00  0.80           O  
ATOM   4224  N   GLU A 544       1.860  29.511   7.554  1.00  0.84           N  
ATOM   4225  CA  GLU A 544       3.184  29.542   8.167  1.00  0.85           C  
ATOM   4226  C   GLU A 544       3.411  28.319   9.051  1.00  0.86           C  
ATOM   4227  CB  GLU A 544       3.370  30.824   8.983  1.00  0.83           C  
ATOM   4228  O   GLU A 544       2.580  28.000   9.904  1.00  0.86           O  
ATOM   4229  CG  GLU A 544       4.789  31.027   9.494  1.00  0.77           C  
ATOM   4230  CD  GLU A 544       5.000  32.380  10.155  1.00  0.74           C  
ATOM   4231  OE1 GLU A 544       4.030  33.165  10.255  1.00  0.75           O  
ATOM   4232  OE2 GLU A 544       6.146  32.657  10.575  1.00  0.70           O  
ATOM   4233  N   LYS A 545       4.453  27.661   8.859  1.00  0.87           N  
ATOM   4234  CA  LYS A 545       4.895  26.555   9.704  1.00  0.87           C  
ATOM   4235  C   LYS A 545       5.562  27.067  10.977  1.00  0.86           C  
ATOM   4236  CB  LYS A 545       5.856  25.645   8.937  1.00  0.85           C  
ATOM   4237  O   LYS A 545       6.758  27.370  10.979  1.00  0.85           O  
ATOM   4238  CG  LYS A 545       6.112  24.306   9.613  1.00  0.84           C  
ATOM   4239  CD  LYS A 545       6.880  23.357   8.701  1.00  0.82           C  
ATOM   4240  CE  LYS A 545       6.912  21.943   9.263  1.00  0.80           C  
ATOM   4241  NZ  LYS A 545       7.516  20.976   8.298  1.00  0.79           N  
ATOM   4242  N   VAL A 546       4.834  27.080  12.071  1.00  0.86           N  
ATOM   4243  CA  VAL A 546       5.218  27.691  13.339  1.00  0.86           C  
ATOM   4244  C   VAL A 546       6.019  26.693  14.172  1.00  0.86           C  
ATOM   4245  CB  VAL A 546       3.984  28.177  14.132  1.00  0.84           C  
ATOM   4246  O   VAL A 546       6.751  27.083  15.085  1.00  0.84           O  
ATOM   4247  CG1 VAL A 546       3.312  29.350  13.419  1.00  0.75           C  
ATOM   4248  CG2 VAL A 546       2.993  27.031  14.331  1.00  0.74           C  
ATOM   4249  N   GLN A 547       5.913  25.413  13.859  1.00  0.88           N  
ATOM   4250  CA  GLN A 547       6.708  24.337  14.443  1.00  0.89           C  
ATOM   4251  C   GLN A 547       7.285  23.430  13.360  1.00  0.90           C  
ATOM   4252  CB  GLN A 547       5.866  23.517  15.421  1.00  0.89           C  
ATOM   4253  O   GLN A 547       6.572  23.016  12.444  1.00  0.89           O  
ATOM   4254  CG  GLN A 547       6.659  22.462  16.181  1.00  0.89           C  
ATOM   4255  CD  GLN A 547       5.821  21.725  17.209  1.00  0.87           C  
ATOM   4256  NE2 GLN A 547       6.441  20.790  17.919  1.00  0.89           N  
ATOM   4257  OE1 GLN A 547       4.625  21.996  17.364  1.00  0.88           O  
ATOM   4258  N   ASN A 548       8.508  23.107  13.503  1.00  0.90           N  
ATOM   4259  CA  ASN A 548       9.284  22.144  12.730  1.00  0.91           C  
ATOM   4260  C   ASN A 548      10.292  21.404  13.605  1.00  0.91           C  
ATOM   4261  CB  ASN A 548       9.999  22.838  11.569  1.00  0.88           C  
ATOM   4262  O   ASN A 548      11.497  21.641  13.508  1.00  0.90           O  
ATOM   4263  CG  ASN A 548      10.640  21.857  10.607  1.00  0.81           C  
ATOM   4264  ND2 ASN A 548      11.624  22.328   9.849  1.00  0.77           N  
ATOM   4265  OD1 ASN A 548      10.255  20.687  10.546  1.00  0.77           O  
ATOM   4266  N   ALA A 549       9.778  20.505  14.383  1.00  0.94           N  
ATOM   4267  CA  ALA A 549      10.529  19.957  15.510  1.00  0.94           C  
ATOM   4268  C   ALA A 549      10.935  18.510  15.247  1.00  0.95           C  
ATOM   4269  CB  ALA A 549       9.707  20.051  16.793  1.00  0.93           C  
ATOM   4270  O   ALA A 549      10.080  17.625  15.160  1.00  0.94           O  
ATOM   4271  N   TRP A 550      12.192  18.276  15.269  1.00  0.95           N  
ATOM   4272  CA  TRP A 550      12.759  16.932  15.236  1.00  0.96           C  
ATOM   4273  C   TRP A 550      13.255  16.516  16.616  1.00  0.95           C  
ATOM   4274  CB  TRP A 550      13.905  16.856  14.223  1.00  0.96           C  
ATOM   4275  O   TRP A 550      13.943  17.284  17.293  1.00  0.94           O  
ATOM   4276  CG  TRP A 550      13.453  16.797  12.795  1.00  0.95           C  
ATOM   4277  CD1 TRP A 550      13.325  17.845  11.927  1.00  0.94           C  
ATOM   4278  CD2 TRP A 550      13.064  15.626  12.070  1.00  0.94           C  
ATOM   4279  CE2 TRP A 550      12.712  16.039  10.766  1.00  0.94           C  
ATOM   4280  CE3 TRP A 550      12.979  14.266  12.397  1.00  0.94           C  
ATOM   4281  NE1 TRP A 550      12.880  17.396  10.705  1.00  0.94           N  
ATOM   4282  CH2 TRP A 550      12.208  13.815  10.135  1.00  0.93           C  
ATOM   4283  CZ2 TRP A 550      12.282  15.139   9.788  1.00  0.93           C  
ATOM   4284  CZ3 TRP A 550      12.550  13.372  11.423  1.00  0.93           C  
ATOM   4285  N   HIS A 551      13.007  15.287  17.038  1.00  0.96           N  
ATOM   4286  CA  HIS A 551      13.494  14.708  18.285  1.00  0.96           C  
ATOM   4287  C   HIS A 551      13.542  13.186  18.205  1.00  0.96           C  
ATOM   4288  CB  HIS A 551      12.614  15.146  19.458  1.00  0.95           C  
ATOM   4289  O   HIS A 551      13.122  12.599  17.205  1.00  0.96           O  
ATOM   4290  CG  HIS A 551      11.170  14.794  19.288  1.00  0.93           C  
ATOM   4291  CD2 HIS A 551      10.444  13.761  19.775  1.00  0.89           C  
ATOM   4292  ND1 HIS A 551      10.304  15.554  18.532  1.00  0.88           N  
ATOM   4293  CE1 HIS A 551       9.102  15.002  18.563  1.00  0.87           C  
ATOM   4294  NE2 HIS A 551       9.160  13.913  19.311  1.00  0.89           N  
ATOM   4295  N   LYS A 552      14.126  12.532  19.224  1.00  0.97           N  
ATOM   4296  CA  LYS A 552      14.333  11.087  19.271  1.00  0.97           C  
ATOM   4297  C   LYS A 552      13.593  10.464  20.451  1.00  0.96           C  
ATOM   4298  CB  LYS A 552      15.825  10.761  19.357  1.00  0.96           C  
ATOM   4299  O   LYS A 552      13.684  10.957  21.578  1.00  0.96           O  
ATOM   4300  CG  LYS A 552      16.601  11.076  18.087  1.00  0.92           C  
ATOM   4301  CD  LYS A 552      18.088  10.788  18.255  1.00  0.88           C  
ATOM   4302  CE  LYS A 552      18.872  11.144  16.999  1.00  0.84           C  
ATOM   4303  NZ  LYS A 552      20.328  10.851  17.153  1.00  0.83           N  
ATOM   4304  N   TRP A 553      12.945   9.376  20.182  1.00  0.96           N  
ATOM   4305  CA  TRP A 553      12.508   8.445  21.217  1.00  0.96           C  
ATOM   4306  C   TRP A 553      13.393   7.204  21.242  1.00  0.96           C  
ATOM   4307  CB  TRP A 553      11.047   8.042  20.996  1.00  0.96           C  
ATOM   4308  O   TRP A 553      13.501   6.491  20.242  1.00  0.95           O  
ATOM   4309  CG  TRP A 553      10.080   9.184  21.083  1.00  0.95           C  
ATOM   4310  CD1 TRP A 553      10.357  10.473  21.444  1.00  0.92           C  
ATOM   4311  CD2 TRP A 553       8.677   9.137  20.807  1.00  0.92           C  
ATOM   4312  CE2 TRP A 553       8.165  10.436  21.021  1.00  0.92           C  
ATOM   4313  CE3 TRP A 553       7.801   8.122  20.398  1.00  0.93           C  
ATOM   4314  NE1 TRP A 553       9.210  11.231  21.409  1.00  0.93           N  
ATOM   4315  CH2 TRP A 553       5.981   9.735  20.440  1.00  0.92           C  
ATOM   4316  CZ2 TRP A 553       6.815  10.747  20.840  1.00  0.92           C  
ATOM   4317  CZ3 TRP A 553       6.458   8.433  20.218  1.00  0.92           C  
ATOM   4318  N   SER A 554      14.110   7.036  22.341  1.00  0.97           N  
ATOM   4319  CA  SER A 554      15.034   5.919  22.507  1.00  0.97           C  
ATOM   4320  C   SER A 554      14.455   4.854  23.432  1.00  0.96           C  
ATOM   4321  CB  SER A 554      16.375   6.410  23.057  1.00  0.96           C  
ATOM   4322  O   SER A 554      13.889   5.175  24.479  1.00  0.96           O  
ATOM   4323  OG  SER A 554      16.226   6.906  24.376  1.00  0.77           O  
ATOM   4324  N   PHE A 555      14.630   3.663  23.084  1.00  0.96           N  
ATOM   4325  CA  PHE A 555      14.304   2.461  23.842  1.00  0.96           C  
ATOM   4326  C   PHE A 555      15.571   1.780  24.346  1.00  0.95           C  
ATOM   4327  CB  PHE A 555      13.490   1.487  22.985  1.00  0.96           C  
ATOM   4328  O   PHE A 555      16.667   2.054  23.855  1.00  0.93           O  
ATOM   4329  CG  PHE A 555      12.171   2.044  22.520  1.00  0.96           C  
ATOM   4330  CD1 PHE A 555      11.023   1.878  23.284  1.00  0.95           C  
ATOM   4331  CD2 PHE A 555      12.081   2.735  21.318  1.00  0.95           C  
ATOM   4332  CE1 PHE A 555       9.801   2.393  22.856  1.00  0.94           C  
ATOM   4333  CE2 PHE A 555      10.863   3.251  20.884  1.00  0.94           C  
ATOM   4334  CZ  PHE A 555       9.725   3.079  21.654  1.00  0.94           C  
ATOM   4335  N   PRO A 556      15.546   0.945  25.405  1.00  0.93           N  
ATOM   4336  CA  PRO A 556      16.738   0.283  25.940  1.00  0.92           C  
ATOM   4337  C   PRO A 556      17.525  -0.470  24.870  1.00  0.92           C  
ATOM   4338  CB  PRO A 556      16.167  -0.684  26.980  1.00  0.91           C  
ATOM   4339  O   PRO A 556      16.946  -0.932  23.883  1.00  0.92           O  
ATOM   4340  CG  PRO A 556      14.894  -0.047  27.436  1.00  0.87           C  
ATOM   4341  CD  PRO A 556      14.251   0.629  26.259  1.00  0.87           C  
ATOM   4342  N   ALA A 557      18.831  -0.621  25.198  1.00  0.88           N  
ATOM   4343  CA  ALA A 557      19.697  -1.364  24.286  1.00  0.87           C  
ATOM   4344  C   ALA A 557      19.211  -2.801  24.116  1.00  0.84           C  
ATOM   4345  CB  ALA A 557      21.138  -1.350  24.791  1.00  0.85           C  
ATOM   4346  O   ALA A 557      18.846  -3.459  25.093  1.00  0.80           O  
ATOM   4347  N   GLY A 558      18.916  -3.307  22.942  1.00  0.90           N  
ATOM   4348  CA  GLY A 558      18.398  -4.633  22.643  1.00  0.90           C  
ATOM   4349  C   GLY A 558      16.957  -4.617  22.170  1.00  0.91           C  
ATOM   4350  O   GLY A 558      16.385  -5.667  21.871  1.00  0.90           O  
ATOM   4351  N   THR A 559      16.392  -3.514  22.207  1.00  0.95           N  
ATOM   4352  CA  THR A 559      15.108  -3.343  21.536  1.00  0.95           C  
ATOM   4353  C   THR A 559      15.302  -3.174  20.032  1.00  0.95           C  
ATOM   4354  CB  THR A 559      14.342  -2.130  22.097  1.00  0.94           C  
ATOM   4355  O   THR A 559      16.121  -2.364  19.593  1.00  0.94           O  
ATOM   4356  CG2 THR A 559      12.970  -1.997  21.446  1.00  0.93           C  
ATOM   4357  OG1 THR A 559      14.175  -2.290  23.511  1.00  0.94           O  
ATOM   4358  N   VAL A 560      14.569  -3.889  19.273  1.00  0.95           N  
ATOM   4359  CA  VAL A 560      14.531  -3.730  17.823  1.00  0.96           C  
ATOM   4360  C   VAL A 560      13.110  -3.394  17.377  1.00  0.96           C  
ATOM   4361  CB  VAL A 560      15.030  -5.000  17.099  1.00  0.95           C  
ATOM   4362  O   VAL A 560      12.214  -4.238  17.450  1.00  0.96           O  
ATOM   4363  CG1 VAL A 560      14.981  -4.813  15.584  1.00  0.93           C  
ATOM   4364  CG2 VAL A 560      16.447  -5.349  17.552  1.00  0.93           C  
ATOM   4365  N   LEU A 561      12.936  -2.196  16.900  1.00  0.97           N  
ATOM   4366  CA  LEU A 561      11.682  -1.779  16.282  1.00  0.97           C  
ATOM   4367  C   LEU A 561      11.541  -2.372  14.884  1.00  0.96           C  
ATOM   4368  CB  LEU A 561      11.601  -0.252  16.212  1.00  0.96           C  
ATOM   4369  O   LEU A 561      12.378  -2.123  14.013  1.00  0.96           O  
ATOM   4370  CG  LEU A 561      11.596   0.489  17.550  1.00  0.95           C  
ATOM   4371  CD1 LEU A 561      11.830   1.980  17.331  1.00  0.92           C  
ATOM   4372  CD2 LEU A 561      10.283   0.251  18.289  1.00  0.92           C  
ATOM   4373  N   HIS A 562      10.457  -3.066  14.687  1.00  0.96           N  
ATOM   4374  CA  HIS A 562      10.181  -3.684  13.395  1.00  0.97           C  
ATOM   4375  C   HIS A 562       9.175  -2.862  12.595  1.00  0.96           C  
ATOM   4376  CB  HIS A 562       9.661  -5.110  13.583  1.00  0.96           C  
ATOM   4377  O   HIS A 562       9.342  -2.672  11.388  1.00  0.95           O  
ATOM   4378  CG  HIS A 562      10.697  -6.064  14.088  1.00  0.96           C  
ATOM   4379  CD2 HIS A 562      10.879  -6.611  15.313  1.00  0.93           C  
ATOM   4380  ND1 HIS A 562      11.705  -6.558  13.290  1.00  0.93           N  
ATOM   4381  CE1 HIS A 562      12.465  -7.371  14.004  1.00  0.93           C  
ATOM   4382  NE2 HIS A 562      11.985  -7.421  15.235  1.00  0.93           N  
ATOM   4383  N   ALA A 563       8.131  -2.363  13.283  1.00  0.97           N  
ATOM   4384  CA  ALA A 563       7.098  -1.552  12.642  1.00  0.97           C  
ATOM   4385  C   ALA A 563       6.493  -0.556  13.627  1.00  0.97           C  
ATOM   4386  CB  ALA A 563       6.008  -2.446  12.056  1.00  0.96           C  
ATOM   4387  O   ALA A 563       6.453  -0.812  14.833  1.00  0.97           O  
ATOM   4388  N   VAL A 564       6.044   0.515  13.050  1.00  0.97           N  
ATOM   4389  CA  VAL A 564       5.259   1.538  13.734  1.00  0.96           C  
ATOM   4390  C   VAL A 564       3.998   1.846  12.930  1.00  0.96           C  
ATOM   4391  CB  VAL A 564       6.079   2.829  13.956  1.00  0.94           C  
ATOM   4392  O   VAL A 564       4.063   2.048  11.715  1.00  0.94           O  
ATOM   4393  CG1 VAL A 564       6.507   3.432  12.619  1.00  0.72           C  
ATOM   4394  CG2 VAL A 564       5.272   3.839  14.768  1.00  0.71           C  
ATOM   4395  N   SER A 565       2.848   1.891  13.609  1.00  0.95           N  
ATOM   4396  CA  SER A 565       1.576   2.231  12.980  1.00  0.95           C  
ATOM   4397  C   SER A 565       0.745   3.147  13.872  1.00  0.94           C  
ATOM   4398  CB  SER A 565       0.782   0.964  12.657  1.00  0.94           C  
ATOM   4399  O   SER A 565       0.580   2.879  15.064  1.00  0.93           O  
ATOM   4400  OG  SER A 565      -0.398   1.279  11.939  1.00  0.88           O  
ATOM   4401  N   TYR A 566       0.305   4.150  13.281  1.00  0.92           N  
ATOM   4402  CA  TYR A 566      -0.582   5.071  13.982  1.00  0.92           C  
ATOM   4403  C   TYR A 566      -2.037   4.826  13.597  1.00  0.90           C  
ATOM   4404  CB  TYR A 566      -0.199   6.523  13.678  1.00  0.91           C  
ATOM   4405  O   TYR A 566      -2.379   4.820  12.412  1.00  0.88           O  
ATOM   4406  CG  TYR A 566      -1.004   7.538  14.453  1.00  0.90           C  
ATOM   4407  CD1 TYR A 566      -0.582   7.982  15.704  1.00  0.86           C  
ATOM   4408  CD2 TYR A 566      -2.188   8.054  13.936  1.00  0.86           C  
ATOM   4409  CE1 TYR A 566      -1.321   8.916  16.422  1.00  0.87           C  
ATOM   4410  CE2 TYR A 566      -2.935   8.988  14.646  1.00  0.87           C  
ATOM   4411  OH  TYR A 566      -3.230  10.338  16.592  1.00  0.81           O  
ATOM   4412  CZ  TYR A 566      -2.494   9.413  15.886  1.00  0.85           C  
ATOM   4413  N   SER A 567      -2.844   4.681  14.714  1.00  0.89           N  
ATOM   4414  CA  SER A 567      -4.283   4.510  14.540  1.00  0.89           C  
ATOM   4415  C   SER A 567      -5.046   4.932  15.791  1.00  0.88           C  
ATOM   4416  CB  SER A 567      -4.613   3.057  14.198  1.00  0.88           C  
ATOM   4417  O   SER A 567      -4.613   4.654  16.911  1.00  0.86           O  
ATOM   4418  OG  SER A 567      -5.982   2.919  13.856  1.00  0.85           O  
ATOM   4419  N   ASN A 568      -6.215   5.591  15.567  1.00  0.85           N  
ATOM   4420  CA  ASN A 568      -7.145   5.972  16.625  1.00  0.85           C  
ATOM   4421  C   ASN A 568      -6.417   6.587  17.817  1.00  0.85           C  
ATOM   4422  CB  ASN A 568      -7.971   4.764  17.073  1.00  0.84           C  
ATOM   4423  O   ASN A 568      -6.583   6.136  18.952  1.00  0.84           O  
ATOM   4424  CG  ASN A 568      -8.828   4.197  15.958  1.00  0.81           C  
ATOM   4425  ND2 ASN A 568      -9.087   2.896  16.013  1.00  0.80           N  
ATOM   4426  OD1 ASN A 568      -9.252   4.921  15.055  1.00  0.79           O  
ATOM   4427  N   GLU A 569      -5.517   7.524  17.562  1.00  0.87           N  
ATOM   4428  CA  GLU A 569      -4.745   8.283  18.542  1.00  0.87           C  
ATOM   4429  C   GLU A 569      -3.765   7.384  19.289  1.00  0.88           C  
ATOM   4430  CB  GLU A 569      -5.677   8.985  19.533  1.00  0.86           C  
ATOM   4431  O   GLU A 569      -3.245   7.763  20.341  1.00  0.87           O  
ATOM   4432  CG  GLU A 569      -6.647   9.960  18.882  1.00  0.82           C  
ATOM   4433  CD  GLU A 569      -7.541  10.675  19.882  1.00  0.80           C  
ATOM   4434  OE1 GLU A 569      -7.580  10.264  21.064  1.00  0.78           O  
ATOM   4435  OE2 GLU A 569      -8.210  11.654  19.480  1.00  0.74           O  
ATOM   4436  N   LYS A 570      -3.508   6.251  18.795  1.00  0.90           N  
ATOM   4437  CA  LYS A 570      -2.587   5.267  19.357  1.00  0.91           C  
ATOM   4438  C   LYS A 570      -1.448   4.965  18.387  1.00  0.91           C  
ATOM   4439  CB  LYS A 570      -3.329   3.978  19.713  1.00  0.90           C  
ATOM   4440  O   LYS A 570      -1.683   4.736  17.198  1.00  0.91           O  
ATOM   4441  CG  LYS A 570      -4.356   4.142  20.823  1.00  0.88           C  
ATOM   4442  CD  LYS A 570      -5.115   2.846  21.077  1.00  0.86           C  
ATOM   4443  CE  LYS A 570      -6.172   3.019  22.161  1.00  0.84           C  
ATOM   4444  NZ  LYS A 570      -7.001   1.789  22.327  1.00  0.81           N  
ATOM   4445  N   LEU A 571      -0.296   4.921  18.890  1.00  0.93           N  
ATOM   4446  CA  LEU A 571       0.889   4.459  18.177  1.00  0.94           C  
ATOM   4447  C   LEU A 571       1.223   3.019  18.553  1.00  0.94           C  
ATOM   4448  CB  LEU A 571       2.084   5.367  18.478  1.00  0.93           C  
ATOM   4449  O   LEU A 571       1.705   2.757  19.657  1.00  0.94           O  
ATOM   4450  CG  LEU A 571       3.366   5.084  17.693  1.00  0.93           C  
ATOM   4451  CD1 LEU A 571       3.178   5.446  16.223  1.00  0.92           C  
ATOM   4452  CD2 LEU A 571       4.540   5.851  18.291  1.00  0.92           C  
ATOM   4453  N   TYR A 572       0.968   2.134  17.711  1.00  0.95           N  
ATOM   4454  CA  TYR A 572       1.321   0.728  17.872  1.00  0.95           C  
ATOM   4455  C   TYR A 572       2.763   0.475  17.450  1.00  0.96           C  
ATOM   4456  CB  TYR A 572       0.375  -0.161  17.058  1.00  0.95           C  
ATOM   4457  O   TYR A 572       3.200   0.946  16.397  1.00  0.95           O  
ATOM   4458  CG  TYR A 572      -1.057  -0.116  17.531  1.00  0.94           C  
ATOM   4459  CD1 TYR A 572      -1.499  -0.952  18.554  1.00  0.92           C  
ATOM   4460  CD2 TYR A 572      -1.972   0.760  16.956  1.00  0.92           C  
ATOM   4461  CE1 TYR A 572      -2.819  -0.916  18.993  1.00  0.92           C  
ATOM   4462  CE2 TYR A 572      -3.294   0.804  17.386  1.00  0.92           C  
ATOM   4463  OH  TYR A 572      -5.015   0.004  18.833  1.00  0.89           O  
ATOM   4464  CZ  TYR A 572      -3.707  -0.036  18.403  1.00  0.91           C  
ATOM   4465  N   LEU A 573       3.450  -0.258  18.256  1.00  0.96           N  
ATOM   4466  CA  LEU A 573       4.821  -0.709  18.044  1.00  0.97           C  
ATOM   4467  C   LEU A 573       4.889  -2.232  17.985  1.00  0.96           C  
ATOM   4468  CB  LEU A 573       5.735  -0.189  19.156  1.00  0.96           C  
ATOM   4469  O   LEU A 573       4.451  -2.913  18.914  1.00  0.96           O  
ATOM   4470  CG  LEU A 573       5.658   1.310  19.451  1.00  0.95           C  
ATOM   4471  CD1 LEU A 573       6.525   1.659  20.657  1.00  0.93           C  
ATOM   4472  CD2 LEU A 573       6.083   2.118  18.229  1.00  0.93           C  
ATOM   4473  N   VAL A 574       5.410  -2.753  16.934  1.00  0.97           N  
ATOM   4474  CA  VAL A 574       5.852  -4.144  16.917  1.00  0.97           C  
ATOM   4475  C   VAL A 574       7.369  -4.205  17.076  1.00  0.97           C  
ATOM   4476  CB  VAL A 574       5.422  -4.860  15.618  1.00  0.97           C  
ATOM   4477  O   VAL A 574       8.109  -3.682  16.240  1.00  0.97           O  
ATOM   4478  CG1 VAL A 574       5.817  -6.335  15.658  1.00  0.96           C  
ATOM   4479  CG2 VAL A 574       3.917  -4.713  15.400  1.00  0.96           C  
ATOM   4480  N   LEU A 575       7.829  -4.801  18.123  1.00  0.97           N  
ATOM   4481  CA  LEU A 575       9.244  -4.722  18.472  1.00  0.97           C  
ATOM   4482  C   LEU A 575       9.717  -6.020  19.118  1.00  0.96           C  
ATOM   4483  CB  LEU A 575       9.499  -3.545  19.416  1.00  0.96           C  
ATOM   4484  O   LEU A 575       8.935  -6.713  19.772  1.00  0.95           O  
ATOM   4485  CG  LEU A 575       8.693  -3.531  20.715  1.00  0.92           C  
ATOM   4486  CD1 LEU A 575       9.463  -4.239  21.825  1.00  0.87           C  
ATOM   4487  CD2 LEU A 575       8.356  -2.100  21.121  1.00  0.86           C  
ATOM   4488  N   THR A 576      11.010  -6.351  18.966  1.00  0.96           N  
ATOM   4489  CA  THR A 576      11.708  -7.403  19.697  1.00  0.96           C  
ATOM   4490  C   THR A 576      12.406  -6.834  20.929  1.00  0.94           C  
ATOM   4491  CB  THR A 576      12.739  -8.115  18.802  1.00  0.95           C  
ATOM   4492  O   THR A 576      13.079  -5.805  20.847  1.00  0.93           O  
ATOM   4493  CG2 THR A 576      13.521  -9.162  19.589  1.00  0.89           C  
ATOM   4494  OG1 THR A 576      12.059  -8.759  17.718  1.00  0.91           O  
ATOM   4495  N   ARG A 577      12.275  -7.609  22.042  1.00  0.95           N  
ATOM   4496  CA  ARG A 577      12.961  -7.282  23.287  1.00  0.94           C  
ATOM   4497  C   ARG A 577      13.919  -8.397  23.694  1.00  0.93           C  
ATOM   4498  CB  ARG A 577      11.951  -7.025  24.407  1.00  0.93           C  
ATOM   4499  O   ARG A 577      13.668  -9.571  23.412  1.00  0.91           O  
ATOM   4500  CG  ARG A 577      10.963  -5.910  24.102  1.00  0.91           C  
ATOM   4501  CD  ARG A 577      11.588  -4.535  24.291  1.00  0.90           C  
ATOM   4502  NE  ARG A 577      10.590  -3.473  24.208  1.00  0.87           N  
ATOM   4503  NH1 ARG A 577      11.977  -1.821  25.034  1.00  0.85           N  
ATOM   4504  NH2 ARG A 577       9.818  -1.323  24.445  1.00  0.85           N  
ATOM   4505  CZ  ARG A 577      10.797  -2.208  24.563  1.00  0.85           C  
ATOM   4506  N   THR A 578      15.005  -7.978  24.273  1.00  0.92           N  
ATOM   4507  CA  THR A 578      15.924  -8.946  24.862  1.00  0.91           C  
ATOM   4508  C   THR A 578      15.643  -9.123  26.351  1.00  0.89           C  
ATOM   4509  CB  THR A 578      17.390  -8.518  24.661  1.00  0.88           C  
ATOM   4510  O   THR A 578      14.921  -8.323  26.951  1.00  0.86           O  
ATOM   4511  CG2 THR A 578      17.762  -8.505  23.182  1.00  0.85           C  
ATOM   4512  OG1 THR A 578      17.576  -7.203  25.200  1.00  0.85           O  
ATOM   4513  N   ASN A 579      16.119 -10.144  26.990  1.00  0.88           N  
ATOM   4514  CA  ASN A 579      16.094 -10.335  28.436  1.00  0.88           C  
ATOM   4515  C   ASN A 579      17.409  -9.905  29.081  1.00  0.85           C  
ATOM   4516  CB  ASN A 579      15.786 -11.793  28.780  1.00  0.85           C  
ATOM   4517  O   ASN A 579      18.346  -9.509  28.386  1.00  0.83           O  
ATOM   4518  CG  ASN A 579      16.861 -12.747  28.299  1.00  0.84           C  
ATOM   4519  ND2 ASN A 579      16.479 -13.994  28.048  1.00  0.86           N  
ATOM   4520  OD1 ASN A 579      18.026 -12.367  28.154  1.00  0.85           O  
ATOM   4521  N   THR A 580      17.554 -10.068  30.357  1.00  0.84           N  
ATOM   4522  CA  THR A 580      18.686  -9.620  31.161  1.00  0.85           C  
ATOM   4523  C   THR A 580      19.964 -10.342  30.743  1.00  0.80           C  
ATOM   4524  CB  THR A 580      18.430  -9.849  32.662  1.00  0.81           C  
ATOM   4525  O   THR A 580      21.067  -9.839  30.967  1.00  0.77           O  
ATOM   4526  CG2 THR A 580      17.369  -8.891  33.192  1.00  0.73           C  
ATOM   4527  OG1 THR A 580      17.987 -11.197  32.865  1.00  0.75           O  
ATOM   4528  N   SER A 581      19.839 -11.461  30.098  1.00  0.85           N  
ATOM   4529  CA  SER A 581      20.986 -12.233  29.630  1.00  0.86           C  
ATOM   4530  C   SER A 581      21.339 -11.881  28.189  1.00  0.84           C  
ATOM   4531  CB  SER A 581      20.705 -13.732  29.743  1.00  0.82           C  
ATOM   4532  O   SER A 581      22.222 -12.500  27.591  1.00  0.83           O  
ATOM   4533  OG  SER A 581      19.662 -14.117  28.865  1.00  0.69           O  
ATOM   4534  N   GLY A 582      20.591 -10.934  27.578  1.00  0.83           N  
ATOM   4535  CA  GLY A 582      20.796 -10.491  26.208  1.00  0.85           C  
ATOM   4536  C   GLY A 582      20.137 -11.396  25.184  1.00  0.84           C  
ATOM   4537  O   GLY A 582      20.242 -11.158  23.979  1.00  0.83           O  
ATOM   4538  N   GLY A 583      19.516 -12.520  25.572  1.00  0.87           N  
ATOM   4539  CA  GLY A 583      18.726 -13.368  24.694  1.00  0.89           C  
ATOM   4540  C   GLY A 583      17.408 -12.739  24.284  1.00  0.88           C  
ATOM   4541  O   GLY A 583      16.831 -11.949  25.035  1.00  0.88           O  
ATOM   4542  N   VAL A 584      16.930 -13.072  23.079  1.00  0.83           N  
ATOM   4543  CA  VAL A 584      15.623 -12.626  22.608  1.00  0.88           C  
ATOM   4544  C   VAL A 584      14.533 -13.137  23.548  1.00  0.87           C  
ATOM   4545  CB  VAL A 584      15.348 -13.101  21.164  1.00  0.84           C  
ATOM   4546  O   VAL A 584      14.308 -14.345  23.649  1.00  0.87           O  
ATOM   4547  CG1 VAL A 584      13.967 -12.642  20.698  1.00  0.83           C  
ATOM   4548  CG2 VAL A 584      16.432 -12.589  20.218  1.00  0.81           C  
ATOM   4549  N   ALA A 585      13.832 -12.236  24.129  1.00  0.89           N  
ATOM   4550  CA  ALA A 585      12.741 -12.545  25.049  1.00  0.91           C  
ATOM   4551  C   ALA A 585      11.436 -12.780  24.293  1.00  0.91           C  
ATOM   4552  CB  ALA A 585      12.567 -11.420  26.067  1.00  0.88           C  
ATOM   4553  O   ALA A 585      10.590 -13.564  24.730  1.00  0.89           O  
ATOM   4554  N   GLY A 586      11.295 -12.194  23.131  1.00  0.94           N  
ATOM   4555  CA  GLY A 586      10.134 -12.341  22.268  1.00  0.94           C  
ATOM   4556  C   GLY A 586       9.874 -11.121  21.405  1.00  0.95           C  
ATOM   4557  O   GLY A 586      10.553 -10.101  21.542  1.00  0.95           O  
ATOM   4558  N   VAL A 587       8.909 -11.247  20.480  1.00  0.96           N  
ATOM   4559  CA  VAL A 587       8.314 -10.167  19.700  1.00  0.96           C  
ATOM   4560  C   VAL A 587       6.998  -9.731  20.340  1.00  0.97           C  
ATOM   4561  CB  VAL A 587       8.078 -10.591  18.232  1.00  0.96           C  
ATOM   4562  O   VAL A 587       6.127 -10.561  20.609  1.00  0.96           O  
ATOM   4563  CG1 VAL A 587       7.556  -9.416  17.408  1.00  0.95           C  
ATOM   4564  CG2 VAL A 587       9.366 -11.144  17.624  1.00  0.95           C  
ATOM   4565  N   TYR A 588       6.865  -8.478  20.570  1.00  0.96           N  
ATOM   4566  CA  TYR A 588       5.761  -7.899  21.329  1.00  0.97           C  
ATOM   4567  C   TYR A 588       5.010  -6.866  20.498  1.00  0.96           C  
ATOM   4568  CB  TYR A 588       6.276  -7.257  22.621  1.00  0.96           C  
ATOM   4569  O   TYR A 588       5.606  -6.176  19.667  1.00  0.96           O  
ATOM   4570  CG  TYR A 588       6.979  -8.224  23.542  1.00  0.96           C  
ATOM   4571  CD1 TYR A 588       6.278  -8.908  24.531  1.00  0.94           C  
ATOM   4572  CD2 TYR A 588       8.346  -8.454  23.425  1.00  0.95           C  
ATOM   4573  CE1 TYR A 588       6.922  -9.799  25.384  1.00  0.94           C  
ATOM   4574  CE2 TYR A 588       9.000  -9.342  24.272  1.00  0.94           C  
ATOM   4575  OH  TYR A 588       8.924 -10.890  26.087  1.00  0.92           O  
ATOM   4576  CZ  TYR A 588       8.281 -10.009  25.246  1.00  0.93           C  
ATOM   4577  N   ILE A 589       3.705  -6.735  20.729  1.00  0.96           N  
ATOM   4578  CA  ILE A 589       2.925  -5.543  20.416  1.00  0.96           C  
ATOM   4579  C   ILE A 589       2.817  -4.657  21.655  1.00  0.96           C  
ATOM   4580  CB  ILE A 589       1.518  -5.908  19.893  1.00  0.96           C  
ATOM   4581  O   ILE A 589       2.322  -5.094  22.696  1.00  0.96           O  
ATOM   4582  CG1 ILE A 589       1.624  -6.818  18.664  1.00  0.96           C  
ATOM   4583  CG2 ILE A 589       0.716  -4.643  19.571  1.00  0.96           C  
ATOM   4584  CD1 ILE A 589       0.292  -7.396  18.205  1.00  0.94           C  
ATOM   4585  N   GLU A 590       3.295  -3.475  21.506  1.00  0.96           N  
ATOM   4586  CA  GLU A 590       3.102  -2.418  22.494  1.00  0.96           C  
ATOM   4587  C   GLU A 590       2.351  -1.232  21.894  1.00  0.96           C  
ATOM   4588  CB  GLU A 590       4.448  -1.956  23.058  1.00  0.96           C  
ATOM   4589  O   GLU A 590       2.336  -1.053  20.674  1.00  0.95           O  
ATOM   4590  CG  GLU A 590       5.227  -3.055  23.767  1.00  0.95           C  
ATOM   4591  CD  GLU A 590       6.513  -2.560  24.410  1.00  0.94           C  
ATOM   4592  OE1 GLU A 590       6.718  -1.328  24.485  1.00  0.92           O  
ATOM   4593  OE2 GLU A 590       7.321  -3.412  24.841  1.00  0.93           O  
ATOM   4594  N   VAL A 591       1.742  -0.439  22.762  1.00  0.94           N  
ATOM   4595  CA  VAL A 591       0.967   0.703  22.288  1.00  0.94           C  
ATOM   4596  C   VAL A 591       1.289   1.933  23.135  1.00  0.94           C  
ATOM   4597  CB  VAL A 591      -0.550   0.414  22.323  1.00  0.93           C  
ATOM   4598  O   VAL A 591       1.426   1.834  24.357  1.00  0.93           O  
ATOM   4599  CG1 VAL A 591      -1.028   0.209  23.760  1.00  0.87           C  
ATOM   4600  CG2 VAL A 591      -1.324   1.550  21.657  1.00  0.86           C  
ATOM   4601  N   MET A 592       1.404   3.014  22.486  1.00  0.93           N  
ATOM   4602  CA  MET A 592       1.477   4.333  23.110  1.00  0.92           C  
ATOM   4603  C   MET A 592       0.207   5.132  22.842  1.00  0.91           C  
ATOM   4604  CB  MET A 592       2.697   5.102  22.601  1.00  0.92           C  
ATOM   4605  O   MET A 592      -0.187   5.313  21.689  1.00  0.90           O  
ATOM   4606  CG  MET A 592       4.017   4.392  22.848  1.00  0.91           C  
ATOM   4607  SD  MET A 592       5.458   5.356  22.247  1.00  0.92           S  
ATOM   4608  CE  MET A 592       6.813   4.274  22.782  1.00  0.88           C  
ATOM   4609  N   ASP A 593      -0.408   5.527  23.917  1.00  0.88           N  
ATOM   4610  CA  ASP A 593      -1.522   6.463  23.799  1.00  0.88           C  
ATOM   4611  C   ASP A 593      -1.024   7.874  23.495  1.00  0.87           C  
ATOM   4612  CB  ASP A 593      -2.359   6.465  25.080  1.00  0.86           C  
ATOM   4613  O   ASP A 593      -0.274   8.456  24.281  1.00  0.86           O  
ATOM   4614  CG  ASP A 593      -3.031   5.130  25.351  1.00  0.82           C  
ATOM   4615  OD1 ASP A 593      -3.760   4.624  24.471  1.00  0.79           O  
ATOM   4616  OD2 ASP A 593      -2.832   4.581  26.456  1.00  0.81           O  
ATOM   4617  N   MET A 594      -1.397   8.312  22.323  1.00  0.88           N  
ATOM   4618  CA  MET A 594      -0.879   9.570  21.792  1.00  0.87           C  
ATOM   4619  C   MET A 594      -1.835  10.721  22.089  1.00  0.85           C  
ATOM   4620  CB  MET A 594      -0.643   9.462  20.285  1.00  0.87           C  
ATOM   4621  O   MET A 594      -1.489  11.887  21.892  1.00  0.82           O  
ATOM   4622  CG  MET A 594       0.398   8.423  19.900  1.00  0.87           C  
ATOM   4623  SD  MET A 594       2.050   8.786  20.613  1.00  0.89           S  
ATOM   4624  CE  MET A 594       2.442  10.329  19.742  1.00  0.82           C  
ATOM   4625  N   GLY A 595      -2.987  10.435  22.507  1.00  0.80           N  
ATOM   4626  CA  GLY A 595      -3.953  11.438  22.926  1.00  0.79           C  
ATOM   4627  C   GLY A 595      -3.554  12.152  24.204  1.00  0.78           C  
ATOM   4628  O   GLY A 595      -3.120  11.517  25.167  1.00  0.73           O  
ATOM   4629  N   ASP A 596      -3.303  13.443  24.167  1.00  0.56           N  
ATOM   4630  CA  ASP A 596      -2.622  14.384  25.051  1.00  0.56           C  
ATOM   4631  C   ASP A 596      -3.417  14.604  26.336  1.00  0.56           C  
ATOM   4632  CB  ASP A 596      -2.392  15.718  24.339  1.00  0.47           C  
ATOM   4633  O   ASP A 596      -2.844  14.923  27.380  1.00  0.52           O  
ATOM   4634  CG  ASP A 596      -1.148  15.720  23.469  1.00  0.43           C  
ATOM   4635  OD1 ASP A 596      -0.250  14.879  23.687  1.00  0.43           O  
ATOM   4636  OD2 ASP A 596      -1.064  16.572  22.558  1.00  0.44           O  
ATOM   4637  N   GLU A 597      -4.629  14.003  26.464  1.00  0.48           N  
ATOM   4638  CA  GLU A 597      -5.510  14.650  27.432  1.00  0.50           C  
ATOM   4639  C   GLU A 597      -6.184  13.622  28.337  1.00  0.49           C  
ATOM   4640  CB  GLU A 597      -6.567  15.494  26.717  1.00  0.42           C  
ATOM   4641  O   GLU A 597      -7.070  13.966  29.122  1.00  0.46           O  
ATOM   4642  CG  GLU A 597      -5.992  16.665  25.932  1.00  0.39           C  
ATOM   4643  CD  GLU A 597      -7.055  17.623  25.418  1.00  0.43           C  
ATOM   4644  OE1 GLU A 597      -8.262  17.321  25.557  1.00  0.43           O  
ATOM   4645  OE2 GLU A 597      -6.677  18.683  24.872  1.00  0.37           O  
ATOM   4646  N   LEU A 598      -5.662  12.401  28.275  1.00  0.52           N  
ATOM   4647  CA  LEU A 598      -6.409  11.601  29.239  1.00  0.50           C  
ATOM   4648  C   LEU A 598      -5.687  11.552  30.582  1.00  0.52           C  
ATOM   4649  CB  LEU A 598      -6.620  10.181  28.708  1.00  0.46           C  
ATOM   4650  O   LEU A 598      -5.167  10.505  30.974  1.00  0.49           O  
ATOM   4651  CG  LEU A 598      -7.488  10.047  27.456  1.00  0.42           C  
ATOM   4652  CD1 LEU A 598      -7.488   8.604  26.962  1.00  0.37           C  
ATOM   4653  CD2 LEU A 598      -8.910  10.521  27.737  1.00  0.39           C  
ATOM   4654  N   GLU A 599      -5.171  12.809  30.975  1.00  0.52           N  
ATOM   4655  CA  GLU A 599      -4.801  13.144  32.346  1.00  0.52           C  
ATOM   4656  C   GLU A 599      -5.858  12.662  33.336  1.00  0.53           C  
ATOM   4657  CB  GLU A 599      -4.593  14.654  32.493  1.00  0.46           C  
ATOM   4658  O   GLU A 599      -5.864  13.077  34.497  1.00  0.50           O  
ATOM   4659  CG  GLU A 599      -3.354  15.176  31.780  1.00  0.43           C  
ATOM   4660  CD  GLU A 599      -2.997  16.603  32.165  1.00  0.45           C  
ATOM   4661  OE1 GLU A 599      -3.823  17.279  32.820  1.00  0.44           O  
ATOM   4662  OE2 GLU A 599      -1.884  17.049  31.807  1.00  0.39           O  
ATOM   4663  N   TYR A 600      -6.779  11.699  32.794  1.00  0.55           N  
ATOM   4664  CA  TYR A 600      -7.748  11.274  33.797  1.00  0.55           C  
ATOM   4665  C   TYR A 600      -7.404   9.892  34.337  1.00  0.55           C  
ATOM   4666  CB  TYR A 600      -9.163  11.267  33.209  1.00  0.48           C  
ATOM   4667  O   TYR A 600      -7.697   8.878  33.699  1.00  0.51           O  
ATOM   4668  CG  TYR A 600      -9.651  12.632  32.785  1.00  0.45           C  
ATOM   4669  CD1 TYR A 600     -10.011  13.589  33.732  1.00  0.39           C  
ATOM   4670  CD2 TYR A 600      -9.754  12.966  31.439  1.00  0.40           C  
ATOM   4671  CE1 TYR A 600     -10.463  14.846  33.346  1.00  0.37           C  
ATOM   4672  CE2 TYR A 600     -10.205  14.221  31.043  1.00  0.43           C  
ATOM   4673  OH  TYR A 600     -11.003  16.396  31.615  1.00  0.29           O  
ATOM   4674  CZ  TYR A 600     -10.556  15.153  32.002  1.00  0.35           C  
ATOM   4675  N   GLY A 601      -6.320   9.756  35.090  1.00  0.63           N  
ATOM   4676  CA  GLY A 601      -6.007   8.793  36.134  1.00  0.62           C  
ATOM   4677  C   GLY A 601      -4.518   8.558  36.302  1.00  0.63           C  
ATOM   4678  O   GLY A 601      -3.729   8.879  35.410  1.00  0.61           O  
ATOM   4679  N   LEU A 602      -4.099   8.330  37.428  1.00  0.65           N  
ATOM   4680  CA  LEU A 602      -2.704   8.187  37.829  1.00  0.66           C  
ATOM   4681  C   LEU A 602      -1.976   7.201  36.921  1.00  0.67           C  
ATOM   4682  CB  LEU A 602      -2.609   7.724  39.285  1.00  0.61           C  
ATOM   4683  O   LEU A 602      -0.798   7.389  36.611  1.00  0.66           O  
ATOM   4684  CG  LEU A 602      -2.794   8.803  40.353  1.00  0.57           C  
ATOM   4685  CD1 LEU A 602      -3.154   8.167  41.691  1.00  0.50           C  
ATOM   4686  CD2 LEU A 602      -1.534   9.651  40.480  1.00  0.52           C  
ATOM   4687  N   GLN A 603      -2.697   6.155  36.457  1.00  0.62           N  
ATOM   4688  CA  GLN A 603      -2.097   5.128  35.611  1.00  0.63           C  
ATOM   4689  C   GLN A 603      -1.596   5.721  34.297  1.00  0.64           C  
ATOM   4690  CB  GLN A 603      -3.100   4.008  35.333  1.00  0.58           C  
ATOM   4691  O   GLN A 603      -0.564   5.298  33.772  1.00  0.62           O  
ATOM   4692  CG  GLN A 603      -3.528   3.242  36.577  1.00  0.52           C  
ATOM   4693  CD  GLN A 603      -4.433   2.066  36.261  1.00  0.55           C  
ATOM   4694  NE2 GLN A 603      -4.832   1.331  37.293  1.00  0.43           N  
ATOM   4695  OE1 GLN A 603      -4.773   1.822  35.099  1.00  0.57           O  
ATOM   4696  N   ASP A 604      -2.219   6.802  33.860  1.00  0.63           N  
ATOM   4697  CA  ASP A 604      -1.906   7.401  32.567  1.00  0.63           C  
ATOM   4698  C   ASP A 604      -0.845   8.490  32.708  1.00  0.64           C  
ATOM   4699  CB  ASP A 604      -3.169   7.978  31.923  1.00  0.57           C  
ATOM   4700  O   ASP A 604      -0.179   8.845  31.733  1.00  0.61           O  
ATOM   4701  CG  ASP A 604      -4.246   6.934  31.691  1.00  0.52           C  
ATOM   4702  OD1 ASP A 604      -3.930   5.831  31.195  1.00  0.58           O  
ATOM   4703  OD2 ASP A 604      -5.423   7.217  32.005  1.00  0.61           O  
ATOM   4704  N   ARG A 605      -0.486   8.780  33.957  1.00  0.75           N  
ATOM   4705  CA  ARG A 605       0.553   9.764  34.242  1.00  0.75           C  
ATOM   4706  C   ARG A 605       1.911   9.092  34.415  1.00  0.77           C  
ATOM   4707  CB  ARG A 605       0.204  10.569  35.495  1.00  0.73           C  
ATOM   4708  O   ARG A 605       2.946   9.761  34.414  1.00  0.75           O  
ATOM   4709  CG  ARG A 605      -0.991  11.493  35.320  1.00  0.70           C  
ATOM   4710  CD  ARG A 605      -1.249  12.325  36.569  1.00  0.68           C  
ATOM   4711  NE  ARG A 605      -2.385  13.224  36.393  1.00  0.54           N  
ATOM   4712  NH1 ARG A 605      -2.073  14.344  38.389  1.00  0.48           N  
ATOM   4713  NH2 ARG A 605      -3.802  14.926  37.001  1.00  0.44           N  
ATOM   4714  CZ  ARG A 605      -2.751  14.163  37.261  1.00  0.61           C  
ATOM   4715  N   VAL A 606       1.845   7.830  34.531  1.00  0.83           N  
ATOM   4716  CA  VAL A 606       3.082   7.065  34.651  1.00  0.83           C  
ATOM   4717  C   VAL A 606       3.754   6.952  33.284  1.00  0.84           C  
ATOM   4718  CB  VAL A 606       2.826   5.659  35.237  1.00  0.82           C  
ATOM   4719  O   VAL A 606       3.151   6.459  32.328  1.00  0.84           O  
ATOM   4720  CG1 VAL A 606       4.129   4.866  35.326  1.00  0.79           C  
ATOM   4721  CG2 VAL A 606       2.167   5.766  36.611  1.00  0.79           C  
ATOM   4722  N   ARG A 607       4.969   7.444  33.163  1.00  0.87           N  
ATOM   4723  CA  ARG A 607       5.761   7.507  31.939  1.00  0.87           C  
ATOM   4724  C   ARG A 607       6.873   6.464  31.952  1.00  0.87           C  
ATOM   4725  CB  ARG A 607       6.356   8.905  31.755  1.00  0.86           C  
ATOM   4726  O   ARG A 607       8.053   6.807  32.052  1.00  0.86           O  
ATOM   4727  CG  ARG A 607       5.316  10.010  31.666  1.00  0.85           C  
ATOM   4728  CD  ARG A 607       4.437   9.860  30.433  1.00  0.83           C  
ATOM   4729  NE  ARG A 607       3.476  10.953  30.320  1.00  0.78           N  
ATOM   4730  NH1 ARG A 607       1.608   9.603  30.464  1.00  0.73           N  
ATOM   4731  NH2 ARG A 607       1.373  11.870  30.226  1.00  0.72           N  
ATOM   4732  CZ  ARG A 607       2.154  10.806  30.337  1.00  0.79           C  
ATOM   4733  N   MET A 608       6.532   5.174  31.750  1.00  0.91           N  
ATOM   4734  CA  MET A 608       7.426   4.026  31.632  1.00  0.92           C  
ATOM   4735  C   MET A 608       7.129   3.233  30.364  1.00  0.92           C  
ATOM   4736  CB  MET A 608       7.301   3.119  32.857  1.00  0.90           C  
ATOM   4737  O   MET A 608       6.005   3.257  29.861  1.00  0.92           O  
ATOM   4738  CG  MET A 608       7.694   3.793  34.162  1.00  0.87           C  
ATOM   4739  SD  MET A 608       7.597   2.655  35.598  1.00  0.87           S  
ATOM   4740  CE  MET A 608       5.803   2.401  35.685  1.00  0.81           C  
ATOM   4741  N   ASP A 609       8.046   2.530  29.895  1.00  0.94           N  
ATOM   4742  CA  ASP A 609       7.853   1.598  28.789  1.00  0.94           C  
ATOM   4743  C   ASP A 609       7.399   0.231  29.296  1.00  0.94           C  
ATOM   4744  CB  ASP A 609       9.141   1.456  27.975  1.00  0.94           C  
ATOM   4745  O   ASP A 609       7.695  -0.146  30.431  1.00  0.93           O  
ATOM   4746  CG  ASP A 609       9.423   2.661  27.095  1.00  0.92           C  
ATOM   4747  OD1 ASP A 609       8.476   3.406  26.760  1.00  0.91           O  
ATOM   4748  OD2 ASP A 609      10.601   2.865  26.730  1.00  0.91           O  
ATOM   4749  N   ARG A 610       6.632  -0.525  28.499  1.00  0.95           N  
ATOM   4750  CA  ARG A 610       6.110  -1.871  28.717  1.00  0.94           C  
ATOM   4751  C   ARG A 610       5.169  -1.905  29.916  1.00  0.94           C  
ATOM   4752  CB  ARG A 610       7.255  -2.865  28.920  1.00  0.92           C  
ATOM   4753  O   ARG A 610       5.110  -2.904  30.637  1.00  0.91           O  
ATOM   4754  CG  ARG A 610       8.214  -2.950  27.743  1.00  0.85           C  
ATOM   4755  CD  ARG A 610       9.298  -3.994  27.973  1.00  0.80           C  
ATOM   4756  NE  ARG A 610       8.778  -5.351  27.827  1.00  0.78           N  
ATOM   4757  NH1 ARG A 610      10.763  -6.392  28.389  1.00  0.70           N  
ATOM   4758  NH2 ARG A 610       8.914  -7.643  27.867  1.00  0.66           N  
ATOM   4759  CZ  ARG A 610       9.486  -6.459  28.028  1.00  0.75           C  
ATOM   4760  N   ARG A 611       4.484  -0.892  30.171  1.00  0.93           N  
ATOM   4761  CA  ARG A 611       3.571  -0.801  31.306  1.00  0.93           C  
ATOM   4762  C   ARG A 611       2.606  -1.981  31.328  1.00  0.93           C  
ATOM   4763  CB  ARG A 611       2.790   0.514  31.264  1.00  0.91           C  
ATOM   4764  O   ARG A 611       2.004  -2.317  30.306  1.00  0.92           O  
ATOM   4765  CG  ARG A 611       3.640   1.744  31.543  1.00  0.87           C  
ATOM   4766  CD  ARG A 611       2.794   3.007  31.623  1.00  0.86           C  
ATOM   4767  NE  ARG A 611       2.140   3.300  30.351  1.00  0.82           N  
ATOM   4768  NH1 ARG A 611       0.455   4.582  31.276  1.00  0.77           N  
ATOM   4769  NH2 ARG A 611       0.533   4.244  29.010  1.00  0.75           N  
ATOM   4770  CZ  ARG A 611       1.044   4.041  30.215  1.00  0.79           C  
ATOM   4771  N   ALA A 612       2.491  -2.575  32.467  1.00  0.94           N  
ATOM   4772  CA  ALA A 612       1.490  -3.582  32.810  1.00  0.93           C  
ATOM   4773  C   ALA A 612       0.844  -3.276  34.158  1.00  0.93           C  
ATOM   4774  CB  ALA A 612       2.119  -4.973  32.829  1.00  0.93           C  
ATOM   4775  O   ALA A 612       1.532  -2.920  35.118  1.00  0.91           O  
ATOM   4776  N   THR A 613      -0.448  -3.380  34.173  1.00  0.91           N  
ATOM   4777  CA  THR A 613      -1.181  -3.292  35.431  1.00  0.91           C  
ATOM   4778  C   THR A 613      -1.277  -4.661  36.097  1.00  0.91           C  
ATOM   4779  CB  THR A 613      -2.595  -2.723  35.214  1.00  0.89           C  
ATOM   4780  O   THR A 613      -1.768  -5.618  35.495  1.00  0.90           O  
ATOM   4781  CG2 THR A 613      -3.329  -2.553  36.541  1.00  0.84           C  
ATOM   4782  OG1 THR A 613      -2.497  -1.448  34.569  1.00  0.87           O  
ATOM   4783  N   LEU A 614      -0.790  -4.725  37.320  1.00  0.92           N  
ATOM   4784  CA  LEU A 614      -0.757  -5.969  38.081  1.00  0.92           C  
ATOM   4785  C   LEU A 614      -1.536  -5.831  39.384  1.00  0.91           C  
ATOM   4786  CB  LEU A 614       0.689  -6.377  38.378  1.00  0.92           C  
ATOM   4787  O   LEU A 614      -1.525  -4.768  40.009  1.00  0.90           O  
ATOM   4788  CG  LEU A 614       1.627  -6.475  37.174  1.00  0.91           C  
ATOM   4789  CD1 LEU A 614       3.016  -6.921  37.619  1.00  0.89           C  
ATOM   4790  CD2 LEU A 614       1.061  -7.432  36.131  1.00  0.89           C  
ATOM   4791  N   SER A 615      -2.115  -6.932  39.777  1.00  0.91           N  
ATOM   4792  CA  SER A 615      -2.670  -7.057  41.120  1.00  0.91           C  
ATOM   4793  C   SER A 615      -1.630  -7.587  42.101  1.00  0.91           C  
ATOM   4794  CB  SER A 615      -3.890  -7.979  41.112  1.00  0.90           C  
ATOM   4795  O   SER A 615      -0.874  -8.505  41.777  1.00  0.91           O  
ATOM   4796  OG  SER A 615      -4.872  -7.505  40.206  1.00  0.83           O  
ATOM   4797  N   MET A 616      -1.625  -7.002  43.294  1.00  0.90           N  
ATOM   4798  CA  MET A 616      -0.805  -7.489  44.400  1.00  0.90           C  
ATOM   4799  C   MET A 616      -1.674  -8.109  45.489  1.00  0.89           C  
ATOM   4800  CB  MET A 616       0.038  -6.354  44.985  1.00  0.89           C  
ATOM   4801  O   MET A 616      -2.715  -7.557  45.849  1.00  0.88           O  
ATOM   4802  CG  MET A 616       1.007  -5.735  43.992  1.00  0.86           C  
ATOM   4803  SD  MET A 616       2.341  -4.779  44.813  1.00  0.86           S  
ATOM   4804  CE  MET A 616       3.384  -6.137  45.413  1.00  0.78           C  
ATOM   4805  N   THR A 617      -1.214  -9.205  45.979  1.00  0.89           N  
ATOM   4806  CA  THR A 617      -1.852  -9.897  47.094  1.00  0.88           C  
ATOM   4807  C   THR A 617      -0.938  -9.913  48.315  1.00  0.88           C  
ATOM   4808  CB  THR A 617      -2.230 -11.340  46.713  1.00  0.87           C  
ATOM   4809  O   THR A 617       0.250 -10.226  48.205  1.00  0.87           O  
ATOM   4810  CG2 THR A 617      -3.029 -12.011  47.826  1.00  0.83           C  
ATOM   4811  OG1 THR A 617      -3.020 -11.321  45.517  1.00  0.86           O  
ATOM   4812  N   TYR A 618      -1.548  -9.660  49.478  1.00  0.87           N  
ATOM   4813  CA  TYR A 618      -0.825  -9.639  50.745  1.00  0.87           C  
ATOM   4814  C   TYR A 618      -0.868 -11.006  51.419  1.00  0.87           C  
ATOM   4815  CB  TYR A 618      -1.410  -8.577  51.680  1.00  0.86           C  
ATOM   4816  O   TYR A 618      -1.946 -11.563  51.639  1.00  0.86           O  
ATOM   4817  CG  TYR A 618      -0.678  -8.456  52.995  1.00  0.85           C  
ATOM   4818  CD1 TYR A 618       0.655  -8.053  53.037  1.00  0.84           C  
ATOM   4819  CD2 TYR A 618      -1.316  -8.747  54.196  1.00  0.84           C  
ATOM   4820  CE1 TYR A 618       1.335  -7.942  54.246  1.00  0.83           C  
ATOM   4821  CE2 TYR A 618      -0.646  -8.639  55.410  1.00  0.85           C  
ATOM   4822  OH  TYR A 618       1.344  -8.129  56.625  1.00  0.79           O  
ATOM   4823  CZ  TYR A 618       0.676  -8.237  55.425  1.00  0.80           C  
ATOM   4824  N   ASN A 619       0.265 -11.526  51.798  1.00  0.87           N  
ATOM   4825  CA  ASN A 619       0.386 -12.690  52.670  1.00  0.88           C  
ATOM   4826  C   ASN A 619       0.639 -12.281  54.118  1.00  0.87           C  
ATOM   4827  CB  ASN A 619       1.499 -13.616  52.178  1.00  0.87           C  
ATOM   4828  O   ASN A 619       1.760 -11.915  54.478  1.00  0.86           O  
ATOM   4829  CG  ASN A 619       1.573 -14.910  52.965  1.00  0.88           C  
ATOM   4830  ND2 ASN A 619       1.902 -16.001  52.283  1.00  0.89           N  
ATOM   4831  OD1 ASN A 619       1.336 -14.928  54.176  1.00  0.88           O  
ATOM   4832  N   ALA A 620      -0.429 -12.503  55.009  1.00  0.85           N  
ATOM   4833  CA  ALA A 620      -0.425 -12.042  56.395  1.00  0.85           C  
ATOM   4834  C   ALA A 620       0.603 -12.806  57.224  1.00  0.85           C  
ATOM   4835  CB  ALA A 620      -1.815 -12.190  57.008  1.00  0.84           C  
ATOM   4836  O   ALA A 620       1.140 -12.276  58.199  1.00  0.84           O  
ATOM   4837  N   THR A 621       0.905 -14.048  56.888  1.00  0.86           N  
ATOM   4838  CA  THR A 621       1.875 -14.879  57.591  1.00  0.87           C  
ATOM   4839  C   THR A 621       3.296 -14.385  57.336  1.00  0.87           C  
ATOM   4840  CB  THR A 621       1.758 -16.355  57.165  1.00  0.86           C  
ATOM   4841  O   THR A 621       4.083 -14.231  58.272  1.00  0.86           O  
ATOM   4842  CG2 THR A 621       2.647 -17.247  58.026  1.00  0.84           C  
ATOM   4843  OG1 THR A 621       0.397 -16.780  57.304  1.00  0.89           O  
ATOM   4844  N   THR A 622       3.700 -14.065  56.033  1.00  0.88           N  
ATOM   4845  CA  THR A 622       5.044 -13.655  55.639  1.00  0.88           C  
ATOM   4846  C   THR A 622       5.187 -12.137  55.703  1.00  0.88           C  
ATOM   4847  CB  THR A 622       5.383 -14.146  54.219  1.00  0.88           C  
ATOM   4848  O   THR A 622       6.302 -11.612  55.672  1.00  0.86           O  
ATOM   4849  CG2 THR A 622       5.377 -15.669  54.147  1.00  0.86           C  
ATOM   4850  OG1 THR A 622       4.415 -13.630  53.297  1.00  0.89           O  
ATOM   4851  N   ARG A 623       3.990 -11.383  55.742  1.00  0.86           N  
ATOM   4852  CA  ARG A 623       3.870  -9.931  55.672  1.00  0.86           C  
ATOM   4853  C   ARG A 623       4.489  -9.392  54.387  1.00  0.86           C  
ATOM   4854  CB  ARG A 623       4.531  -9.277  56.887  1.00  0.84           C  
ATOM   4855  O   ARG A 623       5.120  -8.333  54.392  1.00  0.85           O  
ATOM   4856  CG  ARG A 623       3.899  -9.662  58.215  1.00  0.83           C  
ATOM   4857  CD  ARG A 623       4.518  -8.898  59.377  1.00  0.82           C  
ATOM   4858  NE  ARG A 623       3.856  -9.211  60.641  1.00  0.77           N  
ATOM   4859  NH1 ARG A 623       5.116  -7.741  61.902  1.00  0.73           N  
ATOM   4860  NH2 ARG A 623       3.489  -9.012  62.899  1.00  0.70           N  
ATOM   4861  CZ  ARG A 623       4.155  -8.654  61.811  1.00  0.76           C  
ATOM   4862  N   VAL A 624       4.426 -10.068  53.257  1.00  0.87           N  
ATOM   4863  CA  VAL A 624       4.961  -9.749  51.937  1.00  0.88           C  
ATOM   4864  C   VAL A 624       3.818  -9.619  50.934  1.00  0.89           C  
ATOM   4865  CB  VAL A 624       5.970 -10.818  51.460  1.00  0.87           C  
ATOM   4866  O   VAL A 624       2.933 -10.477  50.876  1.00  0.88           O  
ATOM   4867  CG1 VAL A 624       6.460 -10.506  50.047  1.00  0.87           C  
ATOM   4868  CG2 VAL A 624       7.147 -10.910  52.429  1.00  0.86           C  
ATOM   4869  N   TRP A 625       3.885  -8.666  50.140  1.00  0.88           N  
ATOM   4870  CA  TRP A 625       3.085  -8.478  48.934  1.00  0.89           C  
ATOM   4871  C   TRP A 625       3.767  -9.110  47.725  1.00  0.90           C  
ATOM   4872  CB  TRP A 625       2.841  -6.989  48.678  1.00  0.88           C  
ATOM   4873  O   TRP A 625       4.966  -8.918  47.510  1.00  0.89           O  
ATOM   4874  CG  TRP A 625       1.995  -6.322  49.721  1.00  0.83           C  
ATOM   4875  CD1 TRP A 625       2.412  -5.827  50.925  1.00  0.78           C  
ATOM   4876  CD2 TRP A 625       0.586  -6.082  49.654  1.00  0.80           C  
ATOM   4877  CE2 TRP A 625       0.215  -5.436  50.853  1.00  0.84           C  
ATOM   4878  CE3 TRP A 625      -0.399  -6.350  48.694  1.00  0.87           C  
ATOM   4879  NE1 TRP A 625       1.345  -5.292  51.611  1.00  0.87           N  
ATOM   4880  CH2 TRP A 625      -2.047  -5.328  50.163  1.00  0.84           C  
ATOM   4881  CZ2 TRP A 625      -1.103  -5.054  51.119  1.00  0.85           C  
ATOM   4882  CZ3 TRP A 625      -1.709  -5.969  48.960  1.00  0.85           C  
ATOM   4883  N   THR A 626       2.983  -9.786  47.065  1.00  0.90           N  
ATOM   4884  CA  THR A 626       3.454 -10.396  45.826  1.00  0.91           C  
ATOM   4885  C   THR A 626       2.518 -10.063  44.669  1.00  0.92           C  
ATOM   4886  CB  THR A 626       3.576 -11.925  45.968  1.00  0.90           C  
ATOM   4887  O   THR A 626       1.297 -10.181  44.797  1.00  0.92           O  
ATOM   4888  CG2 THR A 626       4.141 -12.552  44.698  1.00  0.87           C  
ATOM   4889  OG1 THR A 626       4.446 -12.229  47.065  1.00  0.90           O  
ATOM   4890  N   SER A 627       3.033  -9.658  43.568  1.00  0.92           N  
ATOM   4891  CA  SER A 627       2.260  -9.345  42.370  1.00  0.93           C  
ATOM   4892  C   SER A 627       1.839 -10.614  41.636  1.00  0.93           C  
ATOM   4893  CB  SER A 627       3.067  -8.447  41.431  1.00  0.93           C  
ATOM   4894  O   SER A 627       2.414 -11.682  41.853  1.00  0.93           O  
ATOM   4895  OG  SER A 627       4.127  -9.170  40.831  1.00  0.92           O  
ATOM   4896  N   SER A 628       0.921 -10.525  40.766  1.00  0.94           N  
ATOM   4897  CA  SER A 628       0.787 -11.469  39.661  1.00  0.95           C  
ATOM   4898  C   SER A 628       2.024 -11.456  38.769  1.00  0.95           C  
ATOM   4899  CB  SER A 628      -0.455 -11.147  38.828  1.00  0.94           C  
ATOM   4900  O   SER A 628       2.845 -10.540  38.851  1.00  0.94           O  
ATOM   4901  OG  SER A 628      -0.392  -9.825  38.321  1.00  0.89           O  
ATOM   4902  N   ALA A 629       2.182 -12.459  38.000  1.00  0.95           N  
ATOM   4903  CA  ALA A 629       3.331 -12.569  37.105  1.00  0.96           C  
ATOM   4904  C   ALA A 629       3.338 -11.439  36.079  1.00  0.96           C  
ATOM   4905  CB  ALA A 629       3.328 -13.924  36.400  1.00  0.95           C  
ATOM   4906  O   ALA A 629       2.297 -11.103  35.509  1.00  0.95           O  
ATOM   4907  N   LEU A 630       4.487 -10.872  35.792  1.00  0.95           N  
ATOM   4908  CA  LEU A 630       4.690  -9.943  34.686  1.00  0.95           C  
ATOM   4909  C   LEU A 630       4.406 -10.620  33.349  1.00  0.94           C  
ATOM   4910  CB  LEU A 630       6.119  -9.396  34.700  1.00  0.95           C  
ATOM   4911  O   LEU A 630       4.854 -11.744  33.110  1.00  0.93           O  
ATOM   4912  CG  LEU A 630       6.482  -8.478  35.869  1.00  0.90           C  
ATOM   4913  CD1 LEU A 630       7.990  -8.259  35.922  1.00  0.85           C  
ATOM   4914  CD2 LEU A 630       5.747  -7.147  35.752  1.00  0.85           C  
ATOM   4915  N   PRO A 631       3.676  -9.974  32.423  1.00  0.95           N  
ATOM   4916  CA  PRO A 631       3.375 -10.570  31.118  1.00  0.95           C  
ATOM   4917  C   PRO A 631       4.572 -10.550  30.171  1.00  0.95           C  
ATOM   4918  CB  PRO A 631       2.241  -9.692  30.583  1.00  0.95           C  
ATOM   4919  O   PRO A 631       4.482 -11.047  29.045  1.00  0.93           O  
ATOM   4920  CG  PRO A 631       2.486  -8.344  31.182  1.00  0.95           C  
ATOM   4921  CD  PRO A 631       3.036  -8.530  32.567  1.00  0.95           C  
ATOM   4922  N   TRP A 632       5.706 -10.038  30.610  1.00  0.94           N  
ATOM   4923  CA  TRP A 632       6.964  -9.928  29.879  1.00  0.95           C  
ATOM   4924  C   TRP A 632       8.155 -10.097  30.816  1.00  0.92           C  
ATOM   4925  CB  TRP A 632       7.051  -8.579  29.160  1.00  0.93           C  
ATOM   4926  O   TRP A 632       8.002 -10.057  32.039  1.00  0.87           O  
ATOM   4927  CG  TRP A 632       6.673  -7.407  30.015  1.00  0.88           C  
ATOM   4928  CD1 TRP A 632       5.473  -6.752  30.032  1.00  0.81           C  
ATOM   4929  CD2 TRP A 632       7.503  -6.748  30.977  1.00  0.83           C  
ATOM   4930  CE2 TRP A 632       6.741  -5.701  31.540  1.00  0.86           C  
ATOM   4931  CE3 TRP A 632       8.819  -6.942  31.417  1.00  0.84           C  
ATOM   4932  NE1 TRP A 632       5.507  -5.725  30.947  1.00  0.89           N  
ATOM   4933  CH2 TRP A 632       8.542  -5.062  32.936  1.00  0.86           C  
ATOM   4934  CZ2 TRP A 632       7.252  -4.850  32.523  1.00  0.88           C  
ATOM   4935  CZ3 TRP A 632       9.326  -6.095  32.395  1.00  0.87           C  
ATOM   4936  N   LEU A 633       9.392 -10.346  30.297  1.00  0.93           N  
ATOM   4937  CA  LEU A 633      10.624 -10.447  31.071  1.00  0.94           C  
ATOM   4938  C   LEU A 633      11.398  -9.133  31.035  1.00  0.93           C
[truncated: 111,002 more chars]
