# Supplementary material for: DepoScope: Accurate phage depolymerase annotation and domain delineation using large language models
Source: PLoS Comput Biol. 2024 Aug 5;20(8):e1011831. doi: 10.1371/journal.pcbi.1011831 (PMC11326577; doi:10.1371/journal.pcbi.1011831)
Supplement: S1 Data — (ZIP) [file pcbi.1011831.s003.zip › FN_FP_deposcope_032024/False_positives/NC_011421.1__YP_002300337.pdb]

PARENT N/A
ATOM      1  N   MET A   1     -34.712   8.180 -19.851  1.00  0.69           N  
ATOM      2  CA  MET A   1     -34.538   7.448 -21.103  1.00  0.76           C  
ATOM      3  C   MET A   1     -34.641   5.944 -20.873  1.00  0.69           C  
ATOM      4  CB  MET A   1     -33.192   7.789 -21.744  1.00  0.61           C  
ATOM      5  O   MET A   1     -33.772   5.349 -20.233  1.00  0.57           O  
ATOM      6  CG  MET A   1     -33.263   8.921 -22.756  1.00  0.53           C  
ATOM      7  SD  MET A   1     -31.623   9.331 -23.469  1.00  0.67           S  
ATOM      8  CE  MET A   1     -31.977  10.968 -24.167  1.00  0.63           C  
ATOM      9  N   GLY A   2     -35.879   5.289 -20.911  1.00  0.75           N  
ATOM     10  CA  GLY A   2     -36.104   3.854 -20.844  1.00  0.79           C  
ATOM     11  C   GLY A   2     -35.360   3.082 -21.916  1.00  0.73           C  
ATOM     12  O   GLY A   2     -35.621   3.256 -23.108  1.00  0.65           O  
ATOM     13  N   LEU A   3     -34.251   2.432 -21.676  1.00  0.76           N  
ATOM     14  CA  LEU A   3     -33.637   1.466 -22.579  1.00  0.79           C  
ATOM     15  C   LEU A   3     -34.627   0.368 -22.955  1.00  0.75           C  
ATOM     16  CB  LEU A   3     -32.392   0.848 -21.937  1.00  0.68           C  
ATOM     17  O   LEU A   3     -34.860  -0.558 -22.175  1.00  0.68           O  
ATOM     18  CG  LEU A   3     -31.049   1.213 -22.572  1.00  0.61           C  
ATOM     19  CD1 LEU A   3     -30.255   2.126 -21.644  1.00  0.58           C  
ATOM     20  CD2 LEU A   3     -30.254  -0.045 -22.903  1.00  0.64           C  
ATOM     21  N   HIS A   4     -35.430   0.582 -24.023  1.00  0.75           N  
ATOM     22  CA  HIS A   4     -36.105  -0.539 -24.667  1.00  0.78           C  
ATOM     23  C   HIS A   4     -35.108  -1.615 -25.087  1.00  0.72           C  
ATOM     24  CB  HIS A   4     -36.901  -0.059 -25.882  1.00  0.69           C  
ATOM     25  O   HIS A   4     -34.460  -1.494 -26.128  1.00  0.64           O  
ATOM     26  CG  HIS A   4     -38.311   0.325 -25.562  1.00  0.63           C  
ATOM     27  CD2 HIS A   4     -39.445   0.234 -26.295  1.00  0.66           C  
ATOM     28  ND1 HIS A   4     -38.675   0.881 -24.355  1.00  0.72           N  
ATOM     29  CE1 HIS A   4     -39.976   1.116 -24.359  1.00  0.69           C  
ATOM     30  NE2 HIS A   4     -40.467   0.732 -25.525  1.00  0.75           N  
ATOM     31  N   VAL A   5     -34.797  -2.632 -24.231  1.00  0.72           N  
ATOM     32  CA  VAL A   5     -34.189  -3.892 -24.644  1.00  0.77           C  
ATOM     33  C   VAL A   5     -35.114  -4.617 -25.620  1.00  0.73           C  
ATOM     34  CB  VAL A   5     -33.880  -4.798 -23.431  1.00  0.68           C  
ATOM     35  O   VAL A   5     -36.105  -5.226 -25.210  1.00  0.68           O  
ATOM     36  CG1 VAL A   5     -33.196  -6.087 -23.881  1.00  0.59           C  
ATOM     37  CG2 VAL A   5     -33.011  -4.054 -22.418  1.00  0.53           C  
ATOM     38  N   GLN A   6     -35.046  -4.275 -26.897  1.00  0.76           N  
ATOM     39  CA  GLN A   6     -35.653  -5.195 -27.853  1.00  0.78           C  
ATOM     40  C   GLN A   6     -35.257  -6.638 -27.556  1.00  0.74           C  
ATOM     41  CB  GLN A   6     -35.253  -4.825 -29.283  1.00  0.71           C  
ATOM     42  O   GLN A   6     -34.079  -6.992 -27.630  1.00  0.68           O  
ATOM     43  CG  GLN A   6     -36.252  -3.916 -29.985  1.00  0.68           C  
ATOM     44  CD  GLN A   6     -35.880  -3.642 -31.431  1.00  0.66           C  
ATOM     45  NE2 GLN A   6     -36.775  -2.981 -32.158  1.00  0.70           N  
ATOM     46  OE1 GLN A   6     -34.798  -4.020 -31.890  1.00  0.78           O  
ATOM     47  N   LYS A   7     -36.180  -7.373 -26.989  1.00  0.73           N  
ATOM     48  CA  LYS A   7     -35.975  -8.818 -26.959  1.00  0.73           C  
ATOM     49  C   LYS A   7     -35.656  -9.357 -28.351  1.00  0.72           C  
ATOM     50  CB  LYS A   7     -37.209  -9.524 -26.395  1.00  0.69           C  
ATOM     51  O   LYS A   7     -36.542  -9.458 -29.202  1.00  0.69           O  
ATOM     52  CG  LYS A   7     -37.294  -9.503 -24.876  1.00  0.66           C  
ATOM     53  CD  LYS A   7     -38.501 -10.284 -24.372  1.00  0.65           C  
ATOM     54  CE  LYS A   7     -38.567 -10.293 -22.851  1.00  0.70           C  
ATOM     55  NZ  LYS A   7     -39.748 -11.059 -22.352  1.00  0.60           N  
ATOM     56  N   ALA A   8     -34.391  -9.239 -28.826  1.00  0.67           N  
ATOM     57  CA  ALA A   8     -34.080 -10.070 -29.986  1.00  0.69           C  
ATOM     58  C   ALA A   8     -34.797 -11.414 -29.906  1.00  0.69           C  
ATOM     59  CB  ALA A   8     -32.572 -10.281 -30.101  1.00  0.64           C  
ATOM     60  O   ALA A   8     -34.497 -12.234 -29.036  1.00  0.66           O  
ATOM     61  N   GLN A   9     -35.955 -11.563 -30.560  1.00  0.71           N  
ATOM     62  CA  GLN A   9     -36.492 -12.908 -30.742  1.00  0.71           C  
ATOM     63  C   GLN A   9     -35.447 -13.840 -31.349  1.00  0.71           C  
ATOM     64  CB  GLN A   9     -37.741 -12.874 -31.623  1.00  0.67           C  
ATOM     65  O   GLN A   9     -35.140 -13.745 -32.539  1.00  0.67           O  
ATOM     66  CG  GLN A   9     -38.996 -12.415 -30.894  1.00  0.65           C  
ATOM     67  CD  GLN A   9     -40.239 -12.486 -31.762  1.00  0.63           C  
ATOM     68  NE2 GLN A   9     -41.405 -12.522 -31.126  1.00  0.63           N  
ATOM     69  OE1 GLN A   9     -40.151 -12.506 -32.994  1.00  0.71           O  
ATOM     70  N   LEU A  10     -34.610 -14.466 -30.518  1.00  0.68           N  
ATOM     71  CA  LEU A  10     -33.830 -15.582 -31.041  1.00  0.70           C  
ATOM     72  C   LEU A  10     -34.698 -16.501 -31.893  1.00  0.70           C  
ATOM     73  CB  LEU A  10     -33.196 -16.376 -29.896  1.00  0.66           C  
ATOM     74  O   LEU A  10     -35.601 -17.164 -31.376  1.00  0.68           O  
ATOM     75  CG  LEU A  10     -31.949 -15.764 -29.255  1.00  0.63           C  
ATOM     76  CD1 LEU A  10     -31.750 -16.318 -27.848  1.00  0.60           C  
ATOM     77  CD2 LEU A  10     -30.720 -16.026 -30.118  1.00  0.61           C  
ATOM     78  N   SER A  11     -34.781 -16.228 -33.183  1.00  0.72           N  
ATOM     79  CA  SER A  11     -35.481 -17.212 -34.002  1.00  0.73           C  
ATOM     80  C   SER A  11     -35.061 -18.633 -33.639  1.00  0.73           C  
ATOM     81  CB  SER A  11     -35.218 -16.959 -35.487  1.00  0.69           C  
ATOM     82  O   SER A  11     -34.009 -19.105 -34.074  1.00  0.69           O  
ATOM     83  OG  SER A  11     -33.831 -17.012 -35.769  1.00  0.66           O  
ATOM     84  N   VAL A  12     -35.817 -19.188 -32.704  1.00  0.75           N  
ATOM     85  CA  VAL A  12     -35.617 -20.595 -32.375  1.00  0.77           C  
ATOM     86  C   VAL A  12     -35.886 -21.457 -33.606  1.00  0.79           C  
ATOM     87  CB  VAL A  12     -36.523 -21.039 -31.205  1.00  0.73           C  
ATOM     88  O   VAL A  12     -37.023 -21.541 -34.076  1.00  0.79           O  
ATOM     89  CG1 VAL A  12     -36.247 -22.494 -30.829  1.00  0.68           C  
ATOM     90  CG2 VAL A  12     -36.321 -20.125 -29.998  1.00  0.68           C  
ATOM     91  N   ILE A  13     -34.950 -21.791 -34.350  1.00  0.85           N  
ATOM     92  CA  ILE A  13     -35.079 -22.801 -35.394  1.00  0.87           C  
ATOM     93  C   ILE A  13     -35.635 -24.092 -34.798  1.00  0.88           C  
ATOM     94  CB  ILE A  13     -33.725 -23.071 -36.089  1.00  0.85           C  
ATOM     95  O   ILE A  13     -35.038 -24.670 -33.887  1.00  0.88           O  
ATOM     96  CG1 ILE A  13     -33.197 -21.791 -36.747  1.00  0.82           C  
ATOM     97  CG2 ILE A  13     -33.861 -24.199 -37.116  1.00  0.81           C  
ATOM     98  CD1 ILE A  13     -31.753 -21.887 -37.217  1.00  0.78           C  
ATOM     99  N   LYS A  14     -36.854 -24.429 -35.209  1.00  0.85           N  
ATOM    100  CA  LYS A  14     -37.446 -25.697 -34.791  1.00  0.87           C  
ATOM    101  C   LYS A  14     -36.825 -26.869 -35.544  1.00  0.89           C  
ATOM    102  CB  LYS A  14     -38.961 -25.678 -35.006  1.00  0.84           C  
ATOM    103  O   LYS A  14     -36.892 -26.929 -36.774  1.00  0.89           O  
ATOM    104  CG  LYS A  14     -39.700 -24.686 -34.120  1.00  0.79           C  
ATOM    105  CD  LYS A  14     -41.208 -24.780 -34.313  1.00  0.78           C  
ATOM    106  CE  LYS A  14     -41.950 -23.806 -33.407  1.00  0.78           C  
ATOM    107  NZ  LYS A  14     -43.431 -23.935 -33.551  1.00  0.76           N  
ATOM    108  N   LEU A  15     -36.375 -27.812 -34.837  1.00  0.89           N  
ATOM    109  CA  LEU A  15     -35.696 -28.962 -35.424  1.00  0.92           C  
ATOM    110  C   LEU A  15     -36.687 -29.865 -36.151  1.00  0.93           C  
ATOM    111  CB  LEU A  15     -34.960 -29.759 -34.343  1.00  0.89           C  
ATOM    112  O   LEU A  15     -36.335 -30.509 -37.142  1.00  0.93           O  
ATOM    113  CG  LEU A  15     -33.657 -29.151 -33.823  1.00  0.84           C  
ATOM    114  CD1 LEU A  15     -33.185 -29.895 -32.578  1.00  0.80           C  
ATOM    115  CD2 LEU A  15     -32.584 -29.178 -34.907  1.00  0.80           C  
ATOM    116  N   SER A  16     -37.935 -29.819 -35.780  1.00  0.89           N  
ATOM    117  CA  SER A  16     -39.037 -30.506 -36.445  1.00  0.91           C  
ATOM    118  C   SER A  16     -39.212 -30.014 -37.878  1.00  0.91           C  
ATOM    119  CB  SER A  16     -40.339 -30.309 -35.667  1.00  0.88           C  
ATOM    120  O   SER A  16     -39.689 -30.754 -38.740  1.00  0.90           O  
ATOM    121  OG  SER A  16     -40.626 -28.930 -35.508  1.00  0.84           O  
ATOM    122  N   ASP A  17     -38.892 -28.771 -38.111  1.00  0.90           N  
ATOM    123  CA  ASP A  17     -39.030 -28.214 -39.453  1.00  0.92           C  
ATOM    124  C   ASP A  17     -38.026 -28.844 -40.416  1.00  0.91           C  
ATOM    125  CB  ASP A  17     -38.850 -26.695 -39.425  1.00  0.89           C  
ATOM    126  O   ASP A  17     -38.209 -28.792 -41.634  1.00  0.90           O  
ATOM    127  CG  ASP A  17     -39.894 -25.989 -38.577  1.00  0.83           C  
ATOM    128  OD1 ASP A  17     -40.947 -26.593 -38.279  1.00  0.83           O  
ATOM    129  OD2 ASP A  17     -39.662 -24.818 -38.205  1.00  0.86           O  
ATOM    130  N   TYR A  18     -37.097 -29.531 -39.948  1.00  0.93           N  
ATOM    131  CA  TYR A  18     -36.062 -30.204 -40.724  1.00  0.94           C  
ATOM    132  C   TYR A  18     -36.223 -31.717 -40.652  1.00  0.94           C  
ATOM    133  CB  TYR A  18     -34.670 -29.803 -40.226  1.00  0.93           C  
ATOM    134  O   TYR A  18     -35.393 -32.462 -41.179  1.00  0.92           O  
ATOM    135  CG  TYR A  18     -34.298 -28.375 -40.548  1.00  0.92           C  
ATOM    136  CD1 TYR A  18     -33.594 -28.062 -41.708  1.00  0.88           C  
ATOM    137  CD2 TYR A  18     -34.649 -27.337 -39.691  1.00  0.88           C  
ATOM    138  CE1 TYR A  18     -33.248 -26.749 -42.007  1.00  0.90           C  
ATOM    139  CE2 TYR A  18     -34.308 -26.020 -39.980  1.00  0.89           C  
ATOM    140  OH  TYR A  18     -33.269 -24.434 -41.430  1.00  0.83           O  
ATOM    141  CZ  TYR A  18     -33.609 -25.736 -41.139  1.00  0.89           C  
ATOM    142  N   GLY A  19     -37.221 -32.181 -40.004  1.00  0.93           N  
ATOM    143  CA  GLY A  19     -37.553 -33.594 -39.911  1.00  0.94           C  
ATOM    144  C   GLY A  19     -36.837 -34.301 -38.775  1.00  0.94           C  
ATOM    145  O   GLY A  19     -36.853 -35.531 -38.695  1.00  0.92           O  
ATOM    146  N   ALA A  20     -36.179 -33.644 -37.906  1.00  0.93           N  
ATOM    147  CA  ALA A  20     -35.503 -34.244 -36.758  1.00  0.94           C  
ATOM    148  C   ALA A  20     -36.508 -34.704 -35.707  1.00  0.93           C  
ATOM    149  CB  ALA A  20     -34.514 -33.253 -36.147  1.00  0.92           C  
ATOM    150  O   ALA A  20     -37.381 -33.936 -35.296  1.00  0.91           O  
ATOM    151  N   VAL A  21     -36.482 -35.929 -35.259  1.00  0.96           N  
ATOM    152  CA  VAL A  21     -37.463 -36.586 -34.402  1.00  0.96           C  
ATOM    153  C   VAL A  21     -37.050 -36.443 -32.939  1.00  0.96           C  
ATOM    154  CB  VAL A  21     -37.626 -38.078 -34.767  1.00  0.96           C  
ATOM    155  O   VAL A  21     -37.864 -36.068 -32.092  1.00  0.94           O  
ATOM    156  CG1 VAL A  21     -38.660 -38.746 -33.862  1.00  0.94           C  
ATOM    157  CG2 VAL A  21     -38.020 -38.228 -36.235  1.00  0.94           C  
ATOM    158  N   GLY A  22     -35.812 -36.531 -32.586  1.00  0.90           N  
ATOM    159  CA  GLY A  22     -35.265 -36.284 -31.261  1.00  0.92           C  
ATOM    160  C   GLY A  22     -35.689 -37.321 -30.238  1.00  0.90           C  
ATOM    161  O   GLY A  22     -35.992 -36.982 -29.092  1.00  0.85           O  
ATOM    162  N   ASP A  23     -35.856 -38.721 -30.683  1.00  0.93           N  
ATOM    163  CA  ASP A  23     -36.310 -39.813 -29.828  1.00  0.94           C  
ATOM    164  C   ASP A  23     -35.135 -40.665 -29.354  1.00  0.92           C  
ATOM    165  CB  ASP A  23     -37.327 -40.686 -30.567  1.00  0.93           C  
ATOM    166  O   ASP A  23     -35.317 -41.609 -28.582  1.00  0.91           O  
ATOM    167  CG  ASP A  23     -36.746 -41.362 -31.797  1.00  0.94           C  
ATOM    168  OD1 ASP A  23     -35.530 -41.225 -32.051  1.00  0.95           O  
ATOM    169  OD2 ASP A  23     -37.512 -42.035 -32.520  1.00  0.94           O  
ATOM    170  N   GLY A  24     -33.957 -40.419 -29.756  1.00  0.89           N  
ATOM    171  CA  GLY A  24     -32.749 -41.157 -29.420  1.00  0.91           C  
ATOM    172  C   GLY A  24     -32.644 -42.489 -30.138  1.00  0.89           C  
ATOM    173  O   GLY A  24     -31.761 -43.294 -29.836  1.00  0.86           O  
ATOM    174  N   VAL A  25     -33.657 -42.715 -31.198  1.00  0.93           N  
ATOM    175  CA  VAL A  25     -33.741 -43.990 -31.903  1.00  0.94           C  
ATOM    176  C   VAL A  25     -33.755 -43.747 -33.410  1.00  0.92           C  
ATOM    177  CB  VAL A  25     -34.994 -44.790 -31.480  1.00  0.92           C  
ATOM    178  O   VAL A  25     -33.158 -44.510 -34.173  1.00  0.91           O  
ATOM    179  CG1 VAL A  25     -35.053 -46.128 -32.215  1.00  0.84           C  
ATOM    180  CG2 VAL A  25     -35.003 -45.006 -29.968  1.00  0.83           C  
ATOM    181  N   THR A  26     -34.418 -42.711 -33.846  1.00  0.93           N  
ATOM    182  CA  THR A  26     -34.460 -42.316 -35.250  1.00  0.95           C  
ATOM    183  C   THR A  26     -33.176 -41.593 -35.647  1.00  0.94           C  
ATOM    184  CB  THR A  26     -35.672 -41.411 -35.539  1.00  0.94           C  
ATOM    185  O   THR A  26     -32.715 -40.699 -34.934  1.00  0.93           O  
ATOM    186  CG2 THR A  26     -35.789 -41.107 -37.029  1.00  0.90           C  
ATOM    187  OG1 THR A  26     -36.868 -42.068 -35.101  1.00  0.94           O  
ATOM    188  N   ASP A  27     -32.557 -41.995 -36.779  1.00  0.92           N  
ATOM    189  CA  ASP A  27     -31.362 -41.343 -37.308  1.00  0.94           C  
ATOM    190  C   ASP A  27     -31.688 -39.951 -37.845  1.00  0.93           C  
ATOM    191  CB  ASP A  27     -30.727 -42.196 -38.408  1.00  0.92           C  
ATOM    192  O   ASP A  27     -32.260 -39.817 -38.928  1.00  0.92           O  
ATOM    193  CG  ASP A  27     -29.430 -41.611 -38.938  1.00  0.90           C  
ATOM    194  OD1 ASP A  27     -29.057 -40.489 -38.533  1.00  0.90           O  
ATOM    195  OD2 ASP A  27     -28.777 -42.277 -39.770  1.00  0.92           O  
ATOM    196  N   ASP A  28     -31.302 -38.896 -37.095  1.00  0.92           N  
ATOM    197  CA  ASP A  28     -31.571 -37.494 -37.400  1.00  0.93           C  
ATOM    198  C   ASP A  28     -30.430 -36.878 -38.206  1.00  0.92           C  
ATOM    199  CB  ASP A  28     -31.793 -36.698 -36.112  1.00  0.92           C  
ATOM    200  O   ASP A  28     -30.438 -35.678 -38.488  1.00  0.90           O  
ATOM    201  CG  ASP A  28     -33.103 -37.039 -35.423  1.00  0.90           C  
ATOM    202  OD1 ASP A  28     -34.175 -36.918 -36.056  1.00  0.88           O  
ATOM    203  OD2 ASP A  28     -33.064 -37.429 -34.236  1.00  0.89           O  
ATOM    204  N   THR A  29     -29.446 -37.673 -38.679  1.00  0.91           N  
ATOM    205  CA  THR A  29     -28.233 -37.198 -39.334  1.00  0.92           C  
ATOM    206  C   THR A  29     -28.574 -36.302 -40.521  1.00  0.92           C  
ATOM    207  CB  THR A  29     -27.358 -38.373 -39.809  1.00  0.90           C  
ATOM    208  O   THR A  29     -28.041 -35.196 -40.644  1.00  0.91           O  
ATOM    209  CG2 THR A  29     -26.080 -37.873 -40.475  1.00  0.85           C  
ATOM    210  OG1 THR A  29     -27.009 -39.187 -38.683  1.00  0.88           O  
ATOM    211  N   THR A  30     -29.476 -36.651 -41.389  1.00  0.92           N  
ATOM    212  CA  THR A  30     -29.845 -35.911 -42.591  1.00  0.94           C  
ATOM    213  C   THR A  30     -30.495 -34.578 -42.227  1.00  0.93           C  
ATOM    214  CB  THR A  30     -30.804 -36.727 -43.477  1.00  0.92           C  
ATOM    215  O   THR A  30     -30.219 -33.555 -42.857  1.00  0.92           O  
ATOM    216  CG2 THR A  30     -31.188 -35.951 -44.733  1.00  0.86           C  
ATOM    217  OG1 THR A  30     -30.165 -37.951 -43.861  1.00  0.89           O  
ATOM    218  N   SER A  31     -31.344 -34.559 -41.155  1.00  0.92           N  
ATOM    219  CA  SER A  31     -31.995 -33.356 -40.646  1.00  0.94           C  
ATOM    220  C   SER A  31     -30.970 -32.320 -40.196  1.00  0.92           C  
ATOM    221  CB  SER A  31     -32.927 -33.702 -39.484  1.00  0.92           C  
ATOM    222  O   SER A  31     -31.067 -31.146 -40.558  1.00  0.90           O  
ATOM    223  OG  SER A  31     -33.906 -34.644 -39.887  1.00  0.85           O  
ATOM    224  N   PHE A  32     -29.967 -32.768 -39.596  1.00  0.91           N  
ATOM    225  CA  PHE A  32     -28.927 -31.883 -39.084  1.00  0.92           C  
ATOM    226  C   PHE A  32     -27.992 -31.442 -40.204  1.00  0.90           C  
ATOM    227  CB  PHE A  32     -28.128 -32.575 -37.975  1.00  0.90           C  
ATOM    228  O   PHE A  32     -27.531 -30.299 -40.220  1.00  0.87           O  
ATOM    229  CG  PHE A  32     -28.774 -32.490 -36.619  1.00  0.90           C  
ATOM    230  CD1 PHE A  32     -28.595 -31.370 -35.817  1.00  0.86           C  
ATOM    231  CD2 PHE A  32     -29.560 -33.532 -36.145  1.00  0.86           C  
ATOM    232  CE1 PHE A  32     -29.192 -31.288 -34.561  1.00  0.89           C  
ATOM    233  CE2 PHE A  32     -30.160 -33.459 -34.891  1.00  0.88           C  
ATOM    234  CZ  PHE A  32     -29.973 -32.336 -34.100  1.00  0.88           C  
ATOM    235  N   ILE A  33     -27.707 -32.288 -41.246  1.00  0.91           N  
ATOM    236  CA  ILE A  33     -26.972 -31.897 -42.445  1.00  0.91           C  
ATOM    237  C   ILE A  33     -27.715 -30.773 -43.162  1.00  0.90           C  
ATOM    238  CB  ILE A  33     -26.766 -33.097 -43.397  1.00  0.90           C  
ATOM    239  O   ILE A  33     -27.121 -29.750 -43.510  1.00  0.90           O  
ATOM    240  CG1 ILE A  33     -25.727 -34.065 -42.819  1.00  0.89           C  
ATOM    241  CG2 ILE A  33     -26.350 -32.615 -44.790  1.00  0.89           C  
ATOM    242  CD1 ILE A  33     -25.673 -35.411 -43.528  1.00  0.86           C  
ATOM    243  N   ASN A  34     -29.004 -30.927 -43.338  1.00  0.91           N  
ATOM    244  CA  ASN A  34     -29.838 -29.926 -43.994  1.00  0.92           C  
ATOM    245  C   ASN A  34     -29.886 -28.625 -43.196  1.00  0.90           C  
ATOM    246  CB  ASN A  34     -31.253 -30.466 -44.214  1.00  0.91           C  
ATOM    247  O   ASN A  34     -29.738 -27.540 -43.761  1.00  0.89           O  
ATOM    248  CG  ASN A  34     -31.298 -31.586 -45.235  1.00  0.87           C  
ATOM    249  ND2 ASN A  34     -32.359 -32.383 -45.194  1.00  0.92           N  
ATOM    250  OD1 ASN A  34     -30.386 -31.733 -46.053  1.00  0.87           O  
ATOM    251  N   LEU A  35     -29.983 -28.795 -41.930  1.00  0.92           N  
ATOM    252  CA  LEU A  35     -30.007 -27.656 -41.018  1.00  0.92           C  
ATOM    253  C   LEU A  35     -28.693 -26.884 -41.079  1.00  0.90           C  
ATOM    254  CB  LEU A  35     -30.272 -28.122 -39.584  1.00  0.91           C  
ATOM    255  O   LEU A  35     -28.693 -25.662 -41.241  1.00  0.87           O  
ATOM    256  CG  LEU A  35     -30.279 -27.035 -38.509  1.00  0.86           C  
ATOM    257  CD1 LEU A  35     -31.540 -27.140 -37.657  1.00  0.80           C  
ATOM    258  CD2 LEU A  35     -29.031 -27.135 -37.639  1.00  0.80           C  
ATOM    259  N   GLU A  36     -27.577 -27.565 -41.037  1.00  0.89           N  
ATOM    260  CA  GLU A  36     -26.262 -26.932 -41.067  1.00  0.89           C  
ATOM    261  C   GLU A  36     -25.972 -26.327 -42.438  1.00  0.88           C  
ATOM    262  CB  GLU A  36     -25.171 -27.940 -40.695  1.00  0.86           C  
ATOM    263  O   GLU A  36     -25.219 -25.357 -42.547  1.00  0.87           O  
ATOM    264  CG  GLU A  36     -25.118 -28.268 -39.210  1.00  0.81           C  
ATOM    265  CD  GLU A  36     -23.812 -28.924 -38.788  1.00  0.80           C  
ATOM    266  OE1 GLU A  36     -23.084 -29.446 -39.662  1.00  0.80           O  
ATOM    267  OE2 GLU A  36     -23.516 -28.916 -37.572  1.00  0.80           O  
ATOM    268  N   ALA A  37     -26.516 -26.845 -43.440  1.00  0.89           N  
ATOM    269  CA  ALA A  37     -26.380 -26.302 -44.789  1.00  0.90           C  
ATOM    270  C   ALA A  37     -27.105 -24.966 -44.918  1.00  0.88           C  
ATOM    271  CB  ALA A  37     -26.912 -27.295 -45.819  1.00  0.88           C  
ATOM    272  O   ALA A  37     -26.614 -24.047 -45.578  1.00  0.87           O  
ATOM    273  N   GLU A  38     -28.213 -24.798 -44.253  1.00  0.92           N  
ATOM    274  CA  GLU A  38     -29.056 -23.609 -44.330  1.00  0.91           C  
ATOM    275  C   GLU A  38     -28.661 -22.583 -43.272  1.00  0.88           C  
ATOM    276  CB  GLU A  38     -30.532 -23.985 -44.174  1.00  0.90           C  
ATOM    277  O   GLU A  38     -28.729 -21.376 -43.515  1.00  0.84           O  
ATOM    278  CG  GLU A  38     -31.493 -22.855 -44.514  1.00  0.85           C  
ATOM    279  CD  GLU A  38     -32.954 -23.270 -44.445  1.00  0.82           C  
ATOM    280  OE1 GLU A  38     -33.245 -24.484 -44.531  1.00  0.84           O  
ATOM    281  OE2 GLU A  38     -33.815 -22.373 -44.305  1.00  0.86           O  
ATOM    282  N   HIS A  39     -28.248 -23.143 -42.202  1.00  0.87           N  
ATOM    283  CA  HIS A  39     -27.995 -22.321 -41.024  1.00  0.87           C  
ATOM    284  C   HIS A  39     -26.606 -22.587 -40.454  1.00  0.83           C  
ATOM    285  CB  HIS A  39     -29.059 -22.576 -39.954  1.00  0.85           C  
ATOM    286  O   HIS A  39     -26.301 -23.711 -40.049  1.00  0.77           O  
ATOM    287  CG  HIS A  39     -30.448 -22.247 -40.400  1.00  0.83           C  
ATOM    288  CD2 HIS A  39     -31.565 -23.009 -40.465  1.00  0.81           C  
ATOM    289  ND1 HIS A  39     -30.808 -20.995 -40.851  1.00  0.78           N  
ATOM    290  CE1 HIS A  39     -32.091 -21.003 -41.174  1.00  0.83           C  
ATOM    291  NE2 HIS A  39     -32.573 -22.213 -40.949  1.00  0.86           N  
ATOM    292  N   LYS A  40     -25.666 -21.600 -40.403  1.00  0.80           N  
ATOM    293  CA  LYS A  40     -24.333 -21.682 -39.811  1.00  0.80           C  
ATOM    294  C   LYS A  40     -24.161 -20.652 -38.698  1.00  0.78           C  
ATOM    295  CB  LYS A  40     -23.258 -21.483 -40.880  1.00  0.76           C  
ATOM    296  O   LYS A  40     -24.578 -19.501 -38.840  1.00  0.74           O  
ATOM    297  CG  LYS A  40     -23.078 -22.676 -41.807  1.00  0.72           C  
ATOM    298  CD  LYS A  40     -21.886 -22.486 -42.737  1.00  0.70           C  
ATOM    299  CE  LYS A  40     -21.689 -23.691 -43.647  1.00  0.68           C  
ATOM    300  NZ  LYS A  40     -20.522 -23.510 -44.561  1.00  0.64           N  
ATOM    301  N   GLY A  41     -23.616 -21.149 -37.665  1.00  0.73           N  
ATOM    302  CA  GLY A  41     -23.297 -20.278 -36.546  1.00  0.72           C  
ATOM    303  C   GLY A  41     -24.510 -19.913 -35.710  1.00  0.72           C  
ATOM    304  O   GLY A  41     -24.494 -18.916 -34.985  1.00  0.69           O  
ATOM    305  N   LYS A  42     -25.658 -20.651 -35.929  1.00  0.78           N  
ATOM    306  CA  LYS A  42     -26.874 -20.376 -35.168  1.00  0.78           C  
ATOM    307  C   LYS A  42     -26.889 -21.155 -33.856  1.00  0.78           C  
ATOM    308  CB  LYS A  42     -28.114 -20.718 -35.995  1.00  0.77           C  
ATOM    309  O   LYS A  42     -26.196 -22.166 -33.720  1.00  0.77           O  
ATOM    310  CG  LYS A  42     -28.225 -19.939 -37.297  1.00  0.81           C  
ATOM    311  CD  LYS A  42     -28.343 -18.441 -37.043  1.00  0.81           C  
ATOM    312  CE  LYS A  42     -28.549 -17.669 -38.339  1.00  0.83           C  
ATOM    313  NZ  LYS A  42     -28.592 -16.194 -38.104  1.00  0.83           N  
ATOM    314  N   ILE A  43     -27.660 -20.701 -32.814  1.00  0.76           N  
ATOM    315  CA  ILE A  43     -28.011 -21.463 -31.621  1.00  0.76           C  
ATOM    316  C   ILE A  43     -29.261 -22.299 -31.891  1.00  0.77           C  
ATOM    317  CB  ILE A  43     -28.239 -20.536 -30.406  1.00  0.74           C  
ATOM    318  O   ILE A  43     -30.327 -21.755 -32.188  1.00  0.75           O  
ATOM    319  CG1 ILE A  43     -26.984 -19.701 -30.128  1.00  0.72           C  
ATOM    320  CG2 ILE A  43     -28.638 -21.352 -29.172  1.00  0.72           C  
ATOM    321  CD1 ILE A  43     -27.155 -18.678 -29.013  1.00  0.69           C  
ATOM    322  N   ILE A  44     -29.108 -23.582 -31.898  1.00  0.82           N  
ATOM    323  CA  ILE A  44     -30.196 -24.537 -32.081  1.00  0.84           C  
ATOM    324  C   ILE A  44     -30.599 -25.124 -30.731  1.00  0.84           C  
ATOM    325  CB  ILE A  44     -29.798 -25.665 -33.059  1.00  0.82           C  
ATOM    326  O   ILE A  44     -29.783 -25.750 -30.050  1.00  0.82           O  
ATOM    327  CG1 ILE A  44     -29.239 -25.073 -34.359  1.00  0.80           C  
ATOM    328  CG2 ILE A  44     -30.994 -26.579 -33.344  1.00  0.80           C  
ATOM    329  CD1 ILE A  44     -30.222 -24.182 -35.106  1.00  0.78           C  
ATOM    330  N   ASN A  45     -31.816 -24.842 -30.285  1.00  0.81           N  
ATOM    331  CA  ASN A  45     -32.407 -25.453 -29.099  1.00  0.83           C  
ATOM    332  C   ASN A  45     -32.886 -26.874 -29.380  1.00  0.84           C  
ATOM    333  CB  ASN A  45     -33.562 -24.598 -28.573  1.00  0.80           C  
ATOM    334  O   ASN A  45     -33.793 -27.080 -30.188  1.00  0.83           O  
ATOM    335  CG  ASN A  45     -34.100 -25.095 -27.246  1.00  0.78           C  
ATOM    336  ND2 ASN A  45     -35.151 -24.451 -26.753  1.00  0.81           N  
ATOM    337  OD1 ASN A  45     -33.574 -26.049 -26.667  1.00  0.79           O  
ATOM    338  N   LEU A  46     -32.303 -27.853 -28.734  1.00  0.80           N  
ATOM    339  CA  LEU A  46     -32.607 -29.269 -28.912  1.00  0.83           C  
ATOM    340  C   LEU A  46     -33.831 -29.668 -28.094  1.00  0.84           C  
ATOM    341  CB  LEU A  46     -31.407 -30.130 -28.510  1.00  0.80           C  
ATOM    342  O   LEU A  46     -34.195 -30.846 -28.049  1.00  0.82           O  
ATOM    343  CG  LEU A  46     -30.122 -29.918 -29.312  1.00  0.79           C  
ATOM    344  CD1 LEU A  46     -29.036 -30.878 -28.836  1.00  0.76           C  
ATOM    345  CD2 LEU A  46     -30.386 -30.097 -30.803  1.00  0.79           C  
ATOM    346  N   GLU A  47     -34.514 -28.763 -27.315  1.00  0.82           N  
ATOM    347  CA  GLU A  47     -35.787 -28.921 -26.618  1.00  0.85           C  
ATOM    348  C   GLU A  47     -35.725 -30.063 -25.608  1.00  0.85           C  
ATOM    349  CB  GLU A  47     -36.921 -29.164 -27.617  1.00  0.80           C  
ATOM    350  O   GLU A  47     -36.692 -30.810 -25.447  1.00  0.82           O  
ATOM    351  CG  GLU A  47     -37.130 -28.022 -28.601  1.00  0.77           C  
ATOM    352  CD  GLU A  47     -38.314 -28.238 -29.530  1.00  0.75           C  
ATOM    353  OE1 GLU A  47     -38.731 -29.403 -29.719  1.00  0.81           O  
ATOM    354  OE2 GLU A  47     -38.827 -27.235 -30.073  1.00  0.82           O  
ATOM    355  N   PHE A  48     -34.639 -30.334 -24.999  1.00  0.75           N  
ATOM    356  CA  PHE A  48     -34.325 -31.374 -24.027  1.00  0.80           C  
ATOM    357  C   PHE A  48     -34.517 -32.759 -24.634  1.00  0.79           C  
ATOM    358  CB  PHE A  48     -35.198 -31.224 -22.777  1.00  0.74           C  
ATOM    359  O   PHE A  48     -34.779 -33.726 -23.916  1.00  0.77           O  
ATOM    360  CG  PHE A  48     -35.047 -29.894 -22.088  1.00  0.74           C  
ATOM    361  CD1 PHE A  48     -33.971 -29.651 -21.243  1.00  0.73           C  
ATOM    362  CD2 PHE A  48     -35.983 -28.887 -22.286  1.00  0.77           C  
ATOM    363  CE1 PHE A  48     -33.830 -28.421 -20.604  1.00  0.78           C  
ATOM    364  CE2 PHE A  48     -35.848 -27.655 -21.651  1.00  0.78           C  
ATOM    365  CZ  PHE A  48     -34.772 -27.425 -20.810  1.00  0.76           C  
ATOM    366  N   LYS A  49     -34.344 -32.917 -25.952  1.00  0.86           N  
ATOM    367  CA  LYS A  49     -34.451 -34.203 -26.633  1.00  0.88           C  
ATOM    368  C   LYS A  49     -33.075 -34.822 -26.860  1.00  0.87           C  
ATOM    369  CB  LYS A  49     -35.181 -34.045 -27.968  1.00  0.87           C  
ATOM    370  O   LYS A  49     -32.054 -34.144 -26.725  1.00  0.85           O  
ATOM    371  CG  LYS A  49     -36.664 -33.735 -27.830  1.00  0.88           C  
ATOM    372  CD  LYS A  49     -37.328 -33.559 -29.190  1.00  0.88           C  
ATOM    373  CE  LYS A  49     -38.813 -33.254 -29.053  1.00  0.89           C  
ATOM    374  NZ  LYS A  49     -39.456 -33.023 -30.381  1.00  0.88           N  
ATOM    375  N   THR A  50     -32.994 -36.191 -27.154  1.00  0.82           N  
ATOM    376  CA  THR A  50     -31.807 -36.904 -27.615  1.00  0.86           C  
ATOM    377  C   THR A  50     -31.917 -37.234 -29.101  1.00  0.84           C  
ATOM    378  CB  THR A  50     -31.589 -38.201 -26.814  1.00  0.81           C  
ATOM    379  O   THR A  50     -32.869 -37.891 -29.528  1.00  0.82           O  
ATOM    380  CG2 THR A  50     -30.316 -38.914 -27.259  1.00  0.75           C  
ATOM    381  OG1 THR A  50     -31.483 -37.883 -25.421  1.00  0.82           O  
ATOM    382  N   TYR A  51     -31.043 -36.750 -29.903  1.00  0.86           N  
ATOM    383  CA  TYR A  51     -30.996 -36.995 -31.340  1.00  0.88           C  
ATOM    384  C   TYR A  51     -29.931 -38.030 -31.683  1.00  0.86           C  
ATOM    385  CB  TYR A  51     -30.724 -35.693 -32.100  1.00  0.87           C  
ATOM    386  O   TYR A  51     -28.762 -37.868 -31.325  1.00  0.84           O  
ATOM    387  CG  TYR A  51     -31.837 -34.681 -31.987  1.00  0.88           C  
ATOM    388  CD1 TYR A  51     -32.903 -34.686 -32.884  1.00  0.86           C  
ATOM    389  CD2 TYR A  51     -31.825 -33.716 -30.986  1.00  0.87           C  
ATOM    390  CE1 TYR A  51     -33.931 -33.753 -32.785  1.00  0.90           C  
ATOM    391  CE2 TYR A  51     -32.847 -32.778 -30.878  1.00  0.89           C  
ATOM    392  OH  TYR A  51     -34.908 -31.879 -31.678  1.00  0.83           O  
ATOM    393  CZ  TYR A  51     -33.894 -32.805 -31.780  1.00  0.89           C  
ATOM    394  N   LEU A  52     -30.299 -39.142 -32.315  1.00  0.85           N  
ATOM    395  CA  LEU A  52     -29.335 -40.062 -32.909  1.00  0.88           C  
ATOM    396  C   LEU A  52     -28.721 -39.466 -34.171  1.00  0.85           C  
ATOM    397  CB  LEU A  52     -30.001 -41.401 -33.234  1.00  0.85           C  
ATOM    398  O   LEU A  52     -29.442 -39.076 -35.092  1.00  0.83           O  
ATOM    399  CG  LEU A  52     -29.107 -42.467 -33.868  1.00  0.81           C  
ATOM    400  CD1 LEU A  52     -27.998 -42.872 -32.902  1.00  0.78           C  
ATOM    401  CD2 LEU A  52     -29.932 -43.681 -34.283  1.00  0.79           C  
ATOM    402  N   VAL A  53     -27.398 -39.389 -34.220  1.00  0.87           N  
ATOM    403  CA  VAL A  53     -26.677 -38.890 -35.386  1.00  0.88           C  
ATOM    404  C   VAL A  53     -25.441 -39.751 -35.637  1.00  0.84           C  
ATOM    405  CB  VAL A  53     -26.269 -37.410 -35.211  1.00  0.84           C  
ATOM    406  O   VAL A  53     -24.817 -40.243 -34.693  1.00  0.81           O  
ATOM    407  CG1 VAL A  53     -27.505 -36.515 -35.136  1.00  0.77           C  
ATOM    408  CG2 VAL A  53     -25.404 -37.239 -33.964  1.00  0.76           C  
ATOM    409  N   ASP A  54     -24.923 -39.952 -36.920  1.00  0.86           N  
ATOM    410  CA  ASP A  54     -23.789 -40.788 -37.303  1.00  0.85           C  
ATOM    411  C   ASP A  54     -22.467 -40.060 -37.069  1.00  0.81           C  
ATOM    412  CB  ASP A  54     -23.905 -41.211 -38.769  1.00  0.81           C  
ATOM    413  O   ASP A  54     -21.411 -40.692 -36.985  1.00  0.75           O  
ATOM    414  CG  ASP A  54     -23.660 -40.067 -39.737  1.00  0.74           C  
ATOM    415  OD1 ASP A  54     -23.674 -38.893 -39.310  1.00  0.69           O  
ATOM    416  OD2 ASP A  54     -23.454 -40.343 -40.939  1.00  0.77           O  
ATOM    417  N   LYS A  55     -22.497 -38.835 -37.087  1.00  0.80           N  
ATOM    418  CA  LYS A  55     -21.315 -37.992 -36.937  1.00  0.78           C  
ATOM    419  C   LYS A  55     -21.630 -36.746 -36.113  1.00  0.77           C  
ATOM    420  CB  LYS A  55     -20.765 -37.589 -38.306  1.00  0.76           C  
ATOM    421  O   LYS A  55     -22.798 -36.432 -35.876  1.00  0.72           O  
ATOM    422  CG  LYS A  55     -21.720 -36.737 -39.130  1.00  0.76           C  
ATOM    423  CD  LYS A  55     -21.130 -36.395 -40.493  1.00  0.75           C  
ATOM    424  CE  LYS A  55     -22.070 -35.515 -41.305  1.00  0.74           C  
ATOM    425  NZ  LYS A  55     -21.553 -35.279 -42.686  1.00  0.73           N  
ATOM    426  N   GLY A  56     -20.720 -36.113 -35.547  1.00  0.69           N  
ATOM    427  CA  GLY A  56     -20.859 -34.833 -34.870  1.00  0.69           C  
ATOM    428  C   GLY A  56     -21.141 -33.684 -35.819  1.00  0.70           C  
ATOM    429  O   GLY A  56     -20.662 -33.678 -36.955  1.00  0.67           O  
ATOM    430  N   PHE A  57     -21.880 -32.785 -35.430  1.00  0.73           N  
ATOM    431  CA  PHE A  57     -22.249 -31.545 -36.102  1.00  0.72           C  
ATOM    432  C   PHE A  57     -21.572 -30.349 -35.442  1.00  0.69           C  
ATOM    433  CB  PHE A  57     -23.769 -31.358 -36.092  1.00  0.68           C  
ATOM    434  O   PHE A  57     -21.485 -30.279 -34.214  1.00  0.63           O  
ATOM    435  CG  PHE A  57     -24.515 -32.414 -36.862  1.00  0.71           C  
ATOM    436  CD1 PHE A  57     -24.629 -32.336 -38.245  1.00  0.71           C  
ATOM    437  CD2 PHE A  57     -25.103 -33.486 -36.203  1.00  0.74           C  
ATOM    438  CE1 PHE A  57     -25.319 -33.312 -38.960  1.00  0.77           C  
ATOM    439  CE2 PHE A  57     -25.794 -34.465 -36.911  1.00  0.76           C  
ATOM    440  CZ  PHE A  57     -25.902 -34.376 -38.289  1.00  0.74           C  
ATOM    441  N   SER A  58     -20.793 -29.401 -36.232  1.00  0.64           N  
ATOM    442  CA  SER A  58     -19.995 -28.286 -35.734  1.00  0.63           C  
ATOM    443  C   SER A  58     -20.441 -26.966 -36.355  1.00  0.64           C  
ATOM    444  CB  SER A  58     -18.511 -28.518 -36.023  1.00  0.58           C  
ATOM    445  O   SER A  58     -19.800 -25.932 -36.155  1.00  0.62           O  
ATOM    446  OG  SER A  58     -18.280 -28.628 -37.417  1.00  0.55           O  
ATOM    447  N   GLY A  59     -21.373 -26.958 -37.085  1.00  0.67           N  
ATOM    448  CA  GLY A  59     -21.744 -25.755 -37.813  1.00  0.67           C  
ATOM    449  C   GLY A  59     -22.599 -24.804 -36.996  1.00  0.68           C  
ATOM    450  O   GLY A  59     -22.654 -23.607 -37.285  1.00  0.66           O  
ATOM    451  N   ASN A  60     -23.333 -25.302 -35.942  1.00  0.76           N  
ATOM    452  CA  ASN A  60     -24.256 -24.577 -35.076  1.00  0.76           C  
ATOM    453  C   ASN A  60     -23.990 -24.871 -33.602  1.00  0.75           C  
ATOM    454  CB  ASN A  60     -25.705 -24.916 -35.432  1.00  0.73           C  
ATOM    455  O   ASN A  60     -23.227 -25.782 -33.274  1.00  0.71           O  
ATOM    456  CG  ASN A  60     -26.106 -24.401 -36.800  1.00  0.73           C  
ATOM    457  ND2 ASN A  60     -26.668 -25.279 -37.622  1.00  0.77           N  
ATOM    458  OD1 ASN A  60     -25.912 -23.224 -37.115  1.00  0.77           O  
ATOM    459  N   PHE A  61     -24.620 -24.056 -32.693  1.00  0.71           N  
ATOM    460  CA  PHE A  61     -24.564 -24.261 -31.251  1.00  0.72           C  
ATOM    461  C   PHE A  61     -25.820 -24.967 -30.755  1.00  0.72           C  
ATOM    462  CB  PHE A  61     -24.391 -22.924 -30.523  1.00  0.68           C  
ATOM    463  O   PHE A  61     -26.909 -24.390 -30.769  1.00  0.69           O  
ATOM    464  CG  PHE A  61     -23.069 -22.256 -30.787  1.00  0.64           C  
ATOM    465  CD1 PHE A  61     -21.972 -22.505 -29.971  1.00  0.60           C  
ATOM    466  CD2 PHE A  61     -22.922 -21.378 -31.854  1.00  0.61           C  
ATOM    467  CE1 PHE A  61     -20.747 -21.887 -30.213  1.00  0.55           C  
ATOM    468  CE2 PHE A  61     -21.702 -20.757 -32.102  1.00  0.55           C  
ATOM    469  CZ  PHE A  61     -20.616 -21.012 -31.280  1.00  0.60           C  
ATOM    470  N   TYR A  62     -25.698 -26.158 -30.456  1.00  0.75           N  
ATOM    471  CA  TYR A  62     -26.821 -26.940 -29.951  1.00  0.76           C  
ATOM    472  C   TYR A  62     -26.923 -26.831 -28.434  1.00  0.75           C  
ATOM    473  CB  TYR A  62     -26.680 -28.410 -30.360  1.00  0.73           C  
ATOM    474  O   TYR A  62     -25.930 -27.007 -27.725  1.00  0.71           O  
ATOM    475  CG  TYR A  62     -26.563 -28.616 -31.851  1.00  0.74           C  
ATOM    476  CD1 TYR A  62     -27.697 -28.666 -32.658  1.00  0.73           C  
ATOM    477  CD2 TYR A  62     -25.319 -28.764 -32.455  1.00  0.76           C  
ATOM    478  CE1 TYR A  62     -27.595 -28.858 -34.031  1.00  0.79           C  
ATOM    479  CE2 TYR A  62     -25.205 -28.956 -33.828  1.00  0.78           C  
ATOM    480  OH  TYR A  62     -26.239 -29.192 -35.966  1.00  0.71           O  
ATOM    481  CZ  TYR A  62     -26.346 -29.001 -34.606  1.00  0.78           C  
ATOM    482  N   ILE A  63     -28.083 -26.411 -27.836  1.00  0.71           N  
ATOM    483  CA  ILE A  63     -28.327 -26.246 -26.407  1.00  0.72           C  
ATOM    484  C   ILE A  63     -29.544 -27.069 -25.993  1.00  0.73           C  
ATOM    485  CB  ILE A  63     -28.533 -24.760 -26.037  1.00  0.69           C  
ATOM    486  O   ILE A  63     -30.329 -27.499 -26.842  1.00  0.71           O  
ATOM    487  CG1 ILE A  63     -29.751 -24.191 -26.774  1.00  0.68           C  
ATOM    488  CG2 ILE A  63     -27.274 -23.946 -26.349  1.00  0.68           C  
ATOM    489  CD1 ILE A  63     -30.123 -22.776 -26.353  1.00  0.67           C  
ATOM    490  N   ASN A  64     -29.710 -27.350 -24.756  1.00  0.67           N  
ATOM    491  CA  ASN A  64     -30.867 -27.967 -24.115  1.00  0.71           C  
ATOM    492  C   ASN A  64     -31.200 -29.319 -24.739  1.00  0.69           C  
ATOM    493  CB  ASN A  64     -32.079 -27.036 -24.186  1.00  0.64           C  
ATOM    494  O   ASN A  64     -32.345 -29.566 -25.120  1.00  0.66           O  
ATOM    495  CG  ASN A  64     -31.848 -25.720 -23.470  1.00  0.60           C  
ATOM    496  ND2 ASN A  64     -32.537 -24.675 -23.913  1.00  0.60           N  
ATOM    497  OD1 ASN A  64     -31.055 -25.642 -22.528  1.00  0.60           O  
ATOM    498  N   GLY A  65     -30.295 -30.283 -24.763  1.00  0.78           N  
ATOM    499  CA  GLY A  65     -30.524 -31.661 -25.168  1.00  0.80           C  
ATOM    500  C   GLY A  65     -29.241 -32.447 -25.364  1.00  0.78           C  
ATOM    501  O   GLY A  65     -28.192 -32.072 -24.837  1.00  0.72           O  
ATOM    502  N   SER A  66     -29.433 -33.623 -26.079  1.00  0.77           N  
ATOM    503  CA  SER A  66     -28.273 -34.493 -26.239  1.00  0.79           C  
ATOM    504  C   SER A  66     -28.240 -35.121 -27.628  1.00  0.80           C  
ATOM    505  CB  SER A  66     -28.275 -35.591 -25.174  1.00  0.76           C  
ATOM    506  O   SER A  66     -29.276 -35.244 -28.284  1.00  0.79           O  
ATOM    507  OG  SER A  66     -29.515 -36.277 -25.162  1.00  0.72           O  
ATOM    508  N   PHE A  67     -27.114 -35.397 -28.126  1.00  0.79           N  
ATOM    509  CA  PHE A  67     -26.873 -36.266 -29.271  1.00  0.81           C  
ATOM    510  C   PHE A  67     -26.447 -37.656 -28.816  1.00  0.80           C  
ATOM    511  CB  PHE A  67     -25.806 -35.663 -30.190  1.00  0.78           C  
ATOM    512  O   PHE A  67     -25.639 -37.793 -27.895  1.00  0.78           O  
ATOM    513  CG  PHE A  67     -26.235 -34.388 -30.865  1.00  0.78           C  
ATOM    514  CD1 PHE A  67     -27.093 -34.418 -31.957  1.00  0.76           C  
ATOM    515  CD2 PHE A  67     -25.779 -33.159 -30.406  1.00  0.78           C  
ATOM    516  CE1 PHE A  67     -27.491 -33.240 -32.584  1.00  0.82           C  
ATOM    517  CE2 PHE A  67     -26.173 -31.977 -31.027  1.00  0.81           C  
ATOM    518  CZ  PHE A  67     -27.028 -32.020 -32.116  1.00  0.81           C  
ATOM    519  N   LYS A  68     -26.964 -38.623 -29.495  1.00  0.79           N  
ATOM    520  CA  LYS A  68     -26.506 -40.009 -29.472  1.00  0.82           C  
ATOM    521  C   LYS A  68     -25.716 -40.348 -30.734  1.00  0.79           C  
ATOM    522  CB  LYS A  68     -27.691 -40.964 -29.324  1.00  0.79           C  
ATOM    523  O   LYS A  68     -26.253 -40.291 -31.842  1.00  0.77           O  
ATOM    524  CG  LYS A  68     -27.292 -42.413 -29.087  1.00  0.78           C  
ATOM    525  CD  LYS A  68     -28.512 -43.299 -28.864  1.00  0.78           C  
ATOM    526  CE  LYS A  68     -28.115 -44.751 -28.636  1.00  0.86           C  
ATOM    527  NZ  LYS A  68     -29.309 -45.636 -28.489  1.00  0.85           N  
ATOM    528  N   VAL A  69     -24.343 -40.549 -30.649  1.00  0.78           N  
ATOM    529  CA  VAL A  69     -23.451 -41.032 -31.698  1.00  0.81           C  
ATOM    530  C   VAL A  69     -22.988 -42.450 -31.371  1.00  0.79           C  
ATOM    531  CB  VAL A  69     -22.231 -40.101 -31.877  1.00  0.76           C  
ATOM    532  O   VAL A  69     -22.185 -42.652 -30.457  1.00  0.76           O  
ATOM    533  CG1 VAL A  69     -21.379 -40.551 -33.063  1.00  0.72           C  
ATOM    534  CG2 VAL A  69     -22.686 -38.654 -32.061  1.00  0.70           C  
ATOM    535  N   GLY A  70     -23.428 -43.464 -32.026  1.00  0.80           N  
ATOM    536  CA  GLY A  70     -23.319 -44.856 -31.622  1.00  0.82           C  
ATOM    537  C   GLY A  70     -23.953 -45.137 -30.273  1.00  0.81           C  
ATOM    538  O   GLY A  70     -25.099 -44.755 -30.028  1.00  0.77           O  
ATOM    539  N   ASP A  71     -23.140 -45.843 -29.356  1.00  0.74           N  
ATOM    540  CA  ASP A  71     -23.602 -46.220 -28.024  1.00  0.76           C  
ATOM    541  C   ASP A  71     -23.407 -45.075 -27.031  1.00  0.74           C  
ATOM    542  CB  ASP A  71     -22.868 -47.470 -27.535  1.00  0.72           C  
ATOM    543  O   ASP A  71     -23.862 -45.155 -25.888  1.00  0.72           O  
ATOM    544  CG  ASP A  71     -23.271 -48.726 -28.287  1.00  0.71           C  
ATOM    545  OD1 ASP A  71     -24.462 -48.872 -28.637  1.00  0.75           O  
ATOM    546  OD2 ASP A  71     -22.391 -49.580 -28.528  1.00  0.82           O  
ATOM    547  N   ASN A  72     -22.817 -44.022 -27.376  1.00  0.71           N  
ATOM    548  CA  ASN A  72     -22.476 -42.910 -26.495  1.00  0.73           C  
ATOM    549  C   ASN A  72     -23.503 -41.785 -26.590  1.00  0.73           C  
ATOM    550  CB  ASN A  72     -21.077 -42.381 -26.814  1.00  0.68           C  
ATOM    551  O   ASN A  72     -23.858 -41.354 -27.689  1.00  0.72           O  
ATOM    552  CG  ASN A  72     -19.993 -43.414 -26.576  1.00  0.66           C  
ATOM    553  ND2 ASN A  72     -19.296 -43.798 -27.639  1.00  0.70           N  
ATOM    554  OD1 ASN A  72     -19.786 -43.865 -25.446  1.00  0.69           O  
ATOM    555  N   THR A  73     -24.177 -41.347 -25.575  1.00  0.68           N  
ATOM    556  CA  THR A  73     -25.048 -40.182 -25.467  1.00  0.69           C  
ATOM    557  C   THR A  73     -24.279 -38.981 -24.922  1.00  0.65           C  
ATOM    558  CB  THR A  73     -26.260 -40.472 -24.563  1.00  0.63           C  
ATOM    559  O   THR A  73     -23.626 -39.076 -23.881  1.00  0.59           O  
ATOM    560  CG2 THR A  73     -27.266 -39.326 -24.607  1.00  0.56           C  
ATOM    561  OG1 THR A  73     -26.903 -41.674 -25.006  1.00  0.64           O  
ATOM    562  N   PHE A  74     -24.434 -37.922 -25.510  1.00  0.66           N  
ATOM    563  CA  PHE A  74     -23.715 -36.694 -25.189  1.00  0.68           C  
ATOM    564  C   PHE A  74     -24.686 -35.544 -24.954  1.00  0.67           C  
ATOM    565  CB  PHE A  74     -22.736 -36.334 -26.311  1.00  0.62           C  
ATOM    566  O   PHE A  74     -25.511 -35.235 -25.816  1.00  0.64           O  
ATOM    567  CG  PHE A  74     -21.801 -37.453 -26.682  1.00  0.59           C  
ATOM    568  CD1 PHE A  74     -20.602 -37.630 -26.003  1.00  0.55           C  
ATOM    569  CD2 PHE A  74     -22.121 -38.328 -27.712  1.00  0.59           C  
ATOM    570  CE1 PHE A  74     -19.734 -38.665 -26.345  1.00  0.57           C  
ATOM    571  CE2 PHE A  74     -21.259 -39.365 -28.059  1.00  0.56           C  
ATOM    572  CZ  PHE A  74     -20.066 -39.531 -27.375  1.00  0.59           C  
ATOM    573  N   ALA A  75     -24.736 -34.806 -23.815  1.00  0.63           N  
ATOM    574  CA  ALA A  75     -25.548 -33.634 -23.500  1.00  0.63           C  
ATOM    575  C   ALA A  75     -25.079 -32.414 -24.289  1.00  0.62           C  
ATOM    576  CB  ALA A  75     -25.504 -33.344 -22.002  1.00  0.57           C  
ATOM    577  O   ALA A  75     -23.879 -32.148 -24.376  1.00  0.58           O  
ATOM    578  N   ALA A  76     -26.058 -31.598 -24.961  1.00  0.54           N  
ATOM    579  CA  ALA A  76     -25.794 -30.259 -25.482  1.00  0.55           C  
ATOM    580  C   ALA A  76     -25.565 -29.265 -24.347  1.00  0.54           C  
ATOM    581  CB  ALA A  76     -26.948 -29.795 -26.367  1.00  0.49           C  
ATOM    582  O   ALA A  76     -26.264 -29.300 -23.332  1.00  0.51           O  
ATOM    583  N   PRO A  77     -24.378 -28.441 -24.529  1.00  0.55           N  
ATOM    584  CA  PRO A  77     -23.728 -28.144 -25.807  1.00  0.54           C  
ATOM    585  C   PRO A  77     -22.665 -29.175 -26.182  1.00  0.55           C  
ATOM    586  CB  PRO A  77     -23.097 -26.770 -25.572  1.00  0.50           C  
ATOM    587  O   PRO A  77     -21.954 -29.678 -25.309  1.00  0.53           O  
ATOM    588  CG  PRO A  77     -22.856 -26.708 -24.098  1.00  0.48           C  
ATOM    589  CD  PRO A  77     -23.870 -27.578 -23.412  1.00  0.49           C  
ATOM    590  N   TYR A  78     -22.828 -29.964 -27.282  1.00  0.47           N  
ATOM    591  CA  TYR A  78     -22.076 -31.046 -27.908  1.00  0.48           C  
ATOM    592  C   TYR A  78     -20.619 -30.648 -28.114  1.00  0.47           C  
ATOM    593  CB  TYR A  78     -22.706 -31.434 -29.248  1.00  0.42           C  
ATOM    594  O   TYR A  78     -20.325 -29.705 -28.852  1.00  0.45           O  
ATOM    595  CG  TYR A  78     -22.766 -32.925 -29.482  1.00  0.40           C  
ATOM    596  CD1 TYR A  78     -21.738 -33.587 -30.148  1.00  0.36           C  
ATOM    597  CD2 TYR A  78     -23.851 -33.673 -29.037  1.00  0.39           C  
ATOM    598  CE1 TYR A  78     -21.790 -34.960 -30.367  1.00  0.36           C  
ATOM    599  CE2 TYR A  78     -23.913 -35.046 -29.250  1.00  0.39           C  
ATOM    600  OH  TYR A  78     -22.936 -37.038 -30.129  1.00  0.27           O  
ATOM    601  CZ  TYR A  78     -22.879 -35.679 -29.915  1.00  0.36           C  
ATOM    602  N   THR A  79     -19.711 -31.143 -27.261  1.00  0.43           N  
ATOM    603  CA  THR A  79     -18.309 -31.387 -27.578  1.00  0.43           C  
ATOM    604  C   THR A  79     -17.901 -32.801 -27.175  1.00  0.43           C  
ATOM    605  CB  THR A  79     -17.392 -30.367 -26.879  1.00  0.40           C  
ATOM    606  O   THR A  79     -18.090 -33.203 -26.025  1.00  0.42           O  
ATOM    607  CG2 THR A  79     -17.326 -29.059 -27.661  1.00  0.38           C  
ATOM    608  OG1 THR A  79     -17.899 -30.099 -25.565  1.00  0.35           O  
ATOM    609  N   LEU A  80     -18.039 -33.874 -28.018  1.00  0.43           N  
ATOM    610  CA  LEU A  80     -17.499 -35.228 -27.957  1.00  0.44           C  
ATOM    611  C   LEU A  80     -16.653 -35.419 -26.702  1.00  0.44           C  
ATOM    612  CB  LEU A  80     -16.661 -35.527 -29.202  1.00  0.41           C  
ATOM    613  O   LEU A  80     -15.869 -34.540 -26.337  1.00  0.43           O  
ATOM    614  CG  LEU A  80     -17.434 -35.736 -30.505  1.00  0.39           C  
ATOM    615  CD1 LEU A  80     -16.476 -35.756 -31.692  1.00  0.37           C  
ATOM    616  CD2 LEU A  80     -18.246 -37.025 -30.446  1.00  0.39           C  
ATOM    617  N   PRO A  81     -16.906 -36.453 -25.736  1.00  0.37           N  
ATOM    618  CA  PRO A  81     -16.096 -36.849 -24.582  1.00  0.37           C  
ATOM    619  C   PRO A  81     -14.612 -36.973 -24.918  1.00  0.37           C  
ATOM    620  CB  PRO A  81     -16.682 -38.207 -24.189  1.00  0.34           C  
ATOM    621  O   PRO A  81     -13.763 -36.879 -24.027  1.00  0.35           O  
ATOM    622  CG  PRO A  81     -17.599 -38.568 -25.314  1.00  0.33           C  
ATOM    623  CD  PRO A  81     -17.795 -37.354 -26.176  1.00  0.36           C  
ATOM    624  N   TYR A  82     -14.351 -36.935 -26.212  1.00  0.40           N  
ATOM    625  CA  TYR A  82     -12.955 -37.033 -26.622  1.00  0.42           C  
ATOM    626  C   TYR A  82     -12.552 -35.839 -27.478  1.00  0.40           C  
ATOM    627  CB  TYR A  82     -12.711 -38.335 -27.392  1.00  0.36           C  
ATOM    628  O   TYR A  82     -11.436 -35.790 -28.000  1.00  0.38           O  
ATOM    629  CG  TYR A  82     -12.799 -39.574 -26.534  1.00  0.35           C  
ATOM    630  CD1 TYR A  82     -11.749 -39.938 -25.694  1.00  0.33           C  
ATOM    631  CD2 TYR A  82     -13.930 -40.382 -26.563  1.00  0.34           C  
ATOM    632  CE1 TYR A  82     -11.825 -41.080 -24.903  1.00  0.32           C  
ATOM    633  CE2 TYR A  82     -14.017 -41.526 -25.777  1.00  0.35           C  
ATOM    634  OH  TYR A  82     -13.041 -42.998 -24.170  1.00  0.14           O  
ATOM    635  CZ  TYR A  82     -12.961 -41.866 -24.951  1.00  0.31           C  
ATOM    636  N   ALA A  83     -13.506 -34.810 -27.563  1.00  0.41           N  
ATOM    637  CA  ALA A  83     -13.020 -33.553 -28.126  1.00  0.41           C  
ATOM    638  C   ALA A  83     -12.513 -32.620 -27.030  1.00  0.41           C  
ATOM    639  CB  ALA A  83     -14.121 -32.871 -28.934  1.00  0.39           C  
ATOM    640  O   ALA A  83     -13.307 -31.986 -26.330  1.00  0.40           O  
ATOM    641  N   ASN A  84     -11.695 -33.059 -25.995  1.00  0.48           N  
ATOM    642  CA  ASN A  84     -10.933 -32.065 -25.247  1.00  0.48           C  
ATOM    643  C   ASN A  84     -10.999 -30.692 -25.911  1.00  0.48           C  
ATOM    644  CB  ASN A  84      -9.477 -32.510 -25.092  1.00  0.45           C  
ATOM    645  O   ASN A  84     -10.380 -29.738 -25.438  1.00  0.46           O  
ATOM    646  CG  ASN A  84      -9.325 -33.692 -24.155  1.00  0.43           C  
ATOM    647  ND2 ASN A  84      -8.214 -34.409 -24.281  1.00  0.36           N  
ATOM    648  OD1 ASN A  84     -10.199 -33.960 -23.327  1.00  0.44           O  
ATOM    649  N   ASN A  85     -11.918 -30.512 -26.903  1.00  0.56           N  
ATOM    650  CA  ASN A  85     -11.984 -29.279 -27.680  1.00  0.56           C  
ATOM    651  C   ASN A  85     -13.303 -28.545 -27.455  1.00  0.56           C  
ATOM    652  CB  ASN A  85     -11.786 -29.572 -29.169  1.00  0.52           C  
ATOM    653  O   ASN A  85     -13.958 -28.129 -28.413  1.00  0.54           O  
ATOM    654  CG  ASN A  85     -10.351 -29.922 -29.509  1.00  0.50           C  
ATOM    655  ND2 ASN A  85     -10.143 -30.488 -30.692  1.00  0.41           N  
ATOM    656  OD1 ASN A  85      -9.436 -29.686 -28.715  1.00  0.49           O  
ATOM    657  N   SER A  86     -13.894 -28.344 -26.258  1.00  0.65           N  
ATOM    658  CA  SER A  86     -15.132 -27.645 -25.930  1.00  0.64           C  
ATOM    659  C   SER A  86     -14.930 -26.133 -25.933  1.00  0.66           C  
ATOM    660  CB  SER A  86     -15.657 -28.094 -24.565  1.00  0.61           C  
ATOM    661  O   SER A  86     -14.802 -25.516 -24.874  1.00  0.63           O  
ATOM    662  OG  SER A  86     -14.949 -29.232 -24.104  1.00  0.57           O  
ATOM    663  N   ASN A  87     -14.641 -25.696 -27.000  1.00  0.73           N  
ATOM    664  CA  ASN A  87     -14.779 -24.248 -27.118  1.00  0.74           C  
ATOM    665  C   ASN A  87     -16.240 -23.835 -27.266  1.00  0.74           C  
ATOM    666  CB  ASN A  87     -13.957 -23.724 -28.297  1.00  0.72           C  
ATOM    667  O   ASN A  87     -17.004 -24.485 -27.982  1.00  0.72           O  
ATOM    668  CG  ASN A  87     -12.473 -23.995 -28.141  1.00  0.69           C  
ATOM    669  ND2 ASN A  87     -11.847 -24.492 -29.200  1.00  0.72           N  
ATOM    670  OD1 ASN A  87     -11.896 -23.759 -27.077  1.00  0.73           O  
ATOM    671  N   ILE A  88     -16.767 -22.894 -26.595  1.00  0.75           N  
ATOM    672  CA  ILE A  88     -18.084 -22.273 -26.695  1.00  0.76           C  
ATOM    673  C   ILE A  88     -17.937 -20.819 -27.138  1.00  0.77           C  
ATOM    674  CB  ILE A  88     -18.847 -22.349 -25.353  1.00  0.74           C  
ATOM    675  O   ILE A  88     -17.324 -20.009 -26.438  1.00  0.78           O  
ATOM    676  CG1 ILE A  88     -18.988 -23.808 -24.902  1.00  0.74           C  
ATOM    677  CG2 ILE A  88     -20.218 -21.678 -25.473  1.00  0.73           C  
ATOM    678  CD1 ILE A  88     -19.585 -23.970 -23.510  1.00  0.70           C  
ATOM    679  N   PHE A  89     -18.511 -20.454 -28.245  1.00  0.73           N  
ATOM    680  CA  PHE A  89     -18.495 -19.090 -28.761  1.00  0.73           C  
ATOM    681  C   PHE A  89     -19.906 -18.622 -29.099  1.00  0.72           C  
ATOM    682  CB  PHE A  89     -17.599 -18.993 -29.999  1.00  0.70           C  
ATOM    683  O   PHE A  89     -20.638 -19.309 -29.814  1.00  0.70           O  
ATOM    684  CG  PHE A  89     -16.161 -19.351 -29.738  1.00  0.70           C  
ATOM    685  CD1 PHE A  89     -15.381 -18.576 -28.887  1.00  0.71           C  
ATOM    686  CD2 PHE A  89     -15.589 -20.462 -30.343  1.00  0.72           C  
ATOM    687  CE1 PHE A  89     -14.050 -18.905 -28.643  1.00  0.72           C  
ATOM    688  CE2 PHE A  89     -14.259 -20.797 -30.104  1.00  0.70           C  
ATOM    689  CZ  PHE A  89     -13.491 -20.017 -29.254  1.00  0.70           C  
ATOM    690  N   MET A  90     -20.298 -17.449 -28.600  1.00  0.71           N  
ATOM    691  CA  MET A  90     -21.570 -16.771 -28.833  1.00  0.73           C  
ATOM    692  C   MET A  90     -21.356 -15.283 -29.087  1.00  0.72           C  
ATOM    693  CB  MET A  90     -22.511 -16.968 -27.643  1.00  0.70           C  
ATOM    694  O   MET A  90     -20.827 -14.572 -28.229  1.00  0.72           O  
ATOM    695  CG  MET A  90     -23.914 -16.431 -27.875  1.00  0.65           C  
ATOM    696  SD  MET A  90     -25.013 -16.687 -26.428  1.00  0.67           S  
ATOM    697  CE  MET A  90     -25.068 -18.500 -26.384  1.00  0.57           C  
ATOM    698  N   GLY A  91     -21.758 -14.801 -30.234  1.00  0.73           N  
ATOM    699  CA  GLY A  91     -21.649 -13.407 -30.633  1.00  0.75           C  
ATOM    700  C   GLY A  91     -20.931 -13.220 -31.956  1.00  0.74           C  
ATOM    701  O   GLY A  91     -20.264 -14.135 -32.441  1.00  0.73           O  
ATOM    702  N   GLU A  92     -21.062 -12.062 -32.573  1.00  0.66           N  
ATOM    703  CA  GLU A  92     -20.420 -11.714 -33.837  1.00  0.70           C  
ATOM    704  C   GLU A  92     -18.901 -11.816 -33.731  1.00  0.69           C  
ATOM    705  CB  GLU A  92     -20.824 -10.303 -34.274  1.00  0.67           C  
ATOM    706  O   GLU A  92     -18.286 -11.148 -32.898  1.00  0.71           O  
ATOM    707  CG  GLU A  92     -20.348  -9.933 -35.672  1.00  0.65           C  
ATOM    708  CD  GLU A  92     -20.545  -8.462 -36.003  1.00  0.65           C  
ATOM    709  OE1 GLU A  92     -21.420  -7.813 -35.386  1.00  0.73           O  
ATOM    710  OE2 GLU A  92     -19.818  -7.955 -36.886  1.00  0.71           O  
ATOM    711  N   ASN A  93     -18.258 -12.796 -34.511  1.00  0.69           N  
ATOM    712  CA  ASN A  93     -16.822 -13.000 -34.673  1.00  0.74           C  
ATOM    713  C   ASN A  93     -16.189 -13.561 -33.403  1.00  0.73           C  
ATOM    714  CB  ASN A  93     -16.136 -11.692 -35.075  1.00  0.69           C  
ATOM    715  O   ASN A  93     -14.967 -13.531 -33.247  1.00  0.73           O  
ATOM    716  CG  ASN A  93     -16.653 -11.142 -36.389  1.00  0.67           C  
ATOM    717  ND2 ASN A  93     -17.101  -9.892 -36.374  1.00  0.71           N  
ATOM    718  OD1 ASN A  93     -16.650 -11.835 -37.410  1.00  0.68           O  
ATOM    719  N   SER A  94     -16.893 -14.023 -32.484  1.00  0.67           N  
ATOM    720  CA  SER A  94     -16.324 -14.688 -31.317  1.00  0.72           C  
ATOM    721  C   SER A  94     -15.552 -15.941 -31.717  1.00  0.65           C  
ATOM    722  CB  SER A  94     -17.422 -15.053 -30.318  1.00  0.65           C  
ATOM    723  O   SER A  94     -16.031 -16.741 -32.523  1.00  0.61           O  
ATOM    724  OG  SER A  94     -16.871 -15.673 -29.169  1.00  0.59           O  
ATOM    725  N   GLY A  95     -14.238 -16.180 -31.240  1.00  0.73           N  
ATOM    726  CA  GLY A  95     -13.399 -17.349 -31.450  1.00  0.72           C  
ATOM    727  C   GLY A  95     -13.125 -17.632 -32.915  1.00  0.69           C  
ATOM    728  O   GLY A  95     -12.795 -18.761 -33.284  1.00  0.65           O  
ATOM    729  N   VAL A  96     -13.308 -16.744 -33.948  1.00  0.65           N  
ATOM    730  CA  VAL A  96     -13.316 -16.929 -35.396  1.00  0.67           C  
ATOM    731  C   VAL A  96     -11.984 -17.523 -35.848  1.00  0.61           C  
ATOM    732  CB  VAL A  96     -13.587 -15.601 -36.137  1.00  0.61           C  
ATOM    733  O   VAL A  96     -11.909 -18.172 -36.894  1.00  0.58           O  
ATOM    734  CG1 VAL A  96     -12.417 -14.635 -35.959  1.00  0.50           C  
ATOM    735  CG2 VAL A  96     -13.848 -15.862 -37.619  1.00  0.48           C  
ATOM    736  N   ASN A  97     -10.971 -17.484 -35.012  1.00  0.73           N  
ATOM    737  CA  ASN A  97      -9.657 -17.962 -35.428  1.00  0.74           C  
ATOM    738  C   ASN A  97      -9.257 -19.227 -34.675  1.00  0.69           C  
ATOM    739  CB  ASN A  97      -8.602 -16.871 -35.231  1.00  0.69           C  
ATOM    740  O   ASN A  97      -8.203 -19.807 -34.943  1.00  0.64           O  
ATOM    741  CG  ASN A  97      -8.729 -15.746 -36.240  1.00  0.68           C  
ATOM    742  ND2 ASN A  97      -8.471 -14.521 -35.798  1.00  0.72           N  
ATOM    743  OD1 ASN A  97      -9.057 -15.977 -37.406  1.00  0.69           O  
ATOM    744  N   THR A  98      -9.950 -19.790 -33.754  1.00  0.71           N  
ATOM    745  CA  THR A  98      -9.600 -20.910 -32.888  1.00  0.69           C  
ATOM    746  C   THR A  98      -9.574 -22.217 -33.676  1.00  0.66           C  
ATOM    747  CB  THR A  98     -10.586 -21.037 -31.712  1.00  0.66           C  
ATOM    748  O   THR A  98      -8.862 -23.155 -33.310  1.00  0.60           O  
ATOM    749  CG2 THR A  98     -10.353 -19.940 -30.678  1.00  0.57           C  
ATOM    750  OG1 THR A  98     -11.927 -20.934 -32.207  1.00  0.63           O  
ATOM    751  N   ASP A  99     -10.271 -22.405 -34.903  1.00  0.60           N  
ATOM    752  CA  ASP A  99     -10.455 -23.637 -35.665  1.00  0.60           C  
ATOM    753  C   ASP A  99      -9.296 -23.861 -36.634  1.00  0.60           C  
ATOM    754  CB  ASP A  99     -11.780 -23.603 -36.430  1.00  0.55           C  
ATOM    755  O   ASP A  99      -9.235 -24.890 -37.310  1.00  0.57           O  
ATOM    756  CG  ASP A  99     -12.992 -23.641 -35.516  1.00  0.52           C  
ATOM    757  OD1 ASP A  99     -12.870 -24.098 -34.359  1.00  0.52           O  
ATOM    758  OD2 ASP A  99     -14.081 -23.214 -35.958  1.00  0.54           O  
ATOM    759  N   LYS A 100      -8.500 -22.894 -36.727  1.00  0.55           N  
ATOM    760  CA  LYS A 100      -7.527 -22.941 -37.814  1.00  0.54           C  
ATOM    761  C   LYS A 100      -6.369 -23.876 -37.477  1.00  0.54           C  
ATOM    762  CB  LYS A 100      -6.996 -21.539 -38.120  1.00  0.50           C  
ATOM    763  O   LYS A 100      -5.502 -24.128 -38.316  1.00  0.51           O  
ATOM    764  CG  LYS A 100      -7.994 -20.642 -38.837  1.00  0.48           C  
ATOM    765  CD  LYS A 100      -7.359 -19.323 -39.258  1.00  0.50           C  
ATOM    766  CE  LYS A 100      -8.359 -18.422 -39.970  1.00  0.48           C  
ATOM    767  NZ  LYS A 100      -7.762 -17.096 -40.313  1.00  0.42           N  
ATOM    768  N   TYR A 101      -6.359 -24.391 -36.338  1.00  0.51           N  
ATOM    769  CA  TYR A 101      -5.258 -25.290 -36.010  1.00  0.53           C  
ATOM    770  C   TYR A 101      -5.776 -26.678 -35.651  1.00  0.52           C  
ATOM    771  CB  TYR A 101      -4.430 -24.727 -34.851  1.00  0.48           C  
ATOM    772  O   TYR A 101      -6.448 -26.853 -34.633  1.00  0.49           O  
ATOM    773  CG  TYR A 101      -3.586 -23.534 -35.232  1.00  0.46           C  
ATOM    774  CD1 TYR A 101      -2.352 -23.701 -35.854  1.00  0.43           C  
ATOM    775  CD2 TYR A 101      -4.021 -22.240 -34.968  1.00  0.45           C  
ATOM    776  CE1 TYR A 101      -1.569 -22.606 -36.205  1.00  0.42           C  
ATOM    777  CE2 TYR A 101      -3.247 -21.137 -35.315  1.00  0.45           C  
ATOM    778  OH  TYR A 101      -1.255 -20.242 -36.277  1.00  0.34           O  
ATOM    779  CZ  TYR A 101      -2.025 -21.330 -35.932  1.00  0.43           C  
ATOM    780  N   PRO A 102      -5.547 -27.623 -36.485  1.00  0.45           N  
ATOM    781  CA  PRO A 102      -5.830 -29.031 -36.199  1.00  0.45           C  
ATOM    782  C   PRO A 102      -5.009 -29.572 -35.030  1.00  0.45           C  
ATOM    783  CB  PRO A 102      -5.455 -29.739 -37.503  1.00  0.42           C  
ATOM    784  O   PRO A 102      -3.817 -29.275 -34.918  1.00  0.43           O  
ATOM    785  CG  PRO A 102      -4.488 -28.817 -38.174  1.00  0.40           C  
ATOM    786  CD  PRO A 102      -4.731 -27.423 -37.671  1.00  0.43           C  
ATOM    787  N   VAL A 103      -5.593 -30.191 -33.982  1.00  0.45           N  
ATOM    788  CA  VAL A 103      -5.392 -30.677 -32.621  1.00  0.48           C  
ATOM    789  C   VAL A 103      -4.186 -31.613 -32.579  1.00  0.46           C  
ATOM    790  CB  VAL A 103      -6.647 -31.401 -32.085  1.00  0.42           C  
ATOM    791  O   VAL A 103      -4.105 -32.493 -31.719  1.00  0.44           O  
ATOM    792  CG1 VAL A 103      -6.530 -31.642 -30.581  1.00  0.36           C  
ATOM    793  CG2 VAL A 103      -7.904 -30.594 -32.404  1.00  0.36           C  
ATOM    794  N   TYR A 104      -3.355 -31.739 -33.622  1.00  0.39           N  
ATOM    795  CA  TYR A 104      -2.427 -32.864 -33.637  1.00  0.45           C  
ATOM    796  C   TYR A 104      -1.360 -32.706 -32.560  1.00  0.40           C  
ATOM    797  CB  TYR A 104      -1.764 -32.996 -35.012  1.00  0.37           C  
ATOM    798  O   TYR A 104      -0.629 -33.652 -32.258  1.00  0.37           O  
ATOM    799  CG  TYR A 104      -2.533 -33.868 -35.975  1.00  0.37           C  
ATOM    800  CD1 TYR A 104      -2.426 -35.256 -35.927  1.00  0.34           C  
ATOM    801  CD2 TYR A 104      -3.367 -33.305 -36.936  1.00  0.36           C  
ATOM    802  CE1 TYR A 104      -3.132 -36.063 -36.813  1.00  0.36           C  
ATOM    803  CE2 TYR A 104      -4.076 -34.102 -37.828  1.00  0.41           C  
ATOM    804  OH  TYR A 104      -4.653 -36.272 -38.639  1.00  0.24           O  
ATOM    805  CZ  TYR A 104      -3.953 -35.478 -37.759  1.00  0.32           C  
ATOM    806  N   MET A 105      -1.370 -31.591 -31.761  1.00  0.37           N  
ATOM    807  CA  MET A 105      -0.434 -31.512 -30.643  1.00  0.41           C  
ATOM    808  C   MET A 105      -1.178 -31.379 -29.319  1.00  0.38           C  
ATOM    809  CB  MET A 105       0.523 -30.333 -30.826  1.00  0.35           C  
ATOM    810  O   MET A 105      -1.786 -30.343 -29.044  1.00  0.36           O  
ATOM    811  CG  MET A 105       1.523 -30.524 -31.955  1.00  0.35           C  
ATOM    812  SD  MET A 105       3.089 -29.612 -31.669  1.00  0.22           S  
ATOM    813  CE  MET A 105       4.081 -30.238 -33.053  1.00  0.32           C  
ATOM    814  N   ALA A 106      -1.633 -32.592 -28.619  1.00  0.41           N  
ATOM    815  CA  ALA A 106      -2.081 -32.578 -27.230  1.00  0.42           C  
ATOM    816  C   ALA A 106      -1.513 -31.376 -26.481  1.00  0.41           C  
ATOM    817  CB  ALA A 106      -1.682 -33.874 -26.529  1.00  0.38           C  
ATOM    818  O   ALA A 106      -1.987 -31.031 -25.396  1.00  0.39           O  
ATOM    819  N   SER A 107      -0.561 -30.662 -27.026  1.00  0.43           N  
ATOM    820  CA  SER A 107       0.097 -29.546 -26.353  1.00  0.43           C  
ATOM    821  C   SER A 107      -0.194 -28.226 -27.058  1.00  0.43           C  
ATOM    822  CB  SER A 107       1.608 -29.776 -26.287  1.00  0.39           C  
ATOM    823  O   SER A 107       0.193 -27.160 -26.575  1.00  0.41           O  
ATOM    824  OG  SER A 107       2.151 -29.930 -27.587  1.00  0.37           O  
ATOM    825  N   ALA A 108      -0.949 -28.141 -28.052  1.00  0.46           N  
ATOM    826  CA  ALA A 108      -0.770 -26.831 -28.673  1.00  0.46           C  
ATOM    827  C   ALA A 108      -2.091 -26.297 -29.218  1.00  0.46           C  
ATOM    828  CB  ALA A 108       0.270 -26.909 -29.788  1.00  0.40           C  
ATOM    829  O   ALA A 108      -2.161 -25.161 -29.692  1.00  0.43           O  
ATOM    830  N   GLY A 109      -3.299 -27.009 -29.120  1.00  0.54           N  
ATOM    831  CA  GLY A 109      -4.545 -26.473 -29.646  1.00  0.52           C  
ATOM    832  C   GLY A 109      -5.368 -25.743 -28.602  1.00  0.53           C  
ATOM    833  O   GLY A 109      -5.313 -26.076 -27.416  1.00  0.51           O  
ATOM    834  N   GLY A 110      -5.944 -24.474 -28.938  1.00  0.65           N  
ATOM    835  CA  GLY A 110      -6.886 -23.696 -28.149  1.00  0.64           C  
ATOM    836  C   GLY A 110      -8.115 -24.484 -27.739  1.00  0.65           C  
ATOM    837  O   GLY A 110      -9.096 -24.547 -28.483  1.00  0.61           O  
ATOM    838  N   TYR A 111      -8.028 -25.220 -26.634  1.00  0.72           N  
ATOM    839  CA  TYR A 111      -9.164 -25.999 -26.154  1.00  0.73           C  
ATOM    840  C   TYR A 111      -9.755 -25.381 -24.892  1.00  0.74           C  
ATOM    841  CB  TYR A 111      -8.746 -27.446 -25.880  1.00  0.70           C  
ATOM    842  O   TYR A 111      -9.098 -24.585 -24.217  1.00  0.72           O  
ATOM    843  CG  TYR A 111      -7.659 -27.578 -24.840  1.00  0.66           C  
ATOM    844  CD1 TYR A 111      -6.315 -27.576 -25.205  1.00  0.63           C  
ATOM    845  CD2 TYR A 111      -7.974 -27.706 -23.492  1.00  0.63           C  
ATOM    846  CE1 TYR A 111      -5.310 -27.699 -24.251  1.00  0.58           C  
ATOM    847  CE2 TYR A 111      -6.978 -27.829 -22.529  1.00  0.59           C  
ATOM    848  OH  TYR A 111      -4.661 -27.946 -21.969  1.00  0.46           O  
ATOM    849  CZ  TYR A 111      -5.651 -27.824 -22.918  1.00  0.58           C  
ATOM    850  N   SER A 112     -11.116 -25.588 -24.620  1.00  0.78           N  
ATOM    851  CA  SER A 112     -11.881 -25.219 -23.434  1.00  0.79           C  
ATOM    852  C   SER A 112     -11.974 -23.704 -23.285  1.00  0.81           C  
ATOM    853  CB  SER A 112     -11.252 -25.825 -22.179  1.00  0.78           C  
ATOM    854  O   SER A 112     -11.960 -23.183 -22.168  1.00  0.81           O  
ATOM    855  OG  SER A 112     -11.157 -27.235 -22.294  1.00  0.74           O  
ATOM    856  N   ASN A 113     -12.015 -23.034 -24.368  1.00  0.82           N  
ATOM    857  CA  ASN A 113     -12.270 -21.598 -24.363  1.00  0.83           C  
ATOM    858  C   ASN A 113     -13.766 -21.293 -24.374  1.00  0.83           C  
ATOM    859  CB  ASN A 113     -11.583 -20.925 -25.553  1.00  0.82           C  
ATOM    860  O   ASN A 113     -14.540 -21.989 -25.034  1.00  0.82           O  
ATOM    861  CG  ASN A 113     -10.077 -21.106 -25.536  1.00  0.83           C  
ATOM    862  ND2 ASN A 113      -9.556 -21.829 -26.520  1.00  0.86           N  
ATOM    863  OD1 ASN A 113      -9.389 -20.601 -24.646  1.00  0.85           O  
ATOM    864  N   ILE A 114     -14.233 -20.310 -23.633  1.00  0.85           N  
ATOM    865  CA  ILE A 114     -15.573 -19.734 -23.634  1.00  0.87           C  
ATOM    866  C   ILE A 114     -15.505 -18.270 -24.062  1.00  0.88           C  
ATOM    867  CB  ILE A 114     -16.243 -19.856 -22.247  1.00  0.85           C  
ATOM    868  O   ILE A 114     -14.846 -17.456 -23.411  1.00  0.89           O  
ATOM    869  CG1 ILE A 114     -16.293 -21.323 -21.806  1.00  0.85           C  
ATOM    870  CG2 ILE A 114     -17.645 -19.242 -22.268  1.00  0.84           C  
ATOM    871  CD1 ILE A 114     -16.810 -21.526 -20.388  1.00  0.82           C  
ATOM    872  N   GLY A 115     -16.140 -17.940 -25.118  1.00  0.83           N  
ATOM    873  CA  GLY A 115     -16.326 -16.586 -25.615  1.00  0.84           C  
ATOM    874  C   GLY A 115     -17.786 -16.197 -25.754  1.00  0.83           C  
ATOM    875  O   GLY A 115     -18.522 -16.799 -26.539  1.00  0.81           O  
ATOM    876  N   ILE A 116     -18.248 -15.219 -25.050  1.00  0.83           N  
ATOM    877  CA  ILE A 116     -19.597 -14.671 -25.135  1.00  0.84           C  
ATOM    878  C   ILE A 116     -19.528 -13.157 -25.322  1.00  0.83           C  
ATOM    879  CB  ILE A 116     -20.429 -15.019 -23.881  1.00  0.83           C  
ATOM    880  O   ILE A 116     -19.043 -12.438 -24.444  1.00  0.83           O  
ATOM    881  CG1 ILE A 116     -20.443 -16.534 -23.652  1.00  0.84           C  
ATOM    882  CG2 ILE A 116     -21.854 -14.472 -24.009  1.00  0.83           C  
ATOM    883  CD1 ILE A 116     -21.217 -16.967 -22.415  1.00  0.82           C  
ATOM    884  N   GLY A 117     -20.014 -12.677 -26.483  1.00  0.85           N  
ATOM    885  CA  GLY A 117     -20.007 -11.278 -26.882  1.00  0.86           C  
ATOM    886  C   GLY A 117     -19.347 -11.045 -28.228  1.00  0.86           C  
ATOM    887  O   GLY A 117     -18.701 -11.943 -28.772  1.00  0.85           O  
ATOM    888  N   LYS A 118     -19.549  -9.854 -28.739  1.00  0.83           N  
ATOM    889  CA  LYS A 118     -18.942  -9.459 -30.007  1.00  0.86           C  
ATOM    890  C   LYS A 118     -17.420  -9.421 -29.899  1.00  0.86           C  
ATOM    891  CB  LYS A 118     -19.470  -8.095 -30.454  1.00  0.83           C  
ATOM    892  O   LYS A 118     -16.872  -8.775 -29.003  1.00  0.87           O  
ATOM    893  CG  LYS A 118     -18.867  -7.595 -31.758  1.00  0.80           C  
ATOM    894  CD  LYS A 118     -19.478  -6.266 -32.183  1.00  0.79           C  
ATOM    895  CE  LYS A 118     -18.868  -5.759 -33.483  1.00  0.79           C  
ATOM    896  NZ  LYS A 118     -19.480  -4.467 -33.915  1.00  0.81           N  
ATOM    897  N   ASN A 119     -16.662 -10.240 -30.768  1.00  0.85           N  
ATOM    898  CA  ASN A 119     -15.213 -10.306 -30.930  1.00  0.88           C  
ATOM    899  C   ASN A 119     -14.541 -10.931 -29.710  1.00  0.89           C  
ATOM    900  CB  ASN A 119     -14.638  -8.913 -31.197  1.00  0.86           C  
ATOM    901  O   ASN A 119     -13.322 -10.837 -29.552  1.00  0.89           O  
ATOM    902  CG  ASN A 119     -15.172  -8.297 -32.476  1.00  0.85           C  
ATOM    903  ND2 ASN A 119     -15.601  -7.043 -32.395  1.00  0.87           N  
ATOM    904  OD1 ASN A 119     -15.199  -8.943 -33.526  1.00  0.84           O  
ATOM    905  N   ALA A 120     -15.297 -11.532 -28.779  1.00  0.84           N  
ATOM    906  CA  ALA A 120     -14.671 -12.239 -27.665  1.00  0.87           C  
ATOM    907  C   ALA A 120     -13.736 -13.335 -28.167  1.00  0.85           C  
ATOM    908  CB  ALA A 120     -15.736 -12.833 -26.746  1.00  0.85           C  
ATOM    909  O   ALA A 120     -14.143 -14.198 -28.948  1.00  0.84           O  
ATOM    910  N   LEU A 121     -12.454 -13.286 -27.744  1.00  0.88           N  
ATOM    911  CA  LEU A 121     -11.393 -14.220 -28.103  1.00  0.88           C  
ATOM    912  C   LEU A 121     -11.187 -14.255 -29.613  1.00  0.85           C  
ATOM    913  CB  LEU A 121     -11.718 -15.624 -27.587  1.00  0.87           C  
ATOM    914  O   LEU A 121     -10.836 -15.297 -30.172  1.00  0.81           O  
ATOM    915  CG  LEU A 121     -11.576 -15.843 -26.080  1.00  0.89           C  
ATOM    916  CD1 LEU A 121     -12.242 -17.152 -25.669  1.00  0.87           C  
ATOM    917  CD2 LEU A 121     -10.105 -15.835 -25.675  1.00  0.88           C  
ATOM    918  N   LYS A 122     -11.439 -13.225 -30.378  1.00  0.87           N  
ATOM    919  CA  LYS A 122     -11.439 -13.120 -31.834  1.00  0.88           C  
ATOM    920  C   LYS A 122     -10.124 -13.625 -32.422  1.00  0.85           C  
ATOM    921  CB  LYS A 122     -11.686 -11.674 -32.268  1.00  0.87           C  
ATOM    922  O   LYS A 122     -10.117 -14.287 -33.462  1.00  0.82           O  
ATOM    923  CG  LYS A 122     -11.576 -11.451 -33.769  1.00  0.85           C  
ATOM    924  CD  LYS A 122     -11.873 -10.005 -34.143  1.00  0.82           C  
ATOM    925  CE  LYS A 122     -11.697  -9.764 -35.636  1.00  0.82           C  
ATOM    926  NZ  LYS A 122     -12.010  -8.352 -36.010  1.00  0.83           N  
ATOM    927  N   SER A 123      -8.989 -13.404 -31.787  1.00  0.90           N  
ATOM    928  CA  SER A 123      -7.659 -13.702 -32.309  1.00  0.90           C  
ATOM    929  C   SER A 123      -7.082 -14.959 -31.668  1.00  0.89           C  
ATOM    930  CB  SER A 123      -6.715 -12.522 -32.076  1.00  0.89           C  
ATOM    931  O   SER A 123      -5.928 -15.315 -31.916  1.00  0.86           O  
ATOM    932  OG  SER A 123      -7.201 -11.354 -32.716  1.00  0.86           O  
ATOM    933  N   ASN A 124      -7.812 -15.659 -30.805  1.00  0.87           N  
ATOM    934  CA  ASN A 124      -7.312 -16.836 -30.104  1.00  0.87           C  
ATOM    935  C   ASN A 124      -6.969 -17.963 -31.074  1.00  0.84           C  
ATOM    936  CB  ASN A 124      -8.331 -17.318 -29.069  1.00  0.86           C  
ATOM    937  O   ASN A 124      -7.843 -18.466 -31.782  1.00  0.80           O  
ATOM    938  CG  ASN A 124      -7.764 -18.372 -28.138  1.00  0.85           C  
ATOM    939  ND2 ASN A 124      -8.373 -19.551 -28.136  1.00  0.86           N  
ATOM    940  OD1 ASN A 124      -6.786 -18.127 -27.425  1.00  0.85           O  
ATOM    941  N   THR A 125      -5.781 -18.419 -31.174  1.00  0.84           N  
ATOM    942  CA  THR A 125      -5.320 -19.523 -32.008  1.00  0.83           C  
ATOM    943  C   THR A 125      -4.938 -20.726 -31.151  1.00  0.81           C  
ATOM    944  CB  THR A 125      -4.117 -19.105 -32.874  1.00  0.81           C  
ATOM    945  O   THR A 125      -5.480 -21.819 -31.328  1.00  0.77           O  
ATOM    946  CG2 THR A 125      -4.538 -18.118 -33.959  1.00  0.77           C  
ATOM    947  OG1 THR A 125      -3.128 -18.488 -32.041  1.00  0.79           O  
ATOM    948  N   GLU A 126      -4.091 -20.523 -30.216  1.00  0.81           N  
ATOM    949  CA  GLU A 126      -3.491 -21.608 -29.445  1.00  0.82           C  
ATOM    950  C   GLU A 126      -3.762 -21.440 -27.952  1.00  0.82           C  
ATOM    951  CB  GLU A 126      -1.983 -21.680 -29.700  1.00  0.80           C  
ATOM    952  O   GLU A 126      -3.422 -22.313 -27.152  1.00  0.80           O  
ATOM    953  CG  GLU A 126      -1.619 -22.051 -31.130  1.00  0.78           C  
ATOM    954  CD  GLU A 126      -0.119 -22.134 -31.365  1.00  0.76           C  
ATOM    955  OE1 GLU A 126       0.612 -22.605 -30.464  1.00  0.75           O  
ATOM    956  OE2 GLU A 126       0.329 -21.725 -32.459  1.00  0.73           O  
ATOM    957  N   GLY A 127      -4.265 -20.303 -27.525  1.00  0.85           N  
ATOM    958  CA  GLY A 127      -4.645 -20.099 -26.136  1.00  0.86           C  
ATOM    959  C   GLY A 127      -5.707 -21.073 -25.660  1.00  0.85           C  
ATOM    960  O   GLY A 127      -6.653 -21.375 -26.390  1.00  0.84           O  
ATOM    961  N   TRP A 128      -5.633 -21.654 -24.525  1.00  0.83           N  
ATOM    962  CA  TRP A 128      -6.557 -22.671 -24.032  1.00  0.85           C  
ATOM    963  C   TRP A 128      -7.094 -22.296 -22.655  1.00  0.85           C  
ATOM    964  CB  TRP A 128      -5.871 -24.038 -23.972  1.00  0.82           C  
ATOM    965  O   TRP A 128      -6.457 -21.539 -21.918  1.00  0.83           O  
ATOM    966  CG  TRP A 128      -4.523 -24.015 -23.314  1.00  0.74           C  
ATOM    967  CD1 TRP A 128      -3.331 -23.678 -23.890  1.00  0.66           C  
ATOM    968  CD2 TRP A 128      -4.232 -24.348 -21.953  1.00  0.68           C  
ATOM    969  CE2 TRP A 128      -2.840 -24.189 -21.773  1.00  0.68           C  
ATOM    970  CE3 TRP A 128      -5.013 -24.764 -20.867  1.00  0.77           C  
ATOM    971  NE1 TRP A 128      -2.314 -23.781 -22.969  1.00  0.78           N  
ATOM    972  CH2 TRP A 128      -3.000 -24.839 -19.503  1.00  0.72           C  
ATOM    973  CZ2 TRP A 128      -2.212 -24.433 -20.549  1.00  0.76           C  
ATOM    974  CZ3 TRP A 128      -4.387 -25.006 -19.650  1.00  0.72           C  
ATOM    975  N   ARG A 129      -8.373 -22.683 -22.239  1.00  0.84           N  
ATOM    976  CA  ARG A 129      -9.082 -22.507 -20.976  1.00  0.86           C  
ATOM    977  C   ARG A 129      -9.274 -21.029 -20.657  1.00  0.87           C  
ATOM    978  CB  ARG A 129      -8.328 -23.196 -19.836  1.00  0.84           C  
ATOM    979  O   ARG A 129      -9.195 -20.623 -19.495  1.00  0.87           O  
ATOM    980  CG  ARG A 129      -8.242 -24.707 -19.978  1.00  0.82           C  
ATOM    981  CD  ARG A 129      -7.508 -25.343 -18.806  1.00  0.81           C  
ATOM    982  NE  ARG A 129      -7.500 -26.800 -18.902  1.00  0.77           N  
ATOM    983  NH1 ARG A 129      -6.269 -27.126 -16.974  1.00  0.69           N  
ATOM    984  NH2 ARG A 129      -6.966 -28.925 -18.212  1.00  0.66           N  
ATOM    985  CZ  ARG A 129      -6.912 -27.614 -18.029  1.00  0.75           C  
ATOM    986  N   ASN A 130      -9.424 -20.215 -21.639  1.00  0.89           N  
ATOM    987  CA  ASN A 130      -9.804 -18.815 -21.479  1.00  0.91           C  
ATOM    988  C   ASN A 130     -11.318 -18.653 -21.381  1.00  0.90           C  
ATOM    989  CB  ASN A 130      -9.254 -17.975 -22.633  1.00  0.90           C  
ATOM    990  O   ASN A 130     -12.067 -19.346 -22.071  1.00  0.90           O  
ATOM    991  CG  ASN A 130      -7.741 -18.017 -22.717  1.00  0.91           C  
ATOM    992  ND2 ASN A 130      -7.222 -18.550 -23.817  1.00  0.92           N  
ATOM    993  OD1 ASN A 130      -7.043 -17.575 -21.800  1.00  0.91           O  
ATOM    994  N   VAL A 131     -11.800 -17.787 -20.516  1.00  0.91           N  
ATOM    995  CA  VAL A 131     -13.184 -17.333 -20.418  1.00  0.93           C  
ATOM    996  C   VAL A 131     -13.261 -15.840 -20.727  1.00  0.94           C  
ATOM    997  CB  VAL A 131     -13.778 -17.620 -19.021  1.00  0.92           C  
ATOM    998  O   VAL A 131     -12.648 -15.024 -20.035  1.00  0.94           O  
ATOM    999  CG1 VAL A 131     -15.230 -17.151 -18.945  1.00  0.91           C  
ATOM   1000  CG2 VAL A 131     -13.676 -19.109 -18.694  1.00  0.91           C  
ATOM   1001  N   ALA A 132     -14.011 -15.467 -21.734  1.00  0.92           N  
ATOM   1002  CA  ALA A 132     -14.227 -14.088 -22.163  1.00  0.93           C  
ATOM   1003  C   ALA A 132     -15.715 -13.788 -22.319  1.00  0.90           C  
ATOM   1004  CB  ALA A 132     -13.492 -13.817 -23.474  1.00  0.90           C  
ATOM   1005  O   ALA A 132     -16.372 -14.326 -23.213  1.00  0.88           O  
ATOM   1006  N   ILE A 133     -16.192 -12.948 -21.474  1.00  0.92           N  
ATOM   1007  CA  ILE A 133     -17.580 -12.501 -21.497  1.00  0.93           C  
ATOM   1008  C   ILE A 133     -17.631 -10.978 -21.594  1.00  0.92           C  
ATOM   1009  CB  ILE A 133     -18.351 -12.985 -20.248  1.00  0.92           C  
ATOM   1010  O   ILE A 133     -17.263 -10.277 -20.648  1.00  0.91           O  
ATOM   1011  CG1 ILE A 133     -18.237 -14.507 -20.107  1.00  0.89           C  
ATOM   1012  CG2 ILE A 133     -19.817 -12.549 -20.316  1.00  0.88           C  
ATOM   1013  CD1 ILE A 133     -18.937 -15.069 -18.878  1.00  0.86           C  
ATOM   1014  N   GLY A 134     -18.154 -10.499 -22.783  1.00  0.92           N  
ATOM   1015  CA  GLY A 134     -18.249  -9.080 -23.087  1.00  0.92           C  
ATOM   1016  C   GLY A 134     -17.720  -8.729 -24.465  1.00  0.93           C  
ATOM   1017  O   GLY A 134     -17.016  -9.527 -25.087  1.00  0.91           O  
ATOM   1018  N   ASP A 135     -18.072  -7.499 -24.898  1.00  0.91           N  
ATOM   1019  CA  ASP A 135     -17.612  -6.993 -26.187  1.00  0.93           C  
ATOM   1020  C   ASP A 135     -16.103  -6.754 -26.176  1.00  0.93           C  
ATOM   1021  CB  ASP A 135     -18.346  -5.701 -26.550  1.00  0.90           C  
ATOM   1022  O   ASP A 135     -15.603  -5.946 -25.391  1.00  0.93           O  
ATOM   1023  CG  ASP A 135     -19.748  -5.945 -27.082  1.00  0.81           C  
ATOM   1024  OD1 ASP A 135     -20.175  -7.117 -27.161  1.00  0.79           O  
ATOM   1025  OD2 ASP A 135     -20.430  -4.957 -27.428  1.00  0.86           O  
ATOM   1026  N   GLY A 136     -15.333  -7.531 -27.047  1.00  0.91           N  
ATOM   1027  CA  GLY A 136     -13.897  -7.364 -27.208  1.00  0.93           C  
ATOM   1028  C   GLY A 136     -13.094  -7.986 -26.081  1.00  0.94           C  
ATOM   1029  O   GLY A 136     -11.887  -7.762 -25.974  1.00  0.94           O  
ATOM   1030  N   ALA A 137     -13.735  -8.736 -25.141  1.00  0.93           N  
ATOM   1031  CA  ALA A 137     -12.971  -9.408 -24.093  1.00  0.95           C  
ATOM   1032  C   ALA A 137     -11.949 -10.370 -24.690  1.00  0.94           C  
ATOM   1033  CB  ALA A 137     -13.909 -10.154 -23.146  1.00  0.94           C  
ATOM   1034  O   ALA A 137     -12.292 -11.214 -25.522  1.00  0.94           O  
ATOM   1035  N   LEU A 138     -10.714 -10.205 -24.311  1.00  0.93           N  
ATOM   1036  CA  LEU A 138      -9.566 -10.988 -24.756  1.00  0.94           C  
ATOM   1037  C   LEU A 138      -9.471 -10.999 -26.278  1.00  0.91           C  
ATOM   1038  CB  LEU A 138      -9.659 -12.423 -24.228  1.00  0.93           C  
ATOM   1039  O   LEU A 138      -9.054 -11.996 -26.871  1.00  0.86           O  
ATOM   1040  CG  LEU A 138      -9.328 -12.624 -22.749  1.00  0.93           C  
ATOM   1041  CD1 LEU A 138      -9.797 -13.998 -22.283  1.00  0.91           C  
ATOM   1042  CD2 LEU A 138      -7.832 -12.454 -22.507  1.00  0.91           C  
ATOM   1043  N   VAL A 139      -9.810  -9.979 -27.062  1.00  0.93           N  
ATOM   1044  CA  VAL A 139      -9.968  -9.914 -28.511  1.00  0.94           C  
ATOM   1045  C   VAL A 139      -8.635 -10.217 -29.191  1.00  0.92           C  
ATOM   1046  CB  VAL A 139     -10.496  -8.534 -28.963  1.00  0.92           C  
ATOM   1047  O   VAL A 139      -8.601 -10.839 -30.255  1.00  0.89           O  
ATOM   1048  CG1 VAL A 139      -9.499  -7.432 -28.610  1.00  0.77           C  
ATOM   1049  CG2 VAL A 139     -10.783  -8.538 -30.463  1.00  0.76           C  
ATOM   1050  N   ASN A 140      -7.510  -9.896 -28.582  1.00  0.94           N  
ATOM   1051  CA  ASN A 140      -6.185 -10.073 -29.168  1.00  0.94           C  
ATOM   1052  C   ASN A 140      -5.447 -11.251 -28.540  1.00  0.93           C  
ATOM   1053  CB  ASN A 140      -5.360  -8.792 -29.024  1.00  0.93           C  
ATOM   1054  O   ASN A 140      -4.285 -11.504 -28.861  1.00  0.92           O  
ATOM   1055  CG  ASN A 140      -5.883  -7.660 -29.887  1.00  0.91           C  
ATOM   1056  ND2 ASN A 140      -5.659  -6.428 -29.448  1.00  0.91           N  
ATOM   1057  OD1 ASN A 140      -6.485  -7.893 -30.939  1.00  0.89           O  
ATOM   1058  N   ASN A 141      -6.064 -11.996 -27.601  1.00  0.93           N  
ATOM   1059  CA  ASN A 141      -5.442 -13.176 -27.009  1.00  0.93           C  
ATOM   1060  C   ASN A 141      -5.149 -14.242 -28.061  1.00  0.90           C  
ATOM   1061  CB  ASN A 141      -6.326 -13.751 -25.901  1.00  0.92           C  
ATOM   1062  O   ASN A 141      -6.071 -14.826 -28.632  1.00  0.86           O  
ATOM   1063  CG  ASN A 141      -5.642 -14.858 -25.123  1.00  0.92           C  
ATOM   1064  ND2 ASN A 141      -6.138 -16.081 -25.270  1.00  0.91           N  
ATOM   1065  OD1 ASN A 141      -4.676 -14.616 -24.395  1.00  0.89           O  
ATOM   1066  N   THR A 142      -3.900 -14.583 -28.356  1.00  0.90           N  
ATOM   1067  CA  THR A 142      -3.501 -15.604 -29.318  1.00  0.89           C  
ATOM   1068  C   THR A 142      -3.013 -16.860 -28.603  1.00  0.88           C  
ATOM   1069  CB  THR A 142      -2.397 -15.084 -30.258  1.00  0.88           C  
ATOM   1070  O   THR A 142      -3.468 -17.967 -28.901  1.00  0.85           O  
ATOM   1071  CG2 THR A 142      -2.927 -13.987 -31.175  1.00  0.80           C  
ATOM   1072  OG1 THR A 142      -1.319 -14.558 -29.475  1.00  0.84           O  
ATOM   1073  N   LEU A 143      -2.158 -16.644 -27.603  1.00  0.87           N  
ATOM   1074  CA  LEU A 143      -1.401 -17.734 -26.997  1.00  0.88           C  
ATOM   1075  C   LEU A 143      -1.659 -17.806 -25.496  1.00  0.88           C  
ATOM   1076  CB  LEU A 143       0.097 -17.560 -27.262  1.00  0.87           C  
ATOM   1077  O   LEU A 143      -1.344 -18.811 -24.855  1.00  0.87           O  
ATOM   1078  CG  LEU A 143       0.532 -17.573 -28.728  1.00  0.85           C  
ATOM   1079  CD1 LEU A 143       2.031 -17.313 -28.838  1.00  0.82           C  
ATOM   1080  CD2 LEU A 143       0.165 -18.900 -29.383  1.00  0.82           C  
ATOM   1081  N   GLY A 144      -2.151 -16.763 -24.826  1.00  0.89           N  
ATOM   1082  CA  GLY A 144      -2.442 -16.734 -23.401  1.00  0.90           C  
ATOM   1083  C   GLY A 144      -3.416 -17.813 -22.969  1.00  0.90           C  
ATOM   1084  O   GLY A 144      -4.360 -18.131 -23.695  1.00  0.89           O  
ATOM   1085  N   HIS A 145      -3.288 -18.410 -21.782  1.00  0.89           N  
ATOM   1086  CA  HIS A 145      -4.140 -19.474 -21.264  1.00  0.90           C  
ATOM   1087  C   HIS A 145      -4.598 -19.169 -19.841  1.00  0.90           C  
ATOM   1088  CB  HIS A 145      -3.406 -20.815 -21.303  1.00  0.87           C  
ATOM   1089  O   HIS A 145      -3.967 -18.376 -19.138  1.00  0.89           O  
ATOM   1090  CG  HIS A 145      -2.055 -20.779 -20.664  1.00  0.77           C  
ATOM   1091  CD2 HIS A 145      -1.656 -21.093 -19.409  1.00  0.69           C  
ATOM   1092  ND1 HIS A 145      -0.923 -20.377 -21.339  1.00  0.67           N  
ATOM   1093  CE1 HIS A 145       0.117 -20.446 -20.524  1.00  0.68           C  
ATOM   1094  NE2 HIS A 145      -0.302 -20.878 -19.346  1.00  0.66           N  
ATOM   1095  N   TYR A 146      -5.730 -19.733 -19.359  1.00  0.89           N  
ATOM   1096  CA  TYR A 146      -6.338 -19.623 -18.037  1.00  0.91           C  
ATOM   1097  C   TYR A 146      -6.691 -18.176 -17.718  1.00  0.91           C  
ATOM   1098  CB  TYR A 146      -5.397 -20.180 -16.964  1.00  0.89           C  
ATOM   1099  O   TYR A 146      -6.675 -17.769 -16.554  1.00  0.91           O  
ATOM   1100  CG  TYR A 146      -5.053 -21.637 -17.156  1.00  0.87           C  
ATOM   1101  CD1 TYR A 146      -5.979 -22.636 -16.863  1.00  0.84           C  
ATOM   1102  CD2 TYR A 146      -3.802 -22.018 -17.628  1.00  0.85           C  
ATOM   1103  CE1 TYR A 146      -5.666 -23.980 -17.036  1.00  0.85           C  
ATOM   1104  CE2 TYR A 146      -3.477 -23.359 -17.805  1.00  0.86           C  
ATOM   1105  OH  TYR A 146      -4.099 -25.661 -17.680  1.00  0.78           O  
ATOM   1106  CZ  TYR A 146      -4.415 -24.331 -17.507  1.00  0.83           C  
ATOM   1107  N   ASN A 147      -6.904 -17.348 -18.736  1.00  0.93           N  
ATOM   1108  CA  ASN A 147      -7.397 -15.993 -18.511  1.00  0.95           C  
ATOM   1109  C   ASN A 147      -8.913 -15.968 -18.343  1.00  0.94           C  
ATOM   1110  CB  ASN A 147      -6.975 -15.071 -19.657  1.00  0.95           C  
ATOM   1111  O   ASN A 147      -9.632 -16.677 -19.049  1.00  0.94           O  
ATOM   1112  CG  ASN A 147      -5.469 -14.954 -19.789  1.00  0.94           C  
ATOM   1113  ND2 ASN A 147      -4.943 -15.337 -20.946  1.00  0.94           N  
ATOM   1114  OD1 ASN A 147      -4.783 -14.525 -18.857  1.00  0.94           O  
ATOM   1115  N   ILE A 148      -9.412 -15.186 -17.407  1.00  0.96           N  
ATOM   1116  CA  ILE A 148     -10.821 -14.865 -17.206  1.00  0.97           C  
ATOM   1117  C   ILE A 148     -11.043 -13.368 -17.405  1.00  0.97           C  
ATOM   1118  CB  ILE A 148     -11.305 -15.298 -15.804  1.00  0.96           C  
ATOM   1119  O   ILE A 148     -10.479 -12.548 -16.675  1.00  0.97           O  
ATOM   1120  CG1 ILE A 148     -11.102 -16.805 -15.610  1.00  0.94           C  
ATOM   1121  CG2 ILE A 148     -12.772 -14.912 -15.596  1.00  0.93           C  
ATOM   1122  CD1 ILE A 148     -11.403 -17.294 -14.200  1.00  0.90           C  
ATOM   1123  N   ALA A 149     -11.860 -13.005 -18.367  1.00  0.96           N  
ATOM   1124  CA  ALA A 149     -12.239 -11.632 -18.692  1.00  0.97           C  
ATOM   1125  C   ALA A 149     -13.756 -11.481 -18.749  1.00  0.95           C  
ATOM   1126  CB  ALA A 149     -11.614 -11.208 -20.019  1.00  0.95           C  
ATOM   1127  O   ALA A 149     -14.407 -12.024 -19.645  1.00  0.94           O  
ATOM   1128  N   VAL A 150     -14.267 -10.741 -17.801  1.00  0.96           N  
ATOM   1129  CA  VAL A 150     -15.692 -10.435 -17.744  1.00  0.96           C  
ATOM   1130  C   VAL A 150     -15.897  -8.922 -17.767  1.00  0.95           C  
ATOM   1131  CB  VAL A 150     -16.353 -11.043 -16.486  1.00  0.96           C  
ATOM   1132  O   VAL A 150     -15.622  -8.237 -16.780  1.00  0.94           O  
ATOM   1133  CG1 VAL A 150     -17.857 -10.776 -16.484  1.00  0.94           C  
ATOM   1134  CG2 VAL A 150     -16.073 -12.543 -16.409  1.00  0.93           C  
ATOM   1135  N   GLY A 151     -16.467  -8.449 -18.884  1.00  0.95           N  
ATOM   1136  CA  GLY A 151     -16.709  -7.038 -19.141  1.00  0.96           C  
ATOM   1137  C   GLY A 151     -16.209  -6.585 -20.499  1.00  0.96           C  
ATOM   1138  O   GLY A 151     -15.397  -7.268 -21.128  1.00  0.95           O  
ATOM   1139  N   ASP A 152     -16.676  -5.382 -20.914  1.00  0.94           N  
ATOM   1140  CA  ASP A 152     -16.272  -4.786 -22.184  1.00  0.95           C  
ATOM   1141  C   ASP A 152     -14.778  -4.470 -22.191  1.00  0.95           C  
ATOM   1142  CB  ASP A 152     -17.079  -3.516 -22.461  1.00  0.92           C  
ATOM   1143  O   ASP A 152     -14.273  -3.809 -21.281  1.00  0.95           O  
ATOM   1144  CG  ASP A 152     -18.578  -3.760 -22.488  1.00  0.81           C  
ATOM   1145  OD1 ASP A 152     -19.006  -4.893 -22.797  1.00  0.79           O  
ATOM   1146  OD2 ASP A 152     -19.337  -2.809 -22.201  1.00  0.86           O  
ATOM   1147  N   GLU A 153     -14.033  -5.064 -23.221  1.00  0.93           N  
ATOM   1148  CA  GLU A 153     -12.617  -4.859 -23.513  1.00  0.94           C  
ATOM   1149  C   GLU A 153     -11.744  -5.277 -22.334  1.00  0.95           C  
ATOM   1150  CB  GLU A 153     -12.349  -3.395 -23.873  1.00  0.92           C  
ATOM   1151  O   GLU A 153     -10.619  -4.796 -22.186  1.00  0.94           O  
ATOM   1152  CG  GLU A 153     -13.079  -2.925 -25.123  1.00  0.87           C  
ATOM   1153  CD  GLU A 153     -12.589  -1.579 -25.633  1.00  0.82           C  
ATOM   1154  OE1 GLU A 153     -12.044  -0.788 -24.831  1.00  0.85           O  
ATOM   1155  OE2 GLU A 153     -12.753  -1.314 -26.845  1.00  0.85           O  
ATOM   1156  N   ALA A 154     -12.282  -6.181 -21.391  1.00  0.95           N  
ATOM   1157  CA  ALA A 154     -11.433  -6.772 -20.359  1.00  0.96           C  
ATOM   1158  C   ALA A 154     -10.308  -7.595 -20.980  1.00  0.95           C  
ATOM   1159  CB  ALA A 154     -12.265  -7.638 -19.417  1.00  0.96           C  
ATOM   1160  O   ALA A 154     -10.556  -8.462 -21.821  1.00  0.95           O  
ATOM   1161  N   LEU A 155      -9.077  -7.279 -20.622  1.00  0.94           N  
ATOM   1162  CA  LEU A 155      -7.849  -7.909 -21.094  1.00  0.94           C  
ATOM   1163  C   LEU A 155      -7.734  -7.806 -22.611  1.00  0.92           C  
ATOM   1164  CB  LEU A 155      -7.800  -9.377 -20.665  1.00  0.94           C  
ATOM   1165  O   LEU A 155      -7.219  -8.718 -23.262  1.00  0.88           O  
ATOM   1166  CG  LEU A 155      -7.405  -9.646 -19.211  1.00  0.94           C  
ATOM   1167  CD1 LEU A 155      -7.758 -11.078 -18.823  1.00  0.92           C  
ATOM   1168  CD2 LEU A 155      -5.918  -9.381 -19.003  1.00  0.92           C  
ATOM   1169  N   ARG A 156      -8.207  -6.732 -23.295  1.00  0.94           N  
ATOM   1170  CA  ARG A 156      -8.330  -6.519 -24.734  1.00  0.94           C  
ATOM   1171  C   ARG A 156      -7.019  -6.828 -25.447  1.00  0.92           C  
ATOM   1172  CB  ARG A 156      -8.762  -5.081 -25.030  1.00  0.93           C  
ATOM   1173  O   ARG A 156      -7.006  -7.538 -26.455  1.00  0.89           O  
ATOM   1174  CG  ARG A 156      -8.934  -4.782 -26.510  1.00  0.90           C  
ATOM   1175  CD  ARG A 156      -9.053  -3.288 -26.774  1.00  0.86           C  
ATOM   1176  NE  ARG A 156      -7.784  -2.599 -26.557  1.00  0.89           N  
ATOM   1177  NH1 ARG A 156      -8.734  -0.525 -26.192  1.00  0.82           N  
ATOM   1178  NH2 ARG A 156      -6.458  -0.779 -26.107  1.00  0.78           N  
ATOM   1179  CZ  ARG A 156      -7.662  -1.303 -26.286  1.00  0.85           C  
ATOM   1180  N   ASP A 157      -5.930  -6.408 -24.938  1.00  0.92           N  
ATOM   1181  CA  ASP A 157      -4.651  -6.438 -25.640  1.00  0.93           C  
ATOM   1182  C   ASP A 157      -3.785  -7.597 -25.154  1.00  0.92           C  
ATOM   1183  CB  ASP A 157      -3.908  -5.113 -25.457  1.00  0.91           C  
ATOM   1184  O   ASP A 157      -2.618  -7.710 -25.537  1.00  0.90           O  
ATOM   1185  CG  ASP A 157      -4.577  -3.954 -26.176  1.00  0.88           C  
ATOM   1186  OD1 ASP A 157      -5.471  -4.191 -27.015  1.00  0.84           O  
ATOM   1187  OD2 ASP A 157      -4.203  -2.793 -25.901  1.00  0.87           O  
ATOM   1188  N   ASN A 158      -4.338  -8.516 -24.328  1.00  0.92           N  
ATOM   1189  CA  ASN A 158      -3.614  -9.713 -23.914  1.00  0.93           C  
ATOM   1190  C   ASN A 158      -3.253 -10.591 -25.109  1.00  0.88           C  
ATOM   1191  CB  ASN A 158      -4.432 -10.510 -22.896  1.00  0.92           C  
ATOM   1192  O   ASN A 158      -4.138 -11.098 -25.801  1.00  0.83           O  
ATOM   1193  CG  ASN A 158      -3.631 -11.622 -22.246  1.00  0.89           C  
ATOM   1194  ND2 ASN A 158      -3.884 -12.856 -22.664  1.00  0.86           N  
ATOM   1195  OD1 ASN A 158      -2.794 -11.373 -21.375  1.00  0.83           O  
ATOM   1196  N   ILE A 159      -2.005 -10.806 -25.483  1.00  0.90           N  
ATOM   1197  CA  ILE A 159      -1.555 -11.624 -26.604  1.00  0.91           C  
ATOM   1198  C   ILE A 159      -1.042 -12.967 -26.090  1.00  0.85           C  
ATOM   1199  CB  ILE A 159      -0.457 -10.907 -27.422  1.00  0.88           C  
ATOM   1200  O   ILE A 159      -1.172 -13.989 -26.768  1.00  0.80           O  
ATOM   1201  CG1 ILE A 159      -0.982  -9.576 -27.970  1.00  0.74           C  
ATOM   1202  CG2 ILE A 159       0.046 -11.806 -28.555  1.00  0.71           C  
ATOM   1203  CD1 ILE A 159       0.101  -8.668 -28.535  1.00  0.71           C  
ATOM   1204  N   GLY A 160      -0.619 -13.050 -24.863  1.00  0.87           N  
ATOM   1205  CA  GLY A 160       0.169 -14.182 -24.401  1.00  0.87           C  
ATOM   1206  C   GLY A 160       1.454 -14.373 -25.183  1.00  0.81           C  
ATOM   1207  O   GLY A 160       1.617 -13.811 -26.268  1.00  0.75           O  
ATOM   1208  N   SER A 161       2.461 -14.919 -24.718  1.00  0.84           N  
ATOM   1209  CA  SER A 161       3.681 -15.284 -25.430  1.00  0.84           C  
ATOM   1210  C   SER A 161       4.215 -16.632 -24.957  1.00  0.81           C  
ATOM   1211  CB  SER A 161       4.753 -14.209 -25.245  1.00  0.81           C  
ATOM   1212  O   SER A 161       4.202 -16.925 -23.760  1.00  0.76           O  
ATOM   1213  OG  SER A 161       5.958 -14.583 -25.891  1.00  0.73           O  
ATOM   1214  N   ARG A 162       4.714 -17.440 -25.916  1.00  0.72           N  
ATOM   1215  CA  ARG A 162       5.537 -18.613 -25.638  1.00  0.71           C  
ATOM   1216  C   ARG A 162       7.021 -18.269 -25.708  1.00  0.69           C  
ATOM   1217  CB  ARG A 162       5.214 -19.742 -26.618  1.00  0.67           C  
ATOM   1218  O   ARG A 162       7.651 -18.424 -26.756  1.00  0.65           O  
ATOM   1219  CG  ARG A 162       3.969 -20.536 -26.255  1.00  0.64           C  
ATOM   1220  CD  ARG A 162       3.812 -21.771 -27.131  1.00  0.64           C  
ATOM   1221  NE  ARG A 162       2.597 -22.512 -26.805  1.00  0.53           N  
ATOM   1222  NH1 ARG A 162       3.185 -24.405 -27.991  1.00  0.43           N  
ATOM   1223  NH2 ARG A 162       1.190 -24.326 -26.865  1.00  0.39           N  
ATOM   1224  CZ  ARG A 162       2.327 -23.746 -27.221  1.00  0.59           C  
ATOM   1225  N   ASN A 163       7.400 -17.194 -25.069  1.00  0.67           N  
ATOM   1226  CA  ASN A 163       8.841 -16.964 -25.064  1.00  0.68           C  
ATOM   1227  C   ASN A 163       9.546 -17.845 -24.037  1.00  0.66           C  
ATOM   1228  CB  ASN A 163       9.148 -15.489 -24.799  1.00  0.62           C  
ATOM   1229  O   ASN A 163       9.662 -17.472 -22.868  1.00  0.61           O  
ATOM   1230  CG  ASN A 163       8.869 -14.609 -26.001  1.00  0.59           C  
ATOM   1231  ND2 ASN A 163       8.804 -13.302 -25.777  1.00  0.60           N  
ATOM   1232  OD1 ASN A 163       8.711 -15.100 -27.122  1.00  0.58           O  
ATOM   1233  N   GLY A 164      10.046 -19.113 -24.434  1.00  0.62           N  
ATOM   1234  CA  GLY A 164      10.843 -20.107 -23.734  1.00  0.65           C  
ATOM   1235  C   GLY A 164      10.062 -20.857 -22.671  1.00  0.61           C  
ATOM   1236  O   GLY A 164       8.858 -21.078 -22.818  1.00  0.56           O  
ATOM   1237  N   ASP A 165      10.779 -21.386 -21.566  1.00  0.56           N  
ATOM   1238  CA  ASP A 165      10.344 -22.249 -20.473  1.00  0.58           C  
ATOM   1239  C   ASP A 165       9.282 -21.560 -19.619  1.00  0.56           C  
ATOM   1240  CB  ASP A 165      11.535 -22.656 -19.603  1.00  0.50           C  
ATOM   1241  O   ASP A 165       8.576 -22.215 -18.849  1.00  0.53           O  
ATOM   1242  CG  ASP A 165      12.372 -23.761 -20.223  1.00  0.47           C  
ATOM   1243  OD1 ASP A 165      11.873 -24.475 -21.119  1.00  0.48           O  
ATOM   1244  OD2 ASP A 165      13.541 -23.921 -19.809  1.00  0.56           O  
ATOM   1245  N   SER A 166       9.189 -20.162 -19.798  1.00  0.62           N  
ATOM   1246  CA  SER A 166       8.165 -19.494 -19.002  1.00  0.60           C  
ATOM   1247  C   SER A 166       6.850 -19.389 -19.768  1.00  0.61           C  
ATOM   1248  CB  SER A 166       8.634 -18.100 -18.585  1.00  0.55           C  
ATOM   1249  O   SER A 166       6.604 -18.395 -20.455  1.00  0.56           O  
ATOM   1250  OG  SER A 166       8.820 -17.271 -19.720  1.00  0.53           O  
ATOM   1251  N   THR A 167       6.098 -20.462 -19.838  1.00  0.59           N  
ATOM   1252  CA  THR A 167       4.782 -20.783 -20.379  1.00  0.60           C  
ATOM   1253  C   THR A 167       3.738 -19.781 -19.895  1.00  0.62           C  
ATOM   1254  CB  THR A 167       4.350 -22.208 -19.988  1.00  0.51           C  
ATOM   1255  O   THR A 167       2.549 -19.924 -20.189  1.00  0.58           O  
ATOM   1256  CG2 THR A 167       5.211 -23.256 -20.686  1.00  0.40           C  
ATOM   1257  OG1 THR A 167       4.479 -22.368 -18.570  1.00  0.41           O  
ATOM   1258  N   ASP A 168       4.143 -18.705 -19.214  1.00  0.76           N  
ATOM   1259  CA  ASP A 168       3.082 -18.063 -18.444  1.00  0.79           C  
ATOM   1260  C   ASP A 168       2.843 -16.633 -18.923  1.00  0.81           C  
ATOM   1261  CB  ASP A 168       3.423 -18.069 -16.952  1.00  0.72           C  
ATOM   1262  O   ASP A 168       1.890 -15.980 -18.493  1.00  0.78           O  
ATOM   1263  CG  ASP A 168       3.173 -19.413 -16.292  1.00  0.66           C  
ATOM   1264  OD1 ASP A 168       2.356 -20.204 -16.809  1.00  0.63           O  
ATOM   1265  OD2 ASP A 168       3.798 -19.682 -15.243  1.00  0.70           O  
ATOM   1266  N   ASN A 169       3.622 -16.102 -19.817  1.00  0.84           N  
ATOM   1267  CA  ASN A 169       3.423 -14.708 -20.199  1.00  0.88           C  
ATOM   1268  C   ASN A 169       2.028 -14.478 -20.772  1.00  0.88           C  
ATOM   1269  CB  ASN A 169       4.490 -14.269 -21.204  1.00  0.83           C  
ATOM   1270  O   ASN A 169       1.620 -15.157 -21.716  1.00  0.86           O  
ATOM   1271  CG  ASN A 169       5.860 -14.119 -20.574  1.00  0.75           C  
ATOM   1272  ND2 ASN A 169       6.900 -14.152 -21.399  1.00  0.75           N  
ATOM   1273  OD1 ASN A 169       5.984 -13.976 -19.355  1.00  0.72           O  
ATOM   1274  N   GLY A 170       1.299 -13.465 -20.249  1.00  0.90           N  
ATOM   1275  CA  GLY A 170      -0.065 -13.130 -20.628  1.00  0.92           C  
ATOM   1276  C   GLY A 170      -1.084 -14.144 -20.145  1.00  0.91           C  
ATOM   1277  O   GLY A 170      -2.211 -14.184 -20.643  1.00  0.90           O  
ATOM   1278  N   SER A 171      -0.771 -15.012 -19.182  1.00  0.90           N  
ATOM   1279  CA  SER A 171      -1.608 -16.123 -18.739  1.00  0.92           C  
ATOM   1280  C   SER A 171      -2.063 -15.931 -17.296  1.00  0.92           C  
ATOM   1281  CB  SER A 171      -0.855 -17.447 -18.873  1.00  0.89           C  
ATOM   1282  O   SER A 171      -1.473 -15.145 -16.552  1.00  0.91           O  
ATOM   1283  OG  SER A 171      -0.577 -17.733 -20.233  1.00  0.79           O  
ATOM   1284  N   ARG A 172      -3.223 -16.587 -16.866  1.00  0.91           N  
ATOM   1285  CA  ARG A 172      -3.734 -16.704 -15.504  1.00  0.93           C  
ATOM   1286  C   ARG A 172      -4.157 -15.343 -14.959  1.00  0.93           C  
ATOM   1287  CB  ARG A 172      -2.683 -17.332 -14.586  1.00  0.91           C  
ATOM   1288  O   ARG A 172      -4.058 -15.093 -13.756  1.00  0.93           O  
ATOM   1289  CG  ARG A 172      -2.251 -18.727 -15.008  1.00  0.86           C  
ATOM   1290  CD  ARG A 172      -1.166 -19.282 -14.097  1.00  0.84           C  
ATOM   1291  NE  ARG A 172      -0.713 -20.598 -14.537  1.00  0.84           N  
ATOM   1292  NH1 ARG A 172       0.719 -20.930 -12.755  1.00  0.75           N  
ATOM   1293  NH2 ARG A 172       0.514 -22.534 -14.380  1.00  0.70           N  
ATOM   1294  CZ  ARG A 172       0.172 -21.351 -13.890  1.00  0.79           C  
ATOM   1295  N   ASN A 173      -4.543 -14.480 -15.813  1.00  0.94           N  
ATOM   1296  CA  ASN A 173      -5.116 -13.200 -15.411  1.00  0.95           C  
ATOM   1297  C   ASN A 173      -6.622 -13.305 -15.187  1.00  0.95           C  
ATOM   1298  CB  ASN A 173      -4.808 -12.123 -16.454  1.00  0.95           C  
ATOM   1299  O   ASN A 173      -7.318 -13.996 -15.933  1.00  0.94           O  
ATOM   1300  CG  ASN A 173      -3.320 -11.909 -16.651  1.00  0.95           C  
ATOM   1301  ND2 ASN A 173      -2.842 -12.154 -17.865  1.00  0.94           N  
ATOM   1302  OD1 ASN A 173      -2.607 -11.528 -15.719  1.00  0.94           O  
ATOM   1303  N   THR A 174      -7.172 -12.672 -14.160  1.00  0.96           N  
ATOM   1304  CA  THR A 174      -8.596 -12.501 -13.890  1.00  0.97           C  
ATOM   1305  C   THR A 174      -8.977 -11.024 -13.917  1.00  0.97           C  
ATOM   1306  CB  THR A 174      -8.983 -13.109 -12.529  1.00  0.96           C  
ATOM   1307  O   THR A 174      -8.504 -10.239 -13.092  1.00  0.97           O  
ATOM   1308  CG2 THR A 174     -10.478 -12.959 -12.265  1.00  0.94           C  
ATOM   1309  OG1 THR A 174      -8.645 -14.501 -12.521  1.00  0.95           O  
ATOM   1310  N   ALA A 175      -9.811 -10.640 -14.836  1.00  0.97           N  
ATOM   1311  CA  ALA A 175     -10.297  -9.278 -15.040  1.00  0.97           C  
ATOM   1312  C   ALA A 175     -11.822  -9.235 -15.042  1.00  0.96           C  
ATOM   1313  CB  ALA A 175      -9.750  -8.708 -16.346  1.00  0.96           C  
ATOM   1314  O   ALA A 175     -12.465  -9.825 -15.913  1.00  0.95           O  
ATOM   1315  N   VAL A 176     -12.385  -8.514 -14.100  1.00  0.96           N  
ATOM   1316  CA  VAL A 176     -13.830  -8.339 -13.991  1.00  0.97           C  
ATOM   1317  C   VAL A 176     -14.169  -6.850 -13.953  1.00  0.95           C  
ATOM   1318  CB  VAL A 176     -14.394  -9.046 -12.739  1.00  0.96           C  
ATOM   1319  O   VAL A 176     -13.869  -6.164 -12.973  1.00  0.94           O  
ATOM   1320  CG1 VAL A 176     -15.914  -8.900 -12.675  1.00  0.95           C  
ATOM   1321  CG2 VAL A 176     -13.996 -10.521 -12.735  1.00  0.94           C  
ATOM   1322  N   GLY A 177     -14.861  -6.375 -14.993  1.00  0.96           N  
ATOM   1323  CA  GLY A 177     -15.244  -4.989 -15.209  1.00  0.97           C  
ATOM   1324  C   GLY A 177     -14.841  -4.465 -16.575  1.00  0.96           C  
ATOM   1325  O   GLY A 177     -13.993  -5.056 -17.246  1.00  0.95           O  
ATOM   1326  N   SER A 178     -15.436  -3.318 -16.959  1.00  0.94           N  
ATOM   1327  CA  SER A 178     -15.140  -2.702 -18.248  1.00  0.95           C  
ATOM   1328  C   SER A 178     -13.736  -2.108 -18.269  1.00  0.95           C  
ATOM   1329  CB  SER A 178     -16.167  -1.616 -18.572  1.00  0.92           C  
ATOM   1330  O   SER A 178     -13.336  -1.414 -17.332  1.00  0.94           O  
ATOM   1331  OG  SER A 178     -15.863  -0.989 -19.806  1.00  0.78           O  
ATOM   1332  N   ASN A 179     -12.969  -2.408 -19.351  1.00  0.92           N  
ATOM   1333  CA  ASN A 179     -11.610  -1.942 -19.609  1.00  0.93           C  
ATOM   1334  C   ASN A 179     -10.644  -2.401 -18.520  1.00  0.94           C  
ATOM   1335  CB  ASN A 179     -11.580  -0.418 -19.738  1.00  0.91           C  
ATOM   1336  O   ASN A 179      -9.605  -1.775 -18.302  1.00  0.93           O  
ATOM   1337  CG  ASN A 179     -12.366   0.082 -20.934  1.00  0.86           C  
ATOM   1338  ND2 ASN A 179     -13.402   0.871 -20.675  1.00  0.85           N  
ATOM   1339  OD1 ASN A 179     -12.044  -0.238 -22.082  1.00  0.82           O  
ATOM   1340  N   THR A 180     -11.000  -3.475 -17.694  1.00  0.93           N  
ATOM   1341  CA  THR A 180     -10.106  -4.041 -16.689  1.00  0.95           C  
ATOM   1342  C   THR A 180      -8.922  -4.740 -17.352  1.00  0.93           C  
ATOM   1343  CB  THR A 180     -10.849  -5.035 -15.778  1.00  0.93           C  
ATOM   1344  O   THR A 180      -9.106  -5.602 -18.213  1.00  0.92           O  
ATOM   1345  CG2 THR A 180      -9.918  -5.603 -14.710  1.00  0.88           C  
ATOM   1346  OG1 THR A 180     -11.940  -4.364 -15.137  1.00  0.91           O  
ATOM   1347  N   MET A 181      -7.721  -4.279 -17.026  1.00  0.92           N  
ATOM   1348  CA  MET A 181      -6.446  -4.758 -17.554  1.00  0.93           C  
ATOM   1349  C   MET A 181      -6.414  -4.654 -19.075  1.00  0.91           C  
ATOM   1350  CB  MET A 181      -6.194  -6.204 -17.123  1.00  0.92           C  
ATOM   1351  O   MET A 181      -5.809  -5.492 -19.746  1.00  0.88           O  
ATOM   1352  CG  MET A 181      -6.033  -6.377 -15.621  1.00  0.90           C  
ATOM   1353  SD  MET A 181      -5.548  -8.085 -15.158  1.00  0.92           S  
ATOM   1354  CE  MET A 181      -7.181  -8.872 -15.084  1.00  0.86           C  
ATOM   1355  N   CYS A 182      -7.058  -3.665 -19.698  1.00  0.93           N  
ATOM   1356  CA  CYS A 182      -7.308  -3.499 -21.125  1.00  0.93           C  
ATOM   1357  C   CYS A 182      -6.009  -3.568 -21.919  1.00  0.92           C  
ATOM   1358  CB  CYS A 182      -8.011  -2.169 -21.395  1.00  0.91           C  
ATOM   1359  O   CYS A 182      -5.954  -4.200 -22.975  1.00  0.90           O  
ATOM   1360  SG  CYS A 182      -8.351  -1.867 -23.143  1.00  0.84           S  
ATOM   1361  N   TYR A 183      -4.901  -3.137 -21.450  1.00  0.90           N  
ATOM   1362  CA  TYR A 183      -3.640  -3.045 -22.177  1.00  0.91           C  
ATOM   1363  C   TYR A 183      -2.647  -4.090 -21.681  1.00  0.90           C  
ATOM   1364  CB  TYR A 183      -3.038  -1.644 -22.036  1.00  0.89           C  
ATOM   1365  O   TYR A 183      -1.463  -4.041 -22.022  1.00  0.89           O  
ATOM   1366  CG  TYR A 183      -3.864  -0.560 -22.685  1.00  0.87           C  
ATOM   1367  CD1 TYR A 183      -4.053  -0.534 -24.065  1.00  0.84           C  
ATOM   1368  CD2 TYR A 183      -4.456   0.439 -21.920  1.00  0.84           C  
ATOM   1369  CE1 TYR A 183      -4.812   0.464 -24.668  1.00  0.84           C  
ATOM   1370  CE2 TYR A 183      -5.217   1.442 -22.512  1.00  0.85           C  
ATOM   1371  OH  TYR A 183      -6.142   2.436 -24.476  1.00  0.76           O  
ATOM   1372  CZ  TYR A 183      -5.390   1.446 -23.884  1.00  0.82           C  
ATOM   1373  N   ASN A 184      -3.075  -4.998 -20.806  1.00  0.92           N  
ATOM   1374  CA  ASN A 184      -2.226  -6.118 -20.414  1.00  0.92           C  
ATOM   1375  C   ASN A 184      -1.839  -6.975 -21.616  1.00  0.91           C  
ATOM   1376  CB  ASN A 184      -2.921  -6.974 -19.353  1.00  0.92           C  
ATOM   1377  O   ASN A 184      -2.687  -7.653 -22.199  1.00  0.89           O  
ATOM   1378  CG  ASN A 184      -2.019  -8.058 -18.795  1.00  0.90           C  
ATOM   1379  ND2 ASN A 184      -2.291  -9.304 -19.165  1.00  0.90           N  
ATOM   1380  OD1 ASN A 184      -1.087  -7.777 -18.037  1.00  0.88           O  
ATOM   1381  N   THR A 185      -0.573  -7.005 -22.043  1.00  0.91           N  
ATOM   1382  CA  THR A 185      -0.105  -7.773 -23.192  1.00  0.91           C  
ATOM   1383  C   THR A 185       0.467  -9.116 -22.748  1.00  0.90           C  
ATOM   1384  CB  THR A 185       0.960  -6.995 -23.987  1.00  0.89           C  
ATOM   1385  O   THR A 185      -0.140 -10.163 -22.982  1.00  0.87           O  
ATOM   1386  CG2 THR A 185       0.367  -5.743 -24.623  1.00  0.79           C  
ATOM   1387  OG1 THR A 185       2.022  -6.612 -23.104  1.00  0.83           O  
ATOM   1388  N   THR A 186       1.500  -9.064 -21.912  1.00  0.89           N  
ATOM   1389  CA  THR A 186       2.225 -10.263 -21.505  1.00  0.90           C  
ATOM   1390  C   THR A 186       2.260 -10.384 -19.984  1.00  0.89           C  
ATOM   1391  CB  THR A 186       3.663 -10.259 -22.056  1.00  0.88           C  
ATOM   1392  O   THR A 186       2.887 -11.298 -19.444  1.00  0.87           O  
ATOM   1393  CG2 THR A 186       3.670 -10.356 -23.578  1.00  0.83           C  
ATOM   1394  OG1 THR A 186       4.316  -9.045 -21.663  1.00  0.86           O  
ATOM   1395  N   GLY A 187       1.714  -9.459 -19.223  1.00  0.90           N  
ATOM   1396  CA  GLY A 187       1.577  -9.606 -17.782  1.00  0.91           C  
ATOM   1397  C   GLY A 187       0.826 -10.861 -17.380  1.00  0.92           C  
ATOM   1398  O   GLY A 187      -0.088 -11.297 -18.083  1.00  0.91           O  
ATOM   1399  N   TYR A 188       1.214 -11.516 -16.240  1.00  0.90           N  
ATOM   1400  CA  TYR A 188       0.605 -12.794 -15.892  1.00  0.92           C  
ATOM   1401  C   TYR A 188       0.270 -12.852 -14.406  1.00  0.92           C  
ATOM   1402  CB  TYR A 188       1.536 -13.952 -16.262  1.00  0.90           C  
ATOM   1403  O   TYR A 188       0.831 -12.099 -13.607  1.00  0.91           O  
ATOM   1404  CG  TYR A 188       2.860 -13.923 -15.538  1.00  0.86           C  
ATOM   1405  CD1 TYR A 188       3.941 -13.210 -16.051  1.00  0.80           C  
ATOM   1406  CD2 TYR A 188       3.033 -14.608 -14.340  1.00  0.82           C  
ATOM   1407  CE1 TYR A 188       5.164 -13.181 -15.387  1.00  0.82           C  
ATOM   1408  CE2 TYR A 188       4.250 -14.586 -13.668  1.00  0.82           C  
ATOM   1409  OH  TYR A 188       6.516 -13.846 -13.537  1.00  0.63           O  
ATOM   1410  CZ  TYR A 188       5.308 -13.871 -14.198  1.00  0.81           C  
ATOM   1411  N   CYS A 189      -0.735 -13.632 -13.962  1.00  0.91           N  
ATOM   1412  CA  CYS A 189      -1.182 -13.901 -12.600  1.00  0.93           C  
ATOM   1413  C   CYS A 189      -1.708 -12.632 -11.938  1.00  0.93           C  
ATOM   1414  CB  CYS A 189      -0.042 -14.486 -11.767  1.00  0.90           C  
ATOM   1415  O   CYS A 189      -1.615 -12.479 -10.719  1.00  0.92           O  
ATOM   1416  SG  CYS A 189       0.442 -16.153 -12.265  1.00  0.92           S  
ATOM   1417  N   ASN A 190      -2.219 -11.719 -12.702  1.00  0.93           N  
ATOM   1418  CA  ASN A 190      -2.876 -10.526 -12.177  1.00  0.95           C  
ATOM   1419  C   ASN A 190      -4.353 -10.780 -11.892  1.00  0.94           C  
ATOM   1420  CB  ASN A 190      -2.716  -9.354 -13.148  1.00  0.94           C  
ATOM   1421  O   ASN A 190      -5.004 -11.548 -12.603  1.00  0.94           O  
ATOM   1422  CG  ASN A 190      -1.264  -9.012 -13.417  1.00  0.94           C  
ATOM   1423  ND2 ASN A 190      -0.830  -9.201 -14.658  1.00  0.94           N  
ATOM   1424  OD1 ASN A 190      -0.538  -8.582 -12.517  1.00  0.93           O  
ATOM   1425  N   THR A 191      -4.942 -10.160 -10.851  1.00  0.95           N  
ATOM   1426  CA  THR A 191      -6.361 -10.125 -10.512  1.00  0.97           C  
ATOM   1427  C   THR A 191      -6.858  -8.685 -10.414  1.00  0.97           C  
ATOM   1428  CB  THR A 191      -6.637 -10.858  -9.187  1.00  0.95           C  
ATOM   1429  O   THR A 191      -6.354  -7.903  -9.606  1.00  0.97           O  
ATOM   1430  CG2 THR A 191      -8.126 -10.855  -8.856  1.00  0.92           C  
ATOM   1431  OG1 THR A 191      -6.186 -12.214  -9.294  1.00  0.94           O  
ATOM   1432  N   ALA A 192      -7.860  -8.337 -11.196  1.00  0.96           N  
ATOM   1433  CA  ALA A 192      -8.413  -6.985 -11.196  1.00  0.96           C  
ATOM   1434  C   ALA A 192      -9.938  -7.017 -11.236  1.00  0.96           C  
ATOM   1435  CB  ALA A 192      -7.869  -6.188 -12.380  1.00  0.95           C  
ATOM   1436  O   ALA A 192     -10.530  -7.736 -12.044  1.00  0.95           O  
ATOM   1437  N   MET A 193     -10.525  -6.283 -10.361  1.00  0.96           N  
ATOM   1438  CA  MET A 193     -11.976  -6.134 -10.304  1.00  0.97           C  
ATOM   1439  C   MET A 193     -12.367  -4.667 -10.156  1.00  0.95           C  
ATOM   1440  CB  MET A 193     -12.556  -6.949  -9.147  1.00  0.95           C  
ATOM   1441  O   MET A 193     -12.066  -4.040  -9.139  1.00  0.94           O  
ATOM   1442  CG  MET A 193     -14.073  -6.904  -9.065  1.00  0.86           C  
ATOM   1443  SD  MET A 193     -14.729  -7.866  -7.647  1.00  0.87           S  
ATOM   1444  CE  MET A 193     -14.201  -9.536  -8.121  1.00  0.78           C  
ATOM   1445  N   GLY A 194     -13.095  -4.149 -11.151  1.00  0.96           N  
ATOM   1446  CA  GLY A 194     -13.541  -2.768 -11.239  1.00  0.96           C  
ATOM   1447  C   GLY A 194     -13.272  -2.139 -12.593  1.00  0.96           C  
ATOM   1448  O   GLY A 194     -12.400  -2.597 -13.334  1.00  0.95           O  
ATOM   1449  N   ARG A 195     -13.975  -1.056 -12.891  1.00  0.92           N  
ATOM   1450  CA  ARG A 195     -13.771  -0.327 -14.139  1.00  0.94           C  
ATOM   1451  C   ARG A 195     -12.371   0.273 -14.199  1.00  0.93           C  
ATOM   1452  CB  ARG A 195     -14.821   0.775 -14.296  1.00  0.92           C  
ATOM   1453  O   ARG A 195     -11.969   1.017 -13.302  1.00  0.92           O  
ATOM   1454  CG  ARG A 195     -14.692   1.568 -15.586  1.00  0.89           C  
ATOM   1455  CD  ARG A 195     -15.772   2.635 -15.703  1.00  0.87           C  
ATOM   1456  NE  ARG A 195     -15.616   3.430 -16.917  1.00  0.89           N  
ATOM   1457  NH1 ARG A 195     -17.223   4.990 -16.350  1.00  0.84           N  
ATOM   1458  NH2 ARG A 195     -16.086   5.177 -18.332  1.00  0.81           N  
ATOM   1459  CZ  ARG A 195     -16.308   4.531 -17.197  1.00  0.85           C  
ATOM   1460  N   ASN A 196     -11.595  -0.079 -15.277  1.00  0.91           N  
ATOM   1461  CA  ASN A 196     -10.254   0.427 -15.547  1.00  0.92           C  
ATOM   1462  C   ASN A 196      -9.262  -0.014 -14.475  1.00  0.92           C  
ATOM   1463  CB  ASN A 196     -10.268   1.953 -15.662  1.00  0.91           C  
ATOM   1464  O   ASN A 196      -8.224   0.622 -14.284  1.00  0.91           O  
ATOM   1465  CG  ASN A 196     -11.144   2.445 -16.797  1.00  0.88           C  
ATOM   1466  ND2 ASN A 196     -11.726   3.626 -16.628  1.00  0.88           N  
ATOM   1467  OD1 ASN A 196     -11.297   1.768 -17.818  1.00  0.86           O  
ATOM   1468  N   ALA A 197      -9.560  -1.082 -13.615  1.00  0.92           N  
ATOM   1469  CA  ALA A 197      -8.557  -1.620 -12.699  1.00  0.93           C  
ATOM   1470  C   ALA A 197      -7.381  -2.220 -13.464  1.00  0.92           C  
ATOM   1471  CB  ALA A 197      -9.182  -2.668 -11.782  1.00  0.93           C  
ATOM   1472  O   ALA A 197      -7.574  -2.923 -14.459  1.00  0.91           O  
ATOM   1473  N   LEU A 198      -6.204  -1.909 -13.052  1.00  0.91           N  
ATOM   1474  CA  LEU A 198      -4.953  -2.312 -13.685  1.00  0.92           C  
ATOM   1475  C   LEU A 198      -4.962  -1.974 -15.172  1.00  0.90           C  
ATOM   1476  CB  LEU A 198      -4.714  -3.812 -13.492  1.00  0.90           C  
ATOM   1477  O   LEU A 198      -4.376  -2.697 -15.981  1.00  0.86           O  
ATOM   1478  CG  LEU A 198      -4.136  -4.238 -12.141  1.00  0.88           C  
ATOM   1479  CD1 LEU A 198      -4.233  -5.751 -11.977  1.00  0.82           C  
ATOM   1480  CD2 LEU A 198      -2.690  -3.773 -12.007  1.00  0.82           C  
ATOM   1481  N   HIS A 199      -5.658  -0.911 -15.612  1.00  0.91           N  
ATOM   1482  CA  HIS A 199      -5.949  -0.540 -16.992  1.00  0.91           C  
ATOM   1483  C   HIS A 199      -4.672  -0.467 -17.824  1.00  0.89           C  
ATOM   1484  CB  HIS A 199      -6.685   0.800 -17.043  1.00  0.90           C  
ATOM   1485  O   HIS A 199      -4.623  -0.989 -18.940  1.00  0.86           O  
ATOM   1486  CG  HIS A 199      -7.064   1.224 -18.426  1.00  0.88           C  
ATOM   1487  CD2 HIS A 199      -6.653   2.271 -19.179  1.00  0.84           C  
ATOM   1488  ND1 HIS A 199      -7.979   0.534 -19.191  1.00  0.85           N  
ATOM   1489  CE1 HIS A 199      -8.113   1.140 -20.359  1.00  0.85           C  
ATOM   1490  NE2 HIS A 199      -7.319   2.197 -20.377  1.00  0.85           N  
ATOM   1491  N   THR A 200      -3.590   0.039 -17.350  1.00  0.88           N  
ATOM   1492  CA  THR A 200      -2.356   0.301 -18.083  1.00  0.87           C  
ATOM   1493  C   THR A 200      -1.253  -0.658 -17.646  1.00  0.87           C  
ATOM   1494  CB  THR A 200      -1.886   1.754 -17.883  1.00  0.85           C  
ATOM   1495  O   THR A 200      -0.067  -0.362 -17.804  1.00  0.83           O  
ATOM   1496  CG2 THR A 200      -2.858   2.740 -18.523  1.00  0.76           C  
ATOM   1497  OG1 THR A 200      -1.795   2.032 -16.480  1.00  0.77           O  
ATOM   1498  N   ASN A 201      -1.585  -1.816 -17.028  1.00  0.88           N  
ATOM   1499  CA  ASN A 201      -0.641  -2.895 -16.757  1.00  0.89           C  
ATOM   1500  C   ASN A 201      -0.296  -3.670 -18.025  1.00  0.87           C  
ATOM   1501  CB  ASN A 201      -1.199  -3.842 -15.692  1.00  0.87           C  
ATOM   1502  O   ASN A 201      -1.067  -4.525 -18.465  1.00  0.84           O  
ATOM   1503  CG  ASN A 201      -0.204  -4.909 -15.280  1.00  0.86           C  
ATOM   1504  ND2 ASN A 201      -0.631  -6.166 -15.322  1.00  0.87           N  
ATOM   1505  OD1 ASN A 201       0.939  -4.606 -14.926  1.00  0.85           O  
ATOM   1506  N   PHE A 202       0.867  -3.501 -18.655  1.00  0.87           N  
ATOM   1507  CA  PHE A 202       1.244  -4.123 -19.919  1.00  0.88           C  
ATOM   1508  C   PHE A 202       1.908  -5.474 -19.681  1.00  0.87           C  
ATOM   1509  CB  PHE A 202       2.184  -3.208 -20.711  1.00  0.86           C  
ATOM   1510  O   PHE A 202       1.531  -6.474 -20.295  1.00  0.86           O  
ATOM   1511  CG  PHE A 202       1.535  -1.938 -21.189  1.00  0.83           C  
ATOM   1512  CD1 PHE A 202       0.901  -1.887 -22.424  1.00  0.78           C  
ATOM   1513  CD2 PHE A 202       1.557  -0.794 -20.402  1.00  0.79           C  
ATOM   1514  CE1 PHE A 202       0.299  -0.712 -22.869  1.00  0.79           C  
ATOM   1515  CE2 PHE A 202       0.958   0.384 -20.840  1.00  0.80           C  
ATOM   1516  CZ  PHE A 202       0.330   0.423 -22.074  1.00  0.77           C  
ATOM   1517  N   THR A 203       2.941  -5.456 -18.715  1.00  0.87           N  
ATOM   1518  CA  THR A 203       3.804  -6.623 -18.561  1.00  0.88           C  
ATOM   1519  C   THR A 203       3.944  -7.002 -17.090  1.00  0.88           C  
ATOM   1520  CB  THR A 203       5.198  -6.370 -19.164  1.00  0.87           C  
ATOM   1521  O   THR A 203       4.604  -7.989 -16.758  1.00  0.86           O  
ATOM   1522  CG2 THR A 203       5.118  -6.185 -20.676  1.00  0.83           C  
ATOM   1523  OG1 THR A 203       5.759  -5.189 -18.578  1.00  0.86           O  
ATOM   1524  N   GLY A 204       3.421  -6.222 -16.125  1.00  0.88           N  
ATOM   1525  CA  GLY A 204       3.479  -6.498 -14.698  1.00  0.90           C  
ATOM   1526  C   GLY A 204       2.756  -7.774 -14.308  1.00  0.91           C  
ATOM   1527  O   GLY A 204       1.776  -8.159 -14.949  1.00  0.90           O  
ATOM   1528  N   TYR A 205       3.253  -8.485 -13.226  1.00  0.89           N  
ATOM   1529  CA  TYR A 205       2.688  -9.767 -12.823  1.00  0.91           C  
ATOM   1530  C   TYR A 205       2.422  -9.798 -11.323  1.00  0.91           C  
ATOM   1531  CB  TYR A 205       3.626 -10.914 -13.210  1.00  0.88           C  
ATOM   1532  O   TYR A 205       2.997  -9.011 -10.567  1.00  0.90           O  
ATOM   1533  CG  TYR A 205       5.038 -10.741 -12.704  1.00  0.83           C  
ATOM   1534  CD1 TYR A 205       6.027 -10.188 -13.515  1.00  0.77           C  
ATOM   1535  CD2 TYR A 205       5.386 -11.130 -11.415  1.00  0.79           C  
ATOM   1536  CE1 TYR A 205       7.329 -10.028 -13.054  1.00  0.79           C  
ATOM   1537  CE2 TYR A 205       6.685 -10.975 -10.943  1.00  0.79           C  
ATOM   1538  OH  TYR A 205       8.936 -10.268 -11.307  1.00  0.57           O  
ATOM   1539  CZ  TYR A 205       7.648 -10.424 -11.769  1.00  0.78           C  
ATOM   1540  N   HIS A 206       1.448 -10.651 -10.854  1.00  0.91           N  
ATOM   1541  CA  HIS A 206       1.051 -10.938  -9.480  1.00  0.93           C  
ATOM   1542  C   HIS A 206       0.504  -9.691  -8.793  1.00  0.93           C  
ATOM   1543  CB  HIS A 206       2.233 -11.499  -8.687  1.00  0.91           C  
ATOM   1544  O   HIS A 206       0.656  -9.528  -7.580  1.00  0.92           O  
ATOM   1545  CG  HIS A 206       2.698 -12.836  -9.169  1.00  0.89           C  
ATOM   1546  CD2 HIS A 206       3.798 -13.194  -9.872  1.00  0.86           C  
ATOM   1547  ND1 HIS A 206       1.992 -13.997  -8.938  1.00  0.87           N  
ATOM   1548  CE1 HIS A 206       2.641 -15.015  -9.479  1.00  0.87           C  
ATOM   1549  NE2 HIS A 206       3.740 -14.554 -10.053  1.00  0.89           N  
ATOM   1550  N   ASN A 207      -0.095  -8.759  -9.531  1.00  0.93           N  
ATOM   1551  CA  ASN A 207      -0.796  -7.601  -8.986  1.00  0.94           C  
ATOM   1552  C   ASN A 207      -2.254  -7.925  -8.672  1.00  0.94           C  
ATOM   1553  CB  ASN A 207      -0.711  -6.418  -9.952  1.00  0.94           C  
ATOM   1554  O   ASN A 207      -2.896  -8.685  -9.399  1.00  0.93           O  
ATOM   1555  CG  ASN A 207       0.715  -5.965 -10.196  1.00  0.93           C  
ATOM   1556  ND2 ASN A 207       1.160  -6.054 -11.444  1.00  0.93           N  
ATOM   1557  OD1 ASN A 207       1.411  -5.539  -9.271  1.00  0.92           O  
ATOM   1558  N   THR A 208      -2.814  -7.378  -7.597  1.00  0.94           N  
ATOM   1559  CA  THR A 208      -4.220  -7.422  -7.212  1.00  0.96           C  
ATOM   1560  C   THR A 208      -4.806  -6.015  -7.137  1.00  0.96           C  
ATOM   1561  CB  THR A 208      -4.407  -8.132  -5.858  1.00  0.95           C  
ATOM   1562  O   THR A 208      -4.305  -5.168  -6.394  1.00  0.96           O  
ATOM   1563  CG2 THR A 208      -5.882  -8.215  -5.480  1.00  0.94           C  
ATOM   1564  OG1 THR A 208      -3.872  -9.458  -5.943  1.00  0.95           O  
ATOM   1565  N   ALA A 209      -5.871  -5.740  -7.842  1.00  0.95           N  
ATOM   1566  CA  ALA A 209      -6.536  -4.440  -7.882  1.00  0.95           C  
ATOM   1567  C   ALA A 209      -8.049  -4.594  -7.757  1.00  0.94           C  
ATOM   1568  CB  ALA A 209      -6.184  -3.701  -9.170  1.00  0.93           C  
ATOM   1569  O   ALA A 209      -8.698  -5.149  -8.647  1.00  0.93           O  
ATOM   1570  N   ILE A 210      -8.575  -4.099  -6.701  1.00  0.96           N  
ATOM   1571  CA  ILE A 210     -10.015  -4.100  -6.462  1.00  0.96           C  
ATOM   1572  C   ILE A 210     -10.505  -2.668  -6.261  1.00  0.95           C  
ATOM   1573  CB  ILE A 210     -10.384  -4.970  -5.240  1.00  0.96           C  
ATOM   1574  O   ILE A 210     -10.215  -2.044  -5.238  1.00  0.94           O  
ATOM   1575  CG1 ILE A 210      -9.876  -6.404  -5.432  1.00  0.94           C  
ATOM   1576  CG2 ILE A 210     -11.897  -4.953  -5.003  1.00  0.94           C  
ATOM   1577  CD1 ILE A 210     -10.181  -7.330  -4.263  1.00  0.91           C  
ATOM   1578  N   GLY A 211     -11.341  -2.179  -7.224  1.00  0.95           N  
ATOM   1579  CA  GLY A 211     -11.879  -0.828  -7.250  1.00  0.96           C  
ATOM   1580  C   GLY A 211     -11.709  -0.144  -8.593  1.00  0.95           C  
ATOM   1581  O   GLY A 211     -10.871  -0.551  -9.401  1.00  0.94           O  
ATOM   1582  N   ALA A 212     -12.454   0.939  -8.840  1.00  0.92           N  
ATOM   1583  CA  ALA A 212     -12.352   1.700 -10.083  1.00  0.93           C  
ATOM   1584  C   ALA A 212     -10.999   2.397 -10.190  1.00  0.92           C  
ATOM   1585  CB  ALA A 212     -13.483   2.721 -10.177  1.00  0.91           C  
ATOM   1586  O   ALA A 212     -10.589   3.113  -9.273  1.00  0.91           O  
ATOM   1587  N   ALA A 213     -10.260   2.096 -11.289  1.00  0.90           N  
ATOM   1588  CA  ALA A 213      -8.968   2.671 -11.654  1.00  0.91           C  
ATOM   1589  C   ALA A 213      -7.901   2.322 -10.621  1.00  0.91           C  
ATOM   1590  CB  ALA A 213      -9.083   4.186 -11.804  1.00  0.89           C  
ATOM   1591  O   ALA A 213      -6.882   3.009 -10.514  1.00  0.90           O  
ATOM   1592  N   ALA A 214      -8.103   1.241  -9.737  1.00  0.90           N  
ATOM   1593  CA  ALA A 214      -7.050   0.741  -8.857  1.00  0.92           C  
ATOM   1594  C   ALA A 214      -5.847   0.258  -9.662  1.00  0.90           C  
ATOM   1595  CB  ALA A 214      -7.584  -0.387  -7.976  1.00  0.91           C  
ATOM   1596  O   ALA A 214      -6.004  -0.430 -10.674  1.00  0.88           O  
ATOM   1597  N   LEU A 215      -4.705   0.656  -9.222  1.00  0.91           N  
ATOM   1598  CA  LEU A 215      -3.427   0.357  -9.858  1.00  0.90           C  
ATOM   1599  C   LEU A 215      -3.457   0.727 -11.338  1.00  0.87           C  
ATOM   1600  CB  LEU A 215      -3.081  -1.125  -9.698  1.00  0.89           C  
ATOM   1601  O   LEU A 215      -2.792   0.087 -12.155  1.00  0.81           O  
ATOM   1602  CG  LEU A 215      -2.411  -1.527  -8.383  1.00  0.85           C  
ATOM   1603  CD1 LEU A 215      -2.467  -3.040  -8.199  1.00  0.79           C  
ATOM   1604  CD2 LEU A 215      -0.969  -1.032  -8.345  1.00  0.78           C  
ATOM   1605  N   SER A 216      -4.317   1.686 -11.731  1.00  0.89           N  
ATOM   1606  CA  SER A 216      -4.325   2.201 -13.096  1.00  0.88           C  
ATOM   1607  C   SER A 216      -3.236   3.250 -13.298  1.00  0.85           C  
ATOM   1608  CB  SER A 216      -5.690   2.799 -13.436  1.00  0.87           C  
ATOM   1609  O   SER A 216      -3.007   4.089 -12.425  1.00  0.79           O  
ATOM   1610  OG  SER A 216      -5.756   3.156 -14.806  1.00  0.77           O  
ATOM   1611  N   GLY A 217      -2.328   3.211 -14.238  1.00  0.82           N  
ATOM   1612  CA  GLY A 217      -1.247   4.141 -14.527  1.00  0.81           C  
ATOM   1613  C   GLY A 217      -1.695   5.342 -15.339  1.00  0.79           C  
ATOM   1614  O   GLY A 217      -2.865   5.444 -15.712  1.00  0.74           O  
ATOM   1615  N   ASN A 218      -0.819   6.323 -15.599  1.00  0.58           N  
ATOM   1616  CA  ASN A 218      -0.943   7.435 -16.536  1.00  0.60           C  
ATOM   1617  C   ASN A 218      -0.483   7.043 -17.937  1.00  0.57           C  
ATOM   1618  CB  ASN A 218      -0.154   8.648 -16.038  1.00  0.50           C  
ATOM   1619  O   ASN A 218       0.549   7.520 -18.412  1.00  0.52           O  
ATOM   1620  CG  ASN A 218      -1.004   9.605 -15.226  1.00  0.45           C  
ATOM   1621  ND2 ASN A 218      -0.361  10.581 -14.596  1.00  0.42           N  
ATOM   1622  OD1 ASN A 218      -2.229   9.469 -15.166  1.00  0.44           O  
ATOM   1623  N   ALA A 219      -0.886   6.037 -18.480  1.00  0.71           N  
ATOM   1624  CA  ALA A 219      -0.523   6.000 -19.895  1.00  0.71           C  
ATOM   1625  C   ALA A 219      -1.078   7.214 -20.635  1.00  0.72           C  
ATOM   1626  CB  ALA A 219      -1.025   4.711 -20.540  1.00  0.68           C  
ATOM   1627  O   ALA A 219      -2.295   7.407 -20.698  1.00  0.69           O  
ATOM   1628  N   PRO A 220      -0.138   8.285 -20.951  1.00  0.62           N  
ATOM   1629  CA  PRO A 220      -0.676   9.337 -21.818  1.00  0.62           C  
ATOM   1630  C   PRO A 220      -1.373   8.781 -23.057  1.00  0.65           C  
ATOM   1631  CB  PRO A 220       0.566  10.143 -22.206  1.00  0.59           C  
ATOM   1632  O   PRO A 220      -0.835   7.898 -23.729  1.00  0.64           O  
ATOM   1633  CG  PRO A 220       1.698   9.171 -22.110  1.00  0.58           C  
ATOM   1634  CD  PRO A 220       1.347   8.130 -21.087  1.00  0.60           C  
ATOM   1635  N   TYR A 221      -2.550   9.347 -23.234  1.00  0.59           N  
ATOM   1636  CA  TYR A 221      -3.130   9.249 -24.569  1.00  0.63           C  
ATOM   1637  C   TYR A 221      -2.436  10.200 -25.536  1.00  0.62           C  
ATOM   1638  CB  TYR A 221      -4.631   9.551 -24.526  1.00  0.56           C  
ATOM   1639  O   TYR A 221      -2.787  11.379 -25.616  1.00  0.60           O  
ATOM   1640  CG  TYR A 221      -5.487   8.340 -24.246  1.00  0.53           C  
ATOM   1641  CD1 TYR A 221      -6.041   7.598 -25.287  1.00  0.46           C  
ATOM   1642  CD2 TYR A 221      -5.743   7.934 -22.940  1.00  0.51           C  
ATOM   1643  CE1 TYR A 221      -6.832   6.482 -25.034  1.00  0.48           C  
ATOM   1644  CE2 TYR A 221      -6.532   6.819 -22.675  1.00  0.52           C  
ATOM   1645  OH  TYR A 221      -7.853   4.997 -23.470  1.00  0.38           O  
ATOM   1646  CZ  TYR A 221      -7.071   6.101 -23.727  1.00  0.46           C  
ATOM   1647  N   VAL A 222      -1.358   9.768 -26.197  1.00  0.67           N  
ATOM   1648  CA  VAL A 222      -0.759  10.552 -27.272  1.00  0.71           C  
ATOM   1649  C   VAL A 222      -1.322  10.101 -28.617  1.00  0.72           C  
ATOM   1650  CB  VAL A 222       0.782  10.432 -27.272  1.00  0.67           C  
ATOM   1651  O   VAL A 222      -1.132   8.952 -29.023  1.00  0.72           O  
ATOM   1652  CG1 VAL A 222       1.395  11.339 -28.337  1.00  0.66           C  
ATOM   1653  CG2 VAL A 222       1.343  10.769 -25.891  1.00  0.63           C  
ATOM   1654  N   ASN A 223      -2.062  10.925 -29.325  1.00  0.64           N  
ATOM   1655  CA  ASN A 223      -2.649  10.754 -30.649  1.00  0.67           C  
ATOM   1656  C   ASN A 223      -3.534   9.513 -30.714  1.00  0.62           C  
ATOM   1657  CB  ASN A 223      -1.555  10.683 -31.717  1.00  0.60           C  
ATOM   1658  O   ASN A 223      -3.507   8.778 -31.703  1.00  0.57           O  
ATOM   1659  CG  ASN A 223      -0.731  11.953 -31.794  1.00  0.56           C  
ATOM   1660  ND2 ASN A 223       0.540  11.815 -32.154  1.00  0.74           N  
ATOM   1661  OD1 ASN A 223      -1.232  13.050 -31.532  1.00  0.63           O  
ATOM   1662  N   GLY A 224      -4.337   9.152 -29.732  1.00  0.74           N  
ATOM   1663  CA  GLY A 224      -5.231   8.005 -29.707  1.00  0.75           C  
ATOM   1664  C   GLY A 224      -4.527   6.707 -29.357  1.00  0.71           C  
ATOM   1665  O   GLY A 224      -5.175   5.676 -29.164  1.00  0.69           O  
ATOM   1666  N   VAL A 225      -3.261   6.709 -29.213  1.00  0.74           N  
ATOM   1667  CA  VAL A 225      -2.460   5.556 -28.816  1.00  0.74           C  
ATOM   1668  C   VAL A 225      -1.994   5.724 -27.372  1.00  0.74           C  
ATOM   1669  CB  VAL A 225      -1.244   5.362 -29.749  1.00  0.71           C  
ATOM   1670  O   VAL A 225      -1.486   6.783 -26.995  1.00  0.72           O  
ATOM   1671  CG1 VAL A 225      -0.473   4.097 -29.375  1.00  0.70           C  
ATOM   1672  CG2 VAL A 225      -1.695   5.305 -31.208  1.00  0.68           C  
ATOM   1673  N   VAL A 226      -2.390   4.828 -26.532  1.00  0.73           N  
ATOM   1674  CA  VAL A 226      -1.791   4.736 -25.205  1.00  0.75           C  
ATOM   1675  C   VAL A 226      -0.301   4.426 -25.331  1.00  0.73           C  
ATOM   1676  CB  VAL A 226      -2.487   3.662 -24.340  1.00  0.71           C  
ATOM   1677  O   VAL A 226       0.078   3.340 -25.775  1.00  0.70           O  
ATOM   1678  CG1 VAL A 226      -1.895   3.634 -22.932  1.00  0.66           C  
ATOM   1679  CG2 VAL A 226      -3.993   3.915 -24.285  1.00  0.65           C  
ATOM   1680  N   VAL A 227       0.492   5.414 -25.200  1.00  0.73           N  
ATOM   1681  CA  VAL A 227       1.936   5.215 -25.138  1.00  0.73           C  
ATOM   1682  C   VAL A 227       2.333   4.742 -23.741  1.00  0.72           C  
ATOM   1683  CB  VAL A 227       2.703   6.506 -25.502  1.00  0.70           C  
ATOM   1684  O   VAL A 227       2.075   5.429 -22.750  1.00  0.69           O  
ATOM   1685  CG1 VAL A 227       4.204   6.236 -25.589  1.00  0.67           C  
ATOM   1686  CG2 VAL A 227       2.182   7.082 -26.817  1.00  0.66           C  
ATOM   1687  N   PRO A 228       2.706   3.393 -23.647  1.00  0.65           N  
ATOM   1688  CA  PRO A 228       3.283   3.075 -22.339  1.00  0.64           C  
ATOM   1689  C   PRO A 228       4.297   4.117 -21.872  1.00  0.66           C  
ATOM   1690  CB  PRO A 228       3.959   1.721 -22.571  1.00  0.62           C  
ATOM   1691  O   PRO A 228       5.380   4.234 -22.453  1.00  0.65           O  
ATOM   1692  CG  PRO A 228       3.409   1.238 -23.874  1.00  0.62           C  
ATOM   1693  CD  PRO A 228       2.955   2.428 -24.670  1.00  0.63           C  
ATOM   1694  N   ASP A 229       3.884   5.118 -21.109  1.00  0.61           N  
ATOM   1695  CA  ASP A 229       4.839   6.102 -20.610  1.00  0.60           C  
ATOM   1696  C   ASP A 229       6.031   5.421 -19.942  1.00  0.61           C  
ATOM   1697  CB  ASP A 229       4.160   7.058 -19.626  1.00  0.57           C  
ATOM   1698  O   ASP A 229       7.158   5.914 -20.018  1.00  0.58           O  
ATOM   1699  CG  ASP A 229       3.738   8.368 -20.268  1.00  0.54           C  
ATOM   1700  OD1 ASP A 229       4.004   8.571 -21.473  1.00  0.55           O  
ATOM   1701  OD2 ASP A 229       3.137   9.207 -19.562  1.00  0.57           O  
ATOM   1702  N   ASP A 230       5.958   4.193 -19.561  1.00  0.62           N  
ATOM   1703  CA  ASP A 230       6.928   3.336 -18.886  1.00  0.62           C  
ATOM   1704  C   ASP A 230       6.487   1.874 -18.921  1.00  0.62           C  
ATOM   1705  CB  ASP A 230       7.129   3.790 -17.438  1.00  0.57           C  
ATOM   1706  O   ASP A 230       5.459   1.516 -18.344  1.00  0.59           O  
ATOM   1707  CG  ASP A 230       8.260   3.057 -16.739  1.00  0.55           C  
ATOM   1708  OD1 ASP A 230       8.828   2.110 -17.325  1.00  0.56           O  
ATOM   1709  OD2 ASP A 230       8.585   3.428 -15.590  1.00  0.58           O  
ATOM   1710  N   PRO A 231       7.254   1.019 -19.718  1.00  0.58           N  
ATOM   1711  CA  PRO A 231       6.902  -0.400 -19.799  1.00  0.57           C  
ATOM   1712  C   PRO A 231       7.027  -1.117 -18.457  1.00  0.59           C  
ATOM   1713  CB  PRO A 231       7.909  -0.956 -20.810  1.00  0.53           C  
ATOM   1714  O   PRO A 231       6.683  -2.297 -18.348  1.00  0.57           O  
ATOM   1715  CG  PRO A 231       9.079  -0.029 -20.732  1.00  0.50           C  
ATOM   1716  CD  PRO A 231       8.579   1.343 -20.381  1.00  0.51           C  
ATOM   1717  N   LYS A 232       7.631  -0.431 -17.548  1.00  0.64           N  
ATOM   1718  CA  LYS A 232       7.911  -1.141 -16.304  1.00  0.63           C  
ATOM   1719  C   LYS A 232       6.828  -0.875 -15.263  1.00  0.64           C  
ATOM   1720  CB  LYS A 232       9.279  -0.739 -15.751  1.00  0.58           C  
ATOM   1721  O   LYS A 232       6.936   0.066 -14.474  1.00  0.59           O  
ATOM   1722  CG  LYS A 232      10.451  -1.194 -16.608  1.00  0.54           C  
ATOM   1723  CD  LYS A 232      11.785  -0.843 -15.962  1.00  0.54           C  
ATOM   1724  CE  LYS A 232      12.958  -1.241 -16.848  1.00  0.48           C  
ATOM   1725  NZ  LYS A 232      14.265  -0.825 -16.256  1.00  0.42           N  
ATOM   1726  N   HIS A 233       5.899  -1.743 -15.267  1.00  0.74           N  
ATOM   1727  CA  HIS A 233       4.767  -1.824 -14.351  1.00  0.74           C  
ATOM   1728  C   HIS A 233       5.090  -2.707 -13.151  1.00  0.73           C  
ATOM   1729  CB  HIS A 233       3.529  -2.356 -15.076  1.00  0.68           C  
ATOM   1730  O   HIS A 233       5.764  -3.731 -13.292  1.00  0.67           O  
ATOM   1731  CG  HIS A 233       3.090  -1.501 -16.222  1.00  0.63           C  
ATOM   1732  CD2 HIS A 233       2.182  -0.499 -16.287  1.00  0.59           C  
ATOM   1733  ND1 HIS A 233       3.606  -1.637 -17.493  1.00  0.58           N  
ATOM   1734  CE1 HIS A 233       3.032  -0.753 -18.292  1.00  0.54           C  
ATOM   1735  NE2 HIS A 233       2.164  -0.050 -17.585  1.00  0.51           N  
ATOM   1736  N   GLY A 234       5.122  -2.163 -11.930  1.00  0.83           N  
ATOM   1737  CA  GLY A 234       5.450  -2.821 -10.676  1.00  0.85           C  
ATOM   1738  C   GLY A 234       4.787  -4.177 -10.522  1.00  0.86           C  
ATOM   1739  O   GLY A 234       3.723  -4.421 -11.094  1.00  0.85           O  
ATOM   1740  N   ASN A 235       5.455  -5.151  -9.880  1.00  0.87           N  
ATOM   1741  CA  ASN A 235       5.052  -6.506  -9.516  1.00  0.89           C  
ATOM   1742  C   ASN A 235       4.659  -6.598  -8.044  1.00  0.90           C  
ATOM   1743  CB  ASN A 235       6.171  -7.501  -9.830  1.00  0.87           C  
ATOM   1744  O   ASN A 235       5.150  -5.827  -7.217  1.00  0.89           O  
ATOM   1745  CG  ASN A 235       6.657  -7.400 -11.263  1.00  0.82           C  
ATOM   1746  ND2 ASN A 235       7.929  -7.061 -11.435  1.00  0.84           N  
ATOM   1747  OD1 ASN A 235       5.895  -7.625 -12.207  1.00  0.82           O  
ATOM   1748  N   TYR A 236       3.706  -7.533  -7.705  1.00  0.90           N  
ATOM   1749  CA  TYR A 236       3.330  -7.928  -6.352  1.00  0.93           C  
ATOM   1750  C   TYR A 236       2.661  -6.775  -5.613  1.00  0.92           C  
ATOM   1751  CB  TYR A 236       4.557  -8.407  -5.571  1.00  0.91           C  
ATOM   1752  O   TYR A 236       2.796  -6.649  -4.394  1.00  0.91           O  
ATOM   1753  CG  TYR A 236       5.322  -9.511  -6.260  1.00  0.91           C  
ATOM   1754  CD1 TYR A 236       4.864 -10.827  -6.229  1.00  0.88           C  
ATOM   1755  CD2 TYR A 236       6.504  -9.241  -6.941  1.00  0.89           C  
ATOM   1756  CE1 TYR A 236       5.567 -11.847  -6.860  1.00  0.89           C  
ATOM   1757  CE2 TYR A 236       7.215 -10.254  -7.577  1.00  0.90           C  
ATOM   1758  OH  TYR A 236       7.439 -12.559  -8.158  1.00  0.85           O  
ATOM   1759  CZ  TYR A 236       6.739 -11.552  -7.531  1.00  0.88           C  
ATOM   1760  N   ASN A 237       2.002  -5.830  -6.325  1.00  0.92           N  
ATOM   1761  CA  ASN A 237       1.245  -4.748  -5.706  1.00  0.93           C  
ATOM   1762  C   ASN A 237      -0.174  -5.185  -5.357  1.00  0.93           C  
ATOM   1763  CB  ASN A 237       1.214  -3.522  -6.622  1.00  0.92           C  
ATOM   1764  O   ASN A 237      -0.778  -5.982  -6.077  1.00  0.92           O  
ATOM   1765  CG  ASN A 237       2.595  -2.958  -6.891  1.00  0.90           C  
ATOM   1766  ND2 ASN A 237       3.011  -2.984  -8.152  1.00  0.91           N  
ATOM   1767  OD1 ASN A 237       3.283  -2.504  -5.973  1.00  0.89           O  
ATOM   1768  N   THR A 238      -0.726  -4.698  -4.250  1.00  0.94           N  
ATOM   1769  CA  THR A 238      -2.113  -4.859  -3.830  1.00  0.96           C  
ATOM   1770  C   THR A 238      -2.785  -3.501  -3.650  1.00  0.96           C  
ATOM   1771  CB  THR A 238      -2.210  -5.660  -2.518  1.00  0.95           C  
ATOM   1772  O   THR A 238      -2.334  -2.681  -2.849  1.00  0.96           O  
ATOM   1773  CG2 THR A 238      -3.663  -5.855  -2.098  1.00  0.93           C  
ATOM   1774  OG1 THR A 238      -1.601  -6.944  -2.703  1.00  0.94           O  
ATOM   1775  N   ALA A 239      -3.865  -3.240  -4.331  1.00  0.94           N  
ATOM   1776  CA  ALA A 239      -4.664  -2.019  -4.271  1.00  0.95           C  
ATOM   1777  C   ALA A 239      -6.143  -2.340  -4.072  1.00  0.94           C  
ATOM   1778  CB  ALA A 239      -4.468  -1.191  -5.539  1.00  0.93           C  
ATOM   1779  O   ALA A 239      -6.770  -2.964  -4.932  1.00  0.93           O  
ATOM   1780  N   VAL A 240      -6.674  -1.927  -2.976  1.00  0.96           N  
ATOM   1781  CA  VAL A 240      -8.092  -2.079  -2.667  1.00  0.96           C  
ATOM   1782  C   VAL A 240      -8.707  -0.711  -2.379  1.00  0.95           C  
ATOM   1783  CB  VAL A 240      -8.313  -3.027  -1.467  1.00  0.96           C  
ATOM   1784  O   VAL A 240      -8.414  -0.096  -1.351  1.00  0.94           O  
ATOM   1785  CG1 VAL A 240      -9.805  -3.219  -1.199  1.00  0.96           C  
ATOM   1786  CG2 VAL A 240      -7.634  -4.372  -1.718  1.00  0.96           C  
ATOM   1787  N   GLY A 241      -9.599  -0.279  -3.254  1.00  0.95           N  
ATOM   1788  CA  GLY A 241     -10.258   1.017  -3.240  1.00  0.96           C  
ATOM   1789  C   GLY A 241     -10.178   1.741  -4.571  1.00  0.95           C  
ATOM   1790  O   GLY A 241      -9.338   1.415  -5.412  1.00  0.94           O  
ATOM   1791  N   SER A 242     -11.069   2.733  -4.777  1.00  0.92           N  
ATOM   1792  CA  SER A 242     -11.040   3.539  -5.994  1.00  0.94           C  
ATOM   1793  C   SER A 242      -9.768   4.376  -6.072  1.00  0.92           C  
ATOM   1794  CB  SER A 242     -12.266   4.451  -6.062  1.00  0.91           C  
ATOM   1795  O   SER A 242      -9.432   5.095  -5.128  1.00  0.91           O  
ATOM   1796  OG  SER A 242     -12.327   5.119  -7.310  1.00  0.78           O  
ATOM   1797  N   GLU A 243      -9.019   4.196  -7.214  1.00  0.90           N  
ATOM   1798  CA  GLU A 243      -7.800   4.929  -7.542  1.00  0.91           C  
ATOM   1799  C   GLU A 243      -6.685   4.619  -6.548  1.00  0.91           C  
ATOM   1800  CB  GLU A 243      -8.071   6.436  -7.575  1.00  0.89           C  
ATOM   1801  O   GLU A 243      -5.737   5.395  -6.408  1.00  0.89           O  
ATOM   1802  CG  GLU A 243      -9.105   6.852  -8.611  1.00  0.87           C  
ATOM   1803  CD  GLU A 243      -9.441   8.334  -8.562  1.00  0.84           C  
ATOM   1804  OE1 GLU A 243      -9.014   9.022  -7.606  1.00  0.84           O  
ATOM   1805  OE2 GLU A 243     -10.137   8.811  -9.485  1.00  0.85           O  
ATOM   1806  N   ALA A 244      -6.762   3.476  -5.729  1.00  0.91           N  
ATOM   1807  CA  ALA A 244      -5.635   3.020  -4.920  1.00  0.92           C  
ATOM   1808  C   ALA A 244      -4.430   2.688  -5.795  1.00  0.90           C  
ATOM   1809  CB  ALA A 244      -6.036   1.804  -4.088  1.00  0.91           C  
ATOM   1810  O   ALA A 244      -4.564   2.012  -6.817  1.00  0.88           O  
ATOM   1811  N   LEU A 245      -3.308   3.203  -5.376  1.00  0.90           N  
ATOM   1812  CA  LEU A 245      -2.049   3.104  -6.107  1.00  0.89           C  
ATOM   1813  C   LEU A 245      -2.218   3.577  -7.547  1.00  0.87           C  
ATOM   1814  CB  LEU A 245      -1.529   1.665  -6.088  1.00  0.89           C  
ATOM   1815  O   LEU A 245      -1.560   3.063  -8.455  1.00  0.81           O  
ATOM   1816  CG  LEU A 245      -0.907   1.186  -4.775  1.00  0.89           C  
ATOM   1817  CD1 LEU A 245      -0.667  -0.319  -4.820  1.00  0.85           C  
ATOM   1818  CD2 LEU A 245       0.393   1.932  -4.496  1.00  0.86           C  
ATOM   1819  N   PHE A 246      -3.150   4.494  -7.753  1.00  0.88           N  
ATOM   1820  CA  PHE A 246      -3.258   5.113  -9.069  1.00  0.88           C  
ATOM   1821  C   PHE A 246      -1.931   5.739  -9.483  1.00  0.84           C  
ATOM   1822  CB  PHE A 246      -4.363   6.173  -9.077  1.00  0.86           C  
ATOM   1823  O   PHE A 246      -1.333   6.500  -8.720  1.00  0.78           O  
ATOM   1824  CG  PHE A 246      -4.665   6.726 -10.443  1.00  0.83           C  
ATOM   1825  CD1 PHE A 246      -5.492   6.035 -11.321  1.00  0.78           C  
ATOM   1826  CD2 PHE A 246      -4.122   7.937 -10.851  1.00  0.79           C  
ATOM   1827  CE1 PHE A 246      -5.773   6.544 -12.586  1.00  0.82           C  
ATOM   1828  CE2 PHE A 246      -4.398   8.452 -12.115  1.00  0.82           C  
ATOM   1829  CZ  PHE A 246      -5.223   7.754 -12.981  1.00  0.81           C  
ATOM   1830  N   ARG A 247      -1.340   5.295 -10.585  1.00  0.84           N  
ATOM   1831  CA  ARG A 247      -0.049   5.679 -11.147  1.00  0.84           C  
ATOM   1832  C   ARG A 247       1.099   5.081 -10.340  1.00  0.83           C  
ATOM   1833  CB  ARG A 247       0.084   7.203 -11.197  1.00  0.82           C  
ATOM   1834  O   ARG A 247       2.218   5.597 -10.367  1.00  0.81           O  
ATOM   1835  CG  ARG A 247      -0.942   7.881 -12.091  1.00  0.81           C  
ATOM   1836  CD  ARG A 247      -0.763   9.393 -12.108  1.00  0.79           C  
ATOM   1837  NE  ARG A 247      -1.688  10.035 -13.038  1.00  0.75           N  
ATOM   1838  NH1 ARG A 247      -0.941  12.181 -12.622  1.00  0.69           N  
ATOM   1839  NH2 ARG A 247      -2.632  11.822 -14.129  1.00  0.67           N  
ATOM   1840  CZ  ARG A 247      -1.751  11.344 -13.261  1.00  0.73           C  
ATOM   1841  N   GLY A 248       0.866   4.072  -9.597  1.00  0.82           N  
ATOM   1842  CA  GLY A 248       1.896   3.262  -8.968  1.00  0.81           C  
ATOM   1843  C   GLY A 248       2.644   2.380  -9.949  1.00  0.80           C  
ATOM   1844  O   GLY A 248       2.031   1.611 -10.693  1.00  0.76           O  
ATOM   1845  N   ASN A 249       3.962   2.458 -10.002  1.00  0.81           N  
ATOM   1846  CA  ASN A 249       4.734   1.698 -10.979  1.00  0.80           C  
ATOM   1847  C   ASN A 249       5.889   0.949 -10.321  1.00  0.80           C  
ATOM   1848  CB  ASN A 249       5.258   2.618 -12.083  1.00  0.77           C  
ATOM   1849  O   ASN A 249       6.750   0.397 -11.010  1.00  0.76           O  
ATOM   1850  CG  ASN A 249       6.233   3.657 -11.564  1.00  0.71           C  
ATOM   1851  ND2 ASN A 249       6.767   4.472 -12.466  1.00  0.64           N  
ATOM   1852  OD1 ASN A 249       6.504   3.726 -10.362  1.00  0.65           O  
ATOM   1853  N   SER A 250       5.997   0.915  -8.990  1.00  0.83           N  
ATOM   1854  CA  SER A 250       7.026   0.208  -8.236  1.00  0.84           C  
ATOM   1855  C   SER A 250       6.481  -1.082  -7.633  1.00  0.85           C  
ATOM   1856  CB  SER A 250       7.588   1.100  -7.128  1.00  0.82           C  
ATOM   1857  O   SER A 250       5.268  -1.302  -7.616  1.00  0.85           O  
ATOM   1858  OG  SER A 250       6.547   1.597  -6.306  1.00  0.76           O  
ATOM   1859  N   ASP A 251       7.404  -1.942  -7.055  1.00  0.85           N  
ATOM   1860  CA  ASP A 251       7.090  -3.299  -6.617  1.00  0.87           C  
ATOM   1861  C   ASP A 251       6.676  -3.320  -5.148  1.00  0.88           C  
ATOM   1862  CB  ASP A 251       8.288  -4.225  -6.839  1.00  0.85           C  
ATOM   1863  O   ASP A 251       7.134  -2.494  -4.356  1.00  0.88           O  
ATOM   1864  CG  ASP A 251       8.625  -4.417  -8.307  1.00  0.83           C  
ATOM   1865  OD1 ASP A 251       7.746  -4.199  -9.169  1.00  0.84           O  
ATOM   1866  OD2 ASP A 251       9.779  -4.793  -8.606  1.00  0.85           O  
ATOM   1867  N   HIS A 252       5.831  -4.250  -4.797  1.00  0.89           N  
ATOM   1868  CA  HIS A 252       5.549  -4.704  -3.440  1.00  0.91           C  
ATOM   1869  C   HIS A 252       4.855  -3.616  -2.628  1.00  0.91           C  
ATOM   1870  CB  HIS A 252       6.839  -5.139  -2.742  1.00  0.89           C  
ATOM   1871  O   HIS A 252       5.073  -3.503  -1.420  1.00  0.90           O  
ATOM   1872  CG  HIS A 252       7.548  -6.259  -3.434  1.00  0.88           C  
ATOM   1873  CD2 HIS A 252       7.454  -7.601  -3.279  1.00  0.86           C  
ATOM   1874  ND1 HIS A 252       8.487  -6.049  -4.420  1.00  0.87           N  
ATOM   1875  CE1 HIS A 252       8.942  -7.217  -4.843  1.00  0.86           C  
ATOM   1876  NE2 HIS A 252       8.331  -8.175  -4.166  1.00  0.88           N  
ATOM   1877  N   ASN A 253       4.062  -2.743  -3.233  1.00  0.90           N  
ATOM   1878  CA  ASN A 253       3.250  -1.759  -2.526  1.00  0.91           C  
ATOM   1879  C   ASN A 253       1.878  -2.320  -2.164  1.00  0.92           C  
ATOM   1880  CB  ASN A 253       3.099  -0.486  -3.362  1.00  0.90           C  
ATOM   1881  O   ASN A 253       1.306  -3.108  -2.919  1.00  0.91           O  
ATOM   1882  CG  ASN A 253       4.429   0.173  -3.667  1.00  0.88           C  
ATOM   1883  ND2 ASN A 253       4.845   0.117  -4.927  1.00  0.89           N  
ATOM   1884  OD1 ASN A 253       5.079   0.729  -2.777  1.00  0.88           O  
ATOM   1885  N   THR A 254       1.339  -1.980  -1.002  1.00  0.93           N  
ATOM   1886  CA  THR A 254      -0.011  -2.283  -0.541  1.00  0.95           C  
ATOM   1887  C   THR A 254      -0.776  -1.000  -0.226  1.00  0.95           C  
ATOM   1888  CB  THR A 254       0.013  -3.188   0.704  1.00  0.94           C  
ATOM   1889  O   THR A 254      -0.327  -0.187   0.584  1.00  0.95           O  
ATOM   1890  CG2 THR A 254      -1.400  -3.536   1.159  1.00  0.93           C  
ATOM   1891  OG1 THR A 254       0.715  -4.398   0.394  1.00  0.94           O  
ATOM   1892  N   ALA A 255      -1.930  -0.804  -0.811  1.00  0.94           N  
ATOM   1893  CA  ALA A 255      -2.802   0.344  -0.578  1.00  0.94           C  
ATOM   1894  C   ALA A 255      -4.247  -0.098  -0.369  1.00  0.94           C  
ATOM   1895  CB  ALA A 255      -2.712   1.326  -1.743  1.00  0.93           C  
ATOM   1896  O   ALA A 255      -4.821  -0.785  -1.217  1.00  0.93           O  
ATOM   1897  N   VAL A 256      -4.802   0.269   0.739  1.00  0.95           N  
ATOM   1898  CA  VAL A 256      -6.198   0.006   1.071  1.00  0.96           C  
ATOM   1899  C   VAL A 256      -6.895   1.313   1.444  1.00  0.95           C  
ATOM   1900  CB  VAL A 256      -6.324  -1.014   2.225  1.00  0.96           C  
ATOM   1901  O   VAL A 256      -6.623   1.889   2.500  1.00  0.93           O  
ATOM   1902  CG1 VAL A 256      -7.792  -1.328   2.510  1.00  0.96           C  
ATOM   1903  CG2 VAL A 256      -5.555  -2.291   1.894  1.00  0.95           C  
ATOM   1904  N   GLY A 257      -7.814   1.747   0.553  1.00  0.95           N  
ATOM   1905  CA  GLY A 257      -8.566   2.984   0.689  1.00  0.96           C  
ATOM   1906  C   GLY A 257      -8.654   3.774  -0.604  1.00  0.95           C  
ATOM   1907  O   GLY A 257      -7.907   3.512  -1.549  1.00  0.94           O  
ATOM   1908  N   ARG A 258      -9.584   4.768  -0.616  1.00  0.91           N  
ATOM   1909  CA  ARG A 258      -9.712   5.646  -1.774  1.00  0.93           C  
ATOM   1910  C   ARG A 258      -8.466   6.507  -1.949  1.00  0.91           C  
ATOM   1911  CB  ARG A 258     -10.950   6.536  -1.640  1.00  0.91           C  
ATOM   1912  O   ARG A 258      -8.087   7.251  -1.042  1.00  0.90           O  
ATOM   1913  CG  ARG A 258     -11.136   7.510  -2.793  1.00  0.88           C  
ATOM   1914  CD  ARG A 258     -12.331   8.426  -2.570  1.00  0.85           C  
ATOM   1915  NE  ARG A 258     -12.382   9.497  -3.561  1.00  0.90           N  
ATOM   1916  NH1 ARG A 258     -13.921  10.775  -2.405  1.00  0.84           N  
ATOM   1917  NH2 ARG A 258     -13.106  11.500  -4.421  1.00  0.80           N  
ATOM   1918  CZ  ARG A 258     -13.136  10.588  -3.460  1.00  0.86           C  
ATOM   1919  N   SER A 259      -7.811   6.388  -3.230  1.00  0.89           N  
ATOM   1920  CA  SER A 259      -6.637   7.157  -3.629  1.00  0.90           C  
ATOM   1921  C   SER A 259      -5.477   6.936  -2.664  1.00  0.89           C  
ATOM   1922  CB  SER A 259      -6.972   8.647  -3.705  1.00  0.88           C  
ATOM   1923  O   SER A 259      -4.636   7.819  -2.484  1.00  0.87           O  
ATOM   1924  OG  SER A 259      -8.033   8.879  -4.615  1.00  0.85           O  
ATOM   1925  N   ALA A 260      -5.472   5.773  -1.854  1.00  0.90           N  
ATOM   1926  CA  ALA A 260      -4.312   5.386  -1.055  1.00  0.91           C  
ATOM   1927  C   ALA A 260      -3.087   5.164  -1.937  1.00  0.89           C  
ATOM   1928  CB  ALA A 260      -4.619   4.127  -0.248  1.00  0.91           C  
ATOM   1929  O   ALA A 260      -3.182   4.538  -2.995  1.00  0.88           O  
ATOM   1930  N   ALA A 261      -2.012   5.747  -1.442  1.00  0.89           N  
ATOM   1931  CA  ALA A 261      -0.724   5.711  -2.129  1.00  0.88           C  
ATOM   1932  C   ALA A 261      -0.860   6.176  -3.576  1.00  0.86           C  
ATOM   1933  CB  ALA A 261      -0.133   4.304  -2.078  1.00  0.87           C  
ATOM   1934  O   ALA A 261      -0.197   5.644  -4.470  1.00  0.81           O  
ATOM   1935  N   TRP A 262      -1.758   7.135  -3.792  1.00  0.85           N  
ATOM   1936  CA  TRP A 262      -1.940   7.761  -5.098  1.00  0.87           C  
ATOM   1937  C   TRP A 262      -0.641   8.394  -5.585  1.00  0.78           C  
ATOM   1938  CB  TRP A 262      -3.047   8.818  -5.038  1.00  0.81           C  
ATOM   1939  O   TRP A 262       0.029   9.106  -4.834  1.00  0.69           O  
ATOM   1940  CG  TRP A 262      -3.425   9.380  -6.375  1.00  0.70           C  
ATOM   1941  CD1 TRP A 262      -4.452   8.973  -7.180  1.00  0.63           C  
ATOM   1942  CD2 TRP A 262      -2.775  10.452  -7.066  1.00  0.67           C  
ATOM   1943  CE2 TRP A 262      -3.462  10.641  -8.285  1.00  0.71           C  
ATOM   1944  CE3 TRP A 262      -1.677  11.271  -6.771  1.00  0.73           C  
ATOM   1945  NE1 TRP A 262      -4.481   9.728  -8.330  1.00  0.77           N  
ATOM   1946  CH2 TRP A 262      -2.009  12.406  -8.897  1.00  0.72           C  
ATOM   1947  CZ2 TRP A 262      -3.087  11.619  -9.210  1.00  0.75           C  
ATOM   1948  CZ3 TRP A 262      -1.304  12.243  -7.693  1.00  0.73           C  
ATOM   1949  N   ASN A 263      -0.150   8.093  -6.837  1.00  0.83           N  
ATOM   1950  CA  ASN A 263       1.029   8.603  -7.529  1.00  0.83           C  
ATOM   1951  C   ASN A 263       2.318   8.138  -6.858  1.00  0.81           C  
ATOM   1952  CB  ASN A 263       0.990  10.131  -7.602  1.00  0.80           C  
ATOM   1953  O   ASN A 263       3.323   8.851  -6.872  1.00  0.77           O  
ATOM   1954  CG  ASN A 263       1.887  10.687  -8.690  1.00  0.75           C  
ATOM   1955  ND2 ASN A 263       2.432  11.875  -8.459  1.00  0.70           N  
ATOM   1956  OD1 ASN A 263       2.087  10.054  -9.730  1.00  0.69           O  
ATOM   1957  N   THR A 264       2.476   6.967  -6.292  1.00  0.83           N  
ATOM   1958  CA  THR A 264       3.672   6.290  -5.803  1.00  0.82           C  
ATOM   1959  C   THR A 264       4.501   5.750  -6.964  1.00  0.80           C  
ATOM   1960  CB  THR A 264       3.311   5.138  -4.847  1.00  0.80           C  
ATOM   1961  O   THR A 264       4.433   4.561  -7.282  1.00  0.75           O  
ATOM   1962  CG2 THR A 264       4.559   4.551  -4.197  1.00  0.74           C  
ATOM   1963  OG1 THR A 264       2.439   5.631  -3.822  1.00  0.77           O  
ATOM   1964  N   LYS A 265       5.380   6.499  -7.694  1.00  0.79           N  
ATOM   1965  CA  LYS A 265       6.066   6.188  -8.945  1.00  0.78           C  
ATOM   1966  C   LYS A 265       7.380   5.457  -8.685  1.00  0.78           C  
ATOM   1967  CB  LYS A 265       6.326   7.464  -9.746  1.00  0.77           C  
ATOM   1968  O   LYS A 265       7.772   4.580  -9.457  1.00  0.74           O  
ATOM   1969  CG  LYS A 265       5.076   8.071 -10.367  1.00  0.74           C  
ATOM   1970  CD  LYS A 265       5.414   9.258 -11.259  1.00  0.72           C  
ATOM   1971  CE  LYS A 265       4.167   9.848 -11.903  1.00  0.66           C  
ATOM   1972  NZ  LYS A 265       4.493  11.016 -12.776  1.00  0.62           N  
ATOM   1973  N   ASN A 266       8.211   5.728  -7.655  1.00  0.75           N  
ATOM   1974  CA  ASN A 266       9.572   5.212  -7.564  1.00  0.74           C  
ATOM   1975  C   ASN A 266       9.829   4.542  -6.217  1.00  0.74           C  
ATOM   1976  CB  ASN A 266      10.588   6.332  -7.802  1.00  0.71           C  
ATOM   1977  O   ASN A 266      10.842   3.863  -6.040  1.00  0.69           O  
ATOM   1978  CG  ASN A 266      10.540   6.872  -9.218  1.00  0.68           C  
ATOM   1979  ND2 ASN A 266      10.872   8.148  -9.377  1.00  0.66           N  
ATOM   1980  OD1 ASN A 266      10.207   6.149 -10.160  1.00  0.68           O  
ATOM   1981  N   GLY A 267       8.854   4.321  -5.374  1.00  0.79           N  
ATOM   1982  CA  GLY A 267       9.013   3.764  -4.040  1.00  0.80           C  
ATOM   1983  C   GLY A 267       8.386   2.391  -3.888  1.00  0.81           C  
ATOM   1984  O   GLY A 267       7.169   2.240  -4.017  1.00  0.78           O  
ATOM   1985  N   ALA A 268       9.318   1.249  -3.562  1.00  0.83           N  
ATOM   1986  CA  ALA A 268       8.831  -0.106  -3.316  1.00  0.85           C  
ATOM   1987  C   ALA A 268       8.503  -0.311  -1.839  1.00  0.86           C  
ATOM   1988  CB  ALA A 268       9.862  -1.134  -3.776  1.00  0.83           C  
ATOM   1989  O   ALA A 268       9.037   0.389  -0.975  1.00  0.85           O  
ATOM   1990  N   ARG A 269       7.643  -1.241  -1.559  1.00  0.88           N  
ATOM   1991  CA  ARG A 269       7.372  -1.779  -0.230  1.00  0.90           C  
ATOM   1992  C   ARG A 269       6.680  -0.742   0.649  1.00  0.90           C  
ATOM   1993  CB  ARG A 269       8.668  -2.248   0.435  1.00  0.88           C  
ATOM   1994  O   ARG A 269       6.893  -0.709   1.863  1.00  0.89           O  
ATOM   1995  CG  ARG A 269       9.412  -3.316  -0.351  1.00  0.85           C  
ATOM   1996  CD  ARG A 269      10.736  -3.679   0.305  1.00  0.83           C  
ATOM   1997  NE  ARG A 269      11.547  -4.537  -0.555  1.00  0.83           N  
ATOM   1998  NH1 ARG A 269      13.354  -4.621   0.881  1.00  0.75           N  
ATOM   1999  NH2 ARG A 269      13.419  -5.742  -1.117  1.00  0.70           N  
ATOM   2000  CZ  ARG A 269      12.771  -4.965  -0.262  1.00  0.80           C  
ATOM   2001  N   ASN A 270       5.930   0.158   0.091  1.00  0.89           N  
ATOM   2002  CA  ASN A 270       5.092   1.084   0.845  1.00  0.91           C  
ATOM   2003  C   ASN A 270       3.771   0.439   1.254  1.00  0.91           C  
ATOM   2004  CB  ASN A 270       4.834   2.356   0.035  1.00  0.90           C  
ATOM   2005  O   ASN A 270       3.216  -0.373   0.512  1.00  0.91           O  
ATOM   2006  CG  ASN A 270       6.110   3.097  -0.312  1.00  0.87           C  
ATOM   2007  ND2 ASN A 270       6.423   3.168  -1.600  1.00  0.89           N  
ATOM   2008  OD1 ASN A 270       6.810   3.600   0.571  1.00  0.87           O  
ATOM   2009  N   VAL A 271       3.249   0.773   2.424  1.00  0.92           N  
ATOM   2010  CA  VAL A 271       1.939   0.389   2.940  1.00  0.94           C  
ATOM   2011  C   VAL A 271       1.110   1.639   3.227  1.00  0.94           C  
ATOM   2012  CB  VAL A 271       2.062  -0.473   4.216  1.00  0.93           C  
ATOM   2013  O   VAL A 271       1.510   2.485   4.030  1.00  0.94           O  
ATOM   2014  CG1 VAL A 271       0.681  -0.838   4.757  1.00  0.93           C  
ATOM   2015  CG2 VAL A 271       2.878  -1.733   3.932  1.00  0.93           C  
ATOM   2016  N   ALA A 272       0.001   1.807   2.623  1.00  0.92           N  
ATOM   2017  CA  ALA A 272      -0.949   2.902   2.800  1.00  0.93           C  
ATOM   2018  C   ALA A 272      -2.339   2.373   3.140  1.00  0.93           C  
ATOM   2019  CB  ALA A 272      -1.006   3.766   1.543  1.00  0.91           C  
ATOM   2020  O   ALA A 272      -3.015   1.791   2.288  1.00  0.92           O  
ATOM   2021  N   ILE A 273      -2.781   2.571   4.341  1.00  0.95           N  
ATOM   2022  CA  ILE A 273      -4.100   2.144   4.795  1.00  0.96           C  
ATOM   2023  C   ILE A 273      -4.902   3.357   5.263  1.00  0.94           C  
ATOM   2024  CB  ILE A 273      -3.997   1.100   5.929  1.00  0.95           C  
ATOM   2025  O   ILE A 273      -4.595   3.950   6.299  1.00  0.92           O  
ATOM   2026  CG1 ILE A 273      -3.172  -0.108   5.469  1.00  0.93           C  
ATOM   2027  CG2 ILE A 273      -5.391   0.667   6.393  1.00  0.92           C  
ATOM   2028  CD1 ILE A 273      -3.028  -1.197   6.523  1.00  0.90           C  
ATOM   2029  N   GLY A 274      -5.983   3.668   4.497  1.00  0.94           N  
ATOM   2030  CA  GLY A 274      -6.861   4.811   4.685  1.00  0.94           C  
ATOM   2031  C   GLY A 274      -7.039   5.640   3.427  1.00  0.94           C  
ATOM   2032  O   GLY A 274      -6.226   5.560   2.504  1.00  0.93           O  
ATOM   2033  N   SER A 275      -8.090   6.492   3.407  1.00  0.90           N  
ATOM   2034  CA  SER A 275      -8.311   7.382   2.272  1.00  0.92           C  
ATOM   2035  C   SER A 275      -7.221   8.445   2.182  1.00  0.89           C  
ATOM   2036  CB  SER A 275      -9.681   8.053   2.374  1.00  0.89           C  
ATOM   2037  O   SER A 275      -6.954   9.151   3.157  1.00  0.87           O  
ATOM   2038  OG  SER A 275      -9.972   8.786   1.197  1.00  0.77           O  
ATOM   2039  N   GLU A 276      -6.539   8.473   0.979  1.00  0.88           N  
ATOM   2040  CA  GLU A 276      -5.493   9.436   0.649  1.00  0.89           C  
ATOM   2041  C   GLU A 276      -4.276   9.260   1.553  1.00  0.87           C  
ATOM   2042  CB  GLU A 276      -6.025  10.867   0.756  1.00  0.87           C  
ATOM   2043  O   GLU A 276      -3.484  10.189   1.725  1.00  0.85           O  
ATOM   2044  CG  GLU A 276      -7.204  11.155  -0.162  1.00  0.86           C  
ATOM   2045  CD  GLU A 276      -7.658  12.605  -0.118  1.00  0.83           C  
ATOM   2046  OE1 GLU A 276      -7.115  13.387   0.696  1.00  0.84           O  
ATOM   2047  OE2 GLU A 276      -8.565  12.963  -0.902  1.00  0.86           O  
ATOM   2048  N   ALA A 277      -4.144   8.015   2.244  1.00  0.88           N  
ATOM   2049  CA  ALA A 277      -2.891   7.687   2.919  1.00  0.89           C  
ATOM   2050  C   ALA A 277      -1.732   7.633   1.928  1.00  0.87           C  
ATOM   2051  CB  ALA A 277      -3.018   6.357   3.658  1.00  0.89           C  
ATOM   2052  O   ALA A 277      -1.855   7.044   0.851  1.00  0.85           O  
ATOM   2053  N   LEU A 278      -0.671   8.279   2.365  1.00  0.88           N  
ATOM   2054  CA  LEU A 278       0.529   8.347   1.539  1.00  0.87           C  
ATOM   2055  C   LEU A 278       0.210   8.924   0.163  1.00  0.84           C  
ATOM   2056  CB  LEU A 278       1.157   6.959   1.390  1.00  0.84           C  
ATOM   2057  O   LEU A 278       0.750   8.467  -0.847  1.00  0.78           O  
ATOM   2058  CG  LEU A 278       2.613   6.920   0.924  1.00  0.80           C  
ATOM   2059  CD1 LEU A 278       3.528   7.508   1.994  1.00  0.73           C  
ATOM   2060  CD2 LEU A 278       3.028   5.493   0.583  1.00  0.73           C  
ATOM   2061  N   TYR A 279      -0.727   9.979   0.159  1.00  0.84           N  
ATOM   2062  CA  TYR A 279      -1.240  10.678  -1.014  1.00  0.82           C  
ATOM   2063  C   TYR A 279      -0.179  11.596  -1.609  1.00  0.76           C  
ATOM   2064  CB  TYR A 279      -2.489  11.488  -0.653  1.00  0.79           C  
ATOM   2065  O   TYR A 279       0.250  12.557  -0.966  1.00  0.66           O  
ATOM   2066  CG  TYR A 279      -3.258  11.984  -1.854  1.00  0.77           C  
ATOM   2067  CD1 TYR A 279      -3.006  13.243  -2.395  1.00  0.74           C  
ATOM   2068  CD2 TYR A 279      -4.238  11.197  -2.448  1.00  0.75           C  
ATOM   2069  CE1 TYR A 279      -3.713  13.705  -3.500  1.00  0.79           C  
ATOM   2070  CE2 TYR A 279      -4.951  11.649  -3.554  1.00  0.78           C  
ATOM   2071  OH  TYR A 279      -5.385  13.355  -5.165  1.00  0.69           O  
ATOM   2072  CZ  TYR A 279      -4.682  12.902  -4.071  1.00  0.78           C  
ATOM   2073  N   TYR A 280       0.782  11.271  -2.610  1.00  0.78           N  
ATOM   2074  CA  TYR A 280       1.856  11.859  -3.404  1.00  0.76           C  
ATOM   2075  C   TYR A 280       3.221  11.463  -2.853  1.00  0.72           C  
ATOM   2076  CB  TYR A 280       1.728  13.385  -3.434  1.00  0.71           C  
ATOM   2077  O   TYR A 280       3.942  12.300  -2.304  1.00  0.64           O  
ATOM   2078  CG  TYR A 280       0.610  13.883  -4.318  1.00  0.65           C  
ATOM   2079  CD1 TYR A 280       0.743  13.893  -5.704  1.00  0.61           C  
ATOM   2080  CD2 TYR A 280      -0.581  14.345  -3.768  1.00  0.62           C  
ATOM   2081  CE1 TYR A 280      -0.284  14.352  -6.522  1.00  0.58           C  
ATOM   2082  CE2 TYR A 280      -1.615  14.807  -4.576  1.00  0.58           C  
ATOM   2083  OH  TYR A 280      -2.478  15.263  -6.755  1.00  0.45           O  
ATOM   2084  CZ  TYR A 280      -1.458  14.806  -5.950  1.00  0.59           C  
ATOM   2085  N   ASN A 281       3.569  10.290  -2.894  1.00  0.70           N  
ATOM   2086  CA  ASN A 281       4.946   9.832  -2.745  1.00  0.68           C  
ATOM   2087  C   ASN A 281       5.696   9.870  -4.073  1.00  0.65           C  
ATOM   2088  CB  ASN A 281       4.981   8.420  -2.155  1.00  0.63           C  
ATOM   2089  O   ASN A 281       6.042   8.824  -4.626  1.00  0.59           O  
ATOM   2090  CG  ASN A 281       6.371   8.006  -1.713  1.00  0.59           C  
ATOM   2091  ND2 ASN A 281       6.609   6.701  -1.651  1.00  0.61           N  
ATOM   2092  OD1 ASN A 281       7.223   8.852  -1.429  1.00  0.60           O  
ATOM   2093  N   GLU A 282       5.700  11.064  -4.731  1.00  0.65           N  
ATOM   2094  CA  GLU A 282       6.453  11.317  -5.956  1.00  0.64           C  
ATOM   2095  C   GLU A 282       7.841  11.871  -5.646  1.00  0.63           C  
ATOM   2096  CB  GLU A 282       5.691  12.284  -6.866  1.00  0.60           C  
ATOM   2097  O   GLU A 282       7.970  12.986  -5.137  1.00  0.59           O  
ATOM   2098  CG  GLU A 282       6.157  12.262  -8.314  1.00  0.56           C  
ATOM   2099  CD  GLU A 282       5.245  13.040  -9.250  1.00  0.57           C  
ATOM   2100  OE1 GLU A 282       4.283  13.679  -8.767  1.00  0.59           O  
ATOM   2101  OE2 GLU A 282       5.495  13.009 -10.476  1.00  0.53           O  
ATOM   2102  N   ALA A 283       8.857  11.112  -5.836  1.00  0.52           N  
ATOM   2103  CA  ALA A 283      10.147  11.737  -6.117  1.00  0.52           C  
ATOM   2104  C   ALA A 283      10.118  12.478  -7.450  1.00  0.52           C  
ATOM   2105  CB  ALA A 283      11.257  10.688  -6.119  1.00  0.49           C  
ATOM   2106  O   ALA A 283       9.739  11.909  -8.477  1.00  0.51           O  
ATOM   2107  N   ASN A 284      10.020  13.845  -7.381  1.00  0.50           N  
ATOM   2108  CA  ASN A 284      10.261  14.623  -8.592  1.00  0.51           C  
ATOM   2109  C   ASN A 284      11.506  14.140  -9.330  1.00  0.50           C  
ATOM   2110  CB  ASN A 284      10.385  16.111  -8.258  1.00  0.46           C  
ATOM   2111  O   ASN A 284      12.340  14.948  -9.744  1.00  0.48           O  
ATOM   2112  CG  ASN A 284       9.046  16.823  -8.256  1.00  0.43           C  
ATOM   2113  ND2 ASN A 284       8.966  17.932  -7.531  1.00  0.42           N  
ATOM   2114  OD1 ASN A 284       8.092  16.379  -8.900  1.00  0.45           O  
ATOM   2115  N   VAL A 285      11.846  12.939  -9.185  1.00  0.50           N  
ATOM   2116  CA  VAL A 285      12.965  12.320  -9.888  1.00  0.53           C  
ATOM   2117  C   VAL A 285      12.570  12.028 -11.334  1.00  0.51           C  
ATOM   2118  CB  VAL A 285      13.427  11.022  -9.189  1.00  0.46           C  
ATOM   2119  O   VAL A 285      11.478  11.519 -11.595  1.00  0.49           O  
ATOM   2120  CG1 VAL A 285      14.895  10.735  -9.499  1.00  0.37           C  
ATOM   2121  CG2 VAL A 285      13.206  11.121  -7.681  1.00  0.38           C  
ATOM   2122  N   THR A 286      13.375  12.576 -12.289  1.00  0.51           N  
ATOM   2123  CA  THR A 286      13.368  12.106 -13.670  1.00  0.50           C  
ATOM   2124  C   THR A 286      13.407  10.582 -13.722  1.00  0.50           C  
ATOM   2125  CB  THR A 286      14.557  12.681 -14.462  1.00  0.47           C  
ATOM   2126  O   THR A 286      14.065   9.944 -12.898  1.00  0.48           O  
ATOM   2127  CG2 THR A 286      14.318  14.141 -14.831  1.00  0.40           C  
ATOM   2128  OG1 THR A 286      15.744  12.589 -13.664  1.00  0.44           O  
ATOM   2129  N   TYR A 287      12.629   9.970 -14.598  1.00  0.53           N  
ATOM   2130  CA  TYR A 287      12.218   8.582 -14.779  1.00  0.54           C  
ATOM   2131  C   TYR A 287      13.424   7.650 -14.757  1.00  0.53           C  
ATOM   2132  CB  TYR A 287      11.453   8.415 -16.095  1.00  0.49           C  
ATOM   2133  O   TYR A 287      13.291   6.460 -14.460  1.00  0.52           O  
ATOM   2134  CG  TYR A 287       9.998   8.806 -16.005  1.00  0.47           C  
ATOM   2135  CD1 TYR A 287       9.055   7.933 -15.466  1.00  0.42           C  
ATOM   2136  CD2 TYR A 287       9.563  10.046 -16.459  1.00  0.44           C  
ATOM   2137  CE1 TYR A 287       7.712   8.288 -15.383  1.00  0.40           C  
ATOM   2138  CE2 TYR A 287       8.223  10.411 -16.380  1.00  0.45           C  
ATOM   2139  OH  TYR A 287       5.979   9.884 -15.761  1.00  0.29           O  
ATOM   2140  CZ  TYR A 287       7.307   9.527 -15.841  1.00  0.39           C  
ATOM   2141  N   ASP A 288      14.584   8.178 -15.050  1.00  0.54           N  
ATOM   2142  CA  ASP A 288      15.757   7.339 -15.277  1.00  0.55           C  
ATOM   2143  C   ASP A 288      16.443   6.987 -13.959  1.00  0.54           C  
ATOM   2144  CB  ASP A 288      16.744   8.037 -16.214  1.00  0.51           C  
ATOM   2145  O   ASP A 288      17.202   6.018 -13.888  1.00  0.53           O  
ATOM   2146  CG  ASP A 288      16.458   7.771 -17.682  1.00  0.48           C  
ATOM   2147  OD1 ASP A 288      15.680   6.843 -17.993  1.00  0.50           O  
ATOM   2148  OD2 ASP A 288      17.018   8.493 -18.535  1.00  0.58           O  
ATOM   2149  N   ASP A 289      16.083   7.624 -12.920  1.00  0.53           N  
ATOM   2150  CA  ASP A 289      16.764   7.450 -11.641  1.00  0.53           C  
ATOM   2151  C   ASP A 289      15.900   6.661 -10.661  1.00  0.53           C  
ATOM   2152  CB  ASP A 289      17.134   8.808 -11.041  1.00  0.48           C  
ATOM   2153  O   ASP A 289      15.022   7.226 -10.005  1.00  0.50           O  
ATOM   2154  CG  ASP A 289      18.115   8.699  -9.887  1.00  0.45           C  
ATOM   2155  OD1 ASP A 289      18.431   7.568  -9.459  1.00  0.47           O  
ATOM   2156  OD2 ASP A 289      18.574   9.755  -9.398  1.00  0.53           O  
ATOM   2157  N   LYS A 290      15.907   5.247 -10.755  1.00  0.54           N  
ATOM   2158  CA  LYS A 290      15.365   4.257  -9.829  1.00  0.54           C  
ATOM   2159  C   LYS A 290      15.753   4.582  -8.389  1.00  0.54           C  
ATOM   2160  CB  LYS A 290      15.850   2.854 -10.198  1.00  0.49           C  
ATOM   2161  O   LYS A 290      16.035   3.679  -7.598  1.00  0.51           O  
ATOM   2162  CG  LYS A 290      15.310   2.342 -11.525  1.00  0.46           C  
ATOM   2163  CD  LYS A 290      15.697   0.889 -11.763  1.00  0.48           C  
ATOM   2164  CE  LYS A 290      15.159   0.376 -13.092  1.00  0.40           C  
ATOM   2165  NZ  LYS A 290      15.550  -1.044 -13.338  1.00  0.38           N  
ATOM   2166  N   THR A 291      16.083   5.752  -8.218  1.00  0.52           N  
ATOM   2167  CA  THR A 291      16.352   6.010  -6.807  1.00  0.52           C  
ATOM   2168  C   THR A 291      15.240   5.437  -5.932  1.00  0.52           C  
ATOM   2169  CB  THR A 291      16.499   7.518  -6.533  1.00  0.46           C  
ATOM   2170  O   THR A 291      14.065   5.490  -6.299  1.00  0.49           O  
ATOM   2171  CG2 THR A 291      17.696   8.098  -7.280  1.00  0.38           C  
ATOM   2172  OG1 THR A 291      15.310   8.194  -6.960  1.00  0.38           O  
ATOM   2173  N   THR A 292      15.616   4.627  -5.030  1.00  0.59           N  
ATOM   2174  CA  THR A 292      14.882   4.064  -3.902  1.00  0.60           C  
ATOM   2175  C   THR A 292      14.128   5.156  -3.148  1.00  0.61           C  
ATOM   2176  CB  THR A 292      15.824   3.326  -2.934  1.00  0.53           C  
ATOM   2177  O   THR A 292      13.733   4.963  -1.997  1.00  0.58           O  
ATOM   2178  CG2 THR A 292      16.381   2.056  -3.570  1.00  0.41           C  
ATOM   2179  OG1 THR A 292      16.914   4.189  -2.586  1.00  0.47           O  
ATOM   2180  N   ALA A 293      14.142   6.318  -3.714  1.00  0.69           N  
ATOM   2181  CA  ALA A 293      13.454   7.398  -3.011  1.00  0.71           C  
ATOM   2182  C   ALA A 293      11.962   7.104  -2.880  1.00  0.71           C  
ATOM   2183  CB  ALA A 293      13.671   8.726  -3.733  1.00  0.64           C  
ATOM   2184  O   ALA A 293      11.342   6.586  -3.811  1.00  0.68           O  
ATOM   2185  N   GLY A 294      11.484   7.197  -1.607  1.00  0.76           N  
ATOM   2186  CA  GLY A 294      10.087   7.019  -1.244  1.00  0.78           C  
ATOM   2187  C   GLY A 294       9.748   5.591  -0.860  1.00  0.80           C  
ATOM   2188  O   GLY A 294       8.577   5.203  -0.864  1.00  0.78           O  
ATOM   2189  N   ALA A 295      10.749   4.693  -0.537  1.00  0.81           N  
ATOM   2190  CA  ALA A 295      10.527   3.268  -0.307  1.00  0.84           C  
ATOM   2191  C   ALA A 295      10.369   2.970   1.181  1.00  0.85           C  
ATOM   2192  CB  ALA A 295      11.676   2.450  -0.891  1.00  0.81           C  
ATOM   2193  O   ALA A 295      10.936   3.669   2.024  1.00  0.84           O  
ATOM   2194  N   GLY A 296       9.659   1.930   1.548  1.00  0.86           N  
ATOM   2195  CA  GLY A 296       9.580   1.366   2.886  1.00  0.88           C  
ATOM   2196  C   GLY A 296       8.707   2.176   3.825  1.00  0.88           C  
ATOM   2197  O   GLY A 296       8.873   2.113   5.045  1.00  0.87           O  
ATOM   2198  N   ASN A 297       7.812   3.049   3.357  1.00  0.88           N  
ATOM   2199  CA  ASN A 297       6.971   3.905   4.187  1.00  0.89           C  
ATOM   2200  C   ASN A 297       5.686   3.195   4.601  1.00  0.89           C  
ATOM   2201  CB  ASN A 297       6.645   5.209   3.456  1.00  0.88           C  
ATOM   2202  O   ASN A 297       5.145   2.387   3.843  1.00  0.89           O  
ATOM   2203  CG  ASN A 297       7.883   6.022   3.132  1.00  0.85           C  
ATOM   2204  ND2 ASN A 297       8.056   6.358   1.859  1.00  0.86           N  
ATOM   2205  OD1 ASN A 297       8.679   6.344   4.018  1.00  0.85           O  
ATOM   2206  N   THR A 298       5.184   3.449   5.811  1.00  0.90           N  
ATOM   2207  CA  THR A 298       3.906   2.984   6.338  1.00  0.92           C  
ATOM   2208  C   THR A 298       3.026   4.164   6.740  1.00  0.92           C  
ATOM   2209  CB  THR A 298       4.106   2.054   7.549  1.00  0.90           C  
ATOM   2210  O   THR A 298       3.401   4.959   7.605  1.00  0.91           O  
ATOM   2211  CG2 THR A 298       2.771   1.530   8.066  1.00  0.88           C  
ATOM   2212  OG1 THR A 298       4.924   0.943   7.160  1.00  0.90           O  
ATOM   2213  N   ALA A 299       1.927   4.317   6.135  1.00  0.89           N  
ATOM   2214  CA  ALA A 299       0.904   5.307   6.462  1.00  0.91           C  
ATOM   2215  C   ALA A 299      -0.417   4.632   6.820  1.00  0.91           C  
ATOM   2216  CB  ALA A 299       0.706   6.273   5.297  1.00  0.89           C  
ATOM   2217  O   ALA A 299      -1.052   4.005   5.968  1.00  0.90           O  
ATOM   2218  N   VAL A 300      -0.842   4.742   8.044  1.00  0.92           N  
ATOM   2219  CA  VAL A 300      -2.092   4.162   8.524  1.00  0.93           C  
ATOM   2220  C   VAL A 300      -2.976   5.256   9.117  1.00  0.91           C  
ATOM   2221  CB  VAL A 300      -1.838   3.055   9.573  1.00  0.92           C  
ATOM   2222  O   VAL A 300      -2.673   5.798  10.183  1.00  0.89           O  
ATOM   2223  CG1 VAL A 300      -3.154   2.423  10.020  1.00  0.92           C  
ATOM   2224  CG2 VAL A 300      -0.895   1.994   9.010  1.00  0.91           C  
ATOM   2225  N   GLY A 301      -4.110   5.544   8.401  1.00  0.91           N  
ATOM   2226  CA  GLY A 301      -5.081   6.582   8.708  1.00  0.92           C  
ATOM   2227  C   GLY A 301      -5.422   7.452   7.513  1.00  0.91           C  
ATOM   2228  O   GLY A 301      -4.650   7.532   6.556  1.00  0.90           O  
ATOM   2229  N   THR A 302      -6.552   8.163   7.605  1.00  0.88           N  
ATOM   2230  CA  THR A 302      -6.950   9.082   6.545  1.00  0.91           C  
ATOM   2231  C   THR A 302      -5.970  10.247   6.443  1.00  0.88           C  
ATOM   2232  CB  THR A 302      -8.372   9.623   6.779  1.00  0.88           C  
ATOM   2233  O   THR A 302      -5.701  10.927   7.435  1.00  0.86           O  
ATOM   2234  CG2 THR A 302      -8.789  10.577   5.664  1.00  0.82           C  
ATOM   2235  OG1 THR A 302      -9.294   8.526   6.823  1.00  0.89           O  
ATOM   2236  N   ALA A 303      -5.384  10.414   5.187  1.00  0.86           N  
ATOM   2237  CA  ALA A 303      -4.433  11.459   4.818  1.00  0.87           C  
ATOM   2238  C   ALA A 303      -3.140  11.333   5.620  1.00  0.85           C  
ATOM   2239  CB  ALA A 303      -5.052  12.839   5.025  1.00  0.84           C  
ATOM   2240  O   ALA A 303      -2.370  12.291   5.722  1.00  0.82           O  
ATOM   2241  N   ALA A 304      -2.869  10.130   6.268  1.00  0.86           N  
ATOM   2242  CA  ALA A 304      -1.558   9.888   6.866  1.00  0.87           C  
ATOM   2243  C   ALA A 304      -0.451   9.995   5.822  1.00  0.85           C  
ATOM   2244  CB  ALA A 304      -1.524   8.517   7.536  1.00  0.86           C  
ATOM   2245  O   ALA A 304      -0.552   9.414   4.739  1.00  0.84           O  
ATOM   2246  N   MET A 305       0.575  10.770   6.128  1.00  0.85           N  
ATOM   2247  CA  MET A 305       1.753  11.064   5.316  1.00  0.85           C  
ATOM   2248  C   MET A 305       1.350  11.660   3.971  1.00  0.84           C  
ATOM   2249  CB  MET A 305       2.587   9.801   5.100  1.00  0.83           C  
ATOM   2250  O   MET A 305       2.078  11.527   2.986  1.00  0.80           O  
ATOM   2251  CG  MET A 305       3.328   9.336   6.342  1.00  0.78           C  
ATOM   2252  SD  MET A 305       4.399   7.880   6.019  1.00  0.80           S  
ATOM   2253  CE  MET A 305       5.728   8.666   5.066  1.00  0.71           C  
ATOM   2254  N   LYS A 306       0.170  12.359   3.842  1.00  0.83           N  
ATOM   2255  CA  LYS A 306      -0.211  13.128   2.661  1.00  0.83           C  
ATOM   2256  C   LYS A 306       0.667  14.367   2.505  1.00  0.79           C  
ATOM   2257  CB  LYS A 306      -1.683  13.536   2.737  1.00  0.82           C  
ATOM   2258  O   LYS A 306       1.022  14.746   1.387  1.00  0.75           O  
ATOM   2259  CG  LYS A 306      -2.168  14.330   1.533  1.00  0.85           C  
ATOM   2260  CD  LYS A 306      -3.675  14.551   1.579  1.00  0.82           C  
ATOM   2261  CE  LYS A 306      -4.166  15.315   0.358  1.00  0.85           C  
ATOM   2262  NZ  LYS A 306      -5.658  15.361   0.296  1.00  0.83           N  
ATOM   2263  N   TYR A 307       1.088  15.030   3.552  1.00  0.75           N  
ATOM   2264  CA  TYR A 307       1.966  16.192   3.632  1.00  0.77           C  
ATOM   2265  C   TYR A 307       3.119  15.940   4.596  1.00  0.74           C  
ATOM   2266  CB  TYR A 307       1.179  17.431   4.072  1.00  0.72           C  
ATOM   2267  O   TYR A 307       2.990  15.149   5.534  1.00  0.72           O  
ATOM   2268  CG  TYR A 307       0.024  17.771   3.162  1.00  0.72           C  
ATOM   2269  CD1 TYR A 307       0.243  18.333   1.906  1.00  0.71           C  
ATOM   2270  CD2 TYR A 307      -1.288  17.532   3.556  1.00  0.74           C  
ATOM   2271  CE1 TYR A 307      -0.818  18.650   1.065  1.00  0.74           C  
ATOM   2272  CE2 TYR A 307      -2.357  17.845   2.723  1.00  0.75           C  
ATOM   2273  OH  TYR A 307      -3.167  18.714   0.652  1.00  0.56           O  
ATOM   2274  CZ  TYR A 307      -2.113  18.403   1.481  1.00  0.70           C  
ATOM   2275  N   MET A 308       4.128  16.635   4.271  1.00  0.74           N  
ATOM   2276  CA  MET A 308       5.197  16.813   5.250  1.00  0.76           C  
ATOM   2277  C   MET A 308       4.788  17.811   6.328  1.00  0.74           C  
ATOM   2278  CB  MET A 308       6.482  17.281   4.565  1.00  0.71           C  
ATOM   2279  O   MET A 308       3.767  18.489   6.196  1.00  0.71           O  
ATOM   2280  CG  MET A 308       7.007  16.312   3.518  1.00  0.66           C  
ATOM   2281  SD  MET A 308       7.560  14.721   4.247  1.00  0.76           S  
ATOM   2282  CE  MET A 308       9.161  15.224   4.936  1.00  0.55           C  
ATOM   2283  N   GLN A 309       5.475  17.946   7.318  1.00  0.66           N  
ATOM   2284  CA  GLN A 309       5.203  18.845   8.434  1.00  0.72           C  
ATOM   2285  C   GLN A 309       5.234  20.304   7.986  1.00  0.66           C  
ATOM   2286  CB  GLN A 309       6.212  18.622   9.562  1.00  0.64           C  
ATOM   2287  O   GLN A 309       4.454  21.125   8.474  1.00  0.64           O  
ATOM   2288  CG  GLN A 309       5.862  19.348  10.854  1.00  0.56           C  
ATOM   2289  CD  GLN A 309       6.618  18.810  12.054  1.00  0.57           C  
ATOM   2290  NE2 GLN A 309       6.236  19.258  13.245  1.00  0.47           N  
ATOM   2291  OE1 GLN A 309       7.537  17.998  11.911  1.00  0.62           O  
ATOM   2292  N   ASP A 310       6.140  20.562   7.050  1.00  0.59           N  
ATOM   2293  CA  ASP A 310       6.272  21.919   6.529  1.00  0.61           C  
ATOM   2294  C   ASP A 310       5.127  22.255   5.576  1.00  0.60           C  
ATOM   2295  CB  ASP A 310       7.616  22.094   5.819  1.00  0.58           C  
ATOM   2296  O   ASP A 310       5.048  23.372   5.061  1.00  0.61           O  
ATOM   2297  CG  ASP A 310       7.757  21.211   4.591  1.00  0.57           C  
ATOM   2298  OD1 ASP A 310       6.839  20.412   4.306  1.00  0.62           O  
ATOM   2299  OD2 ASP A 310       8.796  21.314   3.905  1.00  0.74           O  
ATOM   2300  N   GLY A 311       4.185  21.326   5.464  1.00  0.63           N  
ATOM   2301  CA  GLY A 311       3.062  21.479   4.552  1.00  0.64           C  
ATOM   2302  C   GLY A 311       3.412  21.148   3.114  1.00  0.63           C  
ATOM   2303  O   GLY A 311       2.536  21.122   2.246  1.00  0.64           O  
ATOM   2304  N   SER A 312       4.716  20.915   2.937  1.00  0.70           N  
ATOM   2305  CA  SER A 312       5.089  20.482   1.595  1.00  0.70           C  
ATOM   2306  C   SER A 312       4.544  19.090   1.292  1.00  0.69           C  
ATOM   2307  CB  SER A 312       6.610  20.490   1.432  1.00  0.68           C  
ATOM   2308  O   SER A 312       4.111  18.376   2.199  1.00  0.67           O  
ATOM   2309  OG  SER A 312       7.209  19.506   2.258  1.00  0.64           O  
ATOM   2310  N   GLN A 313       4.434  18.679   0.144  1.00  0.74           N  
ATOM   2311  CA  GLN A 313       4.063  17.327  -0.258  1.00  0.75           C  
ATOM   2312  C   GLN A 313       5.132  16.318   0.151  1.00  0.73           C  
ATOM   2313  CB  GLN A 313       3.829  17.260  -1.768  1.00  0.70           C  
ATOM   2314  O   GLN A 313       6.327  16.620   0.108  1.00  0.70           O  
ATOM   2315  CG  GLN A 313       2.563  17.973  -2.226  1.00  0.64           C  
ATOM   2316  CD  GLN A 313       2.319  17.835  -3.717  1.00  0.63           C  
ATOM   2317  NE2 GLN A 313       1.133  18.235  -4.163  1.00  0.54           N  
ATOM   2318  OE1 GLN A 313       3.189  17.374  -4.462  1.00  0.65           O  
ATOM   2319  N   ALA A 314       4.688  15.167   0.747  1.00  0.63           N  
ATOM   2320  CA  ALA A 314       5.605  14.119   1.190  1.00  0.62           C  
ATOM   2321  C   ALA A 314       6.354  13.511   0.008  1.00  0.60           C  
ATOM   2322  CB  ALA A 314       4.846  13.034   1.950  1.00  0.56           C  
ATOM   2323  O   ALA A 314       5.959  12.465  -0.514  1.00  0.54           O  
ATOM   2324  N   THR A 315       7.339  14.270  -0.448  1.00  0.66           N  
ATOM   2325  CA  THR A 315       8.255  13.851  -1.503  1.00  0.64           C  
ATOM   2326  C   THR A 315       9.580  13.378  -0.913  1.00  0.64           C  
ATOM   2327  CB  THR A 315       8.514  14.993  -2.504  1.00  0.60           C  
ATOM   2328  O   THR A 315      10.157  14.047  -0.053  1.00  0.59           O  
ATOM   2329  CG2 THR A 315       7.268  15.293  -3.330  1.00  0.55           C  
ATOM   2330  OG1 THR A 315       8.893  16.173  -1.785  1.00  0.56           O  
ATOM   2331  N   LEU A 316       9.893  11.966  -1.126  1.00  0.72           N  
ATOM   2332  CA  LEU A 316      11.249  11.444  -0.997  1.00  0.72           C  
ATOM   2333  C   LEU A 316      11.497  10.917   0.413  1.00  0.73           C  
ATOM   2334  CB  LEU A 316      12.276  12.527  -1.337  1.00  0.66           C  
ATOM   2335  O   LEU A 316      12.647  10.736   0.819  1.00  0.69           O  
ATOM   2336  CG  LEU A 316      12.231  13.080  -2.762  1.00  0.62           C  
ATOM   2337  CD1 LEU A 316      13.229  14.223  -2.919  1.00  0.58           C  
ATOM   2338  CD2 LEU A 316      12.513  11.975  -3.774  1.00  0.60           C  
ATOM   2339  N   VAL A 317      10.568  10.708   1.295  1.00  0.81           N  
ATOM   2340  CA  VAL A 317      10.815  10.138   2.615  1.00  0.82           C  
ATOM   2341  C   VAL A 317      10.981   8.624   2.502  1.00  0.82           C  
ATOM   2342  CB  VAL A 317       9.676  10.478   3.602  1.00  0.79           C  
ATOM   2343  O   VAL A 317      10.216   7.961   1.798  1.00  0.81           O  
ATOM   2344  CG1 VAL A 317      10.031  10.017   5.015  1.00  0.69           C  
ATOM   2345  CG2 VAL A 317       9.384  11.977   3.584  1.00  0.69           C  
ATOM   2346  N   ASN A 318      11.975   8.043   3.228  1.00  0.82           N  
ATOM   2347  CA  ASN A 318      12.262   6.613   3.284  1.00  0.83           C  
ATOM   2348  C   ASN A 318      12.109   6.066   4.701  1.00  0.84           C  
ATOM   2349  CB  ASN A 318      13.668   6.326   2.753  1.00  0.81           C  
ATOM   2350  O   ASN A 318      12.470   6.734   5.671  1.00  0.83           O  
ATOM   2351  CG  ASN A 318      13.853   6.778   1.318  1.00  0.78           C  
ATOM   2352  ND2 ASN A 318      14.618   7.846   1.126  1.00  0.79           N  
ATOM   2353  OD1 ASN A 318      13.312   6.172   0.389  1.00  0.79           O  
ATOM   2354  N   ASN A 319      11.523   4.840   4.773  1.00  0.85           N  
ATOM   2355  CA  ASN A 319      11.477   4.006   5.968  1.00  0.86           C  
ATOM   2356  C   ASN A 319      10.762   4.711   7.117  1.00  0.85           C  
ATOM   2357  CB  ASN A 319      12.889   3.597   6.393  1.00  0.84           C  
ATOM   2358  O   ASN A 319      11.124   4.535   8.281  1.00  0.83           O  
ATOM   2359  CG  ASN A 319      13.657   2.909   5.282  1.00  0.82           C  
ATOM   2360  ND2 ASN A 319      14.903   3.320   5.079  1.00  0.83           N  
ATOM   2361  OD1 ASN A 319      13.134   2.015   4.612  1.00  0.81           O  
ATOM   2362  N   SER A 320       9.848   5.533   6.862  1.00  0.84           N  
ATOM   2363  CA  SER A 320       9.103   6.297   7.857  1.00  0.85           C  
ATOM   2364  C   SER A 320       7.692   5.746   8.033  1.00  0.86           C  
ATOM   2365  CB  SER A 320       9.038   7.773   7.462  1.00  0.83           C  
ATOM   2366  O   SER A 320       7.134   5.148   7.111  1.00  0.85           O  
ATOM   2367  OG  SER A 320      10.322   8.368   7.527  1.00  0.81           O  
ATOM   2368  N   SER A 321       7.112   5.942   9.206  1.00  0.86           N  
ATOM   2369  CA  SER A 321       5.772   5.486   9.559  1.00  0.87           C  
ATOM   2370  C   SER A 321       4.929   6.626  10.119  1.00  0.87           C  
ATOM   2371  CB  SER A 321       5.844   4.346  10.576  1.00  0.86           C  
ATOM   2372  O   SER A 321       5.381   7.367  10.995  1.00  0.86           O  
ATOM   2373  OG  SER A 321       6.601   3.263  10.065  1.00  0.86           O  
ATOM   2374  N   ALA A 322       3.804   6.806   9.641  1.00  0.86           N  
ATOM   2375  CA  ALA A 322       2.802   7.729  10.167  1.00  0.86           C  
ATOM   2376  C   ALA A 322       1.503   6.998  10.497  1.00  0.86           C  
ATOM   2377  CB  ALA A 322       2.537   8.853   9.169  1.00  0.84           C  
ATOM   2378  O   ALA A 322       0.842   6.462   9.605  1.00  0.86           O  
ATOM   2379  N   ILE A 323       1.146   6.958  11.714  1.00  0.88           N  
ATOM   2380  CA  ILE A 323      -0.031   6.248  12.203  1.00  0.88           C  
ATOM   2381  C   ILE A 323      -0.973   7.229  12.897  1.00  0.87           C  
ATOM   2382  CB  ILE A 323       0.357   5.105  13.167  1.00  0.87           C  
ATOM   2383  O   ILE A 323      -0.631   7.797  13.937  1.00  0.85           O  
ATOM   2384  CG1 ILE A 323       1.345   4.148  12.489  1.00  0.85           C  
ATOM   2385  CG2 ILE A 323      -0.890   4.356  13.646  1.00  0.85           C  
ATOM   2386  CD1 ILE A 323       1.832   3.021  13.390  1.00  0.83           C  
ATOM   2387  N   GLY A 324      -2.162   7.491  12.275  1.00  0.87           N  
ATOM   2388  CA  GLY A 324      -3.205   8.388  12.746  1.00  0.88           C  
ATOM   2389  C   GLY A 324      -3.754   9.288  11.655  1.00  0.88           C  
ATOM   2390  O   GLY A 324      -3.153   9.416  10.587  1.00  0.87           O  
ATOM   2391  N   TYR A 325      -4.896   9.933  11.966  1.00  0.85           N  
ATOM   2392  CA  TYR A 325      -5.561  10.849  11.046  1.00  0.87           C  
ATOM   2393  C   TYR A 325      -4.698  12.077  10.780  1.00  0.85           C  
ATOM   2394  CB  TYR A 325      -6.921  11.278  11.605  1.00  0.83           C  
ATOM   2395  O   TYR A 325      -4.415  12.855  11.694  1.00  0.82           O  
ATOM   2396  CG  TYR A 325      -7.615  12.329  10.773  1.00  0.79           C  
ATOM   2397  CD1 TYR A 325      -8.314  11.981   9.619  1.00  0.75           C  
ATOM   2398  CD2 TYR A 325      -7.573  13.670  11.137  1.00  0.77           C  
ATOM   2399  CE1 TYR A 325      -8.954  12.946   8.848  1.00  0.79           C  
ATOM   2400  CE2 TYR A 325      -8.209  14.643  10.373  1.00  0.81           C  
ATOM   2401  OH  TYR A 325      -9.528  15.231   8.472  1.00  0.66           O  
ATOM   2402  CZ  TYR A 325      -8.896  14.272   9.232  1.00  0.78           C  
ATOM   2403  N   GLY A 326      -4.160  12.212   9.445  1.00  0.83           N  
ATOM   2404  CA  GLY A 326      -3.351  13.351   9.042  1.00  0.84           C  
ATOM   2405  C   GLY A 326      -1.960  13.338   9.647  1.00  0.82           C  
ATOM   2406  O   GLY A 326      -1.290  14.372   9.697  1.00  0.79           O  
ATOM   2407  N   ALA A 327      -1.544  12.157  10.210  1.00  0.83           N  
ATOM   2408  CA  ALA A 327      -0.200  12.021  10.766  1.00  0.84           C  
ATOM   2409  C   ALA A 327       0.861  12.378   9.729  1.00  0.83           C  
ATOM   2410  CB  ALA A 327       0.021  10.602  11.282  1.00  0.82           C  
ATOM   2411  O   ALA A 327       0.742  12.010   8.558  1.00  0.81           O  
ATOM   2412  N   ARG A 328       1.927  13.141  10.154  1.00  0.81           N  
ATOM   2413  CA  ARG A 328       2.923  13.730   9.264  1.00  0.82           C  
ATOM   2414  C   ARG A 328       4.337  13.413   9.738  1.00  0.80           C  
ATOM   2415  CB  ARG A 328       2.729  15.245   9.169  1.00  0.79           C  
ATOM   2416  O   ARG A 328       4.641  13.533  10.927  1.00  0.78           O  
ATOM   2417  CG  ARG A 328       1.370  15.659   8.628  1.00  0.76           C  
ATOM   2418  CD  ARG A 328       1.209  17.173   8.607  1.00  0.74           C  
ATOM   2419  NE  ARG A 328      -0.119  17.567   8.146  1.00  0.68           N  
ATOM   2420  NH1 ARG A 328       0.328  19.834   8.145  1.00  0.59           N  
ATOM   2421  NH2 ARG A 328      -1.739  19.069   7.517  1.00  0.55           N  
ATOM   2422  CZ  ARG A 328      -0.507  18.822   7.937  1.00  0.71           C  
ATOM   2423  N   VAL A 329       5.212  13.082   8.786  1.00  0.81           N  
ATOM   2424  CA  VAL A 329       6.622  12.899   9.113  1.00  0.80           C  
ATOM   2425  C   VAL A 329       7.428  14.095   8.613  1.00  0.80           C  
ATOM   2426  CB  VAL A 329       7.179  11.590   8.509  1.00  0.79           C  
ATOM   2427  O   VAL A 329       6.986  14.819   7.718  1.00  0.78           O  
ATOM   2428  CG1 VAL A 329       6.489  10.374   9.125  1.00  0.76           C  
ATOM   2429  CG2 VAL A 329       7.011  11.590   6.990  1.00  0.75           C  
ATOM   2430  N   SER A 330       8.640  14.376   9.159  1.00  0.76           N  
ATOM   2431  CA  SER A 330       9.484  15.506   8.781  1.00  0.76           C  
ATOM   2432  C   SER A 330      10.653  15.056   7.911  1.00  0.75           C  
ATOM   2433  CB  SER A 330      10.010  16.222  10.025  1.00  0.73           C  
ATOM   2434  O   SER A 330      11.308  15.879   7.269  1.00  0.73           O  
ATOM   2435  OG  SER A 330      10.740  15.329  10.849  1.00  0.68           O  
ATOM   2436  N   GLY A 331      10.942  13.671   8.007  1.00  0.75           N  
ATOM   2437  CA  GLY A 331      12.069  13.125   7.268  1.00  0.75           C  
ATOM   2438  C   GLY A 331      12.118  11.609   7.287  1.00  0.76           C  
ATOM   2439  O   GLY A 331      11.136  10.956   7.646  1.00  0.76           O  
ATOM   2440  N   ASP A 332      13.279  11.044   6.900  1.00  0.79           N  
ATOM   2441  CA  ASP A 332      13.523   9.605   6.862  1.00  0.80           C  
ATOM   2442  C   ASP A 332      13.590   9.022   8.272  1.00  0.80           C  
ATOM   2443  CB  ASP A 332      14.818   9.300   6.106  1.00  0.78           C  
ATOM   2444  O   ASP A 332      13.936   9.725   9.224  1.00  0.79           O  
ATOM   2445  CG  ASP A 332      14.752   9.688   4.639  1.00  0.78           C  
ATOM   2446  OD1 ASP A 332      13.636   9.821   4.092  1.00  0.81           O  
ATOM   2447  OD2 ASP A 332      15.827   9.858   4.023  1.00  0.81           O  
ATOM   2448  N   ASN A 333      13.198   7.744   8.377  1.00  0.78           N  
ATOM   2449  CA  ASN A 333      13.388   6.912   9.560  1.00  0.78           C  
ATOM   2450  C   ASN A 333      12.632   7.467  10.764  1.00  0.76           C  
ATOM   2451  CB  ASN A 333      14.876   6.774   9.885  1.00  0.75           C  
ATOM   2452  O   ASN A 333      13.132   7.425  11.889  1.00  0.73           O  
ATOM   2453  CG  ASN A 333      15.689   6.278   8.705  1.00  0.75           C  
ATOM   2454  ND2 ASN A 333      16.701   7.045   8.318  1.00  0.78           N  
ATOM   2455  OD1 ASN A 333      15.408   5.215   8.145  1.00  0.76           O  
ATOM   2456  N   GLN A 334      11.506   7.986  10.525  1.00  0.79           N  
ATOM   2457  CA  GLN A 334      10.664   8.588  11.553  1.00  0.80           C  
ATOM   2458  C   GLN A 334       9.390   7.774  11.766  1.00  0.80           C  
ATOM   2459  CB  GLN A 334      10.310  10.029  11.181  1.00  0.77           C  
ATOM   2460  O   GLN A 334       8.867   7.172  10.826  1.00  0.79           O  
ATOM   2461  CG  GLN A 334      11.500  10.979  11.201  1.00  0.71           C  
ATOM   2462  CD  GLN A 334      11.101  12.423  10.962  1.00  0.69           C  
ATOM   2463  NE2 GLN A 334      12.085  13.317  10.961  1.00  0.62           N  
ATOM   2464  OE1 GLN A 334       9.920  12.733  10.781  1.00  0.68           O  
ATOM   2465  N   VAL A 335       8.933   7.750  12.976  1.00  0.80           N  
ATOM   2466  CA  VAL A 335       7.593   7.283  13.315  1.00  0.81           C  
ATOM   2467  C   VAL A 335       6.796   8.417  13.955  1.00  0.80           C  
ATOM   2468  CB  VAL A 335       7.639   6.063  14.263  1.00  0.79           C  
ATOM   2469  O   VAL A 335       7.219   8.990  14.962  1.00  0.78           O  
ATOM   2470  CG1 VAL A 335       6.228   5.576  14.586  1.00  0.78           C  
ATOM   2471  CG2 VAL A 335       8.468   4.939  13.644  1.00  0.77           C  
ATOM   2472  N   GLN A 336       5.725   8.741  13.430  1.00  0.80           N  
ATOM   2473  CA  GLN A 336       4.733   9.644  14.004  1.00  0.81           C  
ATOM   2474  C   GLN A 336       3.469   8.890  14.406  1.00  0.81           C  
ATOM   2475  CB  GLN A 336       4.387  10.760  13.017  1.00  0.79           C  
ATOM   2476  O   GLN A 336       2.884   8.171  13.593  1.00  0.80           O  
ATOM   2477  CG  GLN A 336       3.314  11.715  13.520  1.00  0.73           C  
ATOM   2478  CD  GLN A 336       3.772  12.539  14.709  1.00  0.70           C  
ATOM   2479  NE2 GLN A 336       2.818  13.095  15.448  1.00  0.64           N  
ATOM   2480  OE1 GLN A 336       4.973  12.673  14.962  1.00  0.69           O  
ATOM   2481  N   LEU A 337       3.150   9.033  15.654  1.00  0.81           N  
ATOM   2482  CA  LEU A 337       1.887   8.526  16.179  1.00  0.81           C  
ATOM   2483  C   LEU A 337       0.939   9.673  16.514  1.00  0.80           C  
ATOM   2484  CB  LEU A 337       2.128   7.668  17.423  1.00  0.78           C  
ATOM   2485  O   LEU A 337       1.317  10.610  17.221  1.00  0.76           O  
ATOM   2486  CG  LEU A 337       3.027   6.444  17.238  1.00  0.73           C  
ATOM   2487  CD1 LEU A 337       3.253   5.746  18.575  1.00  0.68           C  
ATOM   2488  CD2 LEU A 337       2.419   5.482  16.223  1.00  0.69           C  
ATOM   2489  N   GLY A 338      -0.287   9.629  16.061  1.00  0.76           N  
ATOM   2490  CA  GLY A 338      -1.339  10.564  16.425  1.00  0.76           C  
ATOM   2491  C   GLY A 338      -1.899  11.325  15.238  1.00  0.76           C  
ATOM   2492  O   GLY A 338      -1.815  10.858  14.100  1.00  0.71           O  
ATOM   2493  N   GLY A 339      -2.611  12.426  15.480  1.00  0.69           N  
ATOM   2494  CA  GLY A 339      -3.269  13.260  14.487  1.00  0.70           C  
ATOM   2495  C   GLY A 339      -2.484  14.512  14.145  1.00  0.68           C  
ATOM   2496  O   GLY A 339      -1.428  14.768  14.727  1.00  0.64           O  
ATOM   2497  N   SER A 340      -2.917  15.272  13.086  1.00  0.63           N  
ATOM   2498  CA  SER A 340      -2.310  16.512  12.614  1.00  0.63           C  
ATOM   2499  C   SER A 340      -2.058  17.478  13.767  1.00  0.62           C  
ATOM   2500  CB  SER A 340      -3.199  17.179  11.564  1.00  0.58           C  
ATOM   2501  O   SER A 340      -1.249  18.400  13.646  1.00  0.60           O  
ATOM   2502  OG  SER A 340      -4.486  17.450  12.094  1.00  0.57           O  
ATOM   2503  N   GLY A 341      -2.752  17.255  14.882  1.00  0.50           N  
ATOM   2504  CA  GLY A 341      -2.655  18.173  16.006  1.00  0.51           C  
ATOM   2505  C   GLY A 341      -1.811  17.633  17.146  1.00  0.49           C  
ATOM   2506  O   GLY A 341      -1.547  18.342  18.119  1.00  0.47           O  
ATOM   2507  N   THR A 342      -1.485  16.307  17.065  1.00  0.54           N  
ATOM   2508  CA  THR A 342      -0.725  15.650  18.123  1.00  0.55           C  
ATOM   2509  C   THR A 342       0.629  15.177  17.602  1.00  0.54           C  
ATOM   2510  CB  THR A 342      -1.500  14.455  18.707  1.00  0.49           C  
ATOM   2511  O   THR A 342       0.702  14.501  16.574  1.00  0.51           O  
ATOM   2512  CG2 THR A 342      -1.340  14.383  20.222  1.00  0.42           C  
ATOM   2513  OG1 THR A 342      -2.891  14.593  18.391  1.00  0.42           O  
ATOM   2514  N   THR A 343       1.724  15.778  18.022  1.00  0.51           N  
ATOM   2515  CA  THR A 343       3.122  15.578  17.658  1.00  0.52           C  
ATOM   2516  C   THR A 343       3.780  14.553  18.577  1.00  0.51           C  
ATOM   2517  CB  THR A 343       3.908  16.901  17.714  1.00  0.46           C  
ATOM   2518  O   THR A 343       4.265  14.900  19.656  1.00  0.49           O  
ATOM   2519  CG2 THR A 343       4.757  17.090  16.461  1.00  0.40           C  
ATOM   2520  OG1 THR A 343       2.987  17.994  17.823  1.00  0.37           O  
ATOM   2521  N   THR A 344       3.318  13.330  18.601  1.00  0.54           N  
ATOM   2522  CA  THR A 344       4.196  12.370  19.260  1.00  0.54           C  
ATOM   2523  C   THR A 344       5.127  11.707  18.249  1.00  0.54           C  
ATOM   2524  CB  THR A 344       3.387  11.290  20.002  1.00  0.49           C  
ATOM   2525  O   THR A 344       4.675  10.968  17.372  1.00  0.51           O  
ATOM   2526  CG2 THR A 344       4.292  10.428  20.876  1.00  0.42           C  
ATOM   2527  OG1 THR A 344       2.404  11.924  20.830  1.00  0.43           O  
ATOM   2528  N   TYR A 345       6.400  12.246  18.099  1.00  0.53           N  
ATOM   2529  CA  TYR A 345       7.498  11.627  17.366  1.00  0.52           C  
ATOM   2530  C   TYR A 345       8.259  10.645  18.248  1.00  0.53           C  
ATOM   2531  CB  TYR A 345       8.455  12.696  16.828  1.00  0.47           C  
ATOM   2532  O   TYR A 345       8.600  10.963  19.390  1.00  0.51           O  
ATOM   2533  CG  TYR A 345       7.814  13.646  15.846  1.00  0.43           C  
ATOM   2534  CD1 TYR A 345       7.662  13.296  14.506  1.00  0.40           C  
ATOM   2535  CD2 TYR A 345       7.361  14.896  16.255  1.00  0.42           C  
ATOM   2536  CE1 TYR A 345       7.074  14.168  13.597  1.00  0.42           C  
ATOM   2537  CE2 TYR A 345       6.772  15.777  15.354  1.00  0.43           C  
ATOM   2538  OH  TYR A 345       6.049  16.273  13.134  1.00  0.40           O  
ATOM   2539  CZ  TYR A 345       6.632  15.405  14.030  1.00  0.41           C  
ATOM   2540  N   SER A 346       8.302   9.421  17.919  1.00  0.52           N  
ATOM   2541  CA  SER A 346       9.441   8.578  18.270  1.00  0.52           C  
ATOM   2542  C   SER A 346      10.493   8.582  17.166  1.00  0.52           C  
ATOM   2543  CB  SER A 346       8.983   7.145  18.545  1.00  0.47           C  
ATOM   2544  O   SER A 346      10.203   8.216  16.024  1.00  0.50           O  
ATOM   2545  OG  SER A 346      10.093   6.305  18.810  1.00  0.45           O  
ATOM   2546  N   TYR A 347      11.399   9.663  17.058  1.00  0.48           N  
ATOM   2547  CA  TYR A 347      12.660   9.606  16.327  1.00  0.48           C  
ATOM   2548  C   TYR A 347      13.465   8.374  16.722  1.00  0.48           C  
ATOM   2549  CB  TYR A 347      13.485  10.871  16.580  1.00  0.43           C  
ATOM   2550  O   TYR A 347      13.490   7.991  17.895  1.00  0.45           O  
ATOM   2551  CG  TYR A 347      12.848  12.130  16.043  1.00  0.40           C  
ATOM   2552  CD1 TYR A 347      13.051  12.527  14.723  1.00  0.36           C  
ATOM   2553  CD2 TYR A 347      12.043  12.923  16.853  1.00  0.40           C  
ATOM   2554  CE1 TYR A 347      12.467  13.687  14.224  1.00  0.39           C  
ATOM   2555  CE2 TYR A 347      11.454  14.085  16.364  1.00  0.41           C  
ATOM   2556  OH  TYR A 347      11.091  15.607  14.562  1.00  0.35           O  
ATOM   2557  CZ  TYR A 347      11.671  14.458  15.051  1.00  0.36           C  
ATOM   2558  N   GLY A 348      13.697   7.369  15.862  1.00  0.39           N  
ATOM   2559  CA  GLY A 348      14.835   6.503  16.129  1.00  0.38           C  
ATOM   2560  C   GLY A 348      15.698   6.989  17.278  1.00  0.39           C  
ATOM   2561  O   GLY A 348      15.479   8.080  17.808  1.00  0.37           O  
ATOM   2562  N   ALA A 349      16.137   6.090  18.361  1.00  0.40           N  
ATOM   2563  CA  ALA A 349      16.762   6.353  19.654  1.00  0.39           C  
ATOM   2564  C   ALA A 349      16.641   7.826  20.033  1.00  0.40           C  
ATOM   2565  CB  ALA A 349      18.230   5.932  19.632  1.00  0.37           C  
ATOM   2566  O   ALA A 349      16.852   8.708  19.197  1.00  0.38           O  
ATOM   2567  N   VAL A 350      15.531   8.464  20.619  1.00  0.41           N  
ATOM   2568  CA  VAL A 350      15.500   9.746  21.315  1.00  0.44           C  
ATOM   2569  C   VAL A 350      16.854  10.440  21.183  1.00  0.41           C  
ATOM   2570  CB  VAL A 350      15.133   9.574  22.806  1.00  0.40           C  
ATOM   2571  O   VAL A 350      17.862   9.950  21.696  1.00  0.41           O  
ATOM   2572  CG1 VAL A 350      14.989  10.933  23.487  1.00  0.38           C  
ATOM   2573  CG2 VAL A 350      13.847   8.762  22.948  1.00  0.38           C  
ATOM   2574  N   GLN A 351      17.330  10.806  19.921  1.00  0.42           N  
ATOM   2575  CA  GLN A 351      18.561  11.585  19.836  1.00  0.45           C  
ATOM   2576  C   GLN A 351      18.556  12.731  20.845  1.00  0.42           C  
ATOM   2577  CB  GLN A 351      18.755  12.132  18.421  1.00  0.39           C  
ATOM   2578  O   GLN A 351      17.697  13.613  20.786  1.00  0.41           O  
ATOM   2579  CG  GLN A 351      19.287  11.103  17.433  1.00  0.38           C  
ATOM   2580  CD  GLN A 351      19.862  11.737  16.179  1.00  0.43           C  
ATOM   2581  NE2 GLN A 351      20.530  10.931  15.361  1.00  0.35           N  
ATOM   2582  OE1 GLN A 351      19.706  12.940  15.948  1.00  0.46           O  
ATOM   2583  N   SER A 352      19.152  12.589  22.037  1.00  0.55           N  
ATOM   2584  CA  SER A 352      19.741  13.592  22.919  1.00  0.56           C  
ATOM   2585  C   SER A 352      20.521  14.635  22.126  1.00  0.56           C  
ATOM   2586  CB  SER A 352      20.660  12.929  23.946  1.00  0.51           C  
ATOM   2587  O   SER A 352      21.659  14.392  21.722  1.00  0.55           O  
ATOM   2588  OG  SER A 352      22.014  13.005  23.533  1.00  0.48           O  
ATOM   2589  N   ARG A 353      20.030  15.194  20.920  1.00  0.62           N  
ATOM   2590  CA  ARG A 353      20.765  16.375  20.477  1.00  0.64           C  
ATOM   2591  C   ARG A 353      20.809  17.435  21.572  1.00  0.63           C  
ATOM   2592  CB  ARG A 353      20.134  16.956  19.210  1.00  0.59           C  
ATOM   2593  O   ARG A 353      19.772  17.814  22.119  1.00  0.62           O  
ATOM   2594  CG  ARG A 353      20.341  16.101  17.970  1.00  0.58           C  
ATOM   2595  CD  ARG A 353      19.793  16.777  16.721  1.00  0.59           C  
ATOM   2596  NE  ARG A 353      19.953  15.935  15.539  1.00  0.49           N  
ATOM   2597  NH1 ARG A 353      19.053  17.472  14.068  1.00  0.35           N  
ATOM   2598  NH2 ARG A 353      19.788  15.440  13.302  1.00  0.30           N  
ATOM   2599  CZ  ARG A 353      19.597  16.284  14.305  1.00  0.48           C  
ATOM   2600  N   SER A 354      22.051  17.800  22.020  1.00  0.72           N  
ATOM   2601  CA  SER A 354      22.392  18.933  22.874  1.00  0.75           C  
ATOM   2602  C   SER A 354      23.049  20.052  22.072  1.00  0.76           C  
ATOM   2603  CB  SER A 354      23.322  18.492  24.005  1.00  0.70           C  
ATOM   2604  O   SER A 354      24.251  20.291  22.200  1.00  0.75           O  
ATOM   2605  OG  SER A 354      23.553  19.557  24.911  1.00  0.72           O  
ATOM   2606  N   ASP A 355      22.310  20.687  21.045  1.00  0.74           N  
ATOM   2607  CA  ASP A 355      22.825  21.823  20.286  1.00  0.79           C  
ATOM   2608  C   ASP A 355      22.363  23.145  20.895  1.00  0.81           C  
ATOM   2609  CB  ASP A 355      22.385  21.735  18.823  1.00  0.76           C  
ATOM   2610  O   ASP A 355      21.227  23.256  21.363  1.00  0.83           O  
ATOM   2611  CG  ASP A 355      23.109  22.725  17.927  1.00  0.73           C  
ATOM   2612  OD1 ASP A 355      22.822  23.939  18.002  1.00  0.77           O  
ATOM   2613  OD2 ASP A 355      23.971  22.286  17.135  1.00  0.84           O  
ATOM   2614  N   GLN A 356      23.270  24.177  20.859  1.00  0.78           N  
ATOM   2615  CA  GLN A 356      22.976  25.481  21.445  1.00  0.82           C  
ATOM   2616  C   GLN A 356      21.814  26.159  20.725  1.00  0.80           C  
ATOM   2617  CB  GLN A 356      24.214  26.379  21.404  1.00  0.78           C  
ATOM   2618  O   GLN A 356      21.031  26.882  21.344  1.00  0.79           O  
ATOM   2619  CG  GLN A 356      24.003  27.745  22.043  1.00  0.74           C  
ATOM   2620  CD  GLN A 356      25.271  28.577  22.081  1.00  0.74           C  
ATOM   2621  NE2 GLN A 356      25.158  29.809  22.565  1.00  0.79           N  
ATOM   2622  OE1 GLN A 356      26.344  28.116  21.679  1.00  0.81           O  
ATOM   2623  N   ARG A 357      21.689  25.859  19.456  1.00  0.75           N  
ATOM   2624  CA  ARG A 357      20.627  26.442  18.642  1.00  0.77           C  
ATOM   2625  C   ARG A 357      19.265  25.875  19.031  1.00  0.70           C  
ATOM   2626  CB  ARG A 357      20.891  26.196  17.155  1.00  0.72           C  
ATOM   2627  O   ARG A 357      18.230  26.472  18.729  1.00  0.66           O  
ATOM   2628  CG  ARG A 357      22.173  26.835  16.644  1.00  0.68           C  
ATOM   2629  CD  ARG A 357      22.519  26.359  15.240  1.00  0.67           C  
ATOM   2630  NE  ARG A 357      22.877  24.943  15.225  1.00  0.63           N  
ATOM   2631  NH1 ARG A 357      22.987  24.784  12.922  1.00  0.39           N  
ATOM   2632  NH2 ARG A 357      23.412  22.946  14.225  1.00  0.33           N  
ATOM   2633  CZ  ARG A 357      23.091  24.228  14.124  1.00  0.72           C  
ATOM   2634  N   ASP A 358      19.156  24.883  19.713  1.00  0.76           N  
ATOM   2635  CA  ASP A 358      17.942  24.207  20.161  1.00  0.78           C  
ATOM   2636  C   ASP A 358      17.599  24.590  21.599  1.00  0.76           C  
ATOM   2637  CB  ASP A 358      18.099  22.689  20.044  1.00  0.73           C  
ATOM   2638  O   ASP A 358      16.657  24.049  22.183  1.00  0.74           O  
ATOM   2639  CG  ASP A 358      18.345  22.227  18.619  1.00  0.66           C  
ATOM   2640  OD1 ASP A 358      17.924  22.923  17.670  1.00  0.65           O  
ATOM   2641  OD2 ASP A 358      18.963  21.154  18.443  1.00  0.75           O  
ATOM   2642  N   LYS A 359      18.317  25.466  22.283  1.00  0.75           N  
ATOM   2643  CA  LYS A 359      18.156  25.863  23.679  1.00  0.80           C  
ATOM   2644  C   LYS A 359      17.855  27.355  23.795  1.00  0.81           C  
ATOM   2645  CB  LYS A 359      19.409  25.517  24.484  1.00  0.78           C  
ATOM   2646  O   LYS A 359      18.414  28.166  23.053  1.00  0.82           O  
ATOM   2647  CG  LYS A 359      19.725  24.029  24.530  1.00  0.78           C  
ATOM   2648  CD  LYS A 359      21.009  23.754  25.301  1.00  0.77           C  
ATOM   2649  CE  LYS A 359      21.345  22.268  25.317  1.00  0.77           C  
ATOM   2650  NZ  LYS A 359      22.802  22.032  25.543  1.00  0.71           N  
ATOM   2651  N   THR A 360      16.944  27.628  24.518  1.00  0.72           N  
ATOM   2652  CA  THR A 360      16.592  28.994  24.889  1.00  0.81           C  
ATOM   2653  C   THR A 360      16.852  29.235  26.374  1.00  0.77           C  
ATOM   2654  CB  THR A 360      15.116  29.298  24.569  1.00  0.73           C  
ATOM   2655  O   THR A 360      17.076  28.289  27.132  1.00  0.77           O  
ATOM   2656  CG2 THR A 360      14.848  29.199  23.070  1.00  0.54           C  
ATOM   2657  OG1 THR A 360      14.281  28.358  25.255  1.00  0.72           O  
ATOM   2658  N   ASP A 361      17.083  30.563  26.844  1.00  0.84           N  
ATOM   2659  CA  ASP A 361      17.167  31.025  28.226  1.00  0.86           C  
ATOM   2660  C   ASP A 361      18.296  30.319  28.973  1.00  0.80           C  
ATOM   2661  CB  ASP A 361      15.837  30.800  28.949  1.00  0.78           C  
ATOM   2662  O   ASP A 361      18.132  29.926  30.130  1.00  0.73           O  
ATOM   2663  CG  ASP A 361      14.688  31.578  28.333  1.00  0.69           C  
ATOM   2664  OD1 ASP A 361      14.871  32.767  27.990  1.00  0.62           O  
ATOM   2665  OD2 ASP A 361      13.589  30.999  28.192  1.00  0.80           O  
ATOM   2666  N   ILE A 362      19.488  30.082  28.300  1.00  0.86           N  
ATOM   2667  CA  ILE A 362      20.674  29.402  28.809  1.00  0.89           C  
ATOM   2668  C   ILE A 362      21.257  30.189  29.980  1.00  0.86           C  
ATOM   2669  CB  ILE A 362      21.738  29.218  27.704  1.00  0.87           C  
ATOM   2670  O   ILE A 362      21.680  31.336  29.816  1.00  0.84           O  
ATOM   2671  CG1 ILE A 362      21.158  28.420  26.531  1.00  0.82           C  
ATOM   2672  CG2 ILE A 362      22.988  28.536  28.267  1.00  0.78           C  
ATOM   2673  CD1 ILE A 362      22.080  28.336  25.323  1.00  0.81           C  
ATOM   2674  N   LYS A 363      21.280  29.583  31.202  1.00  0.88           N  
ATOM   2675  CA  LYS A 363      21.853  30.115  32.436  1.00  0.91           C  
ATOM   2676  C   LYS A 363      22.512  29.010  33.257  1.00  0.90           C  
ATOM   2677  CB  LYS A 363      20.779  30.817  33.268  1.00  0.89           C  
ATOM   2678  O   LYS A 363      22.250  27.826  33.037  1.00  0.90           O  
ATOM   2679  CG  LYS A 363      19.656  29.900  33.730  1.00  0.83           C  
ATOM   2680  CD  LYS A 363      18.539  30.682  34.408  1.00  0.79           C  
ATOM   2681  CE  LYS A 363      17.418  29.765  34.877  1.00  0.78           C  
ATOM   2682  NZ  LYS A 363      16.243  30.538  35.379  1.00  0.75           N  
ATOM   2683  N   ASP A 364      23.448  29.386  34.213  1.00  0.89           N  
ATOM   2684  CA  ASP A 364      24.000  28.425  35.163  1.00  0.91           C  
ATOM   2685  C   ASP A 364      22.901  27.816  36.030  1.00  0.90           C  
ATOM   2686  CB  ASP A 364      25.059  29.090  36.046  1.00  0.88           C  
ATOM   2687  O   ASP A 364      22.025  28.531  36.523  1.00  0.88           O  
ATOM   2688  CG  ASP A 364      26.338  29.414  35.295  1.00  0.81           C  
ATOM   2689  OD1 ASP A 364      26.576  28.832  34.215  1.00  0.77           O  
ATOM   2690  OD2 ASP A 364      27.117  30.258  35.790  1.00  0.87           O  
ATOM   2691  N   THR A 365      22.956  26.511  36.205  1.00  0.89           N  
ATOM   2692  CA  THR A 365      21.953  25.841  37.026  1.00  0.92           C  
ATOM   2693  C   THR A 365      22.138  26.191  38.499  1.00  0.91           C  
ATOM   2694  CB  THR A 365      22.016  24.312  36.847  1.00  0.89           C  
ATOM   2695  O   THR A 365      23.267  26.259  38.990  1.00  0.90           O  
ATOM   2696  CG2 THR A 365      23.341  23.753  37.354  1.00  0.80           C  
ATOM   2697  OG1 THR A 365      20.943  23.707  37.579  1.00  0.83           O  
ATOM   2698  N   GLU A 366      20.999  26.355  39.152  1.00  0.92           N  
ATOM   2699  CA  GLU A 366      20.979  26.598  40.591  1.00  0.92           C  
ATOM   2700  C   GLU A 366      20.990  25.287  41.373  1.00  0.91           C  
ATOM   2701  CB  GLU A 366      19.755  27.432  40.980  1.00  0.89           C  
ATOM   2702  O   GLU A 366      21.175  25.286  42.592  1.00  0.88           O  
ATOM   2703  CG  GLU A 366      19.742  28.826  40.370  1.00  0.83           C  
ATOM   2704  CD  GLU A 366      18.613  29.699  40.893  1.00  0.79           C  
ATOM   2705  OE1 GLU A 366      17.665  29.161  41.510  1.00  0.82           O  
ATOM   2706  OE2 GLU A 366      18.676  30.931  40.683  1.00  0.82           O  
ATOM   2707  N   LEU A 367      20.797  24.260  40.753  1.00  0.91           N  
ATOM   2708  CA  LEU A 367      20.820  22.910  41.307  1.00  0.92           C  
ATOM   2709  C   LEU A 367      22.250  22.390  41.411  1.00  0.88           C  
ATOM   2710  CB  LEU A 367      19.981  21.963  40.445  1.00  0.90           C  
ATOM   2711  O   LEU A 367      22.828  21.947  40.416  1.00  0.82           O  
ATOM   2712  CG  LEU A 367      18.509  22.336  40.263  1.00  0.88           C  
ATOM   2713  CD1 LEU A 367      17.829  21.361  39.308  1.00  0.83           C  
ATOM   2714  CD2 LEU A 367      17.793  22.363  41.609  1.00  0.83           C  
ATOM   2715  N   GLY A 368      22.943  22.477  42.687  1.00  0.92           N  
ATOM   2716  CA  GLY A 368      24.296  22.044  42.996  1.00  0.93           C  
ATOM   2717  C   GLY A 368      24.355  21.023  44.116  1.00  0.94           C  
ATOM   2718  O   GLY A 368      23.444  20.205  44.266  1.00  0.92           O  
ATOM   2719  N   LEU A 369      25.377  21.072  44.910  1.00  0.94           N  
ATOM   2720  CA  LEU A 369      25.689  20.157  46.003  1.00  0.95           C  
ATOM   2721  C   LEU A 369      24.553  20.119  47.020  1.00  0.94           C  
ATOM   2722  CB  LEU A 369      26.993  20.568  46.691  1.00  0.93           C  
ATOM   2723  O   LEU A 369      24.135  19.042  47.450  1.00  0.94           O  
ATOM   2724  CG  LEU A 369      27.488  19.650  47.809  1.00  0.89           C  
ATOM   2725  CD1 LEU A 369      27.754  18.249  47.267  1.00  0.84           C  
ATOM   2726  CD2 LEU A 369      28.743  20.225  48.458  1.00  0.84           C  
ATOM   2727  N   ASP A 370      23.992  21.207  47.278  1.00  0.94           N  
ATOM   2728  CA  ASP A 370      22.927  21.334  48.268  1.00  0.94           C  
ATOM   2729  C   ASP A 370      21.680  20.565  47.836  1.00  0.94           C  
ATOM   2730  CB  ASP A 370      22.583  22.807  48.501  1.00  0.91           C  
ATOM   2731  O   ASP A 370      20.949  20.036  48.675  1.00  0.93           O  
ATOM   2732  CG  ASP A 370      21.420  23.000  49.458  1.00  0.80           C  
ATOM   2733  OD1 ASP A 370      21.548  22.650  50.651  1.00  0.75           O  
ATOM   2734  OD2 ASP A 370      20.365  23.503  49.014  1.00  0.81           O  
ATOM   2735  N   PHE A 371      21.348  20.524  46.597  1.00  0.92           N  
ATOM   2736  CA  PHE A 371      20.265  19.729  46.032  1.00  0.93           C  
ATOM   2737  C   PHE A 371      20.627  18.248  46.027  1.00  0.93           C  
ATOM   2738  CB  PHE A 371      19.939  20.195  44.610  1.00  0.93           C  
ATOM   2739  O   PHE A 371      19.911  17.427  46.604  1.00  0.92           O  
ATOM   2740  CG  PHE A 371      18.965  19.304  43.887  1.00  0.93           C  
ATOM   2741  CD1 PHE A 371      17.608  19.350  44.183  1.00  0.92           C  
ATOM   2742  CD2 PHE A 371      19.407  18.420  42.912  1.00  0.91           C  
ATOM   2743  CE1 PHE A 371      16.704  18.526  43.516  1.00  0.91           C  
ATOM   2744  CE2 PHE A 371      18.509  17.594  42.241  1.00  0.91           C  
ATOM   2745  CZ  PHE A 371      17.159  17.648  42.545  1.00  0.90           C  
ATOM   2746  N   LEU A 372      21.746  17.877  45.548  1.00  0.93           N  
ATOM   2747  CA  LEU A 372      22.141  16.485  45.357  1.00  0.94           C  
ATOM   2748  C   LEU A 372      22.352  15.791  46.698  1.00  0.93           C  
ATOM   2749  CB  LEU A 372      23.419  16.401  44.518  1.00  0.92           C  
ATOM   2750  O   LEU A 372      22.041  14.606  46.844  1.00  0.91           O  
ATOM   2751  CG  LEU A 372      23.266  16.664  43.020  1.00  0.87           C  
ATOM   2752  CD1 LEU A 372      24.594  16.444  42.304  1.00  0.81           C  
ATOM   2753  CD2 LEU A 372      22.180  15.772  42.428  1.00  0.81           C  
ATOM   2754  N   LEU A 373      22.706  16.531  47.734  1.00  0.94           N  
ATOM   2755  CA  LEU A 373      22.881  15.984  49.075  1.00  0.94           C  
ATOM   2756  C   LEU A 373      21.536  15.612  49.690  1.00  0.93           C  
ATOM   2757  CB  LEU A 373      23.605  16.990  49.974  1.00  0.93           C  
ATOM   2758  O   LEU A 373      21.481  14.855  50.662  1.00  0.92           O  
ATOM   2759  CG  LEU A 373      25.116  17.115  49.772  1.00  0.91           C  
ATOM   2760  CD1 LEU A 373      25.680  18.218  50.661  1.00  0.89           C  
ATOM   2761  CD2 LEU A 373      25.806  15.785  50.059  1.00  0.88           C  
ATOM   2762  N   LYS A 374      20.444  16.082  49.166  1.00  0.94           N  
ATOM   2763  CA  LYS A 374      19.101  15.770  49.647  1.00  0.94           C  
ATOM   2764  C   LYS A 374      18.465  14.659  48.817  1.00  0.93           C  
ATOM   2765  CB  LYS A 374      18.217  17.017  49.620  1.00  0.93           C  
ATOM   2766  O   LYS A 374      17.388  14.163  49.156  1.00  0.92           O  
ATOM   2767  CG  LYS A 374      18.633  18.093  50.613  1.00  0.91           C  
ATOM   2768  CD  LYS A 374      17.872  19.392  50.380  1.00  0.88           C  
ATOM   2769  CE  LYS A 374      18.381  20.508  51.283  1.00  0.88           C  
ATOM   2770  NZ  LYS A 374      18.793  21.711  50.499  1.00  0.87           N  
ATOM   2771  N   VAL A 375      19.052  14.273  47.735  1.00  0.92           N  
ATOM   2772  CA  VAL A 375      18.604  13.197  46.858  1.00  0.93           C  
ATOM   2773  C   VAL A 375      19.235  11.877  47.296  1.00  0.91           C  
ATOM   2774  CB  VAL A 375      18.949  13.488  45.380  1.00  0.91           C  
ATOM   2775  O   VAL A 375      20.458  11.723  47.259  1.00  0.88           O  
ATOM   2776  CG1 VAL A 375      18.512  12.329  44.486  1.00  0.83           C  
ATOM   2777  CG2 VAL A 375      18.296  14.793  44.928  1.00  0.82           C  
ATOM   2778  N   ARG A 376      18.387  10.948  47.786  1.00  0.91           N  
ATOM   2779  CA  ARG A 376      18.847   9.625  48.196  1.00  0.93           C  
ATOM   2780  C   ARG A 376      19.035   8.712  46.989  1.00  0.90           C  
ATOM   2781  CB  ARG A 376      17.861   8.994  49.181  1.00  0.91           C  
ATOM   2782  O   ARG A 376      18.073   8.399  46.285  1.00  0.89           O  
ATOM   2783  CG  ARG A 376      18.302   7.640  49.713  1.00  0.92           C  
ATOM   2784  CD  ARG A 376      17.423   7.172  50.864  1.00  0.91           C  
ATOM   2785  NE  ARG A 376      16.041   6.968  50.439  1.00  0.91           N  
ATOM   2786  NH1 ARG A 376      16.275   4.702  50.055  1.00  0.88           N  
ATOM   2787  NH2 ARG A 376      14.257   5.728  49.695  1.00  0.86           N  
ATOM   2788  CZ  ARG A 376      15.527   5.800  50.064  1.00  0.89           C  
ATOM   2789  N   PRO A 377      20.328   8.307  46.632  1.00  0.92           N  
ATOM   2790  CA  PRO A 377      20.472   7.217  45.664  1.00  0.93           C  
ATOM   2791  C   PRO A 377      19.952   5.883  46.194  1.00  0.92           C  
ATOM   2792  CB  PRO A 377      21.983   7.158  45.423  1.00  0.91           C  
ATOM   2793  O   PRO A 377      20.098   5.589  47.384  1.00  0.90           O  
ATOM   2794  CG  PRO A 377      22.594   7.579  46.720  1.00  0.90           C  
ATOM   2795  CD  PRO A 377      21.691   8.591  47.365  1.00  0.89           C  
ATOM   2796  N   VAL A 378      19.295   5.098  45.226  1.00  0.91           N  
ATOM   2797  CA  VAL A 378      18.697   3.829  45.628  1.00  0.92           C  
ATOM   2798  C   VAL A 378      19.050   2.747  44.610  1.00  0.89           C  
ATOM   2799  CB  VAL A 378      17.163   3.945  45.773  1.00  0.90           C  
ATOM   2800  O   VAL A 378      19.192   3.029  43.418  1.00  0.87           O  
ATOM   2801  CG1 VAL A 378      16.799   4.912  46.898  1.00  0.79           C  
ATOM   2802  CG2 VAL A 378      16.535   4.392  44.455  1.00  0.77           C  
ATOM   2803  N   ASP A 379      19.165   1.547  45.094  1.00  0.90           N  
ATOM   2804  CA  ASP A 379      19.101   0.331  44.289  1.00  0.91           C  
ATOM   2805  C   ASP A 379      17.679  -0.222  44.243  1.00  0.88           C  
ATOM   2806  CB  ASP A 379      20.060  -0.727  44.838  1.00  0.89           C  
ATOM   2807  O   ASP A 379      17.017  -0.334  45.277  1.00  0.85           O  
ATOM   2808  CG  ASP A 379      21.510  -0.278  44.825  1.00  0.88           C  
ATOM   2809  OD1 ASP A 379      21.934   0.386  43.854  1.00  0.87           O  
ATOM   2810  OD2 ASP A 379      22.236  -0.592  45.793  1.00  0.90           O  
ATOM   2811  N   PHE A 380      17.279  -0.619  43.000  1.00  0.87           N  
ATOM   2812  CA  PHE A 380      15.904  -1.090  42.879  1.00  0.87           C  
ATOM   2813  C   PHE A 380      15.780  -2.116  41.760  1.00  0.84           C  
ATOM   2814  CB  PHE A 380      14.953   0.083  42.624  1.00  0.86           C  
ATOM   2815  O   PHE A 380      16.682  -2.250  40.930  1.00  0.81           O  
ATOM   2816  CG  PHE A 380      15.162   0.756  41.294  1.00  0.87           C  
ATOM   2817  CD1 PHE A 380      16.107   1.764  41.149  1.00  0.85           C  
ATOM   2818  CD2 PHE A 380      14.413   0.379  40.187  1.00  0.86           C  
ATOM   2819  CE1 PHE A 380      16.303   2.388  39.919  1.00  0.87           C  
ATOM   2820  CE2 PHE A 380      14.602   0.998  38.954  1.00  0.88           C  
ATOM   2821  CZ  PHE A 380      15.547   2.003  38.823  1.00  0.85           C  
ATOM   2822  N   ARG A 381      14.740  -2.841  41.670  1.00  0.84           N  
ATOM   2823  CA  ARG A 381      14.281  -3.660  40.553  1.00  0.83           C  
ATOM   2824  C   ARG A 381      12.989  -3.106  39.962  1.00  0.78           C  
ATOM   2825  CB  ARG A 381      14.075  -5.110  40.997  1.00  0.81           C  
ATOM   2826  O   ARG A 381      12.093  -2.687  40.698  1.00  0.74           O  
ATOM   2827  CG  ARG A 381      15.361  -5.828  41.374  1.00  0.80           C  
ATOM   2828  CD  ARG A 381      15.095  -7.253  41.837  1.00  0.79           C  
ATOM   2829  NE  ARG A 381      16.333  -7.948  42.179  1.00  0.77           N  
ATOM   2830  NH1 ARG A 381      15.300  -9.921  42.793  1.00  0.69           N  
ATOM   2831  NH2 ARG A 381      17.582  -9.734  42.905  1.00  0.65           N  
ATOM   2832  CZ  ARG A 381      16.402  -9.199  42.625  1.00  0.78           C  
ATOM   2833  N   TRP A 382      13.006  -3.053  38.660  1.00  0.72           N  
ATOM   2834  CA  TRP A 382      11.748  -2.676  38.024  1.00  0.77           C  
ATOM   2835  C   TRP A 382      10.662  -3.708  38.311  1.00  0.68           C  
ATOM   2836  CB  TRP A 382      11.934  -2.520  36.512  1.00  0.68           C  
ATOM   2837  O   TRP A 382      10.892  -4.912  38.182  1.00  0.63           O  
ATOM   2838  CG  TRP A 382      12.754  -1.327  36.120  1.00  0.57           C  
ATOM   2839  CD1 TRP A 382      14.024  -1.331  35.614  1.00  0.51           C  
ATOM   2840  CD2 TRP A 382      12.361   0.046  36.206  1.00  0.55           C  
ATOM   2841  CE2 TRP A 382      13.443   0.821  35.735  1.00  0.51           C  
ATOM   2842  CE3 TRP A 382      11.196   0.696  36.636  1.00  0.62           C  
ATOM   2843  NE1 TRP A 382      14.444  -0.042  35.380  1.00  0.64           N  
ATOM   2844  CH2 TRP A 382      12.244   2.827  36.108  1.00  0.55           C  
ATOM   2845  CZ2 TRP A 382      13.394   2.216  35.681  1.00  0.66           C  
ATOM   2846  CZ3 TRP A 382      11.150   2.084  36.582  1.00  0.46           C  
ATOM   2847  N   ASP A 383       9.613  -3.246  38.741  1.00  0.74           N  
ATOM   2848  CA  ASP A 383       8.371  -4.009  38.662  1.00  0.73           C  
ATOM   2849  C   ASP A 383       7.685  -3.804  37.314  1.00  0.72           C  
ATOM   2850  CB  ASP A 383       7.426  -3.615  39.799  1.00  0.70           C  
ATOM   2851  O   ASP A 383       7.122  -2.738  37.054  1.00  0.68           O  
ATOM   2852  CG  ASP A 383       6.180  -4.480  39.860  1.00  0.67           C  
ATOM   2853  OD1 ASP A 383       5.978  -5.324  38.961  1.00  0.69           O  
ATOM   2854  OD2 ASP A 383       5.390  -4.314  40.815  1.00  0.72           O  
ATOM   2855  N   TYR A 384       8.123  -4.564  36.215  1.00  0.61           N  
ATOM   2856  CA  TYR A 384       7.771  -4.416  34.808  1.00  0.60           C  
ATOM   2857  C   TYR A 384       6.266  -4.547  34.605  1.00  0.59           C  
ATOM   2858  CB  TYR A 384       8.505  -5.458  33.957  1.00  0.54           C  
ATOM   2859  O   TYR A 384       5.792  -4.635  33.470  1.00  0.55           O  
ATOM   2860  CG  TYR A 384      10.004  -5.283  33.944  1.00  0.49           C  
ATOM   2861  CD1 TYR A 384      10.599  -4.249  33.224  1.00  0.44           C  
ATOM   2862  CD2 TYR A 384      10.829  -6.152  34.650  1.00  0.47           C  
ATOM   2863  CE1 TYR A 384      11.980  -4.086  33.207  1.00  0.45           C  
ATOM   2864  CE2 TYR A 384      12.212  -5.998  34.641  1.00  0.49           C  
ATOM   2865  OH  TYR A 384      14.145  -4.807  33.905  1.00  0.37           O  
ATOM   2866  CZ  TYR A 384      12.777  -4.964  33.918  1.00  0.44           C  
ATOM   2867  N   ARG A 385       5.509  -4.528  35.582  1.00  0.57           N  
ATOM   2868  CA  ARG A 385       4.071  -4.467  35.342  1.00  0.56           C  
ATOM   2869  C   ARG A 385       3.654  -3.081  34.863  1.00  0.56           C  
ATOM   2870  CB  ARG A 385       3.298  -4.837  36.610  1.00  0.51           C  
ATOM   2871  O   ARG A 385       4.017  -2.072  35.473  1.00  0.53           O  
ATOM   2872  CG  ARG A 385       3.243  -6.332  36.884  1.00  0.47           C  
ATOM   2873  CD  ARG A 385       2.428  -6.648  38.130  1.00  0.50           C  
ATOM   2874  NE  ARG A 385       3.275  -7.112  39.225  1.00  0.41           N  
ATOM   2875  NH1 ARG A 385       1.531  -7.465  40.698  1.00  0.30           N  
ATOM   2876  NH2 ARG A 385       3.688  -7.894  41.344  1.00  0.26           N  
ATOM   2877  CZ  ARG A 385       2.829  -7.489  40.420  1.00  0.39           C  
ATOM   2878  N   ASP A 386       3.286  -2.747  33.766  1.00  0.54           N  
ATOM   2879  CA  ASP A 386       2.296  -1.714  33.476  1.00  0.52           C  
ATOM   2880  C   ASP A 386       1.053  -1.885  34.346  1.00  0.53           C  
ATOM   2881  CB  ASP A 386       1.911  -1.740  31.996  1.00  0.50           C  
ATOM   2882  O   ASP A 386       0.733  -2.997  34.769  1.00  0.51           O  
ATOM   2883  CG  ASP A 386       3.071  -1.407  31.075  1.00  0.47           C  
ATOM   2884  OD1 ASP A 386       3.954  -0.614  31.467  1.00  0.49           O  
ATOM   2885  OD2 ASP A 386       3.102  -1.941  29.945  1.00  0.48           O  
ATOM   2886  N   ASP A 387       0.667  -0.933  35.339  1.00  0.54           N  
ATOM   2887  CA  ASP A 387      -0.733  -1.033  35.742  1.00  0.53           C  
ATOM   2888  C   ASP A 387      -1.530  -1.880  34.753  1.00  0.54           C  
ATOM   2889  CB  ASP A 387      -1.356   0.359  35.864  1.00  0.50           C  
ATOM   2890  O   ASP A 387      -1.583  -1.568  33.561  1.00  0.52           O  
ATOM   2891  CG  ASP A 387      -0.520   1.312  36.700  1.00  0.48           C  
ATOM   2892  OD1 ASP A 387       0.108   0.868  37.686  1.00  0.49           O  
ATOM   2893  OD2 ASP A 387      -0.491   2.517  36.372  1.00  0.48           O  
ATOM   2894  N   TYR A 388      -1.142  -3.102  34.484  1.00  0.48           N  
ATOM   2895  CA  TYR A 388      -2.122  -3.841  33.697  1.00  0.51           C  
ATOM   2896  C   TYR A 388      -3.534  -3.598  34.216  1.00  0.49           C  
ATOM   2897  CB  TYR A 388      -1.809  -5.340  33.718  1.00  0.45           C  
ATOM   2898  O   TYR A 388      -3.762  -3.578  35.428  1.00  0.48           O  
ATOM   2899  CG  TYR A 388      -3.033  -6.214  33.847  1.00  0.44           C  
ATOM   2900  CD1 TYR A 388      -3.512  -6.596  35.098  1.00  0.40           C  
ATOM   2901  CD2 TYR A 388      -3.712  -6.661  32.718  1.00  0.41           C  
ATOM   2902  CE1 TYR A 388      -4.638  -7.403  35.221  1.00  0.37           C  
ATOM   2903  CE2 TYR A 388      -4.839  -7.468  32.830  1.00  0.41           C  
ATOM   2904  OH  TYR A 388      -6.410  -8.632  34.200  1.00  0.26           O  
ATOM   2905  CZ  TYR A 388      -5.294  -7.833  34.083  1.00  0.36           C  
ATOM   2906  N   GLN A 389      -4.010  -2.639  33.539  1.00  0.61           N  
ATOM   2907  CA  GLN A 389      -5.462  -2.700  33.402  1.00  0.60           C  
ATOM   2908  C   GLN A 389      -5.911  -4.074  32.912  1.00  0.61           C  
ATOM   2909  CB  GLN A 389      -5.957  -1.614  32.446  1.00  0.58           C  
ATOM   2910  O   GLN A 389      -5.426  -4.563  31.890  1.00  0.60           O  
ATOM   2911  CG  GLN A 389      -5.754  -0.197  32.966  1.00  0.55           C  
ATOM   2912  CD  GLN A 389      -6.304   0.858  32.025  1.00  0.56           C  
ATOM   2913  NE2 GLN A 389      -6.448   2.081  32.524  1.00  0.46           N  
ATOM   2914  OE1 GLN A 389      -6.598   0.577  30.859  1.00  0.60           O  
ATOM   2915  N   GLU A 390      -6.296  -4.876  33.815  1.00  0.65           N  
ATOM   2916  CA  GLU A 390      -7.127  -6.021  33.455  1.00  0.66           C  
ATOM   2917  C   GLU A 390      -8.591  -5.617  33.310  1.00  0.66           C  
ATOM   2918  CB  GLU A 390      -6.989  -7.134  34.497  1.00  0.63           C  
ATOM   2919  O   GLU A 390      -9.040  -4.655  33.936  1.00  0.66           O  
ATOM   2920  CG  GLU A 390      -5.870  -8.121  34.198  1.00  0.61           C  
ATOM   2921  CD  GLU A 390      -5.727  -9.204  35.256  1.00  0.61           C  
ATOM   2922  OE1 GLU A 390      -6.478  -9.177  36.258  1.00  0.63           O  
ATOM   2923  OE2 GLU A 390      -4.857 -10.086  35.082  1.00  0.56           O  
ATOM   2924  N   ILE A 391      -9.201  -6.164  32.326  1.00  0.69           N  
ATOM   2925  CA  ILE A 391     -10.658  -6.225  32.364  1.00  0.72           C  
ATOM   2926  C   ILE A 391     -11.103  -7.334  33.315  1.00  0.74           C  
ATOM   2927  CB  ILE A 391     -11.252  -6.457  30.956  1.00  0.66           C  
ATOM   2928  O   ILE A 391     -10.708  -8.492  33.157  1.00  0.72           O  
ATOM   2929  CG1 ILE A 391     -10.872  -5.303  30.021  1.00  0.58           C  
ATOM   2930  CG2 ILE A 391     -12.772  -6.622  31.032  1.00  0.57           C  
ATOM   2931  CD1 ILE A 391     -11.317  -5.503  28.579  1.00  0.56           C  
ATOM   2932  N   ASP A 392     -11.620  -7.004  34.432  1.00  0.71           N  
ATOM   2933  CA  ASP A 392     -12.236  -8.024  35.275  1.00  0.74           C  
ATOM   2934  C   ASP A 392     -13.334  -8.770  34.521  1.00  0.77           C  
ATOM   2935  CB  ASP A 392     -12.805  -7.396  36.549  1.00  0.72           C  
ATOM   2936  O   ASP A 392     -13.572  -8.507  33.340  1.00  0.78           O  
ATOM   2937  CG  ASP A 392     -13.978  -6.470  36.280  1.00  0.70           C  
ATOM   2938  OD1 ASP A 392     -14.572  -6.541  35.182  1.00  0.74           O  
ATOM   2939  OD2 ASP A 392     -14.310  -5.660  37.172  1.00  0.77           O  
ATOM   2940  N   GLU A 393     -13.909  -9.881  35.055  1.00  0.79           N  
ATOM   2941  CA  GLU A 393     -14.996 -10.694  34.517  1.00  0.83           C  
ATOM   2942  C   GLU A 393     -16.190  -9.828  34.124  1.00  0.84           C  
ATOM   2943  CB  GLU A 393     -15.426 -11.755  35.532  1.00  0.80           C  
ATOM   2944  O   GLU A 393     -17.009 -10.230  33.295  1.00  0.84           O  
ATOM   2945  CG  GLU A 393     -14.347 -12.782  35.844  1.00  0.77           C  
ATOM   2946  CD  GLU A 393     -14.837 -13.919  36.726  1.00  0.76           C  
ATOM   2947  OE1 GLU A 393     -15.972 -13.836  37.248  1.00  0.83           O  
ATOM   2948  OE2 GLU A 393     -14.080 -14.900  36.898  1.00  0.84           O  
ATOM   2949  N   GLU A 394     -16.277  -8.713  34.715  1.00  0.87           N  
ATOM   2950  CA  GLU A 394     -17.392  -7.804  34.464  1.00  0.87           C  
ATOM   2951  C   GLU A 394     -17.064  -6.824  33.341  1.00  0.84           C  
ATOM   2952  CB  GLU A 394     -17.759  -7.039  35.738  1.00  0.84           C  
ATOM   2953  O   GLU A 394     -17.908  -6.016  32.949  1.00  0.79           O  
ATOM   2954  CG  GLU A 394     -18.362  -7.913  36.828  1.00  0.76           C  
ATOM   2955  CD  GLU A 394     -17.330  -8.754  37.563  1.00  0.72           C  
ATOM   2956  OE1 GLU A 394     -16.119  -8.447  37.470  1.00  0.79           O  
ATOM   2957  OE2 GLU A 394     -17.734  -9.728  38.236  1.00  0.81           O  
ATOM   2958  N   GLY A 395     -15.918  -6.959  32.771  1.00  0.83           N  
ATOM   2959  CA  GLY A 395     -15.482  -6.051  31.722  1.00  0.83           C  
ATOM   2960  C   GLY A 395     -14.920  -4.747  32.257  1.00  0.80           C  
ATOM   2961  O   GLY A 395     -14.755  -3.783  31.507  1.00  0.76           O  
ATOM   2962  N   ASN A 396     -14.760  -4.597  33.613  1.00  0.82           N  
ATOM   2963  CA  ASN A 396     -14.216  -3.364  34.171  1.00  0.82           C  
ATOM   2964  C   ASN A 396     -12.693  -3.332  34.082  1.00  0.79           C  
ATOM   2965  CB  ASN A 396     -14.667  -3.187  35.622  1.00  0.79           C  
ATOM   2966  O   ASN A 396     -12.032  -4.346  34.311  1.00  0.74           O  
ATOM   2967  CG  ASN A 396     -16.169  -3.305  35.786  1.00  0.79           C  
ATOM   2968  ND2 ASN A 396     -16.607  -4.313  36.531  1.00  0.81           N  
ATOM   2969  OD1 ASN A 396     -16.930  -2.497  35.247  1.00  0.79           O  
ATOM   2970  N   LEU A 397     -12.180  -2.243  33.762  1.00  0.77           N  
ATOM   2971  CA  LEU A 397     -10.738  -2.020  33.768  1.00  0.77           C  
ATOM   2972  C   LEU A 397     -10.212  -1.905  35.195  1.00  0.75           C  
ATOM   2973  CB  LEU A 397     -10.388  -0.756  32.979  1.00  0.73           C  
ATOM   2974  O   LEU A 397     -10.427  -0.890  35.861  1.00  0.71           O  
ATOM   2975  CG  LEU A 397      -9.013  -0.734  32.310  1.00  0.67           C  
ATOM   2976  CD1 LEU A 397      -9.132  -1.123  30.840  1.00  0.63           C  
ATOM   2977  CD2 LEU A 397      -8.369   0.641  32.454  1.00  0.64           C  
ATOM   2978  N   ILE A 398      -9.680  -2.948  35.738  1.00  0.75           N  
ATOM   2979  CA  ILE A 398      -9.009  -2.943  37.034  1.00  0.74           C  
ATOM   2980  C   ILE A 398      -7.535  -2.589  36.851  1.00  0.73           C  
ATOM   2981  CB  ILE A 398      -9.148  -4.307  37.747  1.00  0.72           C  
ATOM   2982  O   ILE A 398      -6.850  -3.173  36.008  1.00  0.70           O  
ATOM   2983  CG1 ILE A 398     -10.610  -4.769  37.735  1.00  0.68           C  
ATOM   2984  CG2 ILE A 398      -8.611  -4.225  39.179  1.00  0.67           C  
ATOM   2985  CD1 ILE A 398     -10.829  -6.146  38.347  1.00  0.67           C  
ATOM   2986  N   THR A 399      -7.098  -1.529  37.507  1.00  0.69           N  
ATOM   2987  CA  THR A 399      -5.687  -1.171  37.601  1.00  0.69           C  
ATOM   2988  C   THR A 399      -5.036  -1.846  38.805  1.00  0.69           C  
ATOM   2989  CB  THR A 399      -5.504   0.355  37.704  1.00  0.66           C  
ATOM   2990  O   THR A 399      -5.407  -1.578  39.949  1.00  0.67           O  
ATOM   2991  CG2 THR A 399      -4.031   0.739  37.613  1.00  0.61           C  
ATOM   2992  OG1 THR A 399      -6.219   0.989  36.636  1.00  0.64           O  
ATOM   2993  N   HIS A 400      -4.435  -2.914  38.688  1.00  0.67           N  
ATOM   2994  CA  HIS A 400      -3.695  -3.532  39.783  1.00  0.67           C  
ATOM   2995  C   HIS A 400      -2.504  -2.675  40.196  1.00  0.67           C  
ATOM   2996  CB  HIS A 400      -3.223  -4.932  39.386  1.00  0.64           C  
ATOM   2997  O   HIS A 400      -1.782  -2.154  39.342  1.00  0.64           O  
ATOM   2998  CG  HIS A 400      -4.336  -5.918  39.225  1.00  0.62           C  
ATOM   2999  CD2 HIS A 400      -5.026  -6.309  38.128  1.00  0.60           C  
ATOM   3000  ND1 HIS A 400      -4.859  -6.628  40.284  1.00  0.63           N  
ATOM   3001  CE1 HIS A 400      -5.826  -7.416  39.843  1.00  0.58           C  
ATOM   3002  NE2 HIS A 400      -5.947  -7.241  38.538  1.00  0.54           N  
ATOM   3003  N   GLU A 401      -2.411  -2.481  41.565  1.00  0.66           N  
ATOM   3004  CA  GLU A 401      -1.239  -1.849  42.163  1.00  0.66           C  
ATOM   3005  C   GLU A 401       0.014  -2.692  41.944  1.00  0.67           C  
ATOM   3006  CB  GLU A 401      -1.460  -1.614  43.660  1.00  0.64           C  
ATOM   3007  O   GLU A 401      -0.057  -3.922  41.910  1.00  0.65           O  
ATOM   3008  CG  GLU A 401      -2.373  -0.437  43.969  1.00  0.61           C  
ATOM   3009  CD  GLU A 401      -2.387  -0.058  45.441  1.00  0.60           C  
ATOM   3010  OE1 GLU A 401      -1.827  -0.814  46.268  1.00  0.61           O  
ATOM   3011  OE2 GLU A 401      -2.962   1.003  45.771  1.00  0.56           O  
ATOM   3012  N   LYS A 402       1.051  -2.144  41.650  1.00  0.67           N  
ATOM   3013  CA  LYS A 402       2.353  -2.798  41.572  1.00  0.67           C  
ATOM   3014  C   LYS A 402       2.688  -3.514  42.878  1.00  0.69           C  
ATOM   3015  CB  LYS A 402       3.446  -1.782  41.237  1.00  0.65           C  
ATOM   3016  O   LYS A 402       2.808  -2.878  43.928  1.00  0.68           O  
ATOM   3017  CG  LYS A 402       3.339  -1.197  39.837  1.00  0.62           C  
ATOM   3018  CD  LYS A 402       4.517  -0.285  39.520  1.00  0.62           C  
ATOM   3019  CE  LYS A 402       4.398   0.321  38.128  1.00  0.56           C  
ATOM   3020  NZ  LYS A 402       5.577   1.173  37.792  1.00  0.48           N  
ATOM   3021  N   ASP A 403       2.627  -4.901  42.900  1.00  0.66           N  
ATOM   3022  CA  ASP A 403       2.816  -5.703  44.105  1.00  0.66           C  
ATOM   3023  C   ASP A 403       4.221  -6.299  44.154  1.00  0.68           C  
ATOM   3024  CB  ASP A 403       1.770  -6.816  44.179  1.00  0.62           C  
ATOM   3025  O   ASP A 403       4.551  -7.051  45.073  1.00  0.66           O  
ATOM   3026  CG  ASP A 403       1.893  -7.822  43.048  1.00  0.59           C  
ATOM   3027  OD1 ASP A 403       2.789  -7.668  42.190  1.00  0.66           O  
ATOM   3028  OD2 ASP A 403       1.085  -8.775  43.012  1.00  0.70           O  
ATOM   3029  N   GLY A 404       5.118  -6.014  43.207  1.00  0.68           N  
ATOM   3030  CA  GLY A 404       6.461  -6.562  43.102  1.00  0.69           C  
ATOM   3031  C   GLY A 404       6.496  -7.939  42.466  1.00  0.70           C  
ATOM   3032  O   GLY A 404       7.564  -8.541  42.336  1.00  0.69           O  
ATOM   3033  N   SER A 405       5.452  -8.671  42.128  1.00  0.69           N  
ATOM   3034  CA  SER A 405       5.346 -10.051  41.665  1.00  0.69           C  
ATOM   3035  C   SER A 405       6.037 -10.237  40.318  1.00  0.69           C  
ATOM   3036  CB  SER A 405       3.879 -10.470  41.557  1.00  0.64           C  
ATOM   3037  O   SER A 405       6.372 -11.360  39.936  1.00  0.66           O  
ATOM   3038  OG  SER A 405       3.213  -9.714  40.560  1.00  0.63           O  
ATOM   3039  N   ARG A 406       6.409  -9.212  39.624  1.00  0.64           N  
ATOM   3040  CA  ARG A 406       7.107  -9.296  38.345  1.00  0.66           C  
ATOM   3041  C   ARG A 406       8.401  -8.489  38.374  1.00  0.66           C  
ATOM   3042  CB  ARG A 406       6.208  -8.804  37.209  1.00  0.59           C  
ATOM   3043  O   ARG A 406       8.796  -7.904  37.363  1.00  0.63           O  
ATOM   3044  CG  ARG A 406       5.026  -9.717  36.919  1.00  0.56           C  
ATOM   3045  CD  ARG A 406       4.425  -9.443  35.548  1.00  0.58           C  
ATOM   3046  NE  ARG A 406       3.356 -10.385  35.230  1.00  0.45           N  
ATOM   3047  NH1 ARG A 406       3.240  -9.819  32.994  1.00  0.34           N  
ATOM   3048  NH2 ARG A 406       1.849 -11.429  33.847  1.00  0.30           N  
ATOM   3049  CZ  ARG A 406       2.817 -10.542  34.024  1.00  0.49           C  
ATOM   3050  N   SER A 407       8.944  -8.348  39.554  1.00  0.75           N  
ATOM   3051  CA  SER A 407      10.232  -7.676  39.698  1.00  0.76           C  
ATOM   3052  C   SER A 407      11.299  -8.334  38.830  1.00  0.77           C  
ATOM   3053  CB  SER A 407      10.678  -7.681  41.161  1.00  0.72           C  
ATOM   3054  O   SER A 407      11.452  -9.557  38.845  1.00  0.75           O  
ATOM   3055  OG  SER A 407      12.056  -7.367  41.267  1.00  0.65           O  
ATOM   3056  N   GLY A 408      11.803  -7.511  37.975  1.00  0.72           N  
ATOM   3057  CA  GLY A 408      12.961  -7.992  37.239  1.00  0.74           C  
ATOM   3058  C   GLY A 408      14.076  -8.490  38.140  1.00  0.76           C  
ATOM   3059  O   GLY A 408      14.103  -8.179  39.333  1.00  0.76           O  
ATOM   3060  N   ASN A 409      14.997  -9.352  37.534  1.00  0.74           N  
ATOM   3061  CA  ASN A 409      16.120  -9.885  38.297  1.00  0.77           C  
ATOM   3062  C   ASN A 409      17.278  -8.893  38.358  1.00  0.76           C  
ATOM   3063  CB  ASN A 409      16.591 -11.214  37.702  1.00  0.71           C  
ATOM   3064  O   ASN A 409      18.154  -9.006  39.217  1.00  0.75           O  
ATOM   3065  CG  ASN A 409      15.616 -12.346  37.958  1.00  0.66           C  
ATOM   3066  ND2 ASN A 409      15.614 -13.339  37.076  1.00  0.71           N  
ATOM   3067  OD1 ASN A 409      14.869 -12.329  38.941  1.00  0.70           O  
ATOM   3068  N   ARG A 410      17.361  -7.890  37.512  1.00  0.82           N  
ATOM   3069  CA  ARG A 410      18.450  -6.923  37.425  1.00  0.85           C  
ATOM   3070  C   ARG A 410      18.223  -5.756  38.381  1.00  0.85           C  
ATOM   3071  CB  ARG A 410      18.597  -6.405  35.993  1.00  0.82           C  
ATOM   3072  O   ARG A 410      17.135  -5.178  38.416  1.00  0.85           O  
ATOM   3073  CG  ARG A 410      19.797  -5.494  35.787  1.00  0.77           C  
ATOM   3074  CD  ARG A 410      19.975  -5.118  34.322  1.00  0.76           C  
ATOM   3075  NE  ARG A 410      21.138  -4.259  34.124  1.00  0.73           N  
ATOM   3076  NH1 ARG A 410      20.889  -4.099  31.833  1.00  0.62           N  
ATOM   3077  NH2 ARG A 410      22.619  -3.020  32.880  1.00  0.56           N  
ATOM   3078  CZ  ARG A 410      21.546  -3.795  32.946  1.00  0.73           C  
ATOM   3079  N   PHE A 411      19.230  -5.492  39.209  1.00  0.84           N  
ATOM   3080  CA  PHE A 411      19.275  -4.218  39.918  1.00  0.85           C  
ATOM   3081  C   PHE A 411      19.601  -3.077  38.961  1.00  0.82           C  
ATOM   3082  CB  PHE A 411      20.308  -4.267  41.048  1.00  0.83           C  
ATOM   3083  O   PHE A 411      20.407  -3.242  38.043  1.00  0.79           O  
ATOM   3084  CG  PHE A 411      19.857  -5.052  42.250  1.00  0.81           C  
ATOM   3085  CD1 PHE A 411      18.970  -4.500  43.166  1.00  0.79           C  
ATOM   3086  CD2 PHE A 411      20.320  -6.344  42.464  1.00  0.80           C  
ATOM   3087  CE1 PHE A 411      18.550  -5.224  44.279  1.00  0.81           C  
ATOM   3088  CE2 PHE A 411      19.905  -7.074  43.574  1.00  0.82           C  
ATOM   3089  CZ  PHE A 411      19.021  -6.512  44.480  1.00  0.79           C  
ATOM   3090  N   HIS A 412      18.919  -2.101  39.226  1.00  0.83           N  
ATOM   3091  CA  HIS A 412      19.176  -0.788  38.645  1.00  0.85           C  
ATOM   3092  C   HIS A 412      19.573   0.221  39.717  1.00  0.84           C  
ATOM   3093  CB  HIS A 412      17.946  -0.289  37.884  1.00  0.83           C  
ATOM   3094  O   HIS A 412      19.243   0.047  40.893  1.00  0.83           O  
ATOM   3095  CG  HIS A 412      17.577  -1.143  36.713  1.00  0.81           C  
ATOM   3096  CD2 HIS A 412      16.820  -2.263  36.633  1.00  0.80           C  
ATOM   3097  ND1 HIS A 412      18.009  -0.876  35.432  1.00  0.80           N  
ATOM   3098  CE1 HIS A 412      17.530  -1.796  34.612  1.00  0.80           C  
ATOM   3099  NE2 HIS A 412      16.806  -2.649  35.315  1.00  0.81           N  
ATOM   3100  N   HIS A 413      20.283   1.232  39.336  1.00  0.89           N  
ATOM   3101  CA  HIS A 413      20.683   2.355  40.176  1.00  0.91           C  
ATOM   3102  C   HIS A 413      19.961   3.634  39.767  1.00  0.87           C  
ATOM   3103  CB  HIS A 413      22.197   2.562  40.109  1.00  0.88           C  
ATOM   3104  O   HIS A 413      19.892   3.960  38.579  1.00  0.84           O  
ATOM   3105  CG  HIS A 413      22.983   1.302  40.290  1.00  0.85           C  
ATOM   3106  CD2 HIS A 413      23.681   0.555  39.402  1.00  0.84           C  
ATOM   3107  ND1 HIS A 413      23.110   0.673  41.509  1.00  0.84           N  
ATOM   3108  CE1 HIS A 413      23.855  -0.410  41.363  1.00  0.86           C  
ATOM   3109  NE2 HIS A 413      24.214  -0.505  40.094  1.00  0.88           N  
ATOM   3110  N   GLY A 414      19.390   4.296  40.872  1.00  0.87           N  
ATOM   3111  CA  GLY A 414      18.661   5.506  40.528  1.00  0.90           C  
ATOM   3112  C   GLY A 414      18.177   6.277  41.742  1.00  0.90           C  
ATOM   3113  O   GLY A 414      18.826   6.265  42.790  1.00  0.88           O  
ATOM   3114  N   VAL A 415      16.977   6.904  41.537  1.00  0.92           N  
ATOM   3115  CA  VAL A 415      16.334   7.701  42.577  1.00  0.93           C  
ATOM   3116  C   VAL A 415      14.827   7.454  42.559  1.00  0.92           C  
ATOM   3117  CB  VAL A 415      16.629   9.208  42.401  1.00  0.91           C  
ATOM   3118  O   VAL A 415      14.297   6.879  41.605  1.00  0.89           O  
ATOM   3119  CG1 VAL A 415      18.130   9.478  42.491  1.00  0.85           C  
ATOM   3120  CG2 VAL A 415      16.071   9.709  41.071  1.00  0.83           C  
ATOM   3121  N   ILE A 416      14.095   7.813  43.613  1.00  0.88           N  
ATOM   3122  CA  ILE A 416      12.646   7.702  43.735  1.00  0.89           C  
ATOM   3123  C   ILE A 416      11.996   9.044  43.407  1.00  0.89           C  
ATOM   3124  CB  ILE A 416      12.232   7.237  45.149  1.00  0.87           C  
ATOM   3125  O   ILE A 416      12.308  10.061  44.030  1.00  0.88           O  
ATOM   3126  CG1 ILE A 416      12.913   5.909  45.496  1.00  0.81           C  
ATOM   3127  CG2 ILE A 416      10.709   7.116  45.254  1.00  0.79           C  
ATOM   3128  CD1 ILE A 416      12.572   4.771  44.543  1.00  0.77           C  
ATOM   3129  N   ALA A 417      11.109   9.089  42.426  1.00  0.88           N  
ATOM   3130  CA  ALA A 417      10.523  10.320  41.902  1.00  0.90           C  
ATOM   3131  C   ALA A 417       9.796  11.093  42.999  1.00  0.90           C  
ATOM   3132  CB  ALA A 417       9.567  10.007  40.753  1.00  0.88           C  
ATOM   3133  O   ALA A 417       9.883  12.321  43.063  1.00  0.90           O  
ATOM   3134  N   GLN A 418       9.143  10.340  43.927  1.00  0.86           N  
ATOM   3135  CA  GLN A 418       8.411  10.938  45.039  1.00  0.88           C  
ATOM   3136  C   GLN A 418       9.360  11.642  46.006  1.00  0.89           C  
ATOM   3137  CB  GLN A 418       7.598   9.876  45.780  1.00  0.86           C  
ATOM   3138  O   GLN A 418       9.067  12.741  46.481  1.00  0.90           O  
ATOM   3139  CG  GLN A 418       6.465   9.282  44.955  1.00  0.81           C  
ATOM   3140  CD  GLN A 418       6.919   8.134  44.074  1.00  0.79           C  
ATOM   3141  NE2 GLN A 418       5.964   7.445  43.459  1.00  0.78           N  
ATOM   3142  OE1 GLN A 418       8.119   7.869  43.946  1.00  0.81           O  
ATOM   3143  N   GLU A 419      10.518  11.127  46.205  1.00  0.91           N  
ATOM   3144  CA  GLU A 419      11.518  11.761  47.060  1.00  0.93           C  
ATOM   3145  C   GLU A 419      12.084  13.019  46.407  1.00  0.92           C  
ATOM   3146  CB  GLU A 419      12.649  10.781  47.383  1.00  0.92           C  
ATOM   3147  O   GLU A 419      12.304  14.028  47.080  1.00  0.92           O  
ATOM   3148  CG  GLU A 419      12.207   9.583  48.212  1.00  0.91           C  
ATOM   3149  CD  GLU A 419      13.352   8.656  48.584  1.00  0.89           C  
ATOM   3150  OE1 GLU A 419      14.512   8.944  48.212  1.00  0.90           O  
ATOM   3151  OE2 GLU A 419      13.088   7.632  49.253  1.00  0.91           O  
ATOM   3152  N   ILE A 420      12.277  12.981  45.164  1.00  0.93           N  
ATOM   3153  CA  ILE A 420      12.711  14.156  44.416  1.00  0.93           C  
ATOM   3154  C   ILE A 420      11.645  15.246  44.503  1.00  0.93           C  
ATOM   3155  CB  ILE A 420      13.003  13.810  42.939  1.00  0.92           C  
ATOM   3156  O   ILE A 420      11.961  16.414  44.741  1.00  0.92           O  
ATOM   3157  CG1 ILE A 420      14.154  12.801  42.844  1.00  0.86           C  
ATOM   3158  CG2 ILE A 420      13.319  15.077  42.139  1.00  0.86           C  
ATOM   3159  CD1 ILE A 420      15.468  13.305  43.426  1.00  0.81           C  
ATOM   3160  N   GLN A 421      10.358  14.910  44.424  1.00  0.91           N  
ATOM   3161  CA  GLN A 421       9.246  15.841  44.586  1.00  0.92           C  
ATOM   3162  C   GLN A 421       9.267  16.487  45.968  1.00  0.92           C  
ATOM   3163  CB  GLN A 421       7.912  15.128  44.360  1.00  0.90           C  
ATOM   3164  O   GLN A 421       9.112  17.704  46.092  1.00  0.91           O  
ATOM   3165  CG  GLN A 421       6.711  16.064  44.335  1.00  0.86           C  
ATOM   3166  CD  GLN A 421       5.399  15.330  44.130  1.00  0.84           C  
ATOM   3167  NE2 GLN A 421       4.567  15.842  43.230  1.00  0.85           N  
ATOM   3168  OE1 GLN A 421       5.136  14.310  44.775  1.00  0.85           O  
ATOM   3169  N   GLU A 422       9.609  15.703  46.953  1.00  0.93           N  
ATOM   3170  CA  GLU A 422       9.743  16.207  48.316  1.00  0.94           C  
ATOM   3171  C   GLU A 422      10.925  17.164  48.437  1.00  0.94           C  
ATOM   3172  CB  GLU A 422       9.900  15.049  49.305  1.00  0.92           C  
ATOM   3173  O   GLU A 422      10.824  18.202  49.095  1.00  0.93           O  
ATOM   3174  CG  GLU A 422       8.627  14.242  49.515  1.00  0.85           C  
ATOM   3175  CD  GLU A 422       8.805  13.081  50.481  1.00  0.82           C  
ATOM   3176  OE1 GLU A 422       9.830  13.040  51.199  1.00  0.85           O  
ATOM   3177  OE2 GLU A 422       7.913  12.205  50.519  1.00  0.85           O  
ATOM   3178  N   VAL A 423      12.010  16.840  47.786  1.00  0.93           N  
ATOM   3179  CA  VAL A 423      13.194  17.694  47.791  1.00  0.94           C  
ATOM   3180  C   VAL A 423      12.884  19.010  47.082  1.00  0.93           C  
ATOM   3181  CB  VAL A 423      14.399  16.997  47.120  1.00  0.93           C  
ATOM   3182  O   VAL A 423      13.201  20.087  47.594  1.00  0.92           O  
ATOM   3183  CG1 VAL A 423      15.554  17.979  46.932  1.00  0.93           C  
ATOM   3184  CG2 VAL A 423      14.846  15.792  47.946  1.00  0.93           C  
ATOM   3185  N   ILE A 424      12.257  18.946  45.974  1.00  0.93           N  
ATOM   3186  CA  ILE A 424      11.834  20.125  45.226  1.00  0.93           C  
ATOM   3187  C   ILE A 424      10.910  20.980  46.090  1.00  0.93           C  
ATOM   3188  CB  ILE A 424      11.128  19.735  43.908  1.00  0.92           C  
ATOM   3189  O   ILE A 424      11.152  22.175  46.274  1.00  0.91           O  
ATOM   3190  CG1 ILE A 424      12.136  19.143  42.917  1.00  0.88           C  
ATOM   3191  CG2 ILE A 424      10.409  20.944  43.302  1.00  0.88           C  
ATOM   3192  CD1 ILE A 424      11.496  18.397  41.754  1.00  0.84           C  
ATOM   3193  N   GLN A 425       9.918  20.421  46.803  1.00  0.93           N  
ATOM   3194  CA  GLN A 425       8.957  21.098  47.667  1.00  0.93           C  
ATOM   3195  C   GLN A 425       9.649  21.730  48.871  1.00  0.93           C  
ATOM   3196  CB  GLN A 425       7.875  20.123  48.134  1.00  0.91           C  
ATOM   3197  O   GLN A 425       9.356  22.871  49.233  1.00  0.93           O  
ATOM   3198  CG  GLN A 425       6.879  19.742  47.047  1.00  0.85           C  
ATOM   3199  CD  GLN A 425       5.917  18.655  47.488  1.00  0.83           C  
ATOM   3200  NE2 GLN A 425       5.034  18.242  46.584  1.00  0.85           N  
ATOM   3201  OE1 GLN A 425       5.967  18.188  48.630  1.00  0.85           O  
ATOM   3202  N   LYS A 426      10.650  21.141  49.383  1.00  0.93           N  
ATOM   3203  CA  LYS A 426      11.373  21.600  50.565  1.00  0.93           C  
ATOM   3204  C   LYS A 426      12.357  22.711  50.210  1.00  0.92           C  
ATOM   3205  CB  LYS A 426      12.113  20.436  51.227  1.00  0.92           C  
ATOM   3206  O   LYS A 426      12.643  23.581  51.036  1.00  0.90           O  
ATOM   3207  CG  LYS A 426      11.225  19.545  52.083  1.00  0.87           C  
ATOM   3208  CD  LYS A 426      11.980  18.322  52.586  1.00  0.83           C  
ATOM   3209  CE  LYS A 426      11.073  17.392  53.381  1.00  0.82           C  
ATOM   3210  NZ  LYS A 426      11.723  16.073  53.641  1.00  0.82           N  
ATOM   3211  N   THR A 427      12.866  22.746  48.985  1.00  0.92           N  
ATOM   3212  CA  THR A 427      13.927  23.673  48.607  1.00  0.91           C  
ATOM   3213  C   THR A 427      13.359  24.856  47.829  1.00  0.89           C  
ATOM   3214  CB  THR A 427      15.008  22.971  47.764  1.00  0.90           C  
ATOM   3215  O   THR A 427      14.000  25.905  47.728  1.00  0.86           O  
ATOM   3216  CG2 THR A 427      15.703  21.874  48.563  1.00  0.84           C  
ATOM   3217  OG1 THR A 427      14.398  22.389  46.605  1.00  0.86           O  
ATOM   3218  N   GLY A 428      12.213  24.716  47.274  1.00  0.92           N  
ATOM   3219  CA  GLY A 428      11.611  25.700  46.389  1.00  0.92           C  
ATOM   3220  C   GLY A 428      12.316  25.809  45.050  1.00  0.89           C  
ATOM   3221  O   GLY A 428      12.076  26.749  44.290  1.00  0.87           O  
ATOM   3222  N   LYS A 429      13.204  24.861  44.707  1.00  0.92           N  
ATOM   3223  CA  LYS A 429      13.942  24.847  43.447  1.00  0.92           C  
ATOM   3224  C   LYS A 429      13.297  23.895  42.444  1.00  0.91           C  
ATOM   3225  CB  LYS A 429      15.400  24.451  43.683  1.00  0.90           C  
ATOM   3226  O   LYS A 429      12.990  22.748  42.777  1.00  0.88           O  
ATOM   3227  CG  LYS A 429      16.183  25.447  44.526  1.00  0.85           C  
ATOM   3228  CD  LYS A 429      17.651  25.055  44.635  1.00  0.82           C  
ATOM   3229  CE  LYS A 429      18.437  26.055  45.471  1.00  0.81           C  
ATOM   3230  NZ  LYS A 429      19.886  25.699  45.543  1.00  0.79           N  
ATOM   3231  N   ASP A 430      13.139  24.402  41.199  1.00  0.88           N  
ATOM   3232  CA  ASP A 430      12.575  23.598  40.118  1.00  0.89           C  
ATOM   3233  C   ASP A 430      13.604  22.609  39.575  1.00  0.89           C  
ATOM   3234  CB  ASP A 430      12.063  24.497  38.991  1.00  0.86           C  
ATOM   3235  O   ASP A 430      14.794  22.923  39.497  1.00  0.87           O  
ATOM   3236  CG  ASP A 430      11.204  23.754  37.984  1.00  0.79           C  
ATOM   3237  OD1 ASP A 430      10.649  22.687  38.325  1.00  0.77           O  
ATOM   3238  OD2 ASP A 430      11.083  24.238  36.838  1.00  0.81           O  
ATOM   3239  N   PHE A 431      13.114  21.399  39.190  1.00  0.88           N  
ATOM   3240  CA  PHE A 431      13.886  20.355  38.526  1.00  0.90           C  
ATOM   3241  C   PHE A 431      13.147  19.830  37.301  1.00  0.85           C  
ATOM   3242  CB  PHE A 431      14.181  19.205  39.495  1.00  0.88           C  
ATOM   3243  O   PHE A 431      12.184  19.072  37.429  1.00  0.80           O  
ATOM   3244  CG  PHE A 431      14.979  18.085  38.883  1.00  0.89           C  
ATOM   3245  CD1 PHE A 431      16.275  18.304  38.431  1.00  0.86           C  
ATOM   3246  CD2 PHE A 431      14.434  16.814  38.760  1.00  0.87           C  
ATOM   3247  CE1 PHE A 431      17.016  17.270  37.864  1.00  0.90           C  
ATOM   3248  CE2 PHE A 431      15.169  15.776  38.195  1.00  0.91           C  
ATOM   3249  CZ  PHE A 431      16.459  16.006  37.747  1.00  0.90           C  
ATOM   3250  N   GLY A 432      13.668  20.208  36.185  1.00  0.87           N  
ATOM   3251  CA  GLY A 432      13.032  19.934  34.906  1.00  0.86           C  
ATOM   3252  C   GLY A 432      12.939  18.453  34.592  1.00  0.85           C  
ATOM   3253  O   GLY A 432      12.162  18.044  33.727  1.00  0.81           O  
ATOM   3254  N   GLY A 433      13.620  17.629  35.335  1.00  0.86           N  
ATOM   3255  CA  GLY A 433      13.635  16.188  35.134  1.00  0.86           C  
ATOM   3256  C   GLY A 433      12.451  15.485  35.770  1.00  0.85           C  
ATOM   3257  O   GLY A 433      12.233  14.294  35.539  1.00  0.82           O  
ATOM   3258  N   LEU A 434      11.777  16.119  36.665  1.00  0.86           N  
ATOM   3259  CA  LEU A 434      10.563  15.541  37.232  1.00  0.87           C  
ATOM   3260  C   LEU A 434       9.360  15.817  36.337  1.00  0.83           C  
ATOM   3261  CB  LEU A 434      10.309  16.098  38.635  1.00  0.85           C  
ATOM   3262  O   LEU A 434       9.051  16.975  36.045  1.00  0.79           O  
ATOM   3263  CG  LEU A 434       9.139  15.485  39.407  1.00  0.86           C  
ATOM   3264  CD1 LEU A 434       9.454  14.042  39.788  1.00  0.84           C  
ATOM   3265  CD2 LEU A 434       8.823  16.314  40.647  1.00  0.84           C  
ATOM   3266  N   GLN A 435       8.766  14.830  35.915  1.00  0.83           N  
ATOM   3267  CA  GLN A 435       7.552  14.919  35.111  1.00  0.83           C  
ATOM   3268  C   GLN A 435       6.372  14.261  35.821  1.00  0.82           C  
ATOM   3269  CB  GLN A 435       7.767  14.273  33.741  1.00  0.80           C  
ATOM   3270  O   GLN A 435       6.496  13.150  36.342  1.00  0.79           O  
ATOM   3271  CG  GLN A 435       8.885  14.911  32.928  1.00  0.73           C  
ATOM   3272  CD  GLN A 435       9.063  14.266  31.567  1.00  0.71           C  
ATOM   3273  NE2 GLN A 435       9.992  14.795  30.777  1.00  0.64           N  
ATOM   3274  OE1 GLN A 435       8.373  13.300  31.228  1.00  0.72           O  
ATOM   3275  N   ASP A 436       5.293  14.950  35.883  1.00  0.78           N  
ATOM   3276  CA  ASP A 436       4.001  14.472  36.367  1.00  0.77           C  
ATOM   3277  C   ASP A 436       3.047  14.198  35.207  1.00  0.74           C  
ATOM   3278  CB  ASP A 436       3.381  15.485  37.331  1.00  0.73           C  
ATOM   3279  O   ASP A 436       2.652  15.120  34.490  1.00  0.69           O  
ATOM   3280  CG  ASP A 436       2.086  14.995  37.955  1.00  0.69           C  
ATOM   3281  OD1 ASP A 436       1.634  13.878  37.623  1.00  0.66           O  
ATOM   3282  OD2 ASP A 436       1.512  15.733  38.785  1.00  0.72           O  
ATOM   3283  N   HIS A 437       2.882  12.949  34.931  1.00  0.69           N  
ATOM   3284  CA  HIS A 437       1.964  12.507  33.887  1.00  0.70           C  
ATOM   3285  C   HIS A 437       0.640  12.038  34.480  1.00  0.67           C  
ATOM   3286  CB  HIS A 437       2.594  11.387  33.058  1.00  0.65           C  
ATOM   3287  O   HIS A 437       0.598  11.044  35.209  1.00  0.64           O  
ATOM   3288  CG  HIS A 437       3.833  11.803  32.330  1.00  0.61           C  
ATOM   3289  CD2 HIS A 437       5.134  11.496  32.542  1.00  0.59           C  
ATOM   3290  ND1 HIS A 437       3.807  12.642  31.238  1.00  0.56           N  
ATOM   3291  CE1 HIS A 437       5.043  12.833  30.807  1.00  0.54           C  
ATOM   3292  NE2 HIS A 437       5.867  12.149  31.582  1.00  0.51           N  
ATOM   3293  N   LYS A 438      -0.407  12.798  34.251  1.00  0.62           N  
ATOM   3294  CA  LYS A 438      -1.762  12.309  34.488  1.00  0.60           C  
ATOM   3295  C   LYS A 438      -2.221  11.391  33.359  1.00  0.61           C  
ATOM   3296  CB  LYS A 438      -2.735  13.479  34.641  1.00  0.57           C  
ATOM   3297  O   LYS A 438      -2.429  11.842  32.231  1.00  0.58           O  
ATOM   3298  CG  LYS A 438      -2.502  14.320  35.887  1.00  0.56           C  
ATOM   3299  CD  LYS A 438      -3.582  15.381  36.056  1.00  0.56           C  
ATOM   3300  CE  LYS A 438      -3.334  16.242  37.287  1.00  0.57           C  
ATOM   3301  NZ  LYS A 438      -4.411  17.259  37.478  1.00  0.53           N  
ATOM   3302  N   ILE A 439      -2.118  10.061  33.523  1.00  0.56           N  
ATOM   3303  CA  ILE A 439      -2.678   9.067  32.613  1.00  0.57           C  
ATOM   3304  C   ILE A 439      -4.183   8.948  32.842  1.00  0.57           C  
ATOM   3305  CB  ILE A 439      -1.998   7.691  32.792  1.00  0.53           C  
ATOM   3306  O   ILE A 439      -4.625   8.601  33.940  1.00  0.55           O  
ATOM   3307  CG1 ILE A 439      -0.489   7.804  32.544  1.00  0.47           C  
ATOM   3308  CG2 ILE A 439      -2.630   6.651  31.862  1.00  0.48           C  
ATOM   3309  CD1 ILE A 439       0.273   6.505  32.761  1.00  0.48           C  
ATOM   3310  N   ASN A 440      -5.001   9.443  31.798  1.00  0.48           N  
ATOM   3311  CA  ASN A 440      -6.438   9.323  31.580  1.00  0.49           C  
ATOM   3312  C   ASN A 440      -7.233   9.872  32.761  1.00  0.48           C  
ATOM   3313  CB  ASN A 440      -6.821   7.865  31.315  1.00  0.44           C  
ATOM   3314  O   ASN A 440      -8.210   9.260  33.196  1.00  0.47           O  
ATOM   3315  CG  ASN A 440      -6.284   7.352  29.993  1.00  0.42           C  
ATOM   3316  ND2 ASN A 440      -6.051   6.047  29.914  1.00  0.42           N  
ATOM   3317  OD1 ASN A 440      -6.080   8.122  29.051  1.00  0.45           O  
ATOM   3318  N   GLY A 441      -6.759  11.081  33.345  1.00  0.49           N  
ATOM   3319  CA  GLY A 441      -7.392  11.679  34.510  1.00  0.48           C  
ATOM   3320  C   GLY A 441      -7.119  10.918  35.794  1.00  0.48           C  
ATOM   3321  O   GLY A 441      -7.657  11.257  36.849  1.00  0.45           O  
ATOM   3322  N   GLY A 442      -6.234   9.930  35.697  1.00  0.47           N  
ATOM   3323  CA  GLY A 442      -5.847   8.911  36.659  1.00  0.50           C  
ATOM   3324  C   GLY A 442      -4.593   9.268  37.436  1.00  0.47           C  
ATOM   3325  O   GLY A 442      -4.199  10.435  37.486  1.00  0.45           O  
ATOM   3326  N   THR A 443      -4.031   8.308  38.285  1.00  0.55           N  
ATOM   3327  CA  THR A 443      -2.894   8.302  39.200  1.00  0.55           C  
ATOM   3328  C   THR A 443      -1.700   9.024  38.584  1.00  0.55           C  
ATOM   3329  CB  THR A 443      -2.490   6.865  39.578  1.00  0.50           C  
ATOM   3330  O   THR A 443      -1.328   8.756  37.440  1.00  0.52           O  
ATOM   3331  CG2 THR A 443      -3.186   6.415  40.858  1.00  0.43           C  
ATOM   3332  OG1 THR A 443      -2.852   5.977  38.513  1.00  0.42           O  
ATOM   3333  N   ASP A 444      -1.286  10.096  39.194  1.00  0.62           N  
ATOM   3334  CA  ASP A 444      -0.047  10.817  38.917  1.00  0.62           C  
ATOM   3335  C   ASP A 444       1.137   9.857  38.821  1.00  0.63           C  
ATOM   3336  CB  ASP A 444       0.215  11.869  39.997  1.00  0.56           C  
ATOM   3337  O   ASP A 444       1.425   9.122  39.767  1.00  0.60           O  
ATOM   3338  CG  ASP A 444      -0.816  12.984  40.001  1.00  0.53           C  
ATOM   3339  OD1 ASP A 444      -1.459  13.224  38.956  1.00  0.53           O  
ATOM   3340  OD2 ASP A 444      -0.985  13.629  41.058  1.00  0.56           O  
ATOM   3341  N   VAL A 445       1.556   9.405  37.597  1.00  0.73           N  
ATOM   3342  CA  VAL A 445       2.835   8.716  37.460  1.00  0.75           C  
ATOM   3343  C   VAL A 445       3.964   9.739  37.356  1.00  0.75           C  
ATOM   3344  CB  VAL A 445       2.847   7.782  36.229  1.00  0.71           C  
ATOM   3345  O   VAL A 445       4.065  10.463  36.363  1.00  0.74           O  
ATOM   3346  CG1 VAL A 445       4.144   6.976  36.176  1.00  0.63           C  
ATOM   3347  CG2 VAL A 445       1.637   6.851  36.255  1.00  0.63           C  
ATOM   3348  N   LEU A 446       4.644   9.817  38.422  1.00  0.78           N  
ATOM   3349  CA  LEU A 446       5.849  10.638  38.388  1.00  0.80           C  
ATOM   3350  C   LEU A 446       6.965   9.934  37.622  1.00  0.80           C  
ATOM   3351  CB  LEU A 446       6.316  10.962  39.810  1.00  0.78           C  
ATOM   3352  O   LEU A 446       7.203   8.741  37.820  1.00  0.78           O  
ATOM   3353  CG  LEU A 446       5.355  11.786  40.668  1.00  0.78           C  
ATOM   3354  CD1 LEU A 446       5.923  11.970  42.072  1.00  0.76           C  
ATOM   3355  CD2 LEU A 446       5.079  13.136  40.016  1.00  0.78           C  
ATOM   3356  N   SER A 447       7.552  10.595  36.719  1.00  0.81           N  
ATOM   3357  CA  SER A 447       8.731  10.102  36.015  1.00  0.82           C  
ATOM   3358  C   SER A 447       9.905  11.064  36.160  1.00  0.84           C  
ATOM   3359  CB  SER A 447       8.419   9.886  34.533  1.00  0.80           C  
ATOM   3360  O   SER A 447       9.709  12.261  36.384  1.00  0.84           O  
ATOM   3361  OG  SER A 447       8.036  11.103  33.917  1.00  0.71           O  
ATOM   3362  N   ILE A 448      11.076  10.525  36.097  1.00  0.85           N  
ATOM   3363  CA  ILE A 448      12.310  11.295  36.215  1.00  0.86           C  
ATOM   3364  C   ILE A 448      13.151  11.116  34.954  1.00  0.85           C  
ATOM   3365  CB  ILE A 448      13.119  10.877  37.463  1.00  0.83           C  
ATOM   3366  O   ILE A 448      13.486   9.990  34.577  1.00  0.82           O  
ATOM   3367  CG1 ILE A 448      12.325  11.178  38.740  1.00  0.76           C  
ATOM   3368  CG2 ILE A 448      14.479  11.582  37.485  1.00  0.75           C  
ATOM   3369  CD1 ILE A 448      12.966  10.636  40.010  1.00  0.74           C  
ATOM   3370  N   GLY A 449      13.486  12.233  34.345  1.00  0.83           N  
ATOM   3371  CA  GLY A 449      14.514  12.285  33.317  1.00  0.83           C  
ATOM   3372  C   GLY A 449      15.922  12.260  33.880  1.00  0.85           C  
ATOM   3373  O   GLY A 449      16.404  13.266  34.405  1.00  0.84           O  
ATOM   3374  N   TYR A 450      16.692  11.103  33.833  1.00  0.85           N  
ATOM   3375  CA  TYR A 450      17.985  10.919  34.482  1.00  0.87           C  
ATOM   3376  C   TYR A 450      19.043  11.821  33.857  1.00  0.87           C  
ATOM   3377  CB  TYR A 450      18.429   9.455  34.393  1.00  0.84           C  
ATOM   3378  O   TYR A 450      20.010  12.204  34.518  1.00  0.87           O  
ATOM   3379  CG  TYR A 450      17.752   8.554  35.397  1.00  0.82           C  
ATOM   3380  CD1 TYR A 450      18.193   8.495  36.717  1.00  0.80           C  
ATOM   3381  CD2 TYR A 450      16.672   7.759  35.028  1.00  0.82           C  
ATOM   3382  CE1 TYR A 450      17.574   7.664  37.646  1.00  0.82           C  
ATOM   3383  CE2 TYR A 450      16.045   6.925  35.948  1.00  0.82           C  
ATOM   3384  OH  TYR A 450      15.886   6.061  38.167  1.00  0.72           O  
ATOM   3385  CZ  TYR A 450      16.502   6.885  37.252  1.00  0.79           C  
ATOM   3386  N   GLU A 451      18.875  12.158  32.575  1.00  0.85           N  
ATOM   3387  CA  GLU A 451      19.782  13.058  31.868  1.00  0.86           C  
ATOM   3388  C   GLU A 451      19.795  14.443  32.508  1.00  0.87           C  
ATOM   3389  CB  GLU A 451      19.393  13.163  30.392  1.00  0.83           C  
ATOM   3390  O   GLU A 451      20.817  15.132  32.489  1.00  0.86           O  
ATOM   3391  CG  GLU A 451      17.984  13.690  30.163  1.00  0.74           C  
ATOM   3392  CD  GLU A 451      16.919  12.607  30.233  1.00  0.70           C  
ATOM   3393  OE1 GLU A 451      17.173  11.546  30.848  1.00  0.69           O  
ATOM   3394  OE2 GLU A 451      15.823  12.820  29.668  1.00  0.64           O  
ATOM   3395  N   GLU A 452      18.748  14.833  33.232  1.00  0.86           N  
ATOM   3396  CA  GLU A 452      18.616  16.139  33.872  1.00  0.89           C  
ATOM   3397  C   GLU A 452      19.488  16.231  35.121  1.00  0.91           C  
ATOM   3398  CB  GLU A 452      17.154  16.417  34.230  1.00  0.87           C  
ATOM   3399  O   GLU A 452      19.808  17.329  35.581  1.00  0.91           O  
ATOM   3400  CG  GLU A 452      16.237  16.535  33.021  1.00  0.82           C  
ATOM   3401  CD  GLU A 452      16.551  17.737  32.144  1.00  0.80           C  
ATOM   3402  OE1 GLU A 452      17.093  18.740  32.661  1.00  0.81           O  
ATOM   3403  OE2 GLU A 452      16.253  17.675  30.931  1.00  0.80           O  
ATOM   3404  N   PHE A 453      19.970  15.076  35.597  1.00  0.88           N  
ATOM   3405  CA  PHE A 453      20.894  15.068  36.724  1.00  0.91           C  
ATOM   3406  C   PHE A 453      22.305  15.425  36.271  1.00  0.91           C  
ATOM   3407  CB  PHE A 453      20.895  13.699  37.412  1.00  0.89           C  
ATOM   3408  O   PHE A 453      23.151  15.795  37.088  1.00  0.90           O  
ATOM   3409  CG  PHE A 453      19.744  13.496  38.360  1.00  0.91           C  
ATOM   3410  CD1 PHE A 453      19.796  13.997  39.655  1.00  0.90           C  
ATOM   3411  CD2 PHE A 453      18.610  12.803  37.957  1.00  0.90           C  
ATOM   3412  CE1 PHE A 453      18.733  13.811  40.536  1.00  0.91           C  
ATOM   3413  CE2 PHE A 453      17.544  12.613  38.831  1.00  0.89           C  
ATOM   3414  CZ  PHE A 453      17.608  13.117  40.120  1.00  0.89           C  
ATOM   3415  N   ILE A 454      22.671  15.370  34.992  1.00  0.89           N  
ATOM   3416  CA  ILE A 454      24.035  15.592  34.525  1.00  0.91           C  
ATOM   3417  C   ILE A 454      24.497  16.991  34.926  1.00  0.93           C  
ATOM   3418  CB  ILE A 454      24.144  15.411  32.994  1.00  0.89           C  
ATOM   3419  O   ILE A 454      25.580  17.156  35.492  1.00  0.92           O  
ATOM   3420  CG1 ILE A 454      23.932  13.941  32.614  1.00  0.84           C  
ATOM   3421  CG2 ILE A 454      25.497  15.917  32.486  1.00  0.82           C  
ATOM   3422  CD1 ILE A 454      23.828  13.697  31.115  1.00  0.80           C  
ATOM   3423  N   ALA A 455      23.636  17.951  34.774  1.00  0.89           N  
ATOM   3424  CA  ALA A 455      24.031  19.328  35.058  1.00  0.92           C  
ATOM   3425  C   ALA A 455      24.190  19.555  36.559  1.00  0.94           C  
ATOM   3426  CB  ALA A 455      23.010  20.305  34.481  1.00  0.90           C  
ATOM   3427  O   ALA A 455      25.231  20.035  37.014  1.00  0.94           O  
ATOM   3428  N   PRO A 456      23.282  19.152  37.462  1.00  0.91           N  
ATOM   3429  CA  PRO A 456      23.452  19.225  38.915  1.00  0.93           C  
ATOM   3430  C   PRO A 456      24.671  18.448  39.405  1.00  0.94           C  
ATOM   3431  CB  PRO A 456      22.158  18.607  39.452  1.00  0.92           C  
ATOM   3432  O   PRO A 456      25.381  18.908  40.304  1.00  0.94           O  
ATOM   3433  CG  PRO A 456      21.129  18.911  38.412  1.00  0.93           C  
ATOM   3434  CD  PRO A 456      21.770  18.800  37.059  1.00  0.93           C  
ATOM   3435  N   ILE A 457      24.993  17.311  38.868  1.00  0.93           N  
ATOM   3436  CA  ILE A 457      26.169  16.522  39.217  1.00  0.94           C  
ATOM   3437  C   ILE A 457      27.435  17.295  38.854  1.00  0.95           C  
ATOM   3438  CB  ILE A 457      26.159  15.148  38.510  1.00  0.93           C  
ATOM   3439  O   ILE A 457      28.326  17.466  39.690  1.00  0.95           O  
ATOM   3440  CG1 ILE A 457      25.095  14.236  39.131  1.00  0.91           C  
ATOM   3441  CG2 ILE A 457      27.544  14.498  38.574  1.00  0.91           C  
ATOM   3442  CD1 ILE A 457      24.764  13.010  38.291  1.00  0.86           C  
ATOM   3443  N   ILE A 458      27.530  17.930  37.675  1.00  0.91           N  
ATOM   3444  CA  ILE A 458      28.694  18.693  37.238  1.00  0.94           C  
ATOM   3445  C   ILE A 458      28.863  19.927  38.120  1.00  0.94           C  
ATOM   3446  CB  ILE A 458      28.573  19.107  35.754  1.00  0.92           C  
ATOM   3447  O   ILE A 458      29.959  20.197  38.618  1.00  0.93           O  
ATOM   3448  CG1 ILE A 458      28.712  17.881  34.844  1.00  0.89           C  
ATOM   3449  CG2 ILE A 458      29.618  20.171  35.404  1.00  0.88           C  
ATOM   3450  CD1 ILE A 458      28.340  18.143  33.392  1.00  0.87           C  
ATOM   3451  N   LYS A 459      27.773  20.575  38.430  1.00  0.94           N  
ATOM   3452  CA  LYS A 459      27.819  21.738  39.312  1.00  0.95           C  
ATOM   3453  C   LYS A 459      28.279  21.346  40.714  1.00  0.95           C  
ATOM   3454  CB  LYS A 459      26.449  22.414  39.381  1.00  0.94           C  
ATOM   3455  O   LYS A 459      29.160  21.991  41.286  1.00  0.94           O  
ATOM   3456  CG  LYS A 459      26.396  23.609  40.321  1.00  0.89           C  
ATOM   3457  CD  LYS A 459      27.231  24.771  39.798  1.00  0.85           C  
ATOM   3458  CE  LYS A 459      27.029  26.027  40.634  1.00  0.85           C  
ATOM   3459  NZ  LYS A 459      27.826  27.176  40.109  1.00  0.84           N  
ATOM   3460  N   SER A 460      27.847  20.224  41.237  1.00  0.95           N  
ATOM   3461  CA  SER A 460      28.218  19.729  42.558  1.00  0.95           C  
ATOM   3462  C   SER A 460      29.695  19.353  42.612  1.00  0.95           C  
ATOM   3463  CB  SER A 460      27.362  18.520  42.938  1.00  0.94           C  
ATOM   3464  O   SER A 460      30.369  19.605  43.613  1.00  0.94           O  
ATOM   3465  OG  SER A 460      25.992  18.877  43.008  1.00  0.86           O  
ATOM   3466  N   ILE A 461      30.298  18.808  41.574  1.00  0.95           N  
ATOM   3467  CA  ILE A 461      31.723  18.512  41.468  1.00  0.96           C  
ATOM   3468  C   ILE A 461      32.525  19.811  41.518  1.00  0.96           C  
ATOM   3469  CB  ILE A 461      32.043  17.734  40.171  1.00  0.95           C  
ATOM   3470  O   ILE A 461      33.520  19.905  42.240  1.00  0.96           O  
ATOM   3471  CG1 ILE A 461      31.479  16.311  40.250  1.00  0.93           C  
ATOM   3472  CG2 ILE A 461      33.553  17.712  39.914  1.00  0.92           C  
ATOM   3473  CD1 ILE A 461      31.449  15.583  38.913  1.00  0.89           C  
ATOM   3474  N   HIS A 462      31.976  20.888  40.828  1.00  0.94           N  
ATOM   3475  CA  HIS A 462      32.634  22.190  40.861  1.00  0.95           C  
ATOM   3476  C   HIS A 462      32.587  22.796  42.259  1.00  0.94           C  
ATOM   3477  CB  HIS A 462      31.987  23.142  39.854  1.00  0.94           C  
ATOM   3478  O   HIS A 462      33.595  23.308  42.752  1.00  0.94           O  
ATOM   3479  CG  HIS A 462      32.218  22.755  38.428  1.00  0.88           C  
ATOM   3480  CD2 HIS A 462      33.068  21.857  37.877  1.00  0.83           C  
ATOM   3481  ND1 HIS A 462      31.526  23.325  37.381  1.00  0.84           N  
ATOM   3482  CE1 HIS A 462      31.941  22.791  36.244  1.00  0.84           C  
ATOM   3483  NE2 HIS A 462      32.877  21.897  36.518  1.00  0.88           N  
ATOM   3484  N   GLU A 463      31.486  22.678  42.982  1.00  0.95           N  
ATOM   3485  CA  GLU A 463      31.304  23.168  44.345  1.00  0.95           C  
ATOM   3486  C   GLU A 463      32.169  22.389  45.332  1.00  0.94           C  
ATOM   3487  CB  GLU A 463      29.832  23.084  44.756  1.00  0.95           C  
ATOM   3488  O   GLU A 463      32.867  22.982  46.157  1.00  0.93           O  
ATOM   3489  CG  GLU A 463      28.942  24.108  44.066  1.00  0.94           C  
ATOM   3490  CD  GLU A 463      27.462  23.902  44.347  1.00  0.92           C  
ATOM   3491  OE1 GLU A 463      27.095  22.859  44.935  1.00  0.92           O  
ATOM   3492  OE2 GLU A 463      26.663  24.789  43.974  1.00  0.94           O  
ATOM   3493  N   LEU A 464      32.284  21.089  45.197  1.00  0.96           N  
ATOM   3494  CA  LEU A 464      33.133  20.227  46.013  1.00  0.96           C  
ATOM   3495  C   LEU A 464      34.608  20.528  45.769  1.00  0.96           C  
ATOM   3496  CB  LEU A 464      32.844  18.753  45.714  1.00  0.95           C  
ATOM   3497  O   LEU A 464      35.391  20.622  46.717  1.00  0.96           O  
ATOM   3498  CG  LEU A 464      31.568  18.175  46.326  1.00  0.90           C  
ATOM   3499  CD1 LEU A 464      31.269  16.802  45.731  1.00  0.84           C  
ATOM   3500  CD2 LEU A 464      31.694  18.089  47.844  1.00  0.85           C  
ATOM   3501  N   HIS A 465      35.012  20.686  44.485  1.00  0.95           N  
ATOM   3502  CA  HIS A 465      36.385  21.042  44.147  1.00  0.96           C  
ATOM   3503  C   HIS A 465      36.788  22.362  44.796  1.00  0.95           C  
ATOM   3504  CB  HIS A 465      36.557  21.129  42.629  1.00  0.95           C  
ATOM   3505  O   HIS A 465      37.849  22.456  45.416  1.00  0.95           O  
ATOM   3506  CG  HIS A 465      37.931  21.541  42.204  1.00  0.91           C  
ATOM   3507  CD2 HIS A 465      39.045  20.809  41.966  1.00  0.88           C  
ATOM   3508  ND1 HIS A 465      38.277  22.856  41.979  1.00  0.89           N  
ATOM   3509  CE1 HIS A 465      39.548  22.915  41.619  1.00  0.87           C  
ATOM   3510  NE2 HIS A 465      40.037  21.686  41.603  1.00  0.90           N  
ATOM   3511  N   LYS A 466      35.892  23.318  44.766  1.00  0.95           N  
ATOM   3512  CA  LYS A 466      36.135  24.601  45.419  1.00  0.96           C  
ATOM   3513  C   LYS A 466      36.251  24.434  46.931  1.00  0.95           C  
ATOM   3514  CB  LYS A 466      35.021  25.593  45.085  1.00  0.95           C  
ATOM   3515  O   LYS A 466      37.213  24.906  47.541  1.00  0.95           O  
ATOM   3516  CG  LYS A 466      35.236  26.983  45.665  1.00  0.91           C  
ATOM   3517  CD  LYS A 466      34.106  27.930  45.281  1.00  0.88           C  
ATOM   3518  CE  LYS A 466      34.290  29.305  45.909  1.00  0.88           C  
ATOM   3519  NZ  LYS A 466      33.101  30.181  45.683  1.00  0.87           N  
ATOM   3520  N   MET A 467      35.426  23.711  47.594  1.00  0.95           N  
ATOM   3521  CA  MET A 467      35.464  23.453  49.030  1.00  0.96           C  
ATOM   3522  C   MET A 467      36.759  22.749  49.423  1.00  0.96           C  
ATOM   3523  CB  MET A 467      34.261  22.612  49.459  1.00  0.94           C  
ATOM   3524  O   MET A 467      37.362  23.076  50.446  1.00  0.95           O  
ATOM   3525  CG  MET A 467      32.942  23.368  49.429  1.00  0.86           C  
ATOM   3526  SD  MET A 467      31.501  22.280  49.756  1.00  0.87           S  
ATOM   3527  CE  MET A 467      31.804  21.862  51.496  1.00  0.78           C  
ATOM   3528  N   VAL A 468      37.270  21.839  48.637  1.00  0.96           N  
ATOM   3529  CA  VAL A 468      38.506  21.107  48.895  1.00  0.97           C  
ATOM   3530  C   VAL A 468      39.702  22.047  48.756  1.00  0.97           C  
ATOM   3531  CB  VAL A 468      38.662  19.903  47.940  1.00  0.96           C  
ATOM   3532  O   VAL A 468      40.612  22.031  49.588  1.00  0.96           O  
ATOM   3533  CG1 VAL A 468      40.076  19.331  48.018  1.00  0.90           C  
ATOM   3534  CG2 VAL A 468      37.628  18.827  48.266  1.00  0.90           C  
ATOM   3535  N   SER A 469      39.664  22.878  47.742  1.00  0.96           N  
ATOM   3536  CA  SER A 469      40.711  23.878  47.562  1.00  0.96           C  
ATOM   3537  C   SER A 469      40.770  24.836  48.747  1.00  0.96           C  
ATOM   3538  CB  SER A 469      40.484  24.666  46.271  1.00  0.95           C  
ATOM   3539  O   SER A 469      41.806  24.956  49.404  1.00  0.95           O  
ATOM   3540  OG  SER A 469      41.630  25.432  45.941  1.00  0.72           O  
ATOM   3541  N   ASP A 470      39.624  25.358  49.109  1.00  0.96           N  
ATOM   3542  CA  ASP A 470      39.513  26.287  50.230  1.00  0.96           C  
ATOM   3543  C   ASP A 470      39.983  25.638  51.530  1.00  0.96           C  
ATOM   3544  CB  ASP A 470      38.072  26.780  50.378  1.00  0.96           C  
ATOM   3545  O   ASP A 470      40.652  26.279  52.343  1.00  0.96           O  
ATOM   3546  CG  ASP A 470      37.616  27.638  49.211  1.00  0.93           C  
ATOM   3547  OD1 ASP A 470      38.469  28.095  48.420  1.00  0.91           O  
ATOM   3548  OD2 ASP A 470      36.393  27.862  49.084  1.00  0.92           O  
ATOM   3549  N   LEU A 471      39.715  24.400  51.761  1.00  0.96           N  
ATOM   3550  CA  LEU A 471      40.140  23.639  52.931  1.00  0.97           C  
ATOM   3551  C   LEU A 471      41.637  23.355  52.881  1.00  0.97           C  
ATOM   3552  CB  LEU A 471      39.362  22.323  53.026  1.00  0.96           C  
ATOM   3553  O   LEU A 471      42.322  23.429  53.904  1.00  0.97           O  
ATOM   3554  CG  LEU A 471      37.924  22.421  53.538  1.00  0.89           C  
ATOM   3555  CD1 LEU A 471      37.207  21.086  53.363  1.00  0.82           C  
ATOM   3556  CD2 LEU A 471      37.904  22.857  54.999  1.00  0.82           C  
ATOM   3557  N   SER A 472      42.178  23.052  51.761  1.00  0.96           N  
ATOM   3558  CA  SER A 472      43.607  22.824  51.576  1.00  0.97           C  
ATOM   3559  C   SER A 472      44.412  24.081  51.890  1.00  0.96           C  
ATOM   3560  CB  SER A 472      43.897  22.367  50.146  1.00  0.96           C  
ATOM   3561  O   SER A 472      45.397  24.025  52.630  1.00  0.96           O  
ATOM   3562  OG  SER A 472      45.259  22.005  50.000  1.00  0.77           O  
ATOM   3563  N   ASP A 473      43.926  25.115  51.356  1.00  0.96           N  
ATOM   3564  CA  ASP A 473      44.546  26.408  51.630  1.00  0.97           C  
ATOM   3565  C   ASP A 473      44.528  26.720  53.124  1.00  0.97           C  
ATOM   3566  CB  ASP A 473      43.838  27.519  50.852  1.00  0.96           C  
ATOM   3567  O   ASP A 473      45.556  27.082  53.701  1.00  0.97           O  
ATOM   3568  CG  ASP A 473      44.034  27.408  49.350  1.00  0.94           C  
ATOM   3569  OD1 ASP A 473      44.980  26.721  48.907  1.00  0.93           O  
ATOM   3570  OD2 ASP A 473      43.238  28.017  48.603  1.00  0.94           O  
ATOM   3571  N   ARG A 474      43.456  26.457  53.822  1.00  0.97           N  
ATOM   3572  CA  ARG A 474      43.289  26.671  55.256  1.00  0.97           C  
ATOM   3573  C   ARG A 474      44.185  25.733  56.058  1.00  0.97           C  
ATOM   3574  CB  ARG A 474      41.828  26.475  55.664  1.00  0.95           C  
ATOM   3575  O   ARG A 474      44.740  26.123  57.087  1.00  0.97           O  
ATOM   3576  CG  ARG A 474      40.926  27.645  55.305  1.00  0.83           C  
ATOM   3577  CD  ARG A 474      39.462  27.338  55.590  1.00  0.75           C  
ATOM   3578  NE  ARG A 474      39.203  27.235  57.024  1.00  0.78           N  
ATOM   3579  NH1 ARG A 474      37.033  26.478  56.786  1.00  0.72           N  
ATOM   3580  NH2 ARG A 474      37.926  26.773  58.876  1.00  0.63           N  
ATOM   3581  CZ  ARG A 474      38.054  26.829  57.559  1.00  0.71           C  
ATOM   3582  N   ILE A 475      44.348  24.514  55.625  1.00  0.97           N  
ATOM   3583  CA  ILE A 475      45.265  23.573  56.260  1.00  0.97           C  
ATOM   3584  C   ILE A 475      46.701  24.070  56.108  1.00  0.97           C  
ATOM   3585  CB  ILE A 475      45.122  22.155  55.663  1.00  0.97           C  
ATOM   3586  O   ILE A 475      47.441  24.158  57.090  1.00  0.97           O  
ATOM   3587  CG1 ILE A 475      43.833  21.493  56.163  1.00  0.92           C  
ATOM   3588  CG2 ILE A 475      46.346  21.300  56.006  1.00  0.91           C  
ATOM   3589  CD1 ILE A 475      43.412  20.272  55.356  1.00  0.89           C  
ATOM   3590  N   SER A 476      47.050  24.537  54.942  1.00  0.96           N  
ATOM   3591  CA  SER A 476      48.381  25.066  54.666  1.00  0.97           C  
ATOM   3592  C   SER A 476      48.672  26.302  55.510  1.00  0.97           C  
ATOM   3593  CB  SER A 476      48.525  25.407  53.182  1.00  0.96           C  
ATOM   3594  O   SER A 476      49.778  26.459  56.031  1.00  0.97           O  
ATOM   3595  OG  SER A 476      48.317  24.257  52.379  1.00  0.86           O  
ATOM   3596  N   GLU A 477      47.656  27.123  55.676  1.00  0.97           N  
ATOM   3597  CA  GLU A 477      47.748  28.294  56.542  1.00  0.97           C  
ATOM   3598  C   GLU A 477      47.958  27.890  57.998  1.00  0.97           C  
ATOM   3599  CB  GLU A 477      46.492  29.159  56.412  1.00  0.96           C  
ATOM   3600  O   GLU A 477      48.752  28.507  58.711  1.00  0.97           O  
ATOM   3601  CG  GLU A 477      46.443  29.986  55.135  1.00  0.90           C  
ATOM   3602  CD  GLU A 477      45.177  30.817  55.006  1.00  0.82           C  
ATOM   3603  OE1 GLU A 477      44.318  30.760  55.915  1.00  0.88           O  
ATOM   3604  OE2 GLU A 477      45.041  31.530  53.986  1.00  0.85           O  
ATOM   3605  N   LEU A 478      47.305  26.822  58.490  1.00  0.97           N  
ATOM   3606  CA  LEU A 478      47.376  26.340  59.865  1.00  0.97           C  
ATOM   3607  C   LEU A 478      48.691  25.611  60.119  1.00  0.97           C  
ATOM   3608  CB  LEU A 478      46.197  25.412  60.170  1.00  0.97           C  
ATOM   3609  O   LEU A 478      49.268  25.721  61.203  1.00  0.97           O  
ATOM   3610  CG  LEU A 478      44.835  26.084  60.355  1.00  0.95           C  
ATOM   3611  CD1 LEU A 478      43.729  25.036  60.407  1.00  0.92           C  
ATOM   3612  CD2 LEU A 478      44.828  26.940  61.617  1.00  0.92           C  
ATOM   3613  N   GLU A 479      49.238  25.006  59.149  1.00  0.97           N  
ATOM   3614  CA  GLU A 479      50.509  24.293  59.243  1.00  0.98           C  
ATOM   3615  C   GLU A 479      51.684  25.265  59.295  1.00  0.97           C  
ATOM   3616  CB  GLU A 479      50.674  23.330  58.065  1.00  0.97           C  
ATOM   3617  O   GLU A 479      52.716  24.967  59.900  1.00  0.97           O  
ATOM   3618  CG  GLU A 479      49.806  22.083  58.164  1.00  0.96           C  
ATOM   3619  CD  GLU A 479      49.912  21.180  56.945  1.00  0.91           C  
ATOM   3620  OE1 GLU A 479      50.295  21.670  55.858  1.00  0.94           O  
ATOM   3621  OE2 GLU A 479      49.610  19.973  57.078  1.00  0.93           O  
ATOM   3622  N   ASN A 480      51.443  26.399  58.783  1.00  0.97           N  
ATOM   3623  CA  ASN A 480      52.466  27.437  58.716  1.00  0.97           C  
ATOM   3624  C   ASN A 480      52.439  28.331  59.952  1.00  0.97           C  
ATOM   3625  CB  ASN A 480      52.295  28.278  57.449  1.00  0.97           C  
ATOM   3626  O   ASN A 480      53.280  29.220  60.099  1.00  0.96           O  
ATOM   3627  CG  ASN A 480      52.765  27.556  56.201  1.00  0.94           C  
ATOM   3628  ND2 ASN A 480      51.987  27.655  55.130  1.00  0.93           N  
ATOM   3629  OD1 ASN A 480      53.819  26.914  56.201  1.00  0.92           O  
ATOM   3630  N   LYS A 481      51.397  28.099  60.760  1.00  0.96           N  
ATOM   3631  CA  LYS A 481      51.270  28.729  62.071  1.00  0.96           C  
ATOM   3632  C   LYS A 481      51.879  27.855  63.164  1.00  0.95           C  
ATOM   3633  CB  LYS A 481      49.802  29.018  62.388  1.00  0.95           C  
ATOM   3634  O   LYS A 481      52.518  28.362  64.087  1.00  0.93           O  
ATOM   3635  CG  LYS A 481      49.233  30.219  61.648  1.00  0.92           C  
ATOM   3636  CD  LYS A 481      47.743  30.388  61.917  1.00  0.83           C  
ATOM   3637  CE  LYS A 481      47.168  31.578  61.161  1.00  0.80           C  
ATOM   3638  NZ  LYS A 481      45.682  31.649  61.287  1.00  0.82           N  
TER    3639      LYS A 481
END
