# Supplementary material for: DepoScope: Accurate phage depolymerase annotation and domain delineation using large language models
Source: PLoS Comput Biol. 2024 Aug 5;20(8):e1011831. doi: 10.1371/journal.pcbi.1011831 (PMC11326577; doi:10.1371/journal.pcbi.1011831)
Supplement: S1 Data — (ZIP) [file pcbi.1011831.s003.zip › FN_FP_deposcope_032024/False_positives/NC_011421.1__YP_002300371.pdb]

PARENT N/A
ATOM      1  N   MET A   1      13.494   5.787  55.492  1.00  0.46           N  
ATOM      2  CA  MET A   1      13.019   4.487  55.028  1.00  0.49           C  
ATOM      3  C   MET A   1      13.434   4.240  53.581  1.00  0.48           C  
ATOM      4  CB  MET A   1      11.498   4.392  55.159  1.00  0.45           C  
ATOM      5  O   MET A   1      13.112   5.033  52.695  1.00  0.47           O  
ATOM      6  CG  MET A   1      11.019   4.146  56.580  1.00  0.44           C  
ATOM      7  SD  MET A   1       9.194   3.987  56.690  1.00  0.54           S  
ATOM      8  CE  MET A   1       8.933   4.488  58.415  1.00  0.49           C  
ATOM      9  N   SER A   2      14.461   3.385  53.351  1.00  0.54           N  
ATOM     10  CA  SER A   2      14.741   3.012  51.968  1.00  0.55           C  
ATOM     11  C   SER A   2      13.488   2.492  51.272  1.00  0.54           C  
ATOM     12  CB  SER A   2      15.844   1.954  51.910  1.00  0.52           C  
ATOM     13  O   SER A   2      12.844   1.559  51.757  1.00  0.53           O  
ATOM     14  OG  SER A   2      15.365   0.703  52.374  1.00  0.48           O  
ATOM     15  N   TYR A   3      12.960   3.300  50.204  1.00  0.57           N  
ATOM     16  CA  TYR A   3      11.970   2.635  49.364  1.00  0.58           C  
ATOM     17  C   TYR A   3      12.548   1.372  48.736  1.00  0.58           C  
ATOM     18  CB  TYR A   3      11.471   3.581  48.268  1.00  0.54           C  
ATOM     19  O   TYR A   3      13.511   1.438  47.968  1.00  0.56           O  
ATOM     20  CG  TYR A   3      10.233   3.089  47.558  1.00  0.53           C  
ATOM     21  CD1 TYR A   3      10.329   2.375  46.366  1.00  0.50           C  
ATOM     22  CD2 TYR A   3       8.967   3.336  48.077  1.00  0.52           C  
ATOM     23  CE1 TYR A   3       9.191   1.920  45.707  1.00  0.50           C  
ATOM     24  CE2 TYR A   3       7.823   2.887  47.426  1.00  0.50           C  
ATOM     25  OH  TYR A   3       6.815   1.733  45.596  1.00  0.47           O  
ATOM     26  CZ  TYR A   3       7.945   2.180  46.244  1.00  0.52           C  
ATOM     27  N   GLN A   4      12.336   0.236  49.160  1.00  0.60           N  
ATOM     28  CA  GLN A   4      12.504  -1.021  48.438  1.00  0.59           C  
ATOM     29  C   GLN A   4      11.432  -1.187  47.365  1.00  0.60           C  
ATOM     30  CB  GLN A   4      12.468  -2.205  49.405  1.00  0.56           C  
ATOM     31  O   GLN A   4      10.257  -1.386  47.681  1.00  0.58           O  
ATOM     32  CG  GLN A   4      13.787  -2.453  50.124  1.00  0.55           C  
ATOM     33  CD  GLN A   4      13.765  -3.709  50.975  1.00  0.55           C  
ATOM     34  NE2 GLN A   4      14.944  -4.227  51.298  1.00  0.55           N  
ATOM     35  OE1 GLN A   4      12.696  -4.209  51.339  1.00  0.64           O  
ATOM     36  N   ALA A   5      11.876  -0.745  46.052  1.00  0.61           N  
ATOM     37  CA  ALA A   5      10.957  -1.114  44.978  1.00  0.62           C  
ATOM     38  C   ALA A   5      10.643  -2.607  45.014  1.00  0.63           C  
ATOM     39  CB  ALA A   5      11.543  -0.730  43.621  1.00  0.58           C  
ATOM     40  O   ALA A   5      11.553  -3.439  45.030  1.00  0.62           O  
ATOM     41  N   GLU A   6       9.469  -3.033  45.220  1.00  0.65           N  
ATOM     42  CA  GLU A   6       8.980  -4.400  45.071  1.00  0.66           C  
ATOM     43  C   GLU A   6       9.121  -4.882  43.630  1.00  0.66           C  
ATOM     44  CB  GLU A   6       7.519  -4.500  45.518  1.00  0.62           C  
ATOM     45  O   GLU A   6       8.688  -4.201  42.697  1.00  0.63           O  
ATOM     46  CG  GLU A   6       7.350  -4.832  46.994  1.00  0.60           C  
ATOM     47  CD  GLU A   6       5.896  -4.890  47.433  1.00  0.60           C  
ATOM     48  OE1 GLU A   6       5.000  -4.602  46.607  1.00  0.64           O  
ATOM     49  OE2 GLU A   6       5.649  -5.224  48.613  1.00  0.58           O  
ATOM     50  N   ILE A   7      10.124  -5.904  43.235  1.00  0.70           N  
ATOM     51  CA  ILE A   7      10.295  -6.558  41.942  1.00  0.71           C  
ATOM     52  C   ILE A   7       8.973  -7.180  41.499  1.00  0.71           C  
ATOM     53  CB  ILE A   7      11.403  -7.634  41.995  1.00  0.67           C  
ATOM     54  O   ILE A   7       8.324  -7.890  42.271  1.00  0.69           O  
ATOM     55  CG1 ILE A   7      12.742  -7.003  42.390  1.00  0.62           C  
ATOM     56  CG2 ILE A   7      11.515  -8.360  40.651  1.00  0.62           C  
ATOM     57  CD1 ILE A   7      13.858  -8.013  42.623  1.00  0.62           C  
ATOM     58  N   LEU A   8       8.473  -6.762  40.212  1.00  0.73           N  
ATOM     59  CA  LEU A   8       7.315  -7.430  39.628  1.00  0.76           C  
ATOM     60  C   LEU A   8       7.590  -8.916  39.425  1.00  0.77           C  
ATOM     61  CB  LEU A   8       6.940  -6.782  38.293  1.00  0.71           C  
ATOM     62  O   LEU A   8       8.680  -9.297  38.990  1.00  0.76           O  
ATOM     63  CG  LEU A   8       6.352  -5.372  38.365  1.00  0.68           C  
ATOM     64  CD1 LEU A   8       6.350  -4.726  36.983  1.00  0.64           C  
ATOM     65  CD2 LEU A   8       4.943  -5.409  38.946  1.00  0.66           C  
ATOM     66  N   THR A   9       6.770  -9.711  39.753  1.00  0.71           N  
ATOM     67  CA  THR A   9       6.761 -11.137  39.448  1.00  0.75           C  
ATOM     68  C   THR A   9       5.761 -11.446  38.337  1.00  0.74           C  
ATOM     69  CB  THR A   9       6.419 -11.973  40.696  1.00  0.69           C  
ATOM     70  O   THR A   9       4.913 -10.614  38.009  1.00  0.72           O  
ATOM     71  CG2 THR A   9       7.371 -11.659  41.845  1.00  0.61           C  
ATOM     72  OG1 THR A   9       5.078 -11.680  41.107  1.00  0.64           O  
ATOM     73  N   GLU A  10       5.836 -12.555  37.562  1.00  0.74           N  
ATOM     74  CA  GLU A  10       4.939 -13.021  36.509  1.00  0.77           C  
ATOM     75  C   GLU A  10       3.492 -13.061  36.993  1.00  0.76           C  
ATOM     76  CB  GLU A  10       5.365 -14.405  36.012  1.00  0.70           C  
ATOM     77  O   GLU A  10       2.561 -13.018  36.187  1.00  0.74           O  
ATOM     78  CG  GLU A  10       6.710 -14.417  35.301  1.00  0.64           C  
ATOM     79  CD  GLU A  10       7.108 -15.792  34.790  1.00  0.65           C  
ATOM     80  OE1 GLU A  10       6.387 -16.776  35.074  1.00  0.77           O  
ATOM     81  OE2 GLU A  10       8.148 -15.887  34.102  1.00  0.74           O  
ATOM     82  N   ASP A  11       3.290 -13.041  38.288  1.00  0.75           N  
ATOM     83  CA  ASP A  11       1.966 -13.150  38.892  1.00  0.78           C  
ATOM     84  C   ASP A  11       1.336 -11.773  39.086  1.00  0.75           C  
ATOM     85  CB  ASP A  11       2.047 -13.885  40.232  1.00  0.71           C  
ATOM     86  O   ASP A  11       0.160 -11.667  39.442  1.00  0.71           O  
ATOM     87  CG  ASP A  11       2.452 -15.341  40.086  1.00  0.66           C  
ATOM     88  OD1 ASP A  11       1.987 -16.012  39.139  1.00  0.68           O  
ATOM     89  OD2 ASP A  11       3.241 -15.823  40.927  1.00  0.79           O  
ATOM     90  N   ASP A  12       2.000 -10.715  38.795  1.00  0.75           N  
ATOM     91  CA  ASP A  12       1.459  -9.379  39.022  1.00  0.77           C  
ATOM     92  C   ASP A  12       0.416  -9.021  37.966  1.00  0.77           C  
ATOM     93  CB  ASP A  12       2.582  -8.339  39.026  1.00  0.71           C  
ATOM     94  O   ASP A  12       0.661  -9.173  36.767  1.00  0.73           O  
ATOM     95  CG  ASP A  12       3.422  -8.378  40.290  1.00  0.67           C  
ATOM     96  OD1 ASP A  12       2.852  -8.453  41.400  1.00  0.67           O  
ATOM     97  OD2 ASP A  12       4.666  -8.331  40.175  1.00  0.74           O  
ATOM     98  N   THR A  13      -0.791  -8.653  38.357  1.00  0.76           N  
ATOM     99  CA  THR A  13      -1.900  -8.231  37.510  1.00  0.80           C  
ATOM    100  C   THR A  13      -1.637  -6.845  36.926  1.00  0.77           C  
ATOM    101  CB  THR A  13      -3.227  -8.218  38.291  1.00  0.73           C  
ATOM    102  O   THR A  13      -0.846  -6.075  37.473  1.00  0.72           O  
ATOM    103  CG2 THR A  13      -3.489  -9.567  38.953  1.00  0.62           C  
ATOM    104  OG1 THR A  13      -3.170  -7.205  39.302  1.00  0.65           O  
ATOM    105  N   ILE A  14      -2.259  -6.380  35.813  1.00  0.74           N  
ATOM    106  CA  ILE A  14      -2.255  -5.021  35.283  1.00  0.78           C  
ATOM    107  C   ILE A  14      -2.610  -4.034  36.393  1.00  0.77           C  
ATOM    108  CB  ILE A  14      -3.238  -4.872  34.100  1.00  0.72           C  
ATOM    109  O   ILE A  14      -2.134  -2.896  36.396  1.00  0.76           O  
ATOM    110  CG1 ILE A  14      -2.703  -5.607  32.866  1.00  0.61           C  
ATOM    111  CG2 ILE A  14      -3.491  -3.394  33.790  1.00  0.61           C  
ATOM    112  CD1 ILE A  14      -3.679  -5.650  31.699  1.00  0.61           C  
ATOM    113  N   ARG A  15      -3.477  -4.490  37.354  1.00  0.76           N  
ATOM    114  CA  ARG A  15      -3.827  -3.671  38.510  1.00  0.78           C  
ATOM    115  C   ARG A  15      -2.610  -3.426  39.396  1.00  0.75           C  
ATOM    116  CB  ARG A  15      -4.941  -4.335  39.322  1.00  0.73           C  
ATOM    117  O   ARG A  15      -2.362  -2.295  39.820  1.00  0.72           O  
ATOM    118  CG  ARG A  15      -5.467  -3.479  40.463  1.00  0.70           C  
ATOM    119  CD  ARG A  15      -6.577  -4.181  41.230  1.00  0.69           C  
ATOM    120  NE  ARG A  15      -7.067  -3.366  42.338  1.00  0.72           N  
ATOM    121  NH1 ARG A  15      -8.607  -4.922  43.075  1.00  0.56           N  
ATOM    122  NH2 ARG A  15      -8.388  -2.915  44.162  1.00  0.52           N  
ATOM    123  CZ  ARG A  15      -8.019  -3.736  43.189  1.00  0.74           C  
ATOM    124  N   ASP A  16      -1.775  -4.451  39.726  1.00  0.71           N  
ATOM    125  CA  ASP A  16      -0.589  -4.296  40.563  1.00  0.71           C  
ATOM    126  C   ASP A  16       0.435  -3.379  39.899  1.00  0.69           C  
ATOM    127  CB  ASP A  16       0.040  -5.658  40.862  1.00  0.67           C  
ATOM    128  O   ASP A  16       0.976  -2.476  40.541  1.00  0.66           O  
ATOM    129  CG  ASP A  16      -0.884  -6.581  41.637  1.00  0.64           C  
ATOM    130  OD1 ASP A  16      -1.540  -6.122  42.597  1.00  0.68           O  
ATOM    131  OD2 ASP A  16      -0.955  -7.779  41.287  1.00  0.72           O  
ATOM    132  N   LEU A  17       0.623  -3.455  38.500  1.00  0.72           N  
ATOM    133  CA  LEU A  17       1.452  -2.525  37.742  1.00  0.74           C  
ATOM    134  C   LEU A  17       0.966  -1.091  37.923  1.00  0.74           C  
ATOM    135  CB  LEU A  17       1.450  -2.894  36.256  1.00  0.69           C  
ATOM    136  O   LEU A  17       1.763  -0.191  38.196  1.00  0.72           O  
ATOM    137  CG  LEU A  17       2.787  -2.766  35.524  1.00  0.64           C  
ATOM    138  CD1 LEU A  17       3.242  -4.128  35.009  1.00  0.58           C  
ATOM    139  CD2 LEU A  17       2.677  -1.765  34.379  1.00  0.59           C  
ATOM    140  N   THR A  18      -0.387  -0.872  37.703  1.00  0.71           N  
ATOM    141  CA  THR A  18      -0.960   0.465  37.807  1.00  0.74           C  
ATOM    142  C   THR A  18      -0.734   1.044  39.201  1.00  0.73           C  
ATOM    143  CB  THR A  18      -2.467   0.453  37.492  1.00  0.70           C  
ATOM    144  O   THR A  18      -0.354   2.208  39.341  1.00  0.72           O  
ATOM    145  CG2 THR A  18      -3.008   1.870  37.336  1.00  0.61           C  
ATOM    146  OG1 THR A  18      -2.689  -0.268  36.273  1.00  0.63           O  
ATOM    147  N   VAL A  19      -0.962   0.218  40.399  1.00  0.73           N  
ATOM    148  CA  VAL A  19      -0.797   0.665  41.779  1.00  0.73           C  
ATOM    149  C   VAL A  19       0.670   0.996  42.043  1.00  0.70           C  
ATOM    150  CB  VAL A  19      -1.293  -0.400  42.783  1.00  0.70           C  
ATOM    151  O   VAL A  19       0.984   2.046  42.607  1.00  0.67           O  
ATOM    152  CG1 VAL A  19      -0.903  -0.019  44.210  1.00  0.67           C  
ATOM    153  CG2 VAL A  19      -2.806  -0.577  42.668  1.00  0.67           C  
ATOM    154  N   ARG A  20       1.601   0.212  41.532  1.00  0.70           N  
ATOM    155  CA  ARG A  20       3.027   0.439  41.742  1.00  0.69           C  
ATOM    156  C   ARG A  20       3.508   1.659  40.964  1.00  0.69           C  
ATOM    157  CB  ARG A  20       3.834  -0.795  41.333  1.00  0.67           C  
ATOM    158  O   ARG A  20       4.265   2.478  41.490  1.00  0.67           O  
ATOM    159  CG  ARG A  20       3.776  -1.932  42.341  1.00  0.64           C  
ATOM    160  CD  ARG A  20       4.571  -3.143  41.872  1.00  0.63           C  
ATOM    161  NE  ARG A  20       4.329  -4.307  42.719  1.00  0.58           N  
ATOM    162  NH1 ARG A  20       6.230  -5.441  42.058  1.00  0.52           N  
ATOM    163  NH2 ARG A  20       4.807  -6.377  43.592  1.00  0.48           N  
ATOM    164  CZ  ARG A  20       5.122  -5.372  42.788  1.00  0.64           C  
ATOM    165  N   PHE A  21       3.039   1.744  39.702  1.00  0.71           N  
ATOM    166  CA  PHE A  21       3.362   2.920  38.903  1.00  0.72           C  
ATOM    167  C   PHE A  21       2.844   4.188  39.572  1.00  0.73           C  
ATOM    168  CB  PHE A  21       2.774   2.792  37.494  1.00  0.69           C  
ATOM    169  O   PHE A  21       3.573   5.175  39.691  1.00  0.72           O  
ATOM    170  CG  PHE A  21       3.232   3.866  36.545  1.00  0.68           C  
ATOM    171  CD1 PHE A  21       4.455   3.761  35.892  1.00  0.65           C  
ATOM    172  CD2 PHE A  21       2.441   4.982  36.306  1.00  0.66           C  
ATOM    173  CE1 PHE A  21       4.882   4.753  35.013  1.00  0.67           C  
ATOM    174  CE2 PHE A  21       2.861   5.978  35.429  1.00  0.62           C  
ATOM    175  CZ  PHE A  21       4.082   5.862  34.784  1.00  0.68           C  
ATOM    176  N   ASN A  22       1.534   4.173  40.090  1.00  0.71           N  
ATOM    177  CA  ASN A  22       0.986   5.325  40.798  1.00  0.72           C  
ATOM    178  C   ASN A  22       1.784   5.639  42.061  1.00  0.71           C  
ATOM    179  CB  ASN A  22      -0.486   5.092  41.144  1.00  0.69           C  
ATOM    180  O   ASN A  22       2.074   6.802  42.344  1.00  0.69           O  
ATOM    181  CG  ASN A  22      -1.403   5.276  39.950  1.00  0.66           C  
ATOM    182  ND2 ASN A  22      -2.590   4.685  40.018  1.00  0.72           N  
ATOM    183  OD1 ASN A  22      -1.046   5.943  38.975  1.00  0.71           O  
ATOM    184  N   ARG A  23       2.247   4.597  42.853  1.00  0.68           N  
ATOM    185  CA  ARG A  23       3.073   4.781  44.043  1.00  0.67           C  
ATOM    186  C   ARG A  23       4.438   5.353  43.679  1.00  0.66           C  
ATOM    187  CB  ARG A  23       3.242   3.456  44.790  1.00  0.64           C  
ATOM    188  O   ARG A  23       4.945   6.246  44.361  1.00  0.64           O  
ATOM    189  CG  ARG A  23       2.082   3.115  45.711  1.00  0.63           C  
ATOM    190  CD  ARG A  23       2.290   1.779  46.409  1.00  0.62           C  
ATOM    191  NE  ARG A  23       1.204   1.481  47.339  1.00  0.55           N  
ATOM    192  NH1 ARG A  23       2.074  -0.543  48.032  1.00  0.49           N  
ATOM    193  NH2 ARG A  23       0.093   0.216  48.901  1.00  0.46           N  
ATOM    194  CZ  ARG A  23       1.126   0.385  48.088  1.00  0.64           C  
ATOM    195  N   LEU A  24       5.044   4.803  42.576  1.00  0.69           N  
ATOM    196  CA  LEU A  24       6.268   5.407  42.062  1.00  0.68           C  
ATOM    197  C   LEU A  24       6.043   6.874  41.708  1.00  0.69           C  
ATOM    198  CB  LEU A  24       6.767   4.644  40.833  1.00  0.66           C  
ATOM    199  O   LEU A  24       6.843   7.736  42.079  1.00  0.68           O  
ATOM    200  CG  LEU A  24       8.153   5.029  40.312  1.00  0.64           C  
ATOM    201  CD1 LEU A  24       9.238   4.349  41.140  1.00  0.59           C  
ATOM    202  CD2 LEU A  24       8.291   4.665  38.838  1.00  0.60           C  
ATOM    203  N   MET A  25       4.908   7.212  40.933  1.00  0.68           N  
ATOM    204  CA  MET A  25       4.640   8.587  40.519  1.00  0.68           C  
ATOM    205  C   MET A  25       4.435   9.490  41.730  1.00  0.69           C  
ATOM    206  CB  MET A  25       3.413   8.645  39.608  1.00  0.65           C  
ATOM    207  O   MET A  25       4.949  10.609  41.770  1.00  0.67           O  
ATOM    208  CG  MET A  25       3.663   8.115  38.206  1.00  0.63           C  
ATOM    209  SD  MET A  25       4.903   9.110  37.289  1.00  0.69           S  
ATOM    210  CE  MET A  25       4.030  10.699  37.194  1.00  0.63           C  
ATOM    211  N   LEU A  26       3.691   8.974  42.811  1.00  0.68           N  
ATOM    212  CA  LEU A  26       3.482   9.722  44.046  1.00  0.67           C  
ATOM    213  C   LEU A  26       4.794   9.897  44.804  1.00  0.67           C  
ATOM    214  CB  LEU A  26       2.457   9.013  44.935  1.00  0.64           C  
ATOM    215  O   LEU A  26       5.113  11.000  45.254  1.00  0.64           O  
ATOM    216  CG  LEU A  26       0.996   9.103  44.489  1.00  0.62           C  
ATOM    217  CD1 LEU A  26       0.133   8.149  45.307  1.00  0.60           C  
ATOM    218  CD2 LEU A  26       0.486  10.535  44.615  1.00  0.62           C  
ATOM    219  N   ALA A  27       5.642   8.808  44.928  1.00  0.62           N  
ATOM    220  CA  ALA A  27       6.957   8.869  45.561  1.00  0.61           C  
ATOM    221  C   ALA A  27       7.876   9.840  44.825  1.00  0.61           C  
ATOM    222  CB  ALA A  27       7.588   7.480  45.612  1.00  0.59           C  
ATOM    223  O   ALA A  27       8.656  10.562  45.451  1.00  0.60           O  
ATOM    224  N   VAL A  28       7.809   9.852  43.465  1.00  0.63           N  
ATOM    225  CA  VAL A  28       8.544  10.819  42.656  1.00  0.63           C  
ATOM    226  C   VAL A  28       8.013  12.225  42.922  1.00  0.64           C  
ATOM    227  CB  VAL A  28       8.447  10.489  41.150  1.00  0.61           C  
ATOM    228  O   VAL A  28       8.779  13.191  42.947  1.00  0.63           O  
ATOM    229  CG1 VAL A  28       9.051  11.613  40.311  1.00  0.55           C  
ATOM    230  CG2 VAL A  28       9.142   9.162  40.849  1.00  0.56           C  
ATOM    231  N   GLN A  29       6.640  12.345  43.038  1.00  0.65           N  
ATOM    232  CA  GLN A  29       6.046  13.658  43.268  1.00  0.64           C  
ATOM    233  C   GLN A  29       6.367  14.169  44.669  1.00  0.64           C  
ATOM    234  CB  GLN A  29       4.531  13.606  43.062  1.00  0.61           C  
ATOM    235  O   GLN A  29       6.539  15.372  44.872  1.00  0.63           O  
ATOM    236  CG  GLN A  29       4.104  13.719  41.604  1.00  0.58           C  
ATOM    237  CD  GLN A  29       2.598  13.672  41.428  1.00  0.58           C  
ATOM    238  NE2 GLN A  29       2.130  14.008  40.231  1.00  0.53           N  
ATOM    239  OE1 GLN A  29       1.861  13.335  42.360  1.00  0.63           O  
ATOM    240  N   ASP A  30       6.309  13.147  45.712  1.00  0.57           N  
ATOM    241  CA  ASP A  30       6.532  13.440  47.125  1.00  0.56           C  
ATOM    242  C   ASP A  30       8.022  13.580  47.429  1.00  0.56           C  
ATOM    243  CB  ASP A  30       5.916  12.349  48.003  1.00  0.53           C  
ATOM    244  O   ASP A  30       8.405  13.855  48.567  1.00  0.54           O  
ATOM    245  CG  ASP A  30       4.477  12.642  48.390  1.00  0.51           C  
ATOM    246  OD1 ASP A  30       3.999  13.772  48.153  1.00  0.52           O  
ATOM    247  OD2 ASP A  30       3.816  11.735  48.941  1.00  0.55           O  
ATOM    248  N   ILE A  31       8.804  13.217  46.431  1.00  0.53           N  
ATOM    249  CA  ILE A  31      10.234  13.490  46.526  1.00  0.53           C  
ATOM    250  C   ILE A  31      10.466  14.994  46.642  1.00  0.53           C  
ATOM    251  CB  ILE A  31      10.999  12.922  45.309  1.00  0.49           C  
ATOM    252  O   ILE A  31      10.350  15.725  45.656  1.00  0.52           O  
ATOM    253  CG1 ILE A  31      10.927  11.391  45.300  1.00  0.45           C  
ATOM    254  CG2 ILE A  31      12.454  13.401  45.315  1.00  0.45           C  
ATOM    255  CD1 ILE A  31      11.489  10.752  44.038  1.00  0.45           C  
ATOM    256  N   ASP A  32       9.864  15.622  47.585  1.00  0.50           N  
ATOM    257  CA  ASP A  32      10.542  16.798  48.121  1.00  0.50           C  
ATOM    258  C   ASP A  32      12.054  16.586  48.169  1.00  0.50           C  
ATOM    259  CB  ASP A  32      10.014  17.132  49.518  1.00  0.47           C  
ATOM    260  O   ASP A  32      12.537  15.674  48.842  1.00  0.48           O  
ATOM    261  CG  ASP A  32       9.885  18.625  49.762  1.00  0.46           C  
ATOM    262  OD1 ASP A  32      10.343  19.423  48.916  1.00  0.48           O  
ATOM    263  OD2 ASP A  32       9.324  19.007  50.811  1.00  0.51           O  
ATOM    264  N   GLY A  33      12.770  16.814  46.992  1.00  0.53           N  
ATOM    265  CA  GLY A  33      14.164  16.674  46.602  1.00  0.53           C  
ATOM    266  C   GLY A  33      15.085  16.391  47.774  1.00  0.53           C  
ATOM    267  O   GLY A  33      16.162  15.816  47.600  1.00  0.52           O  
ATOM    268  N   ASP A  34      14.579  16.588  49.006  1.00  0.50           N  
ATOM    269  CA  ASP A  34      15.514  16.592  50.127  1.00  0.50           C  
ATOM    270  C   ASP A  34      15.505  15.250  50.855  1.00  0.50           C  
ATOM    271  CB  ASP A  34      15.179  17.722  51.102  1.00  0.45           C  
ATOM    272  O   ASP A  34      16.391  14.972  51.666  1.00  0.48           O  
ATOM    273  CG  ASP A  34      15.568  19.093  50.578  1.00  0.43           C  
ATOM    274  OD1 ASP A  34      16.448  19.181  49.695  1.00  0.46           O  
ATOM    275  OD2 ASP A  34      14.991  20.095  51.054  1.00  0.52           O  
ATOM    276  N   LYS A  35      14.651  14.270  50.542  1.00  0.49           N  
ATOM    277  CA  LYS A  35      14.560  13.054  51.344  1.00  0.48           C  
ATOM    278  C   LYS A  35      14.771  11.811  50.485  1.00  0.49           C  
ATOM    279  CB  LYS A  35      13.207  12.978  52.053  1.00  0.45           C  
ATOM    280  O   LYS A  35      14.355  10.712  50.859  1.00  0.46           O  
ATOM    281  CG  LYS A  35      13.067  13.937  53.226  1.00  0.42           C  
ATOM    282  CD  LYS A  35      11.746  13.737  53.957  1.00  0.44           C  
ATOM    283  CE  LYS A  35      11.578  14.736  55.094  1.00  0.37           C  
ATOM    284  NZ  LYS A  35      10.197  14.704  55.661  1.00  0.36           N  
ATOM    285  N   VAL A  36      15.377  11.848  49.279  1.00  0.47           N  
ATOM    286  CA  VAL A  36      15.876  10.657  48.599  1.00  0.48           C  
ATOM    287  C   VAL A  36      17.271  10.313  49.116  1.00  0.47           C  
ATOM    288  CB  VAL A  36      15.908  10.850  47.066  1.00  0.45           C  
ATOM    289  O   VAL A  36      18.205  11.105  48.974  1.00  0.46           O  
ATOM    290  CG1 VAL A  36      16.321   9.556  46.368  1.00  0.42           C  
ATOM    291  CG2 VAL A  36      14.546  11.322  46.560  1.00  0.42           C  
ATOM    292  N   ASP A  37      17.476   9.526  50.089  1.00  0.46           N  
ATOM    293  CA  ASP A  37      18.759   8.838  50.197  1.00  0.46           C  
ATOM    294  C   ASP A  37      19.208   8.297  48.841  1.00  0.46           C  
ATOM    295  CB  ASP A  37      18.673   7.700  51.215  1.00  0.44           C  
ATOM    296  O   ASP A  37      18.764   7.229  48.415  1.00  0.45           O  
ATOM    297  CG  ASP A  37      20.036   7.208  51.672  1.00  0.43           C  
ATOM    298  OD1 ASP A  37      21.064   7.692  51.151  1.00  0.44           O  
ATOM    299  OD2 ASP A  37      20.081   6.328  52.558  1.00  0.44           O  
ATOM    300  N   THR A  38      19.611   9.105  47.772  1.00  0.48           N  
ATOM    301  CA  THR A  38      20.216   8.830  46.473  1.00  0.49           C  
ATOM    302  C   THR A  38      21.557   8.121  46.640  1.00  0.48           C  
ATOM    303  CB  THR A  38      20.413  10.124  45.663  1.00  0.45           C  
ATOM    304  O   THR A  38      22.596   8.771  46.772  1.00  0.47           O  
ATOM    305  CG2 THR A  38      19.074  10.715  45.236  1.00  0.43           C  
ATOM    306  OG1 THR A  38      21.111  11.083  46.467  1.00  0.38           O  
ATOM    307  N   SER A  39      21.683   7.020  47.472  1.00  0.52           N  
ATOM    308  CA  SER A  39      22.857   6.231  47.112  1.00  0.50           C  
ATOM    309  C   SER A  39      23.085   6.235  45.605  1.00  0.52           C  
ATOM    310  CB  SER A  39      22.709   4.792  47.610  1.00  0.48           C  
ATOM    311  O   SER A  39      22.145   6.051  44.829  1.00  0.50           O  
ATOM    312  OG  SER A  39      21.872   4.044  46.744  1.00  0.48           O  
ATOM    313  N   ILE A  40      24.123   7.052  45.019  1.00  0.51           N  
ATOM    314  CA  ILE A  40      24.603   7.175  43.647  1.00  0.51           C  
ATOM    315  C   ILE A  40      24.148   5.968  42.830  1.00  0.52           C  
ATOM    316  CB  ILE A  40      26.142   7.308  43.596  1.00  0.45           C  
ATOM    317  O   ILE A  40      23.714   6.113  41.685  1.00  0.50           O  
ATOM    318  CG1 ILE A  40      26.585   8.628  44.236  1.00  0.36           C  
ATOM    319  CG2 ILE A  40      26.645   7.202  42.154  1.00  0.37           C  
ATOM    320  CD1 ILE A  40      28.093   8.759  44.404  1.00  0.34           C  
ATOM    321  N   LYS A  41      24.301   4.698  43.399  1.00  0.60           N  
ATOM    322  CA  LYS A  41      23.821   3.510  42.700  1.00  0.59           C  
ATOM    323  C   LYS A  41      22.366   3.677  42.268  1.00  0.60           C  
ATOM    324  CB  LYS A  41      23.966   2.271  43.584  1.00  0.54           C  
ATOM    325  O   LYS A  41      22.010   3.361  41.131  1.00  0.58           O  
ATOM    326  CG  LYS A  41      24.142   0.974  42.808  1.00  0.50           C  
ATOM    327  CD  LYS A  41      24.325  -0.216  43.741  1.00  0.51           C  
ATOM    328  CE  LYS A  41      24.368  -1.530  42.972  1.00  0.43           C  
ATOM    329  NZ  LYS A  41      24.430  -2.707  43.890  1.00  0.40           N  
ATOM    330  N   ASP A  42      21.588   4.383  43.023  1.00  0.61           N  
ATOM    331  CA  ASP A  42      20.177   4.550  42.689  1.00  0.60           C  
ATOM    332  C   ASP A  42      20.002   5.500  41.506  1.00  0.61           C  
ATOM    333  CB  ASP A  42      19.396   5.068  43.899  1.00  0.56           C  
ATOM    334  O   ASP A  42      19.139   5.284  40.652  1.00  0.59           O  
ATOM    335  CG  ASP A  42      19.223   4.020  44.985  1.00  0.53           C  
ATOM    336  OD1 ASP A  42      19.365   2.813  44.696  1.00  0.53           O  
ATOM    337  OD2 ASP A  42      18.939   4.406  46.139  1.00  0.55           O  
ATOM    338  N   ILE A  43      20.987   6.516  41.519  1.00  0.64           N  
ATOM    339  CA  ILE A  43      20.869   7.465  40.418  1.00  0.65           C  
ATOM    340  C   ILE A  43      21.275   6.791  39.109  1.00  0.66           C  
ATOM    341  CB  ILE A  43      21.731   8.724  40.661  1.00  0.62           C  
ATOM    342  O   ILE A  43      20.651   7.013  38.069  1.00  0.66           O  
ATOM    343  CG1 ILE A  43      21.139   9.565  41.799  1.00  0.57           C  
ATOM    344  CG2 ILE A  43      21.855   9.551  39.378  1.00  0.58           C  
ATOM    345  CD1 ILE A  43      22.032  10.712  42.251  1.00  0.57           C  
ATOM    346  N   GLU A  44      22.345   6.031  39.182  1.00  0.67           N  
ATOM    347  CA  GLU A  44      22.773   5.306  37.990  1.00  0.68           C  
ATOM    348  C   GLU A  44      21.727   4.280  37.562  1.00  0.68           C  
ATOM    349  CB  GLU A  44      24.118   4.617  38.233  1.00  0.65           C  
ATOM    350  O   GLU A  44      21.398   4.178  36.379  1.00  0.68           O  
ATOM    351  CG  GLU A  44      24.745   4.031  36.976  1.00  0.62           C  
ATOM    352  CD  GLU A  44      26.172   3.551  37.186  1.00  0.62           C  
ATOM    353  OE1 GLU A  44      26.666   3.597  38.336  1.00  0.64           O  
ATOM    354  OE2 GLU A  44      26.803   3.125  36.192  1.00  0.61           O  
ATOM    355  N   ASP A  45      21.165   3.596  38.481  1.00  0.70           N  
ATOM    356  CA  ASP A  45      20.083   2.659  38.192  1.00  0.70           C  
ATOM    357  C   ASP A  45      18.877   3.381  37.597  1.00  0.70           C  
ATOM    358  CB  ASP A  45      19.673   1.905  39.459  1.00  0.68           C  
ATOM    359  O   ASP A  45      18.327   2.949  36.582  1.00  0.69           O  
ATOM    360  CG  ASP A  45      20.658   0.816  39.846  1.00  0.65           C  
ATOM    361  OD1 ASP A  45      21.502   0.431  39.008  1.00  0.65           O  
ATOM    362  OD2 ASP A  45      20.587   0.336  40.998  1.00  0.66           O  
ATOM    363  N   LEU A  46      18.451   4.456  38.229  1.00  0.69           N  
ATOM    364  CA  LEU A  46      17.360   5.278  37.718  1.00  0.69           C  
ATOM    365  C   LEU A  46      17.687   5.814  36.328  1.00  0.69           C  
ATOM    366  CB  LEU A  46      17.072   6.440  38.672  1.00  0.67           C  
ATOM    367  O   LEU A  46      16.842   5.782  35.431  1.00  0.69           O  
ATOM    368  CG  LEU A  46      16.201   6.120  39.887  1.00  0.63           C  
ATOM    369  CD1 LEU A  46      16.348   7.208  40.946  1.00  0.59           C  
ATOM    370  CD2 LEU A  46      14.742   5.963  39.474  1.00  0.60           C  
ATOM    371  N   LYS A  47      18.929   6.316  36.085  1.00  0.71           N  
ATOM    372  CA  LYS A  47      19.392   6.740  34.767  1.00  0.72           C  
ATOM    373  C   LYS A  47      19.291   5.601  33.756  1.00  0.72           C  
ATOM    374  CB  LYS A  47      20.833   7.247  34.843  1.00  0.70           C  
ATOM    375  O   LYS A  47      18.767   5.786  32.656  1.00  0.73           O  
ATOM    376  CG  LYS A  47      20.957   8.691  35.308  1.00  0.66           C  
ATOM    377  CD  LYS A  47      22.415   9.101  35.475  1.00  0.65           C  
ATOM    378  CE  LYS A  47      22.541  10.548  35.930  1.00  0.59           C  
ATOM    379  NZ  LYS A  47      23.967  10.945  36.128  1.00  0.55           N  
ATOM    380  N   ASN A  48      19.750   4.415  34.102  1.00  0.73           N  
ATOM    381  CA  ASN A  48      19.662   3.229  33.257  1.00  0.74           C  
ATOM    382  C   ASN A  48      18.212   2.829  33.000  1.00  0.73           C  
ATOM    383  CB  ASN A  48      20.431   2.064  33.885  1.00  0.72           C  
ATOM    384  O   ASN A  48      17.844   2.506  31.869  1.00  0.73           O  
ATOM    385  CG  ASN A  48      21.934   2.254  33.820  1.00  0.72           C  
ATOM    386  ND2 ASN A  48      22.641   1.733  34.816  1.00  0.79           N  
ATOM    387  OD1 ASN A  48      22.455   2.864  32.883  1.00  0.77           O  
ATOM    388  N   GLN A  49      17.324   2.929  33.932  1.00  0.71           N  
ATOM    389  CA  GLN A  49      15.900   2.657  33.773  1.00  0.71           C  
ATOM    390  C   GLN A  49      15.242   3.684  32.855  1.00  0.71           C  
ATOM    391  CB  GLN A  49      15.200   2.645  35.133  1.00  0.68           C  
ATOM    392  O   GLN A  49      14.492   3.322  31.947  1.00  0.70           O  
ATOM    393  CG  GLN A  49      15.482   1.396  35.958  1.00  0.65           C  
ATOM    394  CD  GLN A  49      14.809   1.427  37.318  1.00  0.65           C  
ATOM    395  NE2 GLN A  49      15.427   0.781  38.300  1.00  0.59           N  
ATOM    396  OE1 GLN A  49      13.742   2.028  37.484  1.00  0.67           O  
ATOM    397  N   VAL A  50      15.511   4.913  33.053  1.00  0.73           N  
ATOM    398  CA  VAL A  50      14.963   5.972  32.212  1.00  0.73           C  
ATOM    399  C   VAL A  50      15.452   5.797  30.777  1.00  0.72           C  
ATOM    400  CB  VAL A  50      15.347   7.372  32.740  1.00  0.70           C  
ATOM    401  O   VAL A  50      14.675   5.933  29.828  1.00  0.72           O  
ATOM    402  CG1 VAL A  50      15.013   8.449  31.709  1.00  0.66           C  
ATOM    403  CG2 VAL A  50      14.638   7.657  34.063  1.00  0.67           C  
ATOM    404  N   ILE A  51      16.748   5.523  30.543  1.00  0.75           N  
ATOM    405  CA  ILE A  51      17.295   5.194  29.231  1.00  0.76           C  
ATOM    406  C   ILE A  51      16.558   3.987  28.653  1.00  0.76           C  
ATOM    407  CB  ILE A  51      18.812   4.910  29.306  1.00  0.74           C  
ATOM    408  O   ILE A  51      16.129   4.010  27.497  1.00  0.75           O  
ATOM    409  CG1 ILE A  51      19.586   6.208  29.565  1.00  0.73           C  
ATOM    410  CG2 ILE A  51      19.298   4.229  28.024  1.00  0.72           C  
ATOM    411  CD1 ILE A  51      21.030   5.992  29.996  1.00  0.71           C  
ATOM    412  N   TYR A  52      16.326   3.024  29.495  1.00  0.74           N  
ATOM    413  CA  TYR A  52      15.626   1.818  29.067  1.00  0.75           C  
ATOM    414  C   TYR A  52      14.179   2.128  28.700  1.00  0.73           C  
ATOM    415  CB  TYR A  52      15.668   0.752  30.167  1.00  0.72           C  
ATOM    416  O   TYR A  52      13.696   1.709  27.646  1.00  0.72           O  
ATOM    417  CG  TYR A  52      14.959  -0.528  29.799  1.00  0.70           C  
ATOM    418  CD1 TYR A  52      15.615  -1.532  29.089  1.00  0.69           C  
ATOM    419  CD2 TYR A  52      13.632  -0.737  30.159  1.00  0.71           C  
ATOM    420  CE1 TYR A  52      14.965  -2.713  28.747  1.00  0.72           C  
ATOM    421  CE2 TYR A  52      12.972  -1.914  29.822  1.00  0.70           C  
ATOM    422  OH  TYR A  52      12.997  -4.062  28.781  1.00  0.64           O  
ATOM    423  CZ  TYR A  52      13.646  -2.895  29.117  1.00  0.71           C  
ATOM    424  N   ILE A  53      13.488   2.757  29.475  1.00  0.77           N  
ATOM    425  CA  ILE A  53      12.104   3.143  29.222  1.00  0.76           C  
ATOM    426  C   ILE A  53      12.031   4.010  27.967  1.00  0.75           C  
ATOM    427  CB  ILE A  53      11.497   3.894  30.429  1.00  0.74           C  
ATOM    428  O   ILE A  53      11.213   3.759  27.079  1.00  0.73           O  
ATOM    429  CG1 ILE A  53      11.251   2.926  31.592  1.00  0.70           C  
ATOM    430  CG2 ILE A  53      10.202   4.606  30.025  1.00  0.69           C  
ATOM    431  CD1 ILE A  53      10.962   3.614  32.919  1.00  0.69           C  
ATOM    432  N   LYS A  54      12.869   4.976  27.860  1.00  0.75           N  
ATOM    433  CA  LYS A  54      12.921   5.822  26.672  1.00  0.75           C  
ATOM    434  C   LYS A  54      13.168   4.991  25.416  1.00  0.75           C  
ATOM    435  CB  LYS A  54      14.010   6.886  26.817  1.00  0.72           C  
ATOM    436  O   LYS A  54      12.497   5.179  24.399  1.00  0.73           O  
ATOM    437  CG  LYS A  54      13.576   8.111  27.610  1.00  0.67           C  
ATOM    438  CD  LYS A  54      14.651   9.190  27.603  1.00  0.66           C  
ATOM    439  CE  LYS A  54      14.174  10.459  28.296  1.00  0.61           C  
ATOM    440  NZ  LYS A  54      15.147  11.580  28.131  1.00  0.58           N  
ATOM    441  N   ALA A  55      14.057   4.027  25.553  1.00  0.75           N  
ATOM    442  CA  ALA A  55      14.442   3.176  24.430  1.00  0.74           C  
ATOM    443  C   ALA A  55      13.305   2.237  24.038  1.00  0.74           C  
ATOM    444  CB  ALA A  55      15.695   2.373  24.775  1.00  0.71           C  
ATOM    445  O   ALA A  55      13.215   1.808  22.885  1.00  0.73           O  
ATOM    446  N   ASN A  56      12.430   1.974  24.965  1.00  0.76           N  
ATOM    447  CA  ASN A  56      11.348   1.023  24.735  1.00  0.77           C  
ATOM    448  C   ASN A  56       9.991   1.719  24.687  1.00  0.76           C  
ATOM    449  CB  ASN A  56      11.350  -0.064  25.812  1.00  0.72           C  
ATOM    450  O   ASN A  56       8.955   1.062  24.568  1.00  0.73           O  
ATOM    451  CG  ASN A  56      12.538  -0.999  25.697  1.00  0.71           C  
ATOM    452  ND2 ASN A  56      13.513  -0.830  26.582  1.00  0.73           N  
ATOM    453  OD1 ASN A  56      12.579  -1.864  24.818  1.00  0.72           O  
ATOM    454  N   TYR A  57      10.009   2.981  24.904  1.00  0.82           N  
ATOM    455  CA  TYR A  57       8.793   3.779  24.790  1.00  0.84           C  
ATOM    456  C   TYR A  57       8.379   3.936  23.332  1.00  0.86           C  
ATOM    457  CB  TYR A  57       8.993   5.157  25.428  1.00  0.79           C  
ATOM    458  O   TYR A  57       9.109   4.529  22.533  1.00  0.85           O  
ATOM    459  CG  TYR A  57       7.753   6.017  25.413  1.00  0.73           C  
ATOM    460  CD1 TYR A  57       6.698   5.768  26.288  1.00  0.70           C  
ATOM    461  CD2 TYR A  57       7.633   7.080  24.524  1.00  0.70           C  
ATOM    462  CE1 TYR A  57       5.552   6.557  26.277  1.00  0.66           C  
ATOM    463  CE2 TYR A  57       6.493   7.876  24.504  1.00  0.63           C  
ATOM    464  OH  TYR A  57       4.328   8.392  25.367  1.00  0.54           O  
ATOM    465  CZ  TYR A  57       5.459   7.608  25.383  1.00  0.68           C  
ATOM    466  N   ILE A  58       7.178   3.336  23.038  1.00  0.87           N  
ATOM    467  CA  ILE A  58       6.535   3.564  21.749  1.00  0.90           C  
ATOM    468  C   ILE A  58       5.685   4.831  21.812  1.00  0.91           C  
ATOM    469  CB  ILE A  58       5.667   2.356  21.329  1.00  0.87           C  
ATOM    470  O   ILE A  58       4.643   4.854  22.472  1.00  0.90           O  
ATOM    471  CG1 ILE A  58       6.505   1.073  21.321  1.00  0.84           C  
ATOM    472  CG2 ILE A  58       5.027   2.601  19.959  1.00  0.84           C  
ATOM    473  CD1 ILE A  58       5.711  -0.183  20.987  1.00  0.81           C  
ATOM    474  N   LYS A  59       6.118   5.876  21.185  1.00  0.92           N  
ATOM    475  CA  LYS A  59       5.348   7.113  21.095  1.00  0.93           C  
ATOM    476  C   LYS A  59       4.204   6.977  20.093  1.00  0.94           C  
ATOM    477  CB  LYS A  59       6.253   8.281  20.701  1.00  0.91           C  
ATOM    478  O   LYS A  59       4.426   6.619  18.935  1.00  0.94           O  
ATOM    479  CG  LYS A  59       5.623   9.651  20.911  1.00  0.85           C  
ATOM    480  CD  LYS A  59       6.666  10.760  20.855  1.00  0.82           C  
ATOM    481  CE  LYS A  59       6.053  12.121  21.157  1.00  0.80           C  
ATOM    482  NZ  LYS A  59       7.084  13.200  21.180  1.00  0.79           N  
ATOM    483  N   GLN A  60       3.020   7.263  20.502  1.00  0.94           N  
ATOM    484  CA  GLN A  60       1.826   7.098  19.680  1.00  0.95           C  
ATOM    485  C   GLN A  60       1.353   8.437  19.122  1.00  0.95           C  
ATOM    486  CB  GLN A  60       0.705   6.440  20.486  1.00  0.93           C  
ATOM    487  O   GLN A  60       1.337   9.442  19.835  1.00  0.95           O  
ATOM    488  CG  GLN A  60       1.003   5.004  20.896  1.00  0.87           C  
ATOM    489  CD  GLN A  60      -0.164   4.342  21.604  1.00  0.85           C  
ATOM    490  NE2 GLN A  60      -0.119   3.018  21.711  1.00  0.85           N  
ATOM    491  OE1 GLN A  60      -1.098   5.014  22.052  1.00  0.86           O  
ATOM    492  N   TYR A  61       0.944   8.426  17.876  1.00  0.96           N  
ATOM    493  CA  TYR A  61       0.347   9.559  17.178  1.00  0.97           C  
ATOM    494  C   TYR A  61      -0.963   9.159  16.509  1.00  0.96           C  
ATOM    495  CB  TYR A  61       1.317  10.118  16.132  1.00  0.97           C  
ATOM    496  O   TYR A  61      -1.112   8.023  16.053  1.00  0.96           O  
ATOM    497  CG  TYR A  61       2.540  10.772  16.728  1.00  0.96           C  
ATOM    498  CD1 TYR A  61       2.544  12.129  17.046  1.00  0.95           C  
ATOM    499  CD2 TYR A  61       3.694  10.036  16.972  1.00  0.95           C  
ATOM    500  CE1 TYR A  61       3.669  12.736  17.593  1.00  0.95           C  
ATOM    501  CE2 TYR A  61       4.825  10.633  17.519  1.00  0.95           C  
ATOM    502  OH  TYR A  61       5.920  12.577  18.367  1.00  0.93           O  
ATOM    503  CZ  TYR A  61       4.803  11.981  17.826  1.00  0.95           C  
ATOM    504  N   PRO A  62      -1.951  10.088  16.408  1.00  0.97           N  
ATOM    505  CA  PRO A  62      -3.210   9.810  15.713  1.00  0.97           C  
ATOM    506  C   PRO A  62      -3.002   9.397  14.258  1.00  0.97           C  
ATOM    507  CB  PRO A  62      -3.963  11.140  15.802  1.00  0.97           C  
ATOM    508  O   PRO A  62      -3.683   8.494  13.765  1.00  0.97           O  
ATOM    509  CG  PRO A  62      -3.449  11.788  17.047  1.00  0.95           C  
ATOM    510  CD  PRO A  62      -1.987  11.472  17.180  1.00  0.94           C  
ATOM    511  N   SER A  63      -2.009   9.998  13.531  1.00  0.97           N  
ATOM    512  CA  SER A  63      -1.686   9.688  12.143  1.00  0.97           C  
ATOM    513  C   SER A  63      -0.202   9.900  11.860  1.00  0.98           C  
ATOM    514  CB  SER A  63      -2.522  10.546  11.192  1.00  0.97           C  
ATOM    515  O   SER A  63       0.496  10.556  12.636  1.00  0.97           O  
ATOM    516  OG  SER A  63      -2.169  11.914  11.308  1.00  0.95           O  
ATOM    517  N   LEU A  64       0.269   9.355  10.753  1.00  0.97           N  
ATOM    518  CA  LEU A  64       1.625   9.596  10.271  1.00  0.97           C  
ATOM    519  C   LEU A  64       1.835  11.073   9.954  1.00  0.97           C  
ATOM    520  CB  LEU A  64       1.909   8.749   9.027  1.00  0.97           C  
ATOM    521  O   LEU A  64       2.903  11.624  10.227  1.00  0.97           O  
ATOM    522  CG  LEU A  64       3.275   8.950   8.369  1.00  0.96           C  
ATOM    523  CD1 LEU A  64       4.391   8.557   9.332  1.00  0.94           C  
ATOM    524  CD2 LEU A  64       3.370   8.146   7.076  1.00  0.94           C  
ATOM    525  N   GLU A  65       0.824  11.798   9.485  1.00  0.97           N  
ATOM    526  CA  GLU A  65       0.891  13.233   9.225  1.00  0.97           C  
ATOM    527  C   GLU A  65       1.123  14.017  10.513  1.00  0.97           C  
ATOM    528  CB  GLU A  65      -0.389  13.715   8.538  1.00  0.95           C  
ATOM    529  O   GLU A  65       1.881  14.989  10.527  1.00  0.96           O  
ATOM    530  CG  GLU A  65      -0.457  13.375   7.056  1.00  0.80           C  
ATOM    531  CD  GLU A  65       0.603  14.084   6.228  1.00  0.75           C  
ATOM    532  OE1 GLU A  65       0.604  15.335   6.185  1.00  0.76           O  
ATOM    533  OE2 GLU A  65       1.439  13.382   5.616  1.00  0.74           O  
ATOM    534  N   GLU A  66       0.533  13.592  11.635  1.00  0.97           N  
ATOM    535  CA  GLU A  66       0.770  14.223  12.930  1.00  0.97           C  
ATOM    536  C   GLU A  66       2.150  13.865  13.475  1.00  0.97           C  
ATOM    537  CB  GLU A  66      -0.313  13.817  13.933  1.00  0.96           C  
ATOM    538  O   GLU A  66       2.855  14.724  14.007  1.00  0.97           O  
ATOM    539  CG  GLU A  66      -1.684  14.404  13.628  1.00  0.85           C  
ATOM    540  CD  GLU A  66      -1.692  15.924  13.593  1.00  0.79           C  
ATOM    541  OE1 GLU A  66      -1.068  16.554  14.477  1.00  0.80           O  
ATOM    542  OE2 GLU A  66      -2.328  16.489  12.676  1.00  0.79           O  
ATOM    543  N   ALA A  67       2.595  12.693  13.247  1.00  0.97           N  
ATOM    544  CA  ALA A  67       3.932  12.261  13.646  1.00  0.97           C  
ATOM    545  C   ALA A  67       5.007  13.054  12.910  1.00  0.97           C  
ATOM    546  CB  ALA A  67       4.107  10.767  13.389  1.00  0.97           C  
ATOM    547  O   ALA A  67       5.997  13.478  13.512  1.00  0.97           O  
ATOM    548  N   LYS A  68       4.800  13.424  11.633  1.00  0.97           N  
ATOM    549  CA  LYS A  68       5.713  14.208  10.806  1.00  0.97           C  
ATOM    550  C   LYS A  68       5.797  15.651  11.296  1.00  0.97           C  
ATOM    551  CB  LYS A  68       5.274  14.176   9.342  1.00  0.97           C  
ATOM    552  O   LYS A  68       6.760  16.359  10.995  1.00  0.96           O  
ATOM    553  CG  LYS A  68       5.653  12.897   8.610  1.00  0.95           C  
ATOM    554  CD  LYS A  68       5.151  12.907   7.171  1.00  0.93           C  
ATOM    555  CE  LYS A  68       5.672  11.709   6.389  1.00  0.92           C  
ATOM    556  NZ  LYS A  68       5.230  11.745   4.962  1.00  0.90           N  
ATOM    557  N   LYS A  69       4.829  16.119  12.100  1.00  0.97           N  
ATOM    558  CA  LYS A  69       4.815  17.474  12.642  1.00  0.97           C  
ATOM    559  C   LYS A  69       5.507  17.530  14.002  1.00  0.96           C  
ATOM    560  CB  LYS A  69       3.381  17.991  12.762  1.00  0.97           C  
ATOM    561  O   LYS A  69       5.731  18.613  14.546  1.00  0.95           O  
ATOM    562  CG  LYS A  69       2.667  18.152  11.428  1.00  0.96           C  
ATOM    563  CD  LYS A  69       1.181  18.427  11.619  1.00  0.95           C  
ATOM    564  CE  LYS A  69       0.414  18.294  10.310  1.00  0.94           C  
ATOM    565  NZ  LYS A  69      -1.061  18.239  10.535  1.00  0.93           N  
ATOM    566  N   ALA A  70       5.796  16.430  14.527  1.00  0.97           N  
ATOM    567  CA  ALA A  70       6.480  16.390  15.817  1.00  0.97           C  
ATOM    568  C   ALA A  70       7.892  16.959  15.707  1.00  0.96           C  
ATOM    569  CB  ALA A  70       6.526  14.960  16.351  1.00  0.96           C  
ATOM    570  O   ALA A  70       8.571  16.758  14.697  1.00  0.95           O  
ATOM    571  N   THR A  71       8.445  17.663  16.716  1.00  0.95           N  
ATOM    572  CA  THR A  71       9.754  18.307  16.679  1.00  0.95           C  
ATOM    573  C   THR A  71      10.719  17.625  17.645  1.00  0.93           C  
ATOM    574  CB  THR A  71       9.651  19.804  17.024  1.00  0.94           C  
ATOM    575  O   THR A  71      11.852  18.077  17.822  1.00  0.90           O  
ATOM    576  CG2 THR A  71       8.920  20.572  15.928  1.00  0.92           C  
ATOM    577  OG1 THR A  71       8.936  19.956  18.257  1.00  0.95           O  
ATOM    578  N   ASP A  72      10.218  16.507  18.276  1.00  0.93           N  
ATOM    579  CA  ASP A  72      10.927  15.882  19.389  1.00  0.93           C  
ATOM    580  C   ASP A  72      11.236  14.417  19.090  1.00  0.92           C  
ATOM    581  CB  ASP A  72      10.110  15.995  20.677  1.00  0.91           C  
ATOM    582  O   ASP A  72      11.382  13.608  20.009  1.00  0.91           O  
ATOM    583  CG  ASP A  72       8.818  15.198  20.632  1.00  0.90           C  
ATOM    584  OD1 ASP A  72       8.210  15.084  19.546  1.00  0.89           O  
ATOM    585  OD2 ASP A  72       8.403  14.683  21.693  1.00  0.89           O  
ATOM    586  N   LEU A  73      11.179  13.965  17.823  1.00  0.93           N  
ATOM    587  CA  LEU A  73      11.595  12.624  17.425  1.00  0.94           C  
ATOM    588  C   LEU A  73      13.107  12.556  17.241  1.00  0.92           C  
ATOM    589  CB  LEU A  73      10.893  12.207  16.130  1.00  0.94           C  
ATOM    590  O   LEU A  73      13.688  13.379  16.530  1.00  0.90           O  
ATOM    591  CG  LEU A  73       9.365  12.144  16.177  1.00  0.95           C  
ATOM    592  CD1 LEU A  73       8.813  11.657  14.841  1.00  0.94           C  
ATOM    593  CD2 LEU A  73       8.903  11.239  17.314  1.00  0.93           C  
ATOM    594  N   GLU A  74      13.771  11.634  17.843  1.00  0.90           N  
ATOM    595  CA  GLU A  74      15.203  11.350  17.830  1.00  0.90           C  
ATOM    596  C   GLU A  74      15.487   9.963  17.262  1.00  0.91           C  
ATOM    597  CB  GLU A  74      15.788  11.470  19.240  1.00  0.89           C  
ATOM    598  O   GLU A  74      14.612   9.094  17.266  1.00  0.90           O  
ATOM    599  CG  GLU A  74      15.683  12.868  19.832  1.00  0.86           C  
ATOM    600  CD  GLU A  74      16.179  12.951  21.267  1.00  0.84           C  
ATOM    601  OE1 GLU A  74      16.647  11.923  21.808  1.00  0.85           O  
ATOM    602  OE2 GLU A  74      16.099  14.052  21.856  1.00  0.85           O  
ATOM    603  N   GLU A  75      16.754   9.716  16.800  1.00  0.91           N  
ATOM    604  CA  GLU A  75      17.203   8.410  16.329  1.00  0.91           C  
ATOM    605  C   GLU A  75      17.043   7.347  17.412  1.00  0.90           C  
ATOM    606  CB  GLU A  75      18.662   8.476  15.869  1.00  0.91           C  
ATOM    607  O   GLU A  75      17.387   7.580  18.573  1.00  0.88           O  
ATOM    608  CG  GLU A  75      19.171   7.183  15.250  1.00  0.90           C  
ATOM    609  CD  GLU A  75      20.583   7.297  14.698  1.00  0.89           C  
ATOM    610  OE1 GLU A  75      21.256   8.320  14.960  1.00  0.90           O  
ATOM    611  OE2 GLU A  75      21.019   6.358  13.996  1.00  0.91           O  
ATOM    612  N   GLY A  76      16.453   6.227  17.033  1.00  0.89           N  
ATOM    613  CA  GLY A  76      16.265   5.077  17.903  1.00  0.89           C  
ATOM    614  C   GLY A  76      14.908   5.057  18.581  1.00  0.88           C  
ATOM    615  O   GLY A  76      14.526   4.054  19.187  1.00  0.87           O  
ATOM    616  N   MET A  77      14.142   6.122  18.464  1.00  0.89           N  
ATOM    617  CA  MET A  77      12.773   6.096  18.970  1.00  0.90           C  
ATOM    618  C   MET A  77      11.897   5.178  18.125  1.00  0.90           C  
ATOM    619  CB  MET A  77      12.182   7.507  18.993  1.00  0.89           C  
ATOM    620  O   MET A  77      12.090   5.073  16.912  1.00  0.90           O  
ATOM    621  CG  MET A  77      12.789   8.409  20.056  1.00  0.87           C  
ATOM    622  SD  MET A  77      11.930  10.025  20.180  1.00  0.90           S  
ATOM    623  CE  MET A  77      12.646  10.650  21.726  1.00  0.82           C  
ATOM    624  N   VAL A  78      10.909   4.509  18.745  1.00  0.92           N  
ATOM    625  CA  VAL A  78       9.844   3.781  18.063  1.00  0.92           C  
ATOM    626  C   VAL A  78       8.541   4.573  18.149  1.00  0.92           C  
ATOM    627  CB  VAL A  78       9.650   2.369  18.659  1.00  0.91           C  
ATOM    628  O   VAL A  78       8.140   5.006  19.232  1.00  0.92           O  
ATOM    629  CG1 VAL A  78       8.544   1.618  17.920  1.00  0.88           C  
ATOM    630  CG2 VAL A  78      10.960   1.585  18.608  1.00  0.88           C  
ATOM    631  N   VAL A  79       7.885   4.750  17.022  1.00  0.94           N  
ATOM    632  CA  VAL A  79       6.659   5.517  16.830  1.00  0.95           C  
ATOM    633  C   VAL A  79       5.558   4.607  16.291  1.00  0.95           C  
ATOM    634  CB  VAL A  79       6.880   6.711  15.874  1.00  0.93           C  
ATOM    635  O   VAL A  79       5.767   3.879  15.317  1.00  0.94           O  
ATOM    636  CG1 VAL A  79       5.556   7.408  15.565  1.00  0.85           C  
ATOM    637  CG2 VAL A  79       7.880   7.697  16.475  1.00  0.84           C  
ATOM    638  N   GLN A  80       4.423   4.632  16.878  1.00  0.96           N  
ATOM    639  CA  GLN A  80       3.208   4.016  16.356  1.00  0.96           C  
ATOM    640  C   GLN A  80       2.220   5.073  15.871  1.00  0.96           C  
ATOM    641  CB  GLN A  80       2.553   3.134  17.421  1.00  0.95           C  
ATOM    642  O   GLN A  80       1.880   5.999  16.611  1.00  0.96           O  
ATOM    643  CG  GLN A  80       1.338   2.365  16.919  1.00  0.92           C  
ATOM    644  CD  GLN A  80       0.779   1.409  17.957  1.00  0.90           C  
ATOM    645  NE2 GLN A  80      -0.094   0.507  17.523  1.00  0.90           N  
ATOM    646  OE1 GLN A  80       1.131   1.481  19.139  1.00  0.90           O  
ATOM    647  N   THR A  81       1.706   4.951  14.647  1.00  0.96           N  
ATOM    648  CA  THR A  81       0.641   5.762  14.068  1.00  0.96           C  
ATOM    649  C   THR A  81      -0.645   4.951  13.936  1.00  0.95           C  
ATOM    650  CB  THR A  81       1.047   6.314  12.689  1.00  0.96           C  
ATOM    651  O   THR A  81      -0.611   3.782  13.548  1.00  0.94           O  
ATOM    652  CG2 THR A  81       2.325   7.142  12.782  1.00  0.95           C  
ATOM    653  OG1 THR A  81       1.264   5.221  11.788  1.00  0.96           O  
ATOM    654  N   MET A  82      -1.772   5.553  14.239  1.00  0.96           N  
ATOM    655  CA  MET A  82      -3.074   4.893  14.207  1.00  0.96           C  
ATOM    656  C   MET A  82      -3.708   5.008  12.825  1.00  0.95           C  
ATOM    657  CB  MET A  82      -4.007   5.490  15.262  1.00  0.95           C  
ATOM    658  O   MET A  82      -4.729   4.375  12.551  1.00  0.94           O  
ATOM    659  CG  MET A  82      -3.501   5.334  16.686  1.00  0.88           C  
ATOM    660  SD  MET A  82      -3.279   3.577  17.165  1.00  0.86           S  
ATOM    661  CE  MET A  82      -2.862   3.773  18.920  1.00  0.78           C  
ATOM    662  N   GLY A  83      -3.079   5.825  11.935  1.00  0.96           N  
ATOM    663  CA  GLY A  83      -3.439   6.033  10.542  1.00  0.96           C  
ATOM    664  C   GLY A  83      -2.360   6.743   9.746  1.00  0.97           C  
ATOM    665  O   GLY A  83      -1.309   7.091  10.288  1.00  0.96           O  
ATOM    666  N   TYR A  84      -2.629   6.919   8.449  1.00  0.97           N  
ATOM    667  CA  TYR A  84      -1.685   7.647   7.608  1.00  0.97           C  
ATOM    668  C   TYR A  84      -2.009   9.136   7.587  1.00  0.96           C  
ATOM    669  CB  TYR A  84      -1.696   7.089   6.182  1.00  0.97           C  
ATOM    670  O   TYR A  84      -1.169   9.965   7.944  1.00  0.96           O  
ATOM    671  CG  TYR A  84      -0.533   7.555   5.339  1.00  0.96           C  
ATOM    672  CD1 TYR A  84      -0.555   8.799   4.713  1.00  0.95           C  
ATOM    673  CD2 TYR A  84       0.589   6.751   5.167  1.00  0.94           C  
ATOM    674  CE1 TYR A  84       0.513   9.231   3.935  1.00  0.94           C  
ATOM    675  CE2 TYR A  84       1.663   7.174   4.390  1.00  0.94           C  
ATOM    676  OH  TYR A  84       2.677   8.836   3.010  1.00  0.92           O  
ATOM    677  CZ  TYR A  84       1.616   8.413   3.780  1.00  0.94           C  
ATOM    678  N   TYR A  85      -3.352   9.523   7.326  1.00  0.97           N  
ATOM    679  CA  TYR A  85      -3.817  10.904   7.257  1.00  0.97           C  
ATOM    680  C   TYR A  85      -4.655  11.258   8.480  1.00  0.96           C  
ATOM    681  CB  TYR A  85      -4.631  11.134   5.981  1.00  0.97           C  
ATOM    682  O   TYR A  85      -4.630  12.399   8.948  1.00  0.94           O  
ATOM    683  CG  TYR A  85      -3.859  10.867   4.712  1.00  0.96           C  
ATOM    684  CD1 TYR A  85      -2.861  11.740   4.284  1.00  0.95           C  
ATOM    685  CD2 TYR A  85      -4.126   9.743   3.938  1.00  0.95           C  
ATOM    686  CE1 TYR A  85      -2.148  11.500   3.114  1.00  0.95           C  
ATOM    687  CE2 TYR A  85      -3.419   9.492   2.766  1.00  0.95           C  
ATOM    688  OH  TYR A  85      -1.731  10.132   1.204  1.00  0.93           O  
ATOM    689  CZ  TYR A  85      -2.434  10.375   2.363  1.00  0.94           C  
ATOM    690  N   ALA A  86      -5.438  10.239   8.968  1.00  0.95           N  
ATOM    691  CA  ALA A  86      -6.343  10.373  10.106  1.00  0.96           C  
ATOM    692  C   ALA A  86      -6.359   9.100  10.947  1.00  0.96           C  
ATOM    693  CB  ALA A  86      -7.754  10.710   9.628  1.00  0.95           C  
ATOM    694  O   ALA A  86      -5.964   8.032  10.475  1.00  0.95           O  
ATOM    695  N   ILE A  87      -6.942   9.131  12.126  1.00  0.95           N  
ATOM    696  CA  ILE A  87      -7.120   7.960  12.979  1.00  0.95           C  
ATOM    697  C   ILE A  87      -8.033   6.952  12.285  1.00  0.94           C  
ATOM    698  CB  ILE A  87      -7.700   8.348  14.357  1.00  0.94           C  
ATOM    699  O   ILE A  87      -9.104   7.312  11.790  1.00  0.93           O  
ATOM    700  CG1 ILE A  87      -7.567   7.180  15.341  1.00  0.82           C  
ATOM    701  CG2 ILE A  87      -9.161   8.788  14.224  1.00  0.80           C  
ATOM    702  CD1 ILE A  87      -7.787   7.567  16.796  1.00  0.78           C  
ATOM    703  N   ASN A  88      -7.504   5.711  12.207  1.00  0.94           N  
ATOM    704  CA  ASN A  88      -8.256   4.529  11.798  1.00  0.94           C  
ATOM    705  C   ASN A  88      -8.618   4.580  10.316  1.00  0.92           C  
ATOM    706  CB  ASN A  88      -9.519   4.376  12.648  1.00  0.92           C  
ATOM    707  O   ASN A  88      -9.584   3.947   9.887  1.00  0.90           O  
ATOM    708  CG  ASN A  88      -9.212   4.165  14.117  1.00  0.89           C  
ATOM    709  ND2 ASN A  88     -10.099   4.640  14.983  1.00  0.90           N  
ATOM    710  OD1 ASN A  88      -8.185   3.581  14.472  1.00  0.87           O  
ATOM    711  N   ASP A  89      -7.817   5.295   9.472  1.00  0.93           N  
ATOM    712  CA  ASP A  89      -8.018   5.279   8.026  1.00  0.93           C  
ATOM    713  C   ASP A  89      -7.388   4.039   7.397  1.00  0.92           C  
ATOM    714  CB  ASP A  89      -7.438   6.544   7.390  1.00  0.93           C  
ATOM    715  O   ASP A  89      -7.431   3.865   6.177  1.00  0.88           O  
ATOM    716  CG  ASP A  89      -5.921   6.598   7.454  1.00  0.92           C  
ATOM    717  OD1 ASP A  89      -5.299   5.648   7.977  1.00  0.88           O  
ATOM    718  OD2 ASP A  89      -5.344   7.601   6.981  1.00  0.91           O  
ATOM    719  N   GLY A  90      -6.861   3.138   8.261  1.00  0.92           N  
ATOM    720  CA  GLY A  90      -6.291   1.852   7.890  1.00  0.93           C  
ATOM    721  C   GLY A  90      -4.835   1.942   7.476  1.00  0.93           C  
ATOM    722  O   GLY A  90      -4.217   0.930   7.138  1.00  0.91           O  
ATOM    723  N   GLY A  91      -4.219   3.105   7.562  1.00  0.94           N  
ATOM    724  CA  GLY A  91      -2.837   3.311   7.159  1.00  0.95           C  
ATOM    725  C   GLY A  91      -1.871   3.325   8.328  1.00  0.94           C  
ATOM    726  O   GLY A  91      -0.730   3.772   8.191  1.00  0.93           O  
ATOM    727  N   GLY A  92      -2.229   2.896   9.459  1.00  0.95           N  
ATOM    728  CA  GLY A  92      -1.386   2.869  10.644  1.00  0.95           C  
ATOM    729  C   GLY A  92      -0.240   1.881  10.539  1.00  0.95           C  
ATOM    730  O   GLY A  92      -0.357   0.857   9.862  1.00  0.94           O  
ATOM    731  N   SER A  93       0.904   2.180  11.288  1.00  0.95           N  
ATOM    732  CA  SER A  93       2.071   1.305  11.323  1.00  0.96           C  
ATOM    733  C   SER A  93       2.955   1.611  12.527  1.00  0.95           C  
ATOM    734  CB  SER A  93       2.884   1.443  10.035  1.00  0.95           C  
ATOM    735  O   SER A  93       2.700   2.565  13.265  1.00  0.95           O  
ATOM    736  OG  SER A  93       3.861   0.420   9.946  1.00  0.89           O  
ATOM    737  N   ILE A  94       3.914   0.774  12.747  1.00  0.95           N  
ATOM    738  CA  ILE A  94       4.990   1.011  13.702  1.00  0.95           C  
ATOM    739  C   ILE A  94       6.279   1.345  12.955  1.00  0.96           C  
ATOM    740  CB  ILE A  94       5.207  -0.210  14.624  1.00  0.94           C  
ATOM    741  O   ILE A  94       6.682   0.619  12.043  1.00  0.95           O  
ATOM    742  CG1 ILE A  94       3.900  -0.582  15.334  1.00  0.90           C  
ATOM    743  CG2 ILE A  94       6.321   0.068  15.637  1.00  0.90           C  
ATOM    744  CD1 ILE A  94       3.995  -1.839  16.187  1.00  0.87           C  
ATOM    745  N   TYR A  95       6.947   2.416  13.347  1.00  0.95           N  
ATOM    746  CA  TYR A  95       8.165   2.911  12.715  1.00  0.96           C  
ATOM    747  C   TYR A  95       9.293   3.041  13.731  1.00  0.95           C  
ATOM    748  CB  TYR A  95       7.910   4.264  12.042  1.00  0.96           C  
ATOM    749  O   TYR A  95       9.074   3.492  14.857  1.00  0.93           O  
ATOM    750  CG  TYR A  95       6.842   4.221  10.977  1.00  0.96           C  
ATOM    751  CD1 TYR A  95       7.156   3.886   9.661  1.00  0.96           C  
ATOM    752  CD2 TYR A  95       5.518   4.515  11.282  1.00  0.95           C  
ATOM    753  CE1 TYR A  95       6.176   3.847   8.675  1.00  0.95           C  
ATOM    754  CE2 TYR A  95       4.529   4.479  10.304  1.00  0.95           C  
ATOM    755  OH  TYR A  95       3.892   4.107   8.034  1.00  0.93           O  
ATOM    756  CZ  TYR A  95       4.867   4.144   9.006  1.00  0.95           C  
ATOM    757  N   ALA A  96      10.477   2.709  13.326  1.00  0.94           N  
ATOM    758  CA  ALA A  96      11.699   3.207  13.952  1.00  0.94           C  
ATOM    759  C   ALA A  96      12.146   4.520  13.317  1.00  0.94           C  
ATOM    760  CB  ALA A  96      12.811   2.165  13.852  1.00  0.93           C  
ATOM    761  O   ALA A  96      12.088   4.677  12.095  1.00  0.94           O  
ATOM    762  N   ILE A  97      12.573   5.503  14.180  1.00  0.94           N  
ATOM    763  CA  ILE A  97      13.269   6.691  13.698  1.00  0.95           C  
ATOM    764  C   ILE A  97      14.750   6.375  13.497  1.00  0.94           C  
ATOM    765  CB  ILE A  97      13.102   7.879  14.671  1.00  0.94           C  
ATOM    766  O   ILE A  97      15.445   6.000  14.444  1.00  0.92           O  
ATOM    767  CG1 ILE A  97      11.618   8.111  14.980  1.00  0.94           C  
ATOM    768  CG2 ILE A  97      13.746   9.144  14.095  1.00  0.94           C  
ATOM    769  CD1 ILE A  97      10.754   8.319  13.744  1.00  0.93           C  
ATOM    770  N   ALA A  98      15.194   6.465  12.287  1.00  0.94           N  
ATOM    771  CA  ALA A  98      16.567   6.140  11.911  1.00  0.95           C  
ATOM    772  C   ALA A  98      17.216   7.292  11.149  1.00  0.94           C  
ATOM    773  CB  ALA A  98      16.601   4.865  11.071  1.00  0.93           C  
ATOM    774  O   ALA A  98      16.521   8.132  10.572  1.00  0.94           O  
ATOM    775  N   LYS A  99      18.549   7.394  11.150  1.00  0.94           N  
ATOM    776  CA  LYS A  99      19.285   8.344  10.320  1.00  0.94           C  
ATOM    777  C   LYS A  99      19.066   8.063   8.836  1.00  0.93           C  
ATOM    778  CB  LYS A  99      20.779   8.298  10.647  1.00  0.92           C  
ATOM    779  O   LYS A  99      19.113   6.909   8.404  1.00  0.92           O  
ATOM    780  CG  LYS A  99      21.152   9.013  11.937  1.00  0.86           C  
ATOM    781  CD  LYS A  99      22.641   8.886  12.236  1.00  0.83           C  
ATOM    782  CE  LYS A  99      23.003   9.541  13.562  1.00  0.80           C  
ATOM    783  NZ  LYS A  99      24.361   9.130  14.030  1.00  0.81           N  
ATOM    784  N   THR A 100      18.911   9.094   8.138  1.00  0.94           N  
ATOM    785  CA  THR A 100      18.847   9.008   6.683  1.00  0.93           C  
ATOM    786  C   THR A 100      20.188   8.562   6.107  1.00  0.91           C  
ATOM    787  CB  THR A 100      18.441  10.357   6.061  1.00  0.91           C  
ATOM    788  O   THR A 100      21.232   9.122   6.446  1.00  0.88           O  
ATOM    789  CG2 THR A 100      18.329  10.251   4.544  1.00  0.82           C  
ATOM    790  OG1 THR A 100      17.175  10.762   6.596  1.00  0.83           O  
ATOM    791  N   SER A 101      20.117   7.523   5.258  1.00  0.92           N  
ATOM    792  CA  SER A 101      21.250   7.092   4.445  1.00  0.92           C  
ATOM    793  C   SER A 101      21.022   7.403   2.970  1.00  0.90           C  
ATOM    794  CB  SER A 101      21.501   5.594   4.625  1.00  0.88           C  
ATOM    795  O   SER A 101      19.900   7.289   2.472  1.00  0.88           O  
ATOM    796  OG  SER A 101      20.594   4.835   3.845  1.00  0.79           O  
ATOM    797  N   ASP A 102      22.159   7.680   2.273  1.00  0.82           N  
ATOM    798  CA  ASP A 102      22.117   8.059   0.864  1.00  0.86           C  
ATOM    799  C   ASP A 102      21.595   6.912   0.002  1.00  0.80           C  
ATOM    800  CB  ASP A 102      23.504   8.490   0.382  1.00  0.80           C  
ATOM    801  O   ASP A 102      21.192   7.124  -1.144  1.00  0.76           O  
ATOM    802  CG  ASP A 102      24.008   9.745   1.074  1.00  0.74           C  
ATOM    803  OD1 ASP A 102      23.182  10.562   1.533  1.00  0.73           O  
ATOM    804  OD2 ASP A 102      25.243   9.919   1.157  1.00  0.89           O  
ATOM    805  N   THR A 103      21.541   5.729   0.462  1.00  0.90           N  
ATOM    806  CA  THR A 103      21.161   4.542  -0.296  1.00  0.90           C  
ATOM    807  C   THR A 103      19.675   4.243  -0.123  1.00  0.87           C  
ATOM    808  CB  THR A 103      21.988   3.316   0.133  1.00  0.87           C  
ATOM    809  O   THR A 103      19.124   3.385  -0.816  1.00  0.84           O  
ATOM    810  CG2 THR A 103      23.467   3.511  -0.186  1.00  0.79           C  
ATOM    811  OG1 THR A 103      21.838   3.116   1.544  1.00  0.83           O  
ATOM    812  N   GLN A 104      19.082   4.883   0.749  1.00  0.89           N  
ATOM    813  CA  GLN A 104      17.673   4.636   1.035  1.00  0.89           C  
ATOM    814  C   GLN A 104      16.774   5.497   0.153  1.00  0.88           C  
ATOM    815  CB  GLN A 104      17.370   4.900   2.511  1.00  0.86           C  
ATOM    816  O   GLN A 104      16.894   6.724   0.146  1.00  0.85           O  
ATOM    817  CG  GLN A 104      17.847   3.796   3.444  1.00  0.79           C  
ATOM    818  CD  GLN A 104      17.701   4.162   4.909  1.00  0.74           C  
ATOM    819  NE2 GLN A 104      17.417   3.168   5.743  1.00  0.75           N  
ATOM    820  OE1 GLN A 104      17.845   5.329   5.288  1.00  0.78           O  
ATOM    821  N   VAL A 105      15.847   4.874  -0.555  1.00  0.89           N  
ATOM    822  CA  VAL A 105      14.852   5.542  -1.387  1.00  0.91           C  
ATOM    823  C   VAL A 105      13.526   5.631  -0.634  1.00  0.91           C  
ATOM    824  CB  VAL A 105      14.652   4.809  -2.732  1.00  0.88           C  
ATOM    825  O   VAL A 105      13.007   4.620  -0.156  1.00  0.91           O  
ATOM    826  CG1 VAL A 105      13.625   5.537  -3.597  1.00  0.86           C  
ATOM    827  CG2 VAL A 105      15.983   4.681  -3.472  1.00  0.85           C  
ATOM    828  N   GLU A 106      13.050   6.848  -0.470  1.00  0.93           N  
ATOM    829  CA  GLU A 106      11.726   7.080   0.101  1.00  0.94           C  
ATOM    830  C   GLU A 106      10.634   6.463  -0.769  1.00  0.93           C  
ATOM    831  CB  GLU A 106      11.473   8.579   0.279  1.00  0.92           C  
ATOM    832  O   GLU A 106      10.479   6.833  -1.934  1.00  0.92           O  
ATOM    833  CG  GLU A 106      10.177   8.902   1.010  1.00  0.89           C  
ATOM    834  CD  GLU A 106       9.996  10.386   1.284  1.00  0.86           C  
ATOM    835  OE1 GLU A 106      10.854  11.191   0.856  1.00  0.87           O  
ATOM    836  OE2 GLU A 106       8.989  10.747   1.933  1.00  0.87           O  
ATOM    837  N   ASP A 107       9.814   5.580  -0.138  1.00  0.93           N  
ATOM    838  CA  ASP A 107       8.731   4.924  -0.863  1.00  0.94           C  
ATOM    839  C   ASP A 107       7.370   5.318  -0.294  1.00  0.93           C  
ATOM    840  CB  ASP A 107       8.899   3.404  -0.818  1.00  0.92           C  
ATOM    841  O   ASP A 107       6.331   4.892  -0.803  1.00  0.92           O  
ATOM    842  CG  ASP A 107       8.802   2.838   0.588  1.00  0.90           C  
ATOM    843  OD1 ASP A 107       8.459   3.589   1.526  1.00  0.88           O  
ATOM    844  OD2 ASP A 107       9.075   1.630   0.760  1.00  0.89           O  
ATOM    845  N   GLY A 108       7.386   6.161   0.768  1.00  0.94           N  
ATOM    846  CA  GLY A 108       6.178   6.732   1.342  1.00  0.94           C  
ATOM    847  C   GLY A 108       5.465   5.787   2.291  1.00  0.94           C  
ATOM    848  O   GLY A 108       4.409   6.124   2.832  1.00  0.93           O  
ATOM    849  N   GLY A 109       5.900   4.533   2.524  1.00  0.95           N  
ATOM    850  CA  GLY A 109       5.298   3.590   3.452  1.00  0.95           C  
ATOM    851  C   GLY A 109       6.312   2.899   4.344  1.00  0.94           C  
ATOM    852  O   GLY A 109       6.273   3.046   5.567  1.00  0.91           O  
ATOM    853  N   SER A 110       7.340   2.181   3.680  1.00  0.95           N  
ATOM    854  CA  SER A 110       8.386   1.507   4.441  1.00  0.96           C  
ATOM    855  C   SER A 110       9.463   2.489   4.891  1.00  0.95           C  
ATOM    856  CB  SER A 110       9.019   0.390   3.611  1.00  0.94           C  
ATOM    857  O   SER A 110       9.956   2.405   6.017  1.00  0.94           O  
ATOM    858  OG  SER A 110       9.895   0.924   2.633  1.00  0.83           O  
ATOM    859  N   ILE A 111       9.789   3.435   4.040  1.00  0.96           N  
ATOM    860  CA  ILE A 111      10.693   4.547   4.312  1.00  0.96           C  
ATOM    861  C   ILE A 111       9.984   5.870   4.031  1.00  0.96           C  
ATOM    862  CB  ILE A 111      11.986   4.442   3.472  1.00  0.95           C  
ATOM    863  O   ILE A 111       9.542   6.117   2.906  1.00  0.96           O  
ATOM    864  CG1 ILE A 111      12.726   3.138   3.790  1.00  0.90           C  
ATOM    865  CG2 ILE A 111      12.888   5.656   3.715  1.00  0.90           C  
ATOM    866  CD1 ILE A 111      13.959   2.899   2.929  1.00  0.86           C  
ATOM    867  N   ILE A 112       9.930   6.703   5.045  1.00  0.97           N  
ATOM    868  CA  ILE A 112       9.320   8.023   4.925  1.00  0.97           C  
ATOM    869  C   ILE A 112      10.258   9.078   5.508  1.00  0.97           C  
ATOM    870  CB  ILE A 112       7.947   8.077   5.632  1.00  0.96           C  
ATOM    871  O   ILE A 112      10.636   9.003   6.679  1.00  0.96           O  
ATOM    872  CG1 ILE A 112       6.992   7.043   5.023  1.00  0.94           C  
ATOM    873  CG2 ILE A 112       7.353   9.486   5.549  1.00  0.94           C  
ATOM    874  CD1 ILE A 112       5.800   6.707   5.907  1.00  0.93           C  
ATOM    875  N   LYS A 113      10.588  10.069   4.709  1.00  0.95           N  
ATOM    876  CA  LYS A 113      11.420  11.178   5.164  1.00  0.96           C  
ATOM    877  C   LYS A 113      10.734  11.957   6.283  1.00  0.96           C  
ATOM    878  CB  LYS A 113      11.751  12.114   4.001  1.00  0.94           C  
ATOM    879  O   LYS A 113       9.594  12.401   6.129  1.00  0.96           O  
ATOM    880  CG  LYS A 113      12.734  13.220   4.356  1.00  0.91           C  
ATOM    881  CD  LYS A 113      13.127  14.034   3.130  1.00  0.89           C  
ATOM    882  CE  LYS A 113      14.109  15.142   3.485  1.00  0.87           C  
ATOM    883  NZ  LYS A 113      14.547  15.902   2.276  1.00  0.87           N  
ATOM    884  N   TYR A 114      11.473  12.084   7.420  1.00  0.97           N  
ATOM    885  CA  TYR A 114      11.027  12.930   8.522  1.00  0.97           C  
ATOM    886  C   TYR A 114      11.603  14.336   8.398  1.00  0.95           C  
ATOM    887  CB  TYR A 114      11.430  12.318   9.867  1.00  0.97           C  
ATOM    888  O   TYR A 114      10.857  15.311   8.285  1.00  0.93           O  
ATOM    889  CG  TYR A 114      11.135  13.206  11.051  1.00  0.97           C  
ATOM    890  CD1 TYR A 114       9.829  13.585  11.354  1.00  0.96           C  
ATOM    891  CD2 TYR A 114      12.160  13.668  11.869  1.00  0.95           C  
ATOM    892  CE1 TYR A 114       9.552  14.405  12.443  1.00  0.95           C  
ATOM    893  CE2 TYR A 114      11.895  14.489  12.960  1.00  0.95           C  
ATOM    894  OH  TYR A 114      10.322  15.662  14.319  1.00  0.93           O  
ATOM    895  CZ  TYR A 114      10.590  14.850  13.239  1.00  0.94           C  
ATOM    896  N   ASN A 115      12.958  14.496   8.273  1.00  0.96           N  
ATOM    897  CA  ASN A 115      13.731  15.694   7.966  1.00  0.96           C  
ATOM    898  C   ASN A 115      15.005  15.357   7.196  1.00  0.96           C  
ATOM    899  CB  ASN A 115      14.071  16.457   9.248  1.00  0.95           C  
ATOM    900  O   ASN A 115      15.126  14.267   6.634  1.00  0.95           O  
ATOM    901  CG  ASN A 115      14.970  15.666  10.177  1.00  0.95           C  
ATOM    902  ND2 ASN A 115      14.746  15.803  11.479  1.00  0.94           N  
ATOM    903  OD1 ASN A 115      15.860  14.938   9.730  1.00  0.93           O  
ATOM    904  N   ASP A 116      15.976  16.245   7.103  1.00  0.94           N  
ATOM    905  CA  ASP A 116      17.154  16.064   6.261  1.00  0.95           C  
ATOM    906  C   ASP A 116      18.091  15.010   6.846  1.00  0.94           C  
ATOM    907  CB  ASP A 116      17.898  17.390   6.087  1.00  0.94           C  
ATOM    908  O   ASP A 116      18.961  14.488   6.146  1.00  0.93           O  
ATOM    909  CG  ASP A 116      17.117  18.406   5.273  1.00  0.94           C  
ATOM    910  OD1 ASP A 116      16.283  18.004   4.433  1.00  0.94           O  
ATOM    911  OD2 ASP A 116      17.340  19.620   5.470  1.00  0.94           O  
ATOM    912  N   THR A 117      17.821  14.556   8.126  1.00  0.94           N  
ATOM    913  CA  THR A 117      18.776  13.693   8.812  1.00  0.95           C  
ATOM    914  C   THR A 117      18.095  12.421   9.309  1.00  0.95           C  
ATOM    915  CB  THR A 117      19.436  14.422   9.998  1.00  0.93           C  
ATOM    916  O   THR A 117      18.765  11.436   9.628  1.00  0.94           O  
ATOM    917  CG2 THR A 117      20.243  15.626   9.523  1.00  0.86           C  
ATOM    918  OG1 THR A 117      18.419  14.869  10.903  1.00  0.89           O  
ATOM    919  N   LEU A 118      16.786  12.386   9.397  1.00  0.94           N  
ATOM    920  CA  LEU A 118      16.022  11.281   9.965  1.00  0.96           C  
ATOM    921  C   LEU A 118      14.902  10.854   9.022  1.00  0.95           C  
ATOM    922  CB  LEU A 118      15.439  11.675  11.324  1.00  0.95           C  
ATOM    923  O   LEU A 118      14.356  11.678   8.286  1.00  0.95           O  
ATOM    924  CG  LEU A 118      16.448  12.026  12.419  1.00  0.94           C  
ATOM    925  CD1 LEU A 118      15.724  12.517  13.669  1.00  0.92           C  
ATOM    926  CD2 LEU A 118      17.327  10.823  12.742  1.00  0.92           C  
ATOM    927  N   HIS A 119      14.524   9.652   9.072  1.00  0.96           N  
ATOM    928  CA  HIS A 119      13.375   9.067   8.389  1.00  0.96           C  
ATOM    929  C   HIS A 119      12.621   8.107   9.303  1.00  0.96           C  
ATOM    930  CB  HIS A 119      13.819   8.342   7.118  1.00  0.94           C  
ATOM    931  O   HIS A 119      13.172   7.628  10.297  1.00  0.96           O  
ATOM    932  CG  HIS A 119      14.671   7.140   7.379  1.00  0.87           C  
ATOM    933  CD2 HIS A 119      14.344   5.835   7.532  1.00  0.80           C  
ATOM    934  ND1 HIS A 119      16.040   7.214   7.515  1.00  0.80           N  
ATOM    935  CE1 HIS A 119      16.520   6.002   7.739  1.00  0.75           C  
ATOM    936  NE2 HIS A 119      15.512   5.148   7.755  1.00  0.79           N  
ATOM    937  N   PHE A 120      11.336   7.855   9.054  1.00  0.95           N  
ATOM    938  CA  PHE A 120      10.567   6.717   9.544  1.00  0.96           C  
ATOM    939  C   PHE A 120      10.909   5.455   8.761  1.00  0.95           C  
ATOM    940  CB  PHE A 120       9.064   7.002   9.450  1.00  0.96           C  
ATOM    941  O   PHE A 120      10.792   5.429   7.534  1.00  0.94           O  
ATOM    942  CG  PHE A 120       8.623   8.201  10.246  1.00  0.96           C  
ATOM    943  CD1 PHE A 120       8.108   8.050  11.528  1.00  0.94           C  
ATOM    944  CD2 PHE A 120       8.722   9.479   9.712  1.00  0.94           C  
ATOM    945  CE1 PHE A 120       7.699   9.158  12.267  1.00  0.94           C  
ATOM    946  CE2 PHE A 120       8.315  10.590  10.444  1.00  0.94           C  
ATOM    947  CZ  PHE A 120       7.803  10.427  11.721  1.00  0.93           C  
ATOM    948  N   HIS A 121      11.344   4.443   9.440  1.00  0.96           N  
ATOM    949  CA  HIS A 121      11.536   3.094   8.920  1.00  0.96           C  
ATOM    950  C   HIS A 121      10.476   2.139   9.459  1.00  0.95           C  
ATOM    951  CB  HIS A 121      12.934   2.579   9.270  1.00  0.95           C  
ATOM    952  O   HIS A 121      10.425   1.877  10.662  1.00  0.94           O  
ATOM    953  CG  HIS A 121      13.273   1.275   8.619  1.00  0.89           C  
ATOM    954  CD2 HIS A 121      12.566   0.497   7.767  1.00  0.82           C  
ATOM    955  ND1 HIS A 121      14.472   0.629   8.828  1.00  0.82           N  
ATOM    956  CE1 HIS A 121      14.488  -0.493   8.129  1.00  0.81           C  
ATOM    957  NE2 HIS A 121      13.343  -0.597   7.476  1.00  0.83           N  
ATOM    958  N   SER A 122       9.616   1.628   8.634  1.00  0.95           N  
ATOM    959  CA  SER A 122       8.572   0.702   9.060  1.00  0.95           C  
ATOM    960  C   SER A 122       9.170  -0.567   9.659  1.00  0.94           C  
ATOM    961  CB  SER A 122       7.661   0.341   7.886  1.00  0.94           C  
ATOM    962  O   SER A 122      10.036  -1.199   9.050  1.00  0.92           O  
ATOM    963  OG  SER A 122       6.605  -0.504   8.309  1.00  0.90           O  
ATOM    964  N   LEU A 123       8.670  -1.042  10.822  1.00  0.92           N  
ATOM    965  CA  LEU A 123       9.019  -2.280  11.510  1.00  0.92           C  
ATOM    966  C   LEU A 123       7.989  -3.368  11.229  1.00  0.88           C  
ATOM    967  CB  LEU A 123       9.129  -2.042  13.019  1.00  0.91           C  
ATOM    968  O   LEU A 123       8.064  -4.461  11.796  1.00  0.84           O  
ATOM    969  CG  LEU A 123      10.216  -1.067  13.474  1.00  0.91           C  
ATOM    970  CD1 LEU A 123      10.221  -0.950  14.995  1.00  0.88           C  
ATOM    971  CD2 LEU A 123      11.582  -1.513  12.963  1.00  0.88           C  
ATOM    972  N   SER A 124       7.008  -3.056  10.509  1.00  0.91           N  
ATOM    973  CA  SER A 124       5.929  -4.002  10.241  1.00  0.90           C  
ATOM    974  C   SER A 124       6.413  -5.162   9.378  1.00  0.88           C  
ATOM    975  CB  SER A 124       4.758  -3.299   9.554  1.00  0.87           C  
ATOM    976  O   SER A 124       7.037  -4.950   8.336  1.00  0.85           O  
ATOM    977  OG  SER A 124       3.663  -4.184   9.395  1.00  0.79           O  
ATOM    978  N   THR A 125       6.096  -6.343   9.826  1.00  0.81           N  
ATOM    979  CA  THR A 125       6.207  -7.610   9.111  1.00  0.84           C  
ATOM    980  C   THR A 125       4.840  -8.073   8.616  1.00  0.81           C  
ATOM    981  CB  THR A 125       6.831  -8.701  10.000  1.00  0.78           C  
ATOM    982  O   THR A 125       4.697  -9.198   8.133  1.00  0.78           O  
ATOM    983  CG2 THR A 125       8.273  -8.360  10.359  1.00  0.74           C  
ATOM    984  OG1 THR A 125       6.066  -8.821  11.206  1.00  0.78           O  
ATOM    985  N   ASP A 126       3.823  -7.343   8.830  1.00  0.88           N  
ATOM    986  CA  ASP A 126       2.454  -7.618   8.405  1.00  0.89           C  
ATOM    987  C   ASP A 126       2.318  -7.515   6.887  1.00  0.92           C  
ATOM    988  CB  ASP A 126       1.477  -6.658   9.086  1.00  0.86           C  
ATOM    989  O   ASP A 126       3.160  -6.907   6.223  1.00  0.91           O  
ATOM    990  CG  ASP A 126       1.410  -6.848  10.591  1.00  0.82           C  
ATOM    991  OD1 ASP A 126       1.547  -7.996  11.067  1.00  0.78           O  
ATOM    992  OD2 ASP A 126       1.217  -5.842  11.308  1.00  0.79           O  
ATOM    993  N   PRO A 127       1.293  -8.139   6.447  1.00  0.93           N  
ATOM    994  CA  PRO A 127       0.983  -7.892   5.037  1.00  0.94           C  
ATOM    995  C   PRO A 127       0.895  -6.404   4.704  1.00  0.94           C  
ATOM    996  CB  PRO A 127      -0.374  -8.574   4.849  1.00  0.92           C  
ATOM    997  O   PRO A 127       0.338  -5.625   5.483  1.00  0.93           O  
ATOM    998  CG  PRO A 127      -0.401  -9.661   5.875  1.00  0.90           C  
ATOM    999  CD  PRO A 127       0.287  -9.163   7.114  1.00  0.89           C  
ATOM   1000  N   VAL A 128       1.501  -6.049   3.538  1.00  0.95           N  
ATOM   1001  CA  VAL A 128       1.544  -4.676   3.046  1.00  0.95           C  
ATOM   1002  C   VAL A 128       0.127  -4.187   2.755  1.00  0.95           C  
ATOM   1003  CB  VAL A 128       2.420  -4.553   1.779  1.00  0.95           C  
ATOM   1004  O   VAL A 128      -0.651  -4.877   2.093  1.00  0.94           O  
ATOM   1005  CG1 VAL A 128       2.387  -3.126   1.236  1.00  0.91           C  
ATOM   1006  CG2 VAL A 128       3.855  -4.981   2.081  1.00  0.91           C  
ATOM   1007  N   ASN A 129      -0.213  -3.030   3.206  1.00  0.95           N  
ATOM   1008  CA  ASN A 129      -1.498  -2.384   2.959  1.00  0.95           C  
ATOM   1009  C   ASN A 129      -1.335  -1.110   2.135  1.00  0.95           C  
ATOM   1010  CB  ASN A 129      -2.206  -2.075   4.280  1.00  0.93           C  
ATOM   1011  O   ASN A 129      -0.439  -0.306   2.397  1.00  0.95           O  
ATOM   1012  CG  ASN A 129      -3.625  -1.579   4.079  1.00  0.85           C  
ATOM   1013  ND2 ASN A 129      -4.575  -2.208   4.761  1.00  0.83           N  
ATOM   1014  OD1 ASN A 129      -3.865  -0.639   3.317  1.00  0.81           O  
ATOM   1015  N   TYR A 130      -2.182  -0.780   1.211  1.00  0.95           N  
ATOM   1016  CA  TYR A 130      -2.071   0.368   0.317  1.00  0.95           C  
ATOM   1017  C   TYR A 130      -2.115   1.675   1.100  1.00  0.95           C  
ATOM   1018  CB  TYR A 130      -3.191   0.347  -0.727  1.00  0.95           C  
ATOM   1019  O   TYR A 130      -1.374   2.613   0.796  1.00  0.95           O  
ATOM   1020  CG  TYR A 130      -3.146  -0.854  -1.641  1.00  0.93           C  
ATOM   1021  CD1 TYR A 130      -1.963  -1.563  -1.834  1.00  0.91           C  
ATOM   1022  CD2 TYR A 130      -4.287  -1.281  -2.312  1.00  0.91           C  
ATOM   1023  CE1 TYR A 130      -1.917  -2.669  -2.677  1.00  0.91           C  
ATOM   1024  CE2 TYR A 130      -4.253  -2.386  -3.157  1.00  0.91           C  
ATOM   1025  OH  TYR A 130      -3.025  -4.167  -4.167  1.00  0.88           O  
ATOM   1026  CZ  TYR A 130      -3.065  -3.072  -3.332  1.00  0.91           C  
ATOM   1027  N   LYS A 131      -2.884   1.716   2.133  1.00  0.96           N  
ATOM   1028  CA  LYS A 131      -3.070   2.906   2.958  1.00  0.97           C  
ATOM   1029  C   LYS A 131      -1.829   3.191   3.799  1.00  0.96           C  
ATOM   1030  CB  LYS A 131      -4.291   2.745   3.865  1.00  0.96           C  
ATOM   1031  O   LYS A 131      -1.544   4.346   4.122  1.00  0.96           O  
ATOM   1032  CG  LYS A 131      -5.609   2.630   3.113  1.00  0.95           C  
ATOM   1033  CD  LYS A 131      -6.798   2.636   4.065  1.00  0.93           C  
ATOM   1034  CE  LYS A 131      -8.120   2.605   3.311  1.00  0.91           C  
ATOM   1035  NZ  LYS A 131      -9.284   2.820   4.222  1.00  0.90           N  
ATOM   1036  N   GLN A 132      -0.966   2.211   4.068  1.00  0.97           N  
ATOM   1037  CA  GLN A 132       0.340   2.390   4.695  1.00  0.97           C  
ATOM   1038  C   GLN A 132       1.297   3.135   3.769  1.00  0.97           C  
ATOM   1039  CB  GLN A 132       0.936   1.038   5.089  1.00  0.95           C  
ATOM   1040  O   GLN A 132       2.253   3.762   4.231  1.00  0.96           O  
ATOM   1041  CG  GLN A 132       0.231   0.374   6.264  1.00  0.85           C  
ATOM   1042  CD  GLN A 132       0.719  -1.040   6.518  1.00  0.77           C  
ATOM   1043  NE2 GLN A 132       0.779  -1.428   7.788  1.00  0.72           N  
ATOM   1044  OE1 GLN A 132       1.039  -1.779   5.581  1.00  0.78           O  
ATOM   1045  N   PHE A 133       1.037   3.161   2.523  1.00  0.96           N  
ATOM   1046  CA  PHE A 133       1.865   3.816   1.518  1.00  0.96           C  
ATOM   1047  C   PHE A 133       1.227   5.122   1.059  1.00  0.96           C  
ATOM   1048  CB  PHE A 133       2.088   2.891   0.317  1.00  0.96           C  
ATOM   1049  O   PHE A 133       1.705   5.755   0.115  1.00  0.95           O  
ATOM   1050  CG  PHE A 133       3.125   1.828   0.555  1.00  0.95           C  
ATOM   1051  CD1 PHE A 133       4.416   1.972   0.061  1.00  0.93           C  
ATOM   1052  CD2 PHE A 133       2.810   0.682   1.274  1.00  0.93           C  
ATOM   1053  CE1 PHE A 133       5.378   0.989   0.280  1.00  0.92           C  
ATOM   1054  CE2 PHE A 133       3.766  -0.305   1.497  1.00  0.92           C  
ATOM   1055  CZ  PHE A 133       5.049  -0.150   0.998  1.00  0.92           C  
ATOM   1056  N   GLY A 134       0.089   5.566   1.693  1.00  0.96           N  
ATOM   1057  CA  GLY A 134      -0.534   6.858   1.450  1.00  0.96           C  
ATOM   1058  C   GLY A 134      -1.687   6.788   0.466  1.00  0.96           C  
ATOM   1059  O   GLY A 134      -2.193   7.820   0.020  1.00  0.95           O  
ATOM   1060  N   ALA A 135      -2.075   5.583   0.052  1.00  0.95           N  
ATOM   1061  CA  ALA A 135      -3.335   5.475  -0.680  1.00  0.95           C  
ATOM   1062  C   ALA A 135      -4.518   5.857   0.205  1.00  0.95           C  
ATOM   1063  CB  ALA A 135      -3.515   4.060  -1.223  1.00  0.95           C  
ATOM   1064  O   ALA A 135      -4.640   5.372   1.332  1.00  0.95           O  
ATOM   1065  N   LYS A 136      -5.352   6.750  -0.255  1.00  0.96           N  
ATOM   1066  CA  LYS A 136      -6.453   7.274   0.548  1.00  0.96           C  
ATOM   1067  C   LYS A 136      -7.641   6.317   0.543  1.00  0.96           C  
ATOM   1068  CB  LYS A 136      -6.886   8.648   0.035  1.00  0.95           C  
ATOM   1069  O   LYS A 136      -8.220   6.032   1.594  1.00  0.95           O  
ATOM   1070  CG  LYS A 136      -5.898   9.764   0.343  1.00  0.91           C  
ATOM   1071  CD  LYS A 136      -6.496  11.135   0.056  1.00  0.88           C  
ATOM   1072  CE  LYS A 136      -5.512  12.253   0.376  1.00  0.85           C  
ATOM   1073  NZ  LYS A 136      -6.120  13.601   0.173  1.00  0.82           N  
ATOM   1074  N   GLY A 137      -7.953   5.774  -0.670  1.00  0.94           N  
ATOM   1075  CA  GLY A 137      -9.068   4.847  -0.792  1.00  0.94           C  
ATOM   1076  C   GLY A 137     -10.420   5.519  -0.649  1.00  0.93           C  
ATOM   1077  O   GLY A 137     -11.319   4.984   0.002  1.00  0.91           O  
ATOM   1078  N   ASP A 138     -10.597   6.785  -1.228  1.00  0.94           N  
ATOM   1079  CA  ASP A 138     -11.793   7.609  -1.082  1.00  0.94           C  
ATOM   1080  C   ASP A 138     -12.584   7.663  -2.387  1.00  0.92           C  
ATOM   1081  CB  ASP A 138     -11.418   9.023  -0.635  1.00  0.93           C  
ATOM   1082  O   ASP A 138     -13.588   8.372  -2.481  1.00  0.91           O  
ATOM   1083  CG  ASP A 138     -10.518   9.740  -1.626  1.00  0.94           C  
ATOM   1084  OD1 ASP A 138     -10.301   9.218  -2.741  1.00  0.93           O  
ATOM   1085  OD2 ASP A 138     -10.019  10.835  -1.288  1.00  0.92           O  
ATOM   1086  N   GLY A 139     -12.121   6.965  -3.457  1.00  0.91           N  
ATOM   1087  CA  GLY A 139     -12.774   6.845  -4.751  1.00  0.91           C  
ATOM   1088  C   GLY A 139     -12.587   8.069  -5.629  1.00  0.90           C  
ATOM   1089  O   GLY A 139     -13.162   8.152  -6.717  1.00  0.88           O  
ATOM   1090  N   VAL A 140     -11.760   9.098  -5.093  1.00  0.91           N  
ATOM   1091  CA  VAL A 140     -11.659  10.380  -5.783  1.00  0.91           C  
ATOM   1092  C   VAL A 140     -10.190  10.742  -5.989  1.00  0.91           C  
ATOM   1093  CB  VAL A 140     -12.381  11.502  -5.006  1.00  0.90           C  
ATOM   1094  O   VAL A 140      -9.824  11.320  -7.015  1.00  0.90           O  
ATOM   1095  CG1 VAL A 140     -12.252  12.837  -5.739  1.00  0.82           C  
ATOM   1096  CG2 VAL A 140     -13.851  11.145  -4.796  1.00  0.81           C  
ATOM   1097  N   THR A 141      -9.303  10.490  -5.003  1.00  0.92           N  
ATOM   1098  CA  THR A 141      -7.872  10.772  -5.042  1.00  0.93           C  
ATOM   1099  C   THR A 141      -7.144   9.756  -5.917  1.00  0.92           C  
ATOM   1100  CB  THR A 141      -7.262  10.767  -3.628  1.00  0.92           C  
ATOM   1101  O   THR A 141      -7.474   8.568  -5.904  1.00  0.92           O  
ATOM   1102  CG2 THR A 141      -5.783  11.136  -3.666  1.00  0.92           C  
ATOM   1103  OG1 THR A 141      -7.959  11.715  -2.810  1.00  0.93           O  
ATOM   1104  N   ASP A 142      -6.133  10.201  -6.695  1.00  0.90           N  
ATOM   1105  CA  ASP A 142      -5.294   9.302  -7.481  1.00  0.91           C  
ATOM   1106  C   ASP A 142      -4.409   8.446  -6.577  1.00  0.91           C  
ATOM   1107  CB  ASP A 142      -4.430  10.096  -8.463  1.00  0.90           C  
ATOM   1108  O   ASP A 142      -3.402   8.925  -6.051  1.00  0.90           O  
ATOM   1109  CG  ASP A 142      -3.704   9.212  -9.462  1.00  0.89           C  
ATOM   1110  OD1 ASP A 142      -3.991   7.997  -9.523  1.00  0.88           O  
ATOM   1111  OD2 ASP A 142      -2.834   9.735 -10.192  1.00  0.88           O  
ATOM   1112  N   ASP A 143      -4.775   7.131  -6.450  1.00  0.92           N  
ATOM   1113  CA  ASP A 143      -4.094   6.186  -5.570  1.00  0.92           C  
ATOM   1114  C   ASP A 143      -3.054   5.373  -6.337  1.00  0.92           C  
ATOM   1115  CB  ASP A 143      -5.105   5.252  -4.901  1.00  0.92           C  
ATOM   1116  O   ASP A 143      -2.227   4.686  -5.733  1.00  0.91           O  
ATOM   1117  CG  ASP A 143      -5.980   5.957  -3.881  1.00  0.91           C  
ATOM   1118  OD1 ASP A 143      -5.442   6.555  -2.925  1.00  0.90           O  
ATOM   1119  OD2 ASP A 143      -7.220   5.912  -4.033  1.00  0.90           O  
ATOM   1120  N   GLY A 144      -2.997   5.440  -7.620  1.00  0.88           N  
ATOM   1121  CA  GLY A 144      -2.143   4.644  -8.488  1.00  0.88           C  
ATOM   1122  C   GLY A 144      -0.684   4.667  -8.073  1.00  0.88           C  
ATOM   1123  O   GLY A 144      -0.081   3.616  -7.846  1.00  0.88           O  
ATOM   1124  N   PRO A 145      -0.088   5.845  -7.851  1.00  0.89           N  
ATOM   1125  CA  PRO A 145       1.320   5.926  -7.458  1.00  0.90           C  
ATOM   1126  C   PRO A 145       1.598   5.250  -6.117  1.00  0.91           C  
ATOM   1127  CB  PRO A 145       1.578   7.432  -7.373  1.00  0.89           C  
ATOM   1128  O   PRO A 145       2.645   4.621  -5.943  1.00  0.91           O  
ATOM   1129  CG  PRO A 145       0.594   8.041  -8.320  1.00  0.88           C  
ATOM   1130  CD  PRO A 145      -0.688   7.263  -8.242  1.00  0.88           C  
ATOM   1131  N   TYR A 146       0.711   5.286  -5.187  1.00  0.93           N  
ATOM   1132  CA  TYR A 146       0.858   4.731  -3.846  1.00  0.94           C  
ATOM   1133  C   TYR A 146       0.660   3.220  -3.855  1.00  0.94           C  
ATOM   1134  CB  TYR A 146      -0.140   5.382  -2.883  1.00  0.93           C  
ATOM   1135  O   TYR A 146       1.433   2.483  -3.238  1.00  0.94           O  
ATOM   1136  CG  TYR A 146      -0.072   6.890  -2.866  1.00  0.92           C  
ATOM   1137  CD1 TYR A 146       1.046   7.550  -2.359  1.00  0.89           C  
ATOM   1138  CD2 TYR A 146      -1.124   7.657  -3.354  1.00  0.90           C  
ATOM   1139  CE1 TYR A 146       1.112   8.940  -2.339  1.00  0.89           C  
ATOM   1140  CE2 TYR A 146      -1.068   9.047  -3.340  1.00  0.90           C  
ATOM   1141  OH  TYR A 146       0.113  11.054  -2.814  1.00  0.85           O  
ATOM   1142  CZ  TYR A 146       0.053   9.678  -2.832  1.00  0.89           C  
ATOM   1143  N   ILE A 147      -0.279   2.720  -4.618  1.00  0.92           N  
ATOM   1144  CA  ILE A 147      -0.527   1.297  -4.818  1.00  0.92           C  
ATOM   1145  C   ILE A 147       0.675   0.656  -5.508  1.00  0.92           C  
ATOM   1146  CB  ILE A 147      -1.810   1.056  -5.644  1.00  0.92           C  
ATOM   1147  O   ILE A 147       1.148  -0.403  -5.088  1.00  0.91           O  
ATOM   1148  CG1 ILE A 147      -3.051   1.422  -4.822  1.00  0.90           C  
ATOM   1149  CG2 ILE A 147      -1.879  -0.396  -6.124  1.00  0.90           C  
ATOM   1150  CD1 ILE A 147      -4.342   1.447  -5.628  1.00  0.88           C  
ATOM   1151  N   ARG A 148       1.299   1.324  -6.471  1.00  0.89           N  
ATOM   1152  CA  ARG A 148       2.510   0.838  -7.124  1.00  0.89           C  
ATOM   1153  C   ARG A 148       3.659   0.719  -6.128  1.00  0.90           C  
ATOM   1154  CB  ARG A 148       2.909   1.764  -8.275  1.00  0.88           C  
ATOM   1155  O   ARG A 148       4.294  -0.333  -6.028  1.00  0.90           O  
ATOM   1156  CG  ARG A 148       4.179   1.340  -8.995  1.00  0.83           C  
ATOM   1157  CD  ARG A 148       4.462   2.219 -10.205  1.00  0.81           C  
ATOM   1158  NE  ARG A 148       5.761   1.916 -10.800  1.00  0.77           N  
ATOM   1159  NH1 ARG A 148       5.344   3.026 -12.782  1.00  0.71           N  
ATOM   1160  NH2 ARG A 148       7.354   1.974 -12.453  1.00  0.68           N  
ATOM   1161  CZ  ARG A 148       6.150   2.306 -12.010  1.00  0.75           C  
ATOM   1162  N   ARG A 149       3.902   1.683  -5.340  1.00  0.92           N  
ATOM   1163  CA  ARG A 149       4.950   1.669  -4.325  1.00  0.93           C  
ATOM   1164  C   ARG A 149       4.727   0.542  -3.322  1.00  0.93           C  
ATOM   1165  CB  ARG A 149       5.012   3.014  -3.597  1.00  0.92           C  
ATOM   1166  O   ARG A 149       5.671  -0.154  -2.942  1.00  0.93           O  
ATOM   1167  CG  ARG A 149       5.572   4.146  -4.443  1.00  0.89           C  
ATOM   1168  CD  ARG A 149       5.455   5.489  -3.735  1.00  0.87           C  
ATOM   1169  NE  ARG A 149       5.828   6.595  -4.613  1.00  0.86           N  
ATOM   1170  NH1 ARG A 149       5.211   8.254  -3.128  1.00  0.80           N  
ATOM   1171  NH2 ARG A 149       6.074   8.808  -5.178  1.00  0.77           N  
ATOM   1172  CZ  ARG A 149       5.704   7.883  -4.304  1.00  0.84           C  
ATOM   1173  N   ALA A 150       3.469   0.335  -2.903  1.00  0.94           N  
ATOM   1174  CA  ALA A 150       3.117  -0.765  -2.009  1.00  0.94           C  
ATOM   1175  C   ALA A 150       3.487  -2.112  -2.624  1.00  0.94           C  
ATOM   1176  CB  ALA A 150       1.626  -0.726  -1.679  1.00  0.94           C  
ATOM   1177  O   ALA A 150       4.112  -2.949  -1.970  1.00  0.93           O  
ATOM   1178  N   HIS A 151       3.259  -2.359  -3.911  1.00  0.91           N  
ATOM   1179  CA  HIS A 151       3.590  -3.600  -4.603  1.00  0.91           C  
ATOM   1180  C   HIS A 151       5.087  -3.695  -4.878  1.00  0.90           C  
ATOM   1181  CB  HIS A 151       2.808  -3.707  -5.913  1.00  0.90           C  
ATOM   1182  O   HIS A 151       5.673  -4.776  -4.781  1.00  0.89           O  
ATOM   1183  CG  HIS A 151       1.449  -4.311  -5.753  1.00  0.90           C  
ATOM   1184  CD2 HIS A 151       0.232  -3.736  -5.611  1.00  0.88           C  
ATOM   1185  ND1 HIS A 151       1.239  -5.673  -5.723  1.00  0.88           N  
ATOM   1186  CE1 HIS A 151      -0.054  -5.909  -5.570  1.00  0.88           C  
ATOM   1187  NE2 HIS A 151      -0.686  -4.750  -5.499  1.00  0.89           N  
ATOM   1188  N   GLU A 152       5.753  -2.602  -5.225  1.00  0.90           N  
ATOM   1189  CA  GLU A 152       7.203  -2.589  -5.392  1.00  0.91           C  
ATOM   1190  C   GLU A 152       7.911  -2.990  -4.102  1.00  0.91           C  
ATOM   1191  CB  GLU A 152       7.680  -1.207  -5.846  1.00  0.90           C  
ATOM   1192  O   GLU A 152       8.764  -3.881  -4.106  1.00  0.90           O  
ATOM   1193  CG  GLU A 152       7.394  -0.908  -7.311  1.00  0.87           C  
ATOM   1194  CD  GLU A 152       7.733   0.519  -7.710  1.00  0.86           C  
ATOM   1195  OE1 GLU A 152       7.992   1.354  -6.814  1.00  0.86           O  
ATOM   1196  OE2 GLU A 152       7.738   0.805  -8.928  1.00  0.87           O  
ATOM   1197  N   TYR A 153       7.505  -2.499  -2.946  1.00  0.93           N  
ATOM   1198  CA  TYR A 153       8.022  -2.893  -1.640  1.00  0.94           C  
ATOM   1199  C   TYR A 153       7.675  -4.344  -1.331  1.00  0.94           C  
ATOM   1200  CB  TYR A 153       7.468  -1.978  -0.544  1.00  0.94           C  
ATOM   1201  O   TYR A 153       8.564  -5.161  -1.077  1.00  0.93           O  
ATOM   1202  CG  TYR A 153       7.855  -2.400   0.852  1.00  0.94           C  
ATOM   1203  CD1 TYR A 153       9.158  -2.230   1.316  1.00  0.94           C  
ATOM   1204  CD2 TYR A 153       6.921  -2.971   1.710  1.00  0.93           C  
ATOM   1205  CE1 TYR A 153       9.520  -2.620   2.602  1.00  0.93           C  
ATOM   1206  CE2 TYR A 153       7.272  -3.364   2.997  1.00  0.93           C  
ATOM   1207  OH  TYR A 153       8.924  -3.572   4.707  1.00  0.91           O  
ATOM   1208  CZ  TYR A 153       8.571  -3.184   3.433  1.00  0.93           C  
ATOM   1209  N   ALA A 154       6.374  -4.758  -1.459  1.00  0.93           N  
ATOM   1210  CA  ALA A 154       5.902  -6.117  -1.206  1.00  0.93           C  
ATOM   1211  C   ALA A 154       6.688  -7.133  -2.030  1.00  0.93           C  
ATOM   1212  CB  ALA A 154       4.411  -6.228  -1.512  1.00  0.92           C  
ATOM   1213  O   ALA A 154       7.155  -8.143  -1.499  1.00  0.91           O  
ATOM   1214  N   ASN A 155       6.957  -6.793  -3.284  1.00  0.90           N  
ATOM   1215  CA  ASN A 155       7.711  -7.624  -4.217  1.00  0.90           C  
ATOM   1216  C   ASN A 155       9.182  -7.715  -3.824  1.00  0.89           C  
ATOM   1217  CB  ASN A 155       7.574  -7.088  -5.644  1.00  0.89           C  
ATOM   1218  O   ASN A 155       9.814  -8.758  -4.005  1.00  0.88           O  
ATOM   1219  CG  ASN A 155       6.168  -7.235  -6.191  1.00  0.88           C  
ATOM   1220  ND2 ASN A 155       5.814  -6.389  -7.151  1.00  0.88           N  
ATOM   1221  OD1 ASN A 155       5.405  -8.101  -5.753  1.00  0.87           O  
ATOM   1222  N   SER A 156       9.761  -6.683  -3.286  1.00  0.92           N  
ATOM   1223  CA  SER A 156      11.181  -6.631  -2.955  1.00  0.92           C  
ATOM   1224  C   SER A 156      11.486  -7.439  -1.698  1.00  0.91           C  
ATOM   1225  CB  SER A 156      11.634  -5.183  -2.763  1.00  0.91           C  
ATOM   1226  O   SER A 156      12.558  -8.036  -1.582  1.00  0.90           O  
ATOM   1227  OG  SER A 156      11.137  -4.658  -1.544  1.00  0.85           O  
ATOM   1228  N   VAL A 157      10.475  -7.614  -0.824  1.00  0.93           N  
ATOM   1229  CA  VAL A 157      10.711  -8.247   0.470  1.00  0.93           C  
ATOM   1230  C   VAL A 157       9.953  -9.570   0.544  1.00  0.93           C  
ATOM   1231  CB  VAL A 157      10.290  -7.325   1.637  1.00  0.92           C  
ATOM   1232  O   VAL A 157      10.084 -10.314   1.519  1.00  0.91           O  
ATOM   1233  CG1 VAL A 157      11.143  -6.059   1.660  1.00  0.90           C  
ATOM   1234  CG2 VAL A 157       8.807  -6.973   1.530  1.00  0.89           C  
ATOM   1235  N   GLY A 158       9.166  -9.954  -0.424  1.00  0.91           N  
ATOM   1236  CA  GLY A 158       8.415 -11.198  -0.497  1.00  0.91           C  
ATOM   1237  C   GLY A 158       7.213 -11.224   0.427  1.00  0.91           C  
ATOM   1238  O   GLY A 158       6.768 -12.294   0.846  1.00  0.89           O  
ATOM   1239  N   LEU A 159       6.665 -10.010   0.847  1.00  0.93           N  
ATOM   1240  CA  LEU A 159       5.498  -9.931   1.719  1.00  0.93           C  
ATOM   1241  C   LEU A 159       4.209  -9.934   0.904  1.00  0.92           C  
ATOM   1242  CB  LEU A 159       5.563  -8.672   2.588  1.00  0.92           C  
ATOM   1243  O   LEU A 159       4.158  -9.361  -0.187  1.00  0.91           O  
ATOM   1244  CG  LEU A 159       6.596  -8.679   3.715  1.00  0.91           C  
ATOM   1245  CD1 LEU A 159       6.585  -7.344   4.453  1.00  0.89           C  
ATOM   1246  CD2 LEU A 159       6.330  -9.830   4.679  1.00  0.89           C  
ATOM   1247  N   PRO A 160       3.095 -10.590   1.382  1.00  0.91           N  
ATOM   1248  CA  PRO A 160       1.792 -10.453   0.727  1.00  0.92           C  
ATOM   1249  C   PRO A 160       1.204  -9.051   0.869  1.00  0.92           C  
ATOM   1250  CB  PRO A 160       0.924 -11.485   1.451  1.00  0.91           C  
ATOM   1251  O   PRO A 160       1.571  -8.314   1.788  1.00  0.92           O  
ATOM   1252  CG  PRO A 160       1.483 -11.550   2.836  1.00  0.89           C  
ATOM   1253  CD  PRO A 160       2.970 -11.356   2.760  1.00  0.88           C  
ATOM   1254  N   VAL A 161       0.335  -8.713  -0.041  1.00  0.92           N  
ATOM   1255  CA  VAL A 161      -0.466  -7.497   0.046  1.00  0.92           C  
ATOM   1256  C   VAL A 161      -1.870  -7.837   0.541  1.00  0.92           C  
ATOM   1257  CB  VAL A 161      -0.543  -6.769  -1.315  1.00  0.92           C  
ATOM   1258  O   VAL A 161      -2.505  -8.766   0.036  1.00  0.91           O  
ATOM   1259  CG1 VAL A 161      -1.415  -5.520  -1.211  1.00  0.91           C  
ATOM   1260  CG2 VAL A 161       0.858  -6.407  -1.805  1.00  0.91           C  
ATOM   1261  N   TYR A 162      -2.336  -7.140   1.553  1.00  0.93           N  
ATOM   1262  CA  TYR A 162      -3.678  -7.312   2.096  1.00  0.93           C  
ATOM   1263  C   TYR A 162      -4.378  -5.969   2.259  1.00  0.91           C  
ATOM   1264  CB  TYR A 162      -3.624  -8.039   3.444  1.00  0.91           C  
ATOM   1265  O   TYR A 162      -3.974  -5.147   3.085  1.00  0.89           O  
ATOM   1266  CG  TYR A 162      -4.981  -8.280   4.059  1.00  0.89           C  
ATOM   1267  CD1 TYR A 162      -5.944  -9.036   3.395  1.00  0.85           C  
ATOM   1268  CD2 TYR A 162      -5.303  -7.751   5.304  1.00  0.86           C  
ATOM   1269  CE1 TYR A 162      -7.196  -9.259   3.958  1.00  0.85           C  
ATOM   1270  CE2 TYR A 162      -6.552  -7.967   5.876  1.00  0.85           C  
ATOM   1271  OH  TYR A 162      -8.729  -8.939   5.758  1.00  0.77           O  
ATOM   1272  CZ  TYR A 162      -7.491  -8.722   5.196  1.00  0.84           C  
ATOM   1273  N   ASN A 163      -5.443  -5.772   1.445  1.00  0.89           N  
ATOM   1274  CA  ASN A 163      -6.325  -4.612   1.503  1.00  0.89           C  
ATOM   1275  C   ASN A 163      -7.789  -5.026   1.621  1.00  0.87           C  
ATOM   1276  CB  ASN A 163      -6.123  -3.722   0.275  1.00  0.85           C  
ATOM   1277  O   ASN A 163      -8.429  -5.352   0.619  1.00  0.81           O  
ATOM   1278  CG  ASN A 163      -6.607  -2.302   0.496  1.00  0.79           C  
ATOM   1279  ND2 ASN A 163      -7.278  -1.742  -0.504  1.00  0.71           N  
ATOM   1280  OD1 ASN A 163      -6.380  -1.714   1.556  1.00  0.71           O  
ATOM   1281  N   PRO A 164      -8.348  -5.054   2.882  1.00  0.83           N  
ATOM   1282  CA  PRO A 164      -9.665  -5.659   3.091  1.00  0.85           C  
ATOM   1283  C   PRO A 164     -10.790  -4.869   2.427  1.00  0.84           C  
ATOM   1284  CB  PRO A 164      -9.819  -5.653   4.614  1.00  0.80           C  
ATOM   1285  O   PRO A 164     -11.833  -5.435   2.092  1.00  0.80           O  
ATOM   1286  CG  PRO A 164      -8.935  -4.542   5.082  1.00  0.76           C  
ATOM   1287  CD  PRO A 164      -7.740  -4.468   4.175  1.00  0.72           C  
ATOM   1288  N   SER A 165     -10.530  -3.468   2.425  1.00  0.87           N  
ATOM   1289  CA  SER A 165     -11.542  -2.576   1.870  1.00  0.87           C  
ATOM   1290  C   SER A 165     -10.927  -1.256   1.415  1.00  0.87           C  
ATOM   1291  CB  SER A 165     -12.643  -2.307   2.897  1.00  0.84           C  
ATOM   1292  O   SER A 165      -9.809  -0.919   1.808  1.00  0.86           O  
ATOM   1293  OG  SER A 165     -12.124  -1.615   4.020  1.00  0.83           O  
ATOM   1294  N   GLY A 166     -11.643  -0.551   0.492  1.00  0.90           N  
ATOM   1295  CA  GLY A 166     -11.306   0.766  -0.026  1.00  0.89           C  
ATOM   1296  C   GLY A 166     -11.830   1.007  -1.429  1.00  0.89           C  
ATOM   1297  O   GLY A 166     -12.033   0.061  -2.193  1.00  0.87           O  
ATOM   1298  N   GLU A 167     -12.071   2.282  -1.724  1.00  0.90           N  
ATOM   1299  CA  GLU A 167     -12.364   2.715  -3.087  1.00  0.90           C  
ATOM   1300  C   GLU A 167     -11.178   3.457  -3.698  1.00  0.90           C  
ATOM   1301  CB  GLU A 167     -13.610   3.603  -3.113  1.00  0.88           C  
ATOM   1302  O   GLU A 167     -10.927   4.617  -3.364  1.00  0.89           O  
ATOM   1303  CG  GLU A 167     -14.850   2.940  -2.531  1.00  0.81           C  
ATOM   1304  CD  GLU A 167     -16.120   3.747  -2.749  1.00  0.79           C  
ATOM   1305  OE1 GLU A 167     -16.162   4.570  -3.691  1.00  0.79           O  
ATOM   1306  OE2 GLU A 167     -17.081   3.555  -1.970  1.00  0.77           O  
ATOM   1307  N   PHE A 168     -10.440   2.797  -4.554  1.00  0.90           N  
ATOM   1308  CA  PHE A 168      -9.186   3.334  -5.068  1.00  0.90           C  
ATOM   1309  C   PHE A 168      -9.353   3.823  -6.501  1.00  0.89           C  
ATOM   1310  CB  PHE A 168      -8.079   2.276  -4.999  1.00  0.90           C  
ATOM   1311  O   PHE A 168      -9.990   3.157  -7.320  1.00  0.87           O  
ATOM   1312  CG  PHE A 168      -7.791   1.789  -3.605  1.00  0.90           C  
ATOM   1313  CD1 PHE A 168      -7.095   2.586  -2.705  1.00  0.89           C  
ATOM   1314  CD2 PHE A 168      -8.217   0.532  -3.195  1.00  0.89           C  
ATOM   1315  CE1 PHE A 168      -6.826   2.137  -1.414  1.00  0.89           C  
ATOM   1316  CE2 PHE A 168      -7.952   0.077  -1.906  1.00  0.89           C  
ATOM   1317  CZ  PHE A 168      -7.256   0.880  -1.018  1.00  0.89           C  
ATOM   1318  N   TYR A 169      -8.728   4.932  -6.744  1.00  0.88           N  
ATOM   1319  CA  TYR A 169      -8.865   5.598  -8.034  1.00  0.88           C  
ATOM   1320  C   TYR A 169      -7.529   5.653  -8.764  1.00  0.87           C  
ATOM   1321  CB  TYR A 169      -9.419   7.015  -7.851  1.00  0.87           C  
ATOM   1322  O   TYR A 169      -6.553   6.200  -8.245  1.00  0.85           O  
ATOM   1323  CG  TYR A 169      -9.926   7.637  -9.129  1.00  0.85           C  
ATOM   1324  CD1 TYR A 169     -10.029   6.888 -10.299  1.00  0.83           C  
ATOM   1325  CD2 TYR A 169     -10.302   8.976  -9.170  1.00  0.83           C  
ATOM   1326  CE1 TYR A 169     -10.494   7.458 -11.480  1.00  0.83           C  
ATOM   1327  CE2 TYR A 169     -10.768   9.556 -10.345  1.00  0.83           C  
ATOM   1328  OH  TYR A 169     -11.322   9.360 -12.659  1.00  0.77           O  
ATOM   1329  CZ  TYR A 169     -10.861   8.790 -11.493  1.00  0.81           C  
ATOM   1330  N   PHE A 170      -7.402   5.109  -9.985  1.00  0.83           N  
ATOM   1331  CA  PHE A 170      -6.239   5.125 -10.864  1.00  0.83           C  
ATOM   1332  C   PHE A 170      -6.418   6.148 -11.980  1.00  0.82           C  
ATOM   1333  CB  PHE A 170      -5.996   3.735 -11.461  1.00  0.81           C  
ATOM   1334  O   PHE A 170      -7.015   5.847 -13.016  1.00  0.79           O  
ATOM   1335  CG  PHE A 170      -5.425   2.745 -10.481  1.00  0.79           C  
ATOM   1336  CD1 PHE A 170      -4.076   2.414 -10.514  1.00  0.76           C  
ATOM   1337  CD2 PHE A 170      -6.237   2.147  -9.527  1.00  0.76           C  
ATOM   1338  CE1 PHE A 170      -3.544   1.499  -9.608  1.00  0.76           C  
ATOM   1339  CE2 PHE A 170      -5.713   1.231  -8.619  1.00  0.76           C  
ATOM   1340  CZ  PHE A 170      -4.367   0.908  -8.662  1.00  0.73           C  
ATOM   1341  N   LYS A 171      -5.695   7.321 -11.811  1.00  0.82           N  
ATOM   1342  CA  LYS A 171      -5.762   8.399 -12.794  1.00  0.81           C  
ATOM   1343  C   LYS A 171      -4.486   8.462 -13.628  1.00  0.81           C  
ATOM   1344  CB  LYS A 171      -6.003   9.741 -12.103  1.00  0.80           C  
ATOM   1345  O   LYS A 171      -4.537   8.721 -14.833  1.00  0.78           O  
ATOM   1346  CG  LYS A 171      -7.380   9.872 -11.468  1.00  0.77           C  
ATOM   1347  CD  LYS A 171      -7.573  11.241 -10.829  1.00  0.74           C  
ATOM   1348  CE  LYS A 171      -8.922  11.348 -10.130  1.00  0.67           C  
ATOM   1349  NZ  LYS A 171      -9.030  12.599  -9.322  1.00  0.64           N  
ATOM   1350  N   SER A 172      -3.350   8.343 -12.988  1.00  0.78           N  
ATOM   1351  CA  SER A 172      -2.071   8.640 -13.626  1.00  0.76           C  
ATOM   1352  C   SER A 172      -1.251   7.372 -13.836  1.00  0.76           C  
ATOM   1353  CB  SER A 172      -1.274   9.640 -12.788  1.00  0.75           C  
ATOM   1354  O   SER A 172      -0.767   7.114 -14.941  1.00  0.71           O  
ATOM   1355  OG  SER A 172      -0.984   9.106 -11.507  1.00  0.75           O  
ATOM   1356  N   GLU A 173      -0.908   6.652 -12.824  1.00  0.70           N  
ATOM   1357  CA  GLU A 173      -0.058   5.465 -12.809  1.00  0.69           C  
ATOM   1358  C   GLU A 173      -0.894   4.189 -12.753  1.00  0.69           C  
ATOM   1359  CB  GLU A 173       0.911   5.512 -11.625  1.00  0.65           C  
ATOM   1360  O   GLU A 173      -1.536   3.906 -11.739  1.00  0.64           O  
ATOM   1361  CG  GLU A 173       1.954   6.615 -11.728  1.00  0.60           C  
ATOM   1362  CD  GLU A 173       3.106   6.445 -10.750  1.00  0.60           C  
ATOM   1363  OE1 GLU A 173       3.174   5.396 -10.069  1.00  0.61           O  
ATOM   1364  OE2 GLU A 173       3.946   7.368 -10.664  1.00  0.55           O  
ATOM   1365  N   ARG A 174      -0.755   3.361 -13.855  1.00  0.65           N  
ATOM   1366  CA  ARG A 174      -1.615   2.198 -14.055  1.00  0.64           C  
ATOM   1367  C   ARG A 174      -0.803   0.908 -14.039  1.00  0.65           C  
ATOM   1368  CB  ARG A 174      -2.384   2.318 -15.372  1.00  0.61           C  
ATOM   1369  O   ARG A 174      -1.359  -0.180 -13.873  1.00  0.62           O  
ATOM   1370  CG  ARG A 174      -3.324   3.511 -15.431  1.00  0.58           C  
ATOM   1371  CD  ARG A 174      -4.150   3.516 -16.709  1.00  0.57           C  
ATOM   1372  NE  ARG A 174      -5.022   4.685 -16.784  1.00  0.49           N  
ATOM   1373  NH1 ARG A 174      -6.244   3.916 -18.587  1.00  0.39           N  
ATOM   1374  NH2 ARG A 174      -6.730   5.951 -17.651  1.00  0.35           N  
ATOM   1375  CZ  ARG A 174      -5.997   4.848 -17.674  1.00  0.54           C  
ATOM   1376  N   TYR A 175       0.455   1.039 -14.212  1.00  0.71           N  
ATOM   1377  CA  TYR A 175       1.322  -0.134 -14.228  1.00  0.71           C  
ATOM   1378  C   TYR A 175       1.730  -0.531 -12.814  1.00  0.73           C  
ATOM   1379  CB  TYR A 175       2.570   0.132 -15.076  1.00  0.68           C  
ATOM   1380  O   TYR A 175       2.591   0.110 -12.207  1.00  0.71           O  
ATOM   1381  CG  TYR A 175       3.508  -1.048 -15.162  1.00  0.64           C  
ATOM   1382  CD1 TYR A 175       3.279  -2.080 -16.068  1.00  0.60           C  
ATOM   1383  CD2 TYR A 175       4.624  -1.132 -14.336  1.00  0.60           C  
ATOM   1384  CE1 TYR A 175       4.140  -3.170 -16.149  1.00  0.55           C  
ATOM   1385  CE2 TYR A 175       5.492  -2.217 -14.409  1.00  0.55           C  
ATOM   1386  OH  TYR A 175       6.097  -4.306 -15.394  1.00  0.44           O  
ATOM   1387  CZ  TYR A 175       5.242  -3.229 -15.317  1.00  0.56           C  
ATOM   1388  N   VAL A 176       1.160  -1.724 -12.298  1.00  0.78           N  
ATOM   1389  CA  VAL A 176       1.464  -2.257 -10.974  1.00  0.78           C  
ATOM   1390  C   VAL A 176       1.896  -3.717 -11.090  1.00  0.79           C  
ATOM   1391  CB  VAL A 176       0.255  -2.133 -10.020  1.00  0.77           C  
ATOM   1392  O   VAL A 176       1.059  -4.605 -11.272  1.00  0.77           O  
ATOM   1393  CG1 VAL A 176       0.616  -2.629  -8.622  1.00  0.79           C  
ATOM   1394  CG2 VAL A 176      -0.236  -0.687  -9.967  1.00  0.79           C  
ATOM   1395  N   PRO A 177       3.232  -3.983 -11.075  1.00  0.77           N  
ATOM   1396  CA  PRO A 177       3.681  -5.377 -11.051  1.00  0.78           C  
ATOM   1397  C   PRO A 177       3.298  -6.099  -9.761  1.00  0.79           C  
ATOM   1398  CB  PRO A 177       5.202  -5.259 -11.180  1.00  0.76           C  
ATOM   1399  O   PRO A 177       3.620  -5.628  -8.667  1.00  0.79           O  
ATOM   1400  CG  PRO A 177       5.536  -3.936 -10.571  1.00  0.73           C  
ATOM   1401  CD  PRO A 177       4.370  -3.010 -10.774  1.00  0.73           C  
ATOM   1402  N   VAL A 178       2.656  -7.296  -9.886  1.00  0.78           N  
ATOM   1403  CA  VAL A 178       2.224  -8.131  -8.770  1.00  0.78           C  
ATOM   1404  C   VAL A 178       2.991  -9.451  -8.784  1.00  0.78           C  
ATOM   1405  CB  VAL A 178       0.703  -8.399  -8.817  1.00  0.77           C  
ATOM   1406  O   VAL A 178       2.721 -10.325  -9.611  1.00  0.77           O  
ATOM   1407  CG1 VAL A 178       0.263  -9.232  -7.615  1.00  0.77           C  
ATOM   1408  CG2 VAL A 178      -0.069  -7.081  -8.869  1.00  0.77           C  
ATOM   1409  N   ARG A 179       3.938  -9.616  -7.826  1.00  0.78           N  
ATOM   1410  CA  ARG A 179       4.780 -10.804  -7.735  1.00  0.79           C  
ATOM   1411  C   ARG A 179       4.504 -11.574  -6.448  1.00  0.78           C  
ATOM   1412  CB  ARG A 179       6.260 -10.421  -7.809  1.00  0.77           C  
ATOM   1413  O   ARG A 179       5.010 -12.682  -6.260  1.00  0.76           O  
ATOM   1414  CG  ARG A 179       6.654  -9.732  -9.106  1.00  0.77           C  
ATOM   1415  CD  ARG A 179       8.137  -9.394  -9.137  1.00  0.76           C  
ATOM   1416  NE  ARG A 179       8.505  -8.692 -10.363  1.00  0.71           N  
ATOM   1417  NH1 ARG A 179      10.182  -7.438  -9.389  1.00  0.74           N  
ATOM   1418  NH2 ARG A 179       9.718  -7.202 -11.621  1.00  0.71           N  
ATOM   1419  CZ  ARG A 179       9.468  -7.779 -10.455  1.00  0.73           C  
ATOM   1420  N   THR A 180       3.720 -11.033  -5.555  1.00  0.84           N  
ATOM   1421  CA  THR A 180       3.362 -11.637  -4.277  1.00  0.84           C  
ATOM   1422  C   THR A 180       1.856 -11.868  -4.191  1.00  0.84           C  
ATOM   1423  CB  THR A 180       3.817 -10.759  -3.097  1.00  0.83           C  
ATOM   1424  O   THR A 180       1.093 -11.332  -4.997  1.00  0.83           O  
ATOM   1425  CG2 THR A 180       5.337 -10.648  -3.048  1.00  0.82           C  
ATOM   1426  OG1 THR A 180       3.258  -9.447  -3.241  1.00  0.84           O  
ATOM   1427  N   ASN A 181       1.402 -12.677  -3.291  1.00  0.84           N  
ATOM   1428  CA  ASN A 181      -0.020 -12.881  -3.038  1.00  0.84           C  
ATOM   1429  C   ASN A 181      -0.704 -11.587  -2.605  1.00  0.84           C  
ATOM   1430  CB  ASN A 181      -0.227 -13.970  -1.983  1.00  0.82           C  
ATOM   1431  O   ASN A 181      -0.320 -10.983  -1.603  1.00  0.84           O  
ATOM   1432  CG  ASN A 181       0.179 -15.345  -2.476  1.00  0.76           C  
ATOM   1433  ND2 ASN A 181       0.630 -16.194  -1.560  1.00  0.74           N  
ATOM   1434  OD1 ASN A 181       0.087 -15.642  -3.670  1.00  0.75           O  
ATOM   1435  N   THR A 182      -1.698 -11.246  -3.313  1.00  0.85           N  
ATOM   1436  CA  THR A 182      -2.455 -10.020  -3.087  1.00  0.85           C  
ATOM   1437  C   THR A 182      -3.922 -10.335  -2.805  1.00  0.85           C  
ATOM   1438  CB  THR A 182      -2.355  -9.070  -4.294  1.00  0.84           C  
ATOM   1439  O   THR A 182      -4.614 -10.901  -3.652  1.00  0.83           O  
ATOM   1440  CG2 THR A 182      -3.175  -7.804  -4.068  1.00  0.83           C  
ATOM   1441  OG1 THR A 182      -0.983  -8.706  -4.496  1.00  0.85           O  
ATOM   1442  N   ASN A 183      -4.381  -9.996  -1.608  1.00  0.85           N  
ATOM   1443  CA  ASN A 183      -5.784 -10.072  -1.215  1.00  0.85           C  
ATOM   1444  C   ASN A 183      -6.401  -8.684  -1.070  1.00  0.85           C  
ATOM   1445  CB  ASN A 183      -5.936 -10.859   0.088  1.00  0.84           C  
ATOM   1446  O   ASN A 183      -6.083  -7.954  -0.129  1.00  0.84           O  
ATOM   1447  CG  ASN A 183      -7.385 -11.072   0.477  1.00  0.81           C  
ATOM   1448  ND2 ASN A 183      -7.613 -11.913   1.479  1.00  0.82           N  
ATOM   1449  OD1 ASN A 183      -8.293 -10.486  -0.119  1.00  0.82           O  
ATOM   1450  N   LEU A 184      -7.352  -8.365  -1.970  1.00  0.84           N  
ATOM   1451  CA  LEU A 184      -7.956  -7.040  -2.060  1.00  0.84           C  
ATOM   1452  C   LEU A 184      -9.323  -7.018  -1.384  1.00  0.83           C  
ATOM   1453  CB  LEU A 184      -8.091  -6.612  -3.524  1.00  0.82           C  
ATOM   1454  O   LEU A 184     -10.021  -6.002  -1.419  1.00  0.80           O  
ATOM   1455  CG  LEU A 184      -6.785  -6.408  -4.294  1.00  0.81           C  
ATOM   1456  CD1 LEU A 184      -7.074  -5.899  -5.702  1.00  0.78           C  
ATOM   1457  CD2 LEU A 184      -5.870  -5.443  -3.548  1.00  0.79           C  
ATOM   1458  N   GLY A 185      -9.739  -8.111  -0.617  1.00  0.83           N  
ATOM   1459  CA  GLY A 185     -11.008  -8.177   0.090  1.00  0.83           C  
ATOM   1460  C   GLY A 185     -12.176  -7.664  -0.731  1.00  0.82           C  
ATOM   1461  O   GLY A 185     -12.444  -8.170  -1.822  1.00  0.76           O  
ATOM   1462  N   GLN A 186     -12.950  -6.602  -0.179  1.00  0.80           N  
ATOM   1463  CA  GLN A 186     -14.080  -5.927  -0.808  1.00  0.80           C  
ATOM   1464  C   GLN A 186     -13.669  -4.564  -1.358  1.00  0.78           C  
ATOM   1465  CB  GLN A 186     -15.232  -5.766   0.185  1.00  0.77           C  
ATOM   1466  O   GLN A 186     -14.152  -3.530  -0.893  1.00  0.74           O  
ATOM   1467  CG  GLN A 186     -15.842  -7.086   0.637  1.00  0.75           C  
ATOM   1468  CD  GLN A 186     -16.989  -6.899   1.613  1.00  0.72           C  
ATOM   1469  NE2 GLN A 186     -17.953  -7.813   1.578  1.00  0.74           N  
ATOM   1470  OE1 GLN A 186     -17.009  -5.940   2.392  1.00  0.75           O  
ATOM   1471  N   THR A 187     -12.720  -4.467  -2.186  1.00  0.84           N  
ATOM   1472  CA  THR A 187     -12.165  -3.240  -2.745  1.00  0.84           C  
ATOM   1473  C   THR A 187     -12.908  -2.840  -4.016  1.00  0.84           C  
ATOM   1474  CB  THR A 187     -10.664  -3.395  -3.053  1.00  0.83           C  
ATOM   1475  O   THR A 187     -13.274  -3.697  -4.824  1.00  0.82           O  
ATOM   1476  CG2 THR A 187     -10.095  -2.124  -3.674  1.00  0.78           C  
ATOM   1477  OG1 THR A 187      -9.959  -3.677  -1.838  1.00  0.80           O  
ATOM   1478  N   VAL A 188     -13.179  -1.531  -4.177  1.00  0.83           N  
ATOM   1479  CA  VAL A 188     -13.594  -0.916  -5.433  1.00  0.83           C  
ATOM   1480  C   VAL A 188     -12.402  -0.220  -6.087  1.00  0.83           C  
ATOM   1481  CB  VAL A 188     -14.747   0.090  -5.219  1.00  0.82           C  
ATOM   1482  O   VAL A 188     -11.697   0.556  -5.438  1.00  0.82           O  
ATOM   1483  CG1 VAL A 188     -15.249   0.629  -6.557  1.00  0.81           C  
ATOM   1484  CG2 VAL A 188     -15.888  -0.564  -4.441  1.00  0.81           C  
ATOM   1485  N   ILE A 189     -12.150  -0.546  -7.343  1.00  0.82           N  
ATOM   1486  CA  ILE A 189     -11.085   0.058  -8.137  1.00  0.82           C  
ATOM   1487  C   ILE A 189     -11.690   0.839  -9.302  1.00  0.81           C  
ATOM   1488  CB  ILE A 189     -10.097  -1.008  -8.662  1.00  0.80           C  
ATOM   1489  O   ILE A 189     -12.244   0.248 -10.232  1.00  0.79           O  
ATOM   1490  CG1 ILE A 189      -9.449  -1.757  -7.492  1.00  0.79           C  
ATOM   1491  CG2 ILE A 189      -9.034  -0.364  -9.557  1.00  0.78           C  
ATOM   1492  CD1 ILE A 189      -8.435  -2.810  -7.917  1.00  0.77           C  
ATOM   1493  N   HIS A 190     -11.582   2.204  -9.147  1.00  0.82           N  
ATOM   1494  CA  HIS A 190     -11.946   3.114 -10.228  1.00  0.82           C  
ATOM   1495  C   HIS A 190     -10.777   3.331 -11.183  1.00  0.81           C  
ATOM   1496  CB  HIS A 190     -12.419   4.455  -9.663  1.00  0.81           C  
ATOM   1497  O   HIS A 190      -9.674   3.677 -10.752  1.00  0.79           O  
ATOM   1498  CG  HIS A 190     -13.550   4.331  -8.692  1.00  0.82           C  
ATOM   1499  CD2 HIS A 190     -13.595   4.516  -7.352  1.00  0.81           C  
ATOM   1500  ND1 HIS A 190     -14.824   3.974  -9.076  1.00  0.82           N  
ATOM   1501  CE1 HIS A 190     -15.607   3.945  -8.010  1.00  0.81           C  
ATOM   1502  NE2 HIS A 190     -14.885   4.269  -6.951  1.00  0.82           N  
ATOM   1503  N   ILE A 191     -11.030   3.171 -12.472  1.00  0.76           N  
ATOM   1504  CA  ILE A 191     -10.024   3.348 -13.512  1.00  0.76           C  
ATOM   1505  C   ILE A 191     -10.462   4.453 -14.471  1.00  0.75           C  
ATOM   1506  CB  ILE A 191      -9.773   2.035 -14.287  1.00  0.74           C  
ATOM   1507  O   ILE A 191     -11.458   4.307 -15.183  1.00  0.73           O  
ATOM   1508  CG1 ILE A 191      -9.340   0.922 -13.325  1.00  0.70           C  
ATOM   1509  CG2 ILE A 191      -8.728   2.247 -15.386  1.00  0.70           C  
ATOM   1510  CD1 ILE A 191      -9.438  -0.478 -13.915  1.00  0.68           C  
ATOM   1511  N   ASP A 192      -9.678   5.513 -14.409  1.00  0.75           N  
ATOM   1512  CA  ASP A 192      -9.910   6.640 -15.307  1.00  0.75           C  
ATOM   1513  C   ASP A 192      -9.469   6.308 -16.731  1.00  0.74           C  
ATOM   1514  CB  ASP A 192      -9.176   7.885 -14.806  1.00  0.73           C  
ATOM   1515  O   ASP A 192      -8.272   6.255 -17.019  1.00  0.71           O  
ATOM   1516  CG  ASP A 192      -9.505   9.131 -15.610  1.00  0.72           C  
ATOM   1517  OD1 ASP A 192      -9.855   9.011 -16.804  1.00  0.73           O  
ATOM   1518  OD2 ASP A 192      -9.410  10.242 -15.046  1.00  0.71           O  
ATOM   1519  N   GLU A 193     -10.394   6.275 -17.639  1.00  0.65           N  
ATOM   1520  CA  GLU A 193     -10.115   5.915 -19.026  1.00  0.65           C  
ATOM   1521  C   GLU A 193      -9.931   7.157 -19.893  1.00  0.65           C  
ATOM   1522  CB  GLU A 193     -11.237   5.040 -19.590  1.00  0.63           C  
ATOM   1523  O   GLU A 193      -9.565   7.053 -21.065  1.00  0.62           O  
ATOM   1524  CG  GLU A 193     -11.277   3.636 -19.003  1.00  0.61           C  
ATOM   1525  CD  GLU A 193     -11.587   2.563 -20.035  1.00  0.60           C  
ATOM   1526  OE1 GLU A 193     -12.347   2.841 -20.990  1.00  0.58           O  
ATOM   1527  OE2 GLU A 193     -11.066   1.435 -19.886  1.00  0.55           O  
ATOM   1528  N   SER A 194     -10.245   8.303 -19.265  1.00  0.65           N  
ATOM   1529  CA  SER A 194     -10.132   9.536 -20.037  1.00  0.64           C  
ATOM   1530  C   SER A 194      -8.723   9.714 -20.592  1.00  0.65           C  
ATOM   1531  CB  SER A 194     -10.506  10.744 -19.177  1.00  0.62           C  
ATOM   1532  O   SER A 194      -8.524  10.421 -21.582  1.00  0.62           O  
ATOM   1533  OG  SER A 194      -9.552  10.944 -18.149  1.00  0.63           O  
ATOM   1534  N   LYS A 195      -7.722   9.152 -20.042  1.00  0.56           N  
ATOM   1535  CA  LYS A 195      -6.319   9.304 -20.415  1.00  0.56           C  
ATOM   1536  C   LYS A 195      -5.855   8.144 -21.292  1.00  0.56           C  
ATOM   1537  CB  LYS A 195      -5.439   9.401 -19.167  1.00  0.53           C  
ATOM   1538  O   LYS A 195      -4.674   8.051 -21.634  1.00  0.53           O  
ATOM   1539  CG  LYS A 195      -5.691  10.645 -18.328  1.00  0.51           C  
ATOM   1540  CD  LYS A 195      -4.503  10.963 -17.429  1.00  0.52           C  
ATOM   1541  CE  LYS A 195      -4.740  12.227 -16.615  1.00  0.47           C  
ATOM   1542  NZ  LYS A 195      -3.614  12.497 -15.670  1.00  0.43           N  
ATOM   1543  N   THR A 196      -6.751   7.257 -21.528  1.00  0.49           N  
ATOM   1544  CA  THR A 196      -6.438   6.261 -22.546  1.00  0.49           C  
ATOM   1545  C   THR A 196      -6.430   6.892 -23.936  1.00  0.49           C  
ATOM   1546  CB  THR A 196      -7.442   5.094 -22.515  1.00  0.47           C  
ATOM   1547  O   THR A 196      -7.418   7.501 -24.352  1.00  0.48           O  
ATOM   1548  CG2 THR A 196      -7.019   3.979 -23.465  1.00  0.44           C  
ATOM   1549  OG1 THR A 196      -7.515   4.570 -21.183  1.00  0.38           O  
ATOM   1550  N   PRO A 197      -5.288   7.007 -24.466  1.00  0.42           N  
ATOM   1551  CA  PRO A 197      -5.360   7.485 -25.848  1.00  0.42           C  
ATOM   1552  C   PRO A 197      -6.344   6.684 -26.699  1.00  0.42           C  
ATOM   1553  CB  PRO A 197      -3.927   7.308 -26.358  1.00  0.40           C  
ATOM   1554  O   PRO A 197      -6.422   5.459 -26.570  1.00  0.41           O  
ATOM   1555  CG  PRO A 197      -3.143   6.890 -25.156  1.00  0.38           C  
ATOM   1556  CD  PRO A 197      -4.104   6.552 -24.053  1.00  0.40           C  
ATOM   1557  N   ALA A 198      -7.284   7.397 -27.374  1.00  0.38           N  
ATOM   1558  CA  ALA A 198      -8.318   6.853 -28.251  1.00  0.37           C  
ATOM   1559  C   ALA A 198      -7.750   5.767 -29.161  1.00  0.38           C  
ATOM   1560  CB  ALA A 198      -8.948   7.966 -29.085  1.00  0.35           C  
ATOM   1561  O   ALA A 198      -8.476   4.870 -29.595  1.00  0.36           O  
ATOM   1562  N   THR A 199      -6.540   5.898 -29.548  1.00  0.35           N  
ATOM   1563  CA  THR A 199      -5.851   4.967 -30.436  1.00  0.36           C  
ATOM   1564  C   THR A 199      -5.260   3.804 -29.645  1.00  0.35           C  
ATOM   1565  CB  THR A 199      -4.734   5.674 -31.227  1.00  0.32           C  
ATOM   1566  O   THR A 199      -4.808   2.816 -30.228  1.00  0.33           O  
ATOM   1567  CG2 THR A 199      -5.314   6.658 -32.237  1.00  0.29           C  
ATOM   1568  OG1 THR A 199      -3.887   6.384 -30.316  1.00  0.30           O  
ATOM   1569  N   GLN A 200      -5.312   3.847 -28.290  1.00  0.33           N  
ATOM   1570  CA  GLN A 200      -4.735   2.919 -27.322  1.00  0.33           C  
ATOM   1571  C   GLN A 200      -5.822   2.258 -26.478  1.00  0.33           C  
ATOM   1572  CB  GLN A 200      -3.735   3.641 -26.417  1.00  0.31           C  
ATOM   1573  O   GLN A 200      -6.432   2.906 -25.625  1.00  0.31           O  
ATOM   1574  CG  GLN A 200      -2.461   4.073 -27.132  1.00  0.29           C  
ATOM   1575  CD  GLN A 200      -1.454   4.716 -26.197  1.00  0.32           C  
ATOM   1576  NE2 GLN A 200      -0.272   5.024 -26.721  1.00  0.28           N  
ATOM   1577  OE1 GLN A 200      -1.736   4.935 -25.015  1.00  0.35           O  
ATOM   1578  N   GLY A 201      -6.756   1.710 -27.147  1.00  0.33           N  
ATOM   1579  CA  GLY A 201      -8.122   1.269 -26.917  1.00  0.32           C  
ATOM   1580  C   GLY A 201      -8.207  -0.055 -26.181  1.00  0.33           C  
ATOM   1581  O   GLY A 201      -9.301  -0.529 -25.870  1.00  0.31           O  
ATOM   1582  N   ASN A 202      -7.184  -0.493 -25.336  1.00  0.33           N  
ATOM   1583  CA  ASN A 202      -7.462  -1.726 -24.608  1.00  0.33           C  
ATOM   1584  C   ASN A 202      -6.732  -1.762 -23.268  1.00  0.33           C  
ATOM   1585  CB  ASN A 202      -7.084  -2.945 -25.451  1.00  0.31           C  
ATOM   1586  O   ASN A 202      -5.543  -1.448 -23.196  1.00  0.32           O  
ATOM   1587  CG  ASN A 202      -7.888  -3.040 -26.733  1.00  0.29           C  
ATOM   1588  ND2 ASN A 202      -7.231  -3.435 -27.817  1.00  0.28           N  
ATOM   1589  OD1 ASN A 202      -9.089  -2.759 -26.750  1.00  0.29           O  
ATOM   1590  N   ILE A 203      -7.383  -1.560 -22.175  1.00  0.30           N  
ATOM   1591  CA  ILE A 203      -6.898  -2.004 -20.872  1.00  0.30           C  
ATOM   1592  C   ILE A 203      -6.684  -3.516 -20.889  1.00  0.30           C  
ATOM   1593  CB  ILE A 203      -7.877  -1.613 -19.742  1.00  0.29           C  
ATOM   1594  O   ILE A 203      -7.579  -4.271 -21.276  1.00  0.29           O  
ATOM   1595  CG1 ILE A 203      -8.092  -0.096 -19.723  1.00  0.27           C  
ATOM   1596  CG2 ILE A 203      -7.364  -2.111 -18.388  1.00  0.27           C  
ATOM   1597  CD1 ILE A 203      -9.121   0.371 -18.702  1.00  0.24           C  
ATOM   1598  N   TYR A 204      -5.378  -3.807 -20.829  1.00  0.31           N  
ATOM   1599  CA  TYR A 204      -4.886  -5.161 -20.602  1.00  0.33           C  
ATOM   1600  C   TYR A 204      -4.589  -5.393 -19.125  1.00  0.31           C  
ATOM   1601  CB  TYR A 204      -3.627  -5.423 -21.434  1.00  0.30           C  
ATOM   1602  O   TYR A 204      -4.006  -4.533 -18.460  1.00  0.30           O  
ATOM   1603  CG  TYR A 204      -3.864  -5.373 -22.924  1.00  0.28           C  
ATOM   1604  CD1 TYR A 204      -4.176  -6.527 -23.639  1.00  0.26           C  
ATOM   1605  CD2 TYR A 204      -3.774  -4.173 -23.621  1.00  0.28           C  
ATOM   1606  CE1 TYR A 204      -4.393  -6.486 -25.012  1.00  0.26           C  
ATOM   1607  CE2 TYR A 204      -3.988  -4.120 -24.994  1.00  0.28           C  
ATOM   1608  OH  TYR A 204      -4.511  -5.234 -27.039  1.00  0.20           O  
ATOM   1609  CZ  TYR A 204      -4.298  -5.280 -25.680  1.00  0.26           C  
ATOM   1610  N   ILE A 205      -5.219  -6.301 -18.491  1.00  0.30           N  
ATOM   1611  CA  ILE A 205      -4.511  -7.146 -17.535  1.00  0.29           C  
ATOM   1612  C   ILE A 205      -3.627  -8.141 -18.282  1.00  0.30           C  
ATOM   1613  CB  ILE A 205      -5.493  -7.894 -16.605  1.00  0.28           C  
ATOM   1614  O   ILE A 205      -4.125  -8.980 -19.036  1.00  0.29           O  
ATOM   1615  CG1 ILE A 205      -6.445  -6.903 -15.926  1.00  0.27           C  
ATOM   1616  CG2 ILE A 205      -4.730  -8.720 -15.566  1.00  0.27           C  
ATOM   1617  CD1 ILE A 205      -7.513  -7.562 -15.065  1.00  0.24           C  
ATOM   1618  N   ILE A 206      -2.417  -7.607 -18.686  1.00  0.28           N  
ATOM   1619  CA  ILE A 206      -1.414  -8.515 -19.231  1.00  0.29           C  
ATOM   1620  C   ILE A 206      -0.864  -9.404 -18.118  1.00  0.28           C  
ATOM   1621  CB  ILE A 206      -0.265  -7.742 -19.916  1.00  0.27           C  
ATOM   1622  O   ILE A 206      -0.453  -8.910 -17.066  1.00  0.28           O  
ATOM   1623  CG1 ILE A 206      -0.813  -6.852 -21.038  1.00  0.26           C  
ATOM   1624  CG2 ILE A 206       0.793  -8.711 -20.453  1.00  0.26           C  
ATOM   1625  CD1 ILE A 206       0.240  -5.980 -21.707  1.00  0.24           C  
ATOM   1626  N   MET A 207      -1.075 -10.666 -18.399  1.00  0.26           N  
ATOM   1627  CA  MET A 207      -0.761 -11.945 -17.767  1.00  0.27           C  
ATOM   1628  C   MET A 207       0.373 -12.651 -18.502  1.00  0.26           C  
ATOM   1629  CB  MET A 207      -1.998 -12.844 -17.727  1.00  0.24           C  
ATOM   1630  O   MET A 207       0.270 -12.919 -19.700  1.00  0.25           O  
ATOM   1631  CG  MET A 207      -3.159 -12.255 -16.941  1.00  0.23           C  
ATOM   1632  SD  MET A 207      -4.438 -13.506 -16.533  1.00  0.22           S  
ATOM   1633  CE  MET A 207      -5.022 -13.922 -18.200  1.00  0.22           C  
ATOM   1634  N   SER A 208       1.592 -12.314 -18.347  1.00  0.26           N  
ATOM   1635  CA  SER A 208       2.767 -13.096 -18.721  1.00  0.27           C  
ATOM   1636  C   SER A 208       3.041 -14.202 -17.708  1.00  0.26           C  
ATOM   1637  CB  SER A 208       3.994 -12.192 -18.848  1.00  0.25           C  
ATOM   1638  O   SER A 208       3.021 -13.962 -16.499  1.00  0.26           O  
ATOM   1639  OG  SER A 208       4.408 -11.726 -17.575  1.00  0.26           O  
ATOM   1640  N   GLN A 209       2.874 -15.560 -18.175  1.00  0.28           N  
ATOM   1641  CA  GLN A 209       3.575 -16.679 -17.555  1.00  0.30           C  
ATOM   1642  C   GLN A 209       4.313 -17.512 -18.599  1.00  0.29           C  
ATOM   1643  CB  GLN A 209       2.598 -17.560 -16.775  1.00  0.26           C  
ATOM   1644  O   GLN A 209       3.864 -17.625 -19.741  1.00  0.28           O  
ATOM   1645  CG  GLN A 209       2.462 -17.177 -15.307  1.00  0.26           C  
ATOM   1646  CD  GLN A 209       1.558 -18.121 -14.536  1.00  0.31           C  
ATOM   1647  NE2 GLN A 209       1.397 -17.862 -13.243  1.00  0.27           N  
ATOM   1648  OE1 GLN A 209       1.009 -19.074 -15.098  1.00  0.35           O  
ATOM   1649  N   TYR A 210       5.616 -18.025 -18.257  1.00  0.27           N  
ATOM   1650  CA  TYR A 210       6.710 -18.945 -17.967  1.00  0.31           C  
ATOM   1651  C   TYR A 210       6.666 -20.154 -18.895  1.00  0.27           C  
ATOM   1652  CB  TYR A 210       6.654 -19.405 -16.507  1.00  0.25           C  
ATOM   1653  O   TYR A 210       5.595 -20.711 -19.148  1.00  0.27           O  
ATOM   1654  CG  TYR A 210       7.333 -18.459 -15.547  1.00  0.25           C  
ATOM   1655  CD1 TYR A 210       8.708 -18.522 -15.331  1.00  0.24           C  
ATOM   1656  CD2 TYR A 210       6.602 -17.502 -14.852  1.00  0.24           C  
ATOM   1657  CE1 TYR A 210       9.338 -17.653 -14.446  1.00  0.16           C  
ATOM   1658  CE2 TYR A 210       7.221 -16.629 -13.964  1.00  0.18           C  
ATOM   1659  OH  TYR A 210       9.205 -15.849 -12.890  1.00  0.09           O  
ATOM   1660  CZ  TYR A 210       8.587 -16.712 -13.768  1.00  0.23           C  
ATOM   1661  N   GLY A 211       7.686 -20.363 -19.685  1.00  0.32           N  
ATOM   1662  CA  GLY A 211       8.667 -21.308 -20.196  1.00  0.32           C  
ATOM   1663  C   GLY A 211       8.373 -21.766 -21.612  1.00  0.32           C  
ATOM   1664  O   GLY A 211       7.270 -22.234 -21.902  1.00  0.30           O  
ATOM   1665  N   GLN A 212       8.604 -20.931 -22.556  1.00  0.32           N  
ATOM   1666  CA  GLN A 212       8.947 -21.054 -23.969  1.00  0.34           C  
ATOM   1667  C   GLN A 212       9.633 -22.387 -24.255  1.00  0.32           C  
ATOM   1668  CB  GLN A 212       9.846 -19.896 -24.406  1.00  0.29           C  
ATOM   1669  O   GLN A 212      10.793 -22.585 -23.887  1.00  0.30           O  
ATOM   1670  CG  GLN A 212       9.151 -18.541 -24.397  1.00  0.27           C  
ATOM   1671  CD  GLN A 212       9.863 -17.510 -25.253  1.00  0.32           C  
ATOM   1672  NE2 GLN A 212       9.215 -16.372 -25.472  1.00  0.23           N  
ATOM   1673  OE1 GLN A 212      10.987 -17.736 -25.713  1.00  0.34           O  
ATOM   1674  N   ASN A 213       9.037 -23.531 -24.166  1.00  0.38           N  
ATOM   1675  CA  ASN A 213       9.525 -24.470 -25.170  1.00  0.38           C  
ATOM   1676  C   ASN A 213       8.552 -24.598 -26.339  1.00  0.38           C  
ATOM   1677  CB  ASN A 213       9.783 -25.841 -24.542  1.00  0.35           C  
ATOM   1678  O   ASN A 213       7.394 -24.974 -26.150  1.00  0.36           O  
ATOM   1679  CG  ASN A 213      11.195 -25.984 -24.010  1.00  0.33           C  
ATOM   1680  ND2 ASN A 213      11.361 -26.805 -22.980  1.00  0.28           N  
ATOM   1681  OD1 ASN A 213      12.130 -25.361 -24.521  1.00  0.34           O  
ATOM   1682  N   PRO A 214       8.660 -23.775 -27.338  1.00  0.39           N  
ATOM   1683  CA  PRO A 214       7.925 -24.204 -28.530  1.00  0.39           C  
ATOM   1684  C   PRO A 214       7.739 -25.718 -28.595  1.00  0.39           C  
ATOM   1685  CB  PRO A 214       8.805 -23.713 -29.683  1.00  0.37           C  
ATOM   1686  O   PRO A 214       8.636 -26.472 -28.208  1.00  0.38           O  
ATOM   1687  CG  PRO A 214      10.181 -23.633 -29.105  1.00  0.36           C  
ATOM   1688  CD  PRO A 214      10.065 -23.393 -27.627  1.00  0.41           C  
ATOM   1689  N   LEU A 215       6.493 -26.189 -28.634  1.00  0.47           N  
ATOM   1690  CA  LEU A 215       6.249 -27.521 -29.176  1.00  0.47           C  
ATOM   1691  C   LEU A 215       7.074 -27.755 -30.437  1.00  0.48           C  
ATOM   1692  CB  LEU A 215       4.761 -27.711 -29.483  1.00  0.46           C  
ATOM   1693  O   LEU A 215       7.193 -26.863 -31.281  1.00  0.48           O  
ATOM   1694  CG  LEU A 215       3.818 -27.736 -28.279  1.00  0.45           C  
ATOM   1695  CD1 LEU A 215       2.366 -27.713 -28.743  1.00  0.43           C  
ATOM   1696  CD2 LEU A 215       4.089 -28.963 -27.414  1.00  0.44           C  
ATOM   1697  N   SER A 216       7.905 -28.847 -30.436  1.00  0.55           N  
ATOM   1698  CA  SER A 216       8.345 -29.329 -31.741  1.00  0.55           C  
ATOM   1699  C   SER A 216       7.178 -29.420 -32.719  1.00  0.56           C  
ATOM   1700  CB  SER A 216       9.018 -30.695 -31.609  1.00  0.53           C  
ATOM   1701  O   SER A 216       6.015 -29.425 -32.307  1.00  0.56           O  
ATOM   1702  OG  SER A 216       8.069 -31.694 -31.277  1.00  0.53           O  
ATOM   1703  N   ASN A 217       7.433 -29.321 -34.051  1.00  0.58           N  
ATOM   1704  CA  ASN A 217       6.431 -29.509 -35.095  1.00  0.58           C  
ATOM   1705  C   ASN A 217       5.663 -30.814 -34.907  1.00  0.59           C  
ATOM   1706  CB  ASN A 217       7.084 -29.471 -36.478  1.00  0.55           C  
ATOM   1707  O   ASN A 217       4.451 -30.862 -35.125  1.00  0.60           O  
ATOM   1708  CG  ASN A 217       7.378 -28.060 -36.947  1.00  0.54           C  
ATOM   1709  ND2 ASN A 217       8.294 -27.931 -37.899  1.00  0.52           N  
ATOM   1710  OD1 ASN A 217       6.787 -27.094 -36.457  1.00  0.55           O  
ATOM   1711  N   ASP A 218       6.430 -31.904 -34.468  1.00  0.66           N  
ATOM   1712  CA  ASP A 218       5.828 -33.216 -34.253  1.00  0.66           C  
ATOM   1713  C   ASP A 218       4.863 -33.190 -33.070  1.00  0.66           C  
ATOM   1714  CB  ASP A 218       6.911 -34.273 -34.025  1.00  0.62           C  
ATOM   1715  O   ASP A 218       3.732 -33.669 -33.174  1.00  0.65           O  
ATOM   1716  CG  ASP A 218       7.763 -34.523 -35.257  1.00  0.59           C  
ATOM   1717  OD1 ASP A 218       7.355 -34.129 -36.371  1.00  0.64           O  
ATOM   1718  OD2 ASP A 218       8.851 -35.122 -35.113  1.00  0.69           O  
ATOM   1719  N   GLU A 219       5.253 -32.559 -32.026  1.00  0.61           N  
ATOM   1720  CA  GLU A 219       4.403 -32.445 -30.845  1.00  0.60           C  
ATOM   1721  C   GLU A 219       3.137 -31.649 -31.150  1.00  0.60           C  
ATOM   1722  CB  GLU A 219       5.170 -31.791 -29.692  1.00  0.57           C  
ATOM   1723  O   GLU A 219       2.035 -32.063 -30.784  1.00  0.58           O  
ATOM   1724  CG  GLU A 219       6.184 -32.712 -29.028  1.00  0.55           C  
ATOM   1725  CD  GLU A 219       7.038 -32.010 -27.984  1.00  0.55           C  
ATOM   1726  OE1 GLU A 219       7.520 -30.886 -28.250  1.00  0.59           O  
ATOM   1727  OE2 GLU A 219       7.228 -32.590 -26.891  1.00  0.55           O  
ATOM   1728  N   LEU A 220       3.288 -30.594 -31.866  1.00  0.53           N  
ATOM   1729  CA  LEU A 220       2.169 -29.786 -32.338  1.00  0.54           C  
ATOM   1730  C   LEU A 220       1.229 -30.615 -33.207  1.00  0.54           C  
ATOM   1731  CB  LEU A 220       2.675 -28.575 -33.125  1.00  0.52           C  
ATOM   1732  O   LEU A 220       0.007 -30.533 -33.060  1.00  0.54           O  
ATOM   1733  CG  LEU A 220       1.671 -27.444 -33.350  1.00  0.52           C  
ATOM   1734  CD1 LEU A 220       1.696 -26.471 -32.175  1.00  0.48           C  
ATOM   1735  CD2 LEU A 220       1.965 -26.718 -34.658  1.00  0.49           C  
ATOM   1736  N   THR A 221       1.784 -31.320 -34.182  1.00  0.61           N  
ATOM   1737  CA  THR A 221       0.986 -32.175 -35.054  1.00  0.61           C  
ATOM   1738  C   THR A 221       0.200 -33.197 -34.237  1.00  0.62           C  
ATOM   1739  CB  THR A 221       1.871 -32.905 -36.081  1.00  0.59           C  
ATOM   1740  O   THR A 221      -0.996 -33.391 -34.462  1.00  0.62           O  
ATOM   1741  CG2 THR A 221       1.040 -33.837 -36.958  1.00  0.57           C  
ATOM   1742  OG1 THR A 221       2.523 -31.939 -36.914  1.00  0.58           O  
ATOM   1743  N   ALA A 222       0.844 -33.788 -33.220  1.00  0.64           N  
ATOM   1744  CA  ALA A 222       0.230 -34.809 -32.376  1.00  0.63           C  
ATOM   1745  C   ALA A 222      -0.912 -34.224 -31.549  1.00  0.63           C  
ATOM   1746  CB  ALA A 222       1.275 -35.442 -31.460  1.00  0.60           C  
ATOM   1747  O   ALA A 222      -2.024 -34.757 -31.552  1.00  0.61           O  
ATOM   1748  N   ILE A 223      -0.784 -33.040 -30.908  1.00  0.55           N  
ATOM   1749  CA  ILE A 223      -1.830 -32.321 -30.190  1.00  0.55           C  
ATOM   1750  C   ILE A 223      -2.960 -31.957 -31.151  1.00  0.55           C  
ATOM   1751  CB  ILE A 223      -1.276 -31.049 -29.509  1.00  0.53           C  
ATOM   1752  O   ILE A 223      -4.128 -32.249 -30.884  1.00  0.54           O  
ATOM   1753  CG1 ILE A 223      -0.355 -31.426 -28.343  1.00  0.48           C  
ATOM   1754  CG2 ILE A 223      -2.420 -30.149 -29.034  1.00  0.50           C  
ATOM   1755  CD1 ILE A 223       0.494 -30.273 -27.827  1.00  0.49           C  
ATOM   1756  N   LYS A 224      -2.684 -31.358 -32.292  1.00  0.53           N  
ATOM   1757  CA  LYS A 224      -3.689 -31.015 -33.294  1.00  0.54           C  
ATOM   1758  C   LYS A 224      -4.539 -32.229 -33.658  1.00  0.53           C  
ATOM   1759  CB  LYS A 224      -3.026 -30.445 -34.548  1.00  0.52           C  
ATOM   1760  O   LYS A 224      -5.766 -32.135 -33.735  1.00  0.53           O  
ATOM   1761  CG  LYS A 224      -2.818 -28.938 -34.507  1.00  0.52           C  
ATOM   1762  CD  LYS A 224      -2.157 -28.430 -35.782  1.00  0.54           C  
ATOM   1763  CE  LYS A 224      -1.998 -26.916 -35.766  1.00  0.47           C  
ATOM   1764  NZ  LYS A 224      -1.347 -26.414 -37.013  1.00  0.43           N  
ATOM   1765  N   ASN A 225      -3.779 -33.312 -33.980  1.00  0.59           N  
ATOM   1766  CA  ASN A 225      -4.479 -34.530 -34.374  1.00  0.58           C  
ATOM   1767  C   ASN A 225      -5.360 -35.060 -33.247  1.00  0.59           C  
ATOM   1768  CB  ASN A 225      -3.482 -35.602 -34.818  1.00  0.56           C  
ATOM   1769  O   ASN A 225      -6.390 -35.687 -33.501  1.00  0.58           O  
ATOM   1770  CG  ASN A 225      -2.870 -35.307 -36.173  1.00  0.54           C  
ATOM   1771  ND2 ASN A 225      -1.711 -35.896 -36.441  1.00  0.55           N  
ATOM   1772  OD1 ASN A 225      -3.435 -34.555 -36.972  1.00  0.59           O  
ATOM   1773  N   SER A 226      -4.952 -34.775 -31.970  1.00  0.54           N  
ATOM   1774  CA  SER A 226      -5.652 -35.287 -30.797  1.00  0.54           C  
ATOM   1775  C   SER A 226      -6.829 -34.393 -30.422  1.00  0.53           C  
ATOM   1776  CB  SER A 226      -4.695 -35.408 -29.611  1.00  0.51           C  
ATOM   1777  O   SER A 226      -7.790 -34.850 -29.800  1.00  0.52           O  
ATOM   1778  OG  SER A 226      -3.385 -35.721 -30.052  1.00  0.51           O  
ATOM   1779  N   LEU A 227      -6.847 -33.031 -30.855  1.00  0.41           N  
ATOM   1780  CA  LEU A 227      -7.927 -32.066 -30.684  1.00  0.42           C  
ATOM   1781  C   LEU A 227      -9.044 -32.315 -31.692  1.00  0.41           C  
ATOM   1782  CB  LEU A 227      -7.397 -30.637 -30.835  1.00  0.39           C  
ATOM   1783  O   LEU A 227      -9.026 -31.762 -32.794  1.00  0.40           O  
ATOM   1784  CG  LEU A 227      -6.587 -30.087 -29.660  1.00  0.37           C  
ATOM   1785  CD1 LEU A 227      -5.881 -28.796 -30.062  1.00  0.34           C  
ATOM   1786  CD2 LEU A 227      -7.487 -29.856 -28.451  1.00  0.38           C  
ATOM   1787  N   LYS A 228      -9.677 -33.255 -31.576  1.00  0.42           N  
ATOM   1788  CA  LYS A 228     -10.893 -33.581 -32.316  1.00  0.42           C  
ATOM   1789  C   LYS A 228     -12.131 -33.039 -31.608  1.00  0.42           C  
ATOM   1790  CB  LYS A 228     -11.018 -35.094 -32.505  1.00  0.38           C  
ATOM   1791  O   LYS A 228     -12.163 -32.958 -30.378  1.00  0.39           O  
ATOM   1792  CG  LYS A 228      -9.903 -35.708 -33.339  1.00  0.36           C  
ATOM   1793  CD  LYS A 228     -10.110 -37.204 -33.534  1.00  0.40           C  
ATOM   1794  CE  LYS A 228      -8.964 -37.831 -34.317  1.00  0.35           C  
ATOM   1795  NZ  LYS A 228      -9.125 -39.310 -34.446  1.00  0.36           N  
ATOM   1796  N   LYS A 229     -13.087 -32.310 -32.288  1.00  0.32           N  
ATOM   1797  CA  LYS A 229     -14.396 -31.957 -31.746  1.00  0.32           C  
ATOM   1798  C   LYS A 229     -14.939 -33.069 -30.854  1.00  0.32           C  
ATOM   1799  CB  LYS A 229     -15.384 -31.663 -32.877  1.00  0.29           C  
ATOM   1800  O   LYS A 229     -15.019 -34.226 -31.273  1.00  0.30           O  
ATOM   1801  CG  LYS A 229     -16.698 -31.055 -32.408  1.00  0.28           C  
ATOM   1802  CD  LYS A 229     -17.586 -30.669 -33.584  1.00  0.34           C  
ATOM   1803  CE  LYS A 229     -18.894 -30.046 -33.117  1.00  0.27           C  
ATOM   1804  NZ  LYS A 229     -19.707 -29.539 -34.263  1.00  0.28           N  
ATOM   1805  N   GLY A 230     -15.173 -32.698 -29.521  1.00  0.33           N  
ATOM   1806  CA  GLY A 230     -15.680 -33.585 -28.487  1.00  0.33           C  
ATOM   1807  C   GLY A 230     -14.587 -34.163 -27.608  1.00  0.33           C  
ATOM   1808  O   GLY A 230     -14.872 -34.801 -26.592  1.00  0.31           O  
ATOM   1809  N   THR A 231     -13.262 -34.094 -27.951  1.00  0.37           N  
ATOM   1810  CA  THR A 231     -12.173 -34.504 -27.071  1.00  0.38           C  
ATOM   1811  C   THR A 231     -12.167 -33.669 -25.793  1.00  0.37           C  
ATOM   1812  CB  THR A 231     -10.809 -34.381 -27.774  1.00  0.35           C  
ATOM   1813  O   THR A 231     -12.044 -32.443 -25.847  1.00  0.36           O  
ATOM   1814  CG2 THR A 231      -9.697 -34.989 -26.926  1.00  0.32           C  
ATOM   1815  OG1 THR A 231     -10.864 -35.064 -29.032  1.00  0.32           O  
ATOM   1816  N   ARG A 232     -12.619 -34.242 -24.662  1.00  0.32           N  
ATOM   1817  CA  ARG A 232     -12.649 -33.634 -23.336  1.00  0.32           C  
ATOM   1818  C   ARG A 232     -11.249 -33.567 -22.733  1.00  0.32           C  
ATOM   1819  CB  ARG A 232     -13.582 -34.413 -22.407  1.00  0.30           C  
ATOM   1820  O   ARG A 232     -10.952 -32.672 -21.939  1.00  0.30           O  
ATOM   1821  CG  ARG A 232     -15.059 -34.181 -22.683  1.00  0.28           C  
ATOM   1822  CD  ARG A 232     -15.940 -34.838 -21.629  1.00  0.30           C  
ATOM   1823  NE  ARG A 232     -17.359 -34.644 -21.915  1.00  0.26           N  
ATOM   1824  NH1 ARG A 232     -18.102 -35.732 -20.017  1.00  0.22           N  
ATOM   1825  NH2 ARG A 232     -19.608 -34.843 -21.498  1.00  0.17           N  
ATOM   1826  CZ  ARG A 232     -18.353 -35.074 -21.143  1.00  0.26           C  
ATOM   1827  N   TYR A 233     -10.367 -34.501 -23.237  1.00  0.38           N  
ATOM   1828  CA  TYR A 233      -9.019 -34.690 -22.712  1.00  0.40           C  
ATOM   1829  C   TYR A 233      -8.035 -34.999 -23.834  1.00  0.38           C  
ATOM   1830  CB  TYR A 233      -8.999 -35.817 -21.675  1.00  0.35           C  
ATOM   1831  O   TYR A 233      -8.272 -35.897 -24.646  1.00  0.36           O  
ATOM   1832  CG  TYR A 233      -7.668 -35.981 -20.982  1.00  0.33           C  
ATOM   1833  CD1 TYR A 233      -6.754 -36.943 -21.407  1.00  0.28           C  
ATOM   1834  CD2 TYR A 233      -7.322 -35.176 -19.902  1.00  0.32           C  
ATOM   1835  CE1 TYR A 233      -5.527 -37.100 -20.770  1.00  0.31           C  
ATOM   1836  CE2 TYR A 233      -6.098 -35.324 -19.259  1.00  0.34           C  
ATOM   1837  OH  TYR A 233      -3.995 -36.437 -19.066  1.00  0.24           O  
ATOM   1838  CZ  TYR A 233      -5.209 -36.286 -19.699  1.00  0.29           C  
ATOM   1839  N   VAL A 234      -7.070 -34.257 -23.957  1.00  0.45           N  
ATOM   1840  CA  VAL A 234      -5.896 -34.546 -24.774  1.00  0.46           C  
ATOM   1841  C   VAL A 234      -4.746 -35.009 -23.882  1.00  0.46           C  
ATOM   1842  CB  VAL A 234      -5.465 -33.315 -25.603  1.00  0.44           C  
ATOM   1843  O   VAL A 234      -4.151 -34.206 -23.159  1.00  0.46           O  
ATOM   1844  CG1 VAL A 234      -4.289 -33.664 -26.515  1.00  0.39           C  
ATOM   1845  CG2 VAL A 234      -6.641 -32.785 -26.421  1.00  0.40           C  
ATOM   1846  N   ALA A 235      -4.448 -36.392 -23.818  1.00  0.54           N  
ATOM   1847  CA  ALA A 235      -3.414 -36.989 -22.976  1.00  0.54           C  
ATOM   1848  C   ALA A 235      -2.067 -36.306 -23.194  1.00  0.54           C  
ATOM   1849  CB  ALA A 235      -3.300 -38.486 -23.255  1.00  0.51           C  
ATOM   1850  O   ALA A 235      -1.324 -36.066 -22.239  1.00  0.53           O  
ATOM   1851  N   GLU A 236      -1.827 -35.951 -24.489  1.00  0.54           N  
ATOM   1852  CA  GLU A 236      -0.573 -35.358 -24.944  1.00  0.53           C  
ATOM   1853  C   GLU A 236      -0.319 -34.016 -24.264  1.00  0.53           C  
ATOM   1854  CB  GLU A 236      -0.581 -35.184 -26.465  1.00  0.51           C  
ATOM   1855  O   GLU A 236       0.831 -33.597 -24.118  1.00  0.51           O  
ATOM   1856  CG  GLU A 236      -0.620 -36.497 -27.234  1.00  0.48           C  
ATOM   1857  CD  GLU A 236      -2.023 -37.063 -27.385  1.00  0.48           C  
ATOM   1858  OE1 GLU A 236      -2.981 -36.463 -26.846  1.00  0.54           O  
ATOM   1859  OE2 GLU A 236      -2.165 -38.116 -28.045  1.00  0.50           O  
ATOM   1860  N   LEU A 237      -1.574 -33.429 -23.773  1.00  0.46           N  
ATOM   1861  CA  LEU A 237      -1.455 -32.178 -23.032  1.00  0.47           C  
ATOM   1862  C   LEU A 237      -1.180 -32.444 -21.556  1.00  0.47           C  
ATOM   1863  CB  LEU A 237      -2.730 -31.343 -23.182  1.00  0.45           C  
ATOM   1864  O   LEU A 237      -0.772 -31.540 -20.823  1.00  0.46           O  
ATOM   1865  CG  LEU A 237      -2.971 -30.716 -24.557  1.00  0.45           C  
ATOM   1866  CD1 LEU A 237      -4.312 -29.989 -24.579  1.00  0.42           C  
ATOM   1867  CD2 LEU A 237      -1.836 -29.765 -24.918  1.00  0.44           C  
ATOM   1868  N   ALA A 238      -1.358 -33.685 -20.981  1.00  0.47           N  
ATOM   1869  CA  ALA A 238      -1.240 -33.975 -19.555  1.00  0.46           C  
ATOM   1870  C   ALA A 238       0.141 -33.592 -19.030  1.00  0.47           C  
ATOM   1871  CB  ALA A 238      -1.517 -35.452 -19.287  1.00  0.44           C  
ATOM   1872  O   ALA A 238       0.263 -33.011 -17.949  1.00  0.45           O  
ATOM   1873  N   LYS A 239       1.206 -33.884 -19.853  1.00  0.52           N  
ATOM   1874  CA  LYS A 239       2.591 -33.638 -19.464  1.00  0.51           C  
ATOM   1875  C   LYS A 239       2.900 -32.144 -19.446  1.00  0.51           C  
ATOM   1876  CB  LYS A 239       3.551 -34.360 -20.412  1.00  0.49           C  
ATOM   1877  O   LYS A 239       3.935 -31.725 -18.922  1.00  0.49           O  
ATOM   1878  CG  LYS A 239       3.586 -33.780 -21.818  1.00  0.48           C  
ATOM   1879  CD  LYS A 239       4.490 -34.592 -22.736  1.00  0.49           C  
ATOM   1880  CE  LYS A 239       4.515 -34.020 -24.147  1.00  0.46           C  
ATOM   1881  NZ  LYS A 239       5.459 -34.768 -25.031  1.00  0.45           N  
ATOM   1882  N   TYR A 240       1.945 -31.413 -19.974  1.00  0.45           N  
ATOM   1883  CA  TYR A 240       2.016 -29.957 -19.946  1.00  0.45           C  
ATOM   1884  C   TYR A 240       1.073 -29.385 -18.894  1.00  0.45           C  
ATOM   1885  CB  TYR A 240       1.678 -29.375 -21.322  1.00  0.44           C  
ATOM   1886  O   TYR A 240       0.811 -28.180 -18.875  1.00  0.43           O  
ATOM   1887  CG  TYR A 240       2.585 -29.861 -22.426  1.00  0.42           C  
ATOM   1888  CD1 TYR A 240       3.893 -29.392 -22.537  1.00  0.40           C  
ATOM   1889  CD2 TYR A 240       2.138 -30.788 -23.361  1.00  0.41           C  
ATOM   1890  CE1 TYR A 240       4.732 -29.835 -23.554  1.00  0.42           C  
ATOM   1891  CE2 TYR A 240       2.968 -31.238 -24.382  1.00  0.42           C  
ATOM   1892  OH  TYR A 240       5.088 -31.199 -25.478  1.00  0.34           O  
ATOM   1893  CZ  TYR A 240       4.262 -30.757 -24.470  1.00  0.40           C  
ATOM   1894  N   ALA A 241       0.306 -30.198 -18.146  1.00  0.36           N  
ATOM   1895  CA  ALA A 241      -0.413 -29.753 -16.955  1.00  0.36           C  
ATOM   1896  C   ALA A 241       0.456 -28.836 -16.100  1.00  0.36           C  
ATOM   1897  CB  ALA A 241      -0.880 -30.954 -16.136  1.00  0.34           C  
ATOM   1898  O   ALA A 241       1.607 -29.163 -15.801  1.00  0.35           O  
ATOM   1899  N   GLY A 242      -0.070 -27.551 -16.022  1.00  0.36           N  
ATOM   1900  CA  GLY A 242       0.619 -26.473 -15.330  1.00  0.36           C  
ATOM   1901  C   GLY A 242       1.494 -25.639 -16.246  1.00  0.35           C  
ATOM   1902  O   GLY A 242       2.039 -24.614 -15.829  1.00  0.34           O  
ATOM   1903  N   SER A 243       1.613 -25.933 -17.603  1.00  0.35           N  
ATOM   1904  CA  SER A 243       2.434 -25.247 -18.596  1.00  0.35           C  
ATOM   1905  C   SER A 243       1.570 -24.541 -19.635  1.00  0.34           C  
ATOM   1906  CB  SER A 243       3.374 -26.235 -19.289  1.00  0.33           C  
ATOM   1907  O   SER A 243       0.428 -24.939 -19.875  1.00  0.32           O  
ATOM   1908  OG  SER A 243       4.121 -26.972 -18.336  1.00  0.27           O  
ATOM   1909  N   PHE A 244       1.816 -23.273 -20.102  1.00  0.33           N  
ATOM   1910  CA  PHE A 244       1.278 -22.615 -21.287  1.00  0.36           C  
ATOM   1911  C   PHE A 244       1.838 -23.244 -22.557  1.00  0.33           C  
ATOM   1912  CB  PHE A 244       1.593 -21.116 -21.260  1.00  0.32           C  
ATOM   1913  O   PHE A 244       3.055 -23.374 -22.707  1.00  0.32           O  
ATOM   1914  CG  PHE A 244       0.627 -20.278 -22.053  1.00  0.30           C  
ATOM   1915  CD1 PHE A 244       0.934 -19.876 -23.347  1.00  0.30           C  
ATOM   1916  CD2 PHE A 244      -0.589 -19.893 -21.504  1.00  0.32           C  
ATOM   1917  CE1 PHE A 244       0.041 -19.101 -24.084  1.00  0.31           C  
ATOM   1918  CE2 PHE A 244      -1.486 -19.118 -22.234  1.00  0.32           C  
ATOM   1919  CZ  PHE A 244      -1.169 -18.722 -23.523  1.00  0.32           C  
ATOM   1920  N   ILE A 245       0.970 -23.955 -23.342  1.00  0.29           N  
ATOM   1921  CA  ILE A 245       1.275 -24.430 -24.687  1.00  0.29           C  
ATOM   1922  C   ILE A 245       0.941 -23.343 -25.707  1.00  0.29           C  
ATOM   1923  CB  ILE A 245       0.504 -25.728 -25.016  1.00  0.27           C  
ATOM   1924  O   ILE A 245      -0.179 -22.828 -25.730  1.00  0.27           O  
ATOM   1925  CG1 ILE A 245       0.676 -26.752 -23.887  1.00  0.25           C  
ATOM   1926  CG2 ILE A 245       0.969 -26.307 -26.356  1.00  0.25           C  
ATOM   1927  CD1 ILE A 245      -0.116 -28.036 -24.090  1.00  0.24           C  
ATOM   1928  N   LYS A 246       1.949 -22.649 -26.350  1.00  0.31           N  
ATOM   1929  CA  LYS A 246       1.896 -21.890 -27.596  1.00  0.32           C  
ATOM   1930  C   LYS A 246       1.753 -22.817 -28.799  1.00  0.31           C  
ATOM   1931  CB  LYS A 246       3.145 -21.021 -27.749  1.00  0.30           C  
ATOM   1932  O   LYS A 246       2.633 -23.638 -29.064  1.00  0.29           O  
ATOM   1933  CG  LYS A 246       2.864 -19.618 -28.265  1.00  0.28           C  
ATOM   1934  CD  LYS A 246       4.124 -18.761 -28.269  1.00  0.32           C  
ATOM   1935  CE  LYS A 246       3.843 -17.355 -28.782  1.00  0.30           C  
ATOM   1936  NZ  LYS A 246       5.048 -16.478 -28.683  1.00  0.32           N  
ATOM   1937  N   VAL A 247       0.561 -23.075 -29.419  1.00  0.27           N  
ATOM   1938  CA  VAL A 247       0.357 -23.814 -30.661  1.00  0.28           C  
ATOM   1939  C   VAL A 247       0.333 -22.845 -31.840  1.00  0.27           C  
ATOM   1940  CB  VAL A 247      -0.948 -24.640 -30.622  1.00  0.25           C  
ATOM   1941  O   VAL A 247      -0.395 -21.850 -31.819  1.00  0.26           O  
ATOM   1942  CG1 VAL A 247      -1.026 -25.582 -31.823  1.00  0.23           C  
ATOM   1943  CG2 VAL A 247      -1.044 -25.425 -29.316  1.00  0.24           C  
ATOM   1944  N   PHE A 248       1.458 -22.745 -32.838  1.00  0.28           N  
ATOM   1945  CA  PHE A 248       1.758 -22.141 -34.131  1.00  0.30           C  
ATOM   1946  C   PHE A 248       1.243 -23.014 -35.269  1.00  0.28           C  
ATOM   1947  CB  PHE A 248       3.265 -21.915 -34.283  1.00  0.27           C  
ATOM   1948  O   PHE A 248       1.401 -24.236 -35.242  1.00  0.27           O  
ATOM   1949  CG  PHE A 248       3.849 -20.995 -33.245  1.00  0.25           C  
ATOM   1950  CD1 PHE A 248       3.878 -19.621 -33.451  1.00  0.24           C  
ATOM   1951  CD2 PHE A 248       4.369 -21.504 -32.063  1.00  0.26           C  
ATOM   1952  CE1 PHE A 248       4.418 -18.767 -32.492  1.00  0.26           C  
ATOM   1953  CE2 PHE A 248       4.910 -20.657 -31.100  1.00  0.27           C  
ATOM   1954  CZ  PHE A 248       4.935 -19.289 -31.317  1.00  0.25           C  
ATOM   1955  N   ASP A 249       0.257 -22.634 -36.102  1.00  0.25           N  
ATOM   1956  CA  ASP A 249       0.203 -23.069 -37.494  1.00  0.26           C  
ATOM   1957  C   ASP A 249       1.070 -22.179 -38.382  1.00  0.25           C  
ATOM   1958  CB  ASP A 249      -1.241 -23.070 -38.001  1.00  0.23           C  
ATOM   1959  O   ASP A 249       1.113 -20.961 -38.196  1.00  0.24           O  
ATOM   1960  CG  ASP A 249      -1.339 -23.179 -39.512  1.00  0.23           C  
ATOM   1961  OD1 ASP A 249      -0.290 -23.212 -40.191  1.00  0.17           O  
ATOM   1962  OD2 ASP A 249      -2.476 -23.229 -40.029  1.00  0.14           O  
ATOM   1963  N   SER A 250       2.246 -22.714 -38.904  1.00  0.27           N  
ATOM   1964  CA  SER A 250       3.290 -22.345 -39.855  1.00  0.27           C  
ATOM   1965  C   SER A 250       2.709 -21.601 -41.053  1.00  0.27           C  
ATOM   1966  CB  SER A 250       4.045 -23.587 -40.332  1.00  0.25           C  
ATOM   1967  O   SER A 250       3.405 -20.814 -41.698  1.00  0.25           O  
ATOM   1968  OG  SER A 250       3.162 -24.501 -40.959  1.00  0.21           O  
ATOM   1969  N   ASN A 251       1.274 -21.570 -41.264  1.00  0.27           N  
ATOM   1970  CA  ASN A 251       0.914 -20.941 -42.530  1.00  0.27           C  
ATOM   1971  C   ASN A 251      -0.360 -20.110 -42.401  1.00  0.27           C  
ATOM   1972  CB  ASN A 251       0.750 -21.996 -43.626  1.00  0.24           C  
ATOM   1973  O   ASN A 251      -0.571 -19.167 -43.166  1.00  0.25           O  
ATOM   1974  CG  ASN A 251       2.078 -22.517 -44.138  1.00  0.24           C  
ATOM   1975  ND2 ASN A 251       2.066 -23.719 -44.703  1.00  0.17           N  
ATOM   1976  OD1 ASN A 251       3.107 -21.846 -44.026  1.00  0.25           O  
ATOM   1977  N   THR A 252      -0.991 -19.951 -41.098  1.00  0.25           N  
ATOM   1978  CA  THR A 252      -2.267 -19.305 -40.811  1.00  0.27           C  
ATOM   1979  C   THR A 252      -2.404 -19.018 -39.318  1.00  0.25           C  
ATOM   1980  CB  THR A 252      -3.450 -20.172 -41.281  1.00  0.23           C  
ATOM   1981  O   THR A 252      -2.081 -19.868 -38.485  1.00  0.24           O  
ATOM   1982  CG2 THR A 252      -3.724 -19.968 -42.767  1.00  0.10           C  
ATOM   1983  OG1 THR A 252      -3.146 -21.552 -41.046  1.00  0.13           O  
ATOM   1984  N   LYS A 253      -1.830 -17.819 -38.837  1.00  0.26           N  
ATOM   1985  CA  LYS A 253      -1.951 -16.728 -37.874  1.00  0.25           C  
ATOM   1986  C   LYS A 253      -2.916 -17.093 -36.749  1.00  0.26           C  
ATOM   1987  CB  LYS A 253      -2.416 -15.448 -38.569  1.00  0.24           C  
ATOM   1988  O   LYS A 253      -4.074 -16.669 -36.755  1.00  0.25           O  
ATOM   1989  CG  LYS A 253      -1.422 -14.897 -39.581  1.00  0.23           C  
ATOM   1990  CD  LYS A 253      -1.904 -13.581 -40.177  1.00  0.26           C  
ATOM   1991  CE  LYS A 253      -0.939 -13.059 -41.234  1.00  0.21           C  
ATOM   1992  NZ  LYS A 253      -1.419 -11.780 -41.839  1.00  0.21           N  
ATOM   1993  N   VAL A 254      -3.002 -18.370 -36.371  1.00  0.23           N  
ATOM   1994  CA  VAL A 254      -3.777 -18.697 -35.179  1.00  0.24           C  
ATOM   1995  C   VAL A 254      -2.913 -18.510 -33.934  1.00  0.23           C  
ATOM   1996  CB  VAL A 254      -4.324 -20.140 -35.237  1.00  0.22           C  
ATOM   1997  O   VAL A 254      -1.871 -19.153 -33.791  1.00  0.23           O  
ATOM   1998  CG1 VAL A 254      -5.306 -20.392 -34.093  1.00  0.12           C  
ATOM   1999  CG2 VAL A 254      -4.992 -20.404 -36.585  1.00  0.12           C  
ATOM   2000  N   GLY A 255      -2.891 -17.151 -33.519  1.00  0.26           N  
ATOM   2001  CA  GLY A 255      -2.821 -16.581 -32.183  1.00  0.25           C  
ATOM   2002  C   GLY A 255      -1.686 -15.589 -32.016  1.00  0.26           C  
ATOM   2003  O   GLY A 255      -1.430 -15.110 -30.909  1.00  0.25           O  
ATOM   2004  N   ASN A 256      -1.099 -15.019 -33.071  1.00  0.24           N  
ATOM   2005  CA  ASN A 256      -0.154 -13.918 -33.224  1.00  0.25           C  
ATOM   2006  C   ASN A 256      -0.818 -12.569 -32.961  1.00  0.24           C  
ATOM   2007  CB  ASN A 256       0.473 -13.939 -34.619  1.00  0.23           C  
ATOM   2008  O   ASN A 256      -1.964 -12.349 -33.357  1.00  0.24           O  
ATOM   2009  CG  ASN A 256       1.987 -13.984 -34.578  1.00  0.22           C  
ATOM   2010  ND2 ASN A 256       2.605 -14.204 -35.733  1.00  0.14           N  
ATOM   2011  OD1 ASN A 256       2.597 -13.823 -33.518  1.00  0.13           O  
ATOM   2012  N   ARG A 257      -0.497 -11.943 -31.738  1.00  0.29           N  
ATOM   2013  CA  ARG A 257      -0.465 -10.488 -31.622  1.00  0.29           C  
ATOM   2014  C   ARG A 257      -0.778  -9.825 -32.959  1.00  0.29           C  
ATOM   2015  CB  ARG A 257       0.899 -10.019 -31.111  1.00  0.27           C  
ATOM   2016  O   ARG A 257      -0.077 -10.048 -33.948  1.00  0.27           O  
ATOM   2017  CG  ARG A 257       0.924  -9.702 -29.624  1.00  0.25           C  
ATOM   2018  CD  ARG A 257       2.254  -9.095 -29.199  1.00  0.29           C  
ATOM   2019  NE  ARG A 257       2.287  -8.819 -27.766  1.00  0.22           N  
ATOM   2020  NH1 ARG A 257       4.317  -7.718 -27.815  1.00  0.23           N  
ATOM   2021  NH2 ARG A 257       3.195  -7.974 -25.833  1.00  0.20           N  
ATOM   2022  CZ  ARG A 257       3.267  -8.171 -27.141  1.00  0.23           C  
ATOM   2023  N   GLN A 258      -1.958  -9.898 -33.474  1.00  0.26           N  
ATOM   2024  CA  GLN A 258      -2.223  -8.872 -34.477  1.00  0.28           C  
ATOM   2025  C   GLN A 258      -1.668  -7.519 -34.038  1.00  0.26           C  
ATOM   2026  CB  GLN A 258      -3.723  -8.761 -34.749  1.00  0.24           C  
ATOM   2027  O   GLN A 258      -2.002  -7.026 -32.959  1.00  0.25           O  
ATOM   2028  CG  GLN A 258      -4.208  -9.642 -35.892  1.00  0.23           C  
ATOM   2029  CD  GLN A 258      -5.609  -9.289 -36.353  1.00  0.25           C  
ATOM   2030  NE2 GLN A 258      -6.010  -9.827 -37.500  1.00  0.14           N  
ATOM   2031  OE1 GLN A 258      -6.326  -8.538 -35.684  1.00  0.25           O  
ATOM   2032  N   SER A 259      -0.305  -7.420 -33.604  1.00  0.27           N  
ATOM   2033  CA  SER A 259       0.427  -6.287 -34.161  1.00  0.28           C  
ATOM   2034  C   SER A 259       1.933  -6.511 -34.086  1.00  0.27           C  
ATOM   2035  CB  SER A 259       0.057  -4.997 -33.428  1.00  0.25           C  
ATOM   2036  O   SER A 259       2.493  -6.639 -32.995  1.00  0.26           O  
ATOM   2037  OG  SER A 259       0.606  -4.986 -32.122  1.00  0.26           O  
ATOM   2038  N   GLU A 260       2.573  -7.550 -34.621  1.00  0.26           N  
ATOM   2039  CA  GLU A 260       3.841  -7.306 -35.301  1.00  0.26           C  
ATOM   2040  C   GLU A 260       3.909  -5.882 -35.847  1.00  0.26           C  
ATOM   2041  CB  GLU A 260       4.046  -8.314 -36.435  1.00  0.23           C  
ATOM   2042  O   GLU A 260       4.765  -5.571 -36.678  1.00  0.24           O  
ATOM   2043  CG  GLU A 260       4.385  -9.718 -35.955  1.00  0.23           C  
ATOM   2044  CD  GLU A 260       4.700 -10.680 -37.090  1.00  0.26           C  
ATOM   2045  OE1 GLU A 260       4.567 -10.289 -38.272  1.00  0.29           O  
ATOM   2046  OE2 GLU A 260       5.083 -11.834 -36.795  1.00  0.19           O  
ATOM   2047  N   ASN A 261       3.143  -4.855 -35.175  1.00  0.27           N  
ATOM   2048  CA  ASN A 261       3.706  -3.545 -35.482  1.00  0.28           C  
ATOM   2049  C   ASN A 261       4.472  -2.971 -34.293  1.00  0.27           C  
ATOM   2050  CB  ASN A 261       2.606  -2.577 -35.922  1.00  0.25           C  
ATOM   2051  O   ASN A 261       3.868  -2.554 -33.303  1.00  0.26           O  
ATOM   2052  CG  ASN A 261       3.133  -1.444 -36.780  1.00  0.24           C  
ATOM   2053  ND2 ASN A 261       2.236  -0.776 -37.496  1.00  0.15           N  
ATOM   2054  OD1 ASN A 261       4.336  -1.172 -36.800  1.00  0.22           O  
ATOM   2055  N   PRO A 262       5.632  -3.477 -33.748  1.00  0.27           N  
ATOM   2056  CA  PRO A 262       6.441  -2.563 -32.937  1.00  0.26           C  
ATOM   2057  C   PRO A 262       6.149  -1.094 -33.236  1.00  0.26           C  
ATOM   2058  CB  PRO A 262       7.877  -2.924 -33.325  1.00  0.24           C  
ATOM   2059  O   PRO A 262       6.399  -0.228 -32.394  1.00  0.25           O  
ATOM   2060  CG  PRO A 262       7.760  -3.557 -34.674  1.00  0.24           C  
ATOM   2061  CD  PRO A 262       6.406  -4.196 -34.786  1.00  0.27           C  
ATOM   2062  N   ASN A 263       5.439  -0.737 -34.333  1.00  0.24           N  
ATOM   2063  CA  ASN A 263       5.146   0.616 -34.794  1.00  0.26           C  
ATOM   2064  C   ASN A 263       3.665   0.951 -34.642  1.00  0.24           C  
ATOM   2065  CB  ASN A 263       5.583   0.793 -36.250  1.00  0.22           C  
ATOM   2066  O   ASN A 263       3.256   2.092 -34.864  1.00  0.23           O  
ATOM   2067  CG  ASN A 263       7.088   0.716 -36.421  1.00  0.20           C  
ATOM   2068  ND2 ASN A 263       7.529   0.237 -37.578  1.00  0.10           N  
ATOM   2069  OD1 ASN A 263       7.847   1.083 -35.520  1.00  0.09           O  
ATOM   2070  N   SER A 264       2.745   0.052 -34.332  1.00  0.27           N  
ATOM   2071  CA  SER A 264       1.415   0.520 -33.956  1.00  0.28           C  
ATOM   2072  C   SER A 264       1.339   0.827 -32.464  1.00  0.27           C  
ATOM   2073  CB  SER A 264       0.356  -0.520 -34.325  1.00  0.25           C  
ATOM   2074  O   SER A 264       1.754   0.015 -31.635  1.00  0.25           O  
ATOM   2075  OG  SER A 264       0.556  -1.721 -33.600  1.00  0.11           O  
ATOM   2076  N   GLY A 265       2.273   1.603 -31.902  1.00  0.28           N  
ATOM   2077  CA  GLY A 265       2.176   2.398 -30.688  1.00  0.28           C  
ATOM   2078  C   GLY A 265       1.123   1.888 -29.723  1.00  0.28           C  
ATOM   2079  O   GLY A 265       0.103   2.545 -29.504  1.00  0.27           O  
ATOM   2080  N   TRP A 266       0.803   0.617 -29.800  1.00  0.24           N  
ATOM   2081  CA  TRP A 266      -0.062   0.137 -28.728  1.00  0.32           C  
ATOM   2082  C   TRP A 266       0.654   0.194 -27.383  1.00  0.26           C  
ATOM   2083  CB  TRP A 266      -0.528  -1.294 -29.013  1.00  0.26           C  
ATOM   2084  O   TRP A 266       1.436  -0.700 -27.051  1.00  0.24           O  
ATOM   2085  CG  TRP A 266      -1.274  -1.446 -30.304  1.00  0.25           C  
ATOM   2086  CD1 TRP A 266      -0.739  -1.531 -31.560  1.00  0.08           C  
ATOM   2087  CD2 TRP A 266      -2.693  -1.526 -30.466  1.00  0.08           C  
ATOM   2088  CE2 TRP A 266      -2.949  -1.660 -31.849  1.00  0.08           C  
ATOM   2089  CE3 TRP A 266      -3.774  -1.499 -29.576  1.00  0.17           C  
ATOM   2090  NE1 TRP A 266      -1.741  -1.660 -32.493  1.00  0.18           N  
ATOM   2091  CH2 TRP A 266      -5.284  -1.736 -31.469  1.00  0.15           C  
ATOM   2092  CZ2 TRP A 266      -4.244  -1.766 -32.362  1.00  0.15           C  
ATOM   2093  CZ3 TRP A 266      -5.062  -1.605 -30.088  1.00  0.16           C  
ATOM   2094  N   ASP A 267       1.313   1.289 -27.047  1.00  0.29           N  
ATOM   2095  CA  ASP A 267       1.710   1.653 -25.690  1.00  0.31           C  
ATOM   2096  C   ASP A 267       0.662   1.208 -24.673  1.00  0.29           C  
ATOM   2097  CB  ASP A 267       1.938   3.163 -25.585  1.00  0.27           C  
ATOM   2098  O   ASP A 267      -0.468   1.700 -24.682  1.00  0.28           O  
ATOM   2099  CG  ASP A 267       3.395   3.556 -25.754  1.00  0.25           C  
ATOM   2100  OD1 ASP A 267       4.282   2.687 -25.610  1.00  0.12           O  
ATOM   2101  OD2 ASP A 267       3.659   4.746 -26.032  1.00  0.12           O  
ATOM   2102  N   MET A 268       0.400  -0.116 -24.406  1.00  0.28           N  
ATOM   2103  CA  MET A 268      -0.249  -1.035 -23.474  1.00  0.32           C  
ATOM   2104  C   MET A 268      -0.201  -0.490 -22.050  1.00  0.28           C  
ATOM   2105  CB  MET A 268       0.411  -2.413 -23.529  1.00  0.27           C  
ATOM   2106  O   MET A 268       0.881  -0.268 -21.503  1.00  0.27           O  
ATOM   2107  CG  MET A 268       0.250  -3.117 -24.867  1.00  0.26           C  
ATOM   2108  SD  MET A 268       0.530  -4.927 -24.747  1.00  0.20           S  
ATOM   2109  CE  MET A 268       2.034  -5.085 -25.749  1.00  0.26           C  
ATOM   2110  N   GLN A 269      -1.129   0.331 -21.617  1.00  0.32           N  
ATOM   2111  CA  GLN A 269      -1.151   0.787 -20.231  1.00  0.34           C  
ATOM   2112  C   GLN A 269      -1.837  -0.232 -19.326  1.00  0.33           C  
ATOM   2113  CB  GLN A 269      -1.852   2.142 -20.122  1.00  0.30           C  
ATOM   2114  O   GLN A 269      -3.055  -0.412 -19.398  1.00  0.32           O  
ATOM   2115  CG  GLN A 269      -1.070   3.291 -20.744  1.00  0.29           C  
ATOM   2116  CD  GLN A 269      -1.607   4.652 -20.343  1.00  0.32           C  
ATOM   2117  NE2 GLN A 269      -0.947   5.709 -20.802  1.00  0.25           N  
ATOM   2118  OE1 GLN A 269      -2.608   4.752 -19.626  1.00  0.34           O  
ATOM   2119  N   ASP A 270      -1.187  -1.283 -18.803  1.00  0.39           N  
ATOM   2120  CA  ASP A 270      -1.256  -2.418 -17.887  1.00  0.40           C  
ATOM   2121  C   ASP A 270      -1.474  -1.951 -16.450  1.00  0.39           C  
ATOM   2122  CB  ASP A 270       0.018  -3.260 -17.979  1.00  0.35           C  
ATOM   2123  O   ASP A 270      -0.884  -0.959 -16.017  1.00  0.37           O  
ATOM   2124  CG  ASP A 270       0.253  -3.830 -19.367  1.00  0.33           C  
ATOM   2125  OD1 ASP A 270      -0.730  -4.132 -20.077  1.00  0.32           O  
ATOM   2126  OD2 ASP A 270       1.432  -3.981 -19.753  1.00  0.31           O  
ATOM   2127  N   PHE A 271      -2.756  -2.309 -15.738  1.00  0.46           N  
ATOM   2128  CA  PHE A 271      -2.964  -1.785 -14.394  1.00  0.48           C  
ATOM   2129  C   PHE A 271      -2.222  -2.628 -13.363  1.00  0.47           C  
ATOM   2130  CB  PHE A 271      -4.458  -1.739 -14.058  1.00  0.42           C  
ATOM   2131  O   PHE A 271      -1.521  -2.091 -12.503  1.00  0.44           O  
ATOM   2132  CG  PHE A 271      -4.947  -0.375 -13.653  1.00  0.40           C  
ATOM   2133  CD1 PHE A 271      -4.946   0.011 -12.318  1.00  0.36           C  
ATOM   2134  CD2 PHE A 271      -5.410   0.521 -14.607  1.00  0.39           C  
ATOM   2135  CE1 PHE A 271      -5.398   1.273 -11.940  1.00  0.37           C  
ATOM   2136  CE2 PHE A 271      -5.864   1.784 -14.237  1.00  0.39           C  
ATOM   2137  CZ  PHE A 271      -5.858   2.158 -12.903  1.00  0.35           C  
ATOM   2138  N   PHE A 272      -2.314  -3.999 -13.324  1.00  0.57           N  
ATOM   2139  CA  PHE A 272      -1.717  -5.084 -12.554  1.00  0.55           C  
ATOM   2140  C   PHE A 272      -1.118  -6.138 -13.477  1.00  0.57           C  
ATOM   2141  CB  PHE A 272      -2.759  -5.726 -11.631  1.00  0.53           C  
ATOM   2142  O   PHE A 272      -1.840  -6.793 -14.231  1.00  0.54           O  
ATOM   2143  CG  PHE A 272      -3.205  -4.833 -10.505  1.00  0.49           C  
ATOM   2144  CD1 PHE A 272      -2.420  -4.679  -9.369  1.00  0.47           C  
ATOM   2145  CD2 PHE A 272      -4.410  -4.146 -10.584  1.00  0.50           C  
ATOM   2146  CE1 PHE A 272      -2.831  -3.853  -8.325  1.00  0.51           C  
ATOM   2147  CE2 PHE A 272      -4.827  -3.319  -9.545  1.00  0.52           C  
ATOM   2148  CZ  PHE A 272      -4.036  -3.174  -8.416  1.00  0.50           C  
ATOM   2149  N   ILE A 273       0.116  -6.234 -13.384  1.00  0.55           N  
ATOM   2150  CA  ILE A 273       0.839  -7.273 -14.109  1.00  0.56           C  
ATOM   2151  C   ILE A 273       1.329  -8.338 -13.131  1.00  0.56           C  
ATOM   2152  CB  ILE A 273       2.028  -6.686 -14.902  1.00  0.54           C  
ATOM   2153  O   ILE A 273       2.214  -8.079 -12.312  1.00  0.55           O  
ATOM   2154  CG1 ILE A 273       1.543  -5.595 -15.863  1.00  0.48           C  
ATOM   2155  CG2 ILE A 273       2.772  -7.791 -15.658  1.00  0.50           C  
ATOM   2156  CD1 ILE A 273       2.655  -4.944 -16.674  1.00  0.49           C  
ATOM   2157  N   ILE A 274       0.614  -9.427 -13.122  1.00  0.55           N  
ATOM   2158  CA  ILE A 274       1.033 -10.552 -12.294  1.00  0.55           C  
ATOM   2159  C   ILE A 274       2.314 -11.160 -12.860  1.00  0.56           C  
ATOM   2160  CB  ILE A 274      -0.074 -11.626 -12.198  1.00  0.53           C  
ATOM   2161  O   ILE A 274       2.334 -11.631 -13.999  1.00  0.54           O  
ATOM   2162  CG1 ILE A 274      -1.373 -11.008 -11.669  1.00  0.48           C  
ATOM   2163  CG2 ILE A 274       0.379 -12.791 -11.313  1.00  0.49           C  
ATOM   2164  CD1 ILE A 274      -2.532 -11.991 -11.574  1.00  0.49           C  
ATOM   2165  N   GLU A 275       3.242 -11.200 -12.079  1.00  0.58           N  
ATOM   2166  CA  GLU A 275       4.582 -11.701 -12.367  1.00  0.58           C  
ATOM   2167  C   GLU A 275       5.031 -12.713 -11.317  1.00  0.58           C  
ATOM   2168  CB  GLU A 275       5.583 -10.545 -12.445  1.00  0.55           C  
ATOM   2169  O   GLU A 275       4.493 -12.745 -10.208  1.00  0.57           O  
ATOM   2170  CG  GLU A 275       5.300  -9.562 -13.572  1.00  0.54           C  
ATOM   2171  CD  GLU A 275       6.347  -8.466 -13.689  1.00  0.56           C  
ATOM   2172  OE1 GLU A 275       7.115  -8.254 -12.723  1.00  0.59           O  
ATOM   2173  OE2 GLU A 275       6.399  -7.812 -14.755  1.00  0.55           O  
ATOM   2174  N   GLU A 276       5.973 -13.728 -11.676  1.00  0.55           N  
ATOM   2175  CA  GLU A 276       6.810 -14.562 -10.819  1.00  0.54           C  
ATOM   2176  C   GLU A 276       5.970 -15.322  -9.797  1.00  0.55           C  
ATOM   2177  CB  GLU A 276       7.865 -13.712 -10.105  1.00  0.48           C  
ATOM   2178  O   GLU A 276       6.395 -15.515  -8.656  1.00  0.52           O  
ATOM   2179  CG  GLU A 276       8.889 -13.088 -11.042  1.00  0.46           C  
ATOM   2180  CD  GLU A 276       9.938 -12.259 -10.318  1.00  0.47           C  
ATOM   2181  OE1 GLU A 276       9.960 -12.267  -9.066  1.00  0.53           O  
ATOM   2182  OE2 GLU A 276      10.743 -11.595 -11.008  1.00  0.52           O  
ATOM   2183  N   GLY A 277       4.675 -15.733 -10.190  1.00  0.58           N  
ATOM   2184  CA  GLY A 277       3.790 -16.524  -9.351  1.00  0.57           C  
ATOM   2185  C   GLY A 277       2.930 -15.681  -8.429  1.00  0.58           C  
ATOM   2186  O   GLY A 277       2.210 -16.215  -7.582  1.00  0.57           O  
ATOM   2187  N   GLY A 278       2.854 -14.386  -8.645  1.00  0.66           N  
ATOM   2188  CA  GLY A 278       1.903 -13.541  -7.941  1.00  0.65           C  
ATOM   2189  C   GLY A 278       0.459 -13.945  -8.173  1.00  0.65           C  
ATOM   2190  O   GLY A 278       0.150 -14.629  -9.151  1.00  0.62           O  
ATOM   2191  N   ARG A 279      -0.488 -13.494  -7.210  1.00  0.71           N  
ATOM   2192  CA  ARG A 279      -1.926 -13.731  -7.290  1.00  0.72           C  
ATOM   2193  C   ARG A 279      -2.708 -12.542  -6.742  1.00  0.71           C  
ATOM   2194  CB  ARG A 279      -2.305 -15.003  -6.530  1.00  0.69           C  
ATOM   2195  O   ARG A 279      -2.314 -11.943  -5.738  1.00  0.71           O  
ATOM   2196  CG  ARG A 279      -1.636 -16.261  -7.061  1.00  0.65           C  
ATOM   2197  CD  ARG A 279      -2.052 -17.496  -6.276  1.00  0.64           C  
ATOM   2198  NE  ARG A 279      -1.372 -18.696  -6.757  1.00  0.57           N  
ATOM   2199  NH1 ARG A 279      -2.626 -20.165  -5.490  1.00  0.48           N  
ATOM   2200  NH2 ARG A 279      -0.978 -20.955  -6.875  1.00  0.43           N  
ATOM   2201  CZ  ARG A 279      -1.660 -19.936  -6.373  1.00  0.58           C  
ATOM   2202  N   ILE A 280      -3.851 -12.263  -7.377  1.00  0.72           N  
ATOM   2203  CA  ILE A 280      -4.846 -11.353  -6.821  1.00  0.72           C  
ATOM   2204  C   ILE A 280      -6.119 -12.125  -6.481  1.00  0.72           C  
ATOM   2205  CB  ILE A 280      -5.165 -10.199  -7.798  1.00  0.70           C  
ATOM   2206  O   ILE A 280      -6.670 -12.831  -7.329  1.00  0.70           O  
ATOM   2207  CG1 ILE A 280      -3.890  -9.418  -8.136  1.00  0.71           C  
ATOM   2208  CG2 ILE A 280      -6.235  -9.274  -7.211  1.00  0.71           C  
ATOM   2209  CD1 ILE A 280      -4.101  -8.290  -9.137  1.00  0.69           C  
ATOM   2210  N   VAL A 281      -6.624 -11.998  -5.244  1.00  0.70           N  
ATOM   2211  CA  VAL A 281      -7.865 -12.598  -4.767  1.00  0.70           C  
ATOM   2212  C   VAL A 281      -8.703 -11.547  -4.043  1.00  0.71           C  
ATOM   2213  CB  VAL A 281      -7.593 -13.799  -3.832  1.00  0.69           C  
ATOM   2214  O   VAL A 281      -8.168 -10.557  -3.539  1.00  0.70           O  
ATOM   2215  CG1 VAL A 281      -6.863 -14.912  -4.582  1.00  0.66           C  
ATOM   2216  CG2 VAL A 281      -6.787 -13.353  -2.614  1.00  0.67           C  
ATOM   2217  N   GLY A 282     -10.149 -11.689  -4.028  1.00  0.71           N  
ATOM   2218  CA  GLY A 282     -11.067 -10.796  -3.340  1.00  0.71           C  
ATOM   2219  C   GLY A 282     -12.401 -10.651  -4.047  1.00  0.70           C  
ATOM   2220  O   GLY A 282     -12.582 -11.162  -5.154  1.00  0.67           O  
ATOM   2221  N   ASP A 283     -13.370 -10.046  -3.376  1.00  0.66           N  
ATOM   2222  CA  ASP A 283     -14.610  -9.538  -3.955  1.00  0.66           C  
ATOM   2223  C   ASP A 283     -14.418  -8.132  -4.519  1.00  0.66           C  
ATOM   2224  CB  ASP A 283     -15.729  -9.537  -2.911  1.00  0.64           C  
ATOM   2225  O   ASP A 283     -14.669  -7.141  -3.830  1.00  0.65           O  
ATOM   2226  CG  ASP A 283     -17.098  -9.263  -3.509  1.00  0.61           C  
ATOM   2227  OD1 ASP A 283     -17.220  -9.203  -4.752  1.00  0.62           O  
ATOM   2228  OD2 ASP A 283     -18.063  -9.103  -2.731  1.00  0.66           O  
ATOM   2229  N   ILE A 284     -13.799  -7.941  -5.625  1.00  0.71           N  
ATOM   2230  CA  ILE A 284     -13.322  -6.693  -6.212  1.00  0.70           C  
ATOM   2231  C   ILE A 284     -14.376  -6.136  -7.166  1.00  0.70           C  
ATOM   2232  CB  ILE A 284     -11.981  -6.892  -6.952  1.00  0.68           C  
ATOM   2233  O   ILE A 284     -14.813  -6.826  -8.090  1.00  0.68           O  
ATOM   2234  CG1 ILE A 284     -10.969  -7.598  -6.042  1.00  0.69           C  
ATOM   2235  CG2 ILE A 284     -11.432  -5.551  -7.445  1.00  0.69           C  
ATOM   2236  CD1 ILE A 284      -9.752  -8.144  -6.775  1.00  0.68           C  
ATOM   2237  N   THR A 285     -14.764  -4.881  -6.985  1.00  0.69           N  
ATOM   2238  CA  THR A 285     -15.504  -4.113  -7.980  1.00  0.68           C  
ATOM   2239  C   THR A 285     -14.551  -3.317  -8.867  1.00  0.69           C  
ATOM   2240  CB  THR A 285     -16.509  -3.156  -7.313  1.00  0.67           C  
ATOM   2241  O   THR A 285     -13.800  -2.471  -8.378  1.00  0.67           O  
ATOM   2242  CG2 THR A 285     -17.328  -2.404  -8.357  1.00  0.67           C  
ATOM   2243  OG1 THR A 285     -17.397  -3.911  -6.479  1.00  0.69           O  
ATOM   2244  N   TRP A 286     -14.551  -3.597 -10.108  1.00  0.64           N  
ATOM   2245  CA  TRP A 286     -13.835  -2.838 -11.128  1.00  0.67           C  
ATOM   2246  C   TRP A 286     -14.757  -1.828 -11.802  1.00  0.63           C  
ATOM   2247  CB  TRP A 286     -13.233  -3.778 -12.175  1.00  0.61           C  
ATOM   2248  O   TRP A 286     -15.671  -2.207 -12.539  1.00  0.60           O  
ATOM   2249  CG  TRP A 286     -12.316  -4.818 -11.605  1.00  0.57           C  
ATOM   2250  CD1 TRP A 286     -12.655  -6.072 -11.178  1.00  0.53           C  
ATOM   2251  CD2 TRP A 286     -10.906  -4.690 -11.395  1.00  0.54           C  
ATOM   2252  CE2 TRP A 286     -10.455  -5.907 -10.838  1.00  0.50           C  
ATOM   2253  CE3 TRP A 286      -9.980  -3.664 -11.625  1.00  0.56           C  
ATOM   2254  NE1 TRP A 286     -11.540  -6.732 -10.716  1.00  0.55           N  
ATOM   2255  CH2 TRP A 286      -8.230  -5.105 -10.742  1.00  0.53           C  
ATOM   2256  CZ2 TRP A 286      -9.115  -6.125 -10.507  1.00  0.59           C  
ATOM   2257  CZ3 TRP A 286      -8.647  -3.883 -11.295  1.00  0.49           C  
ATOM   2258  N   ASP A 287     -14.517  -0.511 -11.501  1.00  0.69           N  
ATOM   2259  CA  ASP A 287     -15.299   0.587 -12.059  1.00  0.68           C  
ATOM   2260  C   ASP A 287     -14.486   1.376 -13.083  1.00  0.68           C  
ATOM   2261  CB  ASP A 287     -15.789   1.518 -10.948  1.00  0.66           C  
ATOM   2262  O   ASP A 287     -13.541   2.081 -12.723  1.00  0.65           O  
ATOM   2263  CG  ASP A 287     -16.668   2.644 -11.462  1.00  0.64           C  
ATOM   2264  OD1 ASP A 287     -17.134   2.574 -12.619  1.00  0.68           O  
ATOM   2265  OD2 ASP A 287     -16.895   3.611 -10.703  1.00  0.69           O  
ATOM   2266  N   PHE A 288     -14.766   1.291 -14.338  1.00  0.62           N  
ATOM   2267  CA  PHE A 288     -14.092   1.991 -15.426  1.00  0.62           C  
ATOM   2268  C   PHE A 288     -14.814   3.289 -15.764  1.00  0.62           C  
ATOM   2269  CB  PHE A 288     -14.006   1.099 -16.668  1.00  0.59           C  
ATOM   2270  O   PHE A 288     -15.904   3.268 -16.340  1.00  0.60           O  
ATOM   2271  CG  PHE A 288     -13.202  -0.156 -16.460  1.00  0.57           C  
ATOM   2272  CD1 PHE A 288     -11.834  -0.170 -16.702  1.00  0.55           C  
ATOM   2273  CD2 PHE A 288     -13.815  -1.323 -16.022  1.00  0.56           C  
ATOM   2274  CE1 PHE A 288     -11.087  -1.330 -16.510  1.00  0.51           C  
ATOM   2275  CE2 PHE A 288     -13.075  -2.486 -15.828  1.00  0.51           C  
ATOM   2276  CZ  PHE A 288     -11.712  -2.488 -16.074  1.00  0.54           C  
ATOM   2277  N   LYS A 289     -14.199   4.291 -15.402  1.00  0.64           N  
ATOM   2278  CA  LYS A 289     -14.744   5.637 -15.552  1.00  0.64           C  
ATOM   2279  C   LYS A 289     -14.258   6.286 -16.845  1.00  0.64           C  
ATOM   2280  CB  LYS A 289     -14.363   6.507 -14.353  1.00  0.62           C  
ATOM   2281  O   LYS A 289     -13.167   5.976 -17.329  1.00  0.61           O  
ATOM   2282  CG  LYS A 289     -15.017   6.081 -13.047  1.00  0.59           C  
ATOM   2283  CD  LYS A 289     -14.836   7.135 -11.962  1.00  0.60           C  
ATOM   2284  CE  LYS A 289     -15.575   6.757 -10.685  1.00  0.58           C  
ATOM   2285  NZ  LYS A 289     -15.446   7.813  -9.637  1.00  0.53           N  
ATOM   2286  N   ASP A 290     -15.075   7.121 -17.481  1.00  0.60           N  
ATOM   2287  CA  ASP A 290     -14.792   8.010 -18.604  1.00  0.58           C  
ATOM   2288  C   ASP A 290     -14.335   7.221 -19.828  1.00  0.59           C  
ATOM   2289  CB  ASP A 290     -13.731   9.043 -18.217  1.00  0.55           C  
ATOM   2290  O   ASP A 290     -13.363   7.595 -20.487  1.00  0.55           O  
ATOM   2291  CG  ASP A 290     -14.170   9.945 -17.077  1.00  0.51           C  
ATOM   2292  OD1 ASP A 290     -15.342  10.378 -17.058  1.00  0.55           O  
ATOM   2293  OD2 ASP A 290     -13.334  10.229 -16.192  1.00  0.60           O  
ATOM   2294  N   VAL A 291     -14.949   6.101 -20.097  1.00  0.52           N  
ATOM   2295  CA  VAL A 291     -14.713   5.232 -21.246  1.00  0.52           C  
ATOM   2296  C   VAL A 291     -15.125   5.949 -22.529  1.00  0.52           C  
ATOM   2297  CB  VAL A 291     -15.477   3.896 -21.113  1.00  0.50           C  
ATOM   2298  O   VAL A 291     -16.301   6.271 -22.718  1.00  0.50           O  
ATOM   2299  CG1 VAL A 291     -15.135   2.961 -22.271  1.00  0.45           C  
ATOM   2300  CG2 VAL A 291     -15.160   3.231 -19.774  1.00  0.46           C  
ATOM   2301  N   THR A 292     -14.176   6.345 -23.326  1.00  0.47           N  
ATOM   2302  CA  THR A 292     -14.457   7.138 -24.518  1.00  0.47           C  
ATOM   2303  C   THR A 292     -14.500   6.253 -25.760  1.00  0.46           C  
ATOM   2304  CB  THR A 292     -13.405   8.247 -24.711  1.00  0.44           C  
ATOM   2305  O   THR A 292     -15.022   6.659 -26.800  1.00  0.44           O  
ATOM   2306  CG2 THR A 292     -13.479   9.277 -23.589  1.00  0.39           C  
ATOM   2307  OG1 THR A 292     -12.098   7.661 -24.721  1.00  0.38           O  
ATOM   2308  N   SER A 293     -13.897   5.015 -25.741  1.00  0.40           N  
ATOM   2309  CA  SER A 293     -13.783   4.156 -26.916  1.00  0.41           C  
ATOM   2310  C   SER A 293     -14.123   2.709 -26.577  1.00  0.39           C  
ATOM   2311  CB  SER A 293     -12.373   4.234 -27.502  1.00  0.37           C  
ATOM   2312  O   SER A 293     -14.046   2.303 -25.415  1.00  0.38           O  
ATOM   2313  OG  SER A 293     -11.420   3.717 -26.590  1.00  0.32           O  
ATOM   2314  N   GLY A 294     -14.959   1.924 -27.431  1.00  0.35           N  
ATOM   2315  CA  GLY A 294     -15.399   0.538 -27.415  1.00  0.35           C  
ATOM   2316  C   GLY A 294     -14.290  -0.436 -27.063  1.00  0.35           C  
ATOM   2317  O   GLY A 294     -13.370  -0.650 -27.854  1.00  0.34           O  
ATOM   2318  N   LEU A 295     -13.876  -0.377 -25.784  1.00  0.34           N  
ATOM   2319  CA  LEU A 295     -12.800  -1.182 -25.216  1.00  0.35           C  
ATOM   2320  C   LEU A 295     -13.157  -2.664 -25.245  1.00  0.34           C  
ATOM   2321  CB  LEU A 295     -12.505  -0.744 -23.778  1.00  0.32           C  
ATOM   2322  O   LEU A 295     -14.200  -3.067 -24.724  1.00  0.34           O  
ATOM   2323  CG  LEU A 295     -11.716   0.556 -23.614  1.00  0.30           C  
ATOM   2324  CD1 LEU A 295     -11.960   1.153 -22.232  1.00  0.27           C  
ATOM   2325  CD2 LEU A 295     -10.228   0.311 -23.841  1.00  0.29           C  
ATOM   2326  N   VAL A 296     -12.626  -3.465 -26.179  1.00  0.35           N  
ATOM   2327  CA  VAL A 296     -12.443  -4.899 -25.974  1.00  0.35           C  
ATOM   2328  C   VAL A 296     -11.382  -5.136 -24.902  1.00  0.35           C  
ATOM   2329  CB  VAL A 296     -12.045  -5.613 -27.285  1.00  0.33           C  
ATOM   2330  O   VAL A 296     -10.241  -4.690 -25.039  1.00  0.34           O  
ATOM   2331  CG1 VAL A 296     -11.976  -7.125 -27.077  1.00  0.29           C  
ATOM   2332  CG2 VAL A 296     -13.030  -5.269 -28.401  1.00  0.30           C  
ATOM   2333  N   ARG A 297     -11.776  -5.491 -23.762  1.00  0.39           N  
ATOM   2334  CA  ARG A 297     -10.931  -5.846 -22.626  1.00  0.40           C  
ATOM   2335  C   ARG A 297     -10.511  -7.310 -22.693  1.00  0.40           C  
ATOM   2336  CB  ARG A 297     -11.657  -5.568 -21.308  1.00  0.37           C  
ATOM   2337  O   ARG A 297     -11.357  -8.200 -22.804  1.00  0.39           O  
ATOM   2338  CG  ARG A 297     -12.024  -4.107 -21.103  1.00  0.35           C  
ATOM   2339  CD  ARG A 297     -12.707  -3.881 -19.761  1.00  0.40           C  
ATOM   2340  NE  ARG A 297     -13.285  -2.543 -19.670  1.00  0.34           N  
ATOM   2341  NH1 ARG A 297     -14.181  -2.849 -17.563  1.00  0.29           N  
ATOM   2342  NH2 ARG A 297     -14.455  -0.850 -18.650  1.00  0.25           N  
ATOM   2343  CZ  ARG A 297     -13.972  -2.084 -18.628  1.00  0.32           C  
ATOM   2344  N   ARG A 298      -9.301  -7.485 -23.082  1.00  0.35           N  
ATOM   2345  CA  ARG A 298      -8.695  -8.794 -23.301  1.00  0.37           C  
ATOM   2346  C   ARG A 298      -7.942  -9.263 -22.060  1.00  0.36           C  
ATOM   2347  CB  ARG A 298      -7.750  -8.755 -24.504  1.00  0.34           C  
ATOM   2348  O   ARG A 298      -7.149  -8.512 -21.488  1.00  0.34           O  
ATOM   2349  CG  ARG A 298      -8.419  -9.104 -25.824  1.00  0.32           C  
ATOM   2350  CD  ARG A 298      -7.415  -9.159 -26.967  1.00  0.37           C  
ATOM   2351  NE  ARG A 298      -8.042  -9.587 -28.215  1.00  0.33           N  
ATOM   2352  NH1 ARG A 298      -6.097  -9.510 -29.459  1.00  0.29           N  
ATOM   2353  NH2 ARG A 298      -8.070 -10.137 -30.444  1.00  0.25           N  
ATOM   2354  CZ  ARG A 298      -7.401  -9.744 -29.370  1.00  0.30           C  
ATOM   2355  N   LEU A 299      -8.365 -10.395 -21.469  1.00  0.36           N  
ATOM   2356  CA  LEU A 299      -7.569 -11.334 -20.687  1.00  0.37           C  
ATOM   2357  C   LEU A 299      -6.863 -12.336 -21.594  1.00  0.37           C  
ATOM   2358  CB  LEU A 299      -8.452 -12.075 -19.678  1.00  0.35           C  
ATOM   2359  O   LEU A 299      -7.512 -13.176 -22.222  1.00  0.36           O  
ATOM   2360  CG  LEU A 299      -9.119 -11.216 -18.603  1.00  0.34           C  
ATOM   2361  CD1 LEU A 299     -10.177 -12.025 -17.860  1.00  0.30           C  
ATOM   2362  CD2 LEU A 299      -8.078 -10.668 -17.633  1.00  0.32           C  
ATOM   2363  N   ASP A 300      -5.678 -12.065 -21.892  1.00  0.34           N  
ATOM   2364  CA  ASP A 300      -4.812 -12.992 -22.613  1.00  0.37           C  
ATOM   2365  C   ASP A 300      -3.783 -13.624 -21.678  1.00  0.35           C  
ATOM   2366  CB  ASP A 300      -4.105 -12.278 -23.767  1.00  0.34           C  
ATOM   2367  O   ASP A 300      -3.169 -12.931 -20.864  1.00  0.34           O  
ATOM   2368  CG  ASP A 300      -3.863 -13.181 -24.964  1.00  0.34           C  
ATOM   2369  OD1 ASP A 300      -4.183 -14.387 -24.893  1.00  0.33           O  
ATOM   2370  OD2 ASP A 300      -3.345 -12.682 -25.987  1.00  0.30           O  
ATOM   2371  N   LYS A 301      -3.725 -14.952 -21.620  1.00  0.35           N  
ATOM   2372  CA  LYS A 301      -2.701 -15.844 -21.083  1.00  0.36           C  
ATOM   2373  C   LYS A 301      -2.623 -15.738 -19.563  1.00  0.35           C  
ATOM   2374  CB  LYS A 301      -1.338 -15.529 -21.701  1.00  0.32           C  
ATOM   2375  O   LYS A 301      -1.530 -15.718 -18.992  1.00  0.33           O  
ATOM   2376  CG  LYS A 301      -1.282 -15.725 -23.209  1.00  0.31           C  
ATOM   2377  CD  LYS A 301       0.088 -15.365 -23.769  1.00  0.34           C  
ATOM   2378  CE  LYS A 301       0.110 -15.443 -25.289  1.00  0.29           C  
ATOM   2379  NZ  LYS A 301       1.406 -14.958 -25.851  1.00  0.31           N  
ATOM   2380  N   SER A 302      -3.818 -15.758 -18.904  1.00  0.33           N  
ATOM   2381  CA  SER A 302      -3.946 -15.454 -17.482  1.00  0.35           C  
ATOM   2382  C   SER A 302      -4.514 -16.641 -16.712  1.00  0.33           C  
ATOM   2383  CB  SER A 302      -4.836 -14.228 -17.274  1.00  0.32           C  
ATOM   2384  O   SER A 302      -5.152 -17.519 -17.296  1.00  0.32           O  
ATOM   2385  OG  SER A 302      -5.493 -13.873 -18.479  1.00  0.28           O  
ATOM   2386  N   TYR A 303      -3.969 -16.892 -15.490  1.00  0.36           N  
ATOM   2387  CA  TYR A 303      -4.632 -17.589 -14.393  1.00  0.39           C  
ATOM   2388  C   TYR A 303      -5.376 -16.608 -13.495  1.00  0.36           C  
ATOM   2389  CB  TYR A 303      -3.616 -18.385 -13.569  1.00  0.34           C  
ATOM   2390  O   TYR A 303      -4.758 -15.890 -12.704  1.00  0.35           O  
ATOM   2391  CG  TYR A 303      -3.155 -19.657 -14.239  1.00  0.33           C  
ATOM   2392  CD1 TYR A 303      -3.816 -20.863 -14.018  1.00  0.30           C  
ATOM   2393  CD2 TYR A 303      -2.057 -19.655 -15.093  1.00  0.32           C  
ATOM   2394  CE1 TYR A 303      -3.393 -22.038 -14.631  1.00  0.29           C  
ATOM   2395  CE2 TYR A 303      -1.625 -20.824 -15.711  1.00  0.32           C  
ATOM   2396  OH  TYR A 303      -1.876 -23.168 -16.085  1.00  0.21           O  
ATOM   2397  CZ  TYR A 303      -2.299 -22.008 -15.475  1.00  0.30           C  
ATOM   2398  N   LEU A 304      -6.578 -16.236 -13.874  1.00  0.41           N  
ATOM   2399  CA  LEU A 304      -7.364 -15.499 -12.891  1.00  0.42           C  
ATOM   2400  C   LEU A 304      -8.408 -16.402 -12.243  1.00  0.41           C  
ATOM   2401  CB  LEU A 304      -8.048 -14.295 -13.544  1.00  0.40           C  
ATOM   2402  O   LEU A 304      -9.040 -17.215 -12.922  1.00  0.40           O  
ATOM   2403  CG  LEU A 304      -7.197 -13.034 -13.700  1.00  0.39           C  
ATOM   2404  CD1 LEU A 304      -7.598 -12.276 -14.961  1.00  0.38           C  
ATOM   2405  CD2 LEU A 304      -7.330 -12.143 -12.469  1.00  0.39           C  
ATOM   2406  N   THR A 305      -8.407 -16.405 -10.890  1.00  0.44           N  
ATOM   2407  CA  THR A 305      -9.640 -16.692 -10.167  1.00  0.43           C  
ATOM   2408  C   THR A 305     -10.310 -15.401  -9.705  1.00  0.44           C  
ATOM   2409  CB  THR A 305      -9.377 -17.600  -8.951  1.00  0.42           C  
ATOM   2410  O   THR A 305      -9.759 -14.671  -8.877  1.00  0.42           O  
ATOM   2411  CG2 THR A 305     -10.674 -17.933  -8.222  1.00  0.38           C  
ATOM   2412  OG1 THR A 305      -8.765 -18.817  -9.395  1.00  0.36           O  
ATOM   2413  N   PHE A 306     -11.343 -15.015 -10.529  1.00  0.44           N  
ATOM   2414  CA  PHE A 306     -12.338 -14.150  -9.905  1.00  0.43           C  
ATOM   2415  C   PHE A 306     -13.301 -14.964  -9.047  1.00  0.44           C  
ATOM   2416  CB  PHE A 306     -13.116 -13.369 -10.969  1.00  0.42           C  
ATOM   2417  O   PHE A 306     -13.900 -15.930  -9.524  1.00  0.43           O  
ATOM   2418  CG  PHE A 306     -12.254 -12.465 -11.809  1.00  0.41           C  
ATOM   2419  CD1 PHE A 306     -11.910 -11.196 -11.361  1.00  0.38           C  
ATOM   2420  CD2 PHE A 306     -11.787 -12.887 -13.047  1.00  0.40           C  
ATOM   2421  CE1 PHE A 306     -11.113 -10.358 -12.137  1.00  0.39           C  
ATOM   2422  CE2 PHE A 306     -10.989 -12.055 -13.828  1.00  0.41           C  
ATOM   2423  CZ  PHE A 306     -10.654 -10.790 -13.372  1.00  0.40           C  
ATOM   2424  N   GLU A 307     -13.155 -14.706  -7.735  1.00  0.42           N  
ATOM   2425  CA  GLU A 307     -14.199 -15.160  -6.821  1.00  0.42           C  
ATOM   2426  C   GLU A 307     -14.934 -13.980  -6.193  1.00  0.42           C  
ATOM   2427  CB  GLU A 307     -13.606 -16.053  -5.728  1.00  0.39           C  
ATOM   2428  O   GLU A 307     -14.347 -13.211  -5.430  1.00  0.40           O  
ATOM   2429  CG  GLU A 307     -14.650 -16.790  -4.902  1.00  0.38           C  
ATOM   2430  CD  GLU A 307     -14.071 -17.933  -4.083  1.00  0.43           C  
ATOM   2431  OE1 GLU A 307     -12.830 -18.102  -4.071  1.00  0.49           O  
ATOM   2432  OE2 GLU A 307     -14.864 -18.665  -3.450  1.00  0.44           O  
ATOM   2433  N   GLY A 308     -16.187 -13.784  -6.743  1.00  0.38           N  
ATOM   2434  CA  GLY A 308     -17.021 -12.671  -6.318  1.00  0.37           C  
ATOM   2435  C   GLY A 308     -16.692 -11.373  -7.030  1.00  0.38           C  
ATOM   2436  O   GLY A 308     -15.938 -11.367  -8.004  1.00  0.36           O  
ATOM   2437  N   GLY A 309     -17.629 -10.361  -7.008  1.00  0.39           N  
ATOM   2438  CA  GLY A 309     -17.404  -8.980  -7.404  1.00  0.40           C  
ATOM   2439  C   GLY A 309     -18.213  -8.569  -8.620  1.00  0.38           C  
ATOM   2440  O   GLY A 309     -19.023  -9.348  -9.126  1.00  0.37           O  
ATOM   2441  N   ILE A 310     -18.106  -7.280  -8.988  1.00  0.35           N  
ATOM   2442  CA  ILE A 310     -18.869  -6.627 -10.046  1.00  0.35           C  
ATOM   2443  C   ILE A 310     -17.914  -5.997 -11.058  1.00  0.35           C  
ATOM   2444  CB  ILE A 310     -19.826  -5.557  -9.475  1.00  0.33           C  
ATOM   2445  O   ILE A 310     -16.970  -5.300 -10.679  1.00  0.34           O  
ATOM   2446  CG1 ILE A 310     -20.740  -6.172  -8.409  1.00  0.29           C  
ATOM   2447  CG2 ILE A 310     -20.648  -4.913 -10.595  1.00  0.28           C  
ATOM   2448  CD1 ILE A 310     -21.648  -5.166  -7.716  1.00  0.27           C  
ATOM   2449  N   PHE A 311     -18.017  -6.301 -12.376  1.00  0.42           N  
ATOM   2450  CA  PHE A 311     -17.505  -5.470 -13.459  1.00  0.45           C  
ATOM   2451  C   PHE A 311     -18.558  -4.468 -13.916  1.00  0.42           C  
ATOM   2452  CB  PHE A 311     -17.059  -6.338 -14.640  1.00  0.42           C  
ATOM   2453  O   PHE A 311     -19.616  -4.856 -14.418  1.00  0.42           O  
ATOM   2454  CG  PHE A 311     -15.765  -7.068 -14.402  1.00  0.42           C  
ATOM   2455  CD1 PHE A 311     -14.553  -6.507 -14.788  1.00  0.39           C  
ATOM   2456  CD2 PHE A 311     -15.759  -8.315 -13.791  1.00  0.41           C  
ATOM   2457  CE1 PHE A 311     -13.354  -7.180 -14.569  1.00  0.37           C  
ATOM   2458  CE2 PHE A 311     -14.565  -8.994 -13.569  1.00  0.40           C  
ATOM   2459  CZ  PHE A 311     -13.363  -8.425 -13.959  1.00  0.39           C  
ATOM   2460  N   LEU A 312     -18.337  -3.258 -13.636  1.00  0.33           N  
ATOM   2461  CA  LEU A 312     -19.191  -2.149 -14.045  1.00  0.35           C  
ATOM   2462  C   LEU A 312     -18.568  -1.382 -15.207  1.00  0.33           C  
ATOM   2463  CB  LEU A 312     -19.440  -1.201 -12.868  1.00  0.32           C  
ATOM   2464  O   LEU A 312     -17.393  -1.013 -15.153  1.00  0.32           O  
ATOM   2465  CG  LEU A 312     -20.389  -1.706 -11.780  1.00  0.31           C  
ATOM   2466  CD1 LEU A 312     -20.048  -1.063 -10.439  1.00  0.27           C  
ATOM   2467  CD2 LEU A 312     -21.838  -1.424 -12.160  1.00  0.30           C  
ATOM   2468  N   LEU A 313     -19.258  -1.240 -16.355  1.00  0.39           N  
ATOM   2469  CA  LEU A 313     -18.992  -0.208 -17.351  1.00  0.41           C  
ATOM   2470  C   LEU A 313     -19.815   1.045 -17.069  1.00  0.39           C  
ATOM   2471  CB  LEU A 313     -19.300  -0.728 -18.758  1.00  0.39           C  
ATOM   2472  O   LEU A 313     -21.044   1.021 -17.168  1.00  0.38           O  
ATOM   2473  CG  LEU A 313     -18.435  -1.887 -19.256  1.00  0.39           C  
ATOM   2474  CD1 LEU A 313     -19.059  -2.518 -20.496  1.00  0.36           C  
ATOM   2475  CD2 LEU A 313     -17.017  -1.408 -19.549  1.00  0.38           C  
ATOM   2476  N   SER A 314     -19.169   1.986 -16.599  1.00  0.36           N  
ATOM   2477  CA  SER A 314     -19.806   3.281 -16.382  1.00  0.36           C  
ATOM   2478  C   SER A 314     -19.241   4.340 -17.322  1.00  0.36           C  
ATOM   2479  CB  SER A 314     -19.629   3.729 -14.931  1.00  0.33           C  
ATOM   2480  O   SER A 314     -18.086   4.250 -17.744  1.00  0.34           O  
ATOM   2481  OG  SER A 314     -18.255   3.849 -14.605  1.00  0.33           O  
ATOM   2482  N   GLY A 315     -20.335   5.117 -18.069  1.00  0.40           N  
ATOM   2483  CA  GLY A 315     -20.041   6.256 -18.925  1.00  0.41           C  
ATOM   2484  C   GLY A 315     -20.811   6.234 -20.232  1.00  0.39           C  
ATOM   2485  O   GLY A 315     -21.889   5.643 -20.314  1.00  0.38           O  
ATOM   2486  N   ASN A 316     -20.337   7.048 -21.231  1.00  0.38           N  
ATOM   2487  CA  ASN A 316     -20.963   7.166 -22.543  1.00  0.39           C  
ATOM   2488  C   ASN A 316     -20.547   6.026 -23.468  1.00  0.37           C  
ATOM   2489  CB  ASN A 316     -20.626   8.516 -23.179  1.00  0.35           C  
ATOM   2490  O   ASN A 316     -19.532   6.122 -24.161  1.00  0.36           O  
ATOM   2491  CG  ASN A 316     -21.737   9.036 -24.070  1.00  0.33           C  
ATOM   2492  ND2 ASN A 316     -21.672  10.317 -24.413  1.00  0.30           N  
ATOM   2493  OD1 ASN A 316     -22.647   8.292 -24.447  1.00  0.33           O  
ATOM   2494  N   LEU A 317     -21.199   4.861 -23.456  1.00  0.37           N  
ATOM   2495  CA  LEU A 317     -20.955   3.696 -24.299  1.00  0.38           C  
ATOM   2496  C   LEU A 317     -21.437   3.946 -25.724  1.00  0.37           C  
ATOM   2497  CB  LEU A 317     -21.652   2.461 -23.722  1.00  0.35           C  
ATOM   2498  O   LEU A 317     -21.178   3.142 -26.622  1.00  0.35           O  
ATOM   2499  CG  LEU A 317     -21.148   1.971 -22.364  1.00  0.34           C  
ATOM   2500  CD1 LEU A 317     -22.021   0.828 -21.855  1.00  0.31           C  
ATOM   2501  CD2 LEU A 317     -19.690   1.535 -22.460  1.00  0.34           C  
ATOM   2502  N   SER A 318     -22.161   5.029 -26.009  1.00  0.38           N  
ATOM   2503  CA  SER A 318     -22.706   5.296 -27.336  1.00  0.40           C  
ATOM   2504  C   SER A 318     -21.593   5.521 -28.355  1.00  0.38           C  
ATOM   2505  CB  SER A 318     -23.630   6.514 -27.301  1.00  0.36           C  
ATOM   2506  O   SER A 318     -21.776   5.268 -29.548  1.00  0.36           O  
ATOM   2507  OG  SER A 318     -22.896   7.695 -27.023  1.00  0.31           O  
ATOM   2508  N   ALA A 319     -20.413   5.921 -27.918  1.00  0.38           N  
ATOM   2509  CA  ALA A 319     -19.277   6.176 -28.799  1.00  0.38           C  
ATOM   2510  C   ALA A 319     -18.537   4.883 -29.128  1.00  0.38           C  
ATOM   2511  CB  ALA A 319     -18.324   7.183 -28.160  1.00  0.35           C  
ATOM   2512  O   ALA A 319     -17.625   4.876 -29.959  1.00  0.36           O  
ATOM   2513  N   ALA A 320     -18.996   3.738 -28.739  1.00  0.36           N  
ATOM   2514  CA  ALA A 320     -18.428   2.395 -28.659  1.00  0.36           C  
ATOM   2515  C   ALA A 320     -18.934   1.517 -29.800  1.00  0.36           C  
ATOM   2516  CB  ALA A 320     -18.760   1.756 -27.313  1.00  0.34           C  
ATOM   2517  O   ALA A 320     -20.143   1.409 -30.019  1.00  0.35           O  
ATOM   2518  N   SER A 321     -18.624   1.706 -31.035  1.00  0.35           N  
ATOM   2519  CA  SER A 321     -18.306   0.631 -31.969  1.00  0.36           C  
ATOM   2520  C   SER A 321     -18.929   0.885 -33.338  1.00  0.36           C  
ATOM   2521  CB  SER A 321     -18.788  -0.714 -31.423  1.00  0.33           C  
ATOM   2522  O   SER A 321     -20.147   0.789 -33.499  1.00  0.35           O  
ATOM   2523  OG  SER A 321     -20.202  -0.791 -31.453  1.00  0.30           O  
ATOM   2524  N   THR A 322     -18.303   1.509 -34.202  1.00  0.34           N  
ATOM   2525  CA  THR A 322     -18.422   1.303 -35.641  1.00  0.35           C  
ATOM   2526  C   THR A 322     -17.355   0.333 -36.140  1.00  0.34           C  
ATOM   2527  CB  THR A 322     -18.307   2.635 -36.407  1.00  0.32           C  
ATOM   2528  O   THR A 322     -16.282   0.753 -36.576  1.00  0.33           O  
ATOM   2529  CG2 THR A 322     -19.540   3.505 -36.185  1.00  0.29           C  
ATOM   2530  OG1 THR A 322     -17.148   3.342 -35.951  1.00  0.29           O  
ATOM   2531  N   GLY A 323     -17.113  -0.891 -35.440  1.00  0.31           N  
ATOM   2532  CA  GLY A 323     -16.405  -2.053 -35.953  1.00  0.32           C  
ATOM   2533  C   GLY A 323     -16.352  -3.203 -34.965  1.00  0.31           C  
ATOM   2534  O   GLY A 323     -16.619  -3.020 -33.776  1.00  0.30           O  
ATOM   2535  N   ASP A 324     -16.648  -4.514 -35.429  1.00  0.31           N  
ATOM   2536  CA  ASP A 324     -16.636  -5.867 -34.882  1.00  0.33           C  
ATOM   2537  C   ASP A 324     -16.087  -5.879 -33.458  1.00  0.31           C  
ATOM   2538  CB  ASP A 324     -15.811  -6.799 -35.772  1.00  0.29           C  
ATOM   2539  O   ASP A 324     -15.911  -6.945 -32.863  1.00  0.30           O  
ATOM   2540  CG  ASP A 324     -16.629  -7.440 -36.879  1.00  0.28           C  
ATOM   2541  OD1 ASP A 324     -17.877  -7.407 -36.813  1.00  0.25           O  
ATOM   2542  OD2 ASP A 324     -16.021  -7.985 -37.825  1.00  0.18           O  
ATOM   2543  N   GLN A 325     -15.723  -4.709 -32.906  1.00  0.33           N  
ATOM   2544  CA  GLN A 325     -15.037  -4.625 -31.622  1.00  0.35           C  
ATOM   2545  C   GLN A 325     -16.032  -4.461 -30.476  1.00  0.34           C  
ATOM   2546  CB  GLN A 325     -14.039  -3.467 -31.620  1.00  0.32           C  
ATOM   2547  O   GLN A 325     -16.767  -3.472 -30.423  1.00  0.33           O  
ATOM   2548  CG  GLN A 325     -12.905  -3.631 -32.624  1.00  0.30           C  
ATOM   2549  CD  GLN A 325     -11.803  -2.605 -32.437  1.00  0.33           C  
ATOM   2550  NE2 GLN A 325     -10.723  -2.750 -33.197  1.00  0.28           N  
ATOM   2551  OE1 GLN A 325     -11.922  -1.689 -31.617  1.00  0.35           O  
ATOM   2552  N   THR A 326     -16.721  -5.591 -30.158  1.00  0.33           N  
ATOM   2553  CA  THR A 326     -17.635  -5.897 -29.063  1.00  0.35           C  
ATOM   2554  C   THR A 326     -17.170  -5.235 -27.769  1.00  0.33           C  
ATOM   2555  CB  THR A 326     -17.760  -7.417 -28.848  1.00  0.31           C  
ATOM   2556  O   THR A 326     -16.000  -5.342 -27.396  1.00  0.32           O  
ATOM   2557  CG2 THR A 326     -18.569  -8.065 -29.967  1.00  0.28           C  
ATOM   2558  OG1 THR A 326     -16.451  -7.999 -28.821  1.00  0.26           O  
ATOM   2559  N   THR A 327     -17.573  -3.951 -27.497  1.00  0.33           N  
ATOM   2560  CA  THR A 327     -17.549  -3.183 -26.257  1.00  0.34           C  
ATOM   2561  C   THR A 327     -17.821  -4.085 -25.057  1.00  0.33           C  
ATOM   2562  CB  THR A 327     -18.582  -2.040 -26.288  1.00  0.31           C  
ATOM   2563  O   THR A 327     -18.282  -3.617 -24.014  1.00  0.32           O  
ATOM   2564  CG2 THR A 327     -18.075  -0.863 -27.116  1.00  0.28           C  
ATOM   2565  OG1 THR A 327     -19.803  -2.523 -26.862  1.00  0.27           O  
ATOM   2566  N   GLY A 328     -17.486  -5.386 -25.204  1.00  0.34           N  
ATOM   2567  CA  GLY A 328     -17.684  -6.304 -24.093  1.00  0.33           C  
ATOM   2568  C   GLY A 328     -16.619  -6.180 -23.020  1.00  0.34           C  
ATOM   2569  O   GLY A 328     -15.517  -5.694 -23.284  1.00  0.33           O  
ATOM   2570  N   GLY A 329     -17.147  -6.017 -21.735  1.00  0.37           N  
ATOM   2571  CA  GLY A 329     -16.342  -5.966 -20.525  1.00  0.37           C  
ATOM   2572  C   GLY A 329     -14.992  -6.639 -20.678  1.00  0.37           C  
ATOM   2573  O   GLY A 329     -13.954  -5.974 -20.657  1.00  0.36           O  
ATOM   2574  N   ILE A 330     -14.908  -7.926 -20.502  1.00  0.41           N  
ATOM   2575  CA  ILE A 330     -13.727  -8.782 -20.469  1.00  0.41           C  
ATOM   2576  C   ILE A 330     -13.739  -9.725 -21.670  1.00  0.41           C  
ATOM   2577  CB  ILE A 330     -13.651  -9.589 -19.154  1.00  0.40           C  
ATOM   2578  O   ILE A 330     -14.675 -10.510 -21.842  1.00  0.40           O  
ATOM   2579  CG1 ILE A 330     -13.648  -8.645 -17.947  1.00  0.35           C  
ATOM   2580  CG2 ILE A 330     -12.414 -10.492 -19.146  1.00  0.36           C  
ATOM   2581  CD1 ILE A 330     -13.631  -9.359 -16.602  1.00  0.35           C  
ATOM   2582  N   LEU A 331     -12.957  -9.605 -22.494  1.00  0.41           N  
ATOM   2583  CA  LEU A 331     -12.491 -10.654 -23.395  1.00  0.41           C  
ATOM   2584  C   LEU A 331     -11.419 -11.508 -22.727  1.00  0.41           C  
ATOM   2585  CB  LEU A 331     -11.944 -10.046 -24.689  1.00  0.39           C  
ATOM   2586  O   LEU A 331     -10.316 -11.026 -22.455  1.00  0.39           O  
ATOM   2587  CG  LEU A 331     -11.509 -11.034 -25.772  1.00  0.38           C  
ATOM   2588  CD1 LEU A 331     -12.725 -11.734 -26.370  1.00  0.35           C  
ATOM   2589  CD2 LEU A 331     -10.709 -10.321 -26.857  1.00  0.36           C  
ATOM   2590  N   ILE A 332     -11.798 -12.674 -22.255  1.00  0.43           N  
ATOM   2591  CA  ILE A 332     -10.883 -13.731 -21.839  1.00  0.42           C  
ATOM   2592  C   ILE A 332     -10.435 -14.535 -23.057  1.00  0.43           C  
ATOM   2593  CB  ILE A 332     -11.534 -14.662 -20.791  1.00  0.42           C  
ATOM   2594  O   ILE A 332     -11.239 -15.237 -23.675  1.00  0.42           O  
ATOM   2595  CG1 ILE A 332     -12.067 -13.846 -19.608  1.00  0.37           C  
ATOM   2596  CG2 ILE A 332     -10.537 -15.725 -20.319  1.00  0.39           C  
ATOM   2597  CD1 ILE A 332     -12.759 -14.682 -18.541  1.00  0.36           C  
ATOM   2598  N   GLN A 333      -9.283 -14.306 -23.382  1.00  0.36           N  
ATOM   2599  CA  GLN A 333      -8.591 -15.047 -24.431  1.00  0.38           C  
ATOM   2600  C   GLN A 333      -7.350 -15.746 -23.884  1.00  0.36           C  
ATOM   2601  CB  GLN A 333      -8.204 -14.115 -25.581  1.00  0.35           C  
ATOM   2602  O   GLN A 333      -6.540 -15.131 -23.187  1.00  0.34           O  
ATOM   2603  CG  GLN A 333      -9.051 -14.297 -26.832  1.00  0.35           C  
ATOM   2604  CD  GLN A 333      -8.608 -13.404 -27.976  1.00  0.41           C  
ATOM   2605  NE2 GLN A 333      -9.160 -13.642 -29.162  1.00  0.35           N  
ATOM   2606  OE1 GLN A 333      -7.779 -12.507 -27.796  1.00  0.44           O  
ATOM   2607  N   ARG A 334      -7.241 -17.116 -24.149  1.00  0.38           N  
ATOM   2608  CA  ARG A 334      -6.071 -17.968 -23.967  1.00  0.39           C  
ATOM   2609  C   ARG A 334      -5.606 -17.958 -22.514  1.00  0.38           C  
ATOM   2610  CB  ARG A 334      -4.931 -17.521 -24.885  1.00  0.36           C  
ATOM   2611  O   ARG A 334      -4.404 -17.976 -22.241  1.00  0.36           O  
ATOM   2612  CG  ARG A 334      -5.251 -17.638 -26.366  1.00  0.35           C  
ATOM   2613  CD  ARG A 334      -4.105 -17.134 -27.232  1.00  0.38           C  
ATOM   2614  NE  ARG A 334      -4.043 -15.675 -27.250  1.00  0.37           N  
ATOM   2615  NH1 ARG A 334      -2.280 -15.562 -28.739  1.00  0.31           N  
ATOM   2616  NH2 ARG A 334      -3.210 -13.639 -27.907  1.00  0.29           N  
ATOM   2617  CZ  ARG A 334      -3.178 -14.962 -27.965  1.00  0.36           C  
ATOM   2618  N   SER A 335      -6.595 -17.943 -21.521  1.00  0.36           N  
ATOM   2619  CA  SER A 335      -6.416 -17.869 -20.075  1.00  0.38           C  
ATOM   2620  C   SER A 335      -7.120 -19.024 -19.371  1.00  0.36           C  
ATOM   2621  CB  SER A 335      -6.941 -16.537 -19.538  1.00  0.34           C  
ATOM   2622  O   SER A 335      -8.052 -19.616 -19.918  1.00  0.35           O  
ATOM   2623  OG  SER A 335      -6.553 -16.352 -18.187  1.00  0.29           O  
ATOM   2624  N   ARG A 336      -6.450 -19.651 -18.367  1.00  0.40           N  
ATOM   2625  CA  ARG A 336      -7.172 -20.352 -17.310  1.00  0.41           C  
ATOM   2626  C   ARG A 336      -7.779 -19.367 -16.316  1.00  0.40           C  
ATOM   2627  CB  ARG A 336      -6.245 -21.327 -16.581  1.00  0.38           C  
ATOM   2628  O   ARG A 336      -7.158 -19.036 -15.304  1.00  0.39           O  
ATOM   2629  CG  ARG A 336      -6.832 -22.718 -16.403  1.00  0.36           C  
ATOM   2630  CD  ARG A 336      -5.874 -23.646 -15.670  1.00  0.41           C  
ATOM   2631  NE  ARG A 336      -6.449 -24.974 -15.478  1.00  0.36           N  
ATOM   2632  NH1 ARG A 336      -4.675 -25.792 -14.246  1.00  0.29           N  
ATOM   2633  NH2 ARG A 336      -6.480 -27.132 -14.693  1.00  0.25           N  
ATOM   2634  CZ  ARG A 336      -5.867 -25.963 -14.806  1.00  0.33           C  
ATOM   2635  N   THR A 337      -8.816 -18.664 -16.719  1.00  0.45           N  
ATOM   2636  CA  THR A 337      -9.590 -17.833 -15.803  1.00  0.45           C  
ATOM   2637  C   THR A 337     -10.719 -18.638 -15.165  1.00  0.46           C  
ATOM   2638  CB  THR A 337     -10.176 -16.605 -16.523  1.00  0.44           C  
ATOM   2639  O   THR A 337     -11.455 -19.343 -15.858  1.00  0.45           O  
ATOM   2640  CG2 THR A 337     -10.905 -15.690 -15.545  1.00  0.40           C  
ATOM   2641  OG1 THR A 337      -9.113 -15.871 -17.145  1.00  0.36           O  
ATOM   2642  N   ILE A 338     -10.713 -18.800 -13.898  1.00  0.46           N  
ATOM   2643  CA  ILE A 338     -11.853 -19.165 -13.064  1.00  0.46           C  
ATOM   2644  C   ILE A 338     -12.607 -17.906 -12.642  1.00  0.47           C  
ATOM   2645  CB  ILE A 338     -11.409 -19.966 -11.819  1.00  0.44           C  
ATOM   2646  O   ILE A 338     -12.053 -17.042 -11.958  1.00  0.45           O  
ATOM   2647  CG1 ILE A 338     -10.627 -21.216 -12.240  1.00  0.38           C  
ATOM   2648  CG2 ILE A 338     -12.619 -20.340 -10.958  1.00  0.40           C  
ATOM   2649  CD1 ILE A 338     -10.047 -22.004 -11.074  1.00  0.39           C  
ATOM   2650  N   VAL A 339     -13.799 -17.718 -13.189  1.00  0.45           N  
ATOM   2651  CA  VAL A 339     -14.771 -16.733 -12.724  1.00  0.44           C  
ATOM   2652  C   VAL A 339     -15.846 -17.423 -11.887  1.00  0.45           C  
ATOM   2653  CB  VAL A 339     -15.419 -15.974 -13.903  1.00  0.44           C  
ATOM   2654  O   VAL A 339     -16.564 -18.294 -12.384  1.00  0.44           O  
ATOM   2655  CG1 VAL A 339     -16.313 -14.846 -13.393  1.00  0.39           C  
ATOM   2656  CG2 VAL A 339     -14.343 -15.426 -14.839  1.00  0.41           C  
ATOM   2657  N   LYS A 340     -15.794 -17.154 -10.570  1.00  0.41           N  
ATOM   2658  CA  LYS A 340     -16.810 -17.598  -9.620  1.00  0.43           C  
ATOM   2659  C   LYS A 340     -17.557 -16.410  -9.019  1.00  0.42           C  
ATOM   2660  CB  LYS A 340     -16.175 -18.434  -8.508  1.00  0.40           C  
ATOM   2661  O   LYS A 340     -16.939 -15.435  -8.587  1.00  0.40           O  
ATOM   2662  CG  LYS A 340     -15.561 -19.740  -8.989  1.00  0.40           C  
ATOM   2663  CD  LYS A 340     -14.998 -20.554  -7.831  1.00  0.46           C  
ATOM   2664  CE  LYS A 340     -14.319 -21.827  -8.319  1.00  0.38           C  
ATOM   2665  NZ  LYS A 340     -13.707 -22.595  -7.193  1.00  0.37           N  
ATOM   2666  N   ASN A 341     -18.919 -16.469  -9.033  1.00  0.31           N  
ATOM   2667  CA  ASN A 341     -19.824 -15.559  -8.337  1.00  0.33           C  
ATOM   2668  C   ASN A 341     -19.599 -14.111  -8.763  1.00  0.31           C  
ATOM   2669  CB  ASN A 341     -19.664 -15.697  -6.822  1.00  0.29           C  
ATOM   2670  O   ASN A 341     -19.567 -13.210  -7.923  1.00  0.29           O  
ATOM   2671  CG  ASN A 341     -19.925 -17.109  -6.334  1.00  0.27           C  
ATOM   2672  ND2 ASN A 341     -19.324 -17.467  -5.205  1.00  0.28           N  
ATOM   2673  OD1 ASN A 341     -20.659 -17.872  -6.967  1.00  0.29           O  
ATOM   2674  N   GLN A 342     -19.456 -13.882 -10.080  1.00  0.37           N  
ATOM   2675  CA  GLN A 342     -19.255 -12.513 -10.542  1.00  0.41           C  
ATOM   2676  C   GLN A 342     -20.517 -11.966 -11.204  1.00  0.37           C  
ATOM   2677  CB  GLN A 342     -18.079 -12.442 -11.517  1.00  0.36           C  
ATOM   2678  O   GLN A 342     -21.222 -12.693 -11.906  1.00  0.37           O  
ATOM   2679  CG  GLN A 342     -16.721 -12.334 -10.835  1.00  0.36           C  
ATOM   2680  CD  GLN A 342     -15.911 -11.149 -11.325  1.00  0.43           C  
ATOM   2681  NE2 GLN A 342     -14.948 -10.715 -10.518  1.00  0.36           N  
ATOM   2682  OE1 GLN A 342     -16.148 -10.627 -12.419  1.00  0.48           O  
ATOM   2683  N   PHE A 343     -20.800 -10.654 -10.946  1.00  0.30           N  
ATOM   2684  CA  PHE A 343     -21.700  -9.800 -11.710  1.00  0.31           C  
ATOM   2685  C   PHE A 343     -20.931  -8.999 -12.754  1.00  0.30           C  
ATOM   2686  CB  PHE A 343     -22.463  -8.852 -10.780  1.00  0.28           C  
ATOM   2687  O   PHE A 343     -19.906  -8.389 -12.445  1.00  0.29           O  
ATOM   2688  CG  PHE A 343     -23.428  -7.945 -11.495  1.00  0.27           C  
ATOM   2689  CD1 PHE A 343     -23.046  -6.665 -11.878  1.00  0.23           C  
ATOM   2690  CD2 PHE A 343     -24.717  -8.373 -11.785  1.00  0.26           C  
ATOM   2691  CE1 PHE A 343     -23.937  -5.823 -12.540  1.00  0.25           C  
ATOM   2692  CE2 PHE A 343     -25.612  -7.537 -12.446  1.00  0.28           C  
ATOM   2693  CZ  PHE A 343     -25.220  -6.262 -12.822  1.00  0.24           C  
ATOM   2694  N   VAL A 344     -21.243  -9.095 -14.070  1.00  0.38           N  
ATOM   2695  CA  VAL A 344     -20.837  -8.166 -15.120  1.00  0.38           C  
ATOM   2696  C   VAL A 344     -22.051  -7.384 -15.616  1.00  0.38           C  
ATOM   2697  CB  VAL A 344     -20.159  -8.901 -16.297  1.00  0.36           C  
ATOM   2698  O   VAL A 344     -23.017  -7.972 -16.108  1.00  0.36           O  
ATOM   2699  CG1 VAL A 344     -19.636  -7.902 -17.328  1.00  0.32           C  
ATOM   2700  CG2 VAL A 344     -19.026  -9.791 -15.789  1.00  0.32           C  
ATOM   2701  N   GLY A 345     -22.096  -6.174 -15.412  1.00  0.30           N  
ATOM   2702  CA  GLY A 345     -23.169  -5.274 -15.803  1.00  0.29           C  
ATOM   2703  C   GLY A 345     -22.670  -3.998 -16.455  1.00  0.30           C  
ATOM   2704  O   GLY A 345     -21.466  -3.738 -16.481  1.00  0.29           O  
ATOM   2705  N   ILE A 346     -23.507  -3.330 -17.203  1.00  0.32           N  
ATOM   2706  CA  ILE A 346     -23.558  -1.909 -17.529  1.00  0.34           C  
ATOM   2707  C   ILE A 346     -24.473  -1.187 -16.543  1.00  0.32           C  
ATOM   2708  CB  ILE A 346     -24.042  -1.679 -18.978  1.00  0.31           C  
ATOM   2709  O   ILE A 346     -25.568  -1.666 -16.237  1.00  0.30           O  
ATOM   2710  CG1 ILE A 346     -23.147  -2.435 -19.967  1.00  0.27           C  
ATOM   2711  CG2 ILE A 346     -24.076  -0.183 -19.304  1.00  0.28           C  
ATOM   2712  CD1 ILE A 346     -23.631  -2.376 -21.409  1.00  0.27           C  
ATOM   2713  N   GLU A 347     -23.973  -0.307 -15.833  1.00  0.31           N  
ATOM   2714  CA  GLU A 347     -24.874   0.670 -15.229  1.00  0.32           C  
ATOM   2715  C   GLU A 347     -25.747   1.343 -16.284  1.00  0.31           C  
ATOM   2716  CB  GLU A 347     -24.081   1.724 -14.452  1.00  0.29           C  
ATOM   2717  O   GLU A 347     -25.244   1.804 -17.311  1.00  0.30           O  
ATOM   2718  CG  GLU A 347     -24.821   2.286 -13.247  1.00  0.28           C  
ATOM   2719  CD  GLU A 347     -23.970   3.220 -12.401  1.00  0.33           C  
ATOM   2720  OE1 GLU A 347     -22.831   3.540 -12.810  1.00  0.39           O  
ATOM   2721  OE2 GLU A 347     -24.445   3.633 -11.320  1.00  0.33           O  
ATOM   2722  N   ASP A 348     -27.071   0.948 -16.454  1.00  0.28           N  
ATOM   2723  CA  ASP A 348     -28.150   1.631 -17.162  1.00  0.32           C  
ATOM   2724  C   ASP A 348     -27.960   3.145 -17.125  1.00  0.28           C  
ATOM   2725  CB  ASP A 348     -29.507   1.257 -16.561  1.00  0.26           C  
ATOM   2726  O   ASP A 348     -28.121   3.771 -16.075  1.00  0.26           O  
ATOM   2727  CG  ASP A 348     -30.508   0.790 -17.603  1.00  0.26           C  
ATOM   2728  OD1 ASP A 348     -30.247   0.950 -18.815  1.00  0.12           O  
ATOM   2729  OD2 ASP A 348     -31.569   0.259 -17.208  1.00  0.12           O  
ATOM   2730  N   SER A 349     -27.173   3.703 -17.903  1.00  0.33           N  
ATOM   2731  CA  SER A 349     -27.536   5.060 -18.300  1.00  0.33           C  
ATOM   2732  C   SER A 349     -28.830   5.073 -19.106  1.00  0.33           C  
ATOM   2733  CB  SER A 349     -26.411   5.698 -19.116  1.00  0.31           C  
ATOM   2734  O   SER A 349     -28.978   4.313 -20.065  1.00  0.32           O  
ATOM   2735  OG  SER A 349     -26.283   5.066 -20.377  1.00  0.30           O  
ATOM   2736  N   ALA A 350     -30.064   5.167 -18.415  1.00  0.30           N  
ATOM   2737  CA  ALA A 350     -31.456   5.298 -18.840  1.00  0.31           C  
ATOM   2738  C   ALA A 350     -31.545   5.699 -20.310  1.00  0.30           C  
ATOM   2739  CB  ALA A 350     -32.185   6.317 -17.968  1.00  0.27           C  
ATOM   2740  O   ALA A 350     -32.572   5.483 -20.957  1.00  0.28           O  
ATOM   2741  N   SER A 351     -30.479   6.155 -20.943  1.00  0.34           N  
ATOM   2742  CA  SER A 351     -30.690   6.719 -22.272  1.00  0.36           C  
ATOM   2743  C   SER A 351     -30.089   5.825 -23.353  1.00  0.34           C  
ATOM   2744  CB  SER A 351     -30.084   8.120 -22.363  1.00  0.31           C  
ATOM   2745  O   SER A 351     -30.550   5.830 -24.496  1.00  0.32           O  
ATOM   2746  OG  SER A 351     -28.694   8.086 -22.086  1.00  0.30           O  
ATOM   2747  N   ASP A 352     -29.328   4.703 -23.095  1.00  0.37           N  
ATOM   2748  CA  ASP A 352     -28.651   3.960 -24.155  1.00  0.39           C  
ATOM   2749  C   ASP A 352     -28.618   2.466 -23.843  1.00  0.37           C  
ATOM   2750  CB  ASP A 352     -27.229   4.488 -24.356  1.00  0.35           C  
ATOM   2751  O   ASP A 352     -27.942   2.037 -22.905  1.00  0.36           O  
ATOM   2752  CG  ASP A 352     -27.194   5.912 -24.882  1.00  0.32           C  
ATOM   2753  OD1 ASP A 352     -28.132   6.320 -25.600  1.00  0.33           O  
ATOM   2754  OD2 ASP A 352     -26.218   6.631 -24.578  1.00  0.33           O  
ATOM   2755  N   LYS A 353     -29.785   1.774 -24.030  1.00  0.36           N  
ATOM   2756  CA  LYS A 353     -29.904   0.319 -24.046  1.00  0.38           C  
ATOM   2757  C   LYS A 353     -28.709  -0.323 -24.745  1.00  0.36           C  
ATOM   2758  CB  LYS A 353     -31.203  -0.106 -24.733  1.00  0.34           C  
ATOM   2759  O   LYS A 353     -28.334   0.086 -25.846  1.00  0.35           O  
ATOM   2760  CG  LYS A 353     -32.459   0.229 -23.943  1.00  0.33           C  
ATOM   2761  CD  LYS A 353     -33.707  -0.334 -24.611  1.00  0.35           C  
ATOM   2762  CE  LYS A 353     -34.969   0.039 -23.845  1.00  0.31           C  
ATOM   2763  NZ  LYS A 353     -36.196  -0.500 -24.504  1.00  0.33           N  
ATOM   2764  N   PRO A 354     -27.850  -0.988 -23.970  1.00  0.35           N  
ATOM   2765  CA  PRO A 354     -26.859  -1.779 -24.704  1.00  0.36           C  
ATOM   2766  C   PRO A 354     -27.461  -2.520 -25.895  1.00  0.36           C  
ATOM   2767  CB  PRO A 354     -26.345  -2.764 -23.651  1.00  0.34           C  
ATOM   2768  O   PRO A 354     -28.522  -3.137 -25.771  1.00  0.35           O  
ATOM   2769  CG  PRO A 354     -27.274  -2.603 -22.491  1.00  0.33           C  
ATOM   2770  CD  PRO A 354     -28.118  -1.383 -22.722  1.00  0.39           C  
ATOM   2771  N   THR A 355     -27.030  -2.200 -27.114  1.00  0.36           N  
ATOM   2772  CA  THR A 355     -27.321  -3.020 -28.285  1.00  0.37           C  
ATOM   2773  C   THR A 355     -26.666  -4.392 -28.160  1.00  0.36           C  
ATOM   2774  CB  THR A 355     -26.843  -2.336 -29.579  1.00  0.35           C  
ATOM   2775  O   THR A 355     -25.609  -4.528 -27.540  1.00  0.36           O  
ATOM   2776  CG2 THR A 355     -27.723  -1.140 -29.926  1.00  0.33           C  
ATOM   2777  OG1 THR A 355     -25.493  -1.887 -29.405  1.00  0.32           O  
ATOM   2778  N   ALA A 356     -27.446  -5.580 -28.088  1.00  0.31           N  
ATOM   2779  CA  ALA A 356     -27.180  -7.011 -27.969  1.00  0.32           C  
ATOM   2780  C   ALA A 356     -25.701  -7.314 -28.190  1.00  0.31           C  
ATOM   2781  CB  ALA A 356     -28.034  -7.796 -28.962  1.00  0.28           C  
ATOM   2782  O   ALA A 356     -25.195  -8.340 -27.728  1.00  0.29           O  
ATOM   2783  N   SER A 357     -24.874  -6.468 -28.907  1.00  0.33           N  
ATOM   2784  CA  SER A 357     -23.450  -6.646 -29.169  1.00  0.34           C  
ATOM   2785  C   SER A 357     -22.617  -6.328 -27.932  1.00  0.33           C  
ATOM   2786  CB  SER A 357     -23.004  -5.762 -30.335  1.00  0.31           C  
ATOM   2787  O   SER A 357     -21.452  -6.722 -27.843  1.00  0.32           O  
ATOM   2788  OG  SER A 357     -23.322  -4.403 -30.086  1.00  0.28           O  
ATOM   2789  N   ASP A 358     -23.166  -5.775 -26.870  1.00  0.32           N  
ATOM   2790  CA  ASP A 358     -22.487  -5.324 -25.659  1.00  0.34           C  
ATOM   2791  C   ASP A 358     -22.448  -6.430 -24.606  1.00  0.32           C  
ATOM   2792  CB  ASP A 358     -23.173  -4.080 -25.090  1.00  0.30           C  
ATOM   2793  O   ASP A 358     -22.969  -6.261 -23.502  1.00  0.31           O  
ATOM   2794  CG  ASP A 358     -23.027  -2.862 -25.984  1.00  0.29           C  
ATOM   2795  OD1 ASP A 358     -22.058  -2.795 -26.771  1.00  0.30           O  
ATOM   2796  OD2 ASP A 358     -23.887  -1.959 -25.900  1.00  0.30           O  
ATOM   2797  N   THR A 359     -22.306  -7.697 -25.003  1.00  0.33           N  
ATOM   2798  CA  THR A 359     -22.255  -8.926 -24.219  1.00  0.35           C  
ATOM   2799  C   THR A 359     -20.957  -9.003 -23.420  1.00  0.33           C  
ATOM   2800  CB  THR A 359     -22.381 -10.169 -25.119  1.00  0.31           C  
ATOM   2801  O   THR A 359     -19.876  -8.752 -23.956  1.00  0.33           O  
ATOM   2802  CG2 THR A 359     -23.798 -10.309 -25.668  1.00  0.29           C  
ATOM   2803  OG1 THR A 359     -21.466 -10.053 -26.215  1.00  0.28           O  
ATOM   2804  N   GLY A 360     -21.104  -8.688 -22.063  1.00  0.35           N  
ATOM   2805  CA  GLY A 360     -20.185  -8.693 -20.936  1.00  0.34           C  
ATOM   2806  C   GLY A 360     -18.993  -9.608 -21.142  1.00  0.35           C  
ATOM   2807  O   GLY A 360     -17.863  -9.249 -20.804  1.00  0.34           O  
ATOM   2808  N   PHE A 361     -18.967 -10.788 -21.647  1.00  0.38           N  
ATOM   2809  CA  PHE A 361     -17.899 -11.733 -21.947  1.00  0.40           C  
ATOM   2810  C   PHE A 361     -18.022 -12.253 -23.375  1.00  0.39           C  
ATOM   2811  CB  PHE A 361     -17.920 -12.903 -20.959  1.00  0.37           C  
ATOM   2812  O   PHE A 361     -19.089 -12.718 -23.782  1.00  0.38           O  
ATOM   2813  CG  PHE A 361     -17.433 -12.543 -19.581  1.00  0.35           C  
ATOM   2814  CD1 PHE A 361     -16.076 -12.557 -19.282  1.00  0.32           C  
ATOM   2815  CD2 PHE A 361     -18.333 -12.189 -18.584  1.00  0.34           C  
ATOM   2816  CE1 PHE A 361     -15.623 -12.223 -18.008  1.00  0.33           C  
ATOM   2817  CE2 PHE A 361     -17.888 -11.855 -17.309  1.00  0.36           C  
ATOM   2818  CZ  PHE A 361     -16.533 -11.873 -17.022  1.00  0.32           C  
ATOM   2819  N   TYR A 362     -16.983 -12.075 -24.132  1.00  0.32           N  
ATOM   2820  CA  TYR A 362     -16.653 -12.934 -25.264  1.00  0.35           C  
ATOM   2821  C   TYR A 362     -15.461 -13.827 -24.941  1.00  0.32           C  
ATOM   2822  CB  TYR A 362     -16.354 -12.093 -26.508  1.00  0.31           C  
ATOM   2823  O   TYR A 362     -14.419 -13.344 -24.492  1.00  0.32           O  
ATOM   2824  CG  TYR A 362     -17.546 -11.904 -27.414  1.00  0.30           C  
ATOM   2825  CD1 TYR A 362     -17.808 -12.800 -28.448  1.00  0.29           C  
ATOM   2826  CD2 TYR A 362     -18.411 -10.829 -27.240  1.00  0.31           C  
ATOM   2827  CE1 TYR A 362     -18.905 -12.628 -29.287  1.00  0.29           C  
ATOM   2828  CE2 TYR A 362     -19.510 -10.648 -28.072  1.00  0.32           C  
ATOM   2829  OH  TYR A 362     -20.835 -11.377 -29.919  1.00  0.21           O  
ATOM   2830  CZ  TYR A 362     -19.749 -11.551 -29.092  1.00  0.30           C  
ATOM   2831  N   SER A 363     -15.726 -15.087 -24.876  1.00  0.29           N  
ATOM   2832  CA  SER A 363     -14.699 -16.120 -24.960  1.00  0.32           C  
ATOM   2833  C   SER A 363     -14.596 -16.682 -26.374  1.00  0.30           C  
ATOM   2834  CB  SER A 363     -14.993 -17.250 -23.973  1.00  0.28           C  
ATOM   2835  O   SER A 363     -15.582 -17.177 -26.925  1.00  0.29           O  
ATOM   2836  OG  SER A 363     -14.010 -18.267 -24.067  1.00  0.27           O  
ATOM   2837  N   LEU A 364     -13.436 -16.473 -27.014  1.00  0.31           N  
ATOM   2838  CA  LEU A 364     -13.166 -17.146 -28.280  1.00  0.31           C  
ATOM   2839  C   LEU A 364     -12.670 -18.568 -28.045  1.00  0.31           C  
ATOM   2840  CB  LEU A 364     -12.135 -16.361 -29.095  1.00  0.29           C  
ATOM   2841  O   LEU A 364     -12.594 -19.367 -28.981  1.00  0.29           O  
ATOM   2842  CG  LEU A 364     -12.640 -15.093 -29.786  1.00  0.28           C  
ATOM   2843  CD1 LEU A 364     -11.468 -14.286 -30.334  1.00  0.25           C  
ATOM   2844  CD2 LEU A 364     -13.619 -15.446 -30.901  1.00  0.28           C  
ATOM   2845  N   HIS A 365     -12.578 -19.165 -26.650  1.00  0.25           N  
ATOM   2846  CA  HIS A 365     -12.153 -20.555 -26.523  1.00  0.29           C  
ATOM   2847  C   HIS A 365     -12.834 -21.233 -25.339  1.00  0.25           C  
ATOM   2848  CB  HIS A 365     -10.633 -20.638 -26.372  1.00  0.24           C  
ATOM   2849  O   HIS A 365     -13.085 -20.597 -24.313  1.00  0.25           O  
ATOM   2850  CG  HIS A 365      -9.896 -20.560 -27.671  1.00  0.24           C  
ATOM   2851  CD2 HIS A 365      -8.621 -20.200 -27.950  1.00  0.23           C  
ATOM   2852  ND1 HIS A 365     -10.481 -20.874 -28.879  1.00  0.18           N  
ATOM   2853  CE1 HIS A 365      -9.594 -20.711 -29.846  1.00  0.20           C  
ATOM   2854  NE2 HIS A 365      -8.458 -20.302 -29.309  1.00  0.24           N  
ATOM   2855  N   PRO A 366     -13.195 -22.755 -25.402  1.00  0.31           N  
ATOM   2856  CA  PRO A 366     -14.162 -23.628 -24.733  1.00  0.31           C  
ATOM   2857  C   PRO A 366     -13.783 -23.927 -23.284  1.00  0.31           C  
ATOM   2858  CB  PRO A 366     -14.129 -24.903 -25.579  1.00  0.28           C  
ATOM   2859  O   PRO A 366     -14.584 -24.497 -22.538  1.00  0.29           O  
ATOM   2860  CG  PRO A 366     -12.818 -24.853 -26.295  1.00  0.27           C  
ATOM   2861  CD  PRO A 366     -12.375 -23.421 -26.380  1.00  0.31           C  
ATOM   2862  N   ILE A 367     -12.652 -23.495 -22.728  1.00  0.29           N  
ATOM   2863  CA  ILE A 367     -12.491 -24.149 -21.434  1.00  0.32           C  
ATOM   2864  C   ILE A 367     -12.691 -23.133 -20.312  1.00  0.29           C  
ATOM   2865  CB  ILE A 367     -11.104 -24.819 -21.309  1.00  0.27           C  
ATOM   2866  O   ILE A 367     -11.770 -22.388 -19.969  1.00  0.28           O  
ATOM   2867  CG1 ILE A 367     -10.905 -25.849 -22.427  1.00  0.26           C  
ATOM   2868  CG2 ILE A 367     -10.940 -25.468 -19.931  1.00  0.25           C  
ATOM   2869  CD1 ILE A 367      -9.520 -26.481 -22.447  1.00  0.24           C  
ATOM   2870  N   LEU A 368     -13.843 -22.522 -20.155  1.00  0.31           N  
ATOM   2871  CA  LEU A 368     -14.385 -21.695 -19.082  1.00  0.33           C  
ATOM   2872  C   LEU A 368     -15.297 -22.513 -18.173  1.00  0.31           C  
ATOM   2873  CB  LEU A 368     -15.155 -20.504 -19.659  1.00  0.29           C  
ATOM   2874  O   LEU A 368     -16.277 -23.100 -18.637  1.00  0.30           O  
ATOM   2875  CG  LEU A 368     -14.359 -19.213 -19.856  1.00  0.29           C  
ATOM   2876  CD1 LEU A 368     -14.877 -18.451 -21.072  1.00  0.27           C  
ATOM   2877  CD2 LEU A 368     -14.429 -18.345 -18.605  1.00  0.30           C  
ATOM   2878  N   VAL A 369     -14.856 -22.964 -17.000  1.00  0.35           N  
ATOM   2879  CA  VAL A 369     -15.814 -23.323 -15.959  1.00  0.35           C  
ATOM   2880  C   VAL A 369     -16.390 -22.057 -15.328  1.00  0.35           C  
ATOM   2881  CB  VAL A 369     -15.166 -24.211 -14.874  1.00  0.32           C  
ATOM   2882  O   VAL A 369     -15.688 -21.336 -14.615  1.00  0.33           O  
ATOM   2883  CG1 VAL A 369     -16.203 -24.642 -13.838  1.00  0.29           C  
ATOM   2884  CG2 VAL A 369     -14.502 -25.431 -15.510  1.00  0.30           C  
ATOM   2885  N   PHE A 370     -17.491 -21.450 -15.940  1.00  0.35           N  
ATOM   2886  CA  PHE A 370     -18.446 -20.505 -15.373  1.00  0.38           C  
ATOM   2887  C   PHE A 370     -19.304 -21.176 -14.307  1.00  0.36           C  
ATOM   2888  CB  PHE A 370     -19.339 -19.917 -16.470  1.00  0.33           C  
ATOM   2889  O   PHE A 370     -20.002 -22.153 -14.588  1.00  0.35           O  
ATOM   2890  CG  PHE A 370     -18.644 -18.903 -17.338  1.00  0.32           C  
ATOM   2891  CD1 PHE A 370     -18.614 -17.561 -16.977  1.00  0.30           C  
ATOM   2892  CD2 PHE A 370     -18.020 -19.291 -18.517  1.00  0.33           C  
ATOM   2893  CE1 PHE A 370     -17.972 -16.620 -17.778  1.00  0.32           C  
ATOM   2894  CE2 PHE A 370     -17.376 -18.356 -19.323  1.00  0.35           C  
ATOM   2895  CZ  PHE A 370     -17.354 -17.022 -18.953  1.00  0.31           C  
ATOM   2896  N   THR A 371     -19.170 -20.894 -13.037  1.00  0.32           N  
ATOM   2897  CA  THR A 371     -20.326 -20.735 -12.162  1.00  0.34           C  
ATOM   2898  C   THR A 371     -20.723 -19.266 -12.051  1.00  0.32           C  
ATOM   2899  CB  THR A 371     -20.044 -21.301 -10.757  1.00  0.30           C  
ATOM   2900  O   THR A 371     -20.188 -18.534 -11.215  1.00  0.31           O  
ATOM   2901  CG2 THR A 371     -21.146 -22.260 -10.320  1.00  0.28           C  
ATOM   2902  OG1 THR A 371     -18.794 -22.001 -10.772  1.00  0.30           O  
ATOM   2903  N   ALA A 372     -20.731 -18.501 -13.054  1.00  0.33           N  
ATOM   2904  CA  ALA A 372     -21.368 -17.189 -12.981  1.00  0.35           C  
ATOM   2905  C   ALA A 372     -22.888 -17.313 -13.035  1.00  0.33           C  
ATOM   2906  CB  ALA A 372     -20.871 -16.292 -14.112  1.00  0.31           C  
ATOM   2907  O   ALA A 372     -23.425 -18.115 -13.803  1.00  0.33           O  
ATOM   2908  N   TYR A 373     -23.745 -16.661 -12.082  1.00  0.29           N  
ATOM   2909  CA  TYR A 373     -25.101 -16.147 -12.241  1.00  0.31           C  
ATOM   2910  C   TYR A 373     -25.123 -14.949 -13.183  1.00  0.29           C  
ATOM   2911  CB  TYR A 373     -25.690 -15.755 -10.883  1.00  0.27           C  
ATOM   2912  O   TYR A 373     -24.496 -13.924 -12.907  1.00  0.28           O  
ATOM   2913  CG  TYR A 373     -26.056 -16.935 -10.016  1.00  0.26           C  
ATOM   2914  CD1 TYR A 373     -27.301 -17.551 -10.133  1.00  0.24           C  
ATOM   2915  CD2 TYR A 373     -25.160 -17.436  -9.079  1.00  0.26           C  
ATOM   2916  CE1 TYR A 373     -27.643 -18.637  -9.335  1.00  0.24           C  
ATOM   2917  CE2 TYR A 373     -25.492 -18.522  -8.275  1.00  0.28           C  
ATOM   2918  OH  TYR A 373     -27.068 -20.191  -7.618  1.00  0.16           O  
ATOM   2919  CZ  TYR A 373     -26.734 -19.115  -8.411  1.00  0.24           C  
ATOM   2920  N   ILE A 374     -25.360 -15.051 -14.473  1.00  0.29           N  
ATOM   2921  CA  ILE A 374     -26.047 -14.028 -15.254  1.00  0.31           C  
ATOM   2922  C   ILE A 374     -27.435 -13.777 -14.668  1.00  0.29           C  
ATOM   2923  CB  ILE A 374     -26.159 -14.433 -16.741  1.00  0.28           C  
ATOM   2924  O   ILE A 374     -28.291 -14.665 -14.681  1.00  0.28           O  
ATOM   2925  CG1 ILE A 374     -24.766 -14.666 -17.337  1.00  0.28           C  
ATOM   2926  CG2 ILE A 374     -26.923 -13.369 -17.535  1.00  0.27           C  
ATOM   2927  CD1 ILE A 374     -24.784 -15.180 -18.771  1.00  0.25           C  
ATOM   2928  N   CYS A 375     -27.648 -12.803 -13.761  1.00  0.16           N  
ATOM   2929  CA  CYS A 375     -28.967 -12.183 -13.825  1.00  0.24           C  
ATOM   2930  C   CYS A 375     -29.183 -11.496 -15.168  1.00  0.15           C  
ATOM   2931  CB  CYS A 375     -29.140 -11.173 -12.691  1.00  0.16           C  
ATOM   2932  O   CYS A 375     -28.418 -10.606 -15.544  1.00  0.15           O  
ATOM   2933  SG  CYS A 375     -30.088 -11.806 -11.290  1.00  0.19           S  
ATOM   2934  N   LEU A 376     -30.010 -12.037 -16.163  1.00  0.22           N  
ATOM   2935  CA  LEU A 376     -30.835 -11.359 -17.157  1.00  0.23           C  
ATOM   2936  C   LEU A 376     -31.775 -10.359 -16.494  1.00  0.22           C  
ATOM   2937  CB  LEU A 376     -31.643 -12.377 -17.967  1.00  0.21           C  
ATOM   2938  O   LEU A 376     -32.227 -10.578 -15.367  1.00  0.20           O  
ATOM   2939  CG  LEU A 376     -30.847 -13.276 -18.914  1.00  0.22           C  
ATOM   2940  CD1 LEU A 376     -31.739 -14.380 -19.471  1.00  0.21           C  
ATOM   2941  CD2 LEU A 376     -30.235 -12.454 -20.044  1.00  0.25           C  
TER    2942      LEU A 376
END
