# Supplementary material for: DepoScope: Accurate phage depolymerase annotation and domain delineation using large language models
Source: PLoS Comput Biol. 2024 Aug 5;20(8):e1011831. doi: 10.1371/journal.pcbi.1011831 (PMC11326577; doi:10.1371/journal.pcbi.1011831)
Supplement: S1 Data — (ZIP) [file pcbi.1011831.s003.zip › FN_FP_deposcope_032024/False_positives/NC_011976.1__YP_002533467.pdb]

PARENT N/A
ATOM      1  N   MET A   1       4.631  35.272  30.502  1.00  0.71           N  
ATOM      2  CA  MET A   1       5.329  34.191  29.811  1.00  0.79           C  
ATOM      3  C   MET A   1       4.668  33.885  28.472  1.00  0.77           C  
ATOM      4  CB  MET A   1       5.363  32.932  30.678  1.00  0.69           C  
ATOM      5  O   MET A   1       3.483  33.548  28.422  1.00  0.73           O  
ATOM      6  CG  MET A   1       6.252  33.055  31.905  1.00  0.62           C  
ATOM      7  SD  MET A   1       6.303  31.511  32.895  1.00  0.70           S  
ATOM      8  CE  MET A   1       7.181  32.104  34.368  1.00  0.60           C  
ATOM      9  N   PRO A   2       5.307  34.060  27.365  1.00  0.78           N  
ATOM     10  CA  PRO A   2       4.630  33.706  26.116  1.00  0.80           C  
ATOM     11  C   PRO A   2       4.368  32.207  25.992  1.00  0.81           C  
ATOM     12  CB  PRO A   2       5.607  34.181  25.038  1.00  0.76           C  
ATOM     13  O   PRO A   2       5.241  31.395  26.309  1.00  0.79           O  
ATOM     14  CG  PRO A   2       6.953  34.108  25.683  1.00  0.73           C  
ATOM     15  CD  PRO A   2       6.796  34.401  27.148  1.00  0.73           C  
ATOM     16  N   ILE A   3       3.111  31.860  25.750  1.00  0.76           N  
ATOM     17  CA  ILE A   3       2.726  30.522  25.313  1.00  0.79           C  
ATOM     18  C   ILE A   3       2.908  30.402  23.801  1.00  0.76           C  
ATOM     19  CB  ILE A   3       1.267  30.197  25.704  1.00  0.75           C  
ATOM     20  O   ILE A   3       2.361  31.201  23.038  1.00  0.74           O  
ATOM     21  CG1 ILE A   3       1.086  30.303  27.223  1.00  0.71           C  
ATOM     22  CG2 ILE A   3       0.870  28.807  25.201  1.00  0.66           C  
ATOM     23  CD1 ILE A   3      -0.356  30.142  27.687  1.00  0.70           C  
ATOM     24  N   GLN A   4       3.660  29.431  23.461  1.00  0.79           N  
ATOM     25  CA  GLN A   4       3.827  29.119  22.045  1.00  0.81           C  
ATOM     26  C   GLN A   4       3.186  27.779  21.697  1.00  0.81           C  
ATOM     27  CB  GLN A   4       5.310  29.105  21.669  1.00  0.78           C  
ATOM     28  O   GLN A   4       3.515  26.753  22.296  1.00  0.80           O  
ATOM     29  CG  GLN A   4       5.566  28.891  20.184  1.00  0.70           C  
ATOM     30  CD  GLN A   4       7.025  29.069  19.808  1.00  0.68           C  
ATOM     31  NE2 GLN A   4       7.362  28.735  18.567  1.00  0.60           N  
ATOM     32  OE1 GLN A   4       7.842  29.502  20.626  1.00  0.70           O  
ATOM     33  N   GLN A   5       2.299  27.748  20.692  1.00  0.79           N  
ATOM     34  CA  GLN A   5       1.755  26.522  20.119  1.00  0.80           C  
ATOM     35  C   GLN A   5       2.780  25.830  19.225  1.00  0.80           C  
ATOM     36  CB  GLN A   5       0.482  26.819  19.324  1.00  0.77           C  
ATOM     37  O   GLN A   5       3.413  26.473  18.384  1.00  0.77           O  
ATOM     38  CG  GLN A   5      -0.687  27.280  20.185  1.00  0.70           C  
ATOM     39  CD  GLN A   5      -1.965  27.465  19.389  1.00  0.67           C  
ATOM     40  NE2 GLN A   5      -3.092  27.551  20.089  1.00  0.57           N  
ATOM     41  OE1 GLN A   5      -1.940  27.531  18.156  1.00  0.67           O  
ATOM     42  N   LEU A   6       2.933  24.532  19.438  1.00  0.77           N  
ATOM     43  CA  LEU A   6       3.842  23.726  18.630  1.00  0.77           C  
ATOM     44  C   LEU A   6       3.075  22.929  17.581  1.00  0.76           C  
ATOM     45  CB  LEU A   6       4.649  22.776  19.519  1.00  0.75           C  
ATOM     46  O   LEU A   6       2.129  22.209  17.910  1.00  0.73           O  
ATOM     47  CG  LEU A   6       5.549  23.430  20.569  1.00  0.71           C  
ATOM     48  CD1 LEU A   6       6.323  22.366  21.340  1.00  0.67           C  
ATOM     49  CD2 LEU A   6       6.504  24.422  19.912  1.00  0.69           C  
ATOM     50  N   PRO A   7       3.466  23.112  16.328  1.00  0.73           N  
ATOM     51  CA  PRO A   7       2.897  22.206  15.327  1.00  0.73           C  
ATOM     52  C   PRO A   7       3.370  20.764  15.499  1.00  0.74           C  
ATOM     53  CB  PRO A   7       3.392  22.789  14.002  1.00  0.71           C  
ATOM     54  O   PRO A   7       4.576  20.510  15.563  1.00  0.72           O  
ATOM     55  CG  PRO A   7       4.703  23.428  14.331  1.00  0.68           C  
ATOM     56  CD  PRO A   7       4.650  23.923  15.748  1.00  0.67           C  
ATOM     57  N   MET A   8       2.545  19.775  15.605  1.00  0.65           N  
ATOM     58  CA  MET A   8       2.854  18.366  15.829  1.00  0.64           C  
ATOM     59  C   MET A   8       3.098  17.645  14.508  1.00  0.63           C  
ATOM     60  CB  MET A   8       1.720  17.682  16.596  1.00  0.60           C  
ATOM     61  O   MET A   8       3.828  16.653  14.462  1.00  0.59           O  
ATOM     62  CG  MET A   8       1.593  18.140  18.040  1.00  0.56           C  
ATOM     63  SD  MET A   8       0.583  16.992  19.055  1.00  0.64           S  
ATOM     64  CE  MET A   8      -1.034  17.199  18.257  1.00  0.47           C  
ATOM     65  N   MET A   9       2.647  17.996  13.299  1.00  0.59           N  
ATOM     66  CA  MET A   9       2.793  17.237  12.060  1.00  0.58           C  
ATOM     67  C   MET A   9       3.627  18.009  11.044  1.00  0.58           C  
ATOM     68  CB  MET A   9       1.423  16.904  11.468  1.00  0.51           C  
ATOM     69  O   MET A   9       3.903  17.509   9.952  1.00  0.53           O  
ATOM     70  CG  MET A   9       0.615  15.924  12.303  1.00  0.46           C  
ATOM     71  SD  MET A   9      -0.106  14.570  11.296  1.00  0.47           S  
ATOM     72  CE  MET A   9      -1.315  15.506  10.319  1.00  0.35           C  
ATOM     73  N   LYS A  10       4.049  19.214  11.323  1.00  0.51           N  
ATOM     74  CA  LYS A  10       4.884  19.833  10.298  1.00  0.50           C  
ATOM     75  C   LYS A  10       6.248  19.154  10.216  1.00  0.51           C  
ATOM     76  CB  LYS A  10       5.058  21.326  10.577  1.00  0.45           C  
ATOM     77  O   LYS A  10       7.055  19.256  11.143  1.00  0.47           O  
ATOM     78  CG  LYS A  10       4.078  22.215   9.825  1.00  0.40           C  
ATOM     79  CD  LYS A  10       4.418  23.690   9.993  1.00  0.42           C  
ATOM     80  CE  LYS A  10       3.444  24.580   9.232  1.00  0.32           C  
ATOM     81  NZ  LYS A  10       3.802  26.024   9.354  1.00  0.31           N  
ATOM     82  N   GLY A  11       6.289  17.979   9.313  1.00  0.48           N  
ATOM     83  CA  GLY A  11       7.681  17.756   8.958  1.00  0.47           C  
ATOM     84  C   GLY A  11       8.510  19.027   8.965  1.00  0.48           C  
ATOM     85  O   GLY A  11       7.963  20.130   9.032  1.00  0.46           O  
ATOM     86  N   MET A  12       9.804  19.021   9.353  1.00  0.39           N  
ATOM     87  CA  MET A  12      10.656  20.207   9.358  1.00  0.42           C  
ATOM     88  C   MET A  12      10.355  21.098   8.158  1.00  0.39           C  
ATOM     89  CB  MET A  12      12.133  19.808   9.355  1.00  0.35           C  
ATOM     90  O   MET A  12      10.225  20.610   7.034  1.00  0.38           O  
ATOM     91  CG  MET A  12      12.613  19.225  10.675  1.00  0.33           C  
ATOM     92  SD  MET A  12      14.443  19.216  10.815  1.00  0.28           S  
ATOM     93  CE  MET A  12      14.856  18.000   9.534  1.00  0.29           C  
ATOM     94  N   GLY A  13       9.795  22.278   8.428  1.00  0.43           N  
ATOM     95  CA  GLY A  13       9.887  23.499   7.644  1.00  0.43           C  
ATOM     96  C   GLY A  13      11.257  23.712   7.028  1.00  0.43           C  
ATOM     97  O   GLY A  13      12.272  23.329   7.614  1.00  0.42           O  
ATOM     98  N   LYS A  14      11.325  23.636   5.712  1.00  0.46           N  
ATOM     99  CA  LYS A  14      12.390  24.116   4.835  1.00  0.47           C  
ATOM    100  C   LYS A  14      13.377  24.994   5.599  1.00  0.46           C  
ATOM    101  CB  LYS A  14      11.804  24.891   3.654  1.00  0.42           C  
ATOM    102  O   LYS A  14      14.415  25.383   5.060  1.00  0.44           O  
ATOM    103  CG  LYS A  14      11.163  24.010   2.592  1.00  0.40           C  
ATOM    104  CD  LYS A  14      10.722  24.824   1.382  1.00  0.43           C  
ATOM    105  CE  LYS A  14      10.082  23.943   0.318  1.00  0.34           C  
ATOM    106  NZ  LYS A  14       9.623  24.741  -0.858  1.00  0.35           N  
ATOM    107  N   ASP A  15      13.066  25.430   6.785  1.00  0.45           N  
ATOM    108  CA  ASP A  15      13.766  26.574   7.362  1.00  0.47           C  
ATOM    109  C   ASP A  15      15.136  26.165   7.900  1.00  0.45           C  
ATOM    110  CB  ASP A  15      12.931  27.208   8.476  1.00  0.41           C  
ATOM    111  O   ASP A  15      15.984  27.019   8.166  1.00  0.43           O  
ATOM    112  CG  ASP A  15      11.697  27.925   7.958  1.00  0.40           C  
ATOM    113  OD1 ASP A  15      11.709  28.405   6.804  1.00  0.40           O  
ATOM    114  OD2 ASP A  15      10.703  28.012   8.711  1.00  0.42           O  
ATOM    115  N   PHE A  16      15.542  24.895   7.899  1.00  0.54           N  
ATOM    116  CA  PHE A  16      16.880  24.543   8.362  1.00  0.54           C  
ATOM    117  C   PHE A  16      17.673  23.858   7.257  1.00  0.54           C  
ATOM    118  CB  PHE A  16      16.802  23.635   9.593  1.00  0.50           C  
ATOM    119  O   PHE A  16      17.636  22.633   7.127  1.00  0.52           O  
ATOM    120  CG  PHE A  16      16.178  24.292  10.795  1.00  0.48           C  
ATOM    121  CD1 PHE A  16      16.922  25.144  11.602  1.00  0.45           C  
ATOM    122  CD2 PHE A  16      14.848  24.058  11.117  1.00  0.47           C  
ATOM    123  CE1 PHE A  16      16.347  25.754  12.715  1.00  0.45           C  
ATOM    124  CE2 PHE A  16      14.267  24.664  12.227  1.00  0.47           C  
ATOM    125  CZ  PHE A  16      15.018  25.511  13.025  1.00  0.44           C  
ATOM    126  N   LYS A  17      18.200  24.638   6.278  1.00  0.51           N  
ATOM    127  CA  LYS A  17      18.949  24.222   5.096  1.00  0.51           C  
ATOM    128  C   LYS A  17      20.098  23.292   5.472  1.00  0.51           C  
ATOM    129  CB  LYS A  17      19.486  25.441   4.344  1.00  0.47           C  
ATOM    130  O   LYS A  17      20.574  22.517   4.639  1.00  0.48           O  
ATOM    131  CG  LYS A  17      18.427  26.198   3.556  1.00  0.43           C  
ATOM    132  CD  LYS A  17      19.046  27.295   2.699  1.00  0.44           C  
ATOM    133  CE  LYS A  17      17.991  28.038   1.892  1.00  0.38           C  
ATOM    134  NZ  LYS A  17      18.598  29.083   1.014  1.00  0.37           N  
ATOM    135  N   ASN A  18      20.498  23.305   6.760  1.00  0.50           N  
ATOM    136  CA  ASN A  18      21.714  22.584   7.122  1.00  0.52           C  
ATOM    137  C   ASN A  18      21.432  21.487   8.146  1.00  0.50           C  
ATOM    138  CB  ASN A  18      22.772  23.550   7.658  1.00  0.45           C  
ATOM    139  O   ASN A  18      22.357  20.846   8.646  1.00  0.47           O  
ATOM    140  CG  ASN A  18      23.209  24.569   6.624  1.00  0.42           C  
ATOM    141  ND2 ASN A  18      23.753  25.688   7.087  1.00  0.36           N  
ATOM    142  OD1 ASN A  18      23.059  24.352   5.419  1.00  0.42           O  
ATOM    143  N   ALA A  19      20.202  21.322   8.671  1.00  0.52           N  
ATOM    144  CA  ALA A  19      19.877  20.136   9.459  1.00  0.51           C  
ATOM    145  C   ALA A  19      19.729  18.908   8.566  1.00  0.52           C  
ATOM    146  CB  ALA A  19      18.598  20.364  10.261  1.00  0.49           C  
ATOM    147  O   ALA A  19      19.060  18.962   7.531  1.00  0.50           O  
ATOM    148  N   ASP A  20      20.828  18.053   8.539  1.00  0.53           N  
ATOM    149  CA  ASP A  20      20.509  16.753   7.956  1.00  0.52           C  
ATOM    150  C   ASP A  20      19.019  16.445   8.084  1.00  0.52           C  
ATOM    151  CB  ASP A  20      21.333  15.649   8.622  1.00  0.48           C  
ATOM    152  O   ASP A  20      18.390  16.801   9.083  1.00  0.50           O  
ATOM    153  CG  ASP A  20      22.778  15.624   8.153  1.00  0.45           C  
ATOM    154  OD1 ASP A  20      23.056  16.044   7.009  1.00  0.45           O  
ATOM    155  OD2 ASP A  20      23.646  15.176   8.934  1.00  0.46           O  
ATOM    156  N   TYR A  21      18.330  16.535   7.029  1.00  0.55           N  
ATOM    157  CA  TYR A  21      16.929  16.138   6.950  1.00  0.55           C  
ATOM    158  C   TYR A  21      16.591  15.112   8.025  1.00  0.55           C  
ATOM    159  CB  TYR A  21      16.609  15.567   5.565  1.00  0.50           C  
ATOM    160  O   TYR A  21      16.915  13.930   7.888  1.00  0.53           O  
ATOM    161  CG  TYR A  21      16.595  16.605   4.469  1.00  0.46           C  
ATOM    162  CD1 TYR A  21      15.457  17.369   4.221  1.00  0.41           C  
ATOM    163  CD2 TYR A  21      17.718  16.822   3.678  1.00  0.42           C  
ATOM    164  CE1 TYR A  21      15.439  18.325   3.211  1.00  0.39           C  
ATOM    165  CE2 TYR A  21      17.711  17.775   2.665  1.00  0.43           C  
ATOM    166  OH  TYR A  21      16.557  19.466   1.438  1.00  0.31           O  
ATOM    167  CZ  TYR A  21      16.569  18.521   2.440  1.00  0.37           C  
ATOM    168  N   ILE A  22      16.682  15.464   9.318  1.00  0.57           N  
ATOM    169  CA  ILE A  22      16.181  14.592  10.375  1.00  0.56           C  
ATOM    170  C   ILE A  22      14.685  14.356  10.182  1.00  0.57           C  
ATOM    171  CB  ILE A  22      16.454  15.185  11.775  1.00  0.51           C  
ATOM    172  O   ILE A  22      13.902  15.307  10.124  1.00  0.54           O  
ATOM    173  CG1 ILE A  22      17.953  15.452  11.958  1.00  0.43           C  
ATOM    174  CG2 ILE A  22      15.926  14.252  12.869  1.00  0.45           C  
ATOM    175  CD1 ILE A  22      18.304  16.123  13.279  1.00  0.44           C  
ATOM    176  N   ASP A  23      14.430  13.166   9.646  1.00  0.62           N  
ATOM    177  CA  ASP A  23      13.157  12.546   9.292  1.00  0.61           C  
ATOM    178  C   ASP A  23      12.225  12.478  10.500  1.00  0.62           C  
ATOM    179  CB  ASP A  23      13.383  11.144   8.722  1.00  0.54           C  
ATOM    180  O   ASP A  23      12.326  11.560  11.317  1.00  0.57           O  
ATOM    181  CG  ASP A  23      13.424  11.122   7.204  1.00  0.51           C  
ATOM    182  OD1 ASP A  23      12.952  12.088   6.566  1.00  0.50           O  
ATOM    183  OD2 ASP A  23      13.931  10.128   6.640  1.00  0.50           O  
ATOM    184  N   TYR A  24      11.422  13.571  10.804  1.00  0.77           N  
ATOM    185  CA  TYR A  24      10.386  13.502  11.828  1.00  0.77           C  
ATOM    186  C   TYR A  24       9.119  12.857  11.278  1.00  0.78           C  
ATOM    187  CB  TYR A  24      10.069  14.899  12.368  1.00  0.73           C  
ATOM    188  O   TYR A  24       8.090  13.522  11.132  1.00  0.73           O  
ATOM    189  CG  TYR A  24      11.222  15.544  13.099  1.00  0.69           C  
ATOM    190  CD1 TYR A  24      11.621  15.086  14.352  1.00  0.64           C  
ATOM    191  CD2 TYR A  24      11.914  16.611  12.537  1.00  0.65           C  
ATOM    192  CE1 TYR A  24      12.682  15.678  15.030  1.00  0.60           C  
ATOM    193  CE2 TYR A  24      12.976  17.211  13.206  1.00  0.61           C  
ATOM    194  OH  TYR A  24      14.403  17.328  15.116  1.00  0.51           O  
ATOM    195  CZ  TYR A  24      13.352  16.738  14.449  1.00  0.59           C  
ATOM    196  N   LEU A  25       9.224  11.690  10.597  1.00  0.84           N  
ATOM    197  CA  LEU A  25       7.981  11.034  10.206  1.00  0.85           C  
ATOM    198  C   LEU A  25       7.291  10.411  11.415  1.00  0.85           C  
ATOM    199  CB  LEU A  25       8.252   9.959   9.149  1.00  0.84           C  
ATOM    200  O   LEU A  25       7.918   9.681  12.186  1.00  0.85           O  
ATOM    201  CG  LEU A  25       8.863  10.442   7.833  1.00  0.83           C  
ATOM    202  CD1 LEU A  25       9.269   9.252   6.969  1.00  0.81           C  
ATOM    203  CD2 LEU A  25       7.884  11.342   7.086  1.00  0.82           C  
ATOM    204  N   PRO A  26       6.069  10.774  11.682  1.00  0.87           N  
ATOM    205  CA  PRO A  26       5.353  10.030  12.721  1.00  0.88           C  
ATOM    206  C   PRO A  26       5.340   8.524  12.465  1.00  0.89           C  
ATOM    207  CB  PRO A  26       3.937  10.607  12.655  1.00  0.87           C  
ATOM    208  O   PRO A  26       5.349   8.091  11.310  1.00  0.89           O  
ATOM    209  CG  PRO A  26       3.770  11.050  11.238  1.00  0.84           C  
ATOM    210  CD  PRO A  26       5.114  11.454  10.703  1.00  0.83           C  
ATOM    211  N   ILE A  27       5.363   7.754  13.537  1.00  0.90           N  
ATOM    212  CA  ILE A  27       5.217   6.304  13.471  1.00  0.91           C  
ATOM    213  C   ILE A  27       3.860   5.896  14.039  1.00  0.91           C  
ATOM    214  CB  ILE A  27       6.354   5.585  14.230  1.00  0.90           C  
ATOM    215  O   ILE A  27       3.502   6.289  15.152  1.00  0.91           O  
ATOM    216  CG1 ILE A  27       7.719   6.015  13.680  1.00  0.89           C  
ATOM    217  CG2 ILE A  27       6.184   4.066  14.147  1.00  0.89           C  
ATOM    218  CD1 ILE A  27       8.901   5.331  14.353  1.00  0.88           C  
ATOM    219  N   ASN A  28       3.049   5.179  13.259  1.00  0.93           N  
ATOM    220  CA  ASN A  28       1.741   4.607  13.560  1.00  0.93           C  
ATOM    221  C   ASN A  28       0.727   5.688  13.922  1.00  0.92           C  
ATOM    222  CB  ASN A  28       1.850   3.582  14.691  1.00  0.92           C  
ATOM    223  O   ASN A  28      -0.182   5.451  14.720  1.00  0.91           O  
ATOM    224  CG  ASN A  28       2.679   2.373  14.305  1.00  0.93           C  
ATOM    225  ND2 ASN A  28       3.222   1.683  15.301  1.00  0.91           N  
ATOM    226  OD1 ASN A  28       2.832   2.062  13.121  1.00  0.91           O  
ATOM    227  N   MET A  29       0.869   6.926  13.365  1.00  0.91           N  
ATOM    228  CA  MET A  29      -0.014   8.069  13.579  1.00  0.91           C  
ATOM    229  C   MET A  29      -0.457   8.670  12.249  1.00  0.91           C  
ATOM    230  CB  MET A  29       0.682   9.134  14.428  1.00  0.91           C  
ATOM    231  O   MET A  29       0.360   8.866  11.348  1.00  0.90           O  
ATOM    232  CG  MET A  29       1.161   8.625  15.778  1.00  0.88           C  
ATOM    233  SD  MET A  29      -0.223   8.289  16.934  1.00  0.88           S  
ATOM    234  CE  MET A  29      -0.831   9.977  17.207  1.00  0.81           C  
ATOM    235  N   LEU A  30      -1.740   8.990  12.154  1.00  0.90           N  
ATOM    236  CA  LEU A  30      -2.345   9.707  11.037  1.00  0.90           C  
ATOM    237  C   LEU A  30      -2.790  11.102  11.463  1.00  0.89           C  
ATOM    238  CB  LEU A  30      -3.538   8.926  10.481  1.00  0.89           C  
ATOM    239  O   LEU A  30      -3.267  11.291  12.584  1.00  0.87           O  
ATOM    240  CG  LEU A  30      -3.233   7.546   9.897  1.00  0.89           C  
ATOM    241  CD1 LEU A  30      -4.525   6.840   9.501  1.00  0.88           C  
ATOM    242  CD2 LEU A  30      -2.296   7.667   8.700  1.00  0.88           C  
ATOM    243  N   ALA A  31      -2.636  12.038  10.507  1.00  0.84           N  
ATOM    244  CA  ALA A  31      -3.216  13.366  10.689  1.00  0.84           C  
ATOM    245  C   ALA A  31      -4.706  13.363  10.359  1.00  0.83           C  
ATOM    246  CB  ALA A  31      -2.484  14.389   9.825  1.00  0.82           C  
ATOM    247  O   ALA A  31      -5.102  12.999   9.249  1.00  0.81           O  
ATOM    248  N   THR A  32      -5.522  13.692  11.300  1.00  0.80           N  
ATOM    249  CA  THR A  32      -6.945  13.815  11.006  1.00  0.79           C  
ATOM    250  C   THR A  32      -7.229  15.101  10.235  1.00  0.79           C  
ATOM    251  CB  THR A  32      -7.786  13.791  12.297  1.00  0.77           C  
ATOM    252  O   THR A  32      -6.712  16.165  10.580  1.00  0.76           O  
ATOM    253  CG2 THR A  32      -9.277  13.751  11.981  1.00  0.69           C  
ATOM    254  OG1 THR A  32      -7.440  12.632  13.064  1.00  0.70           O  
ATOM    255  N   PRO A  33      -8.028  14.972   9.280  1.00  0.70           N  
ATOM    256  CA  PRO A  33      -8.479  16.192   8.608  1.00  0.69           C  
ATOM    257  C   PRO A  33      -9.187  17.160   9.553  1.00  0.70           C  
ATOM    258  CB  PRO A  33      -9.442  15.671   7.538  1.00  0.67           C  
ATOM    259  O   PRO A  33      -9.932  16.731  10.438  1.00  0.67           O  
ATOM    260  CG  PRO A  33      -9.110  14.220   7.399  1.00  0.65           C  
ATOM    261  CD  PRO A  33      -8.523  13.739   8.695  1.00  0.64           C  
ATOM    262  N   LYS A  34      -8.841  18.394   9.473  1.00  0.62           N  
ATOM    263  CA  LYS A  34      -9.586  19.386  10.242  1.00  0.62           C  
ATOM    264  C   LYS A  34     -11.065  19.377   9.865  1.00  0.62           C  
ATOM    265  CB  LYS A  34      -9.000  20.782  10.028  1.00  0.58           C  
ATOM    266  O   LYS A  34     -11.417  19.609   8.706  1.00  0.60           O  
ATOM    267  CG  LYS A  34      -7.829  21.109  10.944  1.00  0.55           C  
ATOM    268  CD  LYS A  34      -7.451  22.582  10.864  1.00  0.56           C  
ATOM    269  CE  LYS A  34      -6.291  22.913  11.793  1.00  0.47           C  
ATOM    270  NZ  LYS A  34      -5.993  24.377  11.808  1.00  0.42           N  
ATOM    271  N   GLU A  35     -11.824  19.104  10.800  1.00  0.63           N  
ATOM    272  CA  GLU A  35     -13.227  19.497  10.715  1.00  0.63           C  
ATOM    273  C   GLU A  35     -13.385  21.010  10.828  1.00  0.64           C  
ATOM    274  CB  GLU A  35     -14.048  18.800  11.804  1.00  0.59           C  
ATOM    275  O   GLU A  35     -12.502  21.695  11.350  1.00  0.61           O  
ATOM    276  CG  GLU A  35     -14.061  17.283  11.687  1.00  0.56           C  
ATOM    277  CD  GLU A  35     -14.973  16.611  12.701  1.00  0.57           C  
ATOM    278  OE1 GLU A  35     -15.549  17.316  13.560  1.00  0.58           O  
ATOM    279  OE2 GLU A  35     -15.112  15.369  12.637  1.00  0.51           O  
ATOM    280  N   VAL A  36     -14.247  21.657  10.126  1.00  0.53           N  
ATOM    281  CA  VAL A  36     -14.534  23.075   9.933  1.00  0.53           C  
ATOM    282  C   VAL A  36     -14.402  23.814  11.263  1.00  0.53           C  
ATOM    283  CB  VAL A  36     -15.944  23.292   9.340  1.00  0.44           C  
ATOM    284  O   VAL A  36     -14.027  24.989  11.292  1.00  0.49           O  
ATOM    285  CG1 VAL A  36     -16.207  24.778   9.103  1.00  0.32           C  
ATOM    286  CG2 VAL A  36     -16.104  22.504   8.041  1.00  0.33           C  
ATOM    287  N   LEU A  37     -14.567  23.185  12.388  1.00  0.55           N  
ATOM    288  CA  LEU A  37     -14.689  23.895  13.657  1.00  0.55           C  
ATOM    289  C   LEU A  37     -13.429  23.725  14.499  1.00  0.54           C  
ATOM    290  CB  LEU A  37     -15.909  23.395  14.435  1.00  0.48           C  
ATOM    291  O   LEU A  37     -13.204  24.482  15.446  1.00  0.50           O  
ATOM    292  CG  LEU A  37     -17.276  23.684  13.812  1.00  0.44           C  
ATOM    293  CD1 LEU A  37     -18.381  23.028  14.633  1.00  0.37           C  
ATOM    294  CD2 LEU A  37     -17.506  25.187  13.700  1.00  0.41           C  
ATOM    295  N   ASP A  38     -12.516  22.921  14.019  1.00  0.57           N  
ATOM    296  CA  ASP A  38     -11.346  22.594  14.827  1.00  0.58           C  
ATOM    297  C   ASP A  38     -10.059  23.034  14.134  1.00  0.58           C  
ATOM    298  CB  ASP A  38     -11.299  21.093  15.120  1.00  0.53           C  
ATOM    299  O   ASP A  38      -9.695  22.494  13.087  1.00  0.55           O  
ATOM    300  CG  ASP A  38     -10.467  20.753  16.345  1.00  0.50           C  
ATOM    301  OD1 ASP A  38      -9.814  21.657  16.908  1.00  0.50           O  
ATOM    302  OD2 ASP A  38     -10.464  19.570  16.748  1.00  0.51           O  
ATOM    303  N   SER A  39      -9.387  24.214  14.613  1.00  0.55           N  
ATOM    304  CA  SER A  39      -8.213  24.861  14.038  1.00  0.54           C  
ATOM    305  C   SER A  39      -6.947  24.057  14.316  1.00  0.54           C  
ATOM    306  CB  SER A  39      -8.057  26.279  14.591  1.00  0.49           C  
ATOM    307  O   SER A  39      -5.926  24.247  13.651  1.00  0.52           O  
ATOM    308  OG  SER A  39      -7.815  26.250  15.987  1.00  0.45           O  
ATOM    309  N   SER A  40      -6.861  23.119  15.201  1.00  0.59           N  
ATOM    310  CA  SER A  40      -5.571  22.614  15.656  1.00  0.57           C  
ATOM    311  C   SER A  40      -5.219  21.298  14.970  1.00  0.59           C  
ATOM    312  CB  SER A  40      -5.574  22.422  17.173  1.00  0.54           C  
ATOM    313  O   SER A  40      -4.047  20.924  14.896  1.00  0.56           O  
ATOM    314  OG  SER A  40      -6.567  21.486  17.559  1.00  0.52           O  
ATOM    315  N   GLY A  41      -5.904  20.768  14.027  1.00  0.67           N  
ATOM    316  CA  GLY A  41      -5.664  19.394  13.616  1.00  0.66           C  
ATOM    317  C   GLY A  41      -5.145  18.517  14.740  1.00  0.67           C  
ATOM    318  O   GLY A  41      -4.485  19.004  15.661  1.00  0.64           O  
ATOM    319  N   TYR A  42      -5.617  17.205  14.906  1.00  0.78           N  
ATOM    320  CA  TYR A  42      -5.089  16.239  15.862  1.00  0.78           C  
ATOM    321  C   TYR A  42      -4.521  15.019  15.147  1.00  0.79           C  
ATOM    322  CB  TYR A  42      -6.180  15.805  16.847  1.00  0.76           C  
ATOM    323  O   TYR A  42      -4.809  14.791  13.970  1.00  0.77           O  
ATOM    324  CG  TYR A  42      -7.419  15.262  16.179  1.00  0.71           C  
ATOM    325  CD1 TYR A  42      -8.478  16.102  15.842  1.00  0.67           C  
ATOM    326  CD2 TYR A  42      -7.535  13.908  15.885  1.00  0.68           C  
ATOM    327  CE1 TYR A  42      -9.623  15.606  15.228  1.00  0.62           C  
ATOM    328  CE2 TYR A  42      -8.676  13.400  15.272  1.00  0.64           C  
ATOM    329  OH  TYR A  42     -10.844  13.758  14.340  1.00  0.45           O  
ATOM    330  CZ  TYR A  42      -9.713  14.255  14.947  1.00  0.59           C  
ATOM    331  N   LEU A  43      -3.658  14.340  15.817  1.00  0.85           N  
ATOM    332  CA  LEU A  43      -3.110  13.052  15.406  1.00  0.85           C  
ATOM    333  C   LEU A  43      -3.858  11.904  16.076  1.00  0.86           C  
ATOM    334  CB  LEU A  43      -1.619  12.971  15.747  1.00  0.84           C  
ATOM    335  O   LEU A  43      -4.097  11.935  17.285  1.00  0.85           O  
ATOM    336  CG  LEU A  43      -0.706  13.969  15.033  1.00  0.79           C  
ATOM    337  CD1 LEU A  43       0.701  13.914  15.619  1.00  0.75           C  
ATOM    338  CD2 LEU A  43      -0.676  13.690  13.534  1.00  0.75           C  
ATOM    339  N   ARG A  44      -4.082  11.011  15.298  1.00  0.88           N  
ATOM    340  CA  ARG A  44      -4.696   9.775  15.772  1.00  0.88           C  
ATOM    341  C   ARG A  44      -3.837   8.566  15.419  1.00  0.89           C  
ATOM    342  CB  ARG A  44      -6.099   9.610  15.183  1.00  0.86           C  
ATOM    343  O   ARG A  44      -3.179   8.548  14.376  1.00  0.89           O  
ATOM    344  CG  ARG A  44      -6.865   8.421  15.740  1.00  0.80           C  
ATOM    345  CD  ARG A  44      -8.286   8.362  15.197  1.00  0.77           C  
ATOM    346  NE  ARG A  44      -9.018   7.213  15.725  1.00  0.70           N  
ATOM    347  NH1 ARG A  44     -10.911   7.570  14.450  1.00  0.54           N  
ATOM    348  NH2 ARG A  44     -10.819   5.799  15.903  1.00  0.50           N  
ATOM    349  CZ  ARG A  44     -10.247   6.864  15.358  1.00  0.68           C  
ATOM    350  N   SER A  45      -3.868   7.575  16.298  1.00  0.90           N  
ATOM    351  CA  SER A  45      -3.215   6.307  15.991  1.00  0.91           C  
ATOM    352  C   SER A  45      -3.810   5.668  14.740  1.00  0.91           C  
ATOM    353  CB  SER A  45      -3.335   5.342  17.172  1.00  0.90           C  
ATOM    354  O   SER A  45      -5.023   5.721  14.526  1.00  0.91           O  
ATOM    355  OG  SER A  45      -4.687   5.208  17.576  1.00  0.87           O  
ATOM    356  N   PHE A  46      -2.979   5.085  13.930  1.00  0.93           N  
ATOM    357  CA  PHE A  46      -3.449   4.174  12.892  1.00  0.94           C  
ATOM    358  C   PHE A  46      -4.259   3.034  13.499  1.00  0.94           C  
ATOM    359  CB  PHE A  46      -2.269   3.612  12.093  1.00  0.93           C  
ATOM    360  O   PHE A  46      -3.897   2.498  14.549  1.00  0.93           O  
ATOM    361  CG  PHE A  46      -2.673   2.920  10.820  1.00  0.93           C  
ATOM    362  CD1 PHE A  46      -2.770   3.628   9.628  1.00  0.92           C  
ATOM    363  CD2 PHE A  46      -2.957   1.560  10.815  1.00  0.92           C  
ATOM    364  CE1 PHE A  46      -3.144   2.989   8.447  1.00  0.91           C  
ATOM    365  CE2 PHE A  46      -3.331   0.916   9.639  1.00  0.91           C  
ATOM    366  CZ  PHE A  46      -3.425   1.632   8.457  1.00  0.91           C  
ATOM    367  N   PRO A  47      -5.439   2.671  12.906  1.00  0.94           N  
ATOM    368  CA  PRO A  47      -6.255   1.584  13.454  1.00  0.94           C  
ATOM    369  C   PRO A  47      -5.467   0.289  13.636  1.00  0.94           C  
ATOM    370  CB  PRO A  47      -7.359   1.410  12.408  1.00  0.93           C  
ATOM    371  O   PRO A  47      -4.551   0.005  12.860  1.00  0.94           O  
ATOM    372  CG  PRO A  47      -7.492   2.753  11.766  1.00  0.93           C  
ATOM    373  CD  PRO A  47      -6.127   3.371  11.665  1.00  0.92           C  
ATOM    374  N   GLY A  48      -5.789  -0.455  14.639  1.00  0.94           N  
ATOM    375  CA  GLY A  48      -5.168  -1.741  14.913  1.00  0.94           C  
ATOM    376  C   GLY A  48      -5.690  -2.856  14.028  1.00  0.94           C  
ATOM    377  O   GLY A  48      -6.615  -2.649  13.239  1.00  0.94           O  
ATOM    378  N   ILE A  49      -5.081  -4.051  14.138  1.00  0.95           N  
ATOM    379  CA  ILE A  49      -5.488  -5.250  13.413  1.00  0.95           C  
ATOM    380  C   ILE A  49      -5.818  -6.365  14.403  1.00  0.95           C  
ATOM    381  CB  ILE A  49      -4.392  -5.715  12.428  1.00  0.95           C  
ATOM    382  O   ILE A  49      -4.932  -6.869  15.098  1.00  0.94           O  
ATOM    383  CG1 ILE A  49      -3.966  -4.557  11.518  1.00  0.92           C  
ATOM    384  CG2 ILE A  49      -4.880  -6.909  11.602  1.00  0.92           C  
ATOM    385  CD1 ILE A  49      -5.077  -4.035  10.618  1.00  0.89           C  
ATOM    386  N   ALA A  50      -7.062  -6.824  14.407  1.00  0.95           N  
ATOM    387  CA  ALA A  50      -7.455  -8.043  15.110  1.00  0.95           C  
ATOM    388  C   ALA A  50      -7.304  -9.267  14.213  1.00  0.95           C  
ATOM    389  CB  ALA A  50      -8.892  -7.928  15.612  1.00  0.94           C  
ATOM    390  O   ALA A  50      -7.614  -9.213  13.020  1.00  0.95           O  
ATOM    391  N   LYS A  51      -6.832 -10.340  14.811  1.00  0.95           N  
ATOM    392  CA  LYS A  51      -6.849 -11.621  14.110  1.00  0.96           C  
ATOM    393  C   LYS A  51      -8.277 -12.047  13.779  1.00  0.96           C  
ATOM    394  CB  LYS A  51      -6.160 -12.700  14.946  1.00  0.95           C  
ATOM    395  O   LYS A  51      -9.137 -12.093  14.661  1.00  0.95           O  
ATOM    396  CG  LYS A  51      -6.090 -14.059  14.265  1.00  0.93           C  
ATOM    397  CD  LYS A  51      -5.307 -15.064  15.102  1.00  0.91           C  
ATOM    398  CE  LYS A  51      -5.273 -16.436  14.442  1.00  0.89           C  
ATOM    399  NZ  LYS A  51      -4.435 -17.401  15.215  1.00  0.87           N  
ATOM    400  N   ARG A  52      -8.481 -12.427  12.535  1.00  0.96           N  
ATOM    401  CA  ARG A  52      -9.797 -12.868  12.084  1.00  0.96           C  
ATOM    402  C   ARG A  52      -9.843 -14.385  11.932  1.00  0.95           C  
ATOM    403  CB  ARG A  52     -10.163 -12.198  10.758  1.00  0.96           C  
ATOM    404  O   ARG A  52     -10.612 -15.059  12.621  1.00  0.94           O  
ATOM    405  CG  ARG A  52     -11.556 -12.544  10.257  1.00  0.94           C  
ATOM    406  CD  ARG A  52     -11.886 -11.818   8.960  1.00  0.91           C  
ATOM    407  NE  ARG A  52     -13.202 -12.194   8.452  1.00  0.91           N  
ATOM    408  NH1 ARG A  52     -12.969 -11.088   6.437  1.00  0.85           N  
ATOM    409  NH2 ARG A  52     -14.897 -12.235   6.903  1.00  0.84           N  
ATOM    410  CZ  ARG A  52     -13.686 -11.838   7.265  1.00  0.89           C  
ATOM    411  N   ASN A  53      -8.957 -14.977  11.088  1.00  0.95           N  
ATOM    412  CA  ASN A  53      -8.936 -16.409  10.811  1.00  0.96           C  
ATOM    413  C   ASN A  53      -7.511 -16.925  10.634  1.00  0.96           C  
ATOM    414  CB  ASN A  53      -9.774 -16.728   9.571  1.00  0.93           C  
ATOM    415  O   ASN A  53      -6.604 -16.157  10.312  1.00  0.96           O  
ATOM    416  CG  ASN A  53     -11.237 -16.372   9.747  1.00  0.78           C  
ATOM    417  ND2 ASN A  53     -11.821 -15.744   8.733  1.00  0.70           N  
ATOM    418  OD1 ASN A  53     -11.838 -16.658  10.786  1.00  0.71           O  
ATOM    419  N   ASP A  54      -7.288 -18.276  10.859  1.00  0.95           N  
ATOM    420  CA  ASP A  54      -6.099 -18.988  10.400  1.00  0.96           C  
ATOM    421  C   ASP A  54      -6.238 -19.402   8.937  1.00  0.96           C  
ATOM    422  CB  ASP A  54      -5.839 -20.217  11.272  1.00  0.95           C  
ATOM    423  O   ASP A  54      -7.320 -19.801   8.499  1.00  0.95           O  
ATOM    424  CG  ASP A  54      -5.552 -19.866  12.722  1.00  0.94           C  
ATOM    425  OD1 ASP A  54      -4.651 -19.040  12.982  1.00  0.92           O  
ATOM    426  OD2 ASP A  54      -6.232 -20.422  13.611  1.00  0.93           O  
ATOM    427  N   VAL A  55      -5.169 -19.359   8.128  1.00  0.97           N  
ATOM    428  CA  VAL A  55      -5.120 -19.729   6.717  1.00  0.97           C  
ATOM    429  C   VAL A  55      -3.878 -20.576   6.448  1.00  0.95           C  
ATOM    430  CB  VAL A  55      -5.124 -18.483   5.803  1.00  0.96           C  
ATOM    431  O   VAL A  55      -3.051 -20.778   7.341  1.00  0.93           O  
ATOM    432  CG1 VAL A  55      -6.470 -17.765   5.875  1.00  0.95           C  
ATOM    433  CG2 VAL A  55      -3.988 -17.537   6.187  1.00  0.95           C  
ATOM    434  N   ASN A  56      -3.716 -21.064   5.281  1.00  0.95           N  
ATOM    435  CA  ASN A  56      -2.647 -21.999   4.947  1.00  0.95           C  
ATOM    436  C   ASN A  56      -1.431 -21.278   4.372  1.00  0.93           C  
ATOM    437  CB  ASN A  56      -3.149 -23.060   3.966  1.00  0.92           C  
ATOM    438  O   ASN A  56      -0.903 -21.676   3.331  1.00  0.87           O  
ATOM    439  CG  ASN A  56      -4.082 -24.062   4.617  1.00  0.81           C  
ATOM    440  ND2 ASN A  56      -4.719 -24.895   3.802  1.00  0.73           N  
ATOM    441  OD1 ASN A  56      -4.230 -24.087   5.841  1.00  0.69           O  
ATOM    442  N   GLY A  57      -0.780 -20.254   5.114  1.00  0.96           N  
ATOM    443  CA  GLY A  57       0.407 -19.519   4.706  1.00  0.96           C  
ATOM    444  C   GLY A  57       0.181 -18.022   4.617  1.00  0.96           C  
ATOM    445  O   GLY A  57      -0.934 -17.543   4.835  1.00  0.96           O  
ATOM    446  N   VAL A  58       1.203 -17.302   4.294  1.00  0.96           N  
ATOM    447  CA  VAL A  58       1.202 -15.843   4.246  1.00  0.96           C  
ATOM    448  C   VAL A  58       0.355 -15.365   3.069  1.00  0.97           C  
ATOM    449  CB  VAL A  58       2.635 -15.278   4.135  1.00  0.96           C  
ATOM    450  O   VAL A  58       0.165 -16.098   2.095  1.00  0.96           O  
ATOM    451  CG1 VAL A  58       3.475 -15.695   5.341  1.00  0.90           C  
ATOM    452  CG2 VAL A  58       3.293 -15.741   2.836  1.00  0.90           C  
ATOM    453  N   SER A  59      -0.147 -14.160   3.129  1.00  0.97           N  
ATOM    454  CA  SER A  59      -0.917 -13.548   2.051  1.00  0.97           C  
ATOM    455  C   SER A  59      -0.040 -13.271   0.835  1.00  0.97           C  
ATOM    456  CB  SER A  59      -1.568 -12.249   2.528  1.00  0.97           C  
ATOM    457  O   SER A  59       1.077 -12.768   0.970  1.00  0.97           O  
ATOM    458  OG  SER A  59      -2.551 -11.811   1.605  1.00  0.93           O  
ATOM    459  N   ARG A  60      -0.544 -13.583  -0.375  1.00  0.97           N  
ATOM    460  CA  ARG A  60       0.190 -13.439  -1.627  1.00  0.97           C  
ATOM    461  C   ARG A  60      -0.554 -12.526  -2.596  1.00  0.97           C  
ATOM    462  CB  ARG A  60       0.426 -14.807  -2.273  1.00  0.97           C  
ATOM    463  O   ARG A  60       0.004 -12.103  -3.611  1.00  0.96           O  
ATOM    464  CG  ARG A  60       1.355 -15.710  -1.478  1.00  0.97           C  
ATOM    465  CD  ARG A  60       1.411 -17.115  -2.062  1.00  0.95           C  
ATOM    466  NE  ARG A  60       1.874 -17.105  -3.447  1.00  0.94           N  
ATOM    467  NH1 ARG A  60       0.852 -19.096  -4.020  1.00  0.90           N  
ATOM    468  NH2 ARG A  60       2.070 -17.937  -5.579  1.00  0.90           N  
ATOM    469  CZ  ARG A  60       1.597 -18.046  -4.346  1.00  0.93           C  
ATOM    470  N   GLY A  61      -1.816 -12.181  -2.375  1.00  0.97           N  
ATOM    471  CA  GLY A  61      -2.662 -11.308  -3.175  1.00  0.97           C  
ATOM    472  C   GLY A  61      -4.131 -11.400  -2.808  1.00  0.97           C  
ATOM    473  O   GLY A  61      -4.577 -12.411  -2.260  1.00  0.97           O  
ATOM    474  N   VAL A  62      -4.856 -10.315  -3.107  1.00  0.97           N  
ATOM    475  CA  VAL A  62      -6.273 -10.177  -2.790  1.00  0.97           C  
ATOM    476  C   VAL A  62      -6.981  -9.409  -3.904  1.00  0.97           C  
ATOM    477  CB  VAL A  62      -6.485  -9.466  -1.434  1.00  0.97           C  
ATOM    478  O   VAL A  62      -6.394  -8.517  -4.520  1.00  0.96           O  
ATOM    479  CG1 VAL A  62      -5.994  -8.021  -1.501  1.00  0.93           C  
ATOM    480  CG2 VAL A  62      -7.957  -9.516  -1.030  1.00  0.93           C  
ATOM    481  N   GLU A  63      -8.224  -9.725  -4.173  1.00  0.96           N  
ATOM    482  CA  GLU A  63      -9.115  -9.027  -5.095  1.00  0.96           C  
ATOM    483  C   GLU A  63     -10.566  -9.113  -4.632  1.00  0.96           C  
ATOM    484  CB  GLU A  63      -8.980  -9.597  -6.509  1.00  0.95           C  
ATOM    485  O   GLU A  63     -11.017 -10.167  -4.178  1.00  0.96           O  
ATOM    486  CG  GLU A  63      -9.784  -8.840  -7.557  1.00  0.88           C  
ATOM    487  CD  GLU A  63      -9.537  -9.332  -8.974  1.00  0.81           C  
ATOM    488  OE1 GLU A  63      -8.988 -10.445  -9.143  1.00  0.83           O  
ATOM    489  OE2 GLU A  63      -9.894  -8.599  -9.923  1.00  0.81           O  
ATOM    490  N   TYR A  64     -11.292  -8.036  -4.693  1.00  0.95           N  
ATOM    491  CA  TYR A  64     -12.738  -8.050  -4.498  1.00  0.95           C  
ATOM    492  C   TYR A  64     -13.463  -8.319  -5.812  1.00  0.94           C  
ATOM    493  CB  TYR A  64     -13.213  -6.721  -3.903  1.00  0.95           C  
ATOM    494  O   TYR A  64     -13.442  -7.486  -6.721  1.00  0.93           O  
ATOM    495  CG  TYR A  64     -14.687  -6.692  -3.581  1.00  0.94           C  
ATOM    496  CD1 TYR A  64     -15.191  -7.369  -2.472  1.00  0.93           C  
ATOM    497  CD2 TYR A  64     -15.579  -5.990  -4.384  1.00  0.93           C  
ATOM    498  CE1 TYR A  64     -16.549  -7.347  -2.172  1.00  0.92           C  
ATOM    499  CE2 TYR A  64     -16.939  -5.961  -4.094  1.00  0.92           C  
ATOM    500  OH  TYR A  64     -18.759  -6.616  -2.695  1.00  0.90           O  
ATOM    501  CZ  TYR A  64     -17.414  -6.641  -2.987  1.00  0.92           C  
ATOM    502  N   ASN A  65     -14.036  -9.433  -5.880  1.00  0.94           N  
ATOM    503  CA  ASN A  65     -14.845  -9.848  -7.021  1.00  0.94           C  
ATOM    504  C   ASN A  65     -16.272  -9.316  -6.920  1.00  0.94           C  
ATOM    505  CB  ASN A  65     -14.855 -11.373  -7.147  1.00  0.94           C  
ATOM    506  O   ASN A  65     -17.108  -9.897  -6.226  1.00  0.93           O  
ATOM    507  CG  ASN A  65     -15.564 -11.851  -8.399  1.00  0.93           C  
ATOM    508  ND2 ASN A  65     -15.096 -12.961  -8.958  1.00  0.92           N  
ATOM    509  OD1 ASN A  65     -16.524 -11.228  -8.860  1.00  0.91           O  
ATOM    510  N   THR A  66     -16.642  -8.305  -7.678  1.00  0.92           N  
ATOM    511  CA  THR A  66     -17.927  -7.616  -7.640  1.00  0.91           C  
ATOM    512  C   THR A  66     -19.035  -8.505  -8.196  1.00  0.91           C  
ATOM    513  CB  THR A  66     -17.877  -6.297  -8.433  1.00  0.90           C  
ATOM    514  O   THR A  66     -20.186  -8.416  -7.764  1.00  0.89           O  
ATOM    515  CG2 THR A  66     -16.951  -5.287  -7.763  1.00  0.83           C  
ATOM    516  OG1 THR A  66     -17.399  -6.560  -9.758  1.00  0.86           O  
ATOM    517  N   ALA A  67     -18.720  -9.437  -9.126  1.00  0.90           N  
ATOM    518  CA  ALA A  67     -19.701 -10.336  -9.729  1.00  0.90           C  
ATOM    519  C   ALA A  67     -20.183 -11.377  -8.723  1.00  0.90           C  
ATOM    520  CB  ALA A  67     -19.109 -11.022 -10.958  1.00  0.88           C  
ATOM    521  O   ALA A  67     -21.326 -11.834  -8.793  1.00  0.89           O  
ATOM    522  N   GLN A  68     -19.336 -11.663  -7.730  1.00  0.93           N  
ATOM    523  CA  GLN A  68     -19.653 -12.671  -6.724  1.00  0.93           C  
ATOM    524  C   GLN A  68     -19.923 -12.028  -5.367  1.00  0.93           C  
ATOM    525  CB  GLN A  68     -18.517 -13.689  -6.606  1.00  0.92           C  
ATOM    526  O   GLN A  68     -20.278 -12.717  -4.407  1.00  0.91           O  
ATOM    527  CG  GLN A  68     -18.328 -14.546  -7.850  1.00  0.88           C  
ATOM    528  CD  GLN A  68     -19.498 -15.478  -8.104  1.00  0.84           C  
ATOM    529  NE2 GLN A  68     -20.148 -15.313  -9.252  1.00  0.84           N  
ATOM    530  OE1 GLN A  68     -19.816 -16.338  -7.277  1.00  0.84           O  
ATOM    531  N   ASN A  69     -19.707 -10.744  -5.276  1.00  0.94           N  
ATOM    532  CA  ASN A  69     -19.755  -9.979  -4.035  1.00  0.94           C  
ATOM    533  C   ASN A  69     -18.954 -10.657  -2.927  1.00  0.93           C  
ATOM    534  CB  ASN A  69     -21.204  -9.769  -3.589  1.00  0.92           C  
ATOM    535  O   ASN A  69     -19.464 -10.866  -1.825  1.00  0.92           O  
ATOM    536  CG  ASN A  69     -21.322  -8.819  -2.414  1.00  0.89           C  
ATOM    537  ND2 ASN A  69     -22.211  -9.137  -1.481  1.00  0.90           N  
ATOM    538  OD1 ASN A  69     -20.620  -7.807  -2.346  1.00  0.89           O  
ATOM    539  N   ALA A  70     -17.730 -10.980  -3.272  1.00  0.94           N  
ATOM    540  CA  ALA A  70     -16.878 -11.751  -2.370  1.00  0.94           C  
ATOM    541  C   ALA A  70     -15.414 -11.345  -2.517  1.00  0.95           C  
ATOM    542  CB  ALA A  70     -17.042 -13.246  -2.631  1.00  0.94           C  
ATOM    543  O   ALA A  70     -14.956 -11.040  -3.621  1.00  0.95           O  
ATOM    544  N   VAL A  71     -14.681 -11.421  -1.455  1.00  0.96           N  
ATOM    545  CA  VAL A  71     -13.230 -11.271  -1.468  1.00  0.96           C  
ATOM    546  C   VAL A  71     -12.575 -12.605  -1.819  1.00  0.97           C  
ATOM    547  CB  VAL A  71     -12.700 -10.758  -0.110  1.00  0.96           C  
ATOM    548  O   VAL A  71     -12.820 -13.617  -1.158  1.00  0.96           O  
ATOM    549  CG1 VAL A  71     -11.178 -10.636  -0.135  1.00  0.94           C  
ATOM    550  CG2 VAL A  71     -13.341  -9.416   0.240  1.00  0.95           C  
ATOM    551  N   TYR A  72     -11.749 -12.627  -2.836  1.00  0.96           N  
ATOM    552  CA  TYR A  72     -10.827 -13.705  -3.176  1.00  0.97           C  
ATOM    553  C   TYR A  72      -9.416 -13.387  -2.695  1.00  0.97           C  
ATOM    554  CB  TYR A  72     -10.819 -13.950  -4.688  1.00  0.96           C  
ATOM    555  O   TYR A  72      -8.937 -12.262  -2.855  1.00  0.96           O  
ATOM    556  CG  TYR A  72     -12.026 -14.708  -5.186  1.00  0.96           C  
ATOM    557  CD1 TYR A  72     -11.935 -16.057  -5.523  1.00  0.94           C  
ATOM    558  CD2 TYR A  72     -13.258 -14.078  -5.322  1.00  0.94           C  
ATOM    559  CE1 TYR A  72     -13.043 -16.759  -5.984  1.00  0.94           C  
ATOM    560  CE2 TYR A  72     -14.373 -14.771  -5.782  1.00  0.93           C  
ATOM    561  OH  TYR A  72     -15.357 -16.800  -6.565  1.00  0.91           O  
ATOM    562  CZ  TYR A  72     -14.256 -16.109  -6.110  1.00  0.93           C  
ATOM    563  N   ARG A  73      -8.728 -14.342  -2.111  1.00  0.97           N  
ATOM    564  CA  ARG A  73      -7.363 -14.164  -1.626  1.00  0.97           C  
ATOM    565  C   ARG A  73      -6.530 -15.419  -1.865  1.00  0.97           C  
ATOM    566  CB  ARG A  73      -7.363 -13.811  -0.137  1.00  0.96           C  
ATOM    567  O   ARG A  73      -7.028 -16.538  -1.723  1.00  0.97           O  
ATOM    568  CG  ARG A  73      -5.984 -13.502   0.423  1.00  0.83           C  
ATOM    569  CD  ARG A  73      -6.028 -13.247   1.923  1.00  0.78           C  
ATOM    570  NE  ARG A  73      -6.752 -12.020   2.241  1.00  0.76           N  
ATOM    571  NH1 ARG A  73      -4.858 -10.721   2.487  1.00  0.69           N  
ATOM    572  NH2 ARG A  73      -6.935  -9.795   2.779  1.00  0.63           N  
ATOM    573  CZ  ARG A  73      -6.180 -10.848   2.501  1.00  0.72           C  
ATOM    574  N   VAL A  74      -5.292 -15.254  -2.078  1.00  0.97           N  
ATOM    575  CA  VAL A  74      -4.326 -16.348  -2.085  1.00  0.97           C  
ATOM    576  C   VAL A  74      -3.464 -16.284  -0.826  1.00  0.97           C  
ATOM    577  CB  VAL A  74      -3.433 -16.307  -3.345  1.00  0.97           C  
ATOM    578  O   VAL A  74      -2.743 -15.307  -0.609  1.00  0.96           O  
ATOM    579  CG1 VAL A  74      -2.435 -17.465  -3.338  1.00  0.96           C  
ATOM    580  CG2 VAL A  74      -4.291 -16.346  -4.608  1.00  0.96           C  
ATOM    581  N   CYS A  75      -3.511 -17.263  -0.031  1.00  0.97           N  
ATOM    582  CA  CYS A  75      -2.657 -17.456   1.136  1.00  0.97           C  
ATOM    583  C   CYS A  75      -1.881 -18.764   1.033  1.00  0.96           C  
ATOM    584  CB  CYS A  75      -3.489 -17.445   2.418  1.00  0.96           C  
ATOM    585  O   CYS A  75      -2.474 -19.830   0.857  1.00  0.95           O  
ATOM    586  SG  CYS A  75      -4.359 -15.889   2.707  1.00  0.95           S  
ATOM    587  N   GLY A  76      -0.536 -18.609   1.141  1.00  0.97           N  
ATOM    588  CA  GLY A  76       0.318 -19.739   0.813  1.00  0.97           C  
ATOM    589  C   GLY A  76       0.007 -20.350  -0.540  1.00  0.96           C  
ATOM    590  O   GLY A  76       0.093 -19.673  -1.567  1.00  0.95           O  
ATOM    591  N   GLY A  77      -0.410 -21.570  -0.573  1.00  0.96           N  
ATOM    592  CA  GLY A  77      -0.721 -22.325  -1.776  1.00  0.96           C  
ATOM    593  C   GLY A  77      -2.211 -22.487  -2.010  1.00  0.96           C  
ATOM    594  O   GLY A  77      -2.635 -23.364  -2.766  1.00  0.95           O  
ATOM    595  N   LYS A  78      -3.051 -21.719  -1.325  1.00  0.96           N  
ATOM    596  CA  LYS A  78      -4.498 -21.907  -1.385  1.00  0.96           C  
ATOM    597  C   LYS A  78      -5.199 -20.633  -1.847  1.00  0.96           C  
ATOM    598  CB  LYS A  78      -5.040 -22.339  -0.022  1.00  0.96           C  
ATOM    599  O   LYS A  78      -4.847 -19.533  -1.416  1.00  0.96           O  
ATOM    600  CG  LYS A  78      -4.471 -23.657   0.481  1.00  0.94           C  
ATOM    601  CD  LYS A  78      -4.794 -24.804  -0.468  1.00  0.93           C  
ATOM    602  CE  LYS A  78      -4.348 -26.144   0.101  1.00  0.92           C  
ATOM    603  NZ  LYS A  78      -4.694 -27.276  -0.810  1.00  0.91           N  
ATOM    604  N   LEU A  79      -6.194 -20.763  -2.733  1.00  0.95           N  
ATOM    605  CA  LEU A  79      -7.161 -19.722  -3.066  1.00  0.96           C  
ATOM    606  C   LEU A  79      -8.382 -19.805  -2.156  1.00  0.96           C  
ATOM    607  CB  LEU A  79      -7.592 -19.839  -4.530  1.00  0.96           C  
ATOM    608  O   LEU A  79      -9.021 -20.855  -2.061  1.00  0.95           O  
ATOM    609  CG  LEU A  79      -8.589 -18.792  -5.029  1.00  0.95           C  
ATOM    610  CD1 LEU A  79      -7.959 -17.403  -4.997  1.00  0.94           C  
ATOM    611  CD2 LEU A  79      -9.067 -19.135  -6.436  1.00  0.94           C  
ATOM    612  N   TYR A  80      -8.741 -18.712  -1.564  1.00  0.96           N  
ATOM    613  CA  TYR A  80      -9.907 -18.545  -0.704  1.00  0.97           C  
ATOM    614  C   TYR A  80     -10.955 -17.663  -1.371  1.00  0.96           C  
ATOM    615  CB  TYR A  80      -9.499 -17.942   0.644  1.00  0.97           C  
ATOM    616  O   TYR A  80     -10.619 -16.668  -2.017  1.00  0.95           O  
ATOM    617  CG  TYR A  80      -8.595 -18.835   1.459  1.00  0.97           C  
ATOM    618  CD1 TYR A  80      -9.096 -19.581   2.524  1.00  0.97           C  
ATOM    619  CD2 TYR A  80      -7.238 -18.933   1.169  1.00  0.97           C  
ATOM    620  CE1 TYR A  80      -8.267 -20.404   3.279  1.00  0.96           C  
ATOM    621  CE2 TYR A  80      -6.400 -19.752   1.917  1.00  0.96           C  
ATOM    622  OH  TYR A  80      -6.097 -21.295   3.713  1.00  0.94           O  
ATOM    623  CZ  TYR A  80      -6.922 -20.483   2.969  1.00  0.96           C  
ATOM    624  N   LYS A  81     -12.198 -17.975  -1.249  1.00  0.96           N  
ATOM    625  CA  LYS A  81     -13.386 -17.138  -1.393  1.00  0.96           C  
ATOM    626  C   LYS A  81     -14.025 -16.853  -0.037  1.00  0.95           C  
ATOM    627  CB  LYS A  81     -14.402 -17.803  -2.322  1.00  0.95           C  
ATOM    628  O   LYS A  81     -14.665 -17.729   0.550  1.00  0.93           O  
ATOM    629  CG  LYS A  81     -15.670 -16.990  -2.536  1.00  0.94           C  
ATOM    630  CD  LYS A  81     -16.652 -17.714  -3.447  1.00  0.93           C  
ATOM    631  CE  LYS A  81     -17.923 -16.903  -3.660  1.00  0.92           C  
ATOM    632  NZ  LYS A  81     -18.869 -17.588  -4.590  1.00  0.90           N  
ATOM    633  N   GLY A  82     -13.918 -15.524   0.413  1.00  0.95           N  
ATOM    634  CA  GLY A  82     -14.075 -15.325   1.845  1.00  0.95           C  
ATOM    635  C   GLY A  82     -13.178 -16.225   2.675  1.00  0.95           C  
ATOM    636  O   GLY A  82     -11.956 -16.210   2.514  1.00  0.94           O  
ATOM    637  N   GLU A  83     -13.825 -17.182   3.469  1.00  0.95           N  
ATOM    638  CA  GLU A  83     -13.082 -18.080   4.348  1.00  0.95           C  
ATOM    639  C   GLU A  83     -12.985 -19.481   3.751  1.00  0.95           C  
ATOM    640  CB  GLU A  83     -13.736 -18.142   5.731  1.00  0.93           C  
ATOM    641  O   GLU A  83     -12.224 -20.319   4.240  1.00  0.94           O  
ATOM    642  CG  GLU A  83     -13.802 -16.798   6.441  1.00  0.85           C  
ATOM    643  CD  GLU A  83     -14.325 -16.896   7.865  1.00  0.81           C  
ATOM    644  OE1 GLU A  83     -14.943 -17.927   8.215  1.00  0.82           O  
ATOM    645  OE2 GLU A  83     -14.114 -15.935   8.637  1.00  0.81           O  
ATOM    646  N   ALA A  84     -13.638 -19.797   2.695  1.00  0.95           N  
ATOM    647  CA  ALA A  84     -13.684 -21.115   2.068  1.00  0.96           C  
ATOM    648  C   ALA A  84     -12.536 -21.292   1.079  1.00  0.96           C  
ATOM    649  CB  ALA A  84     -15.023 -21.326   1.367  1.00  0.95           C  
ATOM    650  O   ALA A  84     -12.334 -20.455   0.196  1.00  0.96           O  
ATOM    651  N   VAL A  85     -11.815 -22.386   1.179  1.00  0.96           N  
ATOM    652  CA  VAL A  85     -10.850 -22.787   0.161  1.00  0.96           C  
ATOM    653  C   VAL A  85     -11.586 -23.240  -1.098  1.00  0.95           C  
ATOM    654  CB  VAL A  85      -9.922 -23.913   0.670  1.00  0.95           C  
ATOM    655  O   VAL A  85     -12.418 -24.148  -1.046  1.00  0.94           O  
ATOM    656  CG1 VAL A  85      -8.901 -24.296  -0.400  1.00  0.94           C  
ATOM    657  CG2 VAL A  85      -9.218 -23.483   1.955  1.00  0.93           C  
ATOM    658  N   VAL A  86     -11.146 -22.615  -2.293  1.00  0.95           N  
ATOM    659  CA  VAL A  86     -11.849 -22.897  -3.540  1.00  0.94           C  
ATOM    660  C   VAL A  86     -10.869 -23.453  -4.572  1.00  0.92           C  
ATOM    661  CB  VAL A  86     -12.549 -21.636  -4.095  1.00  0.93           C  
ATOM    662  O   VAL A  86     -11.275 -23.883  -5.654  1.00  0.89           O  
ATOM    663  CG1 VAL A  86     -13.727 -21.238  -3.208  1.00  0.89           C  
ATOM    664  CG2 VAL A  86     -11.553 -20.484  -4.215  1.00  0.88           C  
ATOM    665  N   GLY A  87      -9.599 -23.552  -4.264  1.00  0.93           N  
ATOM    666  CA  GLY A  87      -8.634 -24.139  -5.181  1.00  0.93           C  
ATOM    667  C   GLY A  87      -7.209 -24.078  -4.667  1.00  0.94           C  
ATOM    668  O   GLY A  87      -6.948 -23.500  -3.610  1.00  0.93           O  
ATOM    669  N   ASP A  88      -6.260 -24.651  -5.374  1.00  0.94           N  
ATOM    670  CA  ASP A  88      -4.826 -24.618  -5.102  1.00  0.94           C  
ATOM    671  C   ASP A  88      -4.111 -23.652  -6.043  1.00  0.93           C  
ATOM    672  CB  ASP A  88      -4.224 -26.019  -5.230  1.00  0.93           C  
ATOM    673  O   ASP A  88      -4.398 -23.616  -7.241  1.00  0.93           O  
ATOM    674  CG  ASP A  88      -4.669 -26.959  -4.123  1.00  0.91           C  
ATOM    675  OD1 ASP A  88      -4.599 -26.579  -2.934  1.00  0.91           O  
ATOM    676  OD2 ASP A  88      -5.091 -28.092  -4.442  1.00  0.91           O  
ATOM    677  N   VAL A  89      -3.185 -22.896  -5.559  1.00  0.95           N  
ATOM    678  CA  VAL A  89      -2.335 -21.981  -6.312  1.00  0.95           C  
ATOM    679  C   VAL A  89      -0.867 -22.339  -6.091  1.00  0.93           C  
ATOM    680  CB  VAL A  89      -2.590 -20.510  -5.913  1.00  0.94           C  
ATOM    681  O   VAL A  89      -0.249 -21.883  -5.127  1.00  0.90           O  
ATOM    682  CG1 VAL A  89      -1.785 -19.562  -6.799  1.00  0.92           C  
ATOM    683  CG2 VAL A  89      -4.081 -20.187  -5.996  1.00  0.91           C  
ATOM    684  N   ALA A  90      -0.403 -23.159  -6.989  1.00  0.91           N  
ATOM    685  CA  ALA A  90       0.977 -23.630  -6.915  1.00  0.91           C  
ATOM    686  C   ALA A  90       1.960 -22.474  -7.071  1.00  0.90           C  
ATOM    687  CB  ALA A  90       1.235 -24.691  -7.983  1.00  0.89           C  
ATOM    688  O   ALA A  90       1.664 -21.485  -7.746  1.00  0.88           O  
ATOM    689  N   GLY A  91       3.184 -22.614  -6.473  1.00  0.90           N  
ATOM    690  CA  GLY A  91       4.283 -21.668  -6.579  1.00  0.90           C  
ATOM    691  C   GLY A  91       4.496 -20.856  -5.315  1.00  0.90           C  
ATOM    692  O   GLY A  91       3.925 -21.167  -4.268  1.00  0.89           O  
ATOM    693  N   SER A  92       5.407 -19.831  -5.470  1.00  0.89           N  
ATOM    694  CA  SER A  92       5.776 -18.909  -4.400  1.00  0.90           C  
ATOM    695  C   SER A  92       5.714 -17.461  -4.872  1.00  0.88           C  
ATOM    696  CB  SER A  92       7.179 -19.226  -3.879  1.00  0.88           C  
ATOM    697  O   SER A  92       5.471 -17.196  -6.051  1.00  0.86           O  
ATOM    698  OG  SER A  92       8.135 -19.129  -4.921  1.00  0.89           O  
ATOM    699  N   GLY A  93       5.768 -16.468  -3.950  1.00  0.93           N  
ATOM    700  CA  GLY A  93       5.751 -15.042  -4.235  1.00  0.94           C  
ATOM    701  C   GLY A  93       4.349 -14.473  -4.349  1.00  0.95           C  
ATOM    702  O   GLY A  93       3.369 -15.160  -4.054  1.00  0.95           O  
ATOM    703  N   ARG A  94       4.261 -13.313  -4.769  1.00  0.96           N  
ATOM    704  CA  ARG A  94       3.002 -12.596  -4.944  1.00  0.96           C  
ATOM    705  C   ARG A  94       2.288 -13.045  -6.215  1.00  0.96           C  
ATOM    706  CB  ARG A  94       3.244 -11.086  -4.985  1.00  0.95           C  
ATOM    707  O   ARG A  94       2.923 -13.549  -7.144  1.00  0.96           O  
ATOM    708  CG  ARG A  94       3.691 -10.498  -3.656  1.00  0.86           C  
ATOM    709  CD  ARG A  94       3.582  -8.979  -3.646  1.00  0.81           C  
ATOM    710  NE  ARG A  94       2.191  -8.539  -3.589  1.00  0.80           N  
ATOM    711  NH1 ARG A  94       2.008  -8.731  -1.294  1.00  0.73           N  
ATOM    712  NH2 ARG A  94       0.217  -8.020  -2.535  1.00  0.68           N  
ATOM    713  CZ  ARG A  94       1.475  -8.431  -2.473  1.00  0.76           C  
ATOM    714  N   VAL A  95       0.978 -12.835  -6.202  1.00  0.96           N  
ATOM    715  CA  VAL A  95       0.110 -13.163  -7.329  1.00  0.96           C  
ATOM    716  C   VAL A  95      -0.664 -11.920  -7.763  1.00  0.96           C  
ATOM    717  CB  VAL A  95      -0.870 -14.305  -6.978  1.00  0.95           C  
ATOM    718  O   VAL A  95      -1.037 -11.090  -6.930  1.00  0.96           O  
ATOM    719  CG1 VAL A  95      -0.108 -15.547  -6.518  1.00  0.91           C  
ATOM    720  CG2 VAL A  95      -1.855 -13.850  -5.903  1.00  0.91           C  
ATOM    721  N   SER A  96      -0.899 -11.794  -9.040  1.00  0.96           N  
ATOM    722  CA  SER A  96      -1.871 -10.841  -9.565  1.00  0.96           C  
ATOM    723  C   SER A  96      -3.227 -11.502  -9.791  1.00  0.96           C  
ATOM    724  CB  SER A  96      -1.370 -10.229 -10.874  1.00  0.94           C  
ATOM    725  O   SER A  96      -3.297 -12.682 -10.141  1.00  0.95           O  
ATOM    726  OG  SER A  96      -1.054 -11.241 -11.814  1.00  0.78           O  
ATOM    727  N   MET A  97      -4.252 -10.791  -9.543  1.00  0.95           N  
ATOM    728  CA  MET A  97      -5.607 -11.325  -9.649  1.00  0.96           C  
ATOM    729  C   MET A  97      -6.510 -10.368 -10.421  1.00  0.95           C  
ATOM    730  CB  MET A  97      -6.191 -11.589  -8.260  1.00  0.95           C  
ATOM    731  O   MET A  97      -6.345  -9.150 -10.339  1.00  0.93           O  
ATOM    732  CG  MET A  97      -5.407 -12.608  -7.449  1.00  0.94           C  
ATOM    733  SD  MET A  97      -6.141 -12.904  -5.794  1.00  0.95           S  
ATOM    734  CE  MET A  97      -7.751 -13.590  -6.275  1.00  0.91           C  
ATOM    735  N   ALA A  98      -7.459 -10.911 -11.128  1.00  0.94           N  
ATOM    736  CA  ALA A  98      -8.540 -10.194 -11.799  1.00  0.94           C  
ATOM    737  C   ALA A  98      -9.810 -11.038 -11.848  1.00  0.93           C  
ATOM    738  CB  ALA A  98      -8.117  -9.791 -13.209  1.00  0.93           C  
ATOM    739  O   ALA A  98      -9.745 -12.263 -11.978  1.00  0.92           O  
ATOM    740  N   HIS A  99     -10.962 -10.387 -11.754  1.00  0.93           N  
ATOM    741  CA  HIS A  99     -12.218 -11.128 -11.788  1.00  0.93           C  
ATOM    742  C   HIS A  99     -12.973 -10.873 -13.089  1.00  0.91           C  
ATOM    743  CB  HIS A  99     -13.094 -10.754 -10.591  1.00  0.92           C  
ATOM    744  O   HIS A  99     -13.113  -9.725 -13.515  1.00  0.88           O  
ATOM    745  CG  HIS A  99     -13.591  -9.344 -10.629  1.00  0.90           C  
ATOM    746  CD2 HIS A  99     -14.734  -8.818 -11.129  1.00  0.87           C  
ATOM    747  ND1 HIS A  99     -12.875  -8.288 -10.108  1.00  0.87           N  
ATOM    748  CE1 HIS A  99     -13.559  -7.170 -10.286  1.00  0.86           C  
ATOM    749  NE2 HIS A  99     -14.690  -7.464 -10.903  1.00  0.87           N  
ATOM    750  N   GLY A 100     -13.453 -11.929 -13.661  1.00  0.88           N  
ATOM    751  CA  GLY A 100     -14.366 -11.894 -14.792  1.00  0.88           C  
ATOM    752  C   GLY A 100     -15.818 -12.079 -14.392  1.00  0.88           C  
ATOM    753  O   GLY A 100     -16.150 -12.046 -13.205  1.00  0.86           O  
ATOM    754  N   ARG A 101     -16.713 -12.265 -15.297  1.00  0.85           N  
ATOM    755  CA  ARG A 101     -18.122 -12.560 -15.054  1.00  0.85           C  
ATOM    756  C   ARG A 101     -18.308 -14.001 -14.592  1.00  0.85           C  
ATOM    757  CB  ARG A 101     -18.951 -12.303 -16.314  1.00  0.83           C  
ATOM    758  O   ARG A 101     -19.189 -14.289 -13.780  1.00  0.83           O  
ATOM    759  CG  ARG A 101     -20.447 -12.485 -16.115  1.00  0.78           C  
ATOM    760  CD  ARG A 101     -21.229 -12.154 -17.379  1.00  0.76           C  
ATOM    761  NE  ARG A 101     -22.635 -12.526 -17.256  1.00  0.72           N  
ATOM    762  NH1 ARG A 101     -23.233 -11.769 -19.355  1.00  0.68           N  
ATOM    763  NH2 ARG A 101     -24.807 -12.712 -17.980  1.00  0.65           N  
ATOM    764  CZ  ARG A 101     -23.555 -12.335 -18.197  1.00  0.70           C  
ATOM    765  N   THR A 102     -17.444 -14.890 -15.166  1.00  0.85           N  
ATOM    766  CA  THR A 102     -17.698 -16.314 -14.978  1.00  0.86           C  
ATOM    767  C   THR A 102     -16.545 -16.976 -14.230  1.00  0.86           C  
ATOM    768  CB  THR A 102     -17.914 -17.026 -16.327  1.00  0.84           C  
ATOM    769  O   THR A 102     -16.651 -18.129 -13.809  1.00  0.86           O  
ATOM    770  CG2 THR A 102     -19.189 -16.539 -17.007  1.00  0.80           C  
ATOM    771  OG1 THR A 102     -16.797 -16.761 -17.184  1.00  0.83           O  
ATOM    772  N   SER A 103     -15.407 -16.199 -13.952  1.00  0.86           N  
ATOM    773  CA  SER A 103     -14.211 -16.799 -13.371  1.00  0.88           C  
ATOM    774  C   SER A 103     -13.406 -15.773 -12.580  1.00  0.89           C  
ATOM    775  CB  SER A 103     -13.335 -17.414 -14.463  1.00  0.86           C  
ATOM    776  O   SER A 103     -13.570 -14.567 -12.771  1.00  0.89           O  
ATOM    777  OG  SER A 103     -12.933 -16.429 -15.400  1.00  0.81           O  
ATOM    778  N   GLN A 104     -12.614 -16.212 -11.701  1.00  0.91           N  
ATOM    779  CA  GLN A 104     -11.487 -15.539 -11.063  1.00  0.92           C  
ATOM    780  C   GLN A 104     -10.165 -15.951 -11.704  1.00  0.91           C  
ATOM    781  CB  GLN A 104     -11.461 -15.839  -9.564  1.00  0.91           C  
ATOM    782  O   GLN A 104      -9.782 -17.122 -11.651  1.00  0.91           O  
ATOM    783  CG  GLN A 104     -10.358 -15.109  -8.809  1.00  0.91           C  
ATOM    784  CD  GLN A 104     -10.553 -13.605  -8.795  1.00  0.88           C  
ATOM    785  NE2 GLN A 104      -9.551 -12.872  -9.269  1.00  0.90           N  
ATOM    786  OE1 GLN A 104     -11.597 -13.105  -8.364  1.00  0.89           O  
ATOM    787  N   ALA A 105      -9.433 -15.008 -12.292  1.00  0.90           N  
ATOM    788  CA  ALA A 105      -8.110 -15.263 -12.857  1.00  0.91           C  
ATOM    789  C   ALA A 105      -7.014 -14.993 -11.830  1.00  0.92           C  
ATOM    790  CB  ALA A 105      -7.890 -14.410 -14.103  1.00  0.89           C  
ATOM    791  O   ALA A 105      -7.085 -14.017 -11.079  1.00  0.92           O  
ATOM    792  N   VAL A 106      -6.012 -15.831 -11.811  1.00  0.90           N  
ATOM    793  CA  VAL A 106      -4.825 -15.701 -10.973  1.00  0.92           C  
ATOM    794  C   VAL A 106      -3.569 -15.874 -11.825  1.00  0.90           C  
ATOM    795  CB  VAL A 106      -4.831 -16.728  -9.818  1.00  0.91           C  
ATOM    796  O   VAL A 106      -3.330 -16.949 -12.379  1.00  0.89           O  
ATOM    797  CG1 VAL A 106      -3.619 -16.526  -8.910  1.00  0.92           C  
ATOM    798  CG2 VAL A 106      -6.126 -16.621  -9.016  1.00  0.91           C  
ATOM    799  N   GLY A 107      -2.807 -14.855 -11.952  1.00  0.90           N  
ATOM    800  CA  GLY A 107      -1.460 -14.892 -12.499  1.00  0.90           C  
ATOM    801  C   GLY A 107      -0.409 -15.275 -11.474  1.00  0.90           C  
ATOM    802  O   GLY A 107      -0.242 -14.589 -10.463  1.00  0.88           O  
ATOM    803  N   VAL A 108       0.318 -16.377 -11.697  1.00  0.88           N  
ATOM    804  CA  VAL A 108       1.312 -16.876 -10.752  1.00  0.89           C  
ATOM    805  C   VAL A 108       2.394 -17.650 -11.501  1.00  0.86           C  
ATOM    806  CB  VAL A 108       0.668 -17.772  -9.670  1.00  0.85           C  
ATOM    807  O   VAL A 108       2.090 -18.529 -12.311  1.00  0.82           O  
ATOM    808  CG1 VAL A 108      -0.027 -18.973 -10.308  1.00  0.73           C  
ATOM    809  CG2 VAL A 108       1.720 -18.232  -8.664  1.00  0.71           C  
ATOM    810  N   ASN A 109       3.707 -17.327 -11.233  1.00  0.82           N  
ATOM    811  CA  ASN A 109       4.878 -18.006 -11.778  1.00  0.82           C  
ATOM    812  C   ASN A 109       4.780 -18.164 -13.292  1.00  0.79           C  
ATOM    813  CB  ASN A 109       5.066 -19.371 -11.113  1.00  0.76           C  
ATOM    814  O   ASN A 109       5.024 -19.248 -13.825  1.00  0.74           O  
ATOM    815  CG  ASN A 109       5.424 -19.261  -9.644  1.00  0.69           C  
ATOM    816  ND2 ASN A 109       5.286 -20.362  -8.915  1.00  0.63           N  
ATOM    817  OD1 ASN A 109       5.821 -18.194  -9.167  1.00  0.63           O  
ATOM    818  N   GLY A 110       4.289 -17.164 -13.939  1.00  0.84           N  
ATOM    819  CA  GLY A 110       4.208 -17.126 -15.390  1.00  0.85           C  
ATOM    820  C   GLY A 110       2.994 -17.850 -15.940  1.00  0.84           C  
ATOM    821  O   GLY A 110       2.810 -17.931 -17.156  1.00  0.81           O  
ATOM    822  N   GLN A 111       2.139 -18.424 -15.082  1.00  0.83           N  
ATOM    823  CA  GLN A 111       0.916 -19.110 -15.487  1.00  0.85           C  
ATOM    824  C   GLN A 111      -0.316 -18.261 -15.187  1.00  0.85           C  
ATOM    825  CB  GLN A 111       0.803 -20.465 -14.787  1.00  0.83           C  
ATOM    826  O   GLN A 111      -0.371 -17.578 -14.162  1.00  0.85           O  
ATOM    827  CG  GLN A 111       1.944 -21.420 -15.108  1.00  0.78           C  
ATOM    828  CD  GLN A 111       1.771 -22.781 -14.460  1.00  0.77           C  
ATOM    829  NE2 GLN A 111       2.233 -23.825 -15.140  1.00  0.76           N  
ATOM    830  OE1 GLN A 111       1.227 -22.893 -13.356  1.00  0.77           O  
ATOM    831  N   LEU A 112      -1.290 -18.355 -16.072  1.00  0.84           N  
ATOM    832  CA  LEU A 112      -2.645 -17.874 -15.825  1.00  0.85           C  
ATOM    833  C   LEU A 112      -3.574 -19.028 -15.463  1.00  0.85           C  
ATOM    834  CB  LEU A 112      -3.184 -17.136 -17.054  1.00  0.83           C  
ATOM    835  O   LEU A 112      -3.773 -19.945 -16.263  1.00  0.83           O  
ATOM    836  CG  LEU A 112      -4.560 -16.486 -16.905  1.00  0.81           C  
ATOM    837  CD1 LEU A 112      -4.513 -15.378 -15.858  1.00  0.78           C  
ATOM    838  CD2 LEU A 112      -5.043 -15.942 -18.245  1.00  0.78           C  
ATOM    839  N   ILE A 113      -4.132 -18.991 -14.273  1.00  0.85           N  
ATOM    840  CA  ILE A 113      -5.083 -19.985 -13.785  1.00  0.86           C  
ATOM    841  C   ILE A 113      -6.460 -19.346 -13.626  1.00  0.86           C  
ATOM    842  CB  ILE A 113      -4.619 -20.600 -12.446  1.00  0.85           C  
ATOM    843  O   ILE A 113      -6.613 -18.354 -12.909  1.00  0.85           O  
ATOM    844  CG1 ILE A 113      -3.170 -21.089 -12.556  1.00  0.86           C  
ATOM    845  CG2 ILE A 113      -5.551 -21.740 -12.024  1.00  0.85           C  
ATOM    846  CD1 ILE A 113      -2.592 -21.611 -11.248  1.00  0.84           C  
ATOM    847  N   GLU A 114      -7.400 -19.925 -14.256  1.00  0.86           N  
ATOM    848  CA  GLU A 114      -8.805 -19.535 -14.184  1.00  0.87           C  
ATOM    849  C   GLU A 114      -9.588 -20.460 -13.257  1.00  0.87           C  
ATOM    850  CB  GLU A 114      -9.435 -19.531 -15.579  1.00  0.84           C  
ATOM    851  O   GLU A 114      -9.695 -21.661 -13.516  1.00  0.86           O  
ATOM    852  CG  GLU A 114     -10.832 -18.929 -15.622  1.00  0.76           C  
ATOM    853  CD  GLU A 114     -11.509 -19.078 -16.975  1.00  0.72           C  
ATOM    854  OE1 GLU A 114     -10.982 -19.815 -17.839  1.00  0.70           O  
ATOM    855  OE2 GLU A 114     -12.574 -18.451 -17.173  1.00  0.67           O  
ATOM    856  N   TYR A 115     -10.153 -19.880 -12.271  1.00  0.87           N  
ATOM    857  CA  TYR A 115     -11.085 -20.535 -11.360  1.00  0.88           C  
ATOM    858  C   TYR A 115     -12.524 -20.150 -11.682  1.00  0.86           C  
ATOM    859  CB  TYR A 115     -10.760 -20.173  -9.907  1.00  0.87           C  
ATOM    860  O   TYR A 115     -12.991 -19.081 -11.283  1.00  0.83           O  
ATOM    861  CG  TYR A 115      -9.393 -20.627  -9.459  1.00  0.89           C  
ATOM    862  CD1 TYR A 115      -9.223 -21.843  -8.800  1.00  0.87           C  
ATOM    863  CD2 TYR A 115      -8.268 -19.843  -9.693  1.00  0.88           C  
ATOM    864  CE1 TYR A 115      -7.964 -22.265  -8.383  1.00  0.89           C  
ATOM    865  CE2 TYR A 115      -7.005 -20.255  -9.281  1.00  0.89           C  
ATOM    866  OH  TYR A 115      -5.616 -21.879  -8.218  1.00  0.84           O  
ATOM    867  CZ  TYR A 115      -6.864 -21.466  -8.628  1.00  0.87           C  
ATOM    868  N   ARG A 116     -13.192 -21.010 -12.340  1.00  0.87           N  
ATOM    869  CA  ARG A 116     -14.576 -20.764 -12.730  1.00  0.87           C  
ATOM    870  C   ARG A 116     -15.514 -20.897 -11.535  1.00  0.87           C  
ATOM    871  CB  ARG A 116     -15.001 -21.728 -13.840  1.00  0.85           C  
ATOM    872  O   ARG A 116     -15.250 -21.674 -10.616  1.00  0.87           O  
ATOM    873  CG  ARG A 116     -14.244 -21.538 -15.145  1.00  0.80           C  
ATOM    874  CD  ARG A 116     -14.779 -22.444 -16.245  1.00  0.79           C  
ATOM    875  NE  ARG A 116     -16.144 -22.087 -16.620  1.00  0.74           N  
ATOM    876  NH1 ARG A 116     -15.620 -21.531 -18.800  1.00  0.67           N  
ATOM    877  NH2 ARG A 116     -17.782 -21.364 -18.059  1.00  0.62           N  
ATOM    878  CZ  ARG A 116     -16.512 -21.662 -17.826  1.00  0.72           C  
ATOM    879  N   TYR A 117     -16.662 -20.254 -11.603  1.00  0.88           N  
ATOM    880  CA  TYR A 117     -17.564 -20.164 -10.459  1.00  0.89           C  
ATOM    881  C   TYR A 117     -18.436 -21.409 -10.353  1.00  0.86           C  
ATOM    882  CB  TYR A 117     -18.446 -18.916 -10.567  1.00  0.88           C  
ATOM    883  O   TYR A 117     -19.118 -21.612  -9.346  1.00  0.82           O  
ATOM    884  CG  TYR A 117     -17.670 -17.621 -10.555  1.00  0.90           C  
ATOM    885  CD1 TYR A 117     -16.498 -17.495  -9.812  1.00  0.88           C  
ATOM    886  CD2 TYR A 117     -18.107 -16.521 -11.286  1.00  0.88           C  
ATOM    887  CE1 TYR A 117     -15.781 -16.304  -9.797  1.00  0.89           C  
ATOM    888  CE2 TYR A 117     -17.397 -15.325 -11.277  1.00  0.89           C  
ATOM    889  OH  TYR A 117     -15.531 -14.044 -10.520  1.00  0.84           O  
ATOM    890  CZ  TYR A 117     -16.237 -15.226 -10.532  1.00  0.88           C  
ATOM    891  N   ASP A 118     -18.324 -22.301 -11.297  1.00  0.85           N  
ATOM    892  CA  ASP A 118     -18.965 -23.612 -11.278  1.00  0.86           C  
ATOM    893  C   ASP A 118     -18.057 -24.659 -10.637  1.00  0.86           C  
ATOM    894  CB  ASP A 118     -19.346 -24.043 -12.696  1.00  0.84           C  
ATOM    895  O   ASP A 118     -18.445 -25.819 -10.490  1.00  0.85           O  
ATOM    896  CG  ASP A 118     -18.145 -24.194 -13.613  1.00  0.81           C  
ATOM    897  OD1 ASP A 118     -17.006 -23.923 -13.175  1.00  0.81           O  
ATOM    898  OD2 ASP A 118     -18.340 -24.585 -14.784  1.00  0.83           O  
ATOM    899  N   GLY A 119     -16.828 -24.235 -10.268  1.00  0.83           N  
ATOM    900  CA  GLY A 119     -15.864 -25.083  -9.586  1.00  0.85           C  
ATOM    901  C   GLY A 119     -14.821 -25.671 -10.518  1.00  0.84           C  
ATOM    902  O   GLY A 119     -13.869 -26.312 -10.068  1.00  0.82           O  
ATOM    903  N   ALA A 120     -14.899 -25.459 -11.737  1.00  0.84           N  
ATOM    904  CA  ALA A 120     -13.864 -25.899 -12.668  1.00  0.85           C  
ATOM    905  C   ALA A 120     -12.616 -25.028 -12.552  1.00  0.85           C  
ATOM    906  CB  ALA A 120     -14.392 -25.879 -14.100  1.00  0.82           C  
ATOM    907  O   ALA A 120     -12.714 -23.802 -12.455  1.00  0.84           O  
ATOM    908  N   VAL A 121     -11.484 -25.624 -12.597  1.00  0.84           N  
ATOM    909  CA  VAL A 121     -10.185 -24.960 -12.627  1.00  0.85           C  
ATOM    910  C   VAL A 121      -9.498 -25.228 -13.964  1.00  0.80           C  
ATOM    911  CB  VAL A 121      -9.283 -25.424 -11.461  1.00  0.82           C  
ATOM    912  O   VAL A 121      -9.392 -26.379 -14.395  1.00  0.74           O  
ATOM    913  CG1 VAL A 121      -7.979 -24.630 -11.439  1.00  0.80           C  
ATOM    914  CG2 VAL A 121     -10.020 -25.286 -10.130  1.00  0.77           C  
ATOM    915  N   LYS A 122      -9.044 -24.245 -14.559  1.00  0.81           N  
ATOM    916  CA  LYS A 122      -8.371 -24.307 -15.853  1.00  0.82           C  
ATOM    917  C   LYS A 122      -7.084 -23.486 -15.843  1.00  0.82           C  
ATOM    918  CB  LYS A 122      -9.298 -23.814 -16.965  1.00  0.80           C  
ATOM    919  O   LYS A 122      -7.109 -22.286 -15.559  1.00  0.80           O  
ATOM    920  CG  LYS A 122      -8.710 -23.940 -18.363  1.00  0.75           C  
ATOM    921  CD  LYS A 122      -9.642 -23.355 -19.416  1.00  0.73           C  
ATOM    922  CE  LYS A 122      -8.997 -23.353 -20.795  1.00  0.67           C  
ATOM    923  NZ  LYS A 122      -9.765 -22.515 -21.764  1.00  0.63           N  
ATOM    924  N   THR A 123      -5.970 -24.109 -16.121  1.00  0.81           N  
ATOM    925  CA  THR A 123      -4.764 -23.389 -16.518  1.00  0.80           C  
ATOM    926  C   THR A 123      -4.838 -22.977 -17.985  1.00  0.79           C  
ATOM    927  CB  THR A 123      -3.503 -24.242 -16.284  1.00  0.78           C  
ATOM    928  O   THR A 123      -5.028 -23.821 -18.863  1.00  0.75           O  
ATOM    929  CG2 THR A 123      -2.238 -23.446 -16.589  1.00  0.74           C  
ATOM    930  OG1 THR A 123      -3.469 -24.668 -14.916  1.00  0.76           O  
ATOM    931  N   VAL A 124      -4.671 -21.675 -18.193  1.00  0.77           N  
ATOM    932  CA  VAL A 124      -4.636 -21.101 -19.534  1.00  0.76           C  
ATOM    933  C   VAL A 124      -3.199 -21.082 -20.050  1.00  0.76           C  
ATOM    934  CB  VAL A 124      -5.229 -19.674 -19.556  1.00  0.75           C  
ATOM    935  O   VAL A 124      -2.399 -20.234 -19.647  1.00  0.72           O  
ATOM    936  CG1 VAL A 124      -5.334 -19.156 -20.989  1.00  0.75           C  
ATOM    937  CG2 VAL A 124      -6.597 -19.656 -18.876  1.00  0.74           C  
ATOM    938  N   SER A 125      -2.654 -22.165 -20.640  1.00  0.71           N  
ATOM    939  CA  SER A 125      -1.290 -22.279 -21.146  1.00  0.69           C  
ATOM    940  C   SER A 125      -1.212 -21.896 -22.620  1.00  0.70           C  
ATOM    941  CB  SER A 125      -0.763 -23.701 -20.952  1.00  0.67           C  
ATOM    942  O   SER A 125      -0.192 -21.378 -23.079  1.00  0.66           O  
ATOM    943  OG  SER A 125      -1.670 -24.651 -21.485  1.00  0.65           O  
ATOM    944  N   ASN A 126      -2.192 -22.302 -23.321  1.00  0.67           N  
ATOM    945  CA  ASN A 126      -2.343 -22.068 -24.753  1.00  0.67           C  
ATOM    946  C   ASN A 126      -3.776 -21.681 -25.109  1.00  0.67           C  
ATOM    947  CB  ASN A 126      -1.914 -23.303 -25.547  1.00  0.62           C  
ATOM    948  O   ASN A 126      -4.728 -22.213 -24.535  1.00  0.63           O  
ATOM    949  CG  ASN A 126      -0.451 -23.648 -25.344  1.00  0.57           C  
ATOM    950  ND2 ASN A 126      -0.151 -24.940 -25.277  1.00  0.54           N  
ATOM    951  OD1 ASN A 126       0.401 -22.761 -25.249  1.00  0.58           O  
ATOM    952  N   TRP A 127      -3.824 -20.823 -25.956  1.00  0.55           N  
ATOM    953  CA  TRP A 127      -5.106 -20.645 -26.628  1.00  0.62           C  
ATOM    954  C   TRP A 127      -5.238 -21.598 -27.811  1.00  0.55           C  
ATOM    955  CB  TRP A 127      -5.268 -19.198 -27.102  1.00  0.52           C  
ATOM    956  O   TRP A 127      -4.264 -21.853 -28.523  1.00  0.53           O  
ATOM    957  CG  TRP A 127      -5.594 -18.230 -26.004  1.00  0.49           C  
ATOM    958  CD1 TRP A 127      -6.178 -18.515 -24.801  1.00  0.43           C  
ATOM    959  CD2 TRP A 127      -5.358 -16.819 -26.012  1.00  0.46           C  
ATOM    960  CE2 TRP A 127      -5.823 -16.311 -24.779  1.00  0.42           C  
ATOM    961  CE3 TRP A 127      -4.796 -15.934 -26.942  1.00  0.50           C  
ATOM    962  NE1 TRP A 127      -6.318 -17.365 -24.060  1.00  0.47           N  
ATOM    963  CH2 TRP A 127      -5.190 -14.111 -25.381  1.00  0.41           C  
ATOM    964  CZ2 TRP A 127      -5.744 -14.955 -24.453  1.00  0.49           C  
ATOM    965  CZ3 TRP A 127      -4.718 -14.585 -26.616  1.00  0.38           C  
ATOM    966  N   PRO A 128      -6.349 -22.338 -27.788  1.00  0.59           N  
ATOM    967  CA  PRO A 128      -6.550 -23.265 -28.904  1.00  0.58           C  
ATOM    968  C   PRO A 128      -6.334 -22.605 -30.264  1.00  0.60           C  
ATOM    969  CB  PRO A 128      -8.005 -23.709 -28.737  1.00  0.55           C  
ATOM    970  O   PRO A 128      -6.644 -21.424 -30.438  1.00  0.57           O  
ATOM    971  CG  PRO A 128      -8.656 -22.603 -27.969  1.00  0.53           C  
ATOM    972  CD  PRO A 128      -7.603 -21.899 -27.163  1.00  0.53           C  
ATOM    973  N   ALA A 129      -5.713 -23.346 -31.162  1.00  0.58           N  
ATOM    974  CA  ALA A 129      -5.646 -22.929 -32.560  1.00  0.57           C  
ATOM    975  C   ALA A 129      -7.040 -22.845 -33.175  1.00  0.57           C  
ATOM    976  CB  ALA A 129      -4.772 -23.891 -33.361  1.00  0.53           C  
ATOM    977  O   ALA A 129      -7.203 -22.356 -34.296  1.00  0.54           O  
ATOM    978  N   ASP A 130      -8.039 -23.252 -32.487  1.00  0.56           N  
ATOM    979  CA  ASP A 130      -9.430 -23.365 -32.916  1.00  0.56           C  
ATOM    980  C   ASP A 130     -10.144 -22.019 -32.822  1.00  0.55           C  
ATOM    981  CB  ASP A 130     -10.167 -24.411 -32.076  1.00  0.51           C  
ATOM    982  O   ASP A 130     -10.290 -21.462 -31.732  1.00  0.52           O  
ATOM    983  CG  ASP A 130      -9.718 -25.832 -32.372  1.00  0.49           C  
ATOM    984  OD1 ASP A 130      -9.169 -26.083 -33.466  1.00  0.50           O  
ATOM    985  OD2 ASP A 130      -9.919 -26.708 -31.504  1.00  0.52           O  
ATOM    986  N   SER A 131      -9.730 -21.138 -33.689  1.00  0.49           N  
ATOM    987  CA  SER A 131     -10.489 -19.918 -33.938  1.00  0.49           C  
ATOM    988  C   SER A 131      -9.843 -19.078 -35.035  1.00  0.49           C  
ATOM    989  CB  SER A 131     -10.611 -19.091 -32.657  1.00  0.45           C  
ATOM    990  O   SER A 131     -10.079 -17.871 -35.120  1.00  0.48           O  
ATOM    991  OG  SER A 131      -9.332 -18.822 -32.109  1.00  0.39           O  
ATOM    992  N   GLY A 132      -9.048 -19.759 -35.968  1.00  0.56           N  
ATOM    993  CA  GLY A 132      -8.399 -18.921 -36.964  1.00  0.55           C  
ATOM    994  C   GLY A 132      -7.178 -18.196 -36.429  1.00  0.56           C  
ATOM    995  O   GLY A 132      -6.561 -17.401 -37.141  1.00  0.54           O  
ATOM    996  N   PHE A 133      -6.796 -18.555 -35.217  1.00  0.57           N  
ATOM    997  CA  PHE A 133      -5.611 -17.938 -34.632  1.00  0.57           C  
ATOM    998  C   PHE A 133      -4.437 -18.909 -34.639  1.00  0.57           C  
ATOM    999  CB  PHE A 133      -5.898 -17.470 -33.202  1.00  0.53           C  
ATOM   1000  O   PHE A 133      -4.622 -20.118 -34.483  1.00  0.55           O  
ATOM   1001  CG  PHE A 133      -6.929 -16.377 -33.116  1.00  0.52           C  
ATOM   1002  CD1 PHE A 133      -6.585 -15.057 -33.380  1.00  0.50           C  
ATOM   1003  CD2 PHE A 133      -8.242 -16.670 -32.771  1.00  0.51           C  
ATOM   1004  CE1 PHE A 133      -7.537 -14.043 -33.301  1.00  0.46           C  
ATOM   1005  CE2 PHE A 133      -9.198 -15.663 -32.690  1.00  0.47           C  
ATOM   1006  CZ  PHE A 133      -8.844 -14.349 -32.954  1.00  0.49           C  
ATOM   1007  N   THR A 134      -3.233 -18.502 -35.070  1.00  0.59           N  
ATOM   1008  CA  THR A 134      -1.983 -19.165 -34.717  1.00  0.58           C  
ATOM   1009  C   THR A 134      -1.904 -19.404 -33.212  1.00  0.59           C  
ATOM   1010  CB  THR A 134      -0.764 -18.341 -35.173  1.00  0.55           C  
ATOM   1011  O   THR A 134      -2.267 -18.532 -32.420  1.00  0.56           O  
ATOM   1012  CG2 THR A 134       0.373 -19.248 -35.630  1.00  0.50           C  
ATOM   1013  OG1 THR A 134      -1.150 -17.491 -36.260  1.00  0.50           O  
ATOM   1014  N   GLN A 135      -1.785 -20.596 -32.804  1.00  0.62           N  
ATOM   1015  CA  GLN A 135      -1.460 -20.881 -31.410  1.00  0.61           C  
ATOM   1016  C   GLN A 135      -0.475 -19.857 -30.854  1.00  0.62           C  
ATOM   1017  CB  GLN A 135      -0.886 -22.292 -31.270  1.00  0.56           C  
ATOM   1018  O   GLN A 135       0.634 -19.710 -31.371  1.00  0.59           O  
ATOM   1019  CG  GLN A 135      -0.808 -22.784 -29.832  1.00  0.51           C  
ATOM   1020  CD  GLN A 135      -0.382 -24.237 -29.731  1.00  0.53           C  
ATOM   1021  NE2 GLN A 135      -0.276 -24.740 -28.505  1.00  0.40           N  
ATOM   1022  OE1 GLN A 135      -0.151 -24.902 -30.745  1.00  0.56           O  
ATOM   1023  N   TYR A 136      -1.026 -19.073 -29.924  1.00  0.66           N  
ATOM   1024  CA  TYR A 136      -0.150 -18.180 -29.176  1.00  0.66           C  
ATOM   1025  C   TYR A 136       0.369 -18.856 -27.912  1.00  0.66           C  
ATOM   1026  CB  TYR A 136      -0.885 -16.886 -28.811  1.00  0.62           C  
ATOM   1027  O   TYR A 136      -0.417 -19.313 -27.078  1.00  0.63           O  
ATOM   1028  CG  TYR A 136      -1.122 -15.970 -29.988  1.00  0.59           C  
ATOM   1029  CD1 TYR A 136      -0.126 -15.102 -30.431  1.00  0.56           C  
ATOM   1030  CD2 TYR A 136      -2.340 -15.971 -30.658  1.00  0.57           C  
ATOM   1031  CE1 TYR A 136      -0.341 -14.255 -31.513  1.00  0.52           C  
ATOM   1032  CE2 TYR A 136      -2.565 -15.128 -31.741  1.00  0.52           C  
ATOM   1033  OH  TYR A 136      -1.779 -13.439 -33.233  1.00  0.46           O  
ATOM   1034  CZ  TYR A 136      -1.561 -14.275 -32.161  1.00  0.54           C  
ATOM   1035  N   GLU A 137       1.625 -18.969 -27.874  1.00  0.70           N  
ATOM   1036  CA  GLU A 137       2.232 -19.207 -26.567  1.00  0.70           C  
ATOM   1037  C   GLU A 137       2.083 -17.989 -25.660  1.00  0.70           C  
ATOM   1038  CB  GLU A 137       3.711 -19.572 -26.719  1.00  0.67           C  
ATOM   1039  O   GLU A 137       2.699 -16.949 -25.901  1.00  0.69           O  
ATOM   1040  CG  GLU A 137       3.946 -20.925 -27.375  1.00  0.63           C  
ATOM   1041  CD  GLU A 137       5.408 -21.343 -27.381  1.00  0.62           C  
ATOM   1042  OE1 GLU A 137       6.279 -20.507 -27.049  1.00  0.62           O  
ATOM   1043  OE2 GLU A 137       5.684 -22.514 -27.723  1.00  0.59           O  
ATOM   1044  N   LEU A 138       1.071 -18.087 -24.791  1.00  0.73           N  
ATOM   1045  CA  LEU A 138       0.801 -16.991 -23.866  1.00  0.73           C  
ATOM   1046  C   LEU A 138       2.060 -16.606 -23.098  1.00  0.73           C  
ATOM   1047  CB  LEU A 138      -0.311 -17.377 -22.887  1.00  0.71           C  
ATOM   1048  O   LEU A 138       2.183 -15.473 -22.627  1.00  0.71           O  
ATOM   1049  CG  LEU A 138      -1.706 -17.567 -23.485  1.00  0.68           C  
ATOM   1050  CD1 LEU A 138      -2.699 -17.962 -22.398  1.00  0.65           C  
ATOM   1051  CD2 LEU A 138      -2.160 -16.296 -24.196  1.00  0.66           C  
ATOM   1052  N   GLY A 139       3.181 -17.361 -23.212  1.00  0.73           N  
ATOM   1053  CA  GLY A 139       4.377 -17.163 -22.409  1.00  0.74           C  
ATOM   1054  C   GLY A 139       4.085 -17.023 -20.927  1.00  0.75           C  
ATOM   1055  O   GLY A 139       2.985 -17.345 -20.473  1.00  0.72           O  
ATOM   1056  N   SER A 140       5.053 -16.468 -20.208  1.00  0.84           N  
ATOM   1057  CA  SER A 140       4.983 -16.310 -18.759  1.00  0.85           C  
ATOM   1058  C   SER A 140       4.223 -15.044 -18.377  1.00  0.86           C  
ATOM   1059  CB  SER A 140       6.388 -16.272 -18.155  1.00  0.82           C  
ATOM   1060  O   SER A 140       4.652 -13.935 -18.701  1.00  0.84           O  
ATOM   1061  OG  SER A 140       7.095 -17.465 -18.451  1.00  0.73           O  
ATOM   1062  N   VAL A 141       3.023 -15.200 -17.737  1.00  0.88           N  
ATOM   1063  CA  VAL A 141       2.203 -14.111 -17.217  1.00  0.89           C  
ATOM   1064  C   VAL A 141       2.939 -13.407 -16.080  1.00  0.89           C  
ATOM   1065  CB  VAL A 141       0.828 -14.619 -16.728  1.00  0.87           C  
ATOM   1066  O   VAL A 141       3.290 -14.033 -15.078  1.00  0.89           O  
ATOM   1067  CG1 VAL A 141      -0.009 -13.466 -16.176  1.00  0.85           C  
ATOM   1068  CG2 VAL A 141       0.087 -15.327 -17.861  1.00  0.84           C  
ATOM   1069  N   ARG A 142       3.077 -12.147 -16.243  1.00  0.91           N  
ATOM   1070  CA  ARG A 142       3.733 -11.330 -15.227  1.00  0.92           C  
ATOM   1071  C   ARG A 142       2.708 -10.655 -14.322  1.00  0.93           C  
ATOM   1072  CB  ARG A 142       4.629 -10.276 -15.881  1.00  0.91           C  
ATOM   1073  O   ARG A 142       2.827 -10.704 -13.096  1.00  0.92           O  
ATOM   1074  CG  ARG A 142       5.427  -9.445 -14.888  1.00  0.88           C  
ATOM   1075  CD  ARG A 142       6.464  -8.576 -15.586  1.00  0.84           C  
ATOM   1076  NE  ARG A 142       7.325  -7.890 -14.627  1.00  0.83           N  
ATOM   1077  NH1 ARG A 142       9.154  -7.780 -16.033  1.00  0.76           N  
ATOM   1078  NH2 ARG A 142       9.276  -6.908 -13.917  1.00  0.71           N  
ATOM   1079  CZ  ARG A 142       8.583  -7.527 -14.861  1.00  0.83           C  
ATOM   1080  N   ASP A 143       1.754  -9.962 -14.913  1.00  0.94           N  
ATOM   1081  CA  ASP A 143       0.698  -9.206 -14.245  1.00  0.95           C  
ATOM   1082  C   ASP A 143      -0.615  -9.295 -15.020  1.00  0.95           C  
ATOM   1083  CB  ASP A 143       1.111  -7.743 -14.075  1.00  0.95           C  
ATOM   1084  O   ASP A 143      -0.611  -9.491 -16.238  1.00  0.94           O  
ATOM   1085  CG  ASP A 143       0.279  -7.009 -13.039  1.00  0.94           C  
ATOM   1086  OD1 ASP A 143      -0.426  -7.668 -12.244  1.00  0.93           O  
ATOM   1087  OD2 ASP A 143       0.325  -5.760 -13.019  1.00  0.93           O  
ATOM   1088  N   ILE A 144      -1.772  -9.211 -14.274  1.00  0.94           N  
ATOM   1089  CA  ILE A 144      -3.099  -9.297 -14.874  1.00  0.94           C  
ATOM   1090  C   ILE A 144      -3.967  -8.144 -14.377  1.00  0.94           C  
ATOM   1091  CB  ILE A 144      -3.775 -10.651 -14.560  1.00  0.92           C  
ATOM   1092  O   ILE A 144      -3.895  -7.765 -13.205  1.00  0.93           O  
ATOM   1093  CG1 ILE A 144      -5.115 -10.762 -15.296  1.00  0.76           C  
ATOM   1094  CG2 ILE A 144      -3.962 -10.823 -13.050  1.00  0.75           C  
ATOM   1095  CD1 ILE A 144      -5.718 -12.160 -15.276  1.00  0.72           C  
ATOM   1096  N   THR A 145      -4.837  -7.616 -15.295  1.00  0.94           N  
ATOM   1097  CA  THR A 145      -5.878  -6.648 -14.966  1.00  0.94           C  
ATOM   1098  C   THR A 145      -7.160  -6.949 -15.737  1.00  0.94           C  
ATOM   1099  CB  THR A 145      -5.419  -5.210 -15.268  1.00  0.94           C  
ATOM   1100  O   THR A 145      -7.209  -7.895 -16.525  1.00  0.93           O  
ATOM   1101  CG2 THR A 145      -5.364  -4.954 -16.770  1.00  0.91           C  
ATOM   1102  OG1 THR A 145      -6.338  -4.286 -14.671  1.00  0.93           O  
ATOM   1103  N   ARG A 146      -8.153  -6.151 -15.514  1.00  0.92           N  
ATOM   1104  CA  ARG A 146      -9.445  -6.259 -16.183  1.00  0.92           C  
ATOM   1105  C   ARG A 146      -9.893  -4.908 -16.730  1.00  0.92           C  
ATOM   1106  CB  ARG A 146     -10.502  -6.812 -15.225  1.00  0.91           C  
ATOM   1107  O   ARG A 146      -9.840  -3.898 -16.026  1.00  0.90           O  
ATOM   1108  CG  ARG A 146     -11.861  -7.036 -15.869  1.00  0.85           C  
ATOM   1109  CD  ARG A 146     -12.880  -7.562 -14.868  1.00  0.82           C  
ATOM   1110  NE  ARG A 146     -14.188  -7.763 -15.485  1.00  0.79           N  
ATOM   1111  NH1 ARG A 146     -15.366  -6.643 -13.843  1.00  0.67           N  
ATOM   1112  NH2 ARG A 146     -16.471  -7.561 -15.629  1.00  0.64           N  
ATOM   1113  CZ  ARG A 146     -15.339  -7.322 -14.985  1.00  0.78           C  
ATOM   1114  N   LEU A 147     -10.457  -5.019 -17.898  1.00  0.91           N  
ATOM   1115  CA  LEU A 147     -11.129  -3.867 -18.490  1.00  0.91           C  
ATOM   1116  C   LEU A 147     -12.366  -4.300 -19.270  1.00  0.89           C  
ATOM   1117  CB  LEU A 147     -10.173  -3.103 -19.410  1.00  0.90           C  
ATOM   1118  O   LEU A 147     -12.274  -5.131 -20.176  1.00  0.87           O  
ATOM   1119  CG  LEU A 147     -10.728  -1.838 -20.065  1.00  0.89           C  
ATOM   1120  CD1 LEU A 147     -11.046  -0.788 -19.005  1.00  0.86           C  
ATOM   1121  CD2 LEU A 147      -9.741  -1.288 -21.089  1.00  0.86           C  
ATOM   1122  N   ARG A 148     -13.560  -3.837 -18.931  1.00  0.87           N  
ATOM   1123  CA  ARG A 148     -14.849  -3.984 -19.600  1.00  0.86           C  
ATOM   1124  C   ARG A 148     -15.150  -5.450 -19.893  1.00  0.85           C  
ATOM   1125  CB  ARG A 148     -14.877  -3.174 -20.898  1.00  0.85           C  
ATOM   1126  O   ARG A 148     -15.512  -5.802 -21.017  1.00  0.82           O  
ATOM   1127  CG  ARG A 148     -14.823  -1.669 -20.686  1.00  0.83           C  
ATOM   1128  CD  ARG A 148     -14.995  -0.909 -21.993  1.00  0.81           C  
ATOM   1129  NE  ARG A 148     -15.105   0.530 -21.770  1.00  0.76           N  
ATOM   1130  NH1 ARG A 148     -15.804   1.019 -23.917  1.00  0.71           N  
ATOM   1131  NH2 ARG A 148     -15.552   2.699 -22.378  1.00  0.69           N  
ATOM   1132  CZ  ARG A 148     -15.487   1.413 -22.689  1.00  0.75           C  
ATOM   1133  N   GLY A 149     -14.938  -6.257 -19.003  1.00  0.85           N  
ATOM   1134  CA  GLY A 149     -15.322  -7.655 -19.121  1.00  0.85           C  
ATOM   1135  C   GLY A 149     -14.295  -8.496 -19.854  1.00  0.84           C  
ATOM   1136  O   GLY A 149     -14.597  -9.606 -20.299  1.00  0.83           O  
ATOM   1137  N   ARG A 150     -13.067  -8.007 -19.963  1.00  0.86           N  
ATOM   1138  CA  ARG A 150     -11.915  -8.692 -20.542  1.00  0.86           C  
ATOM   1139  C   ARG A 150     -10.759  -8.752 -19.550  1.00  0.87           C  
ATOM   1140  CB  ARG A 150     -11.467  -7.997 -21.829  1.00  0.85           C  
ATOM   1141  O   ARG A 150     -10.508  -7.790 -18.822  1.00  0.87           O  
ATOM   1142  CG  ARG A 150     -12.520  -7.990 -22.925  1.00  0.83           C  
ATOM   1143  CD  ARG A 150     -12.088  -7.150 -24.118  1.00  0.83           C  
ATOM   1144  NE  ARG A 150     -13.120  -7.106 -25.150  1.00  0.79           N  
ATOM   1145  NH1 ARG A 150     -12.359  -8.969 -26.283  1.00  0.76           N  
ATOM   1146  NH2 ARG A 150     -14.204  -7.838 -27.037  1.00  0.74           N  
ATOM   1147  CZ  ARG A 150     -13.225  -7.971 -26.154  1.00  0.78           C  
ATOM   1148  N   TYR A 151     -10.059  -9.819 -19.608  1.00  0.88           N  
ATOM   1149  CA  TYR A 151      -8.736  -9.835 -18.993  1.00  0.88           C  
ATOM   1150  C   TYR A 151      -7.690  -9.250 -19.934  1.00  0.89           C  
ATOM   1151  CB  TYR A 151      -8.344 -11.262 -18.598  1.00  0.88           C  
ATOM   1152  O   TYR A 151      -7.729  -9.492 -21.143  1.00  0.88           O  
ATOM   1153  CG  TYR A 151      -9.288 -11.899 -17.608  1.00  0.86           C  
ATOM   1154  CD1 TYR A 151      -9.786 -11.176 -16.526  1.00  0.83           C  
ATOM   1155  CD2 TYR A 151      -9.684 -13.224 -17.752  1.00  0.84           C  
ATOM   1156  CE1 TYR A 151     -10.655 -11.760 -15.610  1.00  0.83           C  
ATOM   1157  CE2 TYR A 151     -10.553 -13.818 -16.842  1.00  0.84           C  
ATOM   1158  OH  TYR A 151     -11.892 -13.662 -14.873  1.00  0.79           O  
ATOM   1159  CZ  TYR A 151     -11.032 -13.079 -15.776  1.00  0.82           C  
ATOM   1160  N   ALA A 152      -6.788  -8.531 -19.354  1.00  0.90           N  
ATOM   1161  CA  ALA A 152      -5.518  -8.156 -19.971  1.00  0.91           C  
ATOM   1162  C   ALA A 152      -4.339  -8.568 -19.093  1.00  0.91           C  
ATOM   1163  CB  ALA A 152      -5.479  -6.654 -20.238  1.00  0.90           C  
ATOM   1164  O   ALA A 152      -4.401  -8.454 -17.867  1.00  0.91           O  
ATOM   1165  N   TRP A 153      -3.226  -9.049 -19.687  1.00  0.90           N  
ATOM   1166  CA  TRP A 153      -2.043  -9.403 -18.909  1.00  0.91           C  
ATOM   1167  C   TRP A 153      -0.767  -9.083 -19.681  1.00  0.90           C  
ATOM   1168  CB  TRP A 153      -2.070 -10.888 -18.536  1.00  0.88           C  
ATOM   1169  O   TRP A 153      -0.751  -9.133 -20.914  1.00  0.89           O  
ATOM   1170  CG  TRP A 153      -1.994 -11.814 -19.713  1.00  0.81           C  
ATOM   1171  CD1 TRP A 153      -0.872 -12.405 -20.225  1.00  0.74           C  
ATOM   1172  CD2 TRP A 153      -3.086 -12.250 -20.528  1.00  0.76           C  
ATOM   1173  CE2 TRP A 153      -2.553 -13.106 -21.517  1.00  0.76           C  
ATOM   1174  CE3 TRP A 153      -4.465 -12.001 -20.518  1.00  0.80           C  
ATOM   1175  NE1 TRP A 153      -1.202 -13.184 -21.310  1.00  0.83           N  
ATOM   1176  CH2 TRP A 153      -4.698 -13.454 -22.455  1.00  0.79           C  
ATOM   1177  CZ2 TRP A 153      -3.352 -13.715 -22.488  1.00  0.82           C  
ATOM   1178  CZ3 TRP A 153      -5.259 -12.607 -21.485  1.00  0.80           C  
ATOM   1179  N   SER A 154       0.316  -8.793 -19.034  1.00  0.92           N  
ATOM   1180  CA  SER A 154       1.645  -8.586 -19.600  1.00  0.92           C  
ATOM   1181  C   SER A 154       2.435  -9.889 -19.649  1.00  0.91           C  
ATOM   1182  CB  SER A 154       2.416  -7.543 -18.790  1.00  0.92           C  
ATOM   1183  O   SER A 154       2.357 -10.703 -18.726  1.00  0.90           O  
ATOM   1184  OG  SER A 154       2.522  -7.938 -17.433  1.00  0.92           O  
ATOM   1185  N   LYS A 155       3.196 -10.048 -20.671  1.00  0.88           N  
ATOM   1186  CA  LYS A 155       4.134 -11.153 -20.847  1.00  0.88           C  
ATOM   1187  C   LYS A 155       5.491 -10.826 -20.230  1.00  0.88           C  
ATOM   1188  CB  LYS A 155       4.300 -11.486 -22.330  1.00  0.87           C  
ATOM   1189  O   LYS A 155       6.088  -9.794 -20.543  1.00  0.88           O  
ATOM   1190  CG  LYS A 155       5.167 -12.707 -22.597  1.00  0.84           C  
ATOM   1191  CD  LYS A 155       5.143 -13.099 -24.069  1.00  0.82           C  
ATOM   1192  CE  LYS A 155       6.013 -14.319 -24.338  1.00  0.78           C  
ATOM   1193  NZ  LYS A 155       5.903 -14.776 -25.756  1.00  0.75           N  
ATOM   1194  N   ASP A 156       5.983 -11.691 -19.433  1.00  0.88           N  
ATOM   1195  CA  ASP A 156       7.240 -11.487 -18.719  1.00  0.88           C  
ATOM   1196  C   ASP A 156       8.408 -11.346 -19.693  1.00  0.88           C  
ATOM   1197  CB  ASP A 156       7.500 -12.641 -17.749  1.00  0.86           C  
ATOM   1198  O   ASP A 156       8.493 -12.081 -20.679  1.00  0.86           O  
ATOM   1199  CG  ASP A 156       8.579 -12.326 -16.728  1.00  0.81           C  
ATOM   1200  OD1 ASP A 156       8.829 -11.132 -16.454  1.00  0.80           O  
ATOM   1201  OD2 ASP A 156       9.186 -13.279 -16.194  1.00  0.81           O  
ATOM   1202  N   GLY A 157       9.257 -10.353 -19.476  1.00  0.89           N  
ATOM   1203  CA  GLY A 157      10.505 -10.121 -20.186  1.00  0.89           C  
ATOM   1204  C   GLY A 157      10.302  -9.599 -21.596  1.00  0.88           C  
ATOM   1205  O   GLY A 157      11.220  -9.640 -22.417  1.00  0.86           O  
ATOM   1206  N   THR A 158       9.036  -9.125 -21.857  1.00  0.90           N  
ATOM   1207  CA  THR A 158       8.757  -8.616 -23.195  1.00  0.90           C  
ATOM   1208  C   THR A 158       8.060  -7.260 -23.123  1.00  0.90           C  
ATOM   1209  CB  THR A 158       7.887  -9.601 -23.998  1.00  0.89           C  
ATOM   1210  O   THR A 158       7.599  -6.849 -22.056  1.00  0.90           O  
ATOM   1211  CG2 THR A 158       8.443 -11.019 -23.915  1.00  0.85           C  
ATOM   1212  OG1 THR A 158       6.554  -9.591 -23.472  1.00  0.86           O  
ATOM   1213  N   ASP A 159       7.825  -6.618 -24.276  1.00  0.92           N  
ATOM   1214  CA  ASP A 159       7.050  -5.398 -24.482  1.00  0.92           C  
ATOM   1215  C   ASP A 159       5.610  -5.722 -24.871  1.00  0.92           C  
ATOM   1216  CB  ASP A 159       7.701  -4.524 -25.556  1.00  0.91           C  
ATOM   1217  O   ASP A 159       4.849  -4.831 -25.252  1.00  0.91           O  
ATOM   1218  CG  ASP A 159       7.810  -5.220 -26.901  1.00  0.88           C  
ATOM   1219  OD1 ASP A 159       7.685  -6.462 -26.958  1.00  0.85           O  
ATOM   1220  OD2 ASP A 159       8.025  -4.519 -27.914  1.00  0.87           O  
ATOM   1221  N   SER A 160       5.243  -6.957 -24.802  1.00  0.89           N  
ATOM   1222  CA  SER A 160       3.956  -7.450 -25.281  1.00  0.89           C  
ATOM   1223  C   SER A 160       2.978  -7.653 -24.128  1.00  0.90           C  
ATOM   1224  CB  SER A 160       4.135  -8.762 -26.045  1.00  0.88           C  
ATOM   1225  O   SER A 160       3.366  -8.113 -23.052  1.00  0.90           O  
ATOM   1226  OG  SER A 160       5.034  -8.594 -27.128  1.00  0.84           O  
ATOM   1227  N   TRP A 161       1.723  -7.345 -24.371  1.00  0.90           N  
ATOM   1228  CA  TRP A 161       0.592  -7.678 -23.511  1.00  0.91           C  
ATOM   1229  C   TRP A 161      -0.566  -8.240 -24.328  1.00  0.90           C  
ATOM   1230  CB  TRP A 161       0.130  -6.445 -22.729  1.00  0.90           C  
ATOM   1231  O   TRP A 161      -0.623  -8.054 -25.546  1.00  0.88           O  
ATOM   1232  CG  TRP A 161      -0.390  -5.335 -23.592  1.00  0.91           C  
ATOM   1233  CD1 TRP A 161       0.340  -4.347 -24.192  1.00  0.89           C  
ATOM   1234  CD2 TRP A 161      -1.755  -5.098 -23.948  1.00  0.90           C  
ATOM   1235  CE2 TRP A 161      -1.780  -3.948 -24.767  1.00  0.91           C  
ATOM   1236  CE3 TRP A 161      -2.962  -5.748 -23.654  1.00  0.90           C  
ATOM   1237  NE1 TRP A 161      -0.490  -3.509 -24.901  1.00  0.90           N  
ATOM   1238  CH2 TRP A 161      -4.132  -4.088 -24.993  1.00  0.88           C  
ATOM   1239  CZ2 TRP A 161      -2.966  -3.433 -25.296  1.00  0.89           C  
ATOM   1240  CZ3 TRP A 161      -4.141  -5.234 -24.181  1.00  0.89           C  
ATOM   1241  N   PHE A 162      -1.478  -8.986 -23.700  1.00  0.87           N  
ATOM   1242  CA  PHE A 162      -2.564  -9.731 -24.324  1.00  0.87           C  
ATOM   1243  C   PHE A 162      -3.907  -9.336 -23.722  1.00  0.87           C  
ATOM   1244  CB  PHE A 162      -2.342 -11.239 -24.169  1.00  0.86           C  
ATOM   1245  O   PHE A 162      -3.971  -8.884 -22.577  1.00  0.86           O  
ATOM   1246  CG  PHE A 162      -1.095 -11.741 -24.844  1.00  0.83           C  
ATOM   1247  CD1 PHE A 162      -1.138 -12.226 -26.145  1.00  0.79           C  
ATOM   1248  CD2 PHE A 162       0.123 -11.729 -24.176  1.00  0.80           C  
ATOM   1249  CE1 PHE A 162       0.015 -12.692 -26.772  1.00  0.79           C  
ATOM   1250  CE2 PHE A 162       1.280 -12.193 -24.796  1.00  0.80           C  
ATOM   1251  CZ  PHE A 162       1.223 -12.675 -26.093  1.00  0.75           C  
ATOM   1252  N   ILE A 163      -4.987  -9.678 -24.470  1.00  0.86           N  
ATOM   1253  CA  ILE A 163      -6.333  -9.406 -23.978  1.00  0.86           C  
ATOM   1254  C   ILE A 163      -7.287 -10.500 -24.454  1.00  0.85           C  
ATOM   1255  CB  ILE A 163      -6.835  -8.020 -24.441  1.00  0.85           C  
ATOM   1256  O   ILE A 163      -7.138 -11.024 -25.560  1.00  0.84           O  
ATOM   1257  CG1 ILE A 163      -8.103  -7.627 -23.675  1.00  0.83           C  
ATOM   1258  CG2 ILE A 163      -7.083  -8.012 -25.952  1.00  0.82           C  
ATOM   1259  CD1 ILE A 163      -8.450  -6.148 -23.769  1.00  0.81           C  
ATOM   1260  N   THR A 164      -8.284 -10.883 -23.672  1.00  0.84           N  
ATOM   1261  CA  THR A 164      -9.281 -11.897 -23.995  1.00  0.83           C  
ATOM   1262  C   THR A 164     -10.429 -11.291 -24.797  1.00  0.83           C  
ATOM   1263  CB  THR A 164      -9.835 -12.562 -22.722  1.00  0.83           C  
ATOM   1264  O   THR A 164     -10.559 -10.068 -24.878  1.00  0.81           O  
ATOM   1265  CG2 THR A 164      -8.719 -13.208 -21.908  1.00  0.82           C  
ATOM   1266  OG1 THR A 164     -10.485 -11.570 -21.917  1.00  0.83           O  
ATOM   1267  N   ASP A 165     -11.294 -12.197 -25.222  1.00  0.80           N  
ATOM   1268  CA  ASP A 165     -12.565 -11.779 -25.806  1.00  0.80           C  
ATOM   1269  C   ASP A 165     -13.509 -11.235 -24.736  1.00  0.80           C  
ATOM   1270  CB  ASP A 165     -13.225 -12.945 -26.545  1.00  0.78           C  
ATOM   1271  O   ASP A 165     -13.253 -11.388 -23.540  1.00  0.79           O  
ATOM   1272  CG  ASP A 165     -14.127 -12.493 -27.680  1.00  0.74           C  
ATOM   1273  OD1 ASP A 165     -14.531 -11.311 -27.705  1.00  0.71           O  
ATOM   1274  OD2 ASP A 165     -14.439 -13.329 -28.557  1.00  0.72           O  
ATOM   1275  N   LEU A 166     -14.541 -10.520 -25.247  1.00  0.79           N  
ATOM   1276  CA  LEU A 166     -15.559  -9.963 -24.364  1.00  0.79           C  
ATOM   1277  C   LEU A 166     -16.369 -11.072 -23.701  1.00  0.78           C  
ATOM   1278  CB  LEU A 166     -16.491  -9.030 -25.141  1.00  0.77           C  
ATOM   1279  O   LEU A 166     -17.031 -11.857 -24.384  1.00  0.76           O  
ATOM   1280  CG  LEU A 166     -17.582  -8.330 -24.328  1.00  0.74           C  
ATOM   1281  CD1 LEU A 166     -16.958  -7.377 -23.314  1.00  0.72           C  
ATOM   1282  CD2 LEU A 166     -18.541  -7.586 -25.250  1.00  0.72           C  
ATOM   1283  N   GLU A 167     -16.288 -11.203 -22.453  1.00  0.76           N  
ATOM   1284  CA  GLU A 167     -17.064 -12.092 -21.593  1.00  0.75           C  
ATOM   1285  C   GLU A 167     -16.713 -13.554 -21.853  1.00  0.75           C  
ATOM   1286  CB  GLU A 167     -18.564 -11.866 -21.799  1.00  0.72           C  
ATOM   1287  O   GLU A 167     -17.403 -14.457 -21.375  1.00  0.71           O  
ATOM   1288  CG  GLU A 167     -19.020 -10.448 -21.488  1.00  0.68           C  
ATOM   1289  CD  GLU A 167     -20.532 -10.306 -21.416  1.00  0.66           C  
ATOM   1290  OE1 GLU A 167     -21.250 -11.171 -21.968  1.00  0.66           O  
ATOM   1291  OE2 GLU A 167     -21.003  -9.323 -20.802  1.00  0.62           O  
ATOM   1292  N   ASP A 168     -15.804 -13.806 -22.699  1.00  0.75           N  
ATOM   1293  CA  ASP A 168     -15.205 -15.126 -22.874  1.00  0.74           C  
ATOM   1294  C   ASP A 168     -13.727 -15.114 -22.490  1.00  0.74           C  
ATOM   1295  CB  ASP A 168     -15.369 -15.602 -24.319  1.00  0.72           C  
ATOM   1296  O   ASP A 168     -12.855 -15.069 -23.360  1.00  0.71           O  
ATOM   1297  CG  ASP A 168     -15.050 -17.076 -24.497  1.00  0.70           C  
ATOM   1298  OD1 ASP A 168     -14.514 -17.702 -23.557  1.00  0.69           O  
ATOM   1299  OD2 ASP A 168     -15.334 -17.615 -25.588  1.00  0.69           O  
ATOM   1300  N   GLU A 169     -13.428 -15.291 -21.232  1.00  0.75           N  
ATOM   1301  CA  GLU A 169     -12.116 -15.162 -20.606  1.00  0.75           C  
ATOM   1302  C   GLU A 169     -11.225 -16.355 -20.940  1.00  0.75           C  
ATOM   1303  CB  GLU A 169     -12.256 -15.018 -19.088  1.00  0.72           C  
ATOM   1304  O   GLU A 169     -10.020 -16.328 -20.683  1.00  0.70           O  
ATOM   1305  CG  GLU A 169     -13.041 -13.788 -18.657  1.00  0.68           C  
ATOM   1306  CD  GLU A 169     -14.518 -14.068 -18.431  1.00  0.66           C  
ATOM   1307  OE1 GLU A 169     -14.983 -15.181 -18.767  1.00  0.64           O  
ATOM   1308  OE2 GLU A 169     -15.217 -13.167 -17.916  1.00  0.61           O  
ATOM   1309  N   SER A 170     -11.868 -17.311 -21.603  1.00  0.69           N  
ATOM   1310  CA  SER A 170     -11.188 -18.547 -21.976  1.00  0.68           C  
ATOM   1311  C   SER A 170     -10.629 -18.465 -23.392  1.00  0.69           C  
ATOM   1312  CB  SER A 170     -12.141 -19.738 -21.864  1.00  0.67           C  
ATOM   1313  O   SER A 170      -9.871 -19.339 -23.818  1.00  0.67           O  
ATOM   1314  OG  SER A 170     -13.181 -19.642 -22.822  1.00  0.63           O  
ATOM   1315  N   HIS A 171     -10.976 -17.440 -24.104  1.00  0.69           N  
ATOM   1316  CA  HIS A 171     -10.516 -17.284 -25.479  1.00  0.69           C  
ATOM   1317  C   HIS A 171      -9.791 -15.956 -25.670  1.00  0.70           C  
ATOM   1318  CB  HIS A 171     -11.692 -17.385 -26.453  1.00  0.65           C  
ATOM   1319  O   HIS A 171     -10.109 -14.969 -25.003  1.00  0.67           O  
ATOM   1320  CG  HIS A 171     -12.283 -18.756 -26.540  1.00  0.61           C  
ATOM   1321  CD2 HIS A 171     -11.995 -19.798 -27.355  1.00  0.59           C  
ATOM   1322  ND1 HIS A 171     -13.305 -19.179 -25.719  1.00  0.59           N  
ATOM   1323  CE1 HIS A 171     -13.621 -20.426 -26.025  1.00  0.54           C  
ATOM   1324  NE2 HIS A 171     -12.840 -20.825 -27.015  1.00  0.50           N  
ATOM   1325  N   PRO A 172      -8.724 -16.004 -26.550  1.00  0.67           N  
ATOM   1326  CA  PRO A 172      -8.185 -14.697 -26.934  1.00  0.66           C  
ATOM   1327  C   PRO A 172      -9.223 -13.808 -27.617  1.00  0.68           C  
ATOM   1328  CB  PRO A 172      -7.051 -15.052 -27.899  1.00  0.63           C  
ATOM   1329  O   PRO A 172     -10.187 -14.313 -28.197  1.00  0.66           O  
ATOM   1330  CG  PRO A 172      -7.475 -16.340 -28.528  1.00  0.61           C  
ATOM   1331  CD  PRO A 172      -8.273 -17.121 -27.524  1.00  0.62           C  
ATOM   1332  N   ASP A 173      -8.907 -12.540 -27.491  1.00  0.64           N  
ATOM   1333  CA  ASP A 173      -9.695 -11.600 -28.283  1.00  0.63           C  
ATOM   1334  C   ASP A 173      -9.661 -11.968 -29.765  1.00  0.64           C  
ATOM   1335  CB  ASP A 173      -9.186 -10.171 -28.084  1.00  0.58           C  
ATOM   1336  O   ASP A 173      -8.591 -12.216 -30.324  1.00  0.60           O  
ATOM   1337  CG  ASP A 173     -10.040  -9.134 -28.791  1.00  0.53           C  
ATOM   1338  OD1 ASP A 173     -11.051  -9.505 -29.425  1.00  0.57           O  
ATOM   1339  OD2 ASP A 173      -9.697  -7.934 -28.717  1.00  0.58           O  
ATOM   1340  N   ARG A 174     -10.732 -11.977 -30.447  1.00  0.61           N  
ATOM   1341  CA  ARG A 174     -10.944 -12.400 -31.828  1.00  0.60           C  
ATOM   1342  C   ARG A 174     -10.293 -11.426 -32.805  1.00  0.61           C  
ATOM   1343  CB  ARG A 174     -12.439 -12.523 -32.129  1.00  0.55           C  
ATOM   1344  O   ARG A 174     -10.174 -11.720 -33.996  1.00  0.58           O  
ATOM   1345  CG  ARG A 174     -13.289 -11.441 -31.483  1.00  0.52           C  
ATOM   1346  CD  ARG A 174     -14.772 -11.651 -31.755  1.00  0.54           C  
ATOM   1347  NE  ARG A 174     -15.581 -10.572 -31.194  1.00  0.41           N  
ATOM   1348  NH1 ARG A 174     -17.611 -11.558 -31.689  1.00  0.33           N  
ATOM   1349  NH2 ARG A 174     -17.546  -9.521 -30.640  1.00  0.30           N  
ATOM   1350  CZ  ARG A 174     -16.911 -10.553 -31.176  1.00  0.45           C  
ATOM   1351  N   TYR A 175      -9.787 -10.208 -32.418  1.00  0.61           N  
ATOM   1352  CA  TYR A 175      -9.253  -9.186 -33.311  1.00  0.60           C  
ATOM   1353  C   TYR A 175      -7.729  -9.174 -33.276  1.00  0.60           C  
ATOM   1354  CB  TYR A 175      -9.795  -7.804 -32.932  1.00  0.54           C  
ATOM   1355  O   TYR A 175      -7.077  -9.374 -34.304  1.00  0.55           O  
ATOM   1356  CG  TYR A 175     -11.294  -7.683 -33.061  1.00  0.49           C  
ATOM   1357  CD1 TYR A 175     -11.896  -7.543 -34.309  1.00  0.45           C  
ATOM   1358  CD2 TYR A 175     -12.110  -7.709 -31.935  1.00  0.51           C  
ATOM   1359  CE1 TYR A 175     -13.277  -7.430 -34.432  1.00  0.48           C  
ATOM   1360  CE2 TYR A 175     -13.492  -7.596 -32.047  1.00  0.50           C  
ATOM   1361  OH  TYR A 175     -15.433  -7.346 -33.413  1.00  0.38           O  
ATOM   1362  CZ  TYR A 175     -14.065  -7.458 -33.297  1.00  0.48           C  
ATOM   1363  N   SER A 176      -7.039  -8.956 -32.311  1.00  0.65           N  
ATOM   1364  CA  SER A 176      -5.630  -9.033 -31.939  1.00  0.64           C  
ATOM   1365  C   SER A 176      -5.463  -9.500 -30.497  1.00  0.66           C  
ATOM   1366  CB  SER A 176      -4.951  -7.676 -32.127  1.00  0.57           C  
ATOM   1367  O   SER A 176      -5.974  -8.866 -29.571  1.00  0.60           O  
ATOM   1368  OG  SER A 176      -3.564  -7.765 -31.849  1.00  0.51           O  
ATOM   1369  N   ALA A 177      -4.712 -10.657 -30.397  1.00  0.71           N  
ATOM   1370  CA  ALA A 177      -4.496 -11.151 -29.039  1.00  0.71           C  
ATOM   1371  C   ALA A 177      -3.274 -10.495 -28.404  1.00  0.73           C  
ATOM   1372  CB  ALA A 177      -4.340 -12.670 -29.045  1.00  0.66           C  
ATOM   1373  O   ALA A 177      -3.199 -10.360 -27.180  1.00  0.71           O  
ATOM   1374  N   GLU A 178      -2.392  -9.912 -29.315  1.00  0.81           N  
ATOM   1375  CA  GLU A 178      -1.127  -9.379 -28.817  1.00  0.82           C  
ATOM   1376  C   GLU A 178      -0.954  -7.913 -29.204  1.00  0.82           C  
ATOM   1377  CB  GLU A 178       0.049 -10.204 -29.345  1.00  0.80           C  
ATOM   1378  O   GLU A 178      -1.043  -7.562 -30.383  1.00  0.81           O  
ATOM   1379  CG  GLU A 178       1.396  -9.799 -28.762  1.00  0.80           C  
ATOM   1380  CD  GLU A 178       2.535 -10.707 -29.196  1.00  0.80           C  
ATOM   1381  OE1 GLU A 178       2.303 -11.622 -30.018  1.00  0.78           O  
ATOM   1382  OE2 GLU A 178       3.669 -10.503 -28.708  1.00  0.76           O  
ATOM   1383  N   TYR A 179      -0.668  -7.172 -28.276  1.00  0.86           N  
ATOM   1384  CA  TYR A 179      -0.312  -5.760 -28.369  1.00  0.87           C  
ATOM   1385  C   TYR A 179       1.097  -5.517 -27.840  1.00  0.87           C  
ATOM   1386  CB  TYR A 179      -1.316  -4.900 -27.595  1.00  0.86           C  
ATOM   1387  O   TYR A 179       1.597  -6.284 -27.014  1.00  0.86           O  
ATOM   1388  CG  TYR A 179      -2.730  -5.006 -28.112  1.00  0.87           C  
ATOM   1389  CD1 TYR A 179      -3.231  -4.077 -29.021  1.00  0.85           C  
ATOM   1390  CD2 TYR A 179      -3.568  -6.033 -27.692  1.00  0.86           C  
ATOM   1391  CE1 TYR A 179      -4.535  -4.168 -29.498  1.00  0.85           C  
ATOM   1392  CE2 TYR A 179      -4.873  -6.135 -28.163  1.00  0.86           C  
ATOM   1393  OH  TYR A 179      -6.637  -5.295 -29.534  1.00  0.83           O  
ATOM   1394  CZ  TYR A 179      -5.346  -5.200 -29.065  1.00  0.83           C  
ATOM   1395  N   ARG A 180       1.717  -4.456 -28.302  1.00  0.89           N  
ATOM   1396  CA  ARG A 180       3.078  -4.111 -27.903  1.00  0.90           C  
ATOM   1397  C   ARG A 180       3.167  -2.653 -27.466  1.00  0.90           C  
ATOM   1398  CB  ARG A 180       4.058  -4.376 -29.047  1.00  0.88           C  
ATOM   1399  O   ARG A 180       2.501  -1.786 -28.037  1.00  0.89           O  
ATOM   1400  CG  ARG A 180       4.166  -5.842 -29.438  1.00  0.83           C  
ATOM   1401  CD  ARG A 180       5.222  -6.062 -30.512  1.00  0.82           C  
ATOM   1402  NE  ARG A 180       5.374  -7.478 -30.837  1.00  0.79           N  
ATOM   1403  NH1 ARG A 180       7.415  -7.230 -31.889  1.00  0.71           N  
ATOM   1404  NH2 ARG A 180       6.448  -9.302 -31.727  1.00  0.68           N  
ATOM   1405  CZ  ARG A 180       6.412  -8.000 -31.484  1.00  0.76           C  
ATOM   1406  N   ALA A 181       3.955  -2.411 -26.399  1.00  0.89           N  
ATOM   1407  CA  ALA A 181       4.372  -1.045 -26.094  1.00  0.89           C  
ATOM   1408  C   ALA A 181       5.109  -0.419 -27.275  1.00  0.86           C  
ATOM   1409  CB  ALA A 181       5.255  -1.024 -24.848  1.00  0.87           C  
ATOM   1410  O   ALA A 181       6.066  -0.999 -27.795  1.00  0.82           O  
ATOM   1411  N   GLU A 182       4.729   0.660 -27.865  1.00  0.82           N  
ATOM   1412  CA  GLU A 182       5.130   1.182 -29.169  1.00  0.81           C  
ATOM   1413  C   GLU A 182       6.162   2.296 -29.023  1.00  0.80           C  
ATOM   1414  CB  GLU A 182       3.911   1.692 -29.942  1.00  0.77           C  
ATOM   1415  O   GLU A 182       6.954   2.539 -29.936  1.00  0.74           O  
ATOM   1416  CG  GLU A 182       2.952   0.592 -30.373  1.00  0.74           C  
ATOM   1417  CD  GLU A 182       1.867   1.079 -31.320  1.00  0.71           C  
ATOM   1418  OE1 GLU A 182       1.732   2.310 -31.507  1.00  0.72           O  
ATOM   1419  OE2 GLU A 182       1.146   0.223 -31.880  1.00  0.71           O  
ATOM   1420  N   SER A 183       6.026   3.047 -28.011  1.00  0.80           N  
ATOM   1421  CA  SER A 183       6.807   4.274 -27.891  1.00  0.79           C  
ATOM   1422  C   SER A 183       8.271   3.970 -27.591  1.00  0.77           C  
ATOM   1423  CB  SER A 183       6.230   5.172 -26.796  1.00  0.75           C  
ATOM   1424  O   SER A 183       9.169   4.591 -28.164  1.00  0.71           O  
ATOM   1425  OG  SER A 183       4.882   5.506 -27.078  1.00  0.65           O  
ATOM   1426  N   GLN A 184       8.541   3.057 -26.757  1.00  0.79           N  
ATOM   1427  CA  GLN A 184       9.863   2.523 -26.450  1.00  0.80           C  
ATOM   1428  C   GLN A 184       9.804   1.018 -26.202  1.00  0.78           C  
ATOM   1429  CB  GLN A 184      10.461   3.232 -25.234  1.00  0.73           C  
ATOM   1430  O   GLN A 184       8.917   0.534 -25.497  1.00  0.72           O  
ATOM   1431  CG  GLN A 184      10.849   4.681 -25.497  1.00  0.66           C  
ATOM   1432  CD  GLN A 184      11.887   5.197 -24.517  1.00  0.64           C  
ATOM   1433  NE2 GLN A 184      12.476   6.347 -24.829  1.00  0.56           N  
ATOM   1434  OE1 GLN A 184      12.155   4.569 -23.488  1.00  0.66           O  
ATOM   1435  N   PRO A 185      10.633   0.240 -26.885  1.00  0.77           N  
ATOM   1436  CA  PRO A 185      10.678  -1.194 -26.593  1.00  0.77           C  
ATOM   1437  C   PRO A 185      11.145  -1.493 -25.171  1.00  0.77           C  
ATOM   1438  CB  PRO A 185      11.677  -1.732 -27.621  1.00  0.70           C  
ATOM   1439  O   PRO A 185      12.234  -2.041 -24.977  1.00  0.71           O  
ATOM   1440  CG  PRO A 185      12.623  -0.600 -27.862  1.00  0.68           C  
ATOM   1441  CD  PRO A 185      11.862   0.690 -27.753  1.00  0.67           C  
ATOM   1442  N   ASP A 186      10.396  -1.066 -24.329  1.00  0.87           N  
ATOM   1443  CA  ASP A 186      10.651  -1.279 -22.907  1.00  0.87           C  
ATOM   1444  C   ASP A 186       9.848  -2.464 -22.377  1.00  0.87           C  
ATOM   1445  CB  ASP A 186      10.317  -0.018 -22.107  1.00  0.84           C  
ATOM   1446  O   ASP A 186       8.718  -2.699 -22.810  1.00  0.83           O  
ATOM   1447  CG  ASP A 186      10.770  -0.096 -20.660  1.00  0.77           C  
ATOM   1448  OD1 ASP A 186      11.446  -1.079 -20.285  1.00  0.72           O  
ATOM   1449  OD2 ASP A 186      10.445   0.831 -19.887  1.00  0.75           O  
ATOM   1450  N   GLY A 187      10.547  -3.407 -21.634  1.00  0.91           N  
ATOM   1451  CA  GLY A 187       9.843  -4.539 -21.051  1.00  0.92           C  
ATOM   1452  C   GLY A 187       8.746  -4.128 -20.087  1.00  0.93           C  
ATOM   1453  O   GLY A 187       9.006  -3.432 -19.103  1.00  0.92           O  
ATOM   1454  N   ILE A 188       7.473  -4.559 -20.381  1.00  0.94           N  
ATOM   1455  CA  ILE A 188       6.334  -4.294 -19.508  1.00  0.94           C  
ATOM   1456  C   ILE A 188       6.513  -5.037 -18.186  1.00  0.95           C  
ATOM   1457  CB  ILE A 188       5.002  -4.703 -20.177  1.00  0.94           C  
ATOM   1458  O   ILE A 188       6.575  -6.268 -18.163  1.00  0.94           O  
ATOM   1459  CG1 ILE A 188       4.790  -3.913 -21.473  1.00  0.93           C  
ATOM   1460  CG2 ILE A 188       3.829  -4.500 -19.214  1.00  0.93           C  
ATOM   1461  CD1 ILE A 188       3.628  -4.412 -22.320  1.00  0.92           C  
ATOM   1462  N   ILE A 189       6.588  -4.288 -17.109  1.00  0.95           N  
ATOM   1463  CA  ILE A 189       6.749  -4.769 -15.741  1.00  0.95           C  
ATOM   1464  C   ILE A 189       5.378  -4.976 -15.101  1.00  0.96           C  
ATOM   1465  CB  ILE A 189       7.593  -3.789 -14.894  1.00  0.95           C  
ATOM   1466  O   ILE A 189       5.193  -5.894 -14.299  1.00  0.95           O  
ATOM   1467  CG1 ILE A 189       9.025  -3.714 -15.434  1.00  0.92           C  
ATOM   1468  CG2 ILE A 189       7.584  -4.205 -13.420  1.00  0.92           C  
ATOM   1469  CD1 ILE A 189       9.893  -2.671 -14.743  1.00  0.89           C  
ATOM   1470  N   GLY A 190       4.458  -4.220 -15.352  1.00  0.96           N  
ATOM   1471  CA  GLY A 190       3.111  -4.320 -14.814  1.00  0.96           C  
ATOM   1472  C   GLY A 190       2.046  -3.830 -15.777  1.00  0.96           C  
ATOM   1473  O   GLY A 190       2.342  -3.077 -16.707  1.00  0.96           O  
ATOM   1474  N   ILE A 191       0.806  -4.205 -15.541  1.00  0.96           N  
ATOM   1475  CA  ILE A 191      -0.344  -3.769 -16.327  1.00  0.96           C  
ATOM   1476  C   ILE A 191      -1.487  -3.375 -15.395  1.00  0.96           C  
ATOM   1477  CB  ILE A 191      -0.807  -4.868 -17.309  1.00  0.96           C  
ATOM   1478  O   ILE A 191      -1.614  -3.918 -14.295  1.00  0.96           O  
ATOM   1479  CG1 ILE A 191      -1.726  -4.274 -18.382  1.00  0.91           C  
ATOM   1480  CG2 ILE A 191      -1.507  -6.004 -16.556  1.00  0.91           C  
ATOM   1481  CD1 ILE A 191      -1.962  -5.192 -19.573  1.00  0.86           C  
ATOM   1482  N   GLY A 192      -2.301  -2.390 -15.777  1.00  0.96           N  
ATOM   1483  CA  GLY A 192      -3.466  -1.908 -15.052  1.00  0.96           C  
ATOM   1484  C   GLY A 192      -4.583  -1.436 -15.964  1.00  0.96           C  
ATOM   1485  O   GLY A 192      -4.409  -1.366 -17.183  1.00  0.95           O  
ATOM   1486  N   SER A 193      -5.666  -1.112 -15.359  1.00  0.95           N  
ATOM   1487  CA  SER A 193      -6.770  -0.475 -16.070  1.00  0.95           C  
ATOM   1488  C   SER A 193      -7.201   0.814 -15.380  1.00  0.94           C  
ATOM   1489  CB  SER A 193      -7.961  -1.429 -16.176  1.00  0.94           C  
ATOM   1490  O   SER A 193      -7.263   0.876 -14.150  1.00  0.93           O  
ATOM   1491  OG  SER A 193      -8.442  -1.777 -14.889  1.00  0.88           O  
ATOM   1492  N   TRP A 194      -7.437   1.813 -16.134  1.00  0.92           N  
ATOM   1493  CA  TRP A 194      -7.941   3.092 -15.643  1.00  0.93           C  
ATOM   1494  C   TRP A 194      -8.971   3.676 -16.603  1.00  0.91           C  
ATOM   1495  CB  TRP A 194      -6.790   4.083 -15.445  1.00  0.91           C  
ATOM   1496  O   TRP A 194      -8.656   3.971 -17.759  1.00  0.87           O  
ATOM   1497  CG  TRP A 194      -7.223   5.423 -14.932  1.00  0.82           C  
ATOM   1498  CD1 TRP A 194      -7.846   5.689 -13.744  1.00  0.75           C  
ATOM   1499  CD2 TRP A 194      -7.068   6.682 -15.594  1.00  0.77           C  
ATOM   1500  CE2 TRP A 194      -7.620   7.670 -14.749  1.00  0.82           C  
ATOM   1501  CE3 TRP A 194      -6.514   7.071 -16.821  1.00  0.81           C  
ATOM   1502  NE1 TRP A 194      -8.088   7.038 -13.628  1.00  0.86           N  
ATOM   1503  CH2 TRP A 194      -7.087   9.377 -16.299  1.00  0.81           C  
ATOM   1504  CZ2 TRP A 194      -7.635   9.024 -15.093  1.00  0.84           C  
ATOM   1505  CZ3 TRP A 194      -6.529   8.419 -17.162  1.00  0.82           C  
ATOM   1506  N   ARG A 195     -10.177   3.882 -16.135  1.00  0.92           N  
ATOM   1507  CA  ARG A 195     -11.313   4.259 -16.970  1.00  0.91           C  
ATOM   1508  C   ARG A 195     -11.409   3.364 -18.201  1.00  0.91           C  
ATOM   1509  CB  ARG A 195     -11.205   5.725 -17.395  1.00  0.91           C  
ATOM   1510  O   ARG A 195     -11.641   2.159 -18.083  1.00  0.89           O  
ATOM   1511  CG  ARG A 195     -11.142   6.701 -16.231  1.00  0.91           C  
ATOM   1512  CD  ARG A 195     -11.024   8.142 -16.709  1.00  0.88           C  
ATOM   1513  NE  ARG A 195     -11.034   9.082 -15.592  1.00  0.87           N  
ATOM   1514  NH1 ARG A 195     -10.883  10.972 -16.913  1.00  0.84           N  
ATOM   1515  NH2 ARG A 195     -10.984  11.168 -14.631  1.00  0.83           N  
ATOM   1516  CZ  ARG A 195     -10.967  10.405 -15.714  1.00  0.86           C  
ATOM   1517  N   ASP A 196     -11.152   3.964 -19.425  1.00  0.91           N  
ATOM   1518  CA  ASP A 196     -11.278   3.233 -20.683  1.00  0.91           C  
ATOM   1519  C   ASP A 196      -9.907   2.853 -21.237  1.00  0.92           C  
ATOM   1520  CB  ASP A 196     -12.049   4.064 -21.711  1.00  0.89           C  
ATOM   1521  O   ASP A 196      -9.795   2.413 -22.383  1.00  0.91           O  
ATOM   1522  CG  ASP A 196     -13.515   4.237 -21.355  1.00  0.84           C  
ATOM   1523  OD1 ASP A 196     -14.156   3.257 -20.917  1.00  0.81           O  
ATOM   1524  OD2 ASP A 196     -14.034   5.362 -21.516  1.00  0.82           O  
ATOM   1525  N   PHE A 197      -8.884   2.917 -20.441  1.00  0.93           N  
ATOM   1526  CA  PHE A 197      -7.520   2.650 -20.880  1.00  0.94           C  
ATOM   1527  C   PHE A 197      -6.977   1.386 -20.223  1.00  0.94           C  
ATOM   1528  CB  PHE A 197      -6.609   3.839 -20.562  1.00  0.93           C  
ATOM   1529  O   PHE A 197      -7.193   1.159 -19.030  1.00  0.94           O  
ATOM   1530  CG  PHE A 197      -7.013   5.114 -21.252  1.00  0.93           C  
ATOM   1531  CD1 PHE A 197      -6.567   5.397 -22.538  1.00  0.92           C  
ATOM   1532  CD2 PHE A 197      -7.839   6.031 -20.615  1.00  0.92           C  
ATOM   1533  CE1 PHE A 197      -6.939   6.576 -23.179  1.00  0.92           C  
ATOM   1534  CE2 PHE A 197      -8.215   7.212 -21.249  1.00  0.92           C  
ATOM   1535  CZ  PHE A 197      -7.764   7.483 -22.530  1.00  0.92           C  
ATOM   1536  N   ILE A 198      -6.236   0.631 -20.978  1.00  0.94           N  
ATOM   1537  CA  ILE A 198      -5.172  -0.210 -20.441  1.00  0.95           C  
ATOM   1538  C   ILE A 198      -3.912   0.625 -20.228  1.00  0.95           C  
ATOM   1539  CB  ILE A 198      -4.871  -1.405 -21.374  1.00  0.94           C  
ATOM   1540  O   ILE A 198      -3.534   1.422 -21.090  1.00  0.95           O  
ATOM   1541  CG1 ILE A 198      -6.120  -2.279 -21.541  1.00  0.92           C  
ATOM   1542  CG2 ILE A 198      -3.695  -2.226 -20.837  1.00  0.92           C  
ATOM   1543  CD1 ILE A 198      -6.618  -2.901 -20.244  1.00  0.89           C  
ATOM   1544  N   VAL A 199      -3.288   0.500 -19.119  1.00  0.95           N  
ATOM   1545  CA  VAL A 199      -2.054   1.183 -18.747  1.00  0.96           C  
ATOM   1546  C   VAL A 199      -0.919   0.168 -18.623  1.00  0.96           C  
ATOM   1547  CB  VAL A 199      -2.214   1.968 -17.426  1.00  0.95           C  
ATOM   1548  O   VAL A 199      -0.949  -0.701 -17.749  1.00  0.96           O  
ATOM   1549  CG1 VAL A 199      -1.001   2.862 -17.178  1.00  0.95           C  
ATOM   1550  CG2 VAL A 199      -3.497   2.798 -17.452  1.00  0.95           C  
ATOM   1551  N   CYS A 200      -0.021   0.227 -19.507  1.00  0.96           N  
ATOM   1552  CA  CYS A 200       1.194  -0.580 -19.507  1.00  0.96           C  
ATOM   1553  C   CYS A 200       2.332   0.146 -18.799  1.00  0.96           C  
ATOM   1554  CB  CYS A 200       1.609  -0.924 -20.937  1.00  0.95           C  
ATOM   1555  O   CYS A 200       2.764   1.211 -19.241  1.00  0.95           O  
ATOM   1556  SG  CYS A 200       0.416  -1.960 -21.812  1.00  0.94           S  
ATOM   1557  N   PHE A 201       2.811  -0.418 -17.735  1.00  0.96           N  
ATOM   1558  CA  PHE A 201       3.936   0.083 -16.955  1.00  0.96           C  
ATOM   1559  C   PHE A 201       5.226  -0.629 -17.345  1.00  0.95           C  
ATOM   1560  CB  PHE A 201       3.673  -0.092 -15.456  1.00  0.96           C  
ATOM   1561  O   PHE A 201       5.430  -1.793 -16.993  1.00  0.94           O  
ATOM   1562  CG  PHE A 201       2.447   0.630 -14.966  1.00  0.96           C  
ATOM   1563  CD1 PHE A 201       2.552   1.872 -14.353  1.00  0.95           C  
ATOM   1564  CD2 PHE A 201       1.187   0.065 -15.120  1.00  0.95           C  
ATOM   1565  CE1 PHE A 201       1.419   2.542 -13.899  1.00  0.94           C  
ATOM   1566  CE2 PHE A 201       0.050   0.729 -14.669  1.00  0.94           C  
ATOM   1567  CZ  PHE A 201       0.168   1.967 -14.058  1.00  0.94           C  
ATOM   1568  N   GLY A 202       6.077   0.009 -18.038  1.00  0.95           N  
ATOM   1569  CA  GLY A 202       7.399  -0.459 -18.423  1.00  0.95           C  
ATOM   1570  C   GLY A 202       8.474  -0.104 -17.413  1.00  0.95           C  
ATOM   1571  O   GLY A 202       8.183   0.480 -16.367  1.00  0.94           O  
ATOM   1572  N   SER A 203       9.745  -0.432 -17.774  1.00  0.93           N  
ATOM   1573  CA  SER A 203      10.918  -0.120 -16.964  1.00  0.93           C  
ATOM   1574  C   SER A 203      11.325   1.341 -17.121  1.00  0.93           C  
ATOM   1575  CB  SER A 203      12.088  -1.028 -17.343  1.00  0.92           C  
ATOM   1576  O   SER A 203      11.930   1.923 -16.218  1.00  0.92           O  
ATOM   1577  OG  SER A 203      12.460  -0.831 -18.696  1.00  0.84           O  
ATOM   1578  N   SER A 204      10.903   1.984 -18.215  1.00  0.93           N  
ATOM   1579  CA  SER A 204      11.335   3.345 -18.517  1.00  0.93           C  
ATOM   1580  C   SER A 204      10.145   4.246 -18.831  1.00  0.93           C  
ATOM   1581  CB  SER A 204      12.313   3.349 -19.692  1.00  0.92           C  
ATOM   1582  O   SER A 204      10.202   5.458 -18.612  1.00  0.92           O  
ATOM   1583  OG  SER A 204      13.431   2.522 -19.419  1.00  0.84           O  
ATOM   1584  N   THR A 205       9.008   3.659 -19.320  1.00  0.93           N  
ATOM   1585  CA  THR A 205       7.850   4.428 -19.762  1.00  0.94           C  
ATOM   1586  C   THR A 205       6.562   3.843 -19.190  1.00  0.94           C  
ATOM   1587  CB  THR A 205       7.760   4.470 -21.298  1.00  0.92           C  
ATOM   1588  O   THR A 205       6.530   2.681 -18.779  1.00  0.94           O  
ATOM   1589  CG2 THR A 205       8.967   5.182 -21.901  1.00  0.85           C  
ATOM   1590  OG1 THR A 205       7.708   3.130 -21.804  1.00  0.87           O  
ATOM   1591  N   ILE A 206       5.521   4.626 -19.105  1.00  0.95           N  
ATOM   1592  CA  ILE A 206       4.132   4.219 -18.920  1.00  0.95           C  
ATOM   1593  C   ILE A 206       3.307   4.633 -20.136  1.00  0.95           C  
ATOM   1594  CB  ILE A 206       3.532   4.826 -17.632  1.00  0.95           C  
ATOM   1595  O   ILE A 206       3.256   5.814 -20.487  1.00  0.94           O  
ATOM   1596  CG1 ILE A 206       4.342   4.388 -16.407  1.00  0.95           C  
ATOM   1597  CG2 ILE A 206       2.059   4.433 -17.485  1.00  0.95           C  
ATOM   1598  CD1 ILE A 206       3.969   5.119 -15.125  1.00  0.94           C  
ATOM   1599  N   GLU A 207       2.655   3.652 -20.752  1.00  0.95           N  
ATOM   1600  CA  GLU A 207       1.887   3.828 -21.980  1.00  0.95           C  
ATOM   1601  C   GLU A 207       0.412   3.504 -21.760  1.00  0.95           C  
ATOM   1602  CB  GLU A 207       2.456   2.953 -23.101  1.00  0.94           C  
ATOM   1603  O   GLU A 207       0.079   2.583 -21.011  1.00  0.95           O  
ATOM   1604  CG  GLU A 207       3.866   3.338 -23.525  1.00  0.92           C  
ATOM   1605  CD  GLU A 207       4.359   2.566 -24.738  1.00  0.89           C  
ATOM   1606  OE1 GLU A 207       3.553   2.307 -25.661  1.00  0.88           O  
ATOM   1607  OE2 GLU A 207       5.560   2.217 -24.767  1.00  0.87           O  
ATOM   1608  N   TYR A 208      -0.413   4.274 -22.432  1.00  0.94           N  
ATOM   1609  CA  TYR A 208      -1.863   4.115 -22.395  1.00  0.95           C  
ATOM   1610  C   TYR A 208      -2.385   3.565 -23.717  1.00  0.94           C  
ATOM   1611  CB  TYR A 208      -2.543   5.451 -22.080  1.00  0.94           C  
ATOM   1612  O   TYR A 208      -2.000   4.039 -24.789  1.00  0.93           O  
ATOM   1613  CG  TYR A 208      -2.288   5.946 -20.677  1.00  0.94           C  
ATOM   1614  CD1 TYR A 208      -3.257   5.815 -19.685  1.00  0.92           C  
ATOM   1615  CD2 TYR A 208      -1.079   6.545 -20.341  1.00  0.92           C  
ATOM   1616  CE1 TYR A 208      -3.028   6.272 -18.391  1.00  0.91           C  
ATOM   1617  CE2 TYR A 208      -0.839   7.005 -19.050  1.00  0.92           C  
ATOM   1618  OH  TYR A 208      -1.585   7.317 -16.805  1.00  0.89           O  
ATOM   1619  CZ  TYR A 208      -1.818   6.863 -18.084  1.00  0.91           C  
ATOM   1620  N   PHE A 209      -3.302   2.660 -23.600  1.00  0.93           N  
ATOM   1621  CA  PHE A 209      -3.997   2.092 -24.749  1.00  0.94           C  
ATOM   1622  C   PHE A 209      -5.504   2.280 -24.617  1.00  0.93           C  
ATOM   1623  CB  PHE A 209      -3.664   0.605 -24.899  1.00  0.93           C  
ATOM   1624  O   PHE A 209      -6.096   1.899 -23.605  1.00  0.92           O  
ATOM   1625  CG  PHE A 209      -2.225   0.337 -25.247  1.00  0.93           C  
ATOM   1626  CD1 PHE A 209      -1.858   0.011 -26.547  1.00  0.92           C  
ATOM   1627  CD2 PHE A 209      -1.238   0.412 -24.273  1.00  0.91           C  
ATOM   1628  CE1 PHE A 209      -0.526  -0.237 -26.871  1.00  0.91           C  
ATOM   1629  CE2 PHE A 209       0.095   0.165 -24.590  1.00  0.91           C  
ATOM   1630  CZ  PHE A 209       0.449  -0.160 -25.889  1.00  0.91           C  
ATOM   1631  N   SER A 210      -6.153   2.832 -25.654  1.00  0.92           N  
ATOM   1632  CA  SER A 210      -7.594   3.059 -25.662  1.00  0.92           C  
ATOM   1633  C   SER A 210      -8.289   2.161 -26.680  1.00  0.91           C  
ATOM   1634  CB  SER A 210      -7.904   4.525 -25.968  1.00  0.91           C  
ATOM   1635  O   SER A 210      -7.691   1.775 -27.686  1.00  0.89           O  
ATOM   1636  OG  SER A 210      -7.436   4.880 -27.258  1.00  0.88           O  
ATOM   1637  N   LEU A 211      -9.521   1.836 -26.394  1.00  0.88           N  
ATOM   1638  CA  LEU A 211     -10.396   1.116 -27.312  1.00  0.87           C  
ATOM   1639  C   LEU A 211     -10.771   1.990 -28.505  1.00  0.87           C  
ATOM   1640  CB  LEU A 211     -11.663   0.649 -26.590  1.00  0.85           C  
ATOM   1641  O   LEU A 211     -11.307   3.087 -28.332  1.00  0.85           O  
ATOM   1642  CG  LEU A 211     -12.587  -0.283 -27.376  1.00  0.78           C  
ATOM   1643  CD1 LEU A 211     -11.958  -1.666 -27.507  1.00  0.72           C  
ATOM   1644  CD2 LEU A 211     -13.953  -0.372 -26.704  1.00  0.72           C  
ATOM   1645  N   THR A 212     -10.574   1.691 -29.712  1.00  0.85           N  
ATOM   1646  CA  THR A 212     -10.839   2.421 -30.947  1.00  0.83           C  
ATOM   1647  C   THR A 212     -12.255   2.143 -31.445  1.00  0.81           C  
ATOM   1648  CB  THR A 212      -9.824   2.050 -32.044  1.00  0.81           C  
ATOM   1649  O   THR A 212     -12.764   2.857 -32.312  1.00  0.75           O  
ATOM   1650  CG2 THR A 212      -8.415   2.487 -31.659  1.00  0.76           C  
ATOM   1651  OG1 THR A 212      -9.836   0.631 -32.238  1.00  0.76           O  
ATOM   1652  N   GLY A 213     -13.011   1.180 -30.998  1.00  0.75           N  
ATOM   1653  CA  GLY A 213     -14.277   0.757 -31.576  1.00  0.74           C  
ATOM   1654  C   GLY A 213     -14.112  -0.023 -32.867  1.00  0.74           C  
ATOM   1655  O   GLY A 213     -15.011  -0.033 -33.711  1.00  0.71           O  
ATOM   1656  N   ALA A 214     -12.891  -0.485 -33.138  1.00  0.74           N  
ATOM   1657  CA  ALA A 214     -12.671  -1.305 -34.327  1.00  0.74           C  
ATOM   1658  C   ALA A 214     -13.662  -2.464 -34.386  1.00  0.73           C  
ATOM   1659  CB  ALA A 214     -11.239  -1.831 -34.354  1.00  0.70           C  
ATOM   1660  O   ALA A 214     -13.894  -3.141 -33.381  1.00  0.70           O  
ATOM   1661  N   THR A 215     -14.205  -2.699 -35.635  1.00  0.70           N  
ATOM   1662  CA  THR A 215     -15.244  -3.699 -35.855  1.00  0.70           C  
ATOM   1663  C   THR A 215     -14.765  -4.771 -36.830  1.00  0.69           C  
ATOM   1664  CB  THR A 215     -16.535  -3.053 -36.392  1.00  0.65           C  
ATOM   1665  O   THR A 215     -15.519  -5.683 -37.177  1.00  0.66           O  
ATOM   1666  CG2 THR A 215     -17.168  -2.138 -35.349  1.00  0.60           C  
ATOM   1667  OG1 THR A 215     -16.228  -2.285 -37.562  1.00  0.68           O  
ATOM   1668  N   THR A 216     -13.613  -4.658 -37.376  1.00  0.70           N  
ATOM   1669  CA  THR A 216     -13.064  -5.590 -38.354  1.00  0.69           C  
ATOM   1670  C   THR A 216     -12.128  -6.590 -37.681  1.00  0.69           C  
ATOM   1671  CB  THR A 216     -12.308  -4.847 -39.471  1.00  0.66           C  
ATOM   1672  O   THR A 216     -11.265  -6.206 -36.890  1.00  0.67           O  
ATOM   1673  CG2 THR A 216     -12.010  -5.775 -40.644  1.00  0.60           C  
ATOM   1674  OG1 THR A 216     -13.108  -3.752 -39.934  1.00  0.66           O  
ATOM   1675  N   VAL A 217     -12.239  -7.854 -38.058  1.00  0.66           N  
ATOM   1676  CA  VAL A 217     -11.305  -8.894 -37.641  1.00  0.66           C  
ATOM   1677  C   VAL A 217      -9.894  -8.538 -38.105  1.00  0.66           C  
ATOM   1678  CB  VAL A 217     -11.714 -10.278 -38.191  1.00  0.62           C  
ATOM   1679  O   VAL A 217      -9.686  -8.194 -39.271  1.00  0.65           O  
ATOM   1680  CG1 VAL A 217     -10.718 -11.350 -37.752  1.00  0.55           C  
ATOM   1681  CG2 VAL A 217     -13.126 -10.638 -37.734  1.00  0.56           C  
ATOM   1682  N   GLY A 218      -8.923  -8.535 -37.220  1.00  0.63           N  
ATOM   1683  CA  GLY A 218      -7.524  -8.202 -37.436  1.00  0.63           C  
ATOM   1684  C   GLY A 218      -7.207  -6.747 -37.147  1.00  0.63           C  
ATOM   1685  O   GLY A 218      -6.038  -6.357 -37.109  1.00  0.63           O  
ATOM   1686  N   ALA A 219      -8.235  -5.942 -36.994  1.00  0.71           N  
ATOM   1687  CA  ALA A 219      -7.954  -4.584 -36.536  1.00  0.71           C  
ATOM   1688  C   ALA A 219      -7.656  -4.560 -35.039  1.00  0.71           C  
ATOM   1689  CB  ALA A 219      -9.128  -3.661 -36.856  1.00  0.67           C  
ATOM   1690  O   ALA A 219      -8.339  -5.221 -34.253  1.00  0.69           O  
ATOM   1691  N   ALA A 220      -6.585  -3.814 -34.696  1.00  0.73           N  
ATOM   1692  CA  ALA A 220      -6.296  -3.636 -33.275  1.00  0.74           C  
ATOM   1693  C   ALA A 220      -7.469  -2.976 -32.556  1.00  0.76           C  
ATOM   1694  CB  ALA A 220      -5.027  -2.807 -33.090  1.00  0.71           C  
ATOM   1695  O   ALA A 220      -7.877  -1.867 -32.909  1.00  0.75           O  
ATOM   1696  N   LEU A 221      -8.015  -3.634 -31.659  1.00  0.80           N  
ATOM   1697  CA  LEU A 221      -9.091  -3.136 -30.808  1.00  0.81           C  
ATOM   1698  C   LEU A 221      -8.584  -2.041 -29.876  1.00  0.83           C  
ATOM   1699  CB  LEU A 221      -9.699  -4.278 -29.989  1.00  0.78           C  
ATOM   1700  O   LEU A 221      -9.331  -1.126 -29.522  1.00  0.83           O  
ATOM   1701  CG  LEU A 221     -10.889  -3.915 -29.100  1.00  0.72           C  
ATOM   1702  CD1 LEU A 221     -12.069  -3.462 -29.953  1.00  0.67           C  
ATOM   1703  CD2 LEU A 221     -11.281  -5.099 -28.221  1.00  0.68           C  
ATOM   1704  N   TYR A 222      -7.287  -2.097 -29.592  1.00  0.86           N  
ATOM   1705  CA  TYR A 222      -6.652  -1.080 -28.761  1.00  0.87           C  
ATOM   1706  C   TYR A 222      -5.524  -0.385 -29.514  1.00  0.87           C  
ATOM   1707  CB  TYR A 222      -6.112  -1.701 -27.469  1.00  0.86           C  
ATOM   1708  O   TYR A 222      -4.753  -1.033 -30.226  1.00  0.86           O  
ATOM   1709  CG  TYR A 222      -7.189  -2.098 -26.489  1.00  0.86           C  
ATOM   1710  CD1 TYR A 222      -7.559  -1.248 -25.449  1.00  0.84           C  
ATOM   1711  CD2 TYR A 222      -7.839  -3.322 -26.601  1.00  0.85           C  
ATOM   1712  CE1 TYR A 222      -8.549  -1.609 -24.542  1.00  0.85           C  
ATOM   1713  CE2 TYR A 222      -8.832  -3.694 -25.700  1.00  0.85           C  
ATOM   1714  OH  TYR A 222     -10.161  -3.195 -23.781  1.00  0.83           O  
ATOM   1715  CZ  TYR A 222      -9.180  -2.832 -24.676  1.00  0.84           C  
ATOM   1716  N   VAL A 223      -5.409   0.945 -29.351  1.00  0.89           N  
ATOM   1717  CA  VAL A 223      -4.353   1.760 -29.945  1.00  0.90           C  
ATOM   1718  C   VAL A 223      -3.624   2.538 -28.852  1.00  0.91           C  
ATOM   1719  CB  VAL A 223      -4.916   2.732 -31.006  1.00  0.88           C  
ATOM   1720  O   VAL A 223      -4.251   3.048 -27.920  1.00  0.90           O  
ATOM   1721  CG1 VAL A 223      -3.802   3.601 -31.586  1.00  0.78           C  
ATOM   1722  CG2 VAL A 223      -5.627   1.958 -32.114  1.00  0.78           C  
ATOM   1723  N   ALA A 224      -2.345   2.582 -29.009  1.00  0.91           N  
ATOM   1724  CA  ALA A 224      -1.514   3.396 -28.126  1.00  0.91           C  
ATOM   1725  C   ALA A 224      -1.913   4.867 -28.198  1.00  0.92           C  
ATOM   1726  CB  ALA A 224      -0.038   3.230 -28.481  1.00  0.90           C  
ATOM   1727  O   ALA A 224      -2.313   5.356 -29.258  1.00  0.91           O  
ATOM   1728  N   GLN A 225      -1.785   5.599 -27.097  1.00  0.91           N  
ATOM   1729  CA  GLN A 225      -2.046   7.028 -26.962  1.00  0.92           C  
ATOM   1730  C   GLN A 225      -0.763   7.795 -26.655  1.00  0.91           C  
ATOM   1731  CB  GLN A 225      -3.085   7.283 -25.869  1.00  0.91           C  
ATOM   1732  O   GLN A 225      -0.513   8.160 -25.504  1.00  0.90           O  
ATOM   1733  CG  GLN A 225      -4.440   6.645 -26.146  1.00  0.91           C  
ATOM   1734  CD  GLN A 225      -5.068   7.139 -27.435  1.00  0.89           C  
ATOM   1735  NE2 GLN A 225      -5.471   6.209 -28.294  1.00  0.89           N  
ATOM   1736  OE1 GLN A 225      -5.192   8.348 -27.657  1.00  0.88           O  
ATOM   1737  N   PRO A 226       0.059   8.137 -27.694  1.00  0.91           N  
ATOM   1738  CA  PRO A 226       1.386   8.721 -27.479  1.00  0.91           C  
ATOM   1739  C   PRO A 226       1.332  10.045 -26.722  1.00  0.91           C  
ATOM   1740  CB  PRO A 226       1.915   8.926 -28.901  1.00  0.90           C  
ATOM   1741  O   PRO A 226       2.290  10.405 -26.032  1.00  0.90           O  
ATOM   1742  CG  PRO A 226       1.234   7.875 -29.717  1.00  0.88           C  
ATOM   1743  CD  PRO A 226      -0.161   7.693 -29.193  1.00  0.88           C  
ATOM   1744  N   SER A 227       0.197  10.747 -26.731  1.00  0.90           N  
ATOM   1745  CA  SER A 227       0.014  12.029 -26.058  1.00  0.91           C  
ATOM   1746  C   SER A 227      -0.101  11.850 -24.548  1.00  0.90           C  
ATOM   1747  CB  SER A 227      -1.230  12.742 -26.591  1.00  0.90           C  
ATOM   1748  O   SER A 227       0.011  12.818 -23.793  1.00  0.90           O  
ATOM   1749  OG  SER A 227      -2.374  11.913 -26.473  1.00  0.89           O  
ATOM   1750  N   LEU A 228      -0.348  10.629 -24.053  1.00  0.91           N  
ATOM   1751  CA  LEU A 228      -0.505  10.324 -22.635  1.00  0.92           C  
ATOM   1752  C   LEU A 228       0.708   9.568 -22.104  1.00  0.92           C  
ATOM   1753  CB  LEU A 228      -1.776   9.503 -22.401  1.00  0.92           C  
ATOM   1754  O   LEU A 228       0.716   9.129 -20.952  1.00  0.91           O  
ATOM   1755  CG  LEU A 228      -3.095  10.166 -22.799  1.00  0.91           C  
ATOM   1756  CD1 LEU A 228      -4.270   9.255 -22.461  1.00  0.88           C  
ATOM   1757  CD2 LEU A 228      -3.244  11.517 -22.107  1.00  0.88           C  
ATOM   1758  N   MET A 229       1.692   9.380 -22.892  1.00  0.92           N  
ATOM   1759  CA  MET A 229       2.897   8.661 -22.488  1.00  0.92           C  
ATOM   1760  C   MET A 229       3.632   9.409 -21.381  1.00  0.92           C  
ATOM   1761  CB  MET A 229       3.827   8.454 -23.686  1.00  0.91           C  
ATOM   1762  O   MET A 229       3.874  10.612 -21.493  1.00  0.91           O  
ATOM   1763  CG  MET A 229       5.056   7.618 -23.370  1.00  0.86           C  
ATOM   1764  SD  MET A 229       6.255   7.578 -24.759  1.00  0.87           S  
ATOM   1765  CE  MET A 229       6.986   9.231 -24.598  1.00  0.78           C  
ATOM   1766  N   VAL A 230       4.103   8.651 -20.396  1.00  0.93           N  
ATOM   1767  CA  VAL A 230       4.890   9.173 -19.283  1.00  0.94           C  
ATOM   1768  C   VAL A 230       6.303   8.598 -19.335  1.00  0.93           C  
ATOM   1769  CB  VAL A 230       4.232   8.849 -17.922  1.00  0.93           C  
ATOM   1770  O   VAL A 230       6.488   7.381 -19.259  1.00  0.92           O  
ATOM   1771  CG1 VAL A 230       5.044   9.447 -16.774  1.00  0.92           C  
ATOM   1772  CG2 VAL A 230       2.794   9.363 -17.889  1.00  0.92           C  
ATOM   1773  N   GLN A 231       7.318   9.461 -19.327  1.00  0.92           N  
ATOM   1774  CA  GLN A 231       8.720   9.060 -19.398  1.00  0.92           C  
ATOM   1775  C   GLN A 231       9.257   8.692 -18.018  1.00  0.92           C  
ATOM   1776  CB  GLN A 231       9.567  10.176 -20.010  1.00  0.90           C  
ATOM   1777  O   GLN A 231      10.264   9.244 -17.570  1.00  0.90           O  
ATOM   1778  CG  GLN A 231       9.250  10.457 -21.473  1.00  0.82           C  
ATOM   1779  CD  GLN A 231      10.214  11.445 -22.103  1.00  0.78           C  
ATOM   1780  NE2 GLN A 231      10.173  11.551 -23.427  1.00  0.73           N  
ATOM   1781  OE1 GLN A 231      10.988  12.108 -21.406  1.00  0.77           O  
ATOM   1782  N   LYS A 232       8.582   7.830 -17.358  1.00  0.94           N  
ATOM   1783  CA  LYS A 232       8.910   7.194 -16.085  1.00  0.94           C  
ATOM   1784  C   LYS A 232       8.431   5.745 -16.054  1.00  0.94           C  
ATOM   1785  CB  LYS A 232       8.297   7.974 -14.921  1.00  0.93           C  
ATOM   1786  O   LYS A 232       7.266   5.465 -16.345  1.00  0.94           O  
ATOM   1787  CG  LYS A 232       8.731   9.430 -14.855  1.00  0.89           C  
ATOM   1788  CD  LYS A 232      10.207   9.558 -14.499  1.00  0.86           C  
ATOM   1789  CE  LYS A 232      10.627  11.016 -14.365  1.00  0.84           C  
ATOM   1790  NZ  LYS A 232      12.091  11.149 -14.104  1.00  0.81           N  
ATOM   1791  N   GLY A 233       9.322   4.770 -15.663  1.00  0.94           N  
ATOM   1792  CA  GLY A 233       8.958   3.376 -15.463  1.00  0.95           C  
ATOM   1793  C   GLY A 233       8.637   3.044 -14.018  1.00  0.95           C  
ATOM   1794  O   GLY A 233       8.695   3.915 -13.148  1.00  0.95           O  
ATOM   1795  N   ILE A 234       8.330   1.789 -13.734  1.00  0.97           N  
ATOM   1796  CA  ILE A 234       8.001   1.330 -12.389  1.00  0.97           C  
ATOM   1797  C   ILE A 234       9.129   0.451 -11.853  1.00  0.97           C  
ATOM   1798  CB  ILE A 234       6.663   0.558 -12.366  1.00  0.96           C  
ATOM   1799  O   ILE A 234       9.863  -0.168 -12.627  1.00  0.96           O  
ATOM   1800  CG1 ILE A 234       6.762  -0.708 -13.225  1.00  0.79           C  
ATOM   1801  CG2 ILE A 234       5.515   1.454 -12.841  1.00  0.80           C  
ATOM   1802  CD1 ILE A 234       5.620  -1.692 -13.012  1.00  0.74           C  
ATOM   1803  N   ALA A 235       9.229   0.317 -10.590  1.00  0.98           N  
ATOM   1804  CA  ALA A 235      10.294  -0.426  -9.922  1.00  0.98           C  
ATOM   1805  C   ALA A 235       9.992  -1.922  -9.904  1.00  0.97           C  
ATOM   1806  CB  ALA A 235      10.492   0.091  -8.499  1.00  0.97           C  
ATOM   1807  O   ALA A 235      10.906  -2.747  -9.958  1.00  0.97           O  
ATOM   1808  N   GLY A 236       8.782  -2.353  -9.813  1.00  0.97           N  
ATOM   1809  CA  GLY A 236       8.352  -3.738  -9.709  1.00  0.97           C  
ATOM   1810  C   GLY A 236       6.886  -3.935 -10.044  1.00  0.97           C  
ATOM   1811  O   GLY A 236       6.120  -2.970 -10.091  1.00  0.97           O  
ATOM   1812  N   THR A 237       6.473  -5.151 -10.271  1.00  0.96           N  
ATOM   1813  CA  THR A 237       5.158  -5.529 -10.776  1.00  0.97           C  
ATOM   1814  C   THR A 237       4.054  -4.969  -9.883  1.00  0.97           C  
ATOM   1815  CB  THR A 237       5.015  -7.059 -10.874  1.00  0.96           C  
ATOM   1816  O   THR A 237       3.064  -4.426 -10.377  1.00  0.97           O  
ATOM   1817  CG2 THR A 237       3.665  -7.449 -11.466  1.00  0.94           C  
ATOM   1818  OG1 THR A 237       6.058  -7.578 -11.708  1.00  0.94           O  
ATOM   1819  N   TYR A 238       4.211  -4.948  -8.614  1.00  0.97           N  
ATOM   1820  CA  TYR A 238       3.200  -4.573  -7.632  1.00  0.97           C  
ATOM   1821  C   TYR A 238       3.493  -3.196  -7.047  1.00  0.97           C  
ATOM   1822  CB  TYR A 238       3.127  -5.612  -6.510  1.00  0.97           C  
ATOM   1823  O   TYR A 238       2.845  -2.772  -6.087  1.00  0.97           O  
ATOM   1824  CG  TYR A 238       2.878  -7.018  -7.000  1.00  0.96           C  
ATOM   1825  CD1 TYR A 238       1.620  -7.405  -7.457  1.00  0.95           C  
ATOM   1826  CD2 TYR A 238       3.899  -7.962  -7.006  1.00  0.95           C  
ATOM   1827  CE1 TYR A 238       1.386  -8.700  -7.908  1.00  0.94           C  
ATOM   1828  CE2 TYR A 238       3.676  -9.260  -7.455  1.00  0.93           C  
ATOM   1829  OH  TYR A 238       2.192 -10.902  -8.348  1.00  0.91           O  
ATOM   1830  CZ  TYR A 238       2.418  -9.619  -7.903  1.00  0.93           C  
ATOM   1831  N   CYS A 239       4.418  -2.435  -7.607  1.00  0.98           N  
ATOM   1832  CA  CYS A 239       4.812  -1.096  -7.183  1.00  0.98           C  
ATOM   1833  C   CYS A 239       3.908  -0.038  -7.806  1.00  0.98           C  
ATOM   1834  CB  CYS A 239       6.268  -0.821  -7.560  1.00  0.98           C  
ATOM   1835  O   CYS A 239       4.365   1.056  -8.140  1.00  0.98           O  
ATOM   1836  SG  CYS A 239       7.464  -1.727  -6.555  1.00  0.96           S  
ATOM   1837  N   LYS A 240       2.672  -0.412  -7.991  1.00  0.98           N  
ATOM   1838  CA  LYS A 240       1.634   0.465  -8.525  1.00  0.98           C  
ATOM   1839  C   LYS A 240       0.275   0.148  -7.908  1.00  0.98           C  
ATOM   1840  CB  LYS A 240       1.560   0.344 -10.047  1.00  0.98           C  
ATOM   1841  O   LYS A 240       0.007  -0.998  -7.540  1.00  0.98           O  
ATOM   1842  CG  LYS A 240       1.077  -1.013 -10.537  1.00  0.97           C  
ATOM   1843  CD  LYS A 240       1.015  -1.069 -12.058  1.00  0.94           C  
ATOM   1844  CE  LYS A 240       0.503  -2.416 -12.549  1.00  0.92           C  
ATOM   1845  NZ  LYS A 240       0.675  -3.483 -11.519  1.00  0.90           N  
ATOM   1846  N   THR A 241      -0.609   1.151  -7.800  1.00  0.97           N  
ATOM   1847  CA  THR A 241      -1.996   0.946  -7.397  1.00  0.97           C  
ATOM   1848  C   THR A 241      -2.879   2.086  -7.898  1.00  0.97           C  
ATOM   1849  CB  THR A 241      -2.122   0.830  -5.866  1.00  0.97           C  
ATOM   1850  O   THR A 241      -2.421   3.224  -8.021  1.00  0.96           O  
ATOM   1851  CG2 THR A 241      -1.858   2.172  -5.190  1.00  0.94           C  
ATOM   1852  OG1 THR A 241      -3.445   0.393  -5.533  1.00  0.94           O  
ATOM   1853  N   PRO A 242      -4.131   1.817  -8.308  1.00  0.96           N  
ATOM   1854  CA  PRO A 242      -5.077   2.926  -8.454  1.00  0.96           C  
ATOM   1855  C   PRO A 242      -5.197   3.770  -7.187  1.00  0.96           C  
ATOM   1856  CB  PRO A 242      -6.400   2.222  -8.769  1.00  0.95           C  
ATOM   1857  O   PRO A 242      -5.350   3.225  -6.091  1.00  0.95           O  
ATOM   1858  CG  PRO A 242      -6.004   0.875  -9.279  1.00  0.94           C  
ATOM   1859  CD  PRO A 242      -4.772   0.429  -8.544  1.00  0.93           C  
ATOM   1860  N   PHE A 243      -5.100   5.102  -7.327  1.00  0.95           N  
ATOM   1861  CA  PHE A 243      -5.133   6.043  -6.213  1.00  0.95           C  
ATOM   1862  C   PHE A 243      -5.640   7.406  -6.671  1.00  0.94           C  
ATOM   1863  CB  PHE A 243      -3.743   6.185  -5.586  1.00  0.95           C  
ATOM   1864  O   PHE A 243      -5.150   7.957  -7.659  1.00  0.91           O  
ATOM   1865  CG  PHE A 243      -3.708   7.090  -4.384  1.00  0.95           C  
ATOM   1866  CD1 PHE A 243      -4.245   6.679  -3.171  1.00  0.94           C  
ATOM   1867  CD2 PHE A 243      -3.138   8.354  -4.469  1.00  0.94           C  
ATOM   1868  CE1 PHE A 243      -4.215   7.514  -2.057  1.00  0.93           C  
ATOM   1869  CE2 PHE A 243      -3.104   9.195  -3.360  1.00  0.93           C  
ATOM   1870  CZ  PHE A 243      -3.644   8.774  -2.155  1.00  0.93           C  
ATOM   1871  N   ALA A 244      -6.581   8.025  -5.991  1.00  0.89           N  
ATOM   1872  CA  ALA A 244      -7.163   9.349  -6.192  1.00  0.88           C  
ATOM   1873  C   ALA A 244      -7.517   9.576  -7.659  1.00  0.86           C  
ATOM   1874  CB  ALA A 244      -6.202  10.432  -5.707  1.00  0.87           C  
ATOM   1875  O   ALA A 244      -7.053  10.538  -8.275  1.00  0.81           O  
ATOM   1876  N   ASP A 245      -8.288   8.726  -8.226  1.00  0.90           N  
ATOM   1877  CA  ASP A 245      -8.732   8.753  -9.617  1.00  0.90           C  
ATOM   1878  C   ASP A 245      -7.542   8.769 -10.573  1.00  0.90           C  
ATOM   1879  CB  ASP A 245      -9.628   9.967  -9.871  1.00  0.87           C  
ATOM   1880  O   ASP A 245      -7.609   9.373 -11.646  1.00  0.88           O  
ATOM   1881  CG  ASP A 245     -10.375   9.886 -11.190  1.00  0.80           C  
ATOM   1882  OD1 ASP A 245     -10.688   8.766 -11.647  1.00  0.76           O  
ATOM   1883  OD2 ASP A 245     -10.651  10.953 -11.780  1.00  0.80           O  
ATOM   1884  N   SER A 246      -6.445   8.228 -10.282  1.00  0.92           N  
ATOM   1885  CA  SER A 246      -5.198   8.105 -11.030  1.00  0.92           C  
ATOM   1886  C   SER A 246      -4.479   6.802 -10.696  1.00  0.93           C  
ATOM   1887  CB  SER A 246      -4.279   9.292 -10.740  1.00  0.90           C  
ATOM   1888  O   SER A 246      -5.083   5.876 -10.151  1.00  0.93           O  
ATOM   1889  OG  SER A 246      -3.272   9.403 -11.732  1.00  0.74           O  
ATOM   1890  N   TYR A 247      -3.213   6.669 -11.112  1.00  0.95           N  
ATOM   1891  CA  TYR A 247      -2.294   5.674 -10.572  1.00  0.96           C  
ATOM   1892  C   TYR A 247      -1.204   6.335  -9.736  1.00  0.96           C  
ATOM   1893  CB  TYR A 247      -1.661   4.857 -11.702  1.00  0.95           C  
ATOM   1894  O   TYR A 247      -0.604   7.326 -10.158  1.00  0.96           O  
ATOM   1895  CG  TYR A 247      -2.501   3.684 -12.147  1.00  0.93           C  
ATOM   1896  CD1 TYR A 247      -2.450   2.469 -11.467  1.00  0.90           C  
ATOM   1897  CD2 TYR A 247      -3.345   3.787 -13.247  1.00  0.90           C  
ATOM   1898  CE1 TYR A 247      -3.221   1.385 -11.874  1.00  0.90           C  
ATOM   1899  CE2 TYR A 247      -4.120   2.709 -13.663  1.00  0.88           C  
ATOM   1900  OH  TYR A 247      -4.816   0.444 -13.378  1.00  0.86           O  
ATOM   1901  CZ  TYR A 247      -4.051   1.514 -12.971  1.00  0.88           C  
ATOM   1902  N   ALA A 248      -0.899   5.710  -8.572  1.00  0.98           N  
ATOM   1903  CA  ALA A 248       0.350   5.910  -7.842  1.00  0.98           C  
ATOM   1904  C   ALA A 248       1.332   4.774  -8.114  1.00  0.98           C  
ATOM   1905  CB  ALA A 248       0.078   6.027  -6.344  1.00  0.97           C  
ATOM   1906  O   ALA A 248       0.925   3.626  -8.310  1.00  0.98           O  
ATOM   1907  N   PHE A 249       2.664   5.098  -8.170  1.00  0.98           N  
ATOM   1908  CA  PHE A 249       3.661   4.067  -8.432  1.00  0.98           C  
ATOM   1909  C   PHE A 249       5.024   4.482  -7.894  1.00  0.98           C  
ATOM   1910  CB  PHE A 249       3.755   3.778  -9.934  1.00  0.98           C  
ATOM   1911  O   PHE A 249       5.299   5.674  -7.737  1.00  0.98           O  
ATOM   1912  CG  PHE A 249       4.253   4.943 -10.746  1.00  0.97           C  
ATOM   1913  CD1 PHE A 249       3.397   5.979 -11.099  1.00  0.96           C  
ATOM   1914  CD2 PHE A 249       5.578   5.003 -11.156  1.00  0.96           C  
ATOM   1915  CE1 PHE A 249       3.855   7.059 -11.850  1.00  0.95           C  
ATOM   1916  CE2 PHE A 249       6.044   6.078 -11.907  1.00  0.95           C  
ATOM   1917  CZ  PHE A 249       5.181   7.105 -12.254  1.00  0.94           C  
ATOM   1918  N   ILE A 250       5.891   3.518  -7.584  1.00  0.98           N  
ATOM   1919  CA  ILE A 250       7.312   3.734  -7.335  1.00  0.98           C  
ATOM   1920  C   ILE A 250       8.083   3.657  -8.651  1.00  0.98           C  
ATOM   1921  CB  ILE A 250       7.872   2.708  -6.325  1.00  0.98           C  
ATOM   1922  O   ILE A 250       8.038   2.639  -9.345  1.00  0.97           O  
ATOM   1923  CG1 ILE A 250       7.052   2.732  -5.030  1.00  0.96           C  
ATOM   1924  CG2 ILE A 250       9.352   2.981  -6.041  1.00  0.96           C  
ATOM   1925  CD1 ILE A 250       7.412   1.626  -4.048  1.00  0.93           C  
ATOM   1926  N   SER A 251       8.804   4.714  -8.932  1.00  0.97           N  
ATOM   1927  CA  SER A 251       9.714   4.736 -10.073  1.00  0.97           C  
ATOM   1928  C   SER A 251      11.145   4.430  -9.644  1.00  0.96           C  
ATOM   1929  CB  SER A 251       9.662   6.094 -10.775  1.00  0.96           C  
ATOM   1930  O   SER A 251      11.610   4.927  -8.616  1.00  0.95           O  
ATOM   1931  OG  SER A 251      10.482   6.094 -11.931  1.00  0.88           O  
ATOM   1932  N   HIS A 252      11.851   3.687 -10.452  1.00  0.92           N  
ATOM   1933  CA  HIS A 252      13.301   3.531 -10.430  1.00  0.91           C  
ATOM   1934  C   HIS A 252      13.904   3.792 -11.806  1.00  0.88           C  
ATOM   1935  CB  HIS A 252      13.682   2.131  -9.947  1.00  0.87           C  
ATOM   1936  O   HIS A 252      14.307   2.855 -12.500  1.00  0.82           O  
ATOM   1937  CG  HIS A 252      15.151   1.948  -9.736  1.00  0.82           C  
ATOM   1938  CD2 HIS A 252      15.934   2.206  -8.663  1.00  0.75           C  
ATOM   1939  ND1 HIS A 252      15.985   1.442 -10.710  1.00  0.75           N  
ATOM   1940  CE1 HIS A 252      17.221   1.397 -10.242  1.00  0.74           C  
ATOM   1941  NE2 HIS A 252      17.218   1.855  -9.002  1.00  0.78           N  
ATOM   1942  N   PRO A 253      13.944   5.070 -12.176  1.00  0.86           N  
ATOM   1943  CA  PRO A 253      14.457   5.401 -13.507  1.00  0.86           C  
ATOM   1944  C   PRO A 253      15.941   5.078 -13.665  1.00  0.86           C  
ATOM   1945  CB  PRO A 253      14.212   6.908 -13.615  1.00  0.84           C  
ATOM   1946  O   PRO A 253      16.706   5.187 -12.704  1.00  0.84           O  
ATOM   1947  CG  PRO A 253      14.331   7.415 -12.215  1.00  0.84           C  
ATOM   1948  CD  PRO A 253      13.814   6.360 -11.279  1.00  0.83           C  
ATOM   1949  N   ALA A 254      16.313   4.765 -14.920  1.00  0.80           N  
ATOM   1950  CA  ALA A 254      17.712   4.502 -15.245  1.00  0.81           C  
ATOM   1951  C   ALA A 254      18.588   5.706 -14.914  1.00  0.80           C  
ATOM   1952  CB  ALA A 254      17.855   4.133 -16.720  1.00  0.77           C  
ATOM   1953  O   ALA A 254      19.750   5.550 -14.531  1.00  0.77           O  
ATOM   1954  N   THR A 255      17.963   6.788 -15.117  1.00  0.84           N  
ATOM   1955  CA  THR A 255      18.628   8.043 -14.785  1.00  0.84           C  
ATOM   1956  C   THR A 255      17.828   8.819 -13.743  1.00  0.83           C  
ATOM   1957  CB  THR A 255      18.830   8.916 -16.037  1.00  0.82           C  
ATOM   1958  O   THR A 255      16.685   9.207 -13.992  1.00  0.80           O  
ATOM   1959  CG2 THR A 255      19.691   8.202 -17.073  1.00  0.79           C  
ATOM   1960  OG1 THR A 255      17.553   9.214 -16.615  1.00  0.83           O  
ATOM   1961  N   GLY A 256      18.337   9.064 -12.630  1.00  0.89           N  
ATOM   1962  CA  GLY A 256      17.710   9.814 -11.553  1.00  0.89           C  
ATOM   1963  C   GLY A 256      17.565   9.013 -10.273  1.00  0.90           C  
ATOM   1964  O   GLY A 256      18.019   7.869 -10.196  1.00  0.89           O  
ATOM   1965  N   ALA A 257      16.969   9.642  -9.330  1.00  0.91           N  
ATOM   1966  CA  ALA A 257      16.704   8.988  -8.051  1.00  0.92           C  
ATOM   1967  C   ALA A 257      15.335   8.314  -8.053  1.00  0.94           C  
ATOM   1968  CB  ALA A 257      16.797   9.995  -6.908  1.00  0.90           C  
ATOM   1969  O   ALA A 257      14.378   8.840  -8.626  1.00  0.94           O  
ATOM   1970  N   PRO A 258      15.222   7.105  -7.433  1.00  0.96           N  
ATOM   1971  CA  PRO A 258      13.897   6.521  -7.209  1.00  0.97           C  
ATOM   1972  C   PRO A 258      13.002   7.404  -6.341  1.00  0.97           C  
ATOM   1973  CB  PRO A 258      14.209   5.199  -6.503  1.00  0.96           C  
ATOM   1974  O   PRO A 258      13.487   8.062  -5.418  1.00  0.97           O  
ATOM   1975  CG  PRO A 258      15.485   5.451  -5.767  1.00  0.95           C  
ATOM   1976  CD  PRO A 258      16.311   6.421  -6.562  1.00  0.94           C  
ATOM   1977  N   SER A 259      11.693   7.394  -6.634  1.00  0.96           N  
ATOM   1978  CA  SER A 259      10.704   8.202  -5.928  1.00  0.97           C  
ATOM   1979  C   SER A 259       9.302   7.622  -6.085  1.00  0.97           C  
ATOM   1980  CB  SER A 259      10.728   9.644  -6.437  1.00  0.96           C  
ATOM   1981  O   SER A 259       9.106   6.649  -6.815  1.00  0.97           O  
ATOM   1982  OG  SER A 259       9.952  10.485  -5.601  1.00  0.91           O  
ATOM   1983  N   VAL A 260       8.307   8.168  -5.380  1.00  0.97           N  
ATOM   1984  CA  VAL A 260       6.886   7.864  -5.522  1.00  0.97           C  
ATOM   1985  C   VAL A 260       6.211   8.936  -6.374  1.00  0.97           C  
ATOM   1986  CB  VAL A 260       6.189   7.759  -4.147  1.00  0.97           C  
ATOM   1987  O   VAL A 260       6.369  10.132  -6.118  1.00  0.97           O  
ATOM   1988  CG1 VAL A 260       4.749   7.274  -4.308  1.00  0.96           C  
ATOM   1989  CG2 VAL A 260       6.970   6.826  -3.223  1.00  0.96           C  
ATOM   1990  N   TYR A 261       5.443   8.521  -7.348  1.00  0.97           N  
ATOM   1991  CA  TYR A 261       4.759   9.403  -8.288  1.00  0.97           C  
ATOM   1992  C   TYR A 261       3.260   9.125  -8.304  1.00  0.97           C  
ATOM   1993  CB  TYR A 261       5.336   9.238  -9.697  1.00  0.97           C  
ATOM   1994  O   TYR A 261       2.830   7.993  -8.071  1.00  0.97           O  
ATOM   1995  CG  TYR A 261       6.760   9.721  -9.830  1.00  0.97           C  
ATOM   1996  CD1 TYR A 261       7.041  11.004 -10.294  1.00  0.95           C  
ATOM   1997  CD2 TYR A 261       7.827   8.895  -9.493  1.00  0.95           C  
ATOM   1998  CE1 TYR A 261       8.351  11.452 -10.420  1.00  0.95           C  
ATOM   1999  CE2 TYR A 261       9.141   9.332  -9.615  1.00  0.95           C  
ATOM   2000  OH  TYR A 261      10.693  11.049 -10.201  1.00  0.93           O  
ATOM   2001  CZ  TYR A 261       9.393  10.611 -10.078  1.00  0.94           C  
ATOM   2002  N   ILE A 262       2.453  10.086  -8.664  1.00  0.97           N  
ATOM   2003  CA  ILE A 262       1.066   9.977  -9.103  1.00  0.96           C  
ATOM   2004  C   ILE A 262       0.942  10.466 -10.544  1.00  0.96           C  
ATOM   2005  CB  ILE A 262       0.117  10.775  -8.182  1.00  0.95           C  
ATOM   2006  O   ILE A 262       1.504  11.502 -10.906  1.00  0.95           O  
ATOM   2007  CG1 ILE A 262       0.091  10.159  -6.778  1.00  0.86           C  
ATOM   2008  CG2 ILE A 262      -1.292  10.834  -8.780  1.00  0.87           C  
ATOM   2009  CD1 ILE A 262      -0.723  10.955  -5.768  1.00  0.81           C  
ATOM   2010  N   ILE A 263       0.244   9.712 -11.334  1.00  0.95           N  
ATOM   2011  CA  ILE A 263      -0.043  10.099 -12.711  1.00  0.94           C  
ATOM   2012  C   ILE A 263      -1.325  10.926 -12.757  1.00  0.91           C  
ATOM   2013  CB  ILE A 263      -0.167   8.864 -13.631  1.00  0.93           C  
ATOM   2014  O   ILE A 263      -2.395  10.447 -12.372  1.00  0.88           O  
ATOM   2015  CG1 ILE A 263       1.086   7.988 -13.522  1.00  0.90           C  
ATOM   2016  CG2 ILE A 263      -0.411   9.294 -15.081  1.00  0.90           C  
ATOM   2017  CD1 ILE A 263       0.974   6.655 -14.248  1.00  0.87           C  
ATOM   2018  N   GLY A 264      -1.274  12.160 -13.156  1.00  0.86           N  
ATOM   2019  CA  GLY A 264      -2.386  13.043 -13.470  1.00  0.86           C  
ATOM   2020  C   GLY A 264      -2.256  13.707 -14.828  1.00  0.84           C  
ATOM   2021  O   GLY A 264      -1.195  14.235 -15.168  1.00  0.81           O  
ATOM   2022  N   SER A 265      -3.300  13.606 -15.666  1.00  0.82           N  
ATOM   2023  CA  SER A 265      -3.431  14.322 -16.931  1.00  0.82           C  
ATOM   2024  C   SER A 265      -2.256  14.028 -17.857  1.00  0.82           C  
ATOM   2025  CB  SER A 265      -3.535  15.828 -16.687  1.00  0.79           C  
ATOM   2026  O   SER A 265      -1.701  14.941 -18.473  1.00  0.80           O  
ATOM   2027  OG  SER A 265      -4.610  16.123 -15.811  1.00  0.75           O  
ATOM   2028  N   GLY A 266      -1.729  12.807 -17.844  1.00  0.84           N  
ATOM   2029  CA  GLY A 266      -0.640  12.354 -18.695  1.00  0.85           C  
ATOM   2030  C   GLY A 266       0.728  12.763 -18.183  1.00  0.86           C  
ATOM   2031  O   GLY A 266       1.723  12.657 -18.903  1.00  0.85           O  
ATOM   2032  N   GLN A 267       0.838  13.299 -17.033  1.00  0.91           N  
ATOM   2033  CA  GLN A 267       2.096  13.650 -16.384  1.00  0.92           C  
ATOM   2034  C   GLN A 267       2.226  12.964 -15.027  1.00  0.93           C  
ATOM   2035  CB  GLN A 267       2.210  15.166 -16.218  1.00  0.89           C  
ATOM   2036  O   GLN A 267       1.251  12.868 -14.279  1.00  0.93           O  
ATOM   2037  CG  GLN A 267       2.274  15.926 -17.536  1.00  0.82           C  
ATOM   2038  CD  GLN A 267       2.552  17.406 -17.348  1.00  0.81           C  
ATOM   2039  NE2 GLN A 267       2.876  18.091 -18.439  1.00  0.79           N  
ATOM   2040  OE1 GLN A 267       2.475  17.928 -16.231  1.00  0.82           O  
ATOM   2041  N   ALA A 268       3.465  12.498 -14.727  1.00  0.95           N  
ATOM   2042  CA  ALA A 268       3.791  11.972 -13.404  1.00  0.95           C  
ATOM   2043  C   ALA A 268       4.350  13.067 -12.501  1.00  0.94           C  
ATOM   2044  CB  ALA A 268       4.789  10.822 -13.520  1.00  0.94           C  
ATOM   2045  O   ALA A 268       5.403  13.641 -12.789  1.00  0.93           O  
ATOM   2046  N   SER A 269       3.707  13.327 -11.397  1.00  0.95           N  
ATOM   2047  CA  SER A 269       4.142  14.261 -10.364  1.00  0.95           C  
ATOM   2048  C   SER A 269       4.717  13.524  -9.159  1.00  0.95           C  
ATOM   2049  CB  SER A 269       2.981  15.151  -9.922  1.00  0.94           C  
ATOM   2050  O   SER A 269       4.108  12.577  -8.656  1.00  0.95           O  
ATOM   2051  OG  SER A 269       2.539  15.970 -10.991  1.00  0.87           O  
ATOM   2052  N   PRO A 270       5.976  13.914  -8.714  1.00  0.94           N  
ATOM   2053  CA  PRO A 270       6.483  13.317  -7.477  1.00  0.95           C  
ATOM   2054  C   PRO A 270       5.689  13.746  -6.245  1.00  0.94           C  
ATOM   2055  CB  PRO A 270       7.924  13.827  -7.403  1.00  0.94           C  
ATOM   2056  O   PRO A 270       5.394  14.933  -6.079  1.00  0.94           O  
ATOM   2057  CG  PRO A 270       7.887  15.172  -8.054  1.00  0.92           C  
ATOM   2058  CD  PRO A 270       6.845  15.149  -9.136  1.00  0.92           C  
ATOM   2059  N   ILE A 271       5.420  12.765  -5.300  1.00  0.93           N  
ATOM   2060  CA  ILE A 271       4.673  13.066  -4.083  1.00  0.93           C  
ATOM   2061  C   ILE A 271       5.544  12.791  -2.860  1.00  0.93           C  
ATOM   2062  CB  ILE A 271       3.365  12.247  -4.005  1.00  0.93           C  
ATOM   2063  O   ILE A 271       5.183  13.154  -1.738  1.00  0.91           O  
ATOM   2064  CG1 ILE A 271       3.671  10.746  -4.077  1.00  0.92           C  
ATOM   2065  CG2 ILE A 271       2.400  12.662  -5.119  1.00  0.92           C  
ATOM   2066  CD1 ILE A 271       2.509   9.857  -3.654  1.00  0.92           C  
ATOM   2067  N   ALA A 272       6.676  12.171  -3.005  1.00  0.92           N  
ATOM   2068  CA  ALA A 272       7.611  11.920  -1.911  1.00  0.91           C  
ATOM   2069  C   ALA A 272       8.234  13.221  -1.413  1.00  0.90           C  
ATOM   2070  CB  ALA A 272       8.701  10.948  -2.356  1.00  0.91           C  
ATOM   2071  O   ALA A 272       8.720  14.028  -2.208  1.00  0.89           O  
ATOM   2072  N   THR A 273       8.312  13.360  -0.170  1.00  0.86           N  
ATOM   2073  CA  THR A 273       9.130  14.389   0.461  1.00  0.85           C  
ATOM   2074  C   THR A 273      10.604  13.992   0.448  1.00  0.86           C  
ATOM   2075  CB  THR A 273       8.679  14.650   1.910  1.00  0.85           C  
ATOM   2076  O   THR A 273      10.935  12.819   0.266  1.00  0.85           O  
ATOM   2077  CG2 THR A 273       7.232  15.130   1.958  1.00  0.83           C  
ATOM   2078  OG1 THR A 273       8.794  13.439   2.666  1.00  0.84           O  
ATOM   2079  N   ALA A 274      11.505  14.916   0.682  1.00  0.83           N  
ATOM   2080  CA  ALA A 274      12.942  14.654   0.668  1.00  0.83           C  
ATOM   2081  C   ALA A 274      13.306  13.540   1.645  1.00  0.83           C  
ATOM   2082  CB  ALA A 274      13.718  15.926   1.003  1.00  0.81           C  
ATOM   2083  O   ALA A 274      14.203  12.738   1.374  1.00  0.82           O  
ATOM   2084  N   SER A 275      12.558  13.376   2.693  1.00  0.84           N  
ATOM   2085  CA  SER A 275      12.754  12.325   3.686  1.00  0.84           C  
ATOM   2086  C   SER A 275      12.322  10.967   3.146  1.00  0.85           C  
ATOM   2087  CB  SER A 275      11.979  12.645   4.965  1.00  0.82           C  
ATOM   2088  O   SER A 275      13.051   9.981   3.274  1.00  0.85           O  
ATOM   2089  OG  SER A 275      12.308  13.938   5.443  1.00  0.75           O  
ATOM   2090  N   ILE A 276      11.238  10.935   2.551  1.00  0.90           N  
ATOM   2091  CA  ILE A 276      10.733   9.716   1.927  1.00  0.90           C  
ATOM   2092  C   ILE A 276      11.630   9.327   0.754  1.00  0.91           C  
ATOM   2093  CB  ILE A 276       9.273   9.888   1.452  1.00  0.90           C  
ATOM   2094  O   ILE A 276      12.016   8.164   0.619  1.00  0.90           O  
ATOM   2095  CG1 ILE A 276       8.342  10.100   2.651  1.00  0.90           C  
ATOM   2096  CG2 ILE A 276       8.830   8.679   0.622  1.00  0.90           C  
ATOM   2097  CD1 ILE A 276       8.309   8.929   3.624  1.00  0.89           C  
ATOM   2098  N   GLU A 277      12.123  10.284   0.003  1.00  0.90           N  
ATOM   2099  CA  GLU A 277      13.077  10.022  -1.071  1.00  0.90           C  
ATOM   2100  C   GLU A 277      14.377   9.439  -0.525  1.00  0.90           C  
ATOM   2101  CB  GLU A 277      13.364  11.303  -1.859  1.00  0.89           C  
ATOM   2102  O   GLU A 277      14.923   8.489  -1.089  1.00  0.90           O  
ATOM   2103  CG  GLU A 277      12.216  11.745  -2.754  1.00  0.84           C  
ATOM   2104  CD  GLU A 277      12.546  12.970  -3.592  1.00  0.82           C  
ATOM   2105  OE1 GLU A 277      13.589  13.616  -3.339  1.00  0.80           O  
ATOM   2106  OE2 GLU A 277      11.755  13.288  -4.508  1.00  0.77           O  
ATOM   2107  N   LYS A 278      14.869   9.950   0.566  1.00  0.88           N  
ATOM   2108  CA  LYS A 278      16.058   9.405   1.216  1.00  0.87           C  
ATOM   2109  C   LYS A 278      15.834   7.958   1.647  1.00  0.88           C  
ATOM   2110  CB  LYS A 278      16.447  10.258   2.424  1.00  0.87           C  
ATOM   2111  O   LYS A 278      16.695   7.102   1.434  1.00  0.88           O  
ATOM   2112  CG  LYS A 278      17.718   9.797   3.123  1.00  0.83           C  
ATOM   2113  CD  LYS A 278      18.049  10.679   4.320  1.00  0.82           C  
ATOM   2114  CE  LYS A 278      19.283  10.180   5.059  1.00  0.77           C  
ATOM   2115  NZ  LYS A 278      19.540  10.966   6.303  1.00  0.76           N  
ATOM   2116  N   ILE A 279      14.689   7.635   2.296  1.00  0.91           N  
ATOM   2117  CA  ILE A 279      14.335   6.266   2.654  1.00  0.91           C  
ATOM   2118  C   ILE A 279      14.307   5.395   1.400  1.00  0.92           C  
ATOM   2119  CB  ILE A 279      12.971   6.206   3.378  1.00  0.91           C  
ATOM   2120  O   ILE A 279      15.003   4.379   1.327  1.00  0.92           O  
ATOM   2121  CG1 ILE A 279      13.077   6.842   4.769  1.00  0.90           C  
ATOM   2122  CG2 ILE A 279      12.473   4.761   3.473  1.00  0.90           C  
ATOM   2123  CD1 ILE A 279      11.736   7.043   5.462  1.00  0.89           C  
ATOM   2124  N   ILE A 280      13.650   5.790   0.327  1.00  0.96           N  
ATOM   2125  CA  ILE A 280      13.495   5.008  -0.895  1.00  0.96           C  
ATOM   2126  C   ILE A 280      14.855   4.822  -1.565  1.00  0.96           C  
ATOM   2127  CB  ILE A 280      12.503   5.677  -1.872  1.00  0.96           C  
ATOM   2128  O   ILE A 280      15.190   3.722  -2.008  1.00  0.95           O  
ATOM   2129  CG1 ILE A 280      11.083   5.646  -1.296  1.00  0.94           C  
ATOM   2130  CG2 ILE A 280      12.553   4.995  -3.243  1.00  0.94           C  
ATOM   2131  CD1 ILE A 280      10.068   6.440  -2.108  1.00  0.93           C  
ATOM   2132  N   ARG A 281      15.775   5.803  -1.506  1.00  0.95           N  
ATOM   2133  CA  ARG A 281      17.116   5.751  -2.079  1.00  0.94           C  
ATOM   2134  C   ARG A 281      18.016   4.813  -1.282  1.00  0.94           C  
ATOM   2135  CB  ARG A 281      17.732   7.150  -2.133  1.00  0.93           C  
ATOM   2136  O   ARG A 281      19.113   4.470  -1.727  1.00  0.93           O  
ATOM   2137  CG  ARG A 281      17.184   8.022  -3.252  1.00  0.90           C  
ATOM   2138  CD  ARG A 281      17.738   9.439  -3.185  1.00  0.88           C  
ATOM   2139  NE  ARG A 281      17.100  10.313  -4.165  1.00  0.86           N  
ATOM   2140  NH1 ARG A 281      18.581  12.062  -3.875  1.00  0.81           N  
ATOM   2141  NH2 ARG A 281      16.860  12.248  -5.378  1.00  0.80           N  
ATOM   2142  CZ  ARG A 281      17.515  11.539  -4.471  1.00  0.83           C  
ATOM   2143  N   SER A 282      17.612   4.444  -0.076  1.00  0.94           N  
ATOM   2144  CA  SER A 282      18.408   3.532   0.738  1.00  0.94           C  
ATOM   2145  C   SER A 282      18.173   2.081   0.334  1.00  0.94           C  
ATOM   2146  CB  SER A 282      18.083   3.715   2.222  1.00  0.93           C  
ATOM   2147  O   SER A 282      18.832   1.173   0.846  1.00  0.94           O  
ATOM   2148  OG  SER A 282      16.847   3.102   2.545  1.00  0.91           O  
ATOM   2149  N   TYR A 283      17.230   1.802  -0.561  1.00  0.97           N  
ATOM   2150  CA  TYR A 283      16.954   0.476  -1.100  1.00  0.97           C  
ATOM   2151  C   TYR A 283      17.698   0.254  -2.412  1.00  0.97           C  
ATOM   2152  CB  TYR A 283      15.449   0.286  -1.315  1.00  0.97           C  
ATOM   2153  O   TYR A 283      17.836   1.177  -3.218  1.00  0.96           O  
ATOM   2154  CG  TYR A 283      14.658   0.201  -0.032  1.00  0.97           C  
ATOM   2155  CD1 TYR A 283      14.373  -1.031   0.553  1.00  0.97           C  
ATOM   2156  CD2 TYR A 283      14.195   1.351   0.597  1.00  0.97           C  
ATOM   2157  CE1 TYR A 283      13.643  -1.114   1.734  1.00  0.96           C  
ATOM   2158  CE2 TYR A 283      13.464   1.280   1.779  1.00  0.96           C  
ATOM   2159  OH  TYR A 283      12.471  -0.031   3.508  1.00  0.94           O  
ATOM   2160  CZ  TYR A 283      13.194   0.045   2.339  1.00  0.96           C  
ATOM   2161  N   THR A 284      18.114  -1.049  -2.672  1.00  0.97           N  
ATOM   2162  CA  THR A 284      18.599  -1.481  -3.979  1.00  0.97           C  
ATOM   2163  C   THR A 284      17.447  -1.591  -4.974  1.00  0.97           C  
ATOM   2164  CB  THR A 284      19.331  -2.832  -3.884  1.00  0.97           C  
ATOM   2165  O   THR A 284      16.280  -1.633  -4.579  1.00  0.97           O  
ATOM   2166  CG2 THR A 284      20.477  -2.768  -2.880  1.00  0.96           C  
ATOM   2167  OG1 THR A 284      18.404  -3.843  -3.470  1.00  0.96           O  
ATOM   2168  N   ALA A 285      17.736  -1.674  -6.243  1.00  0.96           N  
ATOM   2169  CA  ALA A 285      16.736  -1.850  -7.293  1.00  0.97           C  
ATOM   2170  C   ALA A 285      15.924  -3.123  -7.069  1.00  0.97           C  
ATOM   2171  CB  ALA A 285      17.405  -1.883  -8.665  1.00  0.96           C  
ATOM   2172  O   ALA A 285      14.694  -3.103  -7.148  1.00  0.97           O  
ATOM   2173  N   ASP A 286      16.616  -4.238  -6.648  1.00  0.97           N  
ATOM   2174  CA  ASP A 286      15.989  -5.530  -6.387  1.00  0.97           C  
ATOM   2175  C   ASP A 286      15.082  -5.462  -5.160  1.00  0.97           C  
ATOM   2176  CB  ASP A 286      17.053  -6.614  -6.195  1.00  0.97           C  
ATOM   2177  O   ASP A 286      13.979  -6.014  -5.166  1.00  0.97           O  
ATOM   2178  CG  ASP A 286      17.900  -6.839  -7.435  1.00  0.95           C  
ATOM   2179  OD1 ASP A 286      17.452  -6.497  -8.550  1.00  0.93           O  
ATOM   2180  OD2 ASP A 286      19.025  -7.366  -7.295  1.00  0.94           O  
ATOM   2181  N   GLU A 287      15.463  -4.717  -4.128  1.00  0.97           N  
ATOM   2182  CA  GLU A 287      14.623  -4.506  -2.953  1.00  0.98           C  
ATOM   2183  C   GLU A 287      13.378  -3.696  -3.302  1.00  0.98           C  
ATOM   2184  CB  GLU A 287      15.414  -3.803  -1.845  1.00  0.98           C  
ATOM   2185  O   GLU A 287      12.269  -4.043  -2.889  1.00  0.98           O  
ATOM   2186  CG  GLU A 287      16.437  -4.696  -1.159  1.00  0.97           C  
ATOM   2187  CD  GLU A 287      17.303  -3.954  -0.154  1.00  0.96           C  
ATOM   2188  OE1 GLU A 287      17.824  -2.865  -0.489  1.00  0.95           O  
ATOM   2189  OE2 GLU A 287      17.464  -4.465   0.976  1.00  0.95           O  
ATOM   2190  N   LEU A 288      13.470  -2.656  -4.109  1.00  0.98           N  
ATOM   2191  CA  LEU A 288      12.341  -1.833  -4.530  1.00  0.98           C  
ATOM   2192  C   LEU A 288      11.391  -2.628  -5.421  1.00  0.98           C  
ATOM   2193  CB  LEU A 288      12.833  -0.588  -5.273  1.00  0.97           C  
ATOM   2194  O   LEU A 288      10.171  -2.526  -5.279  1.00  0.97           O  
ATOM   2195  CG  LEU A 288      13.451   0.515  -4.412  1.00  0.94           C  
ATOM   2196  CD1 LEU A 288      13.984   1.640  -5.293  1.00  0.89           C  
ATOM   2197  CD2 LEU A 288      12.429   1.049  -3.414  1.00  0.89           C  
ATOM   2198  N   ALA A 289      11.936  -3.530  -6.217  1.00  0.97           N  
ATOM   2199  CA  ALA A 289      11.149  -4.344  -7.140  1.00  0.97           C  
ATOM   2200  C   ALA A 289      10.246  -5.314  -6.385  1.00  0.97           C  
ATOM   2201  CB  ALA A 289      12.067  -5.107  -8.092  1.00  0.97           C  
ATOM   2202  O   ALA A 289       9.232  -5.771  -6.917  1.00  0.96           O  
ATOM   2203  N   THR A 290      10.522  -5.625  -5.084  1.00  0.97           N  
ATOM   2204  CA  THR A 290       9.698  -6.490  -4.246  1.00  0.97           C  
ATOM   2205  C   THR A 290       8.617  -5.682  -3.535  1.00  0.97           C  
ATOM   2206  CB  THR A 290      10.552  -7.237  -3.205  1.00  0.97           C  
ATOM   2207  O   THR A 290       7.793  -6.242  -2.808  1.00  0.97           O  
ATOM   2208  CG2 THR A 290      11.724  -7.954  -3.868  1.00  0.95           C  
ATOM   2209  OG1 THR A 290      11.060  -6.299  -2.249  1.00  0.95           O  
ATOM   2210  N   GLY A 291       8.616  -4.348  -3.657  1.00  0.98           N  
ATOM   2211  CA  GLY A 291       7.627  -3.469  -3.055  1.00  0.98           C  
ATOM   2212  C   GLY A 291       6.208  -3.775  -3.498  1.00  0.98           C  
ATOM   2213  O   GLY A 291       5.990  -4.260  -4.610  1.00  0.97           O  
ATOM   2214  N   VAL A 292       5.252  -3.488  -2.656  1.00  0.98           N  
ATOM   2215  CA  VAL A 292       3.820  -3.593  -2.915  1.00  0.98           C  
ATOM   2216  C   VAL A 292       3.133  -2.276  -2.561  1.00  0.98           C  
ATOM   2217  CB  VAL A 292       3.183  -4.756  -2.121  1.00  0.98           C  
ATOM   2218  O   VAL A 292       3.364  -1.717  -1.486  1.00  0.98           O  
ATOM   2219  CG1 VAL A 292       1.699  -4.889  -2.455  1.00  0.97           C  
ATOM   2220  CG2 VAL A 292       3.919  -6.063  -2.409  1.00  0.97           C  
ATOM   2221  N   MET A 293       2.307  -1.823  -3.467  1.00  0.98           N  
ATOM   2222  CA  MET A 293       1.527  -0.611  -3.235  1.00  0.98           C  
ATOM   2223  C   MET A 293       0.037  -0.928  -3.163  1.00  0.98           C  
ATOM   2224  CB  MET A 293       1.789   0.418  -4.336  1.00  0.98           C  
ATOM   2225  O   MET A 293      -0.481  -1.686  -3.985  1.00  0.98           O  
ATOM   2226  CG  MET A 293       3.205   0.971  -4.332  1.00  0.97           C  
ATOM   2227  SD  MET A 293       3.450   2.284  -5.591  1.00  0.97           S  
ATOM   2228  CE  MET A 293       2.499   3.633  -4.837  1.00  0.94           C  
ATOM   2229  N   GLU A 294      -0.661  -0.285  -2.199  1.00  0.98           N  
ATOM   2230  CA  GLU A 294      -2.102  -0.409  -1.999  1.00  0.98           C  
ATOM   2231  C   GLU A 294      -2.734   0.943  -1.683  1.00  0.98           C  
ATOM   2232  CB  GLU A 294      -2.405  -1.406  -0.877  1.00  0.97           C  
ATOM   2233  O   GLU A 294      -2.074   1.831  -1.139  1.00  0.97           O  
ATOM   2234  CG  GLU A 294      -1.783  -2.779  -1.089  1.00  0.90           C  
ATOM   2235  CD  GLU A 294      -2.102  -3.761   0.026  1.00  0.84           C  
ATOM   2236  OE1 GLU A 294      -1.998  -3.384   1.215  1.00  0.84           O  
ATOM   2237  OE2 GLU A 294      -2.458  -4.918  -0.292  1.00  0.82           O  
ATOM   2238  N   ALA A 295      -3.980   1.071  -2.054  1.00  0.97           N  
ATOM   2239  CA  ALA A 295      -4.801   2.208  -1.643  1.00  0.97           C  
ATOM   2240  C   ALA A 295      -5.857   1.784  -0.627  1.00  0.97           C  
ATOM   2241  CB  ALA A 295      -5.464   2.851  -2.858  1.00  0.97           C  
ATOM   2242  O   ALA A 295      -6.537   0.772  -0.814  1.00  0.96           O  
ATOM   2243  N   LEU A 296      -5.994   2.497   0.394  1.00  0.97           N  
ATOM   2244  CA  LEU A 296      -6.953   2.243   1.462  1.00  0.97           C  
ATOM   2245  C   LEU A 296      -7.709   3.516   1.828  1.00  0.96           C  
ATOM   2246  CB  LEU A 296      -6.244   1.684   2.699  1.00  0.96           C  
ATOM   2247  O   LEU A 296      -7.096   4.558   2.072  1.00  0.95           O  
ATOM   2248  CG  LEU A 296      -7.135   1.338   3.893  1.00  0.96           C  
ATOM   2249  CD1 LEU A 296      -8.115   0.231   3.521  1.00  0.94           C  
ATOM   2250  CD2 LEU A 296      -6.286   0.928   5.092  1.00  0.94           C  
ATOM   2251  N   ARG A 297      -9.016   3.378   1.947  1.00  0.95           N  
ATOM   2252  CA  ARG A 297      -9.865   4.485   2.378  1.00  0.95           C  
ATOM   2253  C   ARG A 297     -10.676   4.104   3.612  1.00  0.94           C  
ATOM   2254  CB  ARG A 297     -10.802   4.916   1.247  1.00  0.93           C  
ATOM   2255  O   ARG A 297     -11.356   3.076   3.622  1.00  0.93           O  
ATOM   2256  CG  ARG A 297     -10.087   5.534   0.057  1.00  0.84           C  
ATOM   2257  CD  ARG A 297     -11.067   5.989  -1.016  1.00  0.80           C  
ATOM   2258  NE  ARG A 297     -10.382   6.629  -2.135  1.00  0.78           N  
ATOM   2259  NH1 ARG A 297     -12.285   6.886  -3.421  1.00  0.67           N  
ATOM   2260  NH2 ARG A 297     -10.257   7.611  -4.208  1.00  0.62           N  
ATOM   2261  CZ  ARG A 297     -10.976   7.041  -3.252  1.00  0.74           C  
ATOM   2262  N   PHE A 298     -10.688   4.835   4.568  1.00  0.92           N  
ATOM   2263  CA  PHE A 298     -11.574   4.725   5.720  1.00  0.92           C  
ATOM   2264  C   PHE A 298     -11.737   6.075   6.409  1.00  0.90           C  
ATOM   2265  CB  PHE A 298     -11.040   3.689   6.715  1.00  0.91           C  
ATOM   2266  O   PHE A 298     -10.843   6.921   6.346  1.00  0.86           O  
ATOM   2267  CG  PHE A 298      -9.712   4.057   7.319  1.00  0.92           C  
ATOM   2268  CD1 PHE A 298      -8.532   3.515   6.824  1.00  0.90           C  
ATOM   2269  CD2 PHE A 298      -9.643   4.947   8.384  1.00  0.90           C  
ATOM   2270  CE1 PHE A 298      -7.302   3.853   7.382  1.00  0.89           C  
ATOM   2271  CE2 PHE A 298      -8.416   5.290   8.946  1.00  0.89           C  
ATOM   2272  CZ  PHE A 298      -7.247   4.742   8.444  1.00  0.88           C  
ATOM   2273  N   ASP A 299     -12.919   6.202   6.876  1.00  0.86           N  
ATOM   2274  CA  ASP A 299     -13.328   7.484   7.441  1.00  0.85           C  
ATOM   2275  C   ASP A 299     -13.100   8.620   6.447  1.00  0.84           C  
ATOM   2276  CB  ASP A 299     -12.572   7.763   8.741  1.00  0.84           C  
ATOM   2277  O   ASP A 299     -13.637   8.599   5.337  1.00  0.80           O  
ATOM   2278  CG  ASP A 299     -12.855   6.736   9.824  1.00  0.82           C  
ATOM   2279  OD1 ASP A 299     -13.931   6.101   9.796  1.00  0.78           O  
ATOM   2280  OD2 ASP A 299     -11.995   6.562  10.714  1.00  0.78           O  
ATOM   2281  N   SER A 300     -12.339   9.651   6.791  1.00  0.84           N  
ATOM   2282  CA  SER A 300     -12.010  10.774   5.919  1.00  0.84           C  
ATOM   2283  C   SER A 300     -10.613  10.624   5.327  1.00  0.85           C  
ATOM   2284  CB  SER A 300     -12.110  12.094   6.684  1.00  0.83           C  
ATOM   2285  O   SER A 300     -10.135  11.512   4.619  1.00  0.84           O  
ATOM   2286  OG  SER A 300     -11.259  12.084   7.817  1.00  0.80           O  
ATOM   2287  N   HIS A 301      -9.971   9.476   5.567  1.00  0.89           N  
ATOM   2288  CA  HIS A 301      -8.614   9.248   5.082  1.00  0.90           C  
ATOM   2289  C   HIS A 301      -8.624   8.574   3.714  1.00  0.90           C  
ATOM   2290  CB  HIS A 301      -7.825   8.399   6.079  1.00  0.89           C  
ATOM   2291  O   HIS A 301      -9.373   7.620   3.492  1.00  0.90           O  
ATOM   2292  CG  HIS A 301      -7.558   9.092   7.378  1.00  0.89           C  
ATOM   2293  CD2 HIS A 301      -8.142   8.960   8.592  1.00  0.88           C  
ATOM   2294  ND1 HIS A 301      -6.583  10.056   7.520  1.00  0.89           N  
ATOM   2295  CE1 HIS A 301      -6.579  10.488   8.770  1.00  0.88           C  
ATOM   2296  NE2 HIS A 301      -7.516   9.839   9.441  1.00  0.89           N  
ATOM   2297  N   GLU A 302      -7.821   9.050   2.837  1.00  0.92           N  
ATOM   2298  CA  GLU A 302      -7.420   8.418   1.583  1.00  0.92           C  
ATOM   2299  C   GLU A 302      -5.923   8.122   1.568  1.00  0.93           C  
ATOM   2300  CB  GLU A 302      -7.793   9.303   0.391  1.00  0.91           C  
ATOM   2301  O   GLU A 302      -5.111   9.014   1.316  1.00  0.93           O  
ATOM   2302  CG  GLU A 302      -7.559   8.646  -0.961  1.00  0.87           C  
ATOM   2303  CD  GLU A 302      -8.260   9.360  -2.105  1.00  0.84           C  
ATOM   2304  OE1 GLU A 302      -8.595  10.557  -1.959  1.00  0.84           O  
ATOM   2305  OE2 GLU A 302      -8.478   8.716  -3.156  1.00  0.81           O  
ATOM   2306  N   LEU A 303      -5.576   6.872   1.823  1.00  0.95           N  
ATOM   2307  CA  LEU A 303      -4.216   6.430   2.112  1.00  0.95           C  
ATOM   2308  C   LEU A 303      -3.620   5.688   0.920  1.00  0.96           C  
ATOM   2309  CB  LEU A 303      -4.197   5.529   3.350  1.00  0.95           C  
ATOM   2310  O   LEU A 303      -4.266   4.810   0.345  1.00  0.95           O  
ATOM   2311  CG  LEU A 303      -4.848   6.098   4.612  1.00  0.94           C  
ATOM   2312  CD1 LEU A 303      -4.719   5.109   5.766  1.00  0.93           C  
ATOM   2313  CD2 LEU A 303      -4.223   7.439   4.979  1.00  0.93           C  
ATOM   2314  N   LEU A 304      -2.408   6.016   0.567  1.00  0.97           N  
ATOM   2315  CA  LEU A 304      -1.501   5.200  -0.232  1.00  0.97           C  
ATOM   2316  C   LEU A 304      -0.471   4.506   0.654  1.00  0.97           C  
ATOM   2317  CB  LEU A 304      -0.792   6.058  -1.283  1.00  0.97           C  
ATOM   2318  O   LEU A 304       0.372   5.165   1.266  1.00  0.97           O  
ATOM   2319  CG  LEU A 304       0.207   5.334  -2.188  1.00  0.96           C  
ATOM   2320  CD1 LEU A 304      -0.519   4.344  -3.093  1.00  0.94           C  
ATOM   2321  CD2 LEU A 304       1.005   6.337  -3.014  1.00  0.94           C  
ATOM   2322  N   ILE A 305      -0.524   3.173   0.781  1.00  0.98           N  
ATOM   2323  CA  ILE A 305       0.354   2.355   1.612  1.00  0.98           C  
ATOM   2324  C   ILE A 305       1.393   1.659   0.736  1.00  0.98           C  
ATOM   2325  CB  ILE A 305      -0.447   1.314   2.425  1.00  0.98           C  
ATOM   2326  O   ILE A 305       1.046   1.022  -0.262  1.00  0.98           O  
ATOM   2327  CG1 ILE A 305      -1.591   1.994   3.185  1.00  0.97           C  
ATOM   2328  CG2 ILE A 305       0.474   0.555   3.386  1.00  0.97           C  
ATOM   2329  CD1 ILE A 305      -2.451   1.035   3.996  1.00  0.96           C  
ATOM   2330  N   ILE A 306       2.634   1.822   1.029  1.00  0.98           N  
ATOM   2331  CA  ILE A 306       3.783   1.290   0.305  1.00  0.98           C  
ATOM   2332  C   ILE A 306       4.556   0.325   1.201  1.00  0.98           C  
ATOM   2333  CB  ILE A 306       4.712   2.421  -0.192  1.00  0.98           C  
ATOM   2334  O   ILE A 306       5.282   0.752   2.102  1.00  0.98           O  
ATOM   2335  CG1 ILE A 306       3.911   3.461  -0.984  1.00  0.98           C  
ATOM   2336  CG2 ILE A 306       5.854   1.850  -1.037  1.00  0.98           C  
ATOM   2337  CD1 ILE A 306       4.727   4.669  -1.422  1.00  0.97           C  
ATOM   2338  N   HIS A 307       4.423  -0.924   0.951  1.00  0.98           N  
ATOM   2339  CA  HIS A 307       5.147  -1.995   1.627  1.00  0.98           C  
ATOM   2340  C   HIS A 307       6.503  -2.241   0.974  1.00  0.98           C  
ATOM   2341  CB  HIS A 307       4.321  -3.283   1.624  1.00  0.98           C  
ATOM   2342  O   HIS A 307       6.576  -2.794  -0.126  1.00  0.97           O  
ATOM   2343  CG  HIS A 307       2.982  -3.139   2.274  1.00  0.97           C  
ATOM   2344  CD2 HIS A 307       1.819  -2.626   1.808  1.00  0.95           C  
ATOM   2345  ND1 HIS A 307       2.733  -3.549   3.566  1.00  0.95           N  
ATOM   2346  CE1 HIS A 307       1.471  -3.294   3.867  1.00  0.95           C  
ATOM   2347  NE2 HIS A 307       0.894  -2.734   2.818  1.00  0.95           N  
ATOM   2348  N   LEU A 308       7.564  -1.922   1.658  1.00  0.98           N  
ATOM   2349  CA  LEU A 308       8.950  -2.215   1.308  1.00  0.98           C  
ATOM   2350  C   LEU A 308       9.563  -3.203   2.294  1.00  0.97           C  
ATOM   2351  CB  LEU A 308       9.778  -0.928   1.275  1.00  0.98           C  
ATOM   2352  O   LEU A 308       9.014  -3.429   3.375  1.00  0.97           O  
ATOM   2353  CG  LEU A 308       9.338   0.136   0.267  1.00  0.97           C  
ATOM   2354  CD1 LEU A 308      10.205   1.383   0.401  1.00  0.97           C  
ATOM   2355  CD2 LEU A 308       9.399  -0.415  -1.153  1.00  0.96           C  
ATOM   2356  N   PRO A 309      10.719  -3.827   2.070  1.00  0.96           N  
ATOM   2357  CA  PRO A 309      11.283  -4.885   2.911  1.00  0.96           C  
ATOM   2358  C   PRO A 309      11.556  -4.422   4.340  1.00  0.95           C  
ATOM   2359  CB  PRO A 309      12.588  -5.246   2.195  1.00  0.96           C  
ATOM   2360  O   PRO A 309      11.443  -5.211   5.281  1.00  0.95           O  
ATOM   2361  CG  PRO A 309      12.304  -5.017   0.746  1.00  0.95           C  
ATOM   2362  CD  PRO A 309      11.439  -3.797   0.616  1.00  0.94           C  
ATOM   2363  N   ARG A 310      11.849  -3.133   4.563  1.00  0.95           N  
ATOM   2364  CA  ARG A 310      12.295  -2.635   5.860  1.00  0.95           C  
ATOM   2365  C   ARG A 310      11.340  -1.574   6.397  1.00  0.94           C  
ATOM   2366  CB  ARG A 310      13.711  -2.063   5.760  1.00  0.95           C  
ATOM   2367  O   ARG A 310      11.376  -1.243   7.584  1.00  0.94           O  
ATOM   2368  CG  ARG A 310      14.773  -3.102   5.435  1.00  0.94           C  
ATOM   2369  CD  ARG A 310      16.162  -2.484   5.365  1.00  0.93           C  
ATOM   2370  NE  ARG A 310      16.302  -1.601   4.210  1.00  0.92           N  
ATOM   2371  NH1 ARG A 310      18.611  -1.578   4.246  1.00  0.88           N  
ATOM   2372  NH2 ARG A 310      17.473  -0.387   2.652  1.00  0.87           N  
ATOM   2373  CZ  ARG A 310      17.462  -1.191   3.705  1.00  0.90           C  
ATOM   2374  N   HIS A 311      10.542  -0.984   5.537  1.00  0.94           N  
ATOM   2375  CA  HIS A 311       9.627   0.078   5.939  1.00  0.95           C  
ATOM   2376  C   HIS A 311       8.256  -0.103   5.298  1.00  0.95           C  
ATOM   2377  CB  HIS A 311      10.201   1.448   5.572  1.00  0.94           C  
ATOM   2378  O   HIS A 311       8.156  -0.541   4.149  1.00  0.95           O  
ATOM   2379  CG  HIS A 311      11.537   1.723   6.185  1.00  0.93           C  
ATOM   2380  CD2 HIS A 311      11.872   2.292   7.367  1.00  0.91           C  
ATOM   2381  ND1 HIS A 311      12.723   1.401   5.561  1.00  0.91           N  
ATOM   2382  CE1 HIS A 311      13.733   1.762   6.336  1.00  0.91           C  
ATOM   2383  NE2 HIS A 311      13.244   2.305   7.437  1.00  0.91           N  
ATOM   2384  N   VAL A 312       7.199   0.238   5.998  1.00  0.96           N  
ATOM   2385  CA  VAL A 312       5.890   0.515   5.416  1.00  0.96           C  
ATOM   2386  C   VAL A 312       5.583   2.008   5.522  1.00  0.96           C  
ATOM   2387  CB  VAL A 312       4.777  -0.308   6.103  1.00  0.96           C  
ATOM   2388  O   VAL A 312       5.495   2.553   6.625  1.00  0.96           O  
ATOM   2389  CG1 VAL A 312       3.416   0.003   5.485  1.00  0.95           C  
ATOM   2390  CG2 VAL A 312       5.083  -1.801   6.008  1.00  0.95           C  
ATOM   2391  N   LEU A 313       5.538   2.661   4.349  1.00  0.96           N  
ATOM   2392  CA  LEU A 313       5.296   4.092   4.202  1.00  0.96           C  
ATOM   2393  C   LEU A 313       3.830   4.365   3.881  1.00  0.96           C  
ATOM   2394  CB  LEU A 313       6.188   4.676   3.104  1.00  0.96           C  
ATOM   2395  O   LEU A 313       3.220   3.645   3.087  1.00  0.95           O  
ATOM   2396  CG  LEU A 313       7.676   4.331   3.184  1.00  0.95           C  
ATOM   2397  CD1 LEU A 313       8.420   4.913   1.986  1.00  0.94           C  
ATOM   2398  CD2 LEU A 313       8.274   4.841   4.491  1.00  0.94           C  
ATOM   2399  N   VAL A 314       3.266   5.379   4.460  1.00  0.95           N  
ATOM   2400  CA  VAL A 314       1.884   5.774   4.212  1.00  0.95           C  
ATOM   2401  C   VAL A 314       1.831   7.247   3.813  1.00  0.95           C  
ATOM   2402  CB  VAL A 314       0.992   5.525   5.449  1.00  0.95           C  
ATOM   2403  O   VAL A 314       2.330   8.111   4.537  1.00  0.94           O  
ATOM   2404  CG1 VAL A 314      -0.467   5.852   5.138  1.00  0.93           C  
ATOM   2405  CG2 VAL A 314       1.130   4.079   5.923  1.00  0.93           C  
ATOM   2406  N   TYR A 315       1.265   7.450   2.670  1.00  0.94           N  
ATOM   2407  CA  TYR A 315       0.869   8.773   2.199  1.00  0.94           C  
ATOM   2408  C   TYR A 315      -0.627   8.995   2.390  1.00  0.93           C  
ATOM   2409  CB  TYR A 315       1.239   8.952   0.724  1.00  0.94           C  
ATOM   2410  O   TYR A 315      -1.446   8.264   1.828  1.00  0.92           O  
ATOM   2411  CG  TYR A 315       0.842  10.293   0.157  1.00  0.94           C  
ATOM   2412  CD1 TYR A 315       1.545  11.449   0.492  1.00  0.93           C  
ATOM   2413  CD2 TYR A 315      -0.236  10.408  -0.714  1.00  0.93           C  
ATOM   2414  CE1 TYR A 315       1.181  12.687  -0.027  1.00  0.92           C  
ATOM   2415  CE2 TYR A 315      -0.608  11.641  -1.239  1.00  0.92           C  
ATOM   2416  OH  TYR A 315      -0.259  13.997  -1.407  1.00  0.89           O  
ATOM   2417  CZ  TYR A 315       0.105  12.773  -0.890  1.00  0.92           C  
ATOM   2418  N   ASP A 316      -0.989   9.968   3.171  1.00  0.91           N  
ATOM   2419  CA  ASP A 316      -2.370  10.389   3.383  1.00  0.91           C  
ATOM   2420  C   ASP A 316      -2.699  11.630   2.557  1.00  0.90           C  
ATOM   2421  CB  ASP A 316      -2.626  10.663   4.867  1.00  0.90           C  
ATOM   2422  O   ASP A 316      -2.241  12.731   2.871  1.00  0.89           O  
ATOM   2423  CG  ASP A 316      -4.085  10.950   5.174  1.00  0.89           C  
ATOM   2424  OD1 ASP A 316      -4.889  11.100   4.229  1.00  0.88           O  
ATOM   2425  OD2 ASP A 316      -4.434  11.029   6.372  1.00  0.88           O  
ATOM   2426  N   ALA A 317      -3.533  11.476   1.502  1.00  0.91           N  
ATOM   2427  CA  ALA A 317      -3.898  12.513   0.541  1.00  0.90           C  
ATOM   2428  C   ALA A 317      -4.959  13.446   1.117  1.00  0.88           C  
ATOM   2429  CB  ALA A 317      -4.396  11.883  -0.758  1.00  0.89           C  
ATOM   2430  O   ALA A 317      -5.093  14.591   0.678  1.00  0.85           O  
ATOM   2431  N   SER A 318      -5.802  12.901   1.998  1.00  0.85           N  
ATOM   2432  CA  SER A 318      -6.916  13.626   2.600  1.00  0.84           C  
ATOM   2433  C   SER A 318      -6.434  14.569   3.697  1.00  0.82           C  
ATOM   2434  CB  SER A 318      -7.945  12.649   3.173  1.00  0.82           C  
ATOM   2435  O   SER A 318      -7.161  15.477   4.105  1.00  0.77           O  
ATOM   2436  OG  SER A 318      -7.368  11.852   4.193  1.00  0.77           O  
ATOM   2437  N   SER A 319      -5.200  14.281   4.125  1.00  0.65           N  
ATOM   2438  CA  SER A 319      -4.615  14.941   5.287  1.00  0.62           C  
ATOM   2439  C   SER A 319      -4.216  16.377   4.965  1.00  0.63           C  
ATOM   2440  CB  SER A 319      -3.396  14.164   5.788  1.00  0.55           C  
ATOM   2441  O   SER A 319      -3.729  16.660   3.869  1.00  0.56           O  
ATOM   2442  OG  SER A 319      -2.242  14.502   5.038  1.00  0.51           O  
ATOM   2443  N   SER A 320      -4.872  17.508   5.478  1.00  0.61           N  
ATOM   2444  CA  SER A 320      -4.712  18.695   6.312  1.00  0.60           C  
ATOM   2445  C   SER A 320      -4.438  19.933   5.465  1.00  0.61           C  
ATOM   2446  CB  SER A 320      -3.579  18.494   7.319  1.00  0.52           C  
ATOM   2447  O   SER A 320      -4.031  19.821   4.306  1.00  0.56           O  
ATOM   2448  OG  SER A 320      -2.320  18.518   6.670  1.00  0.47           O  
ATOM   2449  N   GLN A 321      -4.692  21.086   5.813  1.00  0.60           N  
ATOM   2450  CA  GLN A 321      -4.274  22.457   5.541  1.00  0.60           C  
ATOM   2451  C   GLN A 321      -2.814  22.508   5.097  1.00  0.60           C  
ATOM   2452  CB  GLN A 321      -4.478  23.336   6.776  1.00  0.56           C  
ATOM   2453  O   GLN A 321      -2.416  23.412   4.359  1.00  0.58           O  
ATOM   2454  CG  GLN A 321      -5.938  23.661   7.064  1.00  0.54           C  
ATOM   2455  CD  GLN A 321      -6.102  24.708   8.150  1.00  0.56           C  
ATOM   2456  NE2 GLN A 321      -7.343  25.115   8.398  1.00  0.44           N  
ATOM   2457  OE1 GLN A 321      -5.123  25.147   8.761  1.00  0.54           O  
ATOM   2458  N   ASN A 322      -2.107  21.504   5.634  1.00  0.67           N  
ATOM   2459  CA  ASN A 322      -0.679  21.587   5.348  1.00  0.67           C  
ATOM   2460  C   ASN A 322      -0.303  20.753   4.126  1.00  0.67           C  
ATOM   2461  CB  ASN A 322       0.139  21.146   6.564  1.00  0.64           C  
ATOM   2462  O   ASN A 322       0.878  20.621   3.799  1.00  0.65           O  
ATOM   2463  CG  ASN A 322      -0.013  22.087   7.742  1.00  0.61           C  
ATOM   2464  ND2 ASN A 322      -0.198  21.525   8.931  1.00  0.58           N  
ATOM   2465  OD1 ASN A 322       0.035  23.310   7.585  1.00  0.61           O  
ATOM   2466  N   GLY A 323      -1.399  20.206   3.565  1.00  0.76           N  
ATOM   2467  CA  GLY A 323      -1.199  19.326   2.424  1.00  0.77           C  
ATOM   2468  C   GLY A 323      -1.052  17.868   2.814  1.00  0.78           C  
ATOM   2469  O   GLY A 323      -1.213  17.513   3.984  1.00  0.77           O  
ATOM   2470  N   PRO A 324      -0.862  17.014   1.896  1.00  0.80           N  
ATOM   2471  CA  PRO A 324      -0.661  15.581   2.125  1.00  0.81           C  
ATOM   2472  C   PRO A 324       0.518  15.291   3.050  1.00  0.82           C  
ATOM   2473  CB  PRO A 324      -0.400  15.033   0.719  1.00  0.79           C  
ATOM   2474  O   PRO A 324       1.515  16.018   3.033  1.00  0.79           O  
ATOM   2475  CG  PRO A 324      -1.036  16.024  -0.201  1.00  0.79           C  
ATOM   2476  CD  PRO A 324      -0.928  17.388   0.418  1.00  0.79           C  
ATOM   2477  N   GLN A 325       0.351  14.214   3.855  1.00  0.85           N  
ATOM   2478  CA  GLN A 325       1.343  13.880   4.871  1.00  0.85           C  
ATOM   2479  C   GLN A 325       1.842  12.448   4.704  1.00  0.87           C  
ATOM   2480  CB  GLN A 325       0.763  14.074   6.273  1.00  0.83           C  
ATOM   2481  O   GLN A 325       1.112  11.584   4.214  1.00  0.86           O  
ATOM   2482  CG  GLN A 325       0.379  15.513   6.587  1.00  0.76           C  
ATOM   2483  CD  GLN A 325       1.579  16.437   6.668  1.00  0.72           C  
ATOM   2484  NE2 GLN A 325       1.480  17.596   6.026  1.00  0.62           N  
ATOM   2485  OE1 GLN A 325       2.587  16.113   7.304  1.00  0.69           O  
ATOM   2486  N   TRP A 326       3.057  12.225   5.158  1.00  0.89           N  
ATOM   2487  CA  TRP A 326       3.678  10.906   5.208  1.00  0.90           C  
ATOM   2488  C   TRP A 326       3.818  10.424   6.649  1.00  0.89           C  
ATOM   2489  CB  TRP A 326       5.051  10.931   4.530  1.00  0.89           C  
ATOM   2490  O   TRP A 326       4.135  11.210   7.544  1.00  0.88           O  
ATOM   2491  CG  TRP A 326       4.991  11.063   3.038  1.00  0.90           C  
ATOM   2492  CD1 TRP A 326       4.973  12.222   2.313  1.00  0.88           C  
ATOM   2493  CD2 TRP A 326       4.936   9.994   2.088  1.00  0.89           C  
ATOM   2494  CE2 TRP A 326       4.887  10.580   0.803  1.00  0.90           C  
ATOM   2495  CE3 TRP A 326       4.925   8.597   2.198  1.00  0.89           C  
ATOM   2496  NE1 TRP A 326       4.910  11.938   0.968  1.00  0.88           N  
ATOM   2497  CH2 TRP A 326       4.818   8.450  -0.228  1.00  0.87           C  
ATOM   2498  CZ2 TRP A 326       4.827   9.814  -0.364  1.00  0.88           C  
ATOM   2499  CZ3 TRP A 326       4.866   7.838   1.035  1.00  0.88           C  
ATOM   2500  N   CYS A 327       3.664   9.143   6.862  1.00  0.91           N  
ATOM   2501  CA  CYS A 327       4.019   8.468   8.105  1.00  0.92           C  
ATOM   2502  C   CYS A 327       4.614   7.092   7.828  1.00  0.92           C  
ATOM   2503  CB  CYS A 327       2.794   8.331   9.009  1.00  0.91           C  
ATOM   2504  O   CYS A 327       4.653   6.648   6.679  1.00  0.92           O  
ATOM   2505  SG  CYS A 327       1.535   7.207   8.365  1.00  0.89           S  
ATOM   2506  N   ILE A 328       5.192   6.449   8.865  1.00  0.92           N  
ATOM   2507  CA  ILE A 328       5.685   5.077   8.834  1.00  0.93           C  
ATOM   2508  C   ILE A 328       4.804   4.192   9.713  1.00  0.93           C  
ATOM   2509  CB  ILE A 328       7.157   4.995   9.296  1.00  0.92           C  
ATOM   2510  O   ILE A 328       4.486   4.553  10.848  1.00  0.92           O  
ATOM   2511  CG1 ILE A 328       8.057   5.808   8.359  1.00  0.90           C  
ATOM   2512  CG2 ILE A 328       7.619   3.537   9.371  1.00  0.90           C  
ATOM   2513  CD1 ILE A 328       9.513   5.872   8.800  1.00  0.89           C  
ATOM   2514  N   LEU A 329       4.434   3.038   9.209  1.00  0.94           N  
ATOM   2515  CA  LEU A 329       3.777   2.018  10.018  1.00  0.94           C  
ATOM   2516  C   LEU A 329       4.778   0.968  10.487  1.00  0.94           C  
ATOM   2517  CB  LEU A 329       2.651   1.347   9.225  1.00  0.94           C  
ATOM   2518  O   LEU A 329       5.620   0.515   9.708  1.00  0.93           O  
ATOM   2519  CG  LEU A 329       1.508   2.256   8.770  1.00  0.94           C  
ATOM   2520  CD1 LEU A 329       0.424   1.438   8.078  1.00  0.93           C  
ATOM   2521  CD2 LEU A 329       0.932   3.025   9.954  1.00  0.93           C  
ATOM   2522  N   LYS A 330       4.650   0.527  11.726  1.00  0.93           N  
ATOM   2523  CA  LYS A 330       5.411  -0.536  12.377  1.00  0.93           C  
ATOM   2524  C   LYS A 330       4.494  -1.462  13.170  1.00  0.92           C  
ATOM   2525  CB  LYS A 330       6.481   0.056  13.296  1.00  0.92           C  
ATOM   2526  O   LYS A 330       3.414  -1.054  13.601  1.00  0.91           O  
ATOM   2527  CG  LYS A 330       7.593   0.789  12.560  1.00  0.88           C  
ATOM   2528  CD  LYS A 330       8.730   1.167  13.499  1.00  0.85           C  
ATOM   2529  CE  LYS A 330       9.902   1.778  12.743  1.00  0.81           C  
ATOM   2530  NZ  LYS A 330      11.104   1.935  13.615  1.00  0.77           N  
ATOM   2531  N   THR A 331       5.017  -2.694  13.330  1.00  0.90           N  
ATOM   2532  CA  THR A 331       4.354  -3.664  14.194  1.00  0.89           C  
ATOM   2533  C   THR A 331       5.089  -3.795  15.525  1.00  0.86           C  
ATOM   2534  CB  THR A 331       4.264  -5.045  13.517  1.00  0.88           C  
ATOM   2535  O   THR A 331       6.312  -3.951  15.552  1.00  0.80           O  
ATOM   2536  CG2 THR A 331       3.614  -6.069  14.441  1.00  0.78           C  
ATOM   2537  OG1 THR A 331       3.483  -4.933  12.320  1.00  0.83           O  
ATOM   2538  N   GLY A 332       4.459  -3.829  16.690  1.00  0.83           N  
ATOM   2539  CA  GLY A 332       4.983  -4.132  18.012  1.00  0.84           C  
ATOM   2540  C   GLY A 332       5.893  -3.047  18.557  1.00  0.83           C  
ATOM   2541  O   GLY A 332       5.837  -1.900  18.108  1.00  0.80           O  
ATOM   2542  N   LEU A 333       6.588  -3.588  19.587  1.00  0.82           N  
ATOM   2543  CA  LEU A 333       7.644  -2.823  20.241  1.00  0.80           C  
ATOM   2544  C   LEU A 333       8.992  -3.078  19.575  1.00  0.77           C  
ATOM   2545  CB  LEU A 333       7.721  -3.179  21.728  1.00  0.77           C  
ATOM   2546  O   LEU A 333       9.315  -4.217  19.233  1.00  0.69           O  
ATOM   2547  CG  LEU A 333       6.446  -2.960  22.545  1.00  0.79           C  
ATOM   2548  CD1 LEU A 333       6.662  -3.393  23.991  1.00  0.78           C  
ATOM   2549  CD2 LEU A 333       6.012  -1.500  22.477  1.00  0.79           C  
ATOM   2550  N   TYR A 334       9.534  -2.105  18.861  1.00  0.73           N  
ATOM   2551  CA  TYR A 334      10.851  -2.141  18.235  1.00  0.73           C  
ATOM   2552  C   TYR A 334      10.733  -2.099  16.716  1.00  0.71           C  
ATOM   2553  CB  TYR A 334      11.617  -3.395  18.665  1.00  0.67           C  
ATOM   2554  O   TYR A 334       9.704  -1.685  16.178  1.00  0.65           O  
ATOM   2555  CG  TYR A 334      11.686  -3.581  20.161  1.00  0.63           C  
ATOM   2556  CD1 TYR A 334      12.447  -2.726  20.954  1.00  0.62           C  
ATOM   2557  CD2 TYR A 334      10.992  -4.613  20.784  1.00  0.65           C  
ATOM   2558  CE1 TYR A 334      12.516  -2.894  22.333  1.00  0.58           C  
ATOM   2559  CE2 TYR A 334      11.054  -4.791  22.162  1.00  0.55           C  
ATOM   2560  OH  TYR A 334      11.881  -4.099  24.292  1.00  0.45           O  
ATOM   2561  CZ  TYR A 334      11.816  -3.928  22.927  1.00  0.60           C  
ATOM   2562  N   ASP A 335      11.719  -2.569  15.929  1.00  0.67           N  
ATOM   2563  CA  ASP A 335      11.930  -2.336  14.504  1.00  0.68           C  
ATOM   2564  C   ASP A 335      11.220  -3.395  13.663  1.00  0.70           C  
ATOM   2565  CB  ASP A 335      13.425  -2.321  14.178  1.00  0.57           C  
ATOM   2566  O   ASP A 335      11.701  -3.769  12.592  1.00  0.64           O  
ATOM   2567  CG  ASP A 335      14.108  -1.028  14.587  1.00  0.51           C  
ATOM   2568  OD1 ASP A 335      13.445   0.031  14.609  1.00  0.52           O  
ATOM   2569  OD2 ASP A 335      15.321  -1.068  14.887  1.00  0.61           O  
ATOM   2570  N   ASP A 336      10.031  -3.840  14.178  1.00  0.81           N  
ATOM   2571  CA  ASP A 336       9.296  -4.809  13.371  1.00  0.83           C  
ATOM   2572  C   ASP A 336       8.533  -4.118  12.242  1.00  0.85           C  
ATOM   2573  CB  ASP A 336       8.329  -5.612  14.244  1.00  0.77           C  
ATOM   2574  O   ASP A 336       7.825  -3.136  12.475  1.00  0.83           O  
ATOM   2575  CG  ASP A 336       9.031  -6.630  15.124  1.00  0.70           C  
ATOM   2576  OD1 ASP A 336      10.166  -7.039  14.797  1.00  0.67           O  
ATOM   2577  OD2 ASP A 336       8.443  -7.029  16.153  1.00  0.73           O  
ATOM   2578  N   VAL A 337       8.775  -4.470  11.073  1.00  0.89           N  
ATOM   2579  CA  VAL A 337       8.068  -4.015   9.880  1.00  0.91           C  
ATOM   2580  C   VAL A 337       6.577  -4.313  10.018  1.00  0.91           C  
ATOM   2581  CB  VAL A 337       8.629  -4.676   8.601  1.00  0.88           C  
ATOM   2582  O   VAL A 337       6.193  -5.394  10.470  1.00  0.91           O  
ATOM   2583  CG1 VAL A 337       7.907  -4.151   7.361  1.00  0.83           C  
ATOM   2584  CG2 VAL A 337      10.133  -4.433   8.490  1.00  0.82           C  
ATOM   2585  N   TYR A 338       5.759  -3.363   9.658  1.00  0.93           N  
ATOM   2586  CA  TYR A 338       4.307  -3.504   9.653  1.00  0.94           C  
ATOM   2587  C   TYR A 338       3.880  -4.722   8.842  1.00  0.94           C  
ATOM   2588  CB  TYR A 338       3.646  -2.243   9.088  1.00  0.93           C  
ATOM   2589  O   TYR A 338       4.307  -4.894   7.698  1.00  0.93           O  
ATOM   2590  CG  TYR A 338       2.146  -2.218   9.255  1.00  0.93           C  
ATOM   2591  CD1 TYR A 338       1.567  -1.874  10.475  1.00  0.91           C  
ATOM   2592  CD2 TYR A 338       1.305  -2.537   8.195  1.00  0.91           C  
ATOM   2593  CE1 TYR A 338       0.186  -1.851  10.635  1.00  0.92           C  
ATOM   2594  CE2 TYR A 338      -0.078  -2.517   8.343  1.00  0.92           C  
ATOM   2595  OH  TYR A 338      -1.996  -2.152   9.717  1.00  0.88           O  
ATOM   2596  CZ  TYR A 338      -0.628  -2.173   9.564  1.00  0.91           C  
ATOM   2597  N   ARG A 339       3.075  -5.567   9.380  1.00  0.94           N  
ATOM   2598  CA  ARG A 339       2.890  -6.924   8.875  1.00  0.94           C  
ATOM   2599  C   ARG A 339       1.647  -7.016   7.996  1.00  0.95           C  
ATOM   2600  CB  ARG A 339       2.788  -7.920  10.032  1.00  0.93           C  
ATOM   2601  O   ARG A 339       1.617  -7.784   7.032  1.00  0.94           O  
ATOM   2602  CG  ARG A 339       4.094  -8.128  10.782  1.00  0.86           C  
ATOM   2603  CD  ARG A 339       3.895  -8.962  12.040  1.00  0.81           C  
ATOM   2604  NE  ARG A 339       3.219 -10.223  11.750  1.00  0.79           N  
ATOM   2605  NH1 ARG A 339       3.051 -10.880  13.958  1.00  0.68           N  
ATOM   2606  NH2 ARG A 339       2.226 -12.221  12.292  1.00  0.61           N  
ATOM   2607  CZ  ARG A 339       2.833 -11.105  12.667  1.00  0.78           C  
ATOM   2608  N   ALA A 340       0.549  -6.311   8.362  1.00  0.96           N  
ATOM   2609  CA  ALA A 340      -0.691  -6.377   7.592  1.00  0.96           C  
ATOM   2610  C   ALA A 340      -0.477  -5.882   6.165  1.00  0.96           C  
ATOM   2611  CB  ALA A 340      -1.786  -5.563   8.276  1.00  0.95           C  
ATOM   2612  O   ALA A 340       0.172  -4.856   5.948  1.00  0.96           O  
ATOM   2613  N   ILE A 341      -0.996  -6.612   5.162  1.00  0.97           N  
ATOM   2614  CA  ILE A 341      -0.937  -6.349   3.728  1.00  0.97           C  
ATOM   2615  C   ILE A 341      -2.221  -6.837   3.061  1.00  0.97           C  
ATOM   2616  CB  ILE A 341       0.293  -7.023   3.080  1.00  0.96           C  
ATOM   2617  O   ILE A 341      -2.963  -7.636   3.638  1.00  0.96           O  
ATOM   2618  CG1 ILE A 341       0.503  -6.494   1.657  1.00  0.94           C  
ATOM   2619  CG2 ILE A 341       0.138  -8.546   3.082  1.00  0.94           C  
ATOM   2620  CD1 ILE A 341       1.865  -6.834   1.065  1.00  0.91           C  
ATOM   2621  N   ASP A 342      -2.483  -6.371   1.801  1.00  0.97           N  
ATOM   2622  CA  ASP A 342      -3.598  -6.847   0.988  1.00  0.97           C  
ATOM   2623  C   ASP A 342      -4.937  -6.476   1.621  1.00  0.97           C  
ATOM   2624  CB  ASP A 342      -3.511  -8.362   0.792  1.00  0.97           C  
ATOM   2625  O   ASP A 342      -5.781  -7.344   1.855  1.00  0.96           O  
ATOM   2626  CG  ASP A 342      -2.291  -8.788  -0.006  1.00  0.95           C  
ATOM   2627  OD1 ASP A 342      -1.791  -7.989  -0.828  1.00  0.90           O  
ATOM   2628  OD2 ASP A 342      -1.828  -9.932   0.187  1.00  0.92           O  
ATOM   2629  N   PHE A 343      -5.121  -5.226   1.902  1.00  0.97           N  
ATOM   2630  CA  PHE A 343      -6.338  -4.666   2.476  1.00  0.97           C  
ATOM   2631  C   PHE A 343      -7.485  -4.724   1.474  1.00  0.97           C  
ATOM   2632  CB  PHE A 343      -6.107  -3.220   2.925  1.00  0.97           C  
ATOM   2633  O   PHE A 343      -7.335  -4.301   0.326  1.00  0.96           O  
ATOM   2634  CG  PHE A 343      -5.215  -3.095   4.132  1.00  0.97           C  
ATOM   2635  CD1 PHE A 343      -5.732  -3.243   5.413  1.00  0.96           C  
ATOM   2636  CD2 PHE A 343      -3.860  -2.829   3.984  1.00  0.96           C  
ATOM   2637  CE1 PHE A 343      -4.909  -3.128   6.531  1.00  0.96           C  
ATOM   2638  CE2 PHE A 343      -3.032  -2.712   5.096  1.00  0.95           C  
ATOM   2639  CZ  PHE A 343      -3.558  -2.861   6.369  1.00  0.95           C  
ATOM   2640  N   MET A 344      -8.655  -5.144   1.901  1.00  0.97           N  
ATOM   2641  CA  MET A 344      -9.837  -5.220   1.048  1.00  0.97           C  
ATOM   2642  C   MET A 344     -11.110  -5.020   1.863  1.00  0.97           C  
ATOM   2643  CB  MET A 344      -9.889  -6.564   0.319  1.00  0.96           C  
ATOM   2644  O   MET A 344     -11.213  -5.505   2.991  1.00  0.96           O  
ATOM   2645  CG  MET A 344     -10.981  -6.648  -0.735  1.00  0.92           C  
ATOM   2646  SD  MET A 344     -10.800  -5.369  -2.038  1.00  0.89           S  
ATOM   2647  CE  MET A 344      -9.231  -5.891  -2.784  1.00  0.82           C  
ATOM   2648  N   TYR A 345     -12.072  -4.387   1.287  1.00  0.96           N  
ATOM   2649  CA  TYR A 345     -13.401  -4.240   1.871  1.00  0.96           C  
ATOM   2650  C   TYR A 345     -14.215  -5.517   1.701  1.00  0.94           C  
ATOM   2651  CB  TYR A 345     -14.141  -3.060   1.234  1.00  0.95           C  
ATOM   2652  O   TYR A 345     -14.345  -6.034   0.589  1.00  0.93           O  
ATOM   2653  CG  TYR A 345     -13.610  -1.712   1.656  1.00  0.93           C  
ATOM   2654  CD1 TYR A 345     -14.126  -1.057   2.772  1.00  0.90           C  
ATOM   2655  CD2 TYR A 345     -12.594  -1.089   0.939  1.00  0.90           C  
ATOM   2656  CE1 TYR A 345     -13.642   0.187   3.163  1.00  0.90           C  
ATOM   2657  CE2 TYR A 345     -12.102   0.154   1.321  1.00  0.89           C  
ATOM   2658  OH  TYR A 345     -12.148   2.015   2.816  1.00  0.85           O  
ATOM   2659  CZ  TYR A 345     -12.631   0.783   2.433  1.00  0.88           C  
ATOM   2660  N   GLU A 346     -14.756  -5.935   2.704  1.00  0.94           N  
ATOM   2661  CA  GLU A 346     -15.713  -7.035   2.771  1.00  0.95           C  
ATOM   2662  C   GLU A 346     -16.975  -6.624   3.524  1.00  0.94           C  
ATOM   2663  CB  GLU A 346     -15.079  -8.260   3.437  1.00  0.94           C  
ATOM   2664  O   GLU A 346     -17.021  -6.694   4.754  1.00  0.92           O  
ATOM   2665  CG  GLU A 346     -15.918  -9.524   3.325  1.00  0.90           C  
ATOM   2666  CD  GLU A 346     -15.199 -10.768   3.823  1.00  0.85           C  
ATOM   2667  OE1 GLU A 346     -14.167 -10.634   4.519  1.00  0.87           O  
ATOM   2668  OE2 GLU A 346     -15.671 -11.885   3.513  1.00  0.87           O  
ATOM   2669  N   GLY A 347     -17.976  -6.218   2.847  1.00  0.94           N  
ATOM   2670  CA  GLY A 347     -19.120  -5.512   3.404  1.00  0.94           C  
ATOM   2671  C   GLY A 347     -18.749  -4.187   4.043  1.00  0.94           C  
ATOM   2672  O   GLY A 347     -18.284  -3.271   3.361  1.00  0.93           O  
ATOM   2673  N   ASN A 348     -18.983  -4.048   5.315  1.00  0.94           N  
ATOM   2674  CA  ASN A 348     -18.670  -2.849   6.085  1.00  0.95           C  
ATOM   2675  C   ASN A 348     -17.359  -3.002   6.853  1.00  0.94           C  
ATOM   2676  CB  ASN A 348     -19.812  -2.515   7.047  1.00  0.93           C  
ATOM   2677  O   ASN A 348     -17.072  -2.220   7.761  1.00  0.93           O  
ATOM   2678  CG  ASN A 348     -21.083  -2.110   6.326  1.00  0.87           C  
ATOM   2679  ND2 ASN A 348     -22.218  -2.256   6.998  1.00  0.86           N  
ATOM   2680  OD1 ASN A 348     -21.044  -1.670   5.173  1.00  0.83           O  
ATOM   2681  N   GLN A 349     -16.680  -4.000   6.591  1.00  0.95           N  
ATOM   2682  CA  GLN A 349     -15.415  -4.279   7.262  1.00  0.96           C  
ATOM   2683  C   GLN A 349     -14.242  -4.171   6.291  1.00  0.96           C  
ATOM   2684  CB  GLN A 349     -15.440  -5.667   7.902  1.00  0.95           C  
ATOM   2685  O   GLN A 349     -14.393  -4.435   5.096  1.00  0.96           O  
ATOM   2686  CG  GLN A 349     -16.505  -5.829   8.979  1.00  0.91           C  
ATOM   2687  CD  GLN A 349     -16.513  -7.216   9.593  1.00  0.86           C  
ATOM   2688  NE2 GLN A 349     -17.175  -7.354  10.737  1.00  0.88           N  
ATOM   2689  OE1 GLN A 349     -15.931  -8.156   9.044  1.00  0.89           O  
ATOM   2690  N   ILE A 350     -13.066  -3.842   6.802  1.00  0.96           N  
ATOM   2691  CA  ILE A 350     -11.805  -3.907   6.071  1.00  0.97           C  
ATOM   2692  C   ILE A 350     -10.984  -5.097   6.562  1.00  0.97           C  
ATOM   2693  CB  ILE A 350     -10.997  -2.598   6.222  1.00  0.96           C  
ATOM   2694  O   ILE A 350     -10.566  -5.134   7.722  1.00  0.97           O  
ATOM   2695  CG1 ILE A 350     -11.827  -1.400   5.748  1.00  0.95           C  
ATOM   2696  CG2 ILE A 350      -9.675  -2.688   5.453  1.00  0.95           C  
ATOM   2697  CD1 ILE A 350     -11.236  -0.049   6.129  1.00  0.93           C  
ATOM   2698  N   THR A 351     -10.763  -6.059   5.705  1.00  0.97           N  
ATOM   2699  CA  THR A 351      -9.955  -7.241   5.985  1.00  0.97           C  
ATOM   2700  C   THR A 351      -8.572  -7.114   5.353  1.00  0.97           C  
ATOM   2701  CB  THR A 351     -10.641  -8.521   5.472  1.00  0.97           C  
ATOM   2702  O   THR A 351      -8.393  -6.374   4.383  1.00  0.97           O  
ATOM   2703  CG2 THR A 351     -12.042  -8.666   6.056  1.00  0.95           C  
ATOM   2704  OG1 THR A 351     -10.735  -8.465   4.043  1.00  0.94           O  
ATOM   2705  N   CYS A 352      -7.606  -7.803   5.851  1.00  0.97           N  
ATOM   2706  CA  CYS A 352      -6.246  -7.826   5.325  1.00  0.97           C  
ATOM   2707  C   CYS A 352      -5.627  -9.211   5.471  1.00  0.97           C  
ATOM   2708  CB  CYS A 352      -5.377  -6.791   6.040  1.00  0.97           C  
ATOM   2709  O   CYS A 352      -6.143 -10.051   6.210  1.00  0.96           O  
ATOM   2710  SG  CYS A 352      -5.206  -7.086   7.814  1.00  0.97           S  
ATOM   2711  N   GLY A 353      -4.580  -9.520   4.765  1.00  0.97           N  
ATOM   2712  CA  GLY A 353      -3.671 -10.630   5.002  1.00  0.97           C  
ATOM   2713  C   GLY A 353      -2.521 -10.273   5.925  1.00  0.96           C  
ATOM   2714  O   GLY A 353      -2.451  -9.152   6.433  1.00  0.96           O  
ATOM   2715  N   ASP A 354      -1.655 -11.255   6.144  1.00  0.96           N  
ATOM   2716  CA  ASP A 354      -0.401 -11.083   6.870  1.00  0.96           C  
ATOM   2717  C   ASP A 354       0.789 -11.533   6.026  1.00  0.95           C  
ATOM   2718  CB  ASP A 354      -0.433 -11.859   8.189  1.00  0.95           C  
ATOM   2719  O   ASP A 354       0.734 -12.576   5.372  1.00  0.95           O  
ATOM   2720  CG  ASP A 354       0.696 -11.477   9.129  1.00  0.93           C  
ATOM   2721  OD1 ASP A 354       1.877 -11.692   8.783  1.00  0.90           O  
ATOM   2722  OD2 ASP A 354       0.402 -10.959  10.228  1.00  0.90           O  
ATOM   2723  N   LYS A 355       1.854 -10.848   5.994  1.00  0.95           N  
ATOM   2724  CA  LYS A 355       3.019 -11.131   5.160  1.00  0.95           C  
ATOM   2725  C   LYS A 355       4.009 -12.035   5.888  1.00  0.94           C  
ATOM   2726  CB  LYS A 355       3.707  -9.831   4.740  1.00  0.93           C  
ATOM   2727  O   LYS A 355       5.012 -12.460   5.310  1.00  0.91           O  
ATOM   2728  CG  LYS A 355       4.301  -9.043   5.898  1.00  0.88           C  
ATOM   2729  CD  LYS A 355       4.935  -7.742   5.422  1.00  0.84           C  
ATOM   2730  CE  LYS A 355       5.513  -6.943   6.582  1.00  0.79           C  
ATOM   2731  NZ  LYS A 355       6.163  -5.681   6.116  1.00  0.74           N  
ATOM   2732  N   SER A 356       3.801 -12.383   7.295  1.00  0.94           N  
ATOM   2733  CA  SER A 356       4.770 -13.119   8.101  1.00  0.94           C  
ATOM   2734  C   SER A 356       4.135 -14.349   8.740  1.00  0.93           C  
ATOM   2735  CB  SER A 356       5.361 -12.218   9.185  1.00  0.92           C  
ATOM   2736  O   SER A 356       4.815 -15.347   8.989  1.00  0.92           O  
ATOM   2737  OG  SER A 356       4.342 -11.718  10.034  1.00  0.78           O  
ATOM   2738  N   GLU A 357       2.847 -14.353   8.965  1.00  0.93           N  
ATOM   2739  CA  GLU A 357       2.118 -15.431   9.628  1.00  0.94           C  
ATOM   2740  C   GLU A 357       0.962 -15.926   8.765  1.00  0.94           C  
ATOM   2741  CB  GLU A 357       1.597 -14.969  10.991  1.00  0.93           C  
ATOM   2742  O   GLU A 357       0.503 -15.218   7.866  1.00  0.94           O  
ATOM   2743  CG  GLU A 357       2.696 -14.679  12.003  1.00  0.88           C  
ATOM   2744  CD  GLU A 357       2.163 -14.239  13.358  1.00  0.84           C  
ATOM   2745  OE1 GLU A 357       0.943 -14.376  13.604  1.00  0.86           O  
ATOM   2746  OE2 GLU A 357       2.972 -13.752  14.179  1.00  0.85           O  
ATOM   2747  N   ALA A 358       0.459 -17.114   9.067  1.00  0.95           N  
ATOM   2748  CA  ALA A 358      -0.647 -17.768   8.373  1.00  0.96           C  
ATOM   2749  C   ALA A 358      -1.989 -17.364   8.976  1.00  0.96           C  
ATOM   2750  CB  ALA A 358      -0.482 -19.285   8.418  1.00  0.95           C  
ATOM   2751  O   ALA A 358      -2.761 -18.218   9.417  1.00  0.95           O  
ATOM   2752  N   VAL A 359      -2.296 -16.102   8.888  1.00  0.95           N  
ATOM   2753  CA  VAL A 359      -3.525 -15.557   9.456  1.00  0.96           C  
ATOM   2754  C   VAL A 359      -4.078 -14.466   8.542  1.00  0.96           C  
ATOM   2755  CB  VAL A 359      -3.293 -14.996  10.877  1.00  0.95           C  
ATOM   2756  O   VAL A 359      -3.326 -13.826   7.803  1.00  0.96           O  
ATOM   2757  CG1 VAL A 359      -2.842 -16.103  11.828  1.00  0.89           C  
ATOM   2758  CG2 VAL A 359      -2.265 -13.866  10.842  1.00  0.89           C  
ATOM   2759  N   THR A 360      -5.354 -14.205   8.603  1.00  0.96           N  
ATOM   2760  CA  THR A 360      -5.975 -12.974   8.127  1.00  0.96           C  
ATOM   2761  C   THR A 360      -6.322 -12.057   9.296  1.00  0.96           C  
ATOM   2762  CB  THR A 360      -7.246 -13.270   7.309  1.00  0.96           C  
ATOM   2763  O   THR A 360      -6.494 -12.519  10.426  1.00  0.96           O  
ATOM   2764  CG2 THR A 360      -6.924 -14.114   6.080  1.00  0.95           C  
ATOM   2765  OG1 THR A 360      -8.182 -13.980   8.130  1.00  0.94           O  
ATOM   2766  N   GLY A 361      -6.385 -10.776   9.027  1.00  0.96           N  
ATOM   2767  CA  GLY A 361      -6.735  -9.732   9.977  1.00  0.97           C  
ATOM   2768  C   GLY A 361      -7.967  -8.945   9.571  1.00  0.97           C  
ATOM   2769  O   GLY A 361      -8.411  -9.025   8.424  1.00  0.96           O  
ATOM   2770  N   GLN A 362      -8.467  -8.240  10.459  1.00  0.97           N  
ATOM   2771  CA  GLN A 362      -9.479  -7.202  10.296  1.00  0.97           C  
ATOM   2772  C   GLN A 362      -9.040  -5.897  10.954  1.00  0.97           C  
ATOM   2773  CB  GLN A 362     -10.817  -7.659  10.880  1.00  0.96           C  
ATOM   2774  O   GLN A 362      -8.580  -5.896  12.098  1.00  0.96           O  
ATOM   2775  CG  GLN A 362     -11.937  -6.640  10.724  1.00  0.93           C  
ATOM   2776  CD  GLN A 362     -13.253  -7.120  11.307  1.00  0.90           C  
ATOM   2777  NE2 GLN A 362     -14.166  -6.187  11.556  1.00  0.89           N  
ATOM   2778  OE1 GLN A 362     -13.448  -8.319  11.530  1.00  0.90           O  
ATOM   2779  N   LEU A 363      -9.143  -4.807  10.192  1.00  0.96           N  
ATOM   2780  CA  LEU A 363      -8.900  -3.471  10.725  1.00  0.96           C  
ATOM   2781  C   LEU A 363      -9.919  -3.124  11.806  1.00  0.95           C  
ATOM   2782  CB  LEU A 363      -8.953  -2.429   9.604  1.00  0.95           C  
ATOM   2783  O   LEU A 363     -11.126  -3.253  11.592  1.00  0.95           O  
ATOM   2784  CG  LEU A 363      -8.350  -1.060   9.923  1.00  0.91           C  
ATOM   2785  CD1 LEU A 363      -6.827  -1.137   9.916  1.00  0.84           C  
ATOM   2786  CD2 LEU A 363      -8.841  -0.015   8.927  1.00  0.84           C  
ATOM   2787  N   GLN A 364      -9.499  -2.714  12.975  1.00  0.94           N  
ATOM   2788  CA  GLN A 364     -10.290  -2.320  14.136  1.00  0.94           C  
ATOM   2789  C   GLN A 364      -9.940  -0.904  14.585  1.00  0.93           C  
ATOM   2790  CB  GLN A 364     -10.079  -3.303  15.289  1.00  0.93           C  
ATOM   2791  O   GLN A 364      -8.787  -0.618  14.913  1.00  0.92           O  
ATOM   2792  CG  GLN A 364     -10.540  -4.721  14.980  1.00  0.89           C  
ATOM   2793  CD  GLN A 364     -12.040  -4.820  14.779  1.00  0.86           C  
ATOM   2794  NE2 GLN A 364     -12.458  -5.650  13.830  1.00  0.83           N  
ATOM   2795  OE1 GLN A 364     -12.818  -4.156  15.473  1.00  0.84           O  
ATOM   2796  N   PHE A 365     -10.926  -0.126  14.734  1.00  0.91           N  
ATOM   2797  CA  PHE A 365     -10.751   1.295  15.011  1.00  0.91           C  
ATOM   2798  C   PHE A 365     -10.747   1.557  16.513  1.00  0.90           C  
ATOM   2799  CB  PHE A 365     -11.854   2.116  14.337  1.00  0.91           C  
ATOM   2800  O   PHE A 365     -10.367   2.642  16.958  1.00  0.88           O  
ATOM   2801  CG  PHE A 365     -11.786   2.107  12.834  1.00  0.91           C  
ATOM   2802  CD1 PHE A 365     -10.952   2.988  12.157  1.00  0.89           C  
ATOM   2803  CD2 PHE A 365     -12.556   1.216  12.098  1.00  0.89           C  
ATOM   2804  CE1 PHE A 365     -10.887   2.982  10.765  1.00  0.88           C  
ATOM   2805  CE2 PHE A 365     -12.496   1.204  10.707  1.00  0.89           C  
ATOM   2806  CZ  PHE A 365     -11.662   2.088  10.043  1.00  0.88           C  
ATOM   2807  N   ASP A 366     -11.128   0.561  17.262  1.00  0.88           N  
ATOM   2808  CA  ASP A 366     -11.272   0.655  18.711  1.00  0.88           C  
ATOM   2809  C   ASP A 366     -10.047   0.084  19.422  1.00  0.88           C  
ATOM   2810  CB  ASP A 366     -12.536  -0.073  19.173  1.00  0.86           C  
ATOM   2811  O   ASP A 366      -9.967   0.113  20.652  1.00  0.87           O  
ATOM   2812  CG  ASP A 366     -12.527  -1.553  18.831  1.00  0.82           C  
ATOM   2813  OD1 ASP A 366     -11.891  -1.943  17.828  1.00  0.78           O  
ATOM   2814  OD2 ASP A 366     -13.163  -2.335  19.569  1.00  0.80           O  
ATOM   2815  N   ILE A 367      -9.097  -0.433  18.669  1.00  0.89           N  
ATOM   2816  CA  ILE A 367      -7.842  -0.915  19.234  1.00  0.89           C  
ATOM   2817  C   ILE A 367      -6.666  -0.333  18.453  1.00  0.89           C  
ATOM   2818  CB  ILE A 367      -7.777  -2.459  19.230  1.00  0.88           C  
ATOM   2819  O   ILE A 367      -6.807   0.021  17.280  1.00  0.88           O  
ATOM   2820  CG1 ILE A 367      -7.733  -2.988  17.792  1.00  0.85           C  
ATOM   2821  CG2 ILE A 367      -8.963  -3.052  19.996  1.00  0.84           C  
ATOM   2822  CD1 ILE A 367      -7.487  -4.487  17.691  1.00  0.83           C  
ATOM   2823  N   SER A 368      -5.499  -0.270  19.029  1.00  0.89           N  
ATOM   2824  CA  SER A 368      -4.242   0.127  18.404  1.00  0.89           C  
ATOM   2825  C   SER A 368      -3.180  -0.956  18.561  1.00  0.88           C  
ATOM   2826  CB  SER A 368      -3.735   1.439  19.005  1.00  0.87           C  
ATOM   2827  O   SER A 368      -2.019  -0.658  18.847  1.00  0.85           O  
ATOM   2828  OG  SER A 368      -2.743   2.021  18.177  1.00  0.77           O  
ATOM   2829  N   SER A 369      -3.556  -2.150  18.633  1.00  0.89           N  
ATOM   2830  CA  SER A 369      -2.665  -3.306  18.612  1.00  0.90           C  
ATOM   2831  C   SER A 369      -2.718  -4.020  17.265  1.00  0.90           C  
ATOM   2832  CB  SER A 369      -3.028  -4.283  19.731  1.00  0.88           C  
ATOM   2833  O   SER A 369      -3.723  -3.943  16.555  1.00  0.89           O  
ATOM   2834  OG  SER A 369      -4.341  -4.787  19.552  1.00  0.86           O  
ATOM   2835  N   GLN A 370      -1.716  -4.685  16.945  1.00  0.91           N  
ATOM   2836  CA  GLN A 370      -1.669  -5.559  15.778  1.00  0.91           C  
ATOM   2837  C   GLN A 370      -1.482  -7.016  16.189  1.00  0.90           C  
ATOM   2838  CB  GLN A 370      -0.545  -5.132  14.832  1.00  0.88           C  
ATOM   2839  O   GLN A 370      -0.457  -7.376  16.773  1.00  0.88           O  
ATOM   2840  CG  GLN A 370      -0.939  -4.018  13.872  1.00  0.78           C  
ATOM   2841  CD  GLN A 370       0.110  -3.764  12.805  1.00  0.74           C  
ATOM   2842  NE2 GLN A 370      -0.018  -2.643  12.103  1.00  0.67           N  
ATOM   2843  OE1 GLN A 370       1.028  -4.567  12.615  1.00  0.73           O  
ATOM   2844  N   TYR A 371      -2.462  -7.732  15.901  1.00  0.89           N  
ATOM   2845  CA  TYR A 371      -2.491  -9.133  16.304  1.00  0.90           C  
ATOM   2846  C   TYR A 371      -2.149  -9.283  17.781  1.00  0.88           C  
ATOM   2847  CB  TYR A 371      -1.516  -9.956  15.456  1.00  0.89           C  
ATOM   2848  O   TYR A 371      -1.257 -10.054  18.144  1.00  0.85           O  
ATOM   2849  CG  TYR A 371      -1.775  -9.865  13.972  1.00  0.91           C  
ATOM   2850  CD1 TYR A 371      -2.835 -10.553  13.387  1.00  0.89           C  
ATOM   2851  CD2 TYR A 371      -0.960  -9.092  13.152  1.00  0.89           C  
ATOM   2852  CE1 TYR A 371      -3.077 -10.474  12.019  1.00  0.89           C  
ATOM   2853  CE2 TYR A 371      -1.192  -9.005  11.784  1.00  0.89           C  
ATOM   2854  OH  TYR A 371      -2.486  -9.616   9.873  1.00  0.86           O  
ATOM   2855  CZ  TYR A 371      -2.251  -9.698  11.227  1.00  0.89           C  
ATOM   2856  N   ASP A 372      -2.666  -8.482  18.627  1.00  0.88           N  
ATOM   2857  CA  ASP A 372      -2.610  -8.436  20.085  1.00  0.88           C  
ATOM   2858  C   ASP A 372      -1.258  -7.916  20.567  1.00  0.87           C  
ATOM   2859  CB  ASP A 372      -2.882  -9.821  20.676  1.00  0.86           C  
ATOM   2860  O   ASP A 372      -1.036  -7.771  21.771  1.00  0.85           O  
ATOM   2861  CG  ASP A 372      -4.319 -10.275  20.485  1.00  0.82           C  
ATOM   2862  OD1 ASP A 372      -5.245  -9.450  20.637  1.00  0.80           O  
ATOM   2863  OD2 ASP A 372      -4.526 -11.470  20.183  1.00  0.81           O  
ATOM   2864  N   LYS A 373      -0.378  -7.522  19.639  1.00  0.87           N  
ATOM   2865  CA  LYS A 373       0.884  -6.878  19.990  1.00  0.87           C  
ATOM   2866  C   LYS A 373       0.695  -5.379  20.206  1.00  0.87           C  
ATOM   2867  CB  LYS A 373       1.932  -7.123  18.903  1.00  0.86           C  
ATOM   2868  O   LYS A 373       0.092  -4.698  19.373  1.00  0.87           O  
ATOM   2869  CG  LYS A 373       2.330  -8.583  18.745  1.00  0.82           C  
ATOM   2870  CD  LYS A 373       3.412  -8.756  17.687  1.00  0.81           C  
ATOM   2871  CE  LYS A 373       3.788 -10.221  17.505  1.00  0.76           C  
ATOM   2872  NZ  LYS A 373       4.830 -10.398  16.450  1.00  0.74           N  
ATOM   2873  N   GLN A 374       1.258  -4.956  21.312  1.00  0.86           N  
ATOM   2874  CA  GLN A 374       1.278  -3.519  21.566  1.00  0.86           C  
ATOM   2875  C   GLN A 374       2.065  -2.781  20.487  1.00  0.87           C  
ATOM   2876  CB  GLN A 374       1.873  -3.225  22.944  1.00  0.84           C  
ATOM   2877  O   GLN A 374       3.107  -3.260  20.034  1.00  0.86           O  
ATOM   2878  CG  GLN A 374       0.977  -3.640  24.102  1.00  0.78           C  
ATOM   2879  CD  GLN A 374       1.556  -3.271  25.455  1.00  0.76           C  
ATOM   2880  NE2 GLN A 374       0.686  -2.951  26.406  1.00  0.70           N  
ATOM   2881  OE1 GLN A 374       2.777  -3.274  25.644  1.00  0.73           O  
ATOM   2882  N   GLN A 375       1.556  -1.590  20.176  1.00  0.88           N  
ATOM   2883  CA  GLN A 375       2.225  -0.737  19.198  1.00  0.88           C  
ATOM   2884  C   GLN A 375       2.871   0.470  19.872  1.00  0.88           C  
ATOM   2885  CB  GLN A 375       1.238  -0.273  18.126  1.00  0.87           C  
ATOM   2886  O   GLN A 375       2.404   0.928  20.917  1.00  0.87           O  
ATOM   2887  CG  GLN A 375       0.753  -1.391  17.212  1.00  0.82           C  
ATOM   2888  CD  GLN A 375      -0.034  -0.876  16.022  1.00  0.79           C  
ATOM   2889  NE2 GLN A 375       0.252  -1.416  14.842  1.00  0.75           N  
ATOM   2890  OE1 GLN A 375      -0.894   0.000  16.161  1.00  0.77           O  
ATOM   2891  N   GLU A 376       3.904   0.883  19.263  1.00  0.89           N  
ATOM   2892  CA  GLU A 376       4.543   2.163  19.550  1.00  0.89           C  
ATOM   2893  C   GLU A 376       4.057   3.250  18.595  1.00  0.90           C  
ATOM   2894  CB  GLU A 376       6.066   2.034  19.468  1.00  0.88           C  
ATOM   2895  O   GLU A 376       4.094   3.073  17.375  1.00  0.89           O  
ATOM   2896  CG  GLU A 376       6.812   3.316  19.811  1.00  0.84           C  
ATOM   2897  CD  GLU A 376       8.319   3.130  19.891  1.00  0.82           C  
ATOM   2898  OE1 GLU A 376       8.935   2.724  18.879  1.00  0.80           O  
ATOM   2899  OE2 GLU A 376       8.888   3.392  20.974  1.00  0.77           O  
ATOM   2900  N   HIS A 377       3.646   4.335  19.189  1.00  0.90           N  
ATOM   2901  CA  HIS A 377       3.306   5.561  18.476  1.00  0.90           C  
ATOM   2902  C   HIS A 377       4.320   6.663  18.760  1.00  0.90           C  
ATOM   2903  CB  HIS A 377       1.900   6.030  18.858  1.00  0.90           C  
ATOM   2904  O   HIS A 377       4.584   6.986  19.920  1.00  0.89           O  
ATOM   2905  CG  HIS A 377       0.867   4.951  18.786  1.00  0.89           C  
ATOM   2906  CD2 HIS A 377       0.338   4.161  19.750  1.00  0.88           C  
ATOM   2907  ND1 HIS A 377       0.260   4.580  17.606  1.00  0.88           N  
ATOM   2908  CE1 HIS A 377      -0.602   3.606  17.848  1.00  0.87           C  
ATOM   2909  NE2 HIS A 377      -0.574   3.334  19.142  1.00  0.87           N  
ATOM   2910  N   LEU A 378       4.928   7.178  17.687  1.00  0.90           N  
ATOM   2911  CA  LEU A 378       5.930   8.232  17.809  1.00  0.89           C  
ATOM   2912  C   LEU A 378       5.490   9.489  17.067  1.00  0.89           C  
ATOM   2913  CB  LEU A 378       7.280   7.752  17.270  1.00  0.88           C  
ATOM   2914  O   LEU A 378       5.010   9.410  15.934  1.00  0.88           O  
ATOM   2915  CG  LEU A 378       7.865   6.499  17.922  1.00  0.84           C  
ATOM   2916  CD1 LEU A 378       9.182   6.118  17.254  1.00  0.79           C  
ATOM   2917  CD2 LEU A 378       8.062   6.717  19.419  1.00  0.79           C  
ATOM   2918  N   LEU A 379       5.834  10.540  17.742  1.00  0.88           N  
ATOM   2919  CA  LEU A 379       5.691  11.880  17.182  1.00  0.87           C  
ATOM   2920  C   LEU A 379       6.927  12.725  17.474  1.00  0.87           C  
ATOM   2921  CB  LEU A 379       4.445  12.567  17.746  1.00  0.86           C  
ATOM   2922  O   LEU A 379       7.469  12.678  18.580  1.00  0.86           O  
ATOM   2923  CG  LEU A 379       4.255  14.038  17.374  1.00  0.78           C  
ATOM   2924  CD1 LEU A 379       3.857  14.168  15.908  1.00  0.70           C  
ATOM   2925  CD2 LEU A 379       3.211  14.688  18.277  1.00  0.71           C  
ATOM   2926  N   PHE A 380       7.154  13.525  16.525  1.00  0.85           N  
ATOM   2927  CA  PHE A 380       8.247  14.484  16.627  1.00  0.85           C  
ATOM   2928  C   PHE A 380       7.755  15.898  16.343  1.00  0.84           C  
ATOM   2929  CB  PHE A 380       9.378  14.117  15.660  1.00  0.84           C  
ATOM   2930  O   PHE A 380       7.014  16.122  15.384  1.00  0.83           O  
ATOM   2931  CG  PHE A 380       9.879  12.708  15.819  1.00  0.84           C  
ATOM   2932  CD1 PHE A 380      10.973  12.431  16.631  1.00  0.83           C  
ATOM   2933  CD2 PHE A 380       9.257  11.658  15.156  1.00  0.83           C  
ATOM   2934  CE1 PHE A 380      11.439  11.127  16.780  1.00  0.82           C  
ATOM   2935  CE2 PHE A 380       9.718  10.352  15.300  1.00  0.83           C  
ATOM   2936  CZ  PHE A 380      10.809  10.089  16.111  1.00  0.78           C  
ATOM   2937  N   THR A 381       8.199  16.850  17.190  1.00  0.83           N  
ATOM   2938  CA  THR A 381       7.998  18.252  16.844  1.00  0.83           C  
ATOM   2939  C   THR A 381       9.106  18.745  15.918  1.00  0.83           C  
ATOM   2940  CB  THR A 381       7.947  19.137  18.104  1.00  0.82           C  
ATOM   2941  O   THR A 381      10.234  18.252  15.974  1.00  0.82           O  
ATOM   2942  CG2 THR A 381       6.951  18.589  19.120  1.00  0.82           C  
ATOM   2943  OG1 THR A 381       9.248  19.180  18.703  1.00  0.83           O  
ATOM   2944  N   PRO A 382       8.853  19.779  15.088  1.00  0.79           N  
ATOM   2945  CA  PRO A 382       9.975  20.499  14.481  1.00  0.79           C  
ATOM   2946  C   PRO A 382      10.938  21.072  15.518  1.00  0.80           C  
ATOM   2947  CB  PRO A 382       9.290  21.618  13.693  1.00  0.78           C  
ATOM   2948  O   PRO A 382      10.548  21.310  16.664  1.00  0.79           O  
ATOM   2949  CG  PRO A 382       7.870  21.174  13.554  1.00  0.75           C  
ATOM   2950  CD  PRO A 382       7.500  20.372  14.768  1.00  0.74           C  
ATOM   2951  N   LEU A 383      12.148  21.231  15.005  1.00  0.80           N  
ATOM   2952  CA  LEU A 383      13.055  22.060  15.790  1.00  0.80           C  
ATOM   2953  C   LEU A 383      12.623  23.522  15.757  1.00  0.80           C  
ATOM   2954  CB  LEU A 383      14.489  21.927  15.269  1.00  0.79           C  
ATOM   2955  O   LEU A 383      12.411  24.087  14.681  1.00  0.79           O  
ATOM   2956  CG  LEU A 383      15.141  20.552  15.419  1.00  0.78           C  
ATOM   2957  CD1 LEU A 383      16.526  20.550  14.781  1.00  0.76           C  
ATOM   2958  CD2 LEU A 383      15.223  20.157  16.890  1.00  0.76           C  
ATOM   2959  N   PHE A 384      12.504  24.123  16.769  1.00  0.81           N  
ATOM   2960  CA  PHE A 384      12.234  25.556  16.807  1.00  0.80           C  
ATOM   2961  C   PHE A 384      13.335  26.294  17.558  1.00  0.81           C  
ATOM   2962  CB  PHE A 384      10.876  25.830  17.463  1.00  0.78           C  
ATOM   2963  O   PHE A 384      14.001  25.717  18.420  1.00  0.79           O  
ATOM   2964  CG  PHE A 384      10.791  25.378  18.895  1.00  0.74           C  
ATOM   2965  CD1 PHE A 384      10.475  24.061  19.206  1.00  0.70           C  
ATOM   2966  CD2 PHE A 384      11.028  26.271  19.933  1.00  0.71           C  
ATOM   2967  CE1 PHE A 384      10.396  23.640  20.531  1.00  0.65           C  
ATOM   2968  CE2 PHE A 384      10.951  25.857  21.260  1.00  0.66           C  
ATOM   2969  CZ  PHE A 384      10.633  24.542  21.557  1.00  0.62           C  
ATOM   2970  N   LYS A 385      13.539  27.471  17.153  1.00  0.81           N  
ATOM   2971  CA  LYS A 385      14.532  28.373  17.729  1.00  0.81           C  
ATOM   2972  C   LYS A 385      14.007  29.025  19.005  1.00  0.81           C  
ATOM   2973  CB  LYS A 385      14.933  29.448  16.718  1.00  0.79           C  
ATOM   2974  O   LYS A 385      12.957  29.670  18.992  1.00  0.80           O  
ATOM   2975  CG  LYS A 385      16.105  30.310  17.163  1.00  0.77           C  
ATOM   2976  CD  LYS A 385      16.456  31.359  16.116  1.00  0.76           C  
ATOM   2977  CE  LYS A 385      17.587  32.264  16.587  1.00  0.69           C  
ATOM   2978  NZ  LYS A 385      17.798  33.415  15.660  1.00  0.66           N  
ATOM   2979  N   ALA A 386      14.807  28.903  20.097  1.00  0.83           N  
ATOM   2980  CA  ALA A 386      14.597  29.563  21.383  1.00  0.82           C  
ATOM   2981  C   ALA A 386      15.927  29.939  22.030  1.00  0.83           C  
ATOM   2982  CB  ALA A 386      13.790  28.665  22.317  1.00  0.81           C  
ATOM   2983  O   ALA A 386      16.450  29.198  22.866  1.00  0.80           O  
ATOM   2984  N   ASP A 387      16.459  31.122  21.599  1.00  0.82           N  
ATOM   2985  CA  ASP A 387      17.805  31.554  21.965  1.00  0.83           C  
ATOM   2986  C   ASP A 387      17.889  31.887  23.453  1.00  0.83           C  
ATOM   2987  CB  ASP A 387      18.226  32.765  21.130  1.00  0.80           C  
ATOM   2988  O   ASP A 387      17.272  32.850  23.914  1.00  0.81           O  
ATOM   2989  CG  ASP A 387      18.455  32.426  19.667  1.00  0.77           C  
ATOM   2990  OD1 ASP A 387      19.102  31.397  19.374  1.00  0.76           O  
ATOM   2991  OD2 ASP A 387      17.987  33.196  18.801  1.00  0.75           O  
ATOM   2992  N   ASN A 388      18.619  31.053  24.278  1.00  0.87           N  
ATOM   2993  CA  ASN A 388      18.912  31.129  25.706  1.00  0.87           C  
ATOM   2994  C   ASN A 388      17.634  31.143  26.540  1.00  0.86           C  
ATOM   2995  CB  ASN A 388      19.762  32.363  26.014  1.00  0.85           C  
ATOM   2996  O   ASN A 388      17.588  31.770  27.600  1.00  0.84           O  
ATOM   2997  CG  ASN A 388      21.151  32.281  25.412  1.00  0.82           C  
ATOM   2998  ND2 ASN A 388      21.541  33.316  24.678  1.00  0.81           N  
ATOM   2999  OD1 ASN A 388      21.867  31.295  25.606  1.00  0.80           O  
ATOM   3000  N   ALA A 389      16.643  30.453  26.036  1.00  0.88           N  
ATOM   3001  CA  ALA A 389      15.361  30.382  26.733  1.00  0.88           C  
ATOM   3002  C   ALA A 389      15.356  29.253  27.759  1.00  0.89           C  
ATOM   3003  CB  ALA A 389      14.222  30.195  25.734  1.00  0.87           C  
ATOM   3004  O   ALA A 389      16.153  28.316  27.665  1.00  0.88           O  
ATOM   3005  N   ARG A 390      14.539  29.338  28.716  1.00  0.89           N  
ATOM   3006  CA  ARG A 390      14.166  28.249  29.612  1.00  0.89           C  
ATOM   3007  C   ARG A 390      12.774  27.720  29.281  1.00  0.89           C  
ATOM   3008  CB  ARG A 390      14.217  28.711  31.070  1.00  0.87           C  
ATOM   3009  O   ARG A 390      11.794  28.467  29.320  1.00  0.88           O  
ATOM   3010  CG  ARG A 390      14.007  27.592  32.078  1.00  0.82           C  
ATOM   3011  CD  ARG A 390      14.169  28.084  33.509  1.00  0.79           C  
ATOM   3012  NE  ARG A 390      14.044  26.994  34.472  1.00  0.75           N  
ATOM   3013  NH1 ARG A 390      14.438  28.311  36.328  1.00  0.68           N  
ATOM   3014  NH2 ARG A 390      14.041  26.067  36.574  1.00  0.64           N  
ATOM   3015  CZ  ARG A 390      14.175  27.126  35.789  1.00  0.73           C  
ATOM   3016  N   CYS A 391      12.688  26.423  28.974  1.00  0.86           N  
ATOM   3017  CA  CYS A 391      11.415  25.722  28.847  1.00  0.87           C  
ATOM   3018  C   CYS A 391      10.903  25.270  30.209  1.00  0.87           C  
ATOM   3019  CB  CYS A 391      11.558  24.516  27.919  1.00  0.84           C  
ATOM   3020  O   CYS A 391      11.471  24.363  30.821  1.00  0.85           O  
ATOM   3021  SG  CYS A 391       9.997  23.678  27.569  1.00  0.84           S  
ATOM   3022  N   PHE A 392       9.770  25.915  30.792  1.00  0.87           N  
ATOM   3023  CA  PHE A 392       9.182  25.626  32.094  1.00  0.88           C  
ATOM   3024  C   PHE A 392       8.366  24.340  32.047  1.00  0.88           C  
ATOM   3025  CB  PHE A 392       8.301  26.790  32.558  1.00  0.85           C  
ATOM   3026  O   PHE A 392       8.569  23.439  32.864  1.00  0.86           O  
ATOM   3027  CG  PHE A 392       9.058  27.882  33.264  1.00  0.77           C  
ATOM   3028  CD1 PHE A 392       9.324  27.795  34.625  1.00  0.71           C  
ATOM   3029  CD2 PHE A 392       9.505  28.996  32.566  1.00  0.73           C  
ATOM   3030  CE1 PHE A 392      10.026  28.804  35.281  1.00  0.68           C  
ATOM   3031  CE2 PHE A 392      10.207  30.009  33.215  1.00  0.69           C  
ATOM   3032  CZ  PHE A 392      10.465  29.911  34.572  1.00  0.68           C  
ATOM   3033  N   ASP A 393       7.498  24.408  31.027  1.00  0.89           N  
ATOM   3034  CA  ASP A 393       6.678  23.210  30.873  1.00  0.89           C  
ATOM   3035  C   ASP A 393       6.330  22.967  29.407  1.00  0.90           C  
ATOM   3036  CB  ASP A 393       5.400  23.324  31.706  1.00  0.86           C  
ATOM   3037  O   ASP A 393       6.362  23.894  28.594  1.00  0.89           O  
ATOM   3038  CG  ASP A 393       4.587  24.564  31.378  1.00  0.78           C  
ATOM   3039  OD1 ASP A 393       4.179  24.735  30.209  1.00  0.73           O  
ATOM   3040  OD2 ASP A 393       4.356  25.380  32.297  1.00  0.76           O  
ATOM   3041  N   LEU A 394       6.092  21.780  29.041  1.00  0.89           N  
ATOM   3042  CA  LEU A 394       5.428  21.294  27.836  1.00  0.89           C  
ATOM   3043  C   LEU A 394       4.105  20.617  28.180  1.00  0.89           C  
ATOM   3044  CB  LEU A 394       6.333  20.317  27.082  1.00  0.88           C  
ATOM   3045  O   LEU A 394       4.067  19.704  29.008  1.00  0.88           O  
ATOM   3046  CG  LEU A 394       5.805  19.797  25.744  1.00  0.86           C  
ATOM   3047  CD1 LEU A 394       6.948  19.636  24.748  1.00  0.82           C  
ATOM   3048  CD2 LEU A 394       5.067  18.477  25.937  1.00  0.83           C  
ATOM   3049  N   GLU A 395       3.118  21.085  27.517  1.00  0.88           N  
ATOM   3050  CA  GLU A 395       1.770  20.542  27.650  1.00  0.88           C  
ATOM   3051  C   GLU A 395       1.310  19.880  26.355  1.00  0.88           C  
ATOM   3052  CB  GLU A 395       0.785  21.642  28.057  1.00  0.86           C  
ATOM   3053  O   GLU A 395       1.463  20.449  25.272  1.00  0.87           O  
ATOM   3054  CG  GLU A 395      -0.627  21.138  28.316  1.00  0.82           C  
ATOM   3055  CD  GLU A 395      -1.562  22.216  28.841  1.00  0.80           C  
ATOM   3056  OE1 GLU A 395      -1.181  22.942  29.787  1.00  0.79           O  
ATOM   3057  OE2 GLU A 395      -2.685  22.334  28.302  1.00  0.76           O  
ATOM   3058  N   VAL A 396       0.694  18.657  26.482  1.00  0.87           N  
ATOM   3059  CA  VAL A 396       0.064  17.933  25.383  1.00  0.87           C  
ATOM   3060  C   VAL A 396      -1.326  17.462  25.803  1.00  0.86           C  
ATOM   3061  CB  VAL A 396       0.921  16.729  24.932  1.00  0.85           C  
ATOM   3062  O   VAL A 396      -1.499  16.913  26.894  1.00  0.85           O  
ATOM   3063  CG1 VAL A 396       0.233  15.972  23.797  1.00  0.79           C  
ATOM   3064  CG2 VAL A 396       2.311  17.196  24.502  1.00  0.79           C  
ATOM   3065  N   GLU A 397      -2.281  17.687  25.008  1.00  0.84           N  
ATOM   3066  CA  GLU A 397      -3.586  17.056  25.182  1.00  0.84           C  
ATOM   3067  C   GLU A 397      -3.618  15.669  24.548  1.00  0.84           C  
ATOM   3068  CB  GLU A 397      -4.690  17.933  24.586  1.00  0.82           C  
ATOM   3069  O   GLU A 397      -3.347  15.520  23.354  1.00  0.83           O  
ATOM   3070  CG  GLU A 397      -4.825  19.293  25.255  1.00  0.78           C  
ATOM   3071  CD  GLU A 397      -5.889  20.173  24.618  1.00  0.76           C  
ATOM   3072  OE1 GLU A 397      -6.498  19.753  23.608  1.00  0.74           O  
ATOM   3073  OE2 GLU A 397      -6.114  21.291  25.132  1.00  0.70           O  
ATOM   3074  N   SER A 398      -3.860  14.672  25.356  1.00  0.83           N  
ATOM   3075  CA  SER A 398      -3.898  13.270  24.955  1.00  0.83           C  
ATOM   3076  C   SER A 398      -5.207  12.610  25.377  1.00  0.83           C  
ATOM   3077  CB  SER A 398      -2.716  12.508  25.556  1.00  0.82           C  
ATOM   3078  O   SER A 398      -5.649  12.770  26.516  1.00  0.80           O  
ATOM   3079  OG  SER A 398      -2.717  11.158  25.124  1.00  0.80           O  
ATOM   3080  N   SER A 399      -5.821  11.921  24.465  1.00  0.82           N  
ATOM   3081  CA  SER A 399      -6.925  11.010  24.750  1.00  0.82           C  
ATOM   3082  C   SER A 399      -6.561   9.572  24.396  1.00  0.82           C  
ATOM   3083  CB  SER A 399      -8.180  11.431  23.983  1.00  0.80           C  
ATOM   3084  O   SER A 399      -6.091   9.300  23.289  1.00  0.79           O  
ATOM   3085  OG  SER A 399      -9.255  10.548  24.254  1.00  0.71           O  
ATOM   3086  N   THR A 400      -6.669   8.703  25.374  1.00  0.76           N  
ATOM   3087  CA  THR A 400      -6.519   7.266  25.173  1.00  0.75           C  
ATOM   3088  C   THR A 400      -7.842   6.545  25.417  1.00  0.74           C  
ATOM   3089  CB  THR A 400      -5.435   6.683  26.098  1.00  0.72           C  
ATOM   3090  O   THR A 400      -8.564   6.865  26.364  1.00  0.69           O  
ATOM   3091  CG2 THR A 400      -4.060   7.247  25.757  1.00  0.67           C  
ATOM   3092  OG1 THR A 400      -5.749   7.008  27.458  1.00  0.68           O  
ATOM   3093  N   GLY A 401      -8.422   5.869  24.410  1.00  0.62           N  
ATOM   3094  CA  GLY A 401      -9.758   5.359  24.149  1.00  0.60           C  
ATOM   3095  C   GLY A 401     -10.256   4.411  25.223  1.00  0.62           C  
ATOM   3096  O   GLY A 401     -11.459   4.332  25.480  1.00  0.58           O  
ATOM   3097  N   VAL A 402      -9.326   3.596  26.027  1.00  0.62           N  
ATOM   3098  CA  VAL A 402      -9.841   2.548  26.902  1.00  0.62           C  
ATOM   3099  C   VAL A 402      -8.902   2.359  28.091  1.00  0.62           C  
ATOM   3100  CB  VAL A 402     -10.019   1.213  26.145  1.00  0.57           C  
ATOM   3101  O   VAL A 402      -7.739   1.986  27.918  1.00  0.58           O  
ATOM   3102  CG1 VAL A 402     -11.187   0.416  26.723  1.00  0.51           C  
ATOM   3103  CG2 VAL A 402     -10.228   1.469  24.654  1.00  0.51           C  
ATOM   3104  N   ALA A 403      -9.344   2.691  29.376  1.00  0.58           N  
ATOM   3105  CA  ALA A 403      -8.687   2.740  30.679  1.00  0.57           C  
ATOM   3106  C   ALA A 403      -8.101   1.380  31.049  1.00  0.58           C  
ATOM   3107  CB  ALA A 403      -9.668   3.202  31.753  1.00  0.51           C  
ATOM   3108  O   ALA A 403      -7.505   1.224  32.118  1.00  0.55           O  
ATOM   3109  N   GLN A 404      -8.296   0.380  30.217  1.00  0.65           N  
ATOM   3110  CA  GLN A 404      -7.923  -0.966  30.638  1.00  0.64           C  
ATOM   3111  C   GLN A 404      -6.424  -1.198  30.475  1.00  0.65           C  
ATOM   3112  CB  GLN A 404      -8.706  -2.014  29.845  1.00  0.60           C  
ATOM   3113  O   GLN A 404      -5.881  -2.173  30.999  1.00  0.62           O  
ATOM   3114  CG  GLN A 404     -10.199  -2.023  30.145  1.00  0.56           C  
ATOM   3115  CD  GLN A 404     -10.932  -3.150  29.441  1.00  0.57           C  
ATOM   3116  NE2 GLN A 404     -12.233  -3.257  29.689  1.00  0.45           N  
ATOM   3117  OE1 GLN A 404     -10.334  -3.917  28.680  1.00  0.58           O  
ATOM   3118  N   TYR A 405      -5.763  -0.354  29.811  1.00  0.67           N  
ATOM   3119  CA  TYR A 405      -4.351  -0.564  29.510  1.00  0.67           C  
ATOM   3120  C   TYR A 405      -3.487   0.499  30.179  1.00  0.68           C  
ATOM   3121  CB  TYR A 405      -4.116  -0.551  27.997  1.00  0.63           C  
ATOM   3122  O   TYR A 405      -3.924   1.638  30.361  1.00  0.64           O  
ATOM   3123  CG  TYR A 405      -4.908  -1.597  27.251  1.00  0.60           C  
ATOM   3124  CD1 TYR A 405      -4.631  -2.953  27.409  1.00  0.59           C  
ATOM   3125  CD2 TYR A 405      -5.934  -1.232  26.386  1.00  0.62           C  
ATOM   3126  CE1 TYR A 405      -5.357  -3.921  26.722  1.00  0.60           C  
ATOM   3127  CE2 TYR A 405      -6.667  -2.191  25.694  1.00  0.59           C  
ATOM   3128  OH  TYR A 405      -7.094  -4.484  25.187  1.00  0.53           O  
ATOM   3129  CZ  TYR A 405      -6.372  -3.531  25.869  1.00  0.58           C  
ATOM   3130  N   ALA A 406      -2.335   0.059  30.695  1.00  0.66           N  
ATOM   3131  CA  ALA A 406      -1.330   0.952  31.268  1.00  0.66           C  
ATOM   3132  C   ALA A 406      -0.661   1.792  30.184  1.00  0.68           C  
ATOM   3133  CB  ALA A 406      -0.284   0.150  32.038  1.00  0.58           C  
ATOM   3134  O   ALA A 406       0.476   1.519  29.792  1.00  0.63           O  
ATOM   3135  N   ASP A 407      -1.427   2.800  29.717  1.00  0.80           N  
ATOM   3136  CA  ASP A 407      -0.927   3.698  28.680  1.00  0.80           C  
ATOM   3137  C   ASP A 407       0.197   4.583  29.214  1.00  0.82           C  
ATOM   3138  CB  ASP A 407      -2.061   4.564  28.128  1.00  0.78           C  
ATOM   3139  O   ASP A 407       0.050   5.217  30.262  1.00  0.80           O  
ATOM   3140  CG  ASP A 407      -3.144   3.754  27.437  1.00  0.74           C  
ATOM   3141  OD1 ASP A 407      -2.867   2.619  26.994  1.00  0.73           O  
ATOM   3142  OD2 ASP A 407      -4.284   4.257  27.333  1.00  0.74           O  
ATOM   3143  N   ARG A 408       1.311   4.549  28.575  1.00  0.82           N  
ATOM   3144  CA  ARG A 408       2.484   5.326  28.962  1.00  0.83           C  
ATOM   3145  C   ARG A 408       2.848   6.342  27.884  1.00  0.84           C  
ATOM   3146  CB  ARG A 408       3.674   4.404  29.236  1.00  0.81           C  
ATOM   3147  O   ARG A 408       3.086   5.974  26.732  1.00  0.84           O  
ATOM   3148  CG  ARG A 408       3.461   3.454  30.404  1.00  0.79           C  
ATOM   3149  CD  ARG A 408       4.653   2.528  30.602  1.00  0.78           C  
ATOM   3150  NE  ARG A 408       4.419   1.572  31.681  1.00  0.71           N  
ATOM   3151  NH1 ARG A 408       6.269   0.272  31.209  1.00  0.69           N  
ATOM   3152  NH2 ARG A 408       4.886  -0.284  32.951  1.00  0.66           N  
ATOM   3153  CZ  ARG A 408       5.191   0.522  31.944  1.00  0.72           C  
ATOM   3154  N   LEU A 409       2.934   7.549  28.298  1.00  0.87           N  
ATOM   3155  CA  LEU A 409       3.419   8.647  27.469  1.00  0.88           C  
ATOM   3156  C   LEU A 409       4.825   9.064  27.887  1.00  0.89           C  
ATOM   3157  CB  LEU A 409       2.471   9.845  27.556  1.00  0.86           C  
ATOM   3158  O   LEU A 409       5.061   9.381  29.055  1.00  0.88           O  
ATOM   3159  CG  LEU A 409       2.819  11.051  26.682  1.00  0.82           C  
ATOM   3160  CD1 LEU A 409       2.807  10.658  25.208  1.00  0.77           C  
ATOM   3161  CD2 LEU A 409       1.849  12.199  26.942  1.00  0.77           C  
ATOM   3162  N   PHE A 410       5.731   9.063  26.954  1.00  0.89           N  
ATOM   3163  CA  PHE A 410       7.130   9.427  27.143  1.00  0.90           C  
ATOM   3164  C   PHE A 410       7.462  10.710  26.391  1.00  0.90           C  
ATOM   3165  CB  PHE A 410       8.050   8.293  26.679  1.00  0.90           C  
ATOM   3166  O   PHE A 410       7.024  10.900  25.254  1.00  0.90           O  
ATOM   3167  CG  PHE A 410       7.780   6.977  27.357  1.00  0.90           C  
ATOM   3168  CD1 PHE A 410       8.528   6.582  28.460  1.00  0.88           C  
ATOM   3169  CD2 PHE A 410       6.779   6.134  26.892  1.00  0.89           C  
ATOM   3170  CE1 PHE A 410       8.281   5.364  29.090  1.00  0.88           C  
ATOM   3171  CE2 PHE A 410       6.526   4.916  27.516  1.00  0.89           C  
ATOM   3172  CZ  PHE A 410       7.279   4.532  28.615  1.00  0.88           C  
ATOM   3173  N   LEU A 411       8.289  11.499  26.993  1.00  0.91           N  
ATOM   3174  CA  LEU A 411       8.842  12.713  26.403  1.00  0.92           C  
ATOM   3175  C   LEU A 411      10.367  12.688  26.437  1.00  0.92           C  
ATOM   3176  CB  LEU A 411       8.324  13.951  27.139  1.00  0.91           C  
ATOM   3177  O   LEU A 411      10.965  12.501  27.499  1.00  0.91           O  
ATOM   3178  CG  LEU A 411       8.809  15.304  26.615  1.00  0.91           C  
ATOM   3179  CD1 LEU A 411       8.145  15.625  25.281  1.00  0.89           C  
ATOM   3180  CD2 LEU A 411       8.532  16.403  27.635  1.00  0.89           C  
ATOM   3181  N   SER A 412      10.993  13.003  25.319  1.00  0.91           N  
ATOM   3182  CA  SER A 412      12.416  13.321  25.253  1.00  0.91           C  
ATOM   3183  C   SER A 412      12.666  14.562  24.402  1.00  0.91           C  
ATOM   3184  CB  SER A 412      13.204  12.139  24.688  1.00  0.90           C  
ATOM   3185  O   SER A 412      11.880  14.874  23.505  1.00  0.90           O  
ATOM   3186  OG  SER A 412      12.707  11.765  23.414  1.00  0.84           O  
ATOM   3187  N   ALA A 413      13.689  15.263  24.716  1.00  0.89           N  
ATOM   3188  CA  ALA A 413      14.055  16.494  24.022  1.00  0.89           C  
ATOM   3189  C   ALA A 413      15.357  16.320  23.245  1.00  0.89           C  
ATOM   3190  CB  ALA A 413      14.182  17.647  25.015  1.00  0.89           C  
ATOM   3191  O   ALA A 413      16.231  15.550  23.651  1.00  0.88           O  
ATOM   3192  N   THR A 414      15.510  17.035  22.186  1.00  0.87           N  
ATOM   3193  CA  THR A 414      16.711  17.095  21.360  1.00  0.87           C  
ATOM   3194  C   THR A 414      17.079  18.542  21.045  1.00  0.87           C  
ATOM   3195  CB  THR A 414      16.526  16.312  20.047  1.00  0.86           C  
ATOM   3196  O   THR A 414      16.209  19.414  21.000  1.00  0.86           O  
ATOM   3197  CG2 THR A 414      15.422  16.925  19.192  1.00  0.85           C  
ATOM   3198  OG1 THR A 414      17.754  16.333  19.308  1.00  0.86           O  
ATOM   3199  N   THR A 415      18.389  18.771  20.790  1.00  0.84           N  
ATOM   3200  CA  THR A 415      18.890  20.093  20.432  1.00  0.84           C  
ATOM   3201  C   THR A 415      19.455  20.092  19.015  1.00  0.84           C  
ATOM   3202  CB  THR A 415      19.973  20.567  21.419  1.00  0.83           C  
ATOM   3203  O   THR A 415      19.840  21.140  18.493  1.00  0.82           O  
ATOM   3204  CG2 THR A 415      19.378  20.848  22.795  1.00  0.82           C  
ATOM   3205  OG1 THR A 415      20.976  19.551  21.543  1.00  0.84           O  
ATOM   3206  N   ASP A 416      19.534  18.873  18.454  1.00  0.82           N  
ATOM   3207  CA  ASP A 416      20.172  18.730  17.149  1.00  0.81           C  
ATOM   3208  C   ASP A 416      19.289  17.934  16.191  1.00  0.81           C  
ATOM   3209  CB  ASP A 416      21.537  18.054  17.290  1.00  0.80           C  
ATOM   3210  O   ASP A 416      19.594  17.826  15.001  1.00  0.80           O  
ATOM   3211  CG  ASP A 416      21.456  16.679  17.930  1.00  0.82           C  
ATOM   3212  OD1 ASP A 416      20.333  16.174  18.148  1.00  0.83           O  
ATOM   3213  OD2 ASP A 416      22.523  16.098  18.222  1.00  0.80           O  
ATOM   3214  N   GLY A 417      18.174  17.342  16.802  1.00  0.80           N  
ATOM   3215  CA  GLY A 417      17.250  16.508  16.049  1.00  0.80           C  
ATOM   3216  C   GLY A 417      17.727  15.075  15.899  1.00  0.80           C  
ATOM   3217  O   GLY A 417      17.005  14.228  15.369  1.00  0.78           O  
ATOM   3218  N   ILE A 418      18.972  14.731  16.231  1.00  0.80           N  
ATOM   3219  CA  ILE A 418      19.609  13.428  16.072  1.00  0.81           C  
ATOM   3220  C   ILE A 418      19.702  12.731  17.428  1.00  0.81           C  
ATOM   3221  CB  ILE A 418      21.012  13.558  15.439  1.00  0.80           C  
ATOM   3222  O   ILE A 418      19.251  11.593  17.580  1.00  0.81           O  
ATOM   3223  CG1 ILE A 418      20.918  14.237  14.067  1.00  0.80           C  
ATOM   3224  CG2 ILE A 418      21.683  12.186  15.326  1.00  0.79           C  
ATOM   3225  CD1 ILE A 418      22.268  14.553  13.439  1.00  0.77           C  
ATOM   3226  N   ASN A 419      20.241  13.419  18.426  1.00  0.85           N  
ATOM   3227  CA  ASN A 419      20.424  12.905  19.780  1.00  0.85           C  
ATOM   3228  C   ASN A 419      19.305  13.364  20.709  1.00  0.86           C  
ATOM   3229  CB  ASN A 419      21.785  13.331  20.336  1.00  0.85           C  
ATOM   3230  O   ASN A 419      19.152  14.560  20.961  1.00  0.85           O  
ATOM   3231  CG  ASN A 419      22.943  12.810  19.508  1.00  0.84           C  
ATOM   3232  ND2 ASN A 419      23.634  13.712  18.822  1.00  0.87           N  
ATOM   3233  OD1 ASN A 419      23.214  11.606  19.486  1.00  0.85           O  
ATOM   3234  N   TYR A 420      18.586  12.440  21.239  1.00  0.87           N  
ATOM   3235  CA  TYR A 420      17.518  12.686  22.201  1.00  0.88           C  
ATOM   3236  C   TYR A 420      17.982  12.384  23.621  1.00  0.88           C  
ATOM   3237  CB  TYR A 420      16.285  11.842  21.864  1.00  0.87           C  
ATOM   3238  O   TYR A 420      18.669  11.387  23.857  1.00  0.87           O  
ATOM   3239  CG  TYR A 420      15.510  12.348  20.672  1.00  0.86           C  
ATOM   3240  CD1 TYR A 420      14.407  13.183  20.838  1.00  0.84           C  
ATOM   3241  CD2 TYR A 420      15.877  11.993  19.379  1.00  0.85           C  
ATOM   3242  CE1 TYR A 420      13.688  13.651  19.743  1.00  0.84           C  
ATOM   3243  CE2 TYR A 420      15.165  12.455  18.277  1.00  0.85           C  
ATOM   3244  OH  TYR A 420      13.366  13.743  17.381  1.00  0.73           O  
ATOM   3245  CZ  TYR A 420      14.074  13.283  18.469  1.00  0.82           C  
ATOM   3246  N   GLY A 421      17.651  13.247  24.523  1.00  0.89           N  
ATOM   3247  CA  GLY A 421      17.949  13.092  25.938  1.00  0.89           C  
ATOM   3248  C   GLY A 421      17.215  11.929  26.579  1.00  0.90           C  
ATOM   3249  O   GLY A 421      16.505  11.186  25.898  1.00  0.89           O  
ATOM   3250  N   ARG A 422      17.420  11.797  27.842  1.00  0.92           N  
ATOM   3251  CA  ARG A 422      16.709  10.791  28.624  1.00  0.92           C  
ATOM   3252  C   ARG A 422      15.201  11.007  28.554  1.00  0.92           C  
ATOM   3253  CB  ARG A 422      17.174  10.814  30.081  1.00  0.91           C  
ATOM   3254  O   ARG A 422      14.720  12.128  28.734  1.00  0.92           O  
ATOM   3255  CG  ARG A 422      16.553   9.728  30.944  1.00  0.88           C  
ATOM   3256  CD  ARG A 422      17.099   9.755  32.365  1.00  0.85           C  
ATOM   3257  NE  ARG A 422      16.436   8.770  33.216  1.00  0.85           N  
ATOM   3258  NH1 ARG A 422      17.616   9.319  35.124  1.00  0.80           N  
ATOM   3259  NH2 ARG A 422      16.034   7.661  35.186  1.00  0.76           N  
ATOM   3260  CZ  ARG A 422      16.697   8.586  34.507  1.00  0.82           C  
ATOM   3261  N   GLU A 423      14.378   9.941  28.344  1.00  0.92           N  
ATOM   3262  CA  GLU A 423      12.919   9.974  28.316  1.00  0.92           C  
ATOM   3263  C   GLU A 423      12.346  10.210  29.711  1.00  0.91           C  
ATOM   3264  CB  GLU A 423      12.363   8.673  27.732  1.00  0.90           C  
ATOM   3265  O   GLU A 423      12.803   9.610  30.686  1.00  0.90           O  
ATOM   3266  CG  GLU A 423      12.674   8.479  26.255  1.00  0.86           C  
ATOM   3267  CD  GLU A 423      11.949   7.292  25.640  1.00  0.83           C  
ATOM   3268  OE1 GLU A 423      11.759   6.269  26.337  1.00  0.84           O  
ATOM   3269  OE2 GLU A 423      11.569   7.386  24.452  1.00  0.84           O  
ATOM   3270  N   GLN A 424      11.434  11.096  29.797  1.00  0.90           N  
ATOM   3271  CA  GLN A 424      10.558  11.293  30.947  1.00  0.91           C  
ATOM   3272  C   GLN A 424       9.197  10.641  30.720  1.00  0.90           C  
ATOM   3273  CB  GLN A 424      10.384  12.784  31.240  1.00  0.89           C  
ATOM   3274  O   GLN A 424       8.496  10.973  29.762  1.00  0.89           O  
ATOM   3275  CG  GLN A 424      11.685  13.501  31.574  1.00  0.85           C  
ATOM   3276  CD  GLN A 424      11.471  14.948  31.976  1.00  0.82           C  
ATOM   3277  NE2 GLN A 424      12.555  15.634  32.320  1.00  0.82           N  
ATOM   3278  OE1 GLN A 424      10.341  15.446  31.975  1.00  0.83           O  
ATOM   3279  N   MET A 425       8.820   9.743  31.595  1.00  0.88           N  
ATOM   3280  CA  MET A 425       7.577   8.985  31.489  1.00  0.88           C  
ATOM   3281  C   MET A 425       6.499   9.579  32.390  1.00  0.87           C  
ATOM   3282  CB  MET A 425       7.810   7.517  31.850  1.00  0.85           C  
ATOM   3283  O   MET A 425       6.772   9.945  33.534  1.00  0.84           O  
ATOM   3284  CG  MET A 425       6.600   6.628  31.612  1.00  0.79           C  
ATOM   3285  SD  MET A 425       6.725   5.020  32.487  1.00  0.79           S  
ATOM   3286  CE  MET A 425       6.598   5.582  34.208  1.00  0.68           C  
ATOM   3287  N   ILE A 426       5.307   9.662  31.884  1.00  0.84           N  
ATOM   3288  CA  ILE A 426       4.080   9.920  32.629  1.00  0.84           C  
ATOM   3289  C   ILE A 426       3.059   8.823  32.337  1.00  0.83           C  
ATOM   3290  CB  ILE A 426       3.490  11.306  32.286  1.00  0.82           C  
ATOM   3291  O   ILE A 426       2.825   8.477  31.176  1.00  0.80           O  
ATOM   3292  CG1 ILE A 426       4.449  12.418  32.728  1.00  0.81           C  
ATOM   3293  CG2 ILE A 426       2.113  11.482  32.932  1.00  0.80           C  
ATOM   3294  CD1 ILE A 426       3.953  13.823  32.414  1.00  0.78           C  
ATOM   3295  N   GLU A 427       2.455   8.333  33.369  1.00  0.80           N  
ATOM   3296  CA  GLU A 427       1.356   7.378  33.258  1.00  0.80           C  
ATOM   3297  C   GLU A 427       0.026   8.092  33.033  1.00  0.79           C  
ATOM   3298  CB  GLU A 427       1.277   6.501  34.510  1.00  0.77           C  
ATOM   3299  O   GLU A 427      -0.249   9.116  33.662  1.00  0.75           O  
ATOM   3300  CG  GLU A 427       2.482   5.591  34.700  1.00  0.72           C  
ATOM   3301  CD  GLU A 427       2.357   4.674  35.907  1.00  0.70           C  
ATOM   3302  OE1 GLU A 427       1.414   4.854  36.711  1.00  0.68           O  
ATOM   3303  OE2 GLU A 427       3.209   3.769  36.050  1.00  0.64           O  
ATOM   3304  N   GLN A 428      -0.832   7.569  32.158  1.00  0.76           N  
ATOM   3305  CA  GLN A 428      -2.112   8.172  31.799  1.00  0.75           C  
ATOM   3306  C   GLN A 428      -3.272   7.441  32.469  1.00  0.74           C  
ATOM   3307  CB  GLN A 428      -2.298   8.174  30.281  1.00  0.72           C  
ATOM   3308  O   GLN A 428      -4.426   7.856  32.347  1.00  0.68           O  
ATOM   3309  CG  GLN A 428      -1.305   9.059  29.540  1.00  0.69           C  
ATOM   3310  CD  GLN A 428      -1.769   9.418  28.141  1.00  0.68           C  
ATOM   3311  NE2 GLN A 428      -1.414  10.616  27.689  1.00  0.62           N  
ATOM   3312  OE1 GLN A 428      -2.440   8.626  27.473  1.00  0.67           O  
ATOM   3313  N   ASN A 429      -3.095   6.414  33.308  1.00  0.66           N  
ATOM   3314  CA  ASN A 429      -3.998   5.348  33.729  1.00  0.65           C  
ATOM   3315  C   ASN A 429      -4.879   5.788  34.895  1.00  0.66           C  
ATOM   3316  CB  ASN A 429      -3.209   4.092  34.105  1.00  0.59           C  
ATOM   3317  O   ASN A 429      -5.064   5.039  35.856  1.00  0.61           O  
ATOM   3318  CG  ASN A 429      -2.551   3.436  32.907  1.00  0.54           C  
ATOM   3319  ND2 ASN A 429      -1.500   2.664  33.156  1.00  0.48           N  
ATOM   3320  OD1 ASN A 429      -2.984   3.622  31.766  1.00  0.54           O  
ATOM   3321  N   GLU A 430      -5.639   6.820  34.834  1.00  0.65           N  
ATOM   3322  CA  GLU A 430      -6.719   6.909  35.812  1.00  0.65           C  
ATOM   3323  C   GLU A 430      -8.010   6.306  35.266  1.00  0.65           C  
ATOM   3324  CB  GLU A 430      -6.951   8.364  36.226  1.00  0.61           C  
ATOM   3325  O   GLU A 430      -8.432   6.633  34.155  1.00  0.63           O  
ATOM   3326  CG  GLU A 430      -5.811   8.962  37.038  1.00  0.58           C  
ATOM   3327  CD  GLU A 430      -6.079  10.391  37.486  1.00  0.58           C  
ATOM   3328  OE1 GLU A 430      -7.176  10.921  37.200  1.00  0.59           O  
ATOM   3329  OE2 GLU A 430      -5.183  10.984  38.128  1.00  0.53           O  
ATOM   3330  N   PRO A 431      -8.481   5.186  35.826  1.00  0.63           N  
ATOM   3331  CA  PRO A 431      -9.809   4.727  35.412  1.00  0.62           C  
ATOM   3332  C   PRO A 431     -10.788   5.878  35.189  1.00  0.63           C  
ATOM   3333  CB  PRO A 431     -10.258   3.846  36.581  1.00  0.59           C  
ATOM   3334  O   PRO A 431     -10.916   6.758  36.044  1.00  0.61           O  
ATOM   3335  CG  PRO A 431      -9.011   3.583  37.362  1.00  0.56           C  
ATOM   3336  CD  PRO A 431      -8.032   4.688  37.084  1.00  0.57           C  
ATOM   3337  N   PHE A 432     -11.347   5.934  33.993  1.00  0.64           N  
ATOM   3338  CA  PHE A 432     -12.443   6.790  33.554  1.00  0.64           C  
ATOM   3339  C   PHE A 432     -11.929   8.169  33.160  1.00  0.65           C  
ATOM   3340  CB  PHE A 432     -13.500   6.918  34.655  1.00  0.59           C  
ATOM   3341  O   PHE A 432     -12.717   9.091  32.941  1.00  0.62           O  
ATOM   3342  CG  PHE A 432     -13.948   5.599  35.224  1.00  0.54           C  
ATOM   3343  CD1 PHE A 432     -14.701   4.716  34.459  1.00  0.48           C  
ATOM   3344  CD2 PHE A 432     -13.616   5.241  36.524  1.00  0.51           C  
ATOM   3345  CE1 PHE A 432     -15.117   3.494  34.983  1.00  0.49           C  
ATOM   3346  CE2 PHE A 432     -14.028   4.022  37.055  1.00  0.52           C  
ATOM   3347  CZ  PHE A 432     -14.779   3.150  36.282  1.00  0.43           C  
ATOM   3348  N   VAL A 433     -10.719   8.418  33.134  1.00  0.67           N  
ATOM   3349  CA  VAL A 433     -10.188   9.663  32.590  1.00  0.66           C  
ATOM   3350  C   VAL A 433      -9.619   9.417  31.194  1.00  0.67           C  
ATOM   3351  CB  VAL A 433      -9.103  10.267  33.509  1.00  0.62           C  
ATOM   3352  O   VAL A 433      -8.571   8.784  31.047  1.00  0.62           O  
ATOM   3353  CG1 VAL A 433      -8.627  11.615  32.970  1.00  0.58           C  
ATOM   3354  CG2 VAL A 433      -9.633  10.414  34.934  1.00  0.58           C  
ATOM   3355  N   TYR A 434     -10.347   9.989  30.097  1.00  0.65           N  
ATOM   3356  CA  TYR A 434     -10.009   9.775  28.694  1.00  0.64           C  
ATOM   3357  C   TYR A 434      -9.157  10.919  28.158  1.00  0.65           C  
ATOM   3358  CB  TYR A 434     -11.280   9.631  27.851  1.00  0.60           C  
ATOM   3359  O   TYR A 434      -8.181  10.691  27.440  1.00  0.62           O  
ATOM   3360  CG  TYR A 434     -12.156   8.474  28.266  1.00  0.56           C  
ATOM   3361  CD1 TYR A 434     -11.887   7.180  27.827  1.00  0.52           C  
ATOM   3362  CD2 TYR A 434     -13.254   8.673  29.096  1.00  0.53           C  
ATOM   3363  CE1 TYR A 434     -12.693   6.110  28.205  1.00  0.50           C  
ATOM   3364  CE2 TYR A 434     -14.067   7.611  29.480  1.00  0.50           C  
ATOM   3365  OH  TYR A 434     -14.579   5.281  29.408  1.00  0.44           O  
ATOM   3366  CZ  TYR A 434     -13.778   6.336  29.031  1.00  0.51           C  
ATOM   3367  N   ASP A 435      -9.518  12.078  28.484  1.00  0.66           N  
ATOM   3368  CA  ASP A 435      -8.833  13.308  28.099  1.00  0.65           C  
ATOM   3369  C   ASP A 435      -7.974  13.839  29.245  1.00  0.68           C  
ATOM   3370  CB  ASP A 435      -9.844  14.371  27.663  1.00  0.59           C  
ATOM   3371  O   ASP A 435      -8.469  14.044  30.355  1.00  0.63           O  
ATOM   3372  CG  ASP A 435     -10.595  13.992  26.399  1.00  0.53           C  
ATOM   3373  OD1 ASP A 435     -10.022  13.292  25.536  1.00  0.57           O  
ATOM   3374  OD2 ASP A 435     -11.769  14.399  26.263  1.00  0.58           O  
ATOM   3375  N   LYS A 436      -6.693  13.912  28.844  1.00  0.75           N  
ATOM   3376  CA  LYS A 436      -5.732  14.398  29.829  1.00  0.74           C  
ATOM   3377  C   LYS A 436      -4.822  15.466  29.229  1.00  0.77           C  
ATOM   3378  CB  LYS A 436      -4.893  13.242  30.376  1.00  0.70           C  
ATOM   3379  O   LYS A 436      -4.234  15.262  28.165  1.00  0.73           O  
ATOM   3380  CG  LYS A 436      -5.653  12.316  31.314  1.00  0.64           C  
ATOM   3381  CD  LYS A 436      -4.722  11.315  31.986  1.00  0.62           C  
ATOM   3382  CE  LYS A 436      -5.486  10.363  32.897  1.00  0.49           C  
ATOM   3383  NZ  LYS A 436      -4.573   9.404  33.587  1.00  0.43           N  
ATOM   3384  N   ARG A 437      -4.828  16.466  29.833  1.00  0.83           N  
ATOM   3385  CA  ARG A 437      -3.715  17.399  29.692  1.00  0.83           C  
ATOM   3386  C   ARG A 437      -2.490  16.910  30.457  1.00  0.83           C  
ATOM   3387  CB  ARG A 437      -4.117  18.793  30.180  1.00  0.81           C  
ATOM   3388  O   ARG A 437      -2.496  16.873  31.689  1.00  0.82           O  
ATOM   3389  CG  ARG A 437      -5.157  19.475  29.307  1.00  0.77           C  
ATOM   3390  CD  ARG A 437      -5.480  20.877  29.806  1.00  0.75           C  
ATOM   3391  NE  ARG A 437      -6.554  21.491  29.031  1.00  0.67           N  
ATOM   3392  NH1 ARG A 437      -6.376  23.563  30.036  1.00  0.58           N  
ATOM   3393  NH2 ARG A 437      -7.943  23.209  28.401  1.00  0.54           N  
ATOM   3394  CZ  ARG A 437      -6.955  22.753  29.158  1.00  0.68           C  
ATOM   3395  N   VAL A 438      -1.531  16.424  29.680  1.00  0.85           N  
ATOM   3396  CA  VAL A 438      -0.268  15.932  30.220  1.00  0.85           C  
ATOM   3397  C   VAL A 438       0.755  17.065  30.257  1.00  0.86           C  
ATOM   3398  CB  VAL A 438       0.279  14.747  29.393  1.00  0.84           C  
ATOM   3399  O   VAL A 438       1.050  17.677  29.228  1.00  0.85           O  
ATOM   3400  CG1 VAL A 438       1.560  14.197  30.020  1.00  0.81           C  
ATOM   3401  CG2 VAL A 438      -0.775  13.648  29.274  1.00  0.81           C  
ATOM   3402  N   LEU A 439       1.255  17.308  31.421  1.00  0.87           N  
ATOM   3403  CA  LEU A 439       2.162  18.425  31.666  1.00  0.87           C  
ATOM   3404  C   LEU A 439       3.524  17.927  32.138  1.00  0.88           C  
ATOM   3405  CB  LEU A 439       1.567  19.381  32.704  1.00  0.85           C  
ATOM   3406  O   LEU A 439       3.656  17.445  33.265  1.00  0.87           O  
ATOM   3407  CG  LEU A 439       2.370  20.650  32.995  1.00  0.80           C  
ATOM   3408  CD1 LEU A 439       2.357  21.575  31.782  1.00  0.75           C  
ATOM   3409  CD2 LEU A 439       1.816  21.363  34.224  1.00  0.75           C  
ATOM   3410  N   TRP A 440       4.589  18.175  31.362  1.00  0.89           N  
ATOM   3411  CA  TRP A 440       5.964  18.000  31.818  1.00  0.90           C  
ATOM   3412  C   TRP A 440       6.536  19.315  32.338  1.00  0.89           C  
ATOM   3413  CB  TRP A 440       6.842  17.460  30.686  1.00  0.89           C  
ATOM   3414  O   TRP A 440       6.674  20.281  31.584  1.00  0.87           O  
ATOM   3415  CG  TRP A 440       6.551  16.036  30.316  1.00  0.87           C  
ATOM   3416  CD1 TRP A 440       7.164  14.916  30.805  1.00  0.83           C  
ATOM   3417  CD2 TRP A 440       5.576  15.581  29.374  1.00  0.85           C  
ATOM   3418  CE2 TRP A 440       5.652  14.171  29.342  1.00  0.86           C  
ATOM   3419  CE3 TRP A 440       4.643  16.229  28.553  1.00  0.85           C  
ATOM   3420  NE1 TRP A 440       6.628  13.791  30.224  1.00  0.84           N  
ATOM   3421  CH2 TRP A 440       3.926  14.056  27.727  1.00  0.83           C  
ATOM   3422  CZ2 TRP A 440       4.829  13.397  28.520  1.00  0.84           C  
ATOM   3423  CZ3 TRP A 440       3.826  15.457  27.735  1.00  0.83           C  
ATOM   3424  N   LYS A 441       6.927  19.273  33.521  1.00  0.89           N  
ATOM   3425  CA  LYS A 441       7.530  20.428  34.179  1.00  0.89           C  
ATOM   3426  C   LYS A 441       9.053  20.377  34.093  1.00  0.88           C  
ATOM   3427  CB  LYS A 441       7.090  20.504  35.642  1.00  0.88           C  
ATOM   3428  O   LYS A 441       9.644  19.295  34.100  1.00  0.87           O  
ATOM   3429  CG  LYS A 441       5.597  20.734  35.827  1.00  0.87           C  
ATOM   3430  CD  LYS A 441       5.227  20.836  37.301  1.00  0.86           C  
ATOM   3431  CE  LYS A 441       3.729  21.036  37.490  1.00  0.83           C  
ATOM   3432  NZ  LYS A 441       3.342  20.998  38.932  1.00  0.82           N  
ATOM   3433  N   ARG A 442       9.675  21.528  33.992  1.00  0.87           N  
ATOM   3434  CA  ARG A 442      11.118  21.730  34.067  1.00  0.87           C  
ATOM   3435  C   ARG A 442      11.833  21.005  32.932  1.00  0.87           C  
ATOM   3436  CB  ARG A 442      11.658  21.252  35.417  1.00  0.85           C  
ATOM   3437  O   ARG A 442      12.816  20.297  33.162  1.00  0.84           O  
ATOM   3438  CG  ARG A 442      11.053  21.970  36.612  1.00  0.85           C  
ATOM   3439  CD  ARG A 442      11.651  21.484  37.925  1.00  0.83           C  
ATOM   3440  NE  ARG A 442      11.059  22.165  39.072  1.00  0.79           N  
ATOM   3441  NH1 ARG A 442      12.236  20.963  40.656  1.00  0.73           N  
ATOM   3442  NH2 ARG A 442      10.751  22.582  41.310  1.00  0.70           N  
ATOM   3443  CZ  ARG A 442      11.350  21.902  40.343  1.00  0.80           C  
ATOM   3444  N   VAL A 443      11.448  21.184  31.692  1.00  0.90           N  
ATOM   3445  CA  VAL A 443      11.963  20.528  30.495  1.00  0.89           C  
ATOM   3446  C   VAL A 443      13.430  20.897  30.293  1.00  0.88           C  
ATOM   3447  CB  VAL A 443      11.140  20.907  29.243  1.00  0.89           C  
ATOM   3448  O   VAL A 443      14.234  20.064  29.868  1.00  0.85           O  
ATOM   3449  CG1 VAL A 443      11.724  20.248  27.994  1.00  0.87           C  
ATOM   3450  CG2 VAL A 443       9.677  20.510  29.426  1.00  0.87           C  
ATOM   3451  N   GLY A 444      13.816  22.129  30.770  1.00  0.86           N  
ATOM   3452  CA  GLY A 444      15.233  22.453  30.804  1.00  0.87           C  
ATOM   3453  C   GLY A 444      15.562  23.766  30.118  1.00  0.87           C  
ATOM   3454  O   GLY A 444      14.670  24.571  29.848  1.00  0.86           O  
ATOM   3455  N   ARG A 445      16.874  24.045  30.031  1.00  0.89           N  
ATOM   3456  CA  ARG A 445      17.364  25.226  29.327  1.00  0.89           C  
ATOM   3457  C   ARG A 445      17.623  24.917  27.856  1.00  0.89           C  
ATOM   3458  CB  ARG A 445      18.642  25.753  29.984  1.00  0.87           C  
ATOM   3459  O   ARG A 445      18.284  23.929  27.530  1.00  0.88           O  
ATOM   3460  CG  ARG A 445      18.419  26.371  31.355  1.00  0.81           C  
ATOM   3461  CD  ARG A 445      19.700  26.969  31.919  1.00  0.79           C  
ATOM   3462  NE  ARG A 445      19.478  27.588  33.223  1.00  0.75           N  
ATOM   3463  NH1 ARG A 445      21.663  28.289  33.493  1.00  0.67           N  
ATOM   3464  NH2 ARG A 445      20.103  28.731  35.114  1.00  0.62           N  
ATOM   3465  CZ  ARG A 445      20.415  28.201  33.940  1.00  0.73           C  
ATOM   3466  N   ILE A 446      17.245  25.844  26.967  1.00  0.88           N  
ATOM   3467  CA  ILE A 446      17.423  25.813  25.519  1.00  0.88           C  
ATOM   3468  C   ILE A 446      18.523  26.792  25.114  1.00  0.88           C  
ATOM   3469  CB  ILE A 446      16.108  26.147  24.780  1.00  0.87           C  
ATOM   3470  O   ILE A 446      18.429  27.990  25.391  1.00  0.86           O  
ATOM   3471  CG1 ILE A 446      14.974  25.241  25.272  1.00  0.87           C  
ATOM   3472  CG2 ILE A 446      16.293  26.021  23.265  1.00  0.86           C  
ATOM   3473  CD1 ILE A 446      13.587  25.693  24.836  1.00  0.84           C  
ATOM   3474  N   ARG A 447      19.547  26.304  24.476  1.00  0.87           N  
ATOM   3475  CA  ARG A 447      20.634  27.167  24.025  1.00  0.87           C  
ATOM   3476  C   ARG A 447      20.273  27.863  22.717  1.00  0.87           C  
ATOM   3477  CB  ARG A 447      21.924  26.362  23.852  1.00  0.85           C  
ATOM   3478  O   ARG A 447      20.415  29.082  22.597  1.00  0.85           O  
ATOM   3479  CG  ARG A 447      22.561  25.929  25.163  1.00  0.81           C  
ATOM   3480  CD  ARG A 447      23.917  25.275  24.942  1.00  0.78           C  
ATOM   3481  NE  ARG A 447      24.584  24.977  26.206  1.00  0.72           N  
ATOM   3482  NH1 ARG A 447      26.470  24.063  25.233  1.00  0.68           N  
ATOM   3483  NH2 ARG A 447      26.295  24.182  27.515  1.00  0.63           N  
ATOM   3484  CZ  ARG A 447      25.782  24.408  26.315  1.00  0.72           C  
ATOM   3485  N   ARG A 448      19.811  27.115  21.794  1.00  0.85           N  
ATOM   3486  CA  ARG A 448      19.516  27.708  20.494  1.00  0.85           C  
ATOM   3487  C   ARG A 448      18.293  27.055  19.858  1.00  0.85           C  
ATOM   3488  CB  ARG A 448      20.721  27.585  19.560  1.00  0.83           C  
ATOM   3489  O   ARG A 448      17.354  27.743  19.454  1.00  0.83           O  
ATOM   3490  CG  ARG A 448      20.541  28.289  18.224  1.00  0.78           C  
ATOM   3491  CD  ARG A 448      21.795  28.201  17.366  1.00  0.76           C  
ATOM   3492  NE  ARG A 448      21.565  28.719  16.020  1.00  0.68           N  
ATOM   3493  NH1 ARG A 448      23.607  28.034  15.184  1.00  0.62           N  
ATOM   3494  NH2 ARG A 448      22.119  29.134  13.831  1.00  0.57           N  
ATOM   3495  CZ  ARG A 448      22.431  28.628  15.015  1.00  0.70           C  
ATOM   3496  N   LEU A 449      18.239  25.739  19.779  1.00  0.84           N  
ATOM   3497  CA  LEU A 449      17.185  24.920  19.190  1.00  0.84           C  
ATOM   3498  C   LEU A 449      16.700  23.866  20.180  1.00  0.85           C  
ATOM   3499  CB  LEU A 449      17.683  24.244  17.910  1.00  0.83           C  
ATOM   3500  O   LEU A 449      17.478  23.373  21.000  1.00  0.85           O  
ATOM   3501  CG  LEU A 449      18.145  25.174  16.787  1.00  0.81           C  
ATOM   3502  CD1 LEU A 449      18.762  24.367  15.650  1.00  0.79           C  
ATOM   3503  CD2 LEU A 449      16.981  26.020  16.281  1.00  0.79           C  
ATOM   3504  N   ILE A 450      15.411  23.582  20.035  1.00  0.86           N  
ATOM   3505  CA  ILE A 450      14.874  22.428  20.750  1.00  0.86           C  
ATOM   3506  C   ILE A 450      13.789  21.760  19.909  1.00  0.86           C  
ATOM   3507  CB  ILE A 450      14.310  22.831  22.131  1.00  0.85           C  
ATOM   3508  O   ILE A 450      13.025  22.438  19.218  1.00  0.85           O  
ATOM   3509  CG1 ILE A 450      13.989  21.584  22.961  1.00  0.86           C  
ATOM   3510  CG2 ILE A 450      13.070  23.717  21.970  1.00  0.86           C  
ATOM   3511  CD1 ILE A 450      13.821  21.857  24.450  1.00  0.85           C  
ATOM   3512  N   GLY A 451      13.713  20.481  19.899  1.00  0.86           N  
ATOM   3513  CA  GLY A 451      12.645  19.604  19.447  1.00  0.86           C  
ATOM   3514  C   GLY A 451      12.286  18.531  20.458  1.00  0.87           C  
ATOM   3515  O   GLY A 451      13.064  18.246  21.371  1.00  0.86           O  
ATOM   3516  N   PHE A 452      11.117  17.976  20.267  1.00  0.88           N  
ATOM   3517  CA  PHE A 452      10.609  16.959  21.181  1.00  0.88           C  
ATOM   3518  C   PHE A 452      10.203  15.702  20.420  1.00  0.88           C  
ATOM   3519  CB  PHE A 452       9.418  17.498  21.979  1.00  0.88           C  
ATOM   3520  O   PHE A 452       9.694  15.785  19.301  1.00  0.88           O  
ATOM   3521  CG  PHE A 452       9.738  18.719  22.797  1.00  0.88           C  
ATOM   3522  CD1 PHE A 452      10.377  18.602  24.025  1.00  0.87           C  
ATOM   3523  CD2 PHE A 452       9.399  19.985  22.339  1.00  0.87           C  
ATOM   3524  CE1 PHE A 452      10.675  19.730  24.786  1.00  0.87           C  
ATOM   3525  CE2 PHE A 452       9.693  21.118  23.093  1.00  0.87           C  
ATOM   3526  CZ  PHE A 452      10.330  20.988  24.316  1.00  0.86           C  
ATOM   3527  N   LYS A 453      10.479  14.595  21.047  1.00  0.89           N  
ATOM   3528  CA  LYS A 453       9.918  13.287  20.720  1.00  0.89           C  
ATOM   3529  C   LYS A 453       8.889  12.855  21.760  1.00  0.89           C  
ATOM   3530  CB  LYS A 453      11.026  12.239  20.612  1.00  0.88           C  
ATOM   3531  O   LYS A 453       9.211  12.725  22.943  1.00  0.89           O  
ATOM   3532  CG  LYS A 453      10.531  10.851  20.233  1.00  0.87           C  
ATOM   3533  CD  LYS A 453      11.684   9.865  20.094  1.00  0.86           C  
ATOM   3534  CE  LYS A 453      12.244   9.465  21.452  1.00  0.83           C  
ATOM   3535  NZ  LYS A 453      13.292   8.407  21.329  1.00  0.82           N  
ATOM   3536  N   LEU A 454       7.687  12.656  21.322  1.00  0.90           N  
ATOM   3537  CA  LEU A 454       6.620  12.020  22.087  1.00  0.90           C  
ATOM   3538  C   LEU A 454       6.438  10.568  21.661  1.00  0.90           C  
ATOM   3539  CB  LEU A 454       5.305  12.785  21.910  1.00  0.89           C  
ATOM   3540  O   LEU A 454       6.287  10.279  20.471  1.00  0.90           O  
ATOM   3541  CG  LEU A 454       5.281  14.222  22.434  1.00  0.83           C  
ATOM   3542  CD1 LEU A 454       4.135  14.999  21.796  1.00  0.77           C  
ATOM   3543  CD2 LEU A 454       5.162  14.235  23.954  1.00  0.77           C  
ATOM   3544  N   ARG A 455       6.493   9.729  22.581  1.00  0.90           N  
ATOM   3545  CA  ARG A 455       6.319   8.290  22.403  1.00  0.90           C  
ATOM   3546  C   ARG A 455       5.190   7.763  23.282  1.00  0.90           C  
ATOM   3547  CB  ARG A 455       7.620   7.549  22.720  1.00  0.89           C  
ATOM   3548  O   ARG A 455       5.190   7.976  24.496  1.00  0.89           O  
ATOM   3549  CG  ARG A 455       7.543   6.047  22.495  1.00  0.88           C  
ATOM   3550  CD  ARG A 455       8.912   5.390  22.598  1.00  0.88           C  
ATOM   3551  NE  ARG A 455       9.393   5.358  23.976  1.00  0.86           N  
ATOM   3552  NH1 ARG A 455      10.460   3.319  23.774  1.00  0.82           N  
ATOM   3553  NH2 ARG A 455      10.502   4.447  25.769  1.00  0.82           N  
ATOM   3554  CZ  ARG A 455      10.117   4.375  24.503  1.00  0.85           C  
ATOM   3555  N   VAL A 456       4.178   7.091  22.694  1.00  0.89           N  
ATOM   3556  CA  VAL A 456       3.082   6.425  23.389  1.00  0.89           C  
ATOM   3557  C   VAL A 456       3.145   4.921  23.130  1.00  0.89           C  
ATOM   3558  CB  VAL A 456       1.710   6.984  22.953  1.00  0.88           C  
ATOM   3559  O   VAL A 456       3.290   4.487  21.985  1.00  0.88           O  
ATOM   3560  CG1 VAL A 456       0.594   6.427  23.835  1.00  0.85           C  
ATOM   3561  CG2 VAL A 456       1.718   8.511  22.996  1.00  0.84           C  
ATOM   3562  N   ILE A 457       3.033   4.124  24.183  1.00  0.87           N  
ATOM   3563  CA  ILE A 457       2.918   2.672  24.105  1.00  0.87           C  
ATOM   3564  C   ILE A 457       1.583   2.227  24.697  1.00  0.87           C  
ATOM   3565  CB  ILE A 457       4.087   1.972  24.835  1.00  0.86           C  
ATOM   3566  O   ILE A 457       1.363   2.343  25.905  1.00  0.85           O  
ATOM   3567  CG1 ILE A 457       5.428   2.409  24.234  1.00  0.85           C  
ATOM   3568  CG2 ILE A 457       3.929   0.450  24.773  1.00  0.85           C  
ATOM   3569  CD1 ILE A 457       6.643   1.829  24.946  1.00  0.83           C  
ATOM   3570  N   THR A 458       0.730   1.670  23.792  1.00  0.86           N  
ATOM   3571  CA  THR A 458      -0.614   1.298  24.219  1.00  0.85           C  
ATOM   3572  C   THR A 458      -1.239   0.309  23.239  1.00  0.86           C  
ATOM   3573  CB  THR A 458      -1.521   2.535  24.352  1.00  0.85           C  
ATOM   3574  O   THR A 458      -0.737   0.128  22.127  1.00  0.85           O  
ATOM   3575  CG2 THR A 458      -1.661   3.261  23.018  1.00  0.81           C  
ATOM   3576  OG1 THR A 458      -2.820   2.123  24.797  1.00  0.81           O  
ATOM   3577  N   LYS A 459      -2.371  -0.309  23.663  1.00  0.86           N  
ATOM   3578  CA  LYS A 459      -3.254  -1.105  22.816  1.00  0.86           C  
ATOM   3579  C   LYS A 459      -4.507  -0.321  22.438  1.00  0.86           C  
ATOM   3580  CB  LYS A 459      -3.643  -2.406  23.519  1.00  0.85           C  
ATOM   3581  O   LYS A 459      -5.288  -0.758  21.590  1.00  0.84           O  
ATOM   3582  CG  LYS A 459      -2.485  -3.372  23.720  1.00  0.84           C  
ATOM   3583  CD  LYS A 459      -2.961  -4.712  24.265  1.00  0.82           C  
ATOM   3584  CE  LYS A 459      -1.814  -5.704  24.396  1.00  0.78           C  
ATOM   3585  NZ  LYS A 459      -2.301  -7.072  24.745  1.00  0.77           N  
ATOM   3586  N   SER A 460      -4.647   0.756  23.113  1.00  0.85           N  
ATOM   3587  CA  SER A 460      -5.811   1.613  22.913  1.00  0.85           C  
ATOM   3588  C   SER A 460      -5.563   2.634  21.808  1.00  0.86           C  
ATOM   3589  CB  SER A 460      -6.177   2.333  24.211  1.00  0.84           C  
ATOM   3590  O   SER A 460      -4.428   3.068  21.601  1.00  0.85           O  
ATOM   3591  OG  SER A 460      -6.486   1.402  25.234  1.00  0.78           O  
ATOM   3592  N   PRO A 461      -6.629   3.037  21.117  1.00  0.87           N  
ATOM   3593  CA  PRO A 461      -6.464   4.186  20.223  1.00  0.87           C  
ATOM   3594  C   PRO A 461      -5.965   5.432  20.951  1.00  0.87           C  
ATOM   3595  CB  PRO A 461      -7.874   4.406  19.668  1.00  0.86           C  
ATOM   3596  O   PRO A 461      -6.395   5.711  22.073  1.00  0.86           O  
ATOM   3597  CG  PRO A 461      -8.553   3.083  19.815  1.00  0.85           C  
ATOM   3598  CD  PRO A 461      -8.059   2.431  21.075  1.00  0.85           C  
ATOM   3599  N   VAL A 462      -5.095   6.142  20.316  1.00  0.87           N  
ATOM   3600  CA  VAL A 462      -4.485   7.356  20.849  1.00  0.87           C  
ATOM   3601  C   VAL A 462      -4.841   8.546  19.961  1.00  0.87           C  
ATOM   3602  CB  VAL A 462      -2.951   7.217  20.964  1.00  0.86           C  
ATOM   3603  O   VAL A 462      -4.699   8.481  18.737  1.00  0.87           O  
ATOM   3604  CG1 VAL A 462      -2.334   8.494  21.532  1.00  0.82           C  
ATOM   3605  CG2 VAL A 462      -2.588   6.013  21.831  1.00  0.81           C  
ATOM   3606  N   THR A 463      -5.258   9.586  20.608  1.00  0.86           N  
ATOM   3607  CA  THR A 463      -5.348  10.900  19.980  1.00  0.86           C  
ATOM   3608  C   THR A 463      -4.461  11.908  20.706  1.00  0.86           C  
ATOM   3609  CB  THR A 463      -6.801  11.411  19.960  1.00  0.84           C  
ATOM   3610  O   THR A 463      -4.498  12.003  21.934  1.00  0.85           O  
ATOM   3611  CG2 THR A 463      -6.904  12.744  19.227  1.00  0.78           C  
ATOM   3612  OG1 THR A 463      -7.631  10.449  19.298  1.00  0.80           O  
ATOM   3613  N   LEU A 464      -3.687  12.577  19.992  1.00  0.85           N  
ATOM   3614  CA  LEU A 464      -2.873  13.685  20.479  1.00  0.85           C  
ATOM   3615  C   LEU A 464      -3.284  14.994  19.812  1.00  0.84           C  
ATOM   3616  CB  LEU A 464      -1.388  13.413  20.224  1.00  0.84           C  
ATOM   3617  O   LEU A 464      -3.300  15.091  18.583  1.00  0.83           O  
ATOM   3618  CG  LEU A 464      -0.818  12.135  20.842  1.00  0.84           C  
ATOM   3619  CD1 LEU A 464       0.657  11.986  20.483  1.00  0.81           C  
ATOM   3620  CD2 LEU A 464      -1.007  12.141  22.355  1.00  0.82           C  
ATOM   3621  N   SER A 465      -3.692  15.876  20.647  1.00  0.80           N  
ATOM   3622  CA  SER A 465      -4.068  17.213  20.198  1.00  0.80           C  
ATOM   3623  C   SER A 465      -3.403  18.289  21.050  1.00  0.79           C  
ATOM   3624  CB  SER A 465      -5.587  17.385  20.237  1.00  0.78           C  
ATOM   3625  O   SER A 465      -2.834  17.991  22.102  1.00  0.76           O  
ATOM   3626  OG  SER A 465      -6.081  17.191  21.551  1.00  0.73           O  
ATOM   3627  N   GLY A 466      -3.317  19.499  20.587  1.00  0.77           N  
ATOM   3628  CA  GLY A 466      -2.909  20.656  21.367  1.00  0.77           C  
ATOM   3629  C   GLY A 466      -1.538  20.497  21.997  1.00  0.78           C  
ATOM   3630  O   GLY A 466      -1.359  20.773  23.185  1.00  0.74           O  
ATOM   3631  N   CYS A 467      -0.400  20.873  21.465  1.00  0.82           N  
ATOM   3632  CA  CYS A 467       0.937  20.903  22.047  1.00  0.82           C  
ATOM   3633  C   CYS A 467       1.413  22.338  22.245  1.00  0.82           C  
ATOM   3634  CB  CYS A 467       1.926  20.147  21.160  1.00  0.80           C  
ATOM   3635  O   CYS A 467       1.486  23.110  21.287  1.00  0.80           O  
ATOM   3636  SG  CYS A 467       3.582  20.009  21.868  1.00  0.82           S  
ATOM   3637  N   GLN A 468       1.649  22.708  23.467  1.00  0.86           N  
ATOM   3638  CA  GLN A 468       2.110  24.061  23.758  1.00  0.86           C  
ATOM   3639  C   GLN A 468       3.302  24.043  24.711  1.00  0.87           C  
ATOM   3640  CB  GLN A 468       0.977  24.899  24.351  1.00  0.84           C  
ATOM   3641  O   GLN A 468       3.413  23.155  25.558  1.00  0.87           O  
ATOM   3642  CG  GLN A 468       0.401  24.330  25.640  1.00  0.78           C  
ATOM   3643  CD  GLN A 468      -0.799  25.112  26.143  1.00  0.76           C  
ATOM   3644  NE2 GLN A 468      -1.291  24.748  27.322  1.00  0.70           N  
ATOM   3645  OE1 GLN A 468      -1.278  26.035  25.477  1.00  0.74           O  
ATOM   3646  N   ILE A 469       4.127  24.981  24.621  1.00  0.88           N  
ATOM   3647  CA  ILE A 469       5.304  25.150  25.466  1.00  0.88           C  
ATOM   3648  C   ILE A 469       5.281  26.534  26.112  1.00  0.88           C  
ATOM   3649  CB  ILE A 469       6.609  24.956  24.662  1.00  0.85           C  
ATOM   3650  O   ILE A 469       4.939  27.524  25.461  1.00  0.86           O  
ATOM   3651  CG1 ILE A 469       7.813  24.888  25.608  1.00  0.71           C  
ATOM   3652  CG2 ILE A 469       6.782  26.078  23.634  1.00  0.71           C  
ATOM   3653  CD1 ILE A 469       9.094  24.399  24.945  1.00  0.69           C  
ATOM   3654  N   ARG A 470       5.646  26.676  27.257  1.00  0.88           N  
ATOM   3655  CA  ARG A 470       5.865  27.934  27.963  1.00  0.89           C  
ATOM   3656  C   ARG A 470       7.355  28.213  28.136  1.00  0.88           C  
ATOM   3657  CB  ARG A 470       5.174  27.912  29.328  1.00  0.86           C  
ATOM   3658  O   ARG A 470       8.072  27.422  28.752  1.00  0.87           O  
ATOM   3659  CG  ARG A 470       3.657  27.868  29.250  1.00  0.80           C  
ATOM   3660  CD  ARG A 470       3.016  28.012  30.623  1.00  0.77           C  
ATOM   3661  NE  ARG A 470       3.200  26.811  31.432  1.00  0.73           N  
ATOM   3662  NH1 ARG A 470       2.076  27.631  33.277  1.00  0.62           N  
ATOM   3663  NH2 ARG A 470       2.972  25.521  33.319  1.00  0.57           N  
ATOM   3664  CZ  ARG A 470       2.749  26.657  32.674  1.00  0.71           C  
ATOM   3665  N   LEU A 471       7.784  29.352  27.637  1.00  0.87           N  
ATOM   3666  CA  LEU A 471       9.175  29.789  27.616  1.00  0.87           C  
ATOM   3667  C   LEU A 471       9.362  31.046  28.459  1.00  0.85           C  
ATOM   3668  CB  LEU A 471       9.634  30.051  26.179  1.00  0.85           C  
ATOM   3669  O   LEU A 471       8.476  31.902  28.511  1.00  0.82           O  
ATOM   3670  CG  LEU A 471       9.514  28.878  25.205  1.00  0.84           C  
ATOM   3671  CD1 LEU A 471       9.928  29.310  23.802  1.00  0.82           C  
ATOM   3672  CD2 LEU A 471      10.358  27.700  25.679  1.00  0.82           C  
ATOM   3673  N   GLU A 472      10.527  31.160  28.941  1.00  0.85           N  
ATOM   3674  CA  GLU A 472      11.107  32.372  29.511  1.00  0.84           C  
ATOM   3675  C   GLU A 472      12.435  32.716  28.842  1.00  0.82           C  
ATOM   3676  CB  GLU A 472      11.304  32.216  31.021  1.00  0.81           C  
ATOM   3677  O   GLU A 472      13.263  31.834  28.605  1.00  0.79           O  
ATOM   3678  CG  GLU A 472      11.686  33.508  31.729  1.00  0.75           C  
ATOM   3679  CD  GLU A 472      11.810  33.352  33.236  1.00  0.73           C  
ATOM   3680  OE1 GLU A 472      11.783  32.203  33.732  1.00  0.72           O  
ATOM   3681  OE2 GLU A 472      11.935  34.388  33.927  1.00  0.69           O  
TER    3682      GLU A 472
END
