# Supplementary material for: DepoScope: Accurate phage depolymerase annotation and domain delineation using large language models
Source: PLoS Comput Biol. 2024 Aug 5;20(8):e1011831. doi: 10.1371/journal.pcbi.1011831 (PMC11326577; doi:10.1371/journal.pcbi.1011831)
Supplement: S1 Data — (ZIP) [file pcbi.1011831.s003.zip › FN_FP_deposcope_032024/False_positives/NC_015208.1__YP_004286217.pdb]

PARENT N/A
ATOM      1  N   MET A   1      35.905  39.775  33.547  1.00  0.74           N  
ATOM      2  CA  MET A   1      35.446  38.693  32.680  1.00  0.78           C  
ATOM      3  C   MET A   1      34.111  39.045  32.032  1.00  0.79           C  
ATOM      4  CB  MET A   1      35.317  37.389  33.470  1.00  0.71           C  
ATOM      5  O   MET A   1      33.145  39.367  32.725  1.00  0.74           O  
ATOM      6  CG  MET A   1      36.644  36.836  33.961  1.00  0.67           C  
ATOM      7  SD  MET A   1      36.448  35.283  34.918  1.00  0.73           S  
ATOM      8  CE  MET A   1      38.146  35.059  35.516  1.00  0.66           C  
ATOM      9  N   PRO A   2      34.034  39.086  30.683  1.00  0.79           N  
ATOM     10  CA  PRO A   2      32.722  39.439  30.137  1.00  0.81           C  
ATOM     11  C   PRO A   2      31.664  38.372  30.407  1.00  0.84           C  
ATOM     12  CB  PRO A   2      32.989  39.576  28.636  1.00  0.77           C  
ATOM     13  O   PRO A   2      31.922  37.180  30.221  1.00  0.84           O  
ATOM     14  CG  PRO A   2      34.149  38.673  28.371  1.00  0.74           C  
ATOM     15  CD  PRO A   2      35.012  38.631  29.600  1.00  0.75           C  
ATOM     16  N   LEU A   3      30.636  38.713  31.067  1.00  0.89           N  
ATOM     17  CA  LEU A   3      29.413  37.921  31.134  1.00  0.90           C  
ATOM     18  C   LEU A   3      28.794  37.758  29.750  1.00  0.90           C  
ATOM     19  CB  LEU A   3      28.404  38.574  32.084  1.00  0.88           C  
ATOM     20  O   LEU A   3      28.395  38.743  29.124  1.00  0.89           O  
ATOM     21  CG  LEU A   3      27.161  37.750  32.421  1.00  0.83           C  
ATOM     22  CD1 LEU A   3      27.535  36.561  33.300  1.00  0.79           C  
ATOM     23  CD2 LEU A   3      26.113  38.620  33.108  1.00  0.79           C  
ATOM     24  N   SER A   4      28.806  36.551  29.228  1.00  0.90           N  
ATOM     25  CA  SER A   4      28.090  36.184  28.010  1.00  0.92           C  
ATOM     26  C   SER A   4      26.716  35.604  28.329  1.00  0.93           C  
ATOM     27  CB  SER A   4      28.901  35.176  27.194  1.00  0.90           C  
ATOM     28  O   SER A   4      26.578  34.790  29.245  1.00  0.92           O  
ATOM     29  OG  SER A   4      30.143  35.732  26.798  1.00  0.76           O  
ATOM     30  N   SER A   5      25.694  36.065  27.635  1.00  0.92           N  
ATOM     31  CA  SER A   5      24.340  35.523  27.688  1.00  0.93           C  
ATOM     32  C   SER A   5      23.842  35.142  26.298  1.00  0.92           C  
ATOM     33  CB  SER A   5      23.383  36.533  28.322  1.00  0.91           C  
ATOM     34  O   SER A   5      24.080  35.864  25.328  1.00  0.91           O  
ATOM     35  OG  SER A   5      22.073  35.999  28.408  1.00  0.77           O  
ATOM     36  N   GLN A   6      23.211  34.077  26.174  1.00  0.93           N  
ATOM     37  CA  GLN A   6      22.577  33.611  24.945  1.00  0.93           C  
ATOM     38  C   GLN A   6      21.154  33.128  25.208  1.00  0.94           C  
ATOM     39  CB  GLN A   6      23.401  32.491  24.306  1.00  0.92           C  
ATOM     40  O   GLN A   6      20.902  32.430  26.193  1.00  0.93           O  
ATOM     41  CG  GLN A   6      22.941  32.111  22.906  1.00  0.81           C  
ATOM     42  CD  GLN A   6      23.966  31.281  22.156  1.00  0.76           C  
ATOM     43  NE2 GLN A   6      23.633  30.894  20.929  1.00  0.70           N  
ATOM     44  OE1 GLN A   6      25.049  30.991  22.675  1.00  0.76           O  
ATOM     45  N   SER A   7      20.239  33.498  24.392  1.00  0.93           N  
ATOM     46  CA  SER A   7      18.843  33.073  24.398  1.00  0.94           C  
ATOM     47  C   SER A   7      18.523  32.208  23.184  1.00  0.93           C  
ATOM     48  CB  SER A   7      17.913  34.286  24.428  1.00  0.92           C  
ATOM     49  O   SER A   7      18.867  32.562  22.054  1.00  0.92           O  
ATOM     50  OG  SER A   7      16.562  33.881  24.564  1.00  0.77           O  
ATOM     51  N   ILE A   8      17.783  31.168  23.392  1.00  0.93           N  
ATOM     52  CA  ILE A   8      17.211  30.252  22.411  1.00  0.93           C  
ATOM     53  C   ILE A   8      15.689  30.374  22.416  1.00  0.92           C  
ATOM     54  CB  ILE A   8      17.632  28.791  22.688  1.00  0.92           C  
ATOM     55  O   ILE A   8      15.028  29.934  23.360  1.00  0.91           O  
ATOM     56  CG1 ILE A   8      19.160  28.677  22.740  1.00  0.89           C  
ATOM     57  CG2 ILE A   8      17.049  27.851  21.629  1.00  0.88           C  
ATOM     58  CD1 ILE A   8      19.663  27.384  23.367  1.00  0.86           C  
ATOM     59  N   LYS A   9      15.072  31.096  21.461  1.00  0.89           N  
ATOM     60  CA  LYS A   9      13.696  31.585  21.473  1.00  0.89           C  
ATOM     61  C   LYS A   9      12.705  30.440  21.281  1.00  0.87           C  
ATOM     62  CB  LYS A   9      13.493  32.641  20.386  1.00  0.87           C  
ATOM     63  O   LYS A   9      11.570  30.510  21.757  1.00  0.83           O  
ATOM     64  CG  LYS A   9      14.212  33.955  20.657  1.00  0.86           C  
ATOM     65  CD  LYS A   9      13.899  34.994  19.588  1.00  0.83           C  
ATOM     66  CE  LYS A   9      14.614  36.311  19.862  1.00  0.81           C  
ATOM     67  NZ  LYS A   9      14.303  37.336  18.821  1.00  0.81           N  
ATOM     68  N   ASN A  10      13.085  29.340  20.653  1.00  0.90           N  
ATOM     69  CA  ASN A  10      12.160  28.253  20.351  1.00  0.90           C  
ATOM     70  C   ASN A  10      12.875  26.906  20.300  1.00  0.90           C  
ATOM     71  CB  ASN A  10      11.432  28.518  19.032  1.00  0.87           C  
ATOM     72  O   ASN A  10      13.764  26.701  19.471  1.00  0.89           O  
ATOM     73  CG  ASN A  10      10.275  27.566  18.802  1.00  0.76           C  
ATOM     74  ND2 ASN A  10       9.350  27.955  17.932  1.00  0.70           N  
ATOM     75  OD1 ASN A  10      10.211  26.490  19.402  1.00  0.69           O  
ATOM     76  N   LEU A  11      12.430  25.922  21.113  1.00  0.93           N  
ATOM     77  CA  LEU A  11      12.999  24.582  21.198  1.00  0.93           C  
ATOM     78  C   LEU A  11      12.276  23.624  20.256  1.00  0.92           C  
ATOM     79  CB  LEU A  11      12.924  24.057  22.634  1.00  0.92           C  
ATOM     80  O   LEU A  11      11.776  22.583  20.687  1.00  0.89           O  
ATOM     81  CG  LEU A  11      13.788  24.782  23.666  1.00  0.91           C  
ATOM     82  CD1 LEU A  11      13.565  24.191  25.054  1.00  0.88           C  
ATOM     83  CD2 LEU A  11      15.261  24.707  23.279  1.00  0.88           C  
ATOM     84  N   LYS A  12      12.290  23.940  18.924  1.00  0.92           N  
ATOM     85  CA  LYS A  12      11.559  23.178  17.916  1.00  0.93           C  
ATOM     86  C   LYS A  12      12.494  22.262  17.133  1.00  0.92           C  
ATOM     87  CB  LYS A  12      10.825  24.120  16.959  1.00  0.90           C  
ATOM     88  O   LYS A  12      12.055  21.532  16.242  1.00  0.91           O  
ATOM     89  CG  LYS A  12      11.749  24.981  16.110  1.00  0.86           C  
ATOM     90  CD  LYS A  12      10.961  25.891  15.176  1.00  0.83           C  
ATOM     91  CE  LYS A  12      11.884  26.726  14.298  1.00  0.80           C  
ATOM     92  NZ  LYS A  12      11.119  27.534  13.302  1.00  0.76           N  
ATOM     93  N   GLY A  13      13.815  22.213  17.441  1.00  0.92           N  
ATOM     94  CA  GLY A  13      14.832  21.555  16.635  1.00  0.93           C  
ATOM     95  C   GLY A  13      14.921  20.062  16.889  1.00  0.93           C  
ATOM     96  O   GLY A  13      15.652  19.352  16.195  1.00  0.92           O  
ATOM     97  N   GLY A  14      14.208  19.514  17.844  1.00  0.94           N  
ATOM     98  CA  GLY A  14      14.280  18.105  18.197  1.00  0.95           C  
ATOM     99  C   GLY A  14      15.653  17.681  18.684  1.00  0.95           C  
ATOM    100  O   GLY A  14      16.288  18.394  19.464  1.00  0.93           O  
ATOM    101  N   ILE A  15      16.142  16.466  18.204  1.00  0.96           N  
ATOM    102  CA  ILE A  15      17.416  15.921  18.660  1.00  0.96           C  
ATOM    103  C   ILE A  15      18.418  15.918  17.508  1.00  0.95           C  
ATOM    104  CB  ILE A  15      17.249  14.494  19.228  1.00  0.94           C  
ATOM    105  O   ILE A  15      18.032  15.821  16.341  1.00  0.94           O  
ATOM    106  CG1 ILE A  15      16.709  13.549  18.148  1.00  0.76           C  
ATOM    107  CG2 ILE A  15      16.331  14.505  20.454  1.00  0.76           C  
ATOM    108  CD1 ILE A  15      16.746  12.078  18.538  1.00  0.72           C  
ATOM    109  N   SER A  16      19.709  15.971  17.842  1.00  0.95           N  
ATOM    110  CA  SER A  16      20.815  15.724  16.923  1.00  0.95           C  
ATOM    111  C   SER A  16      21.920  14.913  17.592  1.00  0.94           C  
ATOM    112  CB  SER A  16      21.384  17.044  16.402  1.00  0.94           C  
ATOM    113  O   SER A  16      22.287  15.182  18.738  1.00  0.93           O  
ATOM    114  OG  SER A  16      22.460  16.811  15.510  1.00  0.91           O  
ATOM    115  N   GLN A  17      22.513  13.937  16.900  1.00  0.95           N  
ATOM    116  CA  GLN A  17      23.635  13.117  17.346  1.00  0.94           C  
ATOM    117  C   GLN A  17      24.955  13.638  16.783  1.00  0.93           C  
ATOM    118  CB  GLN A  17      23.430  11.658  16.938  1.00  0.93           C  
ATOM    119  O   GLN A  17      25.993  12.988  16.920  1.00  0.89           O  
ATOM    120  CG  GLN A  17      22.281  10.972  17.665  1.00  0.92           C  
ATOM    121  CD  GLN A  17      22.119   9.517  17.265  1.00  0.88           C  
ATOM    122  NE2 GLN A  17      21.643   8.696  18.195  1.00  0.89           N  
ATOM    123  OE1 GLN A  17      22.417   9.135  16.129  1.00  0.88           O  
ATOM    124  N   GLN A  18      24.892  14.805  16.082  1.00  0.92           N  
ATOM    125  CA  GLN A  18      26.107  15.486  15.646  1.00  0.92           C  
ATOM    126  C   GLN A  18      26.936  15.950  16.840  1.00  0.92           C  
ATOM    127  CB  GLN A  18      25.763  16.677  14.750  1.00  0.91           C  
ATOM    128  O   GLN A  18      26.400  16.164  17.929  1.00  0.91           O  
ATOM    129  CG  GLN A  18      25.149  16.285  13.413  1.00  0.85           C  
ATOM    130  CD  GLN A  18      24.753  17.485  12.574  1.00  0.81           C  
ATOM    131  NE2 GLN A  18      24.798  17.328  11.256  1.00  0.80           N  
ATOM    132  OE1 GLN A  18      24.408  18.545  13.107  1.00  0.82           O  
ATOM    133  N   PRO A  19      28.203  16.128  16.678  1.00  0.91           N  
ATOM    134  CA  PRO A  19      28.996  16.784  17.721  1.00  0.92           C  
ATOM    135  C   PRO A  19      28.391  18.110  18.176  1.00  0.92           C  
ATOM    136  CB  PRO A  19      30.352  17.004  17.047  1.00  0.91           C  
ATOM    137  O   PRO A  19      27.848  18.857  17.359  1.00  0.92           O  
ATOM    138  CG  PRO A  19      30.430  15.950  15.991  1.00  0.90           C  
ATOM    139  CD  PRO A  19      29.055  15.740  15.424  1.00  0.89           C  
ATOM    140  N   ASP A  20      28.507  18.394  19.441  1.00  0.91           N  
ATOM    141  CA  ASP A  20      27.857  19.530  20.087  1.00  0.91           C  
ATOM    142  C   ASP A  20      28.185  20.834  19.363  1.00  0.91           C  
ATOM    143  CB  ASP A  20      28.276  19.624  21.556  1.00  0.90           C  
ATOM    144  O   ASP A  20      27.356  21.746  19.310  1.00  0.90           O  
ATOM    145  CG  ASP A  20      27.654  18.542  22.420  1.00  0.87           C  
ATOM    146  OD1 ASP A  20      26.430  18.310  22.321  1.00  0.87           O  
ATOM    147  OD2 ASP A  20      28.395  17.916  23.209  1.00  0.88           O  
ATOM    148  N   VAL A  21      29.320  20.961  18.716  1.00  0.90           N  
ATOM    149  CA  VAL A  21      29.829  22.132  18.009  1.00  0.90           C  
ATOM    150  C   VAL A  21      29.050  22.332  16.711  1.00  0.89           C  
ATOM    151  CB  VAL A  21      31.339  22.002  17.710  1.00  0.87           C  
ATOM    152  O   VAL A  21      28.857  23.465  16.264  1.00  0.88           O  
ATOM    153  CG1 VAL A  21      32.150  22.018  19.004  1.00  0.76           C  
ATOM    154  CG2 VAL A  21      31.617  20.727  16.916  1.00  0.74           C  
ATOM    155  N   LEU A  22      28.478  21.229  16.156  1.00  0.90           N  
ATOM    156  CA  LEU A  22      27.756  21.253  14.888  1.00  0.90           C  
ATOM    157  C   LEU A  22      26.249  21.288  15.122  1.00  0.90           C  
ATOM    158  CB  LEU A  22      28.124  20.034  14.038  1.00  0.90           C  
ATOM    159  O   LEU A  22      25.478  21.536  14.191  1.00  0.88           O  
ATOM    160  CG  LEU A  22      29.588  19.924  13.610  1.00  0.89           C  
ATOM    161  CD1 LEU A  22      29.792  18.693  12.733  1.00  0.87           C  
ATOM    162  CD2 LEU A  22      30.028  21.187  12.878  1.00  0.87           C  
ATOM    163  N   ARG A  23      25.751  21.075  16.327  1.00  0.91           N  
ATOM    164  CA  ARG A  23      24.327  21.094  16.644  1.00  0.91           C  
ATOM    165  C   ARG A  23      23.777  22.516  16.607  1.00  0.90           C  
ATOM    166  CB  ARG A  23      24.073  20.470  18.018  1.00  0.90           C  
ATOM    167  O   ARG A  23      24.425  23.451  17.082  1.00  0.89           O  
ATOM    168  CG  ARG A  23      24.245  18.960  18.049  1.00  0.89           C  
ATOM    169  CD  ARG A  23      23.883  18.379  19.409  1.00  0.87           C  
ATOM    170  NE  ARG A  23      24.287  16.981  19.523  1.00  0.87           N  
ATOM    171  NH1 ARG A  23      25.036  17.159  21.701  1.00  0.82           N  
ATOM    172  NH2 ARG A  23      25.156  15.150  20.604  1.00  0.81           N  
ATOM    173  CZ  ARG A  23      24.826  16.433  20.609  1.00  0.85           C  
ATOM    174  N   TYR A  24      22.610  22.674  16.130  1.00  0.88           N  
ATOM    175  CA  TYR A  24      21.909  23.948  16.234  1.00  0.89           C  
ATOM    176  C   TYR A  24      21.520  24.240  17.679  1.00  0.89           C  
ATOM    177  CB  TYR A  24      20.660  23.949  15.347  1.00  0.88           C  
ATOM    178  O   TYR A  24      21.263  23.319  18.457  1.00  0.88           O  
ATOM    179  CG  TYR A  24      20.965  23.883  13.870  1.00  0.84           C  
ATOM    180  CD1 TYR A  24      21.595  24.943  13.221  1.00  0.81           C  
ATOM    181  CD2 TYR A  24      20.623  22.763  13.121  1.00  0.81           C  
ATOM    182  CE1 TYR A  24      21.876  24.887  11.860  1.00  0.82           C  
ATOM    183  CE2 TYR A  24      20.899  22.697  11.759  1.00  0.82           C  
ATOM    184  OH  TYR A  24      21.801  23.702   9.791  1.00  0.75           O  
ATOM    185  CZ  TYR A  24      21.525  23.762  11.139  1.00  0.79           C  
ATOM    186  N   PRO A  25      21.443  25.445  18.116  1.00  0.88           N  
ATOM    187  CA  PRO A  25      21.200  25.815  19.513  1.00  0.89           C  
ATOM    188  C   PRO A  25      19.876  25.272  20.046  1.00  0.90           C  
ATOM    189  CB  PRO A  25      21.186  27.346  19.474  1.00  0.87           C  
ATOM    190  O   PRO A  25      19.737  25.047  21.251  1.00  0.89           O  
ATOM    191  CG  PRO A  25      22.083  27.707  18.335  1.00  0.85           C  
ATOM    192  CD  PRO A  25      21.904  26.689  17.245  1.00  0.85           C  
ATOM    193  N   ASN A  26      18.930  25.023  19.165  1.00  0.91           N  
ATOM    194  CA  ASN A  26      17.578  24.608  19.523  1.00  0.92           C  
ATOM    195  C   ASN A  26      17.416  23.093  19.442  1.00  0.93           C  
ATOM    196  CB  ASN A  26      16.549  25.301  18.627  1.00  0.90           C  
ATOM    197  O   ASN A  26      16.306  22.575  19.570  1.00  0.92           O  
ATOM    198  CG  ASN A  26      16.690  24.914  17.168  1.00  0.86           C  
ATOM    199  ND2 ASN A  26      15.699  25.272  16.361  1.00  0.84           N  
ATOM    200  OD1 ASN A  26      17.682  24.298  16.770  1.00  0.83           O  
ATOM    201  N   GLN A  27      18.490  22.335  19.199  1.00  0.93           N  
ATOM    202  CA  GLN A  27      18.494  20.876  19.208  1.00  0.94           C  
ATOM    203  C   GLN A  27      18.948  20.335  20.561  1.00  0.94           C  
ATOM    204  CB  GLN A  27      19.395  20.334  18.097  1.00  0.93           C  
ATOM    205  O   GLN A  27      19.889  20.859  21.161  1.00  0.93           O  
ATOM    206  CG  GLN A  27      18.842  20.553  16.695  1.00  0.93           C  
ATOM    207  CD  GLN A  27      19.810  20.124  15.609  1.00  0.91           C  
ATOM    208  NE2 GLN A  27      19.275  19.759  14.448  1.00  0.91           N  
ATOM    209  OE1 GLN A  27      21.028  20.123  15.810  1.00  0.90           O  
ATOM    210  N   GLY A  28      18.308  19.332  21.027  1.00  0.96           N  
ATOM    211  CA  GLY A  28      18.689  18.602  22.225  1.00  0.96           C  
ATOM    212  C   GLY A  28      19.574  17.404  21.937  1.00  0.96           C  
ATOM    213  O   GLY A  28      19.763  17.029  20.778  1.00  0.95           O  
ATOM    214  N   ALA A  29      20.101  16.771  22.956  1.00  0.96           N  
ATOM    215  CA  ALA A  29      20.817  15.499  22.896  1.00  0.96           C  
ATOM    216  C   ALA A  29      19.847  14.322  22.926  1.00  0.96           C  
ATOM    217  CB  ALA A  29      21.813  15.394  24.048  1.00  0.95           C  
ATOM    218  O   ALA A  29      20.027  13.342  22.199  1.00  0.95           O  
ATOM    219  N   GLN A  30      18.767  14.416  23.692  1.00  0.97           N  
ATOM    220  CA  GLN A  30      17.708  13.419  23.802  1.00  0.97           C  
ATOM    221  C   GLN A  30      16.339  14.082  23.923  1.00  0.97           C  
ATOM    222  CB  GLN A  30      17.955  12.503  25.002  1.00  0.96           C  
ATOM    223  O   GLN A  30      16.206  15.133  24.554  1.00  0.97           O  
ATOM    224  CG  GLN A  30      17.077  11.258  25.016  1.00  0.83           C  
ATOM    225  CD  GLN A  30      17.425  10.307  26.146  1.00  0.76           C  
ATOM    226  NE2 GLN A  30      16.788   9.142  26.158  1.00  0.72           N  
ATOM    227  OE1 GLN A  30      18.261  10.618  27.001  1.00  0.80           O  
ATOM    228  N   GLN A  31      15.338  13.515  23.325  1.00  0.97           N  
ATOM    229  CA  GLN A  31      13.935  13.898  23.445  1.00  0.97           C  
ATOM    230  C   GLN A  31      13.028  12.671  23.451  1.00  0.97           C  
ATOM    231  CB  GLN A  31      13.536  14.840  22.308  1.00  0.97           C  
ATOM    232  O   GLN A  31      12.835  12.030  22.416  1.00  0.97           O  
ATOM    233  CG  GLN A  31      12.111  15.367  22.417  1.00  0.96           C  
ATOM    234  CD  GLN A  31      11.757  16.336  21.305  1.00  0.94           C  
ATOM    235  NE2 GLN A  31      10.522  16.260  20.823  1.00  0.93           N  
ATOM    236  OE1 GLN A  31      12.587  17.148  20.884  1.00  0.92           O  
ATOM    237  N   ILE A  32      12.497  12.321  24.604  1.00  0.97           N  
ATOM    238  CA  ILE A  32      11.572  11.216  24.825  1.00  0.98           C  
ATOM    239  C   ILE A  32      10.189  11.762  25.175  1.00  0.98           C  
ATOM    240  CB  ILE A  32      12.074  10.272  25.941  1.00  0.97           C  
ATOM    241  O   ILE A  32      10.059  12.621  26.051  1.00  0.97           O  
ATOM    242  CG1 ILE A  32      13.515   9.832  25.659  1.00  0.96           C  
ATOM    243  CG2 ILE A  32      11.148   9.061  26.081  1.00  0.96           C  
ATOM    244  CD1 ILE A  32      14.090   8.888  26.707  1.00  0.93           C  
ATOM    245  N   ASN A  33       9.181  11.311  24.447  1.00  0.97           N  
ATOM    246  CA  ASN A  33       7.779  11.679  24.614  1.00  0.97           C  
ATOM    247  C   ASN A  33       7.578  13.188  24.499  1.00  0.97           C  
ATOM    248  CB  ASN A  33       7.247  11.174  25.957  1.00  0.97           C  
ATOM    249  O   ASN A  33       6.672  13.747  25.119  1.00  0.96           O  
ATOM    250  CG  ASN A  33       7.138   9.663  26.010  1.00  0.96           C  
ATOM    251  ND2 ASN A  33       7.344   9.095  27.193  1.00  0.95           N  
ATOM    252  OD1 ASN A  33       6.871   9.011  24.997  1.00  0.94           O  
ATOM    253  N   GLY A  34       8.487  13.880  23.808  1.00  0.96           N  
ATOM    254  CA  GLY A  34       8.382  15.285  23.448  1.00  0.96           C  
ATOM    255  C   GLY A  34       7.743  15.507  22.090  1.00  0.96           C  
ATOM    256  O   GLY A  34       7.871  14.670  21.194  1.00  0.95           O  
ATOM    257  N   TRP A  35       7.092  16.617  21.918  1.00  0.94           N  
ATOM    258  CA  TRP A  35       6.513  17.145  20.687  1.00  0.94           C  
ATOM    259  C   TRP A  35       6.989  18.571  20.430  1.00  0.93           C  
ATOM    260  CB  TRP A  35       4.984  17.108  20.753  1.00  0.94           C  
ATOM    261  O   TRP A  35       6.720  19.475  21.225  1.00  0.92           O  
ATOM    262  CG  TRP A  35       4.309  17.627  19.519  1.00  0.92           C  
ATOM    263  CD1 TRP A  35       3.645  18.814  19.381  1.00  0.88           C  
ATOM    264  CD2 TRP A  35       4.228  16.973  18.249  1.00  0.89           C  
ATOM    265  CE2 TRP A  35       3.501  17.822  17.386  1.00  0.90           C  
ATOM    266  CE3 TRP A  35       4.703  15.750  17.756  1.00  0.90           C  
ATOM    267  NE1 TRP A  35       3.156  18.937  18.101  1.00  0.90           N  
ATOM    268  CH2 TRP A  35       3.711  16.283  15.600  1.00  0.88           C  
ATOM    269  CZ2 TRP A  35       3.236  17.486  16.057  1.00  0.89           C  
ATOM    270  CZ3 TRP A  35       4.438  15.417  16.433  1.00  0.89           C  
ATOM    271  N   SER A  36       7.697  18.757  19.397  1.00  0.94           N  
ATOM    272  CA  SER A  36       8.230  20.062  19.020  1.00  0.93           C  
ATOM    273  C   SER A  36       7.207  20.869  18.228  1.00  0.92           C  
ATOM    274  CB  SER A  36       9.511  19.902  18.200  1.00  0.92           C  
ATOM    275  O   SER A  36       7.038  20.658  17.025  1.00  0.89           O  
ATOM    276  OG  SER A  36      10.483  19.168  18.924  1.00  0.83           O  
ATOM    277  N   SER A  37       6.556  21.830  18.871  1.00  0.90           N  
ATOM    278  CA  SER A  37       5.553  22.701  18.268  1.00  0.90           C  
ATOM    279  C   SER A  37       6.173  24.010  17.792  1.00  0.89           C  
ATOM    280  CB  SER A  37       4.428  22.993  19.262  1.00  0.89           C  
ATOM    281  O   SER A  37       7.034  24.578  18.468  1.00  0.88           O  
ATOM    282  OG  SER A  37       3.513  23.932  18.724  1.00  0.85           O  
ATOM    283  N   GLU A  38       5.669  24.619  16.823  1.00  0.88           N  
ATOM    284  CA  GLU A  38       6.165  25.860  16.235  1.00  0.87           C  
ATOM    285  C   GLU A  38       5.809  27.063  17.103  1.00  0.86           C  
ATOM    286  CB  GLU A  38       5.605  26.046  14.822  1.00  0.84           C  
ATOM    287  O   GLU A  38       6.572  28.029  17.177  1.00  0.84           O  
ATOM    288  CG  GLU A  38       5.967  24.922  13.863  1.00  0.77           C  
ATOM    289  CD  GLU A  38       5.056  23.711  13.986  1.00  0.73           C  
ATOM    290  OE1 GLU A  38       3.937  23.847  14.532  1.00  0.69           O  
ATOM    291  OE2 GLU A  38       5.464  22.618  13.534  1.00  0.66           O  
ATOM    292  N   THR A  39       4.706  26.912  17.710  1.00  0.86           N  
ATOM    293  CA  THR A  39       4.130  28.043  18.430  1.00  0.86           C  
ATOM    294  C   THR A  39       4.382  27.914  19.930  1.00  0.86           C  
ATOM    295  CB  THR A  39       2.617  28.160  18.169  1.00  0.85           C  
ATOM    296  O   THR A  39       4.675  28.904  20.603  1.00  0.85           O  
ATOM    297  CG2 THR A  39       2.336  28.513  16.712  1.00  0.78           C  
ATOM    298  OG1 THR A  39       1.987  26.911  18.477  1.00  0.80           O  
ATOM    299  N   LYS A  40       4.407  26.713  20.413  1.00  0.88           N  
ATOM    300  CA  LYS A  40       4.429  26.478  21.854  1.00  0.89           C  
ATOM    301  C   LYS A  40       5.749  25.849  22.289  1.00  0.89           C  
ATOM    302  CB  LYS A  40       3.260  25.583  22.269  1.00  0.87           C  
ATOM    303  O   LYS A  40       5.912  25.477  23.453  1.00  0.89           O  
ATOM    304  CG  LYS A  40       1.892  26.215  22.060  1.00  0.83           C  
ATOM    305  CD  LYS A  40       0.784  25.365  22.669  1.00  0.81           C  
ATOM    306  CE  LYS A  40      -0.578  26.031  22.522  1.00  0.76           C  
ATOM    307  NZ  LYS A  40      -1.651  25.253  23.210  1.00  0.71           N  
ATOM    308  N   GLY A  41       6.680  25.703  21.343  1.00  0.92           N  
ATOM    309  CA  GLY A  41       7.986  25.119  21.605  1.00  0.92           C  
ATOM    310  C   GLY A  41       7.927  23.633  21.904  1.00  0.93           C  
ATOM    311  O   GLY A  41       7.283  22.874  21.176  1.00  0.93           O  
ATOM    312  N   LEU A  42       8.665  23.244  22.870  1.00  0.95           N  
ATOM    313  CA  LEU A  42       8.748  21.852  23.299  1.00  0.95           C  
ATOM    314  C   LEU A  42       7.606  21.507  24.250  1.00  0.95           C  
ATOM    315  CB  LEU A  42      10.093  21.579  23.978  1.00  0.94           C  
ATOM    316  O   LEU A  42       7.545  22.026  25.367  1.00  0.94           O  
ATOM    317  CG  LEU A  42      10.334  20.146  24.454  1.00  0.91           C  
ATOM    318  CD1 LEU A  42      10.416  19.198  23.261  1.00  0.85           C  
ATOM    319  CD2 LEU A  42      11.604  20.067  25.294  1.00  0.85           C  
ATOM    320  N   GLN A  43       6.771  20.553  23.821  1.00  0.94           N  
ATOM    321  CA  GLN A  43       5.612  20.064  24.560  1.00  0.94           C  
ATOM    322  C   GLN A  43       5.758  18.583  24.897  1.00  0.94           C  
ATOM    323  CB  GLN A  43       4.329  20.297  23.761  1.00  0.93           C  
ATOM    324  O   GLN A  43       6.660  17.912  24.391  1.00  0.94           O  
ATOM    325  CG  GLN A  43       4.079  21.758  23.410  1.00  0.91           C  
ATOM    326  CD  GLN A  43       2.739  21.978  22.732  1.00  0.88           C  
ATOM    327  NE2 GLN A  43       1.855  22.716  23.393  1.00  0.87           N  
ATOM    328  OE1 GLN A  43       2.502  21.489  21.623  1.00  0.88           O  
ATOM    329  N   LYS A  44       4.875  18.066  25.692  1.00  0.95           N  
ATOM    330  CA  LYS A  44       4.642  16.627  25.773  1.00  0.95           C  
ATOM    331  C   LYS A  44       3.973  16.106  24.504  1.00  0.95           C  
ATOM    332  CB  LYS A  44       3.784  16.290  26.993  1.00  0.94           C  
ATOM    333  O   LYS A  44       3.200  16.823  23.865  1.00  0.94           O  
ATOM    334  CG  LYS A  44       4.480  16.529  28.325  1.00  0.93           C  
ATOM    335  CD  LYS A  44       3.633  16.043  29.494  1.00  0.92           C  
ATOM    336  CE  LYS A  44       4.375  16.176  30.817  1.00  0.90           C  
ATOM    337  NZ  LYS A  44       3.626  15.536  31.939  1.00  0.87           N  
ATOM    338  N   ARG A  45       4.262  14.815  24.141  1.00  0.95           N  
ATOM    339  CA  ARG A  45       3.506  14.176  23.069  1.00  0.95           C  
ATOM    340  C   ARG A  45       2.016  14.147  23.392  1.00  0.95           C  
ATOM    341  CB  ARG A  45       4.017  12.755  22.823  1.00  0.95           C  
ATOM    342  O   ARG A  45       1.629  14.150  24.563  1.00  0.94           O  
ATOM    343  CG  ARG A  45       3.746  11.795  23.971  1.00  0.94           C  
ATOM    344  CD  ARG A  45       4.001  10.349  23.569  1.00  0.92           C  
ATOM    345  NE  ARG A  45       3.809   9.436  24.692  1.00  0.91           N  
ATOM    346  NH1 ARG A  45       1.504   9.399  24.534  1.00  0.84           N  
ATOM    347  NH2 ARG A  45       2.567   8.175  26.156  1.00  0.83           N  
ATOM    348  CZ  ARG A  45       2.627   9.006  25.125  1.00  0.89           C  
ATOM    349  N   PRO A  46       1.094  14.094  22.456  1.00  0.93           N  
ATOM    350  CA  PRO A  46      -0.351  14.026  22.686  1.00  0.93           C  
ATOM    351  C   PRO A  46      -0.754  12.845  23.567  1.00  0.94           C  
ATOM    352  CB  PRO A  46      -0.926  13.875  21.275  1.00  0.93           C  
ATOM    353  O   PRO A  46      -0.081  11.811  23.565  1.00  0.93           O  
ATOM    354  CG  PRO A  46       0.096  14.497  20.378  1.00  0.91           C  
ATOM    355  CD  PRO A  46       1.460  14.193  20.926  1.00  0.90           C  
ATOM    356  N   PRO A  47      -1.888  12.994  24.340  1.00  0.93           N  
ATOM    357  CA  PRO A  47      -2.401  11.866  25.121  1.00  0.93           C  
ATOM    358  C   PRO A  47      -2.992  10.763  24.246  1.00  0.93           C  
ATOM    359  CB  PRO A  47      -3.481  12.506  25.997  1.00  0.92           C  
ATOM    360  O   PRO A  47      -3.449  11.031  23.132  1.00  0.93           O  
ATOM    361  CG  PRO A  47      -4.005  13.646  25.185  1.00  0.91           C  
ATOM    362  CD  PRO A  47      -2.871  14.226  24.390  1.00  0.90           C  
ATOM    363  N   LEU A  48      -3.061   9.498  24.785  1.00  0.94           N  
ATOM    364  CA  LEU A  48      -3.683   8.354  24.126  1.00  0.94           C  
ATOM    365  C   LEU A  48      -5.061   8.072  24.713  1.00  0.94           C  
ATOM    366  CB  LEU A  48      -2.795   7.113  24.256  1.00  0.93           C  
ATOM    367  O   LEU A  48      -5.179   7.706  25.884  1.00  0.93           O  
ATOM    368  CG  LEU A  48      -1.582   7.047  23.327  1.00  0.85           C  
ATOM    369  CD1 LEU A  48      -0.615   5.965  23.796  1.00  0.75           C  
ATOM    370  CD2 LEU A  48      -2.022   6.791  21.890  1.00  0.74           C  
ATOM    371  N   VAL A  49      -6.033   8.137  23.909  1.00  0.94           N  
ATOM    372  CA  VAL A  49      -7.394   7.785  24.297  1.00  0.94           C  
ATOM    373  C   VAL A  49      -7.647   6.306  24.013  1.00  0.94           C  
ATOM    374  CB  VAL A  49      -8.438   8.655  23.561  1.00  0.93           C  
ATOM    375  O   VAL A  49      -7.462   5.844  22.885  1.00  0.94           O  
ATOM    376  CG1 VAL A  49      -9.853   8.293  24.006  1.00  0.90           C  
ATOM    377  CG2 VAL A  49      -8.161  10.138  23.802  1.00  0.90           C  
ATOM    378  N   PHE A  50      -8.126   5.617  25.004  1.00  0.95           N  
ATOM    379  CA  PHE A  50      -8.544   4.227  24.859  1.00  0.95           C  
ATOM    380  C   PHE A  50      -9.861   4.135  24.097  1.00  0.95           C  
ATOM    381  CB  PHE A  50      -8.684   3.561  26.231  1.00  0.94           C  
ATOM    382  O   PHE A  50     -10.851   4.762  24.480  1.00  0.94           O  
ATOM    383  CG  PHE A  50      -9.133   2.126  26.166  1.00  0.94           C  
ATOM    384  CD1 PHE A  50      -8.208   1.099  26.025  1.00  0.92           C  
ATOM    385  CD2 PHE A  50     -10.482   1.804  26.247  1.00  0.92           C  
ATOM    386  CE1 PHE A  50      -8.621  -0.230  25.964  1.00  0.91           C  
ATOM    387  CE2 PHE A  50     -10.902   0.478  26.187  1.00  0.92           C  
ATOM    388  CZ  PHE A  50      -9.970  -0.537  26.045  1.00  0.91           C  
ATOM    389  N   ILE A  51      -9.898   3.339  23.111  1.00  0.96           N  
ATOM    390  CA  ILE A  51     -11.104   3.116  22.322  1.00  0.95           C  
ATOM    391  C   ILE A  51     -11.719   1.768  22.689  1.00  0.95           C  
ATOM    392  CB  ILE A  51     -10.806   3.174  20.806  1.00  0.95           C  
ATOM    393  O   ILE A  51     -12.817   1.711  23.248  1.00  0.94           O  
ATOM    394  CG1 ILE A  51     -10.212   4.537  20.431  1.00  0.92           C  
ATOM    395  CG2 ILE A  51     -12.073   2.886  19.996  1.00  0.92           C  
ATOM    396  CD1 ILE A  51     -11.106   5.719  20.780  1.00  0.90           C  
ATOM    397  N   LYS A  52     -10.936   0.680  22.420  1.00  0.96           N  
ATOM    398  CA  LYS A  52     -11.471  -0.662  22.632  1.00  0.96           C  
ATOM    399  C   LYS A  52     -10.349  -1.682  22.796  1.00  0.96           C  
ATOM    400  CB  LYS A  52     -12.382  -1.066  21.471  1.00  0.96           C  
ATOM    401  O   LYS A  52      -9.306  -1.575  22.147  1.00  0.96           O  
ATOM    402  CG  LYS A  52     -13.197  -2.324  21.733  1.00  0.93           C  
ATOM    403  CD  LYS A  52     -14.358  -2.450  20.755  1.00  0.90           C  
ATOM    404  CE  LYS A  52     -15.225  -3.662  21.070  1.00  0.88           C  
ATOM    405  NZ  LYS A  52     -16.410  -3.746  20.164  1.00  0.86           N  
ATOM    406  N   ARG A  53     -10.573  -2.706  23.632  1.00  0.96           N  
ATOM    407  CA  ARG A  53      -9.794  -3.940  23.610  1.00  0.96           C  
ATOM    408  C   ARG A  53     -10.252  -4.857  22.480  1.00  0.96           C  
ATOM    409  CB  ARG A  53      -9.901  -4.668  24.951  1.00  0.96           C  
ATOM    410  O   ARG A  53     -11.425  -5.230  22.414  1.00  0.96           O  
ATOM    411  CG  ARG A  53      -9.030  -5.909  25.050  1.00  0.94           C  
ATOM    412  CD  ARG A  53      -9.115  -6.550  26.428  1.00  0.92           C  
ATOM    413  NE  ARG A  53      -8.421  -7.835  26.469  1.00  0.91           N  
ATOM    414  NH1 ARG A  53      -9.385  -8.526  28.451  1.00  0.87           N  
ATOM    415  NH2 ARG A  53      -7.886  -9.880  27.367  1.00  0.86           N  
ATOM    416  CZ  ARG A  53      -8.566  -8.744  27.429  1.00  0.89           C  
ATOM    417  N   LEU A  54      -9.315  -5.273  21.626  1.00  0.97           N  
ATOM    418  CA  LEU A  54      -9.590  -6.009  20.396  1.00  0.97           C  
ATOM    419  C   LEU A  54      -9.440  -7.510  20.616  1.00  0.96           C  
ATOM    420  CB  LEU A  54      -8.654  -5.549  19.275  1.00  0.97           C  
ATOM    421  O   LEU A  54     -10.202  -8.303  20.056  1.00  0.94           O  
ATOM    422  CG  LEU A  54      -8.724  -4.068  18.899  1.00  0.97           C  
ATOM    423  CD1 LEU A  54      -7.795  -3.776  17.725  1.00  0.97           C  
ATOM    424  CD2 LEU A  54     -10.157  -3.668  18.565  1.00  0.97           C  
ATOM    425  N   ALA A  55      -8.445  -7.933  21.482  1.00  0.96           N  
ATOM    426  CA  ALA A  55      -8.143  -9.338  21.742  1.00  0.96           C  
ATOM    427  C   ALA A  55      -7.334  -9.496  23.026  1.00  0.96           C  
ATOM    428  CB  ALA A  55      -7.389  -9.948  20.563  1.00  0.96           C  
ATOM    429  O   ALA A  55      -7.001  -8.507  23.683  1.00  0.95           O  
ATOM    430  N   GLU A  56      -6.979 -10.787  23.395  1.00  0.95           N  
ATOM    431  CA  GLU A  56      -6.001 -11.083  24.438  1.00  0.96           C  
ATOM    432  C   GLU A  56      -4.580 -10.800  23.959  1.00  0.95           C  
ATOM    433  CB  GLU A  56      -6.123 -12.541  24.890  1.00  0.94           C  
ATOM    434  O   GLU A  56      -4.324 -10.753  22.754  1.00  0.94           O  
ATOM    435  CG  GLU A  56      -7.471 -12.882  25.509  1.00  0.87           C  
ATOM    436  CD  GLU A  56      -7.823 -12.006  26.701  1.00  0.80           C  
ATOM    437  OE1 GLU A  56      -6.901 -11.564  27.422  1.00  0.86           O  
ATOM    438  OE2 GLU A  56      -9.031 -11.762  26.915  1.00  0.85           O  
ATOM    439  N   SER A  57      -3.620 -10.625  24.870  1.00  0.90           N  
ATOM    440  CA  SER A  57      -2.221 -10.376  24.536  1.00  0.93           C  
ATOM    441  C   SER A  57      -1.622 -11.544  23.760  1.00  0.89           C  
ATOM    442  CB  SER A  57      -1.405 -10.123  25.804  1.00  0.90           C  
ATOM    443  O   SER A  57      -1.871 -12.706  24.086  1.00  0.87           O  
ATOM    444  OG  SER A  57      -0.065  -9.791  25.481  1.00  0.70           O  
ATOM    445  N   GLY A  58      -0.894 -11.236  22.781  1.00  0.94           N  
ATOM    446  CA  GLY A  58      -0.230 -12.216  21.937  1.00  0.95           C  
ATOM    447  C   GLY A  58      -1.155 -12.848  20.914  1.00  0.94           C  
ATOM    448  O   GLY A  58      -0.715 -13.634  20.072  1.00  0.94           O  
ATOM    449  N   HIS A  59      -2.403 -12.453  20.842  1.00  0.94           N  
ATOM    450  CA  HIS A  59      -3.412 -13.038  19.966  1.00  0.95           C  
ATOM    451  C   HIS A  59      -3.027 -12.878  18.499  1.00  0.94           C  
ATOM    452  CB  HIS A  59      -4.779 -12.401  20.224  1.00  0.95           C  
ATOM    453  O   HIS A  59      -3.166 -13.816  17.711  1.00  0.93           O  
ATOM    454  CG  HIS A  59      -5.872 -12.963  19.371  1.00  0.95           C  
ATOM    455  CD2 HIS A  59      -6.491 -12.463  18.276  1.00  0.94           C  
ATOM    456  ND1 HIS A  59      -6.452 -14.188  19.617  1.00  0.94           N  
ATOM    457  CE1 HIS A  59      -7.384 -14.418  18.707  1.00  0.93           C  
ATOM    458  NE2 HIS A  59      -7.428 -13.386  17.882  1.00  0.93           N  
ATOM    459  N   PHE A  60      -2.447 -11.766  18.071  1.00  0.96           N  
ATOM    460  CA  PHE A  60      -2.166 -11.474  16.671  1.00  0.96           C  
ATOM    461  C   PHE A  60      -0.754 -11.912  16.299  1.00  0.93           C  
ATOM    462  CB  PHE A  60      -2.345  -9.980  16.385  1.00  0.96           C  
ATOM    463  O   PHE A  60      -0.295 -11.661  15.183  1.00  0.90           O  
ATOM    464  CG  PHE A  60      -3.764  -9.500  16.528  1.00  0.96           C  
ATOM    465  CD1 PHE A  60      -4.821 -10.254  16.032  1.00  0.95           C  
ATOM    466  CD2 PHE A  60      -4.042  -8.294  17.158  1.00  0.95           C  
ATOM    467  CE1 PHE A  60      -6.135  -9.813  16.163  1.00  0.94           C  
ATOM    468  CE2 PHE A  60      -5.353  -7.846  17.292  1.00  0.94           C  
ATOM    469  CZ  PHE A  60      -6.398  -8.607  16.793  1.00  0.93           C  
ATOM    470  N   GLY A  61       0.007 -12.522  17.231  1.00  0.94           N  
ATOM    471  CA  GLY A  61       1.353 -13.023  17.005  1.00  0.93           C  
ATOM    472  C   GLY A  61       2.403 -11.927  16.988  1.00  0.93           C  
ATOM    473  O   GLY A  61       2.180 -10.839  17.523  1.00  0.91           O  
ATOM    474  N   THR A  62       3.556 -12.204  16.320  1.00  0.90           N  
ATOM    475  CA  THR A  62       4.714 -11.331  16.477  1.00  0.90           C  
ATOM    476  C   THR A  62       4.808 -10.342  15.318  1.00  0.90           C  
ATOM    477  CB  THR A  62       6.019 -12.144  16.568  1.00  0.88           C  
ATOM    478  O   THR A  62       5.340  -9.242  15.476  1.00  0.89           O  
ATOM    479  CG2 THR A  62       6.085 -12.935  17.870  1.00  0.79           C  
ATOM    480  OG1 THR A  62       6.084 -13.056  15.464  1.00  0.81           O  
ATOM    481  N   LYS A  63       4.254 -10.646  14.162  1.00  0.93           N  
ATOM    482  CA  LYS A  63       4.439  -9.844  12.956  1.00  0.94           C  
ATOM    483  C   LYS A  63       3.140  -9.739  12.161  1.00  0.95           C  
ATOM    484  CB  LYS A  63       5.542 -10.439  12.080  1.00  0.93           C  
ATOM    485  O   LYS A  63       3.085 -10.137  10.996  1.00  0.94           O  
ATOM    486  CG  LYS A  63       6.918 -10.434  12.729  1.00  0.91           C  
ATOM    487  CD  LYS A  63       7.995 -10.907  11.761  1.00  0.90           C  
ATOM    488  CE  LYS A  63       9.381 -10.835  12.386  1.00  0.88           C  
ATOM    489  NZ  LYS A  63      10.455 -11.116  11.387  1.00  0.87           N  
ATOM    490  N   PRO A  64       2.054  -9.264  12.848  1.00  0.97           N  
ATOM    491  CA  PRO A  64       0.835  -9.040  12.068  1.00  0.97           C  
ATOM    492  C   PRO A  64       1.018  -7.987  10.977  1.00  0.97           C  
ATOM    493  CB  PRO A  64      -0.174  -8.568  13.119  1.00  0.97           C  
ATOM    494  O   PRO A  64       1.749  -7.013  11.171  1.00  0.97           O  
ATOM    495  CG  PRO A  64       0.645  -7.834  14.131  1.00  0.96           C  
ATOM    496  CD  PRO A  64       1.978  -8.514  14.251  1.00  0.96           C  
ATOM    497  N   LEU A  65       0.336  -8.130   9.866  1.00  0.97           N  
ATOM    498  CA  LEU A  65       0.138  -7.074   8.880  1.00  0.97           C  
ATOM    499  C   LEU A  65      -1.179  -6.344   9.122  1.00  0.98           C  
ATOM    500  CB  LEU A  65       0.161  -7.652   7.463  1.00  0.97           C  
ATOM    501  O   LEU A  65      -2.243  -6.966   9.147  1.00  0.97           O  
ATOM    502  CG  LEU A  65      -0.138  -6.674   6.326  1.00  0.97           C  
ATOM    503  CD1 LEU A  65       0.959  -5.619   6.232  1.00  0.95           C  
ATOM    504  CD2 LEU A  65      -0.287  -7.419   5.004  1.00  0.95           C  
ATOM    505  N   VAL A  66      -1.105  -5.067   9.341  1.00  0.98           N  
ATOM    506  CA  VAL A  66      -2.291  -4.231   9.486  1.00  0.98           C  
ATOM    507  C   VAL A  66      -2.442  -3.331   8.262  1.00  0.98           C  
ATOM    508  CB  VAL A  66      -2.230  -3.376  10.772  1.00  0.97           C  
ATOM    509  O   VAL A  66      -1.504  -2.625   7.884  1.00  0.97           O  
ATOM    510  CG1 VAL A  66      -3.520  -2.578  10.952  1.00  0.97           C  
ATOM    511  CG2 VAL A  66      -1.971  -4.262  11.989  1.00  0.97           C  
ATOM    512  N   HIS A  67      -3.607  -3.348   7.671  1.00  0.98           N  
ATOM    513  CA  HIS A  67      -3.981  -2.507   6.539  1.00  0.98           C  
ATOM    514  C   HIS A  67      -5.228  -1.687   6.850  1.00  0.98           C  
ATOM    515  CB  HIS A  67      -4.214  -3.362   5.291  1.00  0.98           C  
ATOM    516  O   HIS A  67      -6.201  -2.211   7.397  1.00  0.98           O  
ATOM    517  CG  HIS A  67      -4.477  -2.561   4.056  1.00  0.97           C  
ATOM    518  CD2 HIS A  67      -5.620  -2.347   3.362  1.00  0.96           C  
ATOM    519  ND1 HIS A  67      -3.488  -1.867   3.394  1.00  0.95           N  
ATOM    520  CE1 HIS A  67      -4.013  -1.258   2.343  1.00  0.95           C  
ATOM    521  NE2 HIS A  67      -5.305  -1.534   2.301  1.00  0.95           N  
ATOM    522  N   LEU A  68      -5.165  -0.393   6.534  1.00  0.97           N  
ATOM    523  CA  LEU A  68      -6.306   0.501   6.694  1.00  0.97           C  
ATOM    524  C   LEU A  68      -7.069   0.648   5.381  1.00  0.97           C  
ATOM    525  CB  LEU A  68      -5.846   1.875   7.187  1.00  0.97           C  
ATOM    526  O   LEU A  68      -6.497   1.056   4.368  1.00  0.96           O  
ATOM    527  CG  LEU A  68      -6.943   2.918   7.409  1.00  0.95           C  
ATOM    528  CD1 LEU A  68      -7.804   2.535   8.608  1.00  0.91           C  
ATOM    529  CD2 LEU A  68      -6.333   4.302   7.603  1.00  0.90           C  
ATOM    530  N   ILE A  69      -8.315   0.353   5.456  1.00  0.97           N  
ATOM    531  CA  ILE A  69      -9.273   0.811   4.456  1.00  0.97           C  
ATOM    532  C   ILE A  69      -9.889   2.136   4.900  1.00  0.96           C  
ATOM    533  CB  ILE A  69     -10.379  -0.239   4.209  1.00  0.97           C  
ATOM    534  O   ILE A  69     -10.599   2.190   5.907  1.00  0.95           O  
ATOM    535  CG1 ILE A  69      -9.759  -1.589   3.830  1.00  0.97           C  
ATOM    536  CG2 ILE A  69     -11.349   0.243   3.126  1.00  0.97           C  
ATOM    537  CD1 ILE A  69     -10.779  -2.699   3.613  1.00  0.96           C  
ATOM    538  N   ASN A  70      -9.569   3.172   4.147  1.00  0.95           N  
ATOM    539  CA  ASN A  70     -10.152   4.496   4.335  1.00  0.95           C  
ATOM    540  C   ASN A  70     -10.991   4.916   3.132  1.00  0.92           C  
ATOM    541  CB  ASN A  70      -9.058   5.531   4.607  1.00  0.93           C  
ATOM    542  O   ASN A  70     -10.472   5.510   2.185  1.00  0.87           O  
ATOM    543  CG  ASN A  70      -9.619   6.889   4.979  1.00  0.88           C  
ATOM    544  ND2 ASN A  70      -8.816   7.932   4.798  1.00  0.85           N  
ATOM    545  OD1 ASN A  70     -10.763   7.001   5.426  1.00  0.84           O  
ATOM    546  N   ARG A  71     -12.244   4.564   3.184  1.00  0.94           N  
ATOM    547  CA  ARG A  71     -13.126   4.817   2.050  1.00  0.92           C  
ATOM    548  C   ARG A  71     -13.740   6.211   2.134  1.00  0.90           C  
ATOM    549  CB  ARG A  71     -14.232   3.762   1.982  1.00  0.90           C  
ATOM    550  O   ARG A  71     -13.669   6.985   1.177  1.00  0.87           O  
ATOM    551  CG  ARG A  71     -15.125   3.882   0.757  1.00  0.83           C  
ATOM    552  CD  ARG A  71     -16.226   2.831   0.756  1.00  0.79           C  
ATOM    553  NE  ARG A  71     -17.277   3.152  -0.205  1.00  0.77           N  
ATOM    554  NH1 ARG A  71     -18.681   1.437   0.444  1.00  0.73           N  
ATOM    555  NH2 ARG A  71     -19.306   2.861  -1.240  1.00  0.68           N  
ATOM    556  CZ  ARG A  71     -18.419   2.483  -0.332  1.00  0.75           C  
ATOM    557  N   ASP A  72     -14.418   6.473   3.243  1.00  0.91           N  
ATOM    558  CA  ASP A  72     -14.984   7.774   3.587  1.00  0.91           C  
ATOM    559  C   ASP A  72     -14.942   8.010   5.095  1.00  0.92           C  
ATOM    560  CB  ASP A  72     -16.423   7.885   3.077  1.00  0.90           C  
ATOM    561  O   ASP A  72     -14.256   7.289   5.823  1.00  0.91           O  
ATOM    562  CG  ASP A  72     -17.365   6.894   3.739  1.00  0.87           C  
ATOM    563  OD1 ASP A  72     -17.372   6.798   4.985  1.00  0.87           O  
ATOM    564  OD2 ASP A  72     -18.104   6.201   3.007  1.00  0.88           O  
ATOM    565  N   ALA A  73     -15.625   8.942   5.667  1.00  0.91           N  
ATOM    566  CA  ALA A  73     -15.527   9.376   7.058  1.00  0.91           C  
ATOM    567  C   ALA A  73     -16.169   8.359   7.997  1.00  0.91           C  
ATOM    568  CB  ALA A  73     -16.180  10.745   7.236  1.00  0.90           C  
ATOM    569  O   ALA A  73     -15.893   8.353   9.199  1.00  0.91           O  
ATOM    570  N   PHE A  74     -17.017   7.511   7.445  1.00  0.91           N  
ATOM    571  CA  PHE A  74     -17.799   6.580   8.250  1.00  0.91           C  
ATOM    572  C   PHE A  74     -17.341   5.146   8.016  1.00  0.91           C  
ATOM    573  CB  PHE A  74     -19.291   6.714   7.931  1.00  0.91           C  
ATOM    574  O   PHE A  74     -17.357   4.325   8.937  1.00  0.91           O  
ATOM    575  CG  PHE A  74     -19.842   8.093   8.173  1.00  0.90           C  
ATOM    576  CD1 PHE A  74     -20.036   8.563   9.466  1.00  0.89           C  
ATOM    577  CD2 PHE A  74     -20.168   8.920   7.105  1.00  0.89           C  
ATOM    578  CE1 PHE A  74     -20.546   9.839   9.692  1.00  0.89           C  
ATOM    579  CE2 PHE A  74     -20.678  10.196   7.324  1.00  0.89           C  
ATOM    580  CZ  PHE A  74     -20.868  10.654   8.618  1.00  0.88           C  
ATOM    581  N   GLU A  75     -16.897   4.833   6.870  1.00  0.94           N  
ATOM    582  CA  GLU A  75     -16.491   3.486   6.478  1.00  0.94           C  
ATOM    583  C   GLU A  75     -14.972   3.349   6.469  1.00  0.94           C  
ATOM    584  CB  GLU A  75     -17.060   3.133   5.101  1.00  0.92           C  
ATOM    585  O   GLU A  75     -14.352   3.326   5.404  1.00  0.93           O  
ATOM    586  CG  GLU A  75     -18.580   3.073   5.061  1.00  0.88           C  
ATOM    587  CD  GLU A  75     -19.122   2.448   3.785  1.00  0.83           C  
ATOM    588  OE1 GLU A  75     -18.805   2.948   2.682  1.00  0.86           O  
ATOM    589  OE2 GLU A  75     -19.870   1.450   3.890  1.00  0.85           O  
ATOM    590  N   GLN A  76     -14.430   3.164   7.572  1.00  0.96           N  
ATOM    591  CA  GLN A  76     -13.006   2.993   7.842  1.00  0.96           C  
ATOM    592  C   GLN A  76     -12.744   1.708   8.622  1.00  0.97           C  
ATOM    593  CB  GLN A  76     -12.457   4.196   8.612  1.00  0.96           C  
ATOM    594  O   GLN A  76     -13.258   1.532   9.729  1.00  0.96           O  
ATOM    595  CG  GLN A  76     -12.506   5.501   7.830  1.00  0.92           C  
ATOM    596  CD  GLN A  76     -12.155   6.708   8.680  1.00  0.89           C  
ATOM    597  NE2 GLN A  76     -11.821   7.816   8.027  1.00  0.89           N  
ATOM    598  OE1 GLN A  76     -12.184   6.645   9.913  1.00  0.89           O  
ATOM    599  N   TYR A  77     -12.013   0.805   8.054  1.00  0.97           N  
ATOM    600  CA  TYR A  77     -11.803  -0.526   8.613  1.00  0.97           C  
ATOM    601  C   TYR A  77     -10.316  -0.834   8.746  1.00  0.97           C  
ATOM    602  CB  TYR A  77     -12.480  -1.588   7.742  1.00  0.97           C  
ATOM    603  O   TYR A  77      -9.521  -0.471   7.876  1.00  0.97           O  
ATOM    604  CG  TYR A  77     -13.935  -1.305   7.461  1.00  0.97           C  
ATOM    605  CD1 TYR A  77     -14.919  -1.616   8.397  1.00  0.96           C  
ATOM    606  CD2 TYR A  77     -14.330  -0.727   6.259  1.00  0.96           C  
ATOM    607  CE1 TYR A  77     -16.262  -1.359   8.141  1.00  0.95           C  
ATOM    608  CE2 TYR A  77     -15.670  -0.465   5.993  1.00  0.95           C  
ATOM    609  OH  TYR A  77     -17.955  -0.527   6.680  1.00  0.93           O  
ATOM    610  CZ  TYR A  77     -16.627  -0.784   6.938  1.00  0.95           C  
ATOM    611  N   GLN A  78      -9.980  -1.570   9.702  1.00  0.98           N  
ATOM    612  CA  GLN A  78      -8.663  -2.158   9.926  1.00  0.98           C  
ATOM    613  C   GLN A  78      -8.681  -3.661   9.665  1.00  0.98           C  
ATOM    614  CB  GLN A  78      -8.185  -1.878  11.351  1.00  0.97           C  
ATOM    615  O   GLN A  78      -9.391  -4.406  10.343  1.00  0.97           O  
ATOM    616  CG  GLN A  78      -8.054  -0.396  11.676  1.00  0.90           C  
ATOM    617  CD  GLN A  78      -7.733  -0.141  13.137  1.00  0.81           C  
ATOM    618  NE2 GLN A  78      -8.657   0.501  13.844  1.00  0.78           N  
ATOM    619  OE1 GLN A  78      -6.664  -0.520  13.627  1.00  0.84           O  
ATOM    620  N   LEU A  79      -7.869  -4.055   8.756  1.00  0.98           N  
ATOM    621  CA  LEU A  79      -7.629  -5.459   8.443  1.00  0.98           C  
ATOM    622  C   LEU A  79      -6.369  -5.964   9.139  1.00  0.98           C  
ATOM    623  CB  LEU A  79      -7.505  -5.658   6.930  1.00  0.98           C  
ATOM    624  O   LEU A  79      -5.270  -5.472   8.874  1.00  0.98           O  
ATOM    625  CG  LEU A  79      -8.613  -5.044   6.073  1.00  0.94           C  
ATOM    626  CD1 LEU A  79      -8.401  -5.393   4.603  1.00  0.88           C  
ATOM    627  CD2 LEU A  79      -9.982  -5.517   6.548  1.00  0.88           C  
ATOM    628  N   ILE A  80      -6.454  -6.942   9.966  1.00  0.98           N  
ATOM    629  CA  ILE A  80      -5.321  -7.528  10.674  1.00  0.98           C  
ATOM    630  C   ILE A  80      -5.118  -8.971  10.219  1.00  0.98           C  
ATOM    631  CB  ILE A  80      -5.521  -7.472  12.205  1.00  0.98           C  
ATOM    632  O   ILE A  80      -5.931  -9.846  10.528  1.00  0.98           O  
ATOM    633  CG1 ILE A  80      -5.882  -6.048  12.645  1.00  0.97           C  
ATOM    634  CG2 ILE A  80      -4.267  -7.968  12.932  1.00  0.97           C  
ATOM    635  CD1 ILE A  80      -6.028  -5.884  14.151  1.00  0.96           C  
ATOM    636  N   PHE A  81      -4.067  -9.226   9.540  1.00  0.98           N  
ATOM    637  CA  PHE A  81      -3.636 -10.549   9.107  1.00  0.98           C  
ATOM    638  C   PHE A  81      -2.667 -11.160  10.111  1.00  0.98           C  
ATOM    639  CB  PHE A  81      -2.982 -10.477   7.723  1.00  0.98           C  
ATOM    640  O   PHE A  81      -1.638 -10.560  10.432  1.00  0.97           O  
ATOM    641  CG  PHE A  81      -3.891  -9.941   6.650  1.00  0.98           C  
ATOM    642  CD1 PHE A  81      -4.568 -10.805   5.798  1.00  0.98           C  
ATOM    643  CD2 PHE A  81      -4.067  -8.573   6.492  1.00  0.98           C  
ATOM    644  CE1 PHE A  81      -5.410 -10.312   4.803  1.00  0.97           C  
ATOM    645  CE2 PHE A  81      -4.906  -8.072   5.501  1.00  0.97           C  
ATOM    646  CZ  PHE A  81      -5.576  -8.943   4.657  1.00  0.96           C  
ATOM    647  N   HIS A  82      -3.047 -12.351  10.565  1.00  0.97           N  
ATOM    648  CA  HIS A  82      -2.266 -13.022  11.598  1.00  0.97           C  
ATOM    649  C   HIS A  82      -2.474 -14.532  11.554  1.00  0.95           C  
ATOM    650  CB  HIS A  82      -2.633 -12.482  12.982  1.00  0.96           C  
ATOM    651  O   HIS A  82      -3.608 -15.003  11.442  1.00  0.93           O  
ATOM    652  CG  HIS A  82      -4.043 -12.774  13.385  1.00  0.93           C  
ATOM    653  CD2 HIS A  82      -5.189 -12.085  13.174  1.00  0.89           C  
ATOM    654  ND1 HIS A  82      -4.395 -13.898  14.102  1.00  0.87           N  
ATOM    655  CE1 HIS A  82      -5.700 -13.888  14.313  1.00  0.88           C  
ATOM    656  NE2 HIS A  82      -6.206 -12.798  13.760  1.00  0.90           N  
ATOM    657  N   ASN A  83      -1.435 -15.316  11.557  1.00  0.93           N  
ATOM    658  CA  ASN A  83      -1.423 -16.764  11.737  1.00  0.93           C  
ATOM    659  C   ASN A  83      -2.337 -17.460  10.733  1.00  0.93           C  
ATOM    660  CB  ASN A  83      -1.828 -17.130  13.167  1.00  0.90           C  
ATOM    661  O   ASN A  83      -3.037 -18.413  11.081  1.00  0.91           O  
ATOM    662  CG  ASN A  83      -0.879 -16.566  14.205  1.00  0.83           C  
ATOM    663  ND2 ASN A  83      -1.409 -16.240  15.378  1.00  0.78           N  
ATOM    664  OD1 ASN A  83       0.321 -16.423  13.955  1.00  0.78           O  
ATOM    665  N   GLY A  84      -2.482 -16.932   9.514  1.00  0.94           N  
ATOM    666  CA  GLY A  84      -3.311 -17.463   8.443  1.00  0.95           C  
ATOM    667  C   GLY A  84      -4.772 -17.079   8.573  1.00  0.94           C  
ATOM    668  O   GLY A  84      -5.619 -17.575   7.827  1.00  0.94           O  
ATOM    669  N   ALA A  85      -5.130 -16.209   9.571  1.00  0.97           N  
ATOM    670  CA  ALA A  85      -6.470 -15.661   9.764  1.00  0.97           C  
ATOM    671  C   ALA A  85      -6.520 -14.184   9.384  1.00  0.98           C  
ATOM    672  CB  ALA A  85      -6.918 -15.850  11.211  1.00  0.97           C  
ATOM    673  O   ALA A  85      -5.482 -13.523   9.301  1.00  0.98           O  
ATOM    674  N   LEU A  86      -7.694 -13.667   9.147  1.00  0.98           N  
ATOM    675  CA  LEU A  86      -8.057 -12.273   8.912  1.00  0.98           C  
ATOM    676  C   LEU A  86      -9.144 -11.825   9.883  1.00  0.98           C  
ATOM    677  CB  LEU A  86      -8.531 -12.078   7.470  1.00  0.98           C  
ATOM    678  O   LEU A  86     -10.227 -12.414   9.924  1.00  0.98           O  
ATOM    679  CG  LEU A  86      -9.116 -10.707   7.128  1.00  0.98           C  
ATOM    680  CD1 LEU A  86      -8.076  -9.615   7.356  1.00  0.98           C  
ATOM    681  CD2 LEU A  86      -9.617 -10.682   5.689  1.00  0.98           C  
ATOM    682  N   THR A  87      -8.814 -10.831  10.637  1.00  0.98           N  
ATOM    683  CA  THR A  87      -9.772 -10.138  11.490  1.00  0.98           C  
ATOM    684  C   THR A  87      -9.981  -8.703  11.015  1.00  0.98           C  
ATOM    685  CB  THR A  87      -9.311 -10.133  12.959  1.00  0.98           C  
ATOM    686  O   THR A  87      -9.016  -7.992  10.727  1.00  0.98           O  
ATOM    687  CG2 THR A  87     -10.396  -9.578  13.875  1.00  0.94           C  
ATOM    688  OG1 THR A  87      -9.000 -11.473  13.361  1.00  0.94           O  
ATOM    689  N   ILE A  88     -11.205  -8.152  10.964  1.00  0.98           N  
ATOM    690  CA  ILE A  88     -11.569  -6.813  10.515  1.00  0.98           C  
ATOM    691  C   ILE A  88     -12.256  -6.057  11.650  1.00  0.98           C  
ATOM    692  CB  ILE A  88     -12.486  -6.864   9.272  1.00  0.98           C  
ATOM    693  O   ILE A  88     -13.227  -6.547  12.232  1.00  0.98           O  
ATOM    694  CG1 ILE A  88     -11.844  -7.715   8.170  1.00  0.98           C  
ATOM    695  CG2 ILE A  88     -12.789  -5.450   8.767  1.00  0.98           C  
ATOM    696  CD1 ILE A  88     -12.649  -7.764   6.879  1.00  0.97           C  
ATOM    697  N   PHE A  89     -11.789  -4.858  11.924  1.00  0.98           N  
ATOM    698  CA  PHE A  89     -12.394  -3.944  12.885  1.00  0.98           C  
ATOM    699  C   PHE A  89     -12.667  -2.588  12.245  1.00  0.97           C  
ATOM    700  CB  PHE A  89     -11.489  -3.774  14.110  1.00  0.97           C  
ATOM    701  O   PHE A  89     -11.910  -2.141  11.381  1.00  0.97           O  
ATOM    702  CG  PHE A  89     -11.185  -5.064  14.824  1.00  0.96           C  
ATOM    703  CD1 PHE A  89     -12.085  -5.596  15.739  1.00  0.94           C  
ATOM    704  CD2 PHE A  89     -10.000  -5.744  14.578  1.00  0.94           C  
ATOM    705  CE1 PHE A  89     -11.806  -6.790  16.401  1.00  0.93           C  
ATOM    706  CE2 PHE A  89      -9.714  -6.937  15.236  1.00  0.92           C  
ATOM    707  CZ  PHE A  89     -10.618  -7.458  16.148  1.00  0.92           C  
ATOM    708  N   ASP A  90     -13.648  -1.887  12.620  1.00  0.97           N  
ATOM    709  CA  ASP A  90     -13.767  -0.455  12.364  1.00  0.97           C  
ATOM    710  C   ASP A  90     -12.959   0.353  13.378  1.00  0.97           C  
ATOM    711  CB  ASP A  90     -15.234  -0.023  12.397  1.00  0.97           C  
ATOM    712  O   ASP A  90     -12.320  -0.216  14.265  1.00  0.97           O  
ATOM    713  CG  ASP A  90     -15.853  -0.131  13.780  1.00  0.95           C  
ATOM    714  OD1 ASP A  90     -15.106  -0.231  14.776  1.00  0.94           O  
ATOM    715  OD2 ASP A  90     -17.100  -0.119  13.873  1.00  0.93           O  
ATOM    716  N   LEU A  91     -13.054   1.693  13.396  1.00  0.97           N  
ATOM    717  CA  LEU A  91     -12.252   2.569  14.243  1.00  0.97           C  
ATOM    718  C   LEU A  91     -12.870   2.697  15.632  1.00  0.96           C  
ATOM    719  CB  LEU A  91     -12.114   3.953  13.604  1.00  0.96           C  
ATOM    720  O   LEU A  91     -12.272   3.295  16.529  1.00  0.95           O  
ATOM    721  CG  LEU A  91     -11.366   4.012  12.270  1.00  0.95           C  
ATOM    722  CD1 LEU A  91     -11.154   5.462  11.846  1.00  0.92           C  
ATOM    723  CD2 LEU A  91     -10.033   3.279  12.371  1.00  0.92           C  
ATOM    724  N   ALA A  92     -14.067   2.111  15.818  1.00  0.96           N  
ATOM    725  CA  ALA A  92     -14.691   1.969  17.131  1.00  0.96           C  
ATOM    726  C   ALA A  92     -14.369   0.610  17.748  1.00  0.96           C  
ATOM    727  CB  ALA A  92     -16.203   2.156  17.025  1.00  0.96           C  
ATOM    728  O   ALA A  92     -14.733   0.340  18.895  1.00  0.96           O  
ATOM    729  N   GLY A  93     -13.663  -0.212  17.038  1.00  0.96           N  
ATOM    730  CA  GLY A  93     -13.241  -1.540  17.454  1.00  0.96           C  
ATOM    731  C   GLY A  93     -14.340  -2.579  17.337  1.00  0.96           C  
ATOM    732  O   GLY A  93     -14.329  -3.585  18.049  1.00  0.95           O  
ATOM    733  N   ASN A  94     -15.403  -2.425  16.503  1.00  0.96           N  
ATOM    734  CA  ASN A  94     -16.374  -3.461  16.167  1.00  0.97           C  
ATOM    735  C   ASN A  94     -15.814  -4.444  15.143  1.00  0.97           C  
ATOM    736  CB  ASN A  94     -17.670  -2.834  15.648  1.00  0.96           C  
ATOM    737  O   ASN A  94     -15.260  -4.034  14.122  1.00  0.97           O  
ATOM    738  CG  ASN A  94     -18.229  -1.785  16.588  1.00  0.95           C  
ATOM    739  ND2 ASN A  94     -18.474  -0.589  16.065  1.00  0.94           N  
ATOM    740  OD1 ASN A  94     -18.439  -2.046  17.775  1.00  0.94           O  
ATOM    741  N   ASN A  95     -16.043  -5.719  15.377  1.00  0.97           N  
ATOM    742  CA  ASN A  95     -15.542  -6.800  14.535  1.00  0.97           C  
ATOM    743  C   ASN A  95     -16.527  -7.147  13.423  1.00  0.97           C  
ATOM    744  CB  ASN A  95     -15.236  -8.040  15.379  1.00  0.96           C  
ATOM    745  O   ASN A  95     -17.730  -7.262  13.666  1.00  0.96           O  
ATOM    746  CG  ASN A  95     -14.585  -9.148  14.574  1.00  0.87           C  
ATOM    747  ND2 ASN A  95     -14.358 -10.289  15.213  1.00  0.84           N  
ATOM    748  OD1 ASN A  95     -14.289  -8.979  13.389  1.00  0.83           O  
ATOM    749  N   TYR A  96     -15.988  -7.424  12.218  1.00  0.97           N  
ATOM    750  CA  TYR A  96     -16.764  -7.784  11.036  1.00  0.97           C  
ATOM    751  C   TYR A  96     -16.379  -9.170  10.532  1.00  0.96           C  
ATOM    752  CB  TYR A  96     -16.562  -6.749   9.925  1.00  0.96           C  
ATOM    753  O   TYR A  96     -15.196  -9.459  10.335  1.00  0.95           O  
ATOM    754  CG  TYR A  96     -17.155  -5.397  10.240  1.00  0.96           C  
ATOM    755  CD1 TYR A  96     -18.412  -5.038   9.760  1.00  0.95           C  
ATOM    756  CD2 TYR A  96     -16.459  -4.477  11.016  1.00  0.95           C  
ATOM    757  CE1 TYR A  96     -18.962  -3.792  10.045  1.00  0.94           C  
ATOM    758  CE2 TYR A  96     -16.999  -3.228  11.308  1.00  0.93           C  
ATOM    759  OH  TYR A  96     -18.788  -1.661  11.105  1.00  0.92           O  
ATOM    760  CZ  TYR A  96     -18.249  -2.896  10.819  1.00  0.93           C  
ATOM    761  N   PRO A  97     -17.408 -10.040  10.356  1.00  0.96           N  
ATOM    762  CA  PRO A  97     -17.129 -11.379   9.833  1.00  0.96           C  
ATOM    763  C   PRO A  97     -16.686 -11.362   8.372  1.00  0.97           C  
ATOM    764  CB  PRO A  97     -18.468 -12.104   9.990  1.00  0.95           C  
ATOM    765  O   PRO A  97     -17.150 -10.527   7.592  1.00  0.97           O  
ATOM    766  CG  PRO A  97     -19.501 -11.032   9.857  1.00  0.93           C  
ATOM    767  CD  PRO A  97     -18.953  -9.766  10.450  1.00  0.93           C  
ATOM    768  N   VAL A  98     -15.855 -12.345   7.988  1.00  0.98           N  
ATOM    769  CA  VAL A  98     -15.394 -12.592   6.626  1.00  0.98           C  
ATOM    770  C   VAL A  98     -15.861 -13.970   6.163  1.00  0.98           C  
ATOM    771  CB  VAL A  98     -13.856 -12.487   6.520  1.00  0.97           C  
ATOM    772  O   VAL A  98     -15.571 -14.980   6.808  1.00  0.97           O  
ATOM    773  CG1 VAL A  98     -13.404 -12.628   5.067  1.00  0.94           C  
ATOM    774  CG2 VAL A  98     -13.369 -11.164   7.108  1.00  0.94           C  
ATOM    775  N   SER A  99     -16.557 -14.005   5.069  1.00  0.98           N  
ATOM    776  CA  SER A  99     -16.934 -15.262   4.431  1.00  0.98           C  
ATOM    777  C   SER A  99     -15.937 -15.650   3.345  1.00  0.98           C  
ATOM    778  CB  SER A  99     -18.338 -15.161   3.834  1.00  0.98           C  
ATOM    779  O   SER A  99     -15.298 -14.785   2.743  1.00  0.98           O  
ATOM    780  OG  SER A  99     -18.402 -14.121   2.873  1.00  0.96           O  
ATOM    781  N   GLY A 100     -15.704 -16.977   3.068  1.00  0.98           N  
ATOM    782  CA  GLY A 100     -14.831 -17.495   2.027  1.00  0.98           C  
ATOM    783  C   GLY A 100     -13.605 -18.203   2.574  1.00  0.98           C  
ATOM    784  O   GLY A 100     -13.434 -18.310   3.790  1.00  0.98           O  
ATOM    785  N   SER A 101     -12.745 -18.742   1.654  1.00  0.98           N  
ATOM    786  CA  SER A 101     -11.543 -19.484   2.021  1.00  0.98           C  
ATOM    787  C   SER A 101     -10.347 -18.553   2.189  1.00  0.98           C  
ATOM    788  CB  SER A 101     -11.227 -20.548   0.969  1.00  0.98           C  
ATOM    789  O   SER A 101      -9.926 -17.897   1.234  1.00  0.98           O  
ATOM    790  OG  SER A 101     -10.089 -21.305   1.345  1.00  0.96           O  
ATOM    791  N   LEU A 102      -9.680 -18.586   3.393  1.00  0.98           N  
ATOM    792  CA  LEU A 102      -8.526 -17.758   3.727  1.00  0.98           C  
ATOM    793  C   LEU A 102      -7.225 -18.504   3.451  1.00  0.98           C  
ATOM    794  CB  LEU A 102      -8.580 -17.329   5.195  1.00  0.98           C  
ATOM    795  O   LEU A 102      -6.146 -18.039   3.827  1.00  0.98           O  
ATOM    796  CG  LEU A 102      -9.765 -16.451   5.602  1.00  0.97           C  
ATOM    797  CD1 LEU A 102      -9.655 -16.061   7.072  1.00  0.96           C  
ATOM    798  CD2 LEU A 102      -9.840 -15.211   4.718  1.00  0.96           C  
ATOM    799  N   SER A 103      -7.273 -19.694   2.765  1.00  0.98           N  
ATOM    800  CA  SER A 103      -6.127 -20.565   2.525  1.00  0.98           C  
ATOM    801  C   SER A 103      -5.058 -19.857   1.700  1.00  0.98           C  
ATOM    802  CB  SER A 103      -6.566 -21.846   1.814  1.00  0.98           C  
ATOM    803  O   SER A 103      -3.871 -20.176   1.807  1.00  0.98           O  
ATOM    804  OG  SER A 103      -7.222 -21.544   0.594  1.00  0.95           O  
ATOM    805  N   TYR A 104      -5.392 -18.850   0.919  1.00  0.98           N  
ATOM    806  CA  TYR A 104      -4.469 -18.095   0.080  1.00  0.99           C  
ATOM    807  C   TYR A 104      -3.586 -17.182   0.924  1.00  0.98           C  
ATOM    808  CB  TYR A 104      -5.237 -17.267  -0.955  1.00  0.99           C  
ATOM    809  O   TYR A 104      -2.420 -16.956   0.593  1.00  0.98           O  
ATOM    810  CG  TYR A 104      -4.346 -16.515  -1.913  1.00  0.99           C  
ATOM    811  CD1 TYR A 104      -3.761 -17.158  -3.002  1.00  0.98           C  
ATOM    812  CD2 TYR A 104      -4.086 -15.161  -1.732  1.00  0.98           C  
ATOM    813  CE1 TYR A 104      -2.938 -16.469  -3.887  1.00  0.98           C  
ATOM    814  CE2 TYR A 104      -3.264 -14.462  -2.610  1.00  0.98           C  
ATOM    815  OH  TYR A 104      -1.882 -14.438  -4.556  1.00  0.97           O  
ATOM    816  CZ  TYR A 104      -2.696 -15.124  -3.683  1.00  0.98           C  
ATOM    817  N   ILE A 105      -4.096 -16.691   2.073  1.00  0.98           N  
ATOM    818  CA  ILE A 105      -3.383 -15.729   2.905  1.00  0.98           C  
ATOM    819  C   ILE A 105      -2.729 -16.450   4.082  1.00  0.98           C  
ATOM    820  CB  ILE A 105      -4.324 -14.615   3.415  1.00  0.98           C  
ATOM    821  O   ILE A 105      -2.206 -15.809   4.997  1.00  0.96           O  
ATOM    822  CG1 ILE A 105      -5.461 -15.217   4.249  1.00  0.97           C  
ATOM    823  CG2 ILE A 105      -4.877 -13.798   2.244  1.00  0.97           C  
ATOM    824  CD1 ILE A 105      -6.287 -14.186   5.006  1.00  0.95           C  
ATOM    825  N   ALA A 106      -2.812 -17.841   4.099  1.00  0.98           N  
ATOM    826  CA  ALA A 106      -2.201 -18.647   5.153  1.00  0.98           C  
ATOM    827  C   ALA A 106      -0.680 -18.633   5.043  1.00  0.97           C  
ATOM    828  CB  ALA A 106      -2.723 -20.080   5.097  1.00  0.97           C  
ATOM    829  O   ALA A 106      -0.092 -19.481   4.368  1.00  0.95           O  
ATOM    830  N   THR A 107      -0.027 -17.706   5.807  1.00  0.97           N  
ATOM    831  CA  THR A 107       1.420 -17.547   5.897  1.00  0.97           C  
ATOM    832  C   THR A 107       1.851 -17.334   7.346  1.00  0.96           C  
ATOM    833  CB  THR A 107       1.908 -16.368   5.035  1.00  0.96           C  
ATOM    834  O   THR A 107       1.081 -16.818   8.158  1.00  0.94           O  
ATOM    835  CG2 THR A 107       1.137 -15.093   5.360  1.00  0.86           C  
ATOM    836  OG1 THR A 107       3.302 -16.147   5.283  1.00  0.88           O  
ATOM    837  N   ALA A 108       3.132 -17.694   7.656  1.00  0.94           N  
ATOM    838  CA  ALA A 108       3.701 -17.564   8.995  1.00  0.94           C  
ATOM    839  C   ALA A 108       4.139 -16.128   9.268  1.00  0.94           C  
ATOM    840  CB  ALA A 108       4.881 -18.518   9.166  1.00  0.93           C  
ATOM    841  O   ALA A 108       4.267 -15.721  10.425  1.00  0.93           O  
ATOM    842  N   ASN A 109       4.364 -15.327   8.227  1.00  0.95           N  
ATOM    843  CA  ASN A 109       4.880 -13.966   8.328  1.00  0.95           C  
ATOM    844  C   ASN A 109       4.082 -12.998   7.460  1.00  0.96           C  
ATOM    845  CB  ASN A 109       6.361 -13.924   7.946  1.00  0.94           C  
ATOM    846  O   ASN A 109       4.618 -12.421   6.512  1.00  0.96           O  
ATOM    847  CG  ASN A 109       7.218 -14.807   8.832  1.00  0.88           C  
ATOM    848  ND2 ASN A 109       7.926 -15.751   8.222  1.00  0.86           N  
ATOM    849  OD1 ASN A 109       7.244 -14.642  10.054  1.00  0.85           O  
ATOM    850  N   PRO A 110       2.812 -12.661   7.803  1.00  0.97           N  
ATOM    851  CA  PRO A 110       1.939 -11.895   6.910  1.00  0.97           C  
ATOM    852  C   PRO A 110       2.513 -10.525   6.557  1.00  0.97           C  
ATOM    853  CB  PRO A 110       0.646 -11.753   7.717  1.00  0.97           C  
ATOM    854  O   PRO A 110       2.264 -10.011   5.463  1.00  0.97           O  
ATOM    855  CG  PRO A 110       1.064 -11.929   9.142  1.00  0.96           C  
ATOM    856  CD  PRO A 110       2.201 -12.909   9.188  1.00  0.95           C  
ATOM    857  N   ARG A 111       3.334  -9.926   7.363  1.00  0.96           N  
ATOM    858  CA  ARG A 111       3.939  -8.615   7.144  1.00  0.96           C  
ATOM    859  C   ARG A 111       4.919  -8.652   5.977  1.00  0.96           C  
ATOM    860  CB  ARG A 111       4.649  -8.133   8.411  1.00  0.95           C  
ATOM    861  O   ARG A 111       5.063  -7.668   5.248  1.00  0.95           O  
ATOM    862  CG  ARG A 111       5.234  -6.734   8.294  1.00  0.92           C  
ATOM    863  CD  ARG A 111       6.022  -6.347   9.537  1.00  0.90           C  
ATOM    864  NE  ARG A 111       5.160  -6.246  10.712  1.00  0.87           N  
ATOM    865  NH1 ARG A 111       6.879  -5.806  12.191  1.00  0.82           N  
ATOM    866  NH2 ARG A 111       4.717  -5.922  12.942  1.00  0.81           N  
ATOM    867  CZ  ARG A 111       5.587  -5.991  11.945  1.00  0.85           C  
ATOM    868  N   GLU A 112       5.675  -9.731   5.863  1.00  0.96           N  
ATOM    869  CA  GLU A 112       6.679  -9.918   4.821  1.00  0.96           C  
ATOM    870  C   GLU A 112       6.061 -10.514   3.559  1.00  0.96           C  
ATOM    871  CB  GLU A 112       7.815 -10.814   5.322  1.00  0.95           C  
ATOM    872  O   GLU A 112       6.340 -10.055   2.449  1.00  0.96           O  
ATOM    873  CG  GLU A 112       8.645 -10.190   6.435  1.00  0.90           C  
ATOM    874  CD  GLU A 112       9.656 -11.150   7.040  1.00  0.86           C  
ATOM    875  OE1 GLU A 112       9.928 -12.209   6.431  1.00  0.86           O  
ATOM    876  OE2 GLU A 112      10.180 -10.841   8.134  1.00  0.85           O  
ATOM    877  N   ASP A 113       5.067 -11.406   3.726  1.00  0.97           N  
ATOM    878  CA  ASP A 113       4.571 -12.287   2.673  1.00  0.97           C  
ATOM    879  C   ASP A 113       3.370 -11.669   1.961  1.00  0.97           C  
ATOM    880  CB  ASP A 113       4.195 -13.653   3.251  1.00  0.97           C  
ATOM    881  O   ASP A 113       3.080 -12.010   0.812  1.00  0.97           O  
ATOM    882  CG  ASP A 113       5.394 -14.431   3.763  1.00  0.96           C  
ATOM    883  OD1 ASP A 113       6.520 -14.211   3.268  1.00  0.94           O  
ATOM    884  OD2 ASP A 113       5.210 -15.274   4.668  1.00  0.94           O  
ATOM    885  N   LEU A 114       2.620 -10.733   2.565  1.00  0.98           N  
ATOM    886  CA  LEU A 114       1.405 -10.194   1.964  1.00  0.98           C  
ATOM    887  C   LEU A 114       1.606  -8.742   1.543  1.00  0.98           C  
ATOM    888  CB  LEU A 114       0.231 -10.297   2.941  1.00  0.98           C  
ATOM    889  O   LEU A 114       2.356  -8.003   2.185  1.00  0.98           O  
ATOM    890  CG  LEU A 114      -0.114 -11.700   3.440  1.00  0.98           C  
ATOM    891  CD1 LEU A 114      -1.322 -11.650   4.370  1.00  0.98           C  
ATOM    892  CD2 LEU A 114      -0.375 -12.637   2.266  1.00  0.98           C  
ATOM    893  N   ARG A 115       1.000  -8.281   0.477  1.00  0.98           N  
ATOM    894  CA  ARG A 115       0.823  -6.907   0.017  1.00  0.98           C  
ATOM    895  C   ARG A 115      -0.643  -6.617  -0.288  1.00  0.98           C  
ATOM    896  CB  ARG A 115       1.680  -6.639  -1.222  1.00  0.98           C  
ATOM    897  O   ARG A 115      -1.363  -7.487  -0.782  1.00  0.98           O  
ATOM    898  CG  ARG A 115       3.174  -6.779  -0.979  1.00  0.98           C  
ATOM    899  CD  ARG A 115       3.695  -5.705  -0.034  1.00  0.97           C  
ATOM    900  NE  ARG A 115       5.135  -5.826   0.178  1.00  0.95           N  
ATOM    901  NH1 ARG A 115       4.954  -7.148   2.065  1.00  0.92           N  
ATOM    902  NH2 ARG A 115       7.020  -6.553   1.270  1.00  0.91           N  
ATOM    903  CZ  ARG A 115       5.699  -6.509   1.170  1.00  0.95           C  
ATOM    904  N   LEU A 116      -1.039  -5.468   0.065  1.00  0.98           N  
ATOM    905  CA  LEU A 116      -2.453  -5.114  -0.008  1.00  0.98           C  
ATOM    906  C   LEU A 116      -2.648  -3.810  -0.774  1.00  0.98           C  
ATOM    907  CB  LEU A 116      -3.046  -4.988   1.398  1.00  0.98           C  
ATOM    908  O   LEU A 116      -1.853  -2.878  -0.635  1.00  0.98           O  
ATOM    909  CG  LEU A 116      -3.097  -6.270   2.230  1.00  0.96           C  
ATOM    910  CD1 LEU A 116      -1.792  -6.455   2.998  1.00  0.92           C  
ATOM    911  CD2 LEU A 116      -4.286  -6.242   3.185  1.00  0.92           C  
ATOM    912  N   LEU A 117      -3.733  -3.701  -1.558  1.00  0.98           N  
ATOM    913  CA  LEU A 117      -4.231  -2.515  -2.247  1.00  0.98           C  
ATOM    914  C   LEU A 117      -5.753  -2.450  -2.187  1.00  0.98           C  
ATOM    915  CB  LEU A 117      -3.766  -2.508  -3.706  1.00  0.98           C  
ATOM    916  O   LEU A 117      -6.437  -3.362  -2.658  1.00  0.97           O  
ATOM    917  CG  LEU A 117      -4.316  -1.386  -4.587  1.00  0.98           C  
ATOM    918  CD1 LEU A 117      -3.696  -0.049  -4.193  1.00  0.97           C  
ATOM    919  CD2 LEU A 117      -4.058  -1.687  -6.060  1.00  0.97           C  
ATOM    920  N   THR A 118      -6.280  -1.350  -1.668  1.00  0.97           N  
ATOM    921  CA  THR A 118      -7.717  -1.105  -1.701  1.00  0.97           C  
ATOM    922  C   THR A 118      -8.078  -0.154  -2.838  1.00  0.97           C  
ATOM    923  CB  THR A 118      -8.215  -0.523  -0.365  1.00  0.97           C  
ATOM    924  O   THR A 118      -7.539   0.951  -2.926  1.00  0.96           O  
ATOM    925  CG2 THR A 118      -9.730  -0.350  -0.370  1.00  0.96           C  
ATOM    926  OG1 THR A 118      -7.850  -1.409   0.701  1.00  0.96           O  
ATOM    927  N   VAL A 119      -8.993  -0.604  -3.694  1.00  0.97           N  
ATOM    928  CA  VAL A 119      -9.613   0.175  -4.762  1.00  0.97           C  
ATOM    929  C   VAL A 119     -11.129   0.001  -4.716  1.00  0.96           C  
ATOM    930  CB  VAL A 119      -9.071  -0.234  -6.150  1.00  0.96           C  
ATOM    931  O   VAL A 119     -11.641  -1.097  -4.944  1.00  0.95           O  
ATOM    932  CG1 VAL A 119      -9.638   0.675  -7.239  1.00  0.96           C  
ATOM    933  CG2 VAL A 119      -7.544  -0.195  -6.159  1.00  0.95           C  
ATOM    934  N   ALA A 120     -11.839   1.058  -4.374  1.00  0.95           N  
ATOM    935  CA  ALA A 120     -13.289   1.054  -4.195  1.00  0.94           C  
ATOM    936  C   ALA A 120     -13.719  -0.046  -3.228  1.00  0.95           C  
ATOM    937  CB  ALA A 120     -13.991   0.881  -5.539  1.00  0.94           C  
ATOM    938  O   ALA A 120     -13.330  -0.039  -2.058  1.00  0.94           O  
ATOM    939  N   ASP A 121     -14.467  -1.071  -3.662  1.00  0.94           N  
ATOM    940  CA  ASP A 121     -15.008  -2.118  -2.800  1.00  0.95           C  
ATOM    941  C   ASP A 121     -14.093  -3.340  -2.778  1.00  0.96           C  
ATOM    942  CB  ASP A 121     -16.411  -2.519  -3.260  1.00  0.93           C  
ATOM    943  O   ASP A 121     -14.409  -4.347  -2.143  1.00  0.96           O  
ATOM    944  CG  ASP A 121     -17.435  -1.412  -3.078  1.00  0.89           C  
ATOM    945  OD1 ASP A 121     -17.398  -0.712  -2.043  1.00  0.87           O  
ATOM    946  OD2 ASP A 121     -18.288  -1.242  -3.975  1.00  0.87           O  
ATOM    947  N   TYR A 122     -12.989  -3.231  -3.432  1.00  0.96           N  
ATOM    948  CA  TYR A 122     -12.037  -4.332  -3.525  1.00  0.97           C  
ATOM    949  C   TYR A 122     -10.760  -4.016  -2.756  1.00  0.97           C  
ATOM    950  CB  TYR A 122     -11.704  -4.633  -4.989  1.00  0.96           C  
ATOM    951  O   TYR A 122     -10.116  -2.994  -3.004  1.00  0.97           O  
ATOM    952  CG  TYR A 122     -12.895  -5.077  -5.804  1.00  0.94           C  
ATOM    953  CD1 TYR A 122     -13.170  -6.430  -5.991  1.00  0.90           C  
ATOM    954  CD2 TYR A 122     -13.746  -4.146  -6.389  1.00  0.91           C  
ATOM    955  CE1 TYR A 122     -14.265  -6.844  -6.743  1.00  0.90           C  
ATOM    956  CE2 TYR A 122     -14.844  -4.548  -7.142  1.00  0.89           C  
ATOM    957  OH  TYR A 122     -16.180  -6.301  -8.058  1.00  0.85           O  
ATOM    958  CZ  TYR A 122     -15.095  -5.897  -7.313  1.00  0.89           C  
ATOM    959  N   THR A 123     -10.355  -4.878  -1.888  1.00  0.98           N  
ATOM    960  CA  THR A 123      -8.988  -4.937  -1.380  1.00  0.98           C  
ATOM    961  C   THR A 123      -8.252  -6.147  -1.948  1.00  0.98           C  
ATOM    962  CB  THR A 123      -8.966  -4.995   0.159  1.00  0.98           C  
ATOM    963  O   THR A 123      -8.511  -7.283  -1.545  1.00  0.98           O  
ATOM    964  CG2 THR A 123      -7.536  -4.999   0.688  1.00  0.98           C  
ATOM    965  OG1 THR A 123      -9.654  -3.853   0.684  1.00  0.97           O  
ATOM    966  N   PHE A 124      -7.386  -5.865  -2.908  1.00  0.98           N  
ATOM    967  CA  PHE A 124      -6.524  -6.885  -3.494  1.00  0.98           C  
ATOM    968  C   PHE A 124      -5.452  -7.322  -2.503  1.00  0.98           C  
ATOM    969  CB  PHE A 124      -5.872  -6.367  -4.779  1.00  0.98           C  
ATOM    970  O   PHE A 124      -4.756  -6.485  -1.925  1.00  0.98           O  
ATOM    971  CG  PHE A 124      -6.859  -5.951  -5.836  1.00  0.98           C  
ATOM    972  CD1 PHE A 124      -7.323  -6.866  -6.773  1.00  0.97           C  
ATOM    973  CD2 PHE A 124      -7.325  -4.644  -5.892  1.00  0.97           C  
ATOM    974  CE1 PHE A 124      -8.237  -6.484  -7.753  1.00  0.96           C  
ATOM    975  CE2 PHE A 124      -8.238  -4.254  -6.868  1.00  0.95           C  
ATOM    976  CZ  PHE A 124      -8.692  -5.176  -7.798  1.00  0.95           C  
ATOM    977  N   ILE A 125      -5.355  -8.580  -2.279  1.00  0.99           N  
ATOM    978  CA  ILE A 125      -4.369  -9.185  -1.391  1.00  0.99           C  
ATOM    979  C   ILE A 125      -3.447 -10.102  -2.191  1.00  0.99           C  
ATOM    980  CB  ILE A 125      -5.047  -9.972  -0.247  1.00  0.98           C  
ATOM    981  O   ILE A 125      -3.889 -11.117  -2.733  1.00  0.98           O  
ATOM    982  CG1 ILE A 125      -6.003  -9.063   0.534  1.00  0.98           C  
ATOM    983  CG2 ILE A 125      -3.995 -10.586   0.682  1.00  0.98           C  
ATOM    984  CD1 ILE A 125      -6.963  -9.813   1.447  1.00  0.97           C  
ATOM    985  N   LEU A 126      -2.237  -9.743  -2.263  1.00  0.99           N  
ATOM    986  CA  LEU A 126      -1.139 -10.456  -2.906  1.00  0.98           C  
ATOM    987  C   LEU A 126      -0.348 -11.268  -1.886  1.00  0.98           C  
ATOM    988  CB  LEU A 126      -0.211  -9.475  -3.626  1.00  0.98           C  
ATOM    989  O   LEU A 126       0.079 -10.736  -0.859  1.00  0.98           O  
ATOM    990  CG  LEU A 126       0.982 -10.087  -4.362  1.00  0.86           C  
ATOM    991  CD1 LEU A 126       1.413  -9.185  -5.514  1.00  0.72           C  
ATOM    992  CD2 LEU A 126       2.141 -10.324  -3.400  1.00  0.71           C  
ATOM    993  N   ASN A 127      -0.122 -12.563  -2.148  1.00  0.99           N  
ATOM    994  CA  ASN A 127       0.771 -13.454  -1.415  1.00  0.99           C  
ATOM    995  C   ASN A 127       2.068 -13.701  -2.179  1.00  0.98           C  
ATOM    996  CB  ASN A 127       0.073 -14.781  -1.110  1.00  0.98           C  
ATOM    997  O   ASN A 127       2.085 -14.453  -3.155  1.00  0.98           O  
ATOM    998  CG  ASN A 127       0.883 -15.668  -0.185  1.00  0.98           C  
ATOM    999  ND2 ASN A 127       0.212 -16.599   0.483  1.00  0.97           N  
ATOM   1000  OD1 ASN A 127       2.103 -15.518  -0.072  1.00  0.97           O  
ATOM   1001  N   ARG A 128       3.197 -13.218  -1.711  1.00  0.98           N  
ATOM   1002  CA  ARG A 128       4.503 -13.182  -2.361  1.00  0.98           C  
ATOM   1003  C   ARG A 128       5.150 -14.563  -2.367  1.00  0.98           C  
ATOM   1004  CB  ARG A 128       5.422 -12.176  -1.665  1.00  0.98           C  
ATOM   1005  O   ARG A 128       6.184 -14.768  -3.007  1.00  0.97           O  
ATOM   1006  CG  ARG A 128       4.976 -10.730  -1.812  1.00  0.96           C  
ATOM   1007  CD  ARG A 128       5.848  -9.785  -0.997  1.00  0.94           C  
ATOM   1008  NE  ARG A 128       7.222  -9.758  -1.492  1.00  0.90           N  
ATOM   1009  NH1 ARG A 128       8.116  -8.849   0.435  1.00  0.85           N  
ATOM   1010  NH2 ARG A 128       9.474  -9.334  -1.347  1.00  0.85           N  
ATOM   1011  CZ  ARG A 128       8.268  -9.314  -0.800  1.00  0.87           C  
ATOM   1012  N   THR A 129       4.565 -15.536  -1.636  1.00  0.98           N  
ATOM   1013  CA  THR A 129       5.107 -16.889  -1.592  1.00  0.98           C  
ATOM   1014  C   THR A 129       4.560 -17.729  -2.743  1.00  0.98           C  
ATOM   1015  CB  THR A 129       4.783 -17.577  -0.253  1.00  0.98           C  
ATOM   1016  O   THR A 129       5.094 -18.798  -3.047  1.00  0.98           O  
ATOM   1017  CG2 THR A 129       5.161 -16.688   0.927  1.00  0.96           C  
ATOM   1018  OG1 THR A 129       3.380 -17.860  -0.194  1.00  0.96           O  
ATOM   1019  N   LYS A 130       3.547 -17.222  -3.428  1.00  0.98           N  
ATOM   1020  CA  LYS A 130       2.888 -17.922  -4.528  1.00  0.98           C  
ATOM   1021  C   LYS A 130       3.488 -17.521  -5.872  1.00  0.98           C  
ATOM   1022  CB  LYS A 130       1.385 -17.639  -4.520  1.00  0.98           C  
ATOM   1023  O   LYS A 130       3.658 -16.332  -6.152  1.00  0.98           O  
ATOM   1024  CG  LYS A 130       0.681 -18.072  -3.242  1.00  0.95           C  
ATOM   1025  CD  LYS A 130       0.735 -19.583  -3.057  1.00  0.91           C  
ATOM   1026  CE  LYS A 130      -0.035 -20.024  -1.820  1.00  0.88           C  
ATOM   1027  NZ  LYS A 130      -0.049 -21.510  -1.677  1.00  0.86           N  
ATOM   1028  N   THR A 131       3.846 -18.512  -6.701  1.00  0.98           N  
ATOM   1029  CA  THR A 131       4.154 -18.330  -8.115  1.00  0.98           C  
ATOM   1030  C   THR A 131       2.876 -18.293  -8.947  1.00  0.98           C  
ATOM   1031  CB  THR A 131       5.076 -19.449  -8.634  1.00  0.98           C  
ATOM   1032  O   THR A 131       1.955 -19.080  -8.716  1.00  0.98           O  
ATOM   1033  CG2 THR A 131       5.468 -19.208 -10.088  1.00  0.93           C  
ATOM   1034  OG1 THR A 131       6.263 -19.493  -7.832  1.00  0.94           O  
ATOM   1035  N   VAL A 132       2.771 -17.321  -9.826  1.00  0.98           N  
ATOM   1036  CA  VAL A 132       1.642 -17.211 -10.744  1.00  0.98           C  
ATOM   1037  C   VAL A 132       1.743 -18.289 -11.820  1.00  0.98           C  
ATOM   1038  CB  VAL A 132       1.575 -15.811 -11.396  1.00  0.98           C  
ATOM   1039  O   VAL A 132       2.752 -18.380 -12.524  1.00  0.98           O  
ATOM   1040  CG1 VAL A 132       0.395 -15.722 -12.363  1.00  0.98           C  
ATOM   1041  CG2 VAL A 132       1.474 -14.728 -10.324  1.00  0.98           C  
ATOM   1042  N   GLU A 133       0.697 -19.023 -11.903  1.00  0.98           N  
ATOM   1043  CA  GLU A 133       0.624 -20.147 -12.832  1.00  0.98           C  
ATOM   1044  C   GLU A 133      -0.407 -19.893 -13.927  1.00  0.97           C  
ATOM   1045  CB  GLU A 133       0.290 -21.441 -12.085  1.00  0.97           C  
ATOM   1046  O   GLU A 133      -1.427 -19.243 -13.687  1.00  0.97           O  
ATOM   1047  CG  GLU A 133       1.342 -21.851 -11.064  1.00  0.96           C  
ATOM   1048  CD  GLU A 133       0.918 -23.033 -10.207  1.00  0.94           C  
ATOM   1049  OE1 GLU A 133      -0.223 -23.521 -10.369  1.00  0.94           O  
ATOM   1050  OE2 GLU A 133       1.733 -23.474  -9.366  1.00  0.94           O  
ATOM   1051  N   MET A 134      -0.218 -20.456 -15.072  1.00  0.96           N  
ATOM   1052  CA  MET A 134      -1.232 -20.510 -16.121  1.00  0.96           C  
ATOM   1053  C   MET A 134      -2.309 -21.536 -15.784  1.00  0.95           C  
ATOM   1054  CB  MET A 134      -0.594 -20.844 -17.470  1.00  0.94           C  
ATOM   1055  O   MET A 134      -2.043 -22.514 -15.082  1.00  0.93           O  
ATOM   1056  CG  MET A 134       0.322 -19.754 -18.002  1.00  0.88           C  
ATOM   1057  SD  MET A 134      -0.559 -18.167 -18.275  1.00  0.88           S  
ATOM   1058  CE  MET A 134      -1.592 -18.615 -19.698  1.00  0.78           C  
ATOM   1059  N   SER A 135      -3.470 -21.343 -16.330  1.00  0.95           N  
ATOM   1060  CA  SER A 135      -4.551 -22.322 -16.260  1.00  0.94           C  
ATOM   1061  C   SER A 135      -4.236 -23.554 -17.102  1.00  0.92           C  
ATOM   1062  CB  SER A 135      -5.868 -21.700 -16.724  1.00  0.92           C  
ATOM   1063  O   SER A 135      -3.510 -23.465 -18.094  1.00  0.89           O  
ATOM   1064  OG  SER A 135      -6.366 -22.371 -17.869  1.00  0.80           O  
ATOM   1065  N   SER A 136      -4.778 -24.668 -16.719  1.00  0.92           N  
ATOM   1066  CA  SER A 136      -4.612 -25.890 -17.498  1.00  0.92           C  
ATOM   1067  C   SER A 136      -5.601 -25.945 -18.658  1.00  0.90           C  
ATOM   1068  CB  SER A 136      -4.789 -27.121 -16.608  1.00  0.90           C  
ATOM   1069  O   SER A 136      -5.645 -26.931 -19.397  1.00  0.87           O  
ATOM   1070  OG  SER A 136      -6.047 -27.093 -15.955  1.00  0.90           O  
ATOM   1071  N   GLU A 137      -6.408 -24.997 -18.785  1.00  0.91           N  
ATOM   1072  CA  GLU A 137      -7.454 -24.948 -19.802  1.00  0.91           C  
ATOM   1073  C   GLU A 137      -6.880 -24.583 -21.168  1.00  0.91           C  
ATOM   1074  CB  GLU A 137      -8.543 -23.948 -19.405  1.00  0.89           C  
ATOM   1075  O   GLU A 137      -6.403 -23.464 -21.368  1.00  0.90           O  
ATOM   1076  CG  GLU A 137      -9.763 -23.974 -20.315  1.00  0.82           C  
ATOM   1077  CD  GLU A 137     -10.793 -22.911 -19.967  1.00  0.78           C  
ATOM   1078  OE1 GLU A 137     -10.666 -22.268 -18.900  1.00  0.79           O  
ATOM   1079  OE2 GLU A 137     -11.735 -22.719 -20.769  1.00  0.78           O  
ATOM   1080  N   LEU A 138      -6.975 -25.434 -22.174  1.00  0.85           N  
ATOM   1081  CA  LEU A 138      -6.554 -25.214 -23.554  1.00  0.87           C  
ATOM   1082  C   LEU A 138      -7.668 -24.559 -24.364  1.00  0.83           C  
ATOM   1083  CB  LEU A 138      -6.142 -26.536 -24.206  1.00  0.84           C  
ATOM   1084  O   LEU A 138      -8.846 -24.869 -24.172  1.00  0.79           O  
ATOM   1085  CG  LEU A 138      -4.950 -27.259 -23.579  1.00  0.86           C  
ATOM   1086  CD1 LEU A 138      -4.692 -28.580 -24.298  1.00  0.84           C  
ATOM   1087  CD2 LEU A 138      -3.708 -26.375 -23.614  1.00  0.86           C  
ATOM   1088  N   THR A 139      -7.299 -23.746 -25.258  1.00  0.85           N  
ATOM   1089  CA  THR A 139      -8.208 -23.125 -26.216  1.00  0.85           C  
ATOM   1090  C   THR A 139      -8.677 -24.142 -27.252  1.00  0.80           C  
ATOM   1091  CB  THR A 139      -7.541 -21.934 -26.927  1.00  0.81           C  
ATOM   1092  O   THR A 139      -7.893 -24.976 -27.711  1.00  0.75           O  
ATOM   1093  CG2 THR A 139      -7.192 -20.827 -25.937  1.00  0.73           C  
ATOM   1094  OG1 THR A 139      -6.340 -22.379 -27.570  1.00  0.68           O  
ATOM   1095  N   HIS A 140      -9.932 -23.969 -27.533  1.00  0.85           N  
ATOM   1096  CA  HIS A 140     -10.607 -24.714 -28.590  1.00  0.84           C  
ATOM   1097  C   HIS A 140     -10.292 -26.204 -28.502  1.00  0.82           C  
ATOM   1098  CB  HIS A 140     -10.208 -24.174 -29.965  1.00  0.80           C  
ATOM   1099  O   HIS A 140      -9.976 -26.837 -29.512  1.00  0.75           O  
ATOM   1100  CG  HIS A 140     -10.433 -22.703 -30.120  1.00  0.78           C  
ATOM   1101  CD2 HIS A 140      -9.590 -21.709 -30.484  1.00  0.74           C  
ATOM   1102  ND1 HIS A 140     -11.654 -22.109 -29.885  1.00  0.72           N  
ATOM   1103  CE1 HIS A 140     -11.551 -20.808 -30.099  1.00  0.73           C  
ATOM   1104  NE2 HIS A 140     -10.309 -20.539 -30.464  1.00  0.75           N  
ATOM   1105  N   THR A 141     -10.405 -26.855 -27.374  1.00  0.75           N  
ATOM   1106  CA  THR A 141     -10.339 -28.305 -27.233  1.00  0.76           C  
ATOM   1107  C   THR A 141     -11.392 -28.982 -28.107  1.00  0.71           C  
ATOM   1108  CB  THR A 141     -10.533 -28.734 -25.767  1.00  0.69           C  
ATOM   1109  O   THR A 141     -12.524 -28.505 -28.205  1.00  0.66           O  
ATOM   1110  CG2 THR A 141      -9.359 -28.284 -24.903  1.00  0.62           C  
ATOM   1111  OG1 THR A 141     -11.738 -28.148 -25.259  1.00  0.64           O  
ATOM   1112  N   GLY A 142     -10.958 -29.884 -28.902  1.00  0.77           N  
ATOM   1113  CA  GLY A 142     -11.885 -30.613 -29.752  1.00  0.80           C  
ATOM   1114  C   GLY A 142     -12.070 -29.977 -31.116  1.00  0.76           C  
ATOM   1115  O   GLY A 142     -12.879 -30.444 -31.920  1.00  0.72           O  
ATOM   1116  N   TYR A 143     -11.433 -28.856 -31.393  1.00  0.79           N  
ATOM   1117  CA  TYR A 143     -11.373 -28.332 -32.753  1.00  0.81           C  
ATOM   1118  C   TYR A 143     -10.729 -29.339 -33.698  1.00  0.80           C  
ATOM   1119  CB  TYR A 143     -10.594 -27.013 -32.787  1.00  0.78           C  
ATOM   1120  O   TYR A 143      -9.676 -29.903 -33.391  1.00  0.78           O  
ATOM   1121  CG  TYR A 143     -10.696 -26.281 -34.103  1.00  0.76           C  
ATOM   1122  CD1 TYR A 143     -11.803 -25.488 -34.397  1.00  0.73           C  
ATOM   1123  CD2 TYR A 143      -9.688 -26.382 -35.056  1.00  0.75           C  
ATOM   1124  CE1 TYR A 143     -11.903 -24.813 -35.610  1.00  0.74           C  
ATOM   1125  CE2 TYR A 143      -9.777 -25.712 -36.271  1.00  0.74           C  
ATOM   1126  OH  TYR A 143     -10.980 -24.266 -37.740  1.00  0.55           O  
ATOM   1127  CZ  TYR A 143     -10.886 -24.931 -36.539  1.00  0.73           C  
ATOM   1128  N   PRO A 144     -11.334 -29.583 -34.796  1.00  0.75           N  
ATOM   1129  CA  PRO A 144     -10.684 -30.501 -35.734  1.00  0.78           C  
ATOM   1130  C   PRO A 144      -9.298 -30.022 -36.163  1.00  0.77           C  
ATOM   1131  CB  PRO A 144     -11.645 -30.526 -36.925  1.00  0.74           C  
ATOM   1132  O   PRO A 144      -9.031 -28.818 -36.166  1.00  0.75           O  
ATOM   1133  CG  PRO A 144     -12.954 -30.068 -36.370  1.00  0.76           C  
ATOM   1134  CD  PRO A 144     -12.686 -29.169 -35.197  1.00  0.78           C  
ATOM   1135  N   ALA A 145      -8.511 -30.974 -36.583  1.00  0.80           N  
ATOM   1136  CA  ALA A 145      -7.192 -30.605 -37.089  1.00  0.85           C  
ATOM   1137  C   ALA A 145      -7.302 -29.573 -38.207  1.00  0.86           C  
ATOM   1138  CB  ALA A 145      -6.447 -31.843 -37.583  1.00  0.80           C  
ATOM   1139  O   ALA A 145      -8.139 -29.707 -39.104  1.00  0.86           O  
ATOM   1140  N   LEU A 146      -6.567 -28.550 -38.218  1.00  0.84           N  
ATOM   1141  CA  LEU A 146      -6.649 -27.375 -39.079  1.00  0.86           C  
ATOM   1142  C   LEU A 146      -6.607 -27.774 -40.550  1.00  0.85           C  
ATOM   1143  CB  LEU A 146      -5.508 -26.402 -38.769  1.00  0.85           C  
ATOM   1144  O   LEU A 146      -7.272 -27.156 -41.384  1.00  0.84           O  
ATOM   1145  CG  LEU A 146      -5.566 -25.699 -37.412  1.00  0.86           C  
ATOM   1146  CD1 LEU A 146      -4.276 -24.925 -37.161  1.00  0.84           C  
ATOM   1147  CD2 LEU A 146      -6.774 -24.771 -37.342  1.00  0.85           C  
ATOM   1148  N   ASN A 147      -5.947 -28.908 -40.763  1.00  0.89           N  
ATOM   1149  CA  ASN A 147      -5.788 -29.407 -42.124  1.00  0.91           C  
ATOM   1150  C   ASN A 147      -6.767 -30.539 -42.424  1.00  0.91           C  
ATOM   1151  CB  ASN A 147      -4.350 -29.872 -42.362  1.00  0.86           C  
ATOM   1152  O   ASN A 147      -6.615 -31.249 -43.420  1.00  0.90           O  
ATOM   1153  CG  ASN A 147      -3.936 -30.990 -41.425  1.00  0.78           C  
ATOM   1154  ND2 ASN A 147      -2.852 -31.678 -41.766  1.00  0.75           N  
ATOM   1155  OD1 ASN A 147      -4.585 -31.234 -40.405  1.00  0.73           O  
ATOM   1156  N   SER A 148      -7.760 -30.779 -41.615  1.00  0.93           N  
ATOM   1157  CA  SER A 148      -8.793 -31.779 -41.864  1.00  0.94           C  
ATOM   1158  C   SER A 148      -9.873 -31.239 -42.796  1.00  0.94           C  
ATOM   1159  CB  SER A 148      -9.425 -32.235 -40.548  1.00  0.93           C  
ATOM   1160  O   SER A 148     -10.715 -31.996 -43.283  1.00  0.94           O  
ATOM   1161  OG  SER A 148     -10.061 -31.151 -39.893  1.00  0.89           O  
ATOM   1162  N   ARG A 149      -9.901 -29.943 -43.052  1.00  0.95           N  
ATOM   1163  CA  ARG A 149     -10.877 -29.276 -43.907  1.00  0.96           C  
ATOM   1164  C   ARG A 149     -10.236 -28.126 -44.676  1.00  0.96           C  
ATOM   1165  CB  ARG A 149     -12.055 -28.760 -43.078  1.00  0.94           C  
ATOM   1166  O   ARG A 149      -9.312 -27.479 -44.180  1.00  0.96           O  
ATOM   1167  CG  ARG A 149     -11.665 -27.729 -42.030  1.00  0.86           C  
ATOM   1168  CD  ARG A 149     -12.834 -27.383 -41.118  1.00  0.84           C  
ATOM   1169  NE  ARG A 149     -12.472 -26.356 -40.145  1.00  0.82           N  
ATOM   1170  NH1 ARG A 149     -14.550 -26.287 -39.137  1.00  0.77           N  
ATOM   1171  NH2 ARG A 149     -12.862 -24.927 -38.390  1.00  0.73           N  
ATOM   1172  CZ  ARG A 149     -13.296 -25.859 -39.226  1.00  0.76           C  
ATOM   1173  N   ALA A 150     -10.703 -27.864 -45.765  1.00  0.96           N  
ATOM   1174  CA  ALA A 150     -10.407 -26.685 -46.576  1.00  0.97           C  
ATOM   1175  C   ALA A 150     -11.686 -25.948 -46.959  1.00  0.97           C  
ATOM   1176  CB  ALA A 150      -9.629 -27.082 -47.828  1.00  0.96           C  
ATOM   1177  O   ALA A 150     -12.747 -26.562 -47.094  1.00  0.96           O  
ATOM   1178  N   LEU A 151     -11.606 -24.673 -47.084  1.00  0.97           N  
ATOM   1179  CA  LEU A 151     -12.688 -23.803 -47.530  1.00  0.97           C  
ATOM   1180  C   LEU A 151     -12.426 -23.291 -48.943  1.00  0.97           C  
ATOM   1181  CB  LEU A 151     -12.858 -22.623 -46.570  1.00  0.96           C  
ATOM   1182  O   LEU A 151     -11.343 -22.776 -49.230  1.00  0.96           O  
ATOM   1183  CG  LEU A 151     -14.074 -21.726 -46.806  1.00  0.90           C  
ATOM   1184  CD1 LEU A 151     -15.334 -22.387 -46.257  1.00  0.82           C  
ATOM   1185  CD2 LEU A 151     -13.861 -20.357 -46.169  1.00  0.82           C  
ATOM   1186  N   VAL A 152     -13.348 -23.391 -49.753  1.00  0.96           N  
ATOM   1187  CA  VAL A 152     -13.327 -22.755 -51.066  1.00  0.97           C  
ATOM   1188  C   VAL A 152     -14.445 -21.719 -51.157  1.00  0.96           C  
ATOM   1189  CB  VAL A 152     -13.468 -23.792 -52.202  1.00  0.96           C  
ATOM   1190  O   VAL A 152     -15.627 -22.067 -51.108  1.00  0.95           O  
ATOM   1191  CG1 VAL A 152     -13.412 -23.109 -53.567  1.00  0.96           C  
ATOM   1192  CG2 VAL A 152     -12.378 -24.857 -52.090  1.00  0.96           C  
ATOM   1193  N   SER A 153     -14.041 -20.456 -51.251  1.00  0.96           N  
ATOM   1194  CA  SER A 153     -14.960 -19.338 -51.442  1.00  0.96           C  
ATOM   1195  C   SER A 153     -15.248 -19.106 -52.921  1.00  0.96           C  
ATOM   1196  CB  SER A 153     -14.389 -18.064 -50.819  1.00  0.94           C  
ATOM   1197  O   SER A 153     -14.340 -19.164 -53.753  1.00  0.95           O  
ATOM   1198  OG  SER A 153     -15.302 -16.988 -50.951  1.00  0.79           O  
ATOM   1199  N   CYS A 154     -16.446 -18.835 -53.194  1.00  0.95           N  
ATOM   1200  CA  CYS A 154     -16.938 -18.472 -54.518  1.00  0.95           C  
ATOM   1201  C   CYS A 154     -17.572 -17.086 -54.503  1.00  0.94           C  
ATOM   1202  CB  CYS A 154     -17.952 -19.501 -55.015  1.00  0.93           C  
ATOM   1203  O   CYS A 154     -18.563 -16.860 -53.806  1.00  0.93           O  
ATOM   1204  SG  CYS A 154     -18.451 -19.261 -56.734  1.00  0.84           S  
ATOM   1205  N   ARG A 155     -17.097 -16.160 -55.357  1.00  0.94           N  
ATOM   1206  CA  ARG A 155     -17.595 -14.791 -55.452  1.00  0.94           C  
ATOM   1207  C   ARG A 155     -18.666 -14.672 -56.531  1.00  0.92           C  
ATOM   1208  CB  ARG A 155     -16.448 -13.821 -55.743  1.00  0.92           C  
ATOM   1209  O   ARG A 155     -19.540 -13.806 -56.453  1.00  0.90           O  
ATOM   1210  CG  ARG A 155     -15.473 -13.655 -54.588  1.00  0.88           C  
ATOM   1211  CD  ARG A 155     -14.411 -12.608 -54.892  1.00  0.86           C  
ATOM   1212  NE  ARG A 155     -13.500 -12.422 -53.767  1.00  0.84           N  
ATOM   1213  NH1 ARG A 155     -12.290 -10.722 -54.760  1.00  0.78           N  
ATOM   1214  NH2 ARG A 155     -11.743 -11.447 -52.655  1.00  0.75           N  
ATOM   1215  CZ  ARG A 155     -12.513 -11.531 -53.730  1.00  0.80           C  
ATOM   1216  N   GLY A 156     -18.560 -15.570 -57.467  1.00  0.92           N  
ATOM   1217  CA  GLY A 156     -19.448 -15.615 -58.619  1.00  0.92           C  
ATOM   1218  C   GLY A 156     -18.889 -16.427 -59.772  1.00  0.92           C  
ATOM   1219  O   GLY A 156     -17.836 -17.055 -59.643  1.00  0.91           O  
ATOM   1220  N   GLY A 157     -19.675 -16.318 -60.927  1.00  0.94           N  
ATOM   1221  CA  GLY A 157     -19.276 -16.897 -62.200  1.00  0.93           C  
ATOM   1222  C   GLY A 157     -18.926 -15.856 -63.246  1.00  0.91           C  
ATOM   1223  O   GLY A 157     -19.315 -14.692 -63.126  1.00  0.87           O  
ATOM   1224  N   GLN A 158     -18.198 -16.290 -64.179  1.00  0.93           N  
ATOM   1225  CA  GLN A 158     -18.031 -15.579 -65.442  1.00  0.93           C  
ATOM   1226  C   GLN A 158     -18.146 -16.532 -66.629  1.00  0.93           C  
ATOM   1227  CB  GLN A 158     -16.683 -14.857 -65.478  1.00  0.92           C  
ATOM   1228  O   GLN A 158     -17.609 -17.641 -66.596  1.00  0.92           O  
ATOM   1229  CG  GLN A 158     -16.495 -13.965 -66.698  1.00  0.86           C  
ATOM   1230  CD  GLN A 158     -15.225 -13.138 -66.630  1.00  0.83           C  
ATOM   1231  NE2 GLN A 158     -14.912 -12.441 -67.717  1.00  0.83           N  
ATOM   1232  OE1 GLN A 158     -14.531 -13.124 -65.608  1.00  0.84           O  
ATOM   1233  N   TYR A 159     -18.783 -16.115 -67.645  1.00  0.90           N  
ATOM   1234  CA  TYR A 159     -19.094 -16.923 -68.819  1.00  0.92           C  
ATOM   1235  C   TYR A 159     -17.825 -17.492 -69.442  1.00  0.91           C  
ATOM   1236  CB  TYR A 159     -19.857 -16.093 -69.856  1.00  0.90           C  
ATOM   1237  O   TYR A 159     -16.799 -16.811 -69.508  1.00  0.89           O  
ATOM   1238  CG  TYR A 159     -21.248 -15.703 -69.417  1.00  0.89           C  
ATOM   1239  CD1 TYR A 159     -22.225 -16.669 -69.189  1.00  0.87           C  
ATOM   1240  CD2 TYR A 159     -21.588 -14.367 -69.230  1.00  0.87           C  
ATOM   1241  CE1 TYR A 159     -23.508 -16.314 -68.786  1.00  0.88           C  
ATOM   1242  CE2 TYR A 159     -22.868 -14.000 -68.827  1.00  0.88           C  
ATOM   1243  OH  TYR A 159     -25.088 -14.622 -68.209  1.00  0.84           O  
ATOM   1244  CZ  TYR A 159     -23.819 -14.980 -68.608  1.00  0.86           C  
ATOM   1245  N   GLY A 160     -17.869 -18.747 -69.869  1.00  0.91           N  
ATOM   1246  CA  GLY A 160     -16.828 -19.443 -70.607  1.00  0.91           C  
ATOM   1247  C   GLY A 160     -15.627 -19.800 -69.750  1.00  0.91           C  
ATOM   1248  O   GLY A 160     -14.564 -20.140 -70.274  1.00  0.89           O  
ATOM   1249  N   ARG A 161     -15.787 -19.796 -68.386  1.00  0.93           N  
ATOM   1250  CA  ARG A 161     -14.690 -20.152 -67.492  1.00  0.93           C  
ATOM   1251  C   ARG A 161     -14.847 -21.578 -66.974  1.00  0.94           C  
ATOM   1252  CB  ARG A 161     -14.613 -19.174 -66.318  1.00  0.91           C  
ATOM   1253  O   ARG A 161     -15.957 -22.009 -66.655  1.00  0.93           O  
ATOM   1254  CG  ARG A 161     -14.244 -17.755 -66.722  1.00  0.84           C  
ATOM   1255  CD  ARG A 161     -13.795 -16.927 -65.526  1.00  0.81           C  
ATOM   1256  NE  ARG A 161     -13.477 -15.555 -65.909  1.00  0.80           N  
ATOM   1257  NH1 ARG A 161     -12.394 -15.035 -63.936  1.00  0.74           N  
ATOM   1258  NH2 ARG A 161     -12.583 -13.463 -65.594  1.00  0.70           N  
ATOM   1259  CZ  ARG A 161     -12.818 -14.688 -65.146  1.00  0.77           C  
ATOM   1260  N   THR A 162     -13.717 -22.228 -66.838  1.00  0.93           N  
ATOM   1261  CA  THR A 162     -13.661 -23.509 -66.144  1.00  0.94           C  
ATOM   1262  C   THR A 162     -13.110 -23.336 -64.732  1.00  0.94           C  
ATOM   1263  CB  THR A 162     -12.796 -24.524 -66.914  1.00  0.93           C  
ATOM   1264  O   THR A 162     -11.951 -22.957 -64.554  1.00  0.94           O  
ATOM   1265  CG2 THR A 162     -12.831 -25.895 -66.247  1.00  0.91           C  
ATOM   1266  OG1 THR A 162     -13.289 -24.644 -68.254  1.00  0.92           O  
ATOM   1267  N   LEU A 163     -13.911 -23.568 -63.753  1.00  0.95           N  
ATOM   1268  CA  LEU A 163     -13.544 -23.590 -62.341  1.00  0.95           C  
ATOM   1269  C   LEU A 163     -13.007 -24.960 -61.941  1.00  0.96           C  
ATOM   1270  CB  LEU A 163     -14.748 -23.226 -61.468  1.00  0.95           C  
ATOM   1271  O   LEU A 163     -13.689 -25.973 -62.111  1.00  0.95           O  
ATOM   1272  CG  LEU A 163     -15.489 -21.940 -61.838  1.00  0.94           C  
ATOM   1273  CD1 LEU A 163     -16.656 -21.708 -60.884  1.00  0.92           C  
ATOM   1274  CD2 LEU A 163     -14.535 -20.750 -61.824  1.00  0.92           C  
ATOM   1275  N   ARG A 164     -11.805 -25.094 -61.451  1.00  0.95           N  
ATOM   1276  CA  ARG A 164     -11.212 -26.345 -60.991  1.00  0.96           C  
ATOM   1277  C   ARG A 164     -10.785 -26.244 -59.530  1.00  0.96           C  
ATOM   1278  CB  ARG A 164     -10.013 -26.725 -61.862  1.00  0.95           C  
ATOM   1279  O   ARG A 164     -10.253 -25.217 -59.103  1.00  0.96           O  
ATOM   1280  CG  ARG A 164     -10.361 -26.953 -63.324  1.00  0.92           C  
ATOM   1281  CD  ARG A 164      -9.164 -27.459 -64.117  1.00  0.90           C  
ATOM   1282  NE  ARG A 164      -9.515 -27.730 -65.509  1.00  0.89           N  
ATOM   1283  NH1 ARG A 164      -7.352 -27.556 -66.303  1.00  0.84           N  
ATOM   1284  NH2 ARG A 164      -9.073 -28.024 -67.743  1.00  0.83           N  
ATOM   1285  CZ  ARG A 164      -8.646 -27.769 -66.515  1.00  0.86           C  
ATOM   1286  N   ILE A 165     -10.985 -27.264 -58.781  1.00  0.96           N  
ATOM   1287  CA  ILE A 165     -10.523 -27.439 -57.409  1.00  0.97           C  
ATOM   1288  C   ILE A 165      -9.616 -28.664 -57.323  1.00  0.97           C  
ATOM   1289  CB  ILE A 165     -11.708 -27.580 -56.427  1.00  0.97           C  
ATOM   1290  O   ILE A 165     -10.018 -29.770 -57.694  1.00  0.96           O  
ATOM   1291  CG1 ILE A 165     -12.665 -26.391 -56.572  1.00  0.96           C  
ATOM   1292  CG2 ILE A 165     -11.203 -27.704 -54.986  1.00  0.96           C  
ATOM   1293  CD1 ILE A 165     -13.935 -26.515 -55.742  1.00  0.95           C  
ATOM   1294  N   ARG A 166      -8.408 -28.486 -56.805  1.00  0.96           N  
ATOM   1295  CA  ARG A 166      -7.460 -29.556 -56.510  1.00  0.97           C  
ATOM   1296  C   ARG A 166      -7.062 -29.545 -55.038  1.00  0.97           C  
ATOM   1297  CB  ARG A 166      -6.216 -29.430 -57.391  1.00  0.96           C  
ATOM   1298  O   ARG A 166      -6.776 -28.486 -54.475  1.00  0.96           O  
ATOM   1299  CG  ARG A 166      -6.507 -29.495 -58.882  1.00  0.94           C  
ATOM   1300  CD  ARG A 166      -5.232 -29.411 -59.710  1.00  0.93           C  
ATOM   1301  NE  ARG A 166      -5.511 -29.506 -61.140  1.00  0.92           N  
ATOM   1302  NH1 ARG A 166      -3.342 -29.067 -61.803  1.00  0.88           N  
ATOM   1303  NH2 ARG A 166      -4.970 -29.449 -63.371  1.00  0.87           N  
ATOM   1304  CZ  ARG A 166      -4.607 -29.341 -62.102  1.00  0.89           C  
ATOM   1305  N   ALA A 167      -7.119 -30.712 -54.413  1.00  0.97           N  
ATOM   1306  CA  ALA A 167      -6.579 -30.915 -53.071  1.00  0.97           C  
ATOM   1307  C   ALA A 167      -5.482 -31.975 -53.076  1.00  0.96           C  
ATOM   1308  CB  ALA A 167      -7.692 -31.310 -52.104  1.00  0.96           C  
ATOM   1309  O   ALA A 167      -5.621 -33.018 -53.719  1.00  0.95           O  
ATOM   1310  N   ASN A 168      -4.404 -31.728 -52.602  1.00  0.96           N  
ATOM   1311  CA  ASN A 168      -3.229 -32.590 -52.535  1.00  0.96           C  
ATOM   1312  C   ASN A 168      -2.801 -33.062 -53.922  1.00  0.95           C  
ATOM   1313  CB  ASN A 168      -3.495 -33.791 -51.625  1.00  0.96           C  
ATOM   1314  O   ASN A 168      -2.373 -34.206 -54.089  1.00  0.93           O  
ATOM   1315  CG  ASN A 168      -3.660 -33.396 -50.171  1.00  0.95           C  
ATOM   1316  ND2 ASN A 168      -4.128 -34.330 -49.352  1.00  0.94           N  
ATOM   1317  OD1 ASN A 168      -3.370 -32.260 -49.787  1.00  0.93           O  
ATOM   1318  N   GLY A 169      -3.006 -32.261 -54.986  1.00  0.95           N  
ATOM   1319  CA  GLY A 169      -2.611 -32.533 -56.359  1.00  0.95           C  
ATOM   1320  C   GLY A 169      -3.670 -33.282 -57.147  1.00  0.95           C  
ATOM   1321  O   GLY A 169      -3.595 -33.365 -58.374  1.00  0.95           O  
ATOM   1322  N   VAL A 170      -4.700 -33.757 -56.454  1.00  0.96           N  
ATOM   1323  CA  VAL A 170      -5.811 -34.472 -57.073  1.00  0.96           C  
ATOM   1324  C   VAL A 170      -6.918 -33.488 -57.443  1.00  0.97           C  
ATOM   1325  CB  VAL A 170      -6.367 -35.573 -56.142  1.00  0.96           C  
ATOM   1326  O   VAL A 170      -7.315 -32.654 -56.625  1.00  0.96           O  
ATOM   1327  CG1 VAL A 170      -7.458 -36.377 -56.847  1.00  0.94           C  
ATOM   1328  CG2 VAL A 170      -5.240 -36.493 -55.673  1.00  0.94           C  
ATOM   1329  N   GLU A 171      -7.420 -33.503 -58.675  1.00  0.96           N  
ATOM   1330  CA  GLU A 171      -8.585 -32.736 -59.104  1.00  0.96           C  
ATOM   1331  C   GLU A 171      -9.868 -33.294 -58.496  1.00  0.96           C  
ATOM   1332  CB  GLU A 171      -8.689 -32.725 -60.631  1.00  0.95           C  
ATOM   1333  O   GLU A 171     -10.226 -34.448 -58.738  1.00  0.96           O  
ATOM   1334  CG  GLU A 171      -9.752 -31.778 -61.169  1.00  0.94           C  
ATOM   1335  CD  GLU A 171      -9.651 -31.552 -62.669  1.00  0.91           C  
ATOM   1336  OE1 GLU A 171      -8.588 -31.089 -63.143  1.00  0.91           O  
ATOM   1337  OE2 GLU A 171     -10.643 -31.839 -63.376  1.00  0.92           O  
ATOM   1338  N   LEU A 172     -10.566 -32.555 -57.625  1.00  0.97           N  
ATOM   1339  CA  LEU A 172     -11.791 -32.901 -56.913  1.00  0.97           C  
ATOM   1340  C   LEU A 172     -13.020 -32.571 -57.754  1.00  0.97           C  
ATOM   1341  CB  LEU A 172     -11.861 -32.161 -55.574  1.00  0.97           C  
ATOM   1342  O   LEU A 172     -14.001 -33.318 -57.747  1.00  0.96           O  
ATOM   1343  CG  LEU A 172     -10.695 -32.391 -54.611  1.00  0.97           C  
ATOM   1344  CD1 LEU A 172     -11.007 -31.784 -53.247  1.00  0.96           C  
ATOM   1345  CD2 LEU A 172     -10.394 -33.880 -54.483  1.00  0.96           C  
ATOM   1346  N   ALA A 173     -12.949 -31.442 -58.509  1.00  0.97           N  
ATOM   1347  CA  ALA A 173     -14.045 -30.954 -59.342  1.00  0.97           C  
ATOM   1348  C   ALA A 173     -13.524 -30.068 -60.470  1.00  0.97           C  
ATOM   1349  CB  ALA A 173     -15.059 -30.189 -58.494  1.00  0.97           C  
ATOM   1350  O   ALA A 173     -12.633 -29.242 -60.258  1.00  0.96           O  
ATOM   1351  N   SER A 174     -14.122 -30.187 -61.605  1.00  0.96           N  
ATOM   1352  CA  SER A 174     -14.067 -29.282 -62.748  1.00  0.96           C  
ATOM   1353  C   SER A 174     -15.467 -28.906 -63.223  1.00  0.95           C  
ATOM   1354  CB  SER A 174     -13.284 -29.918 -63.898  1.00  0.96           C  
ATOM   1355  O   SER A 174     -16.325 -29.774 -63.393  1.00  0.94           O  
ATOM   1356  OG  SER A 174     -13.091 -28.988 -64.950  1.00  0.94           O  
ATOM   1357  N   TYR A 175     -15.695 -27.607 -63.350  1.00  0.96           N  
ATOM   1358  CA  TYR A 175     -16.980 -27.058 -63.770  1.00  0.96           C  
ATOM   1359  C   TYR A 175     -16.790 -25.959 -64.809  1.00  0.95           C  
ATOM   1360  CB  TYR A 175     -17.750 -26.510 -62.565  1.00  0.96           C  
ATOM   1361  O   TYR A 175     -16.258 -24.890 -64.500  1.00  0.93           O  
ATOM   1362  CG  TYR A 175     -19.089 -25.911 -62.923  1.00  0.96           C  
ATOM   1363  CD1 TYR A 175     -19.963 -26.573 -63.781  1.00  0.95           C  
ATOM   1364  CD2 TYR A 175     -19.482 -24.682 -62.403  1.00  0.95           C  
ATOM   1365  CE1 TYR A 175     -21.197 -26.024 -64.115  1.00  0.95           C  
ATOM   1366  CE2 TYR A 175     -20.713 -24.124 -62.730  1.00  0.95           C  
ATOM   1367  OH  TYR A 175     -22.783 -24.253 -63.912  1.00  0.92           O  
ATOM   1368  CZ  TYR A 175     -21.563 -24.801 -63.585  1.00  0.95           C  
ATOM   1369  N   GLU A 176     -17.097 -26.254 -65.987  1.00  0.95           N  
ATOM   1370  CA  GLU A 176     -17.200 -25.271 -67.061  1.00  0.95           C  
ATOM   1371  C   GLU A 176     -18.502 -24.481 -66.964  1.00  0.95           C  
ATOM   1372  CB  GLU A 176     -17.101 -25.955 -68.427  1.00  0.93           C  
ATOM   1373  O   GLU A 176     -19.588 -25.065 -66.945  1.00  0.93           O  
ATOM   1374  CG  GLU A 176     -16.922 -24.988 -69.588  1.00  0.86           C  
ATOM   1375  CD  GLU A 176     -16.619 -25.682 -70.906  1.00  0.82           C  
ATOM   1376  OE1 GLU A 176     -16.635 -26.933 -70.951  1.00  0.82           O  
ATOM   1377  OE2 GLU A 176     -16.364 -24.970 -71.903  1.00  0.81           O  
ATOM   1378  N   LEU A 177     -18.398 -23.141 -66.840  1.00  0.94           N  
ATOM   1379  CA  LEU A 177     -19.528 -22.218 -66.807  1.00  0.94           C  
ATOM   1380  C   LEU A 177     -20.050 -21.949 -68.214  1.00  0.92           C  
ATOM   1381  CB  LEU A 177     -19.125 -20.901 -66.139  1.00  0.94           C  
ATOM   1382  O   LEU A 177     -19.286 -21.980 -69.182  1.00  0.90           O  
ATOM   1383  CG  LEU A 177     -18.863 -20.957 -64.633  1.00  0.94           C  
ATOM   1384  CD1 LEU A 177     -18.255 -19.644 -64.152  1.00  0.91           C  
ATOM   1385  CD2 LEU A 177     -20.151 -21.266 -63.877  1.00  0.91           C  
ATOM   1386  N   PRO A 178     -21.315 -21.690 -68.417  1.00  0.93           N  
ATOM   1387  CA  PRO A 178     -21.870 -21.404 -69.742  1.00  0.92           C  
ATOM   1388  C   PRO A 178     -21.105 -20.305 -70.476  1.00  0.92           C  
ATOM   1389  CB  PRO A 178     -23.303 -20.962 -69.437  1.00  0.91           C  
ATOM   1390  O   PRO A 178     -20.554 -19.401 -69.842  1.00  0.91           O  
ATOM   1391  CG  PRO A 178     -23.627 -21.596 -68.123  1.00  0.90           C  
ATOM   1392  CD  PRO A 178     -22.373 -21.653 -67.298  1.00  0.90           C  
ATOM   1393  N   ASP A 179     -21.225 -20.254 -71.742  1.00  0.92           N  
ATOM   1394  CA  ASP A 179     -20.488 -19.328 -72.597  1.00  0.92           C  
ATOM   1395  C   ASP A 179     -21.211 -17.987 -72.705  1.00  0.90           C  
ATOM   1396  CB  ASP A 179     -20.285 -19.930 -73.990  1.00  0.89           C  
ATOM   1397  O   ASP A 179     -20.601 -16.974 -73.052  1.00  0.86           O  
ATOM   1398  CG  ASP A 179     -19.741 -21.347 -73.950  1.00  0.81           C  
ATOM   1399  OD1 ASP A 179     -19.184 -21.757 -72.909  1.00  0.75           O  
ATOM   1400  OD2 ASP A 179     -19.866 -22.058 -74.970  1.00  0.82           O  
ATOM   1401  N   GLY A 180     -22.423 -17.847 -72.391  1.00  0.90           N  
ATOM   1402  CA  GLY A 180     -23.210 -16.628 -72.481  1.00  0.91           C  
ATOM   1403  C   GLY A 180     -23.782 -16.386 -73.865  1.00  0.85           C  
ATOM   1404  O   GLY A 180     -24.183 -15.267 -74.190  1.00  0.80           O  
ATOM   1405  N   LEU A 181     -23.653 -17.414 -74.592  1.00  0.87           N  
ATOM   1406  CA  LEU A 181     -24.066 -17.300 -75.987  1.00  0.87           C  
ATOM   1407  C   LEU A 181     -25.452 -17.900 -76.194  1.00  0.82           C  
ATOM   1408  CB  LEU A 181     -23.055 -17.992 -76.904  1.00  0.84           C  
ATOM   1409  O   LEU A 181     -25.841 -18.200 -77.326  1.00  0.77           O  
ATOM   1410  CG  LEU A 181     -21.656 -17.376 -76.958  1.00  0.85           C  
ATOM   1411  CD1 LEU A 181     -20.743 -18.211 -77.850  1.00  0.83           C  
ATOM   1412  CD2 LEU A 181     -21.724 -15.936 -77.454  1.00  0.83           C  
ATOM   1413  N   ALA A 182     -26.321 -18.113 -75.118  1.00  0.84           N  
ATOM   1414  CA  ALA A 182     -27.690 -18.608 -75.240  1.00  0.86           C  
ATOM   1415  C   ALA A 182     -28.570 -17.610 -75.987  1.00  0.82           C  
ATOM   1416  CB  ALA A 182     -28.274 -18.900 -73.860  1.00  0.84           C  
ATOM   1417  O   ALA A 182     -28.680 -16.449 -75.587  1.00  0.79           O  
ATOM   1418  N   GLU A 183     -29.176 -18.080 -76.966  1.00  0.87           N  
ATOM   1419  CA  GLU A 183     -29.878 -17.255 -77.945  1.00  0.88           C  
ATOM   1420  C   GLU A 183     -31.260 -16.852 -77.439  1.00  0.85           C  
ATOM   1421  CB  GLU A 183     -30.001 -17.993 -79.280  1.00  0.85           C  
ATOM   1422  O   GLU A 183     -31.775 -15.793 -77.801  1.00  0.80           O  
ATOM   1423  CG  GLU A 183     -28.669 -18.235 -79.975  1.00  0.84           C  
ATOM   1424  CD  GLU A 183     -28.815 -18.879 -81.345  1.00  0.82           C  
ATOM   1425  OE1 GLU A 183     -29.934 -19.322 -81.691  1.00  0.85           O  
ATOM   1426  OE2 GLU A 183     -27.802 -18.943 -82.076  1.00  0.88           O  
ATOM   1427  N   ASN A 184     -31.876 -17.745 -76.548  1.00  0.83           N  
ATOM   1428  CA  ASN A 184     -33.221 -17.448 -76.065  1.00  0.89           C  
ATOM   1429  C   ASN A 184     -33.214 -17.055 -74.591  1.00  0.86           C  
ATOM   1430  CB  ASN A 184     -34.148 -18.644 -76.292  1.00  0.82           C  
ATOM   1431  O   ASN A 184     -32.350 -17.497 -73.831  1.00  0.84           O  
ATOM   1432  CG  ASN A 184     -33.764 -19.848 -75.454  1.00  0.75           C  
ATOM   1433  ND2 ASN A 184     -33.472 -20.961 -76.115  1.00  0.75           N  
ATOM   1434  OD1 ASN A 184     -33.732 -19.777 -74.223  1.00  0.72           O  
ATOM   1435  N   ASN A 185     -34.190 -16.321 -74.123  1.00  0.74           N  
ATOM   1436  CA  ASN A 185     -34.318 -15.710 -72.805  1.00  0.83           C  
ATOM   1437  C   ASN A 185     -34.376 -16.763 -71.702  1.00  0.78           C  
ATOM   1438  CB  ASN A 185     -35.556 -14.812 -72.747  1.00  0.75           C  
ATOM   1439  O   ASN A 185     -33.944 -16.513 -70.575  1.00  0.78           O  
ATOM   1440  CG  ASN A 185     -35.350 -13.487 -73.455  1.00  0.66           C  
ATOM   1441  ND2 ASN A 185     -36.446 -12.837 -73.828  1.00  0.71           N  
ATOM   1442  OD1 ASN A 185     -34.215 -13.052 -73.665  1.00  0.67           O  
ATOM   1443  N   THR A 186     -34.946 -17.889 -72.017  1.00  0.80           N  
ATOM   1444  CA  THR A 186     -35.103 -18.956 -71.035  1.00  0.86           C  
ATOM   1445  C   THR A 186     -33.766 -19.638 -70.760  1.00  0.81           C  
ATOM   1446  CB  THR A 186     -36.129 -20.003 -71.508  1.00  0.82           C  
ATOM   1447  O   THR A 186     -33.448 -19.951 -69.610  1.00  0.81           O  
ATOM   1448  CG2 THR A 186     -36.405 -21.033 -70.417  1.00  0.71           C  
ATOM   1449  OG1 THR A 186     -37.354 -19.344 -71.849  1.00  0.81           O  
ATOM   1450  N   GLU A 187     -32.966 -19.899 -71.773  1.00  0.76           N  
ATOM   1451  CA  GLU A 187     -31.630 -20.471 -71.629  1.00  0.82           C  
ATOM   1452  C   GLU A 187     -30.661 -19.464 -71.018  1.00  0.81           C  
ATOM   1453  CB  GLU A 187     -31.104 -20.954 -72.983  1.00  0.75           C  
ATOM   1454  O   GLU A 187     -29.968 -19.772 -70.046  1.00  0.83           O  
ATOM   1455  CG  GLU A 187     -31.856 -22.152 -73.545  1.00  0.66           C  
ATOM   1456  CD  GLU A 187     -31.335 -22.607 -74.898  1.00  0.65           C  
ATOM   1457  OE1 GLU A 187     -30.603 -21.834 -75.558  1.00  0.72           O  
ATOM   1458  OE2 GLU A 187     -31.662 -23.745 -75.303  1.00  0.70           O  
ATOM   1459  N   LEU A 188     -30.798 -18.213 -71.461  1.00  0.76           N  
ATOM   1460  CA  LEU A 188     -30.021 -17.128 -70.870  1.00  0.84           C  
ATOM   1461  C   LEU A 188     -30.314 -17.000 -69.379  1.00  0.82           C  
ATOM   1462  CB  LEU A 188     -30.324 -15.805 -71.577  1.00  0.78           C  
ATOM   1463  O   LEU A 188     -29.393 -16.857 -68.571  1.00  0.84           O  
ATOM   1464  CG  LEU A 188     -29.528 -14.587 -71.107  1.00  0.73           C  
ATOM   1465  CD1 LEU A 188     -28.041 -14.785 -71.385  1.00  0.70           C  
ATOM   1466  CD2 LEU A 188     -30.039 -13.319 -71.783  1.00  0.73           C  
ATOM   1467  N   SER A 189     -31.506 -17.156 -69.024  1.00  0.78           N  
ATOM   1468  CA  SER A 189     -31.868 -17.077 -67.612  1.00  0.85           C  
ATOM   1469  C   SER A 189     -31.275 -18.240 -66.824  1.00  0.81           C  
ATOM   1470  CB  SER A 189     -33.388 -17.061 -67.448  1.00  0.80           C  
ATOM   1471  O   SER A 189     -30.875 -18.075 -65.669  1.00  0.83           O  
ATOM   1472  OG  SER A 189     -33.957 -18.273 -67.912  1.00  0.64           O  
ATOM   1473  N   LYS A 190     -31.156 -19.373 -67.377  1.00  0.82           N  
ATOM   1474  CA  LYS A 190     -30.497 -20.527 -66.771  1.00  0.87           C  
ATOM   1475  C   LYS A 190     -28.987 -20.321 -66.694  1.00  0.87           C  
ATOM   1476  CB  LYS A 190     -30.813 -21.800 -67.559  1.00  0.85           C  
ATOM   1477  O   LYS A 190     -28.364 -20.635 -65.678  1.00  0.89           O  
ATOM   1478  CG  LYS A 190     -32.244 -22.289 -67.396  1.00  0.87           C  
ATOM   1479  CD  LYS A 190     -32.535 -23.478 -68.303  1.00  0.86           C  
ATOM   1480  CE  LYS A 190     -34.002 -23.883 -68.242  1.00  0.87           C  
ATOM   1481  NZ  LYS A 190     -34.359 -24.836 -69.335  1.00  0.90           N  
ATOM   1482  N   GLU A 191     -28.522 -19.752 -67.791  1.00  0.83           N  
ATOM   1483  CA  GLU A 191     -27.092 -19.458 -67.801  1.00  0.89           C  
ATOM   1484  C   GLU A 191     -26.738 -18.405 -66.755  1.00  0.89           C  
ATOM   1485  CB  GLU A 191     -26.648 -18.991 -69.190  1.00  0.88           C  
ATOM   1486  O   GLU A 191     -25.799 -18.586 -65.978  1.00  0.90           O  
ATOM   1487  CG  GLU A 191     -26.680 -20.086 -70.246  1.00  0.88           C  
ATOM   1488  CD  GLU A 191     -26.098 -19.649 -71.581  1.00  0.85           C  
ATOM   1489  OE1 GLU A 191     -25.811 -18.442 -71.752  1.00  0.89           O  
ATOM   1490  OE2 GLU A 191     -25.928 -20.520 -72.463  1.00  0.91           O  
ATOM   1491  N   VAL A 192     -27.529 -17.408 -66.583  1.00  0.85           N  
ATOM   1492  CA  VAL A 192     -27.354 -16.380 -65.563  1.00  0.90           C  
ATOM   1493  C   VAL A 192     -27.476 -17.002 -64.174  1.00  0.90           C  
ATOM   1494  CB  VAL A 192     -28.381 -15.237 -65.727  1.00  0.88           C  
ATOM   1495  O   VAL A 192     -26.647 -16.748 -63.297  1.00  0.91           O  
ATOM   1496  CG1 VAL A 192     -28.331 -14.289 -64.530  1.00  0.87           C  
ATOM   1497  CG2 VAL A 192     -28.128 -14.475 -67.027  1.00  0.85           C  
ATOM   1498  N   ALA A 193     -28.398 -17.859 -63.964  1.00  0.86           N  
ATOM   1499  CA  ALA A 193     -28.584 -18.541 -62.686  1.00  0.90           C  
ATOM   1500  C   ALA A 193     -27.408 -19.465 -62.381  1.00  0.89           C  
ATOM   1501  CB  ALA A 193     -29.890 -19.331 -62.689  1.00  0.88           C  
ATOM   1502  O   ALA A 193     -27.034 -19.641 -61.219  1.00  0.90           O  
ATOM   1503  N   ALA A 194     -26.772 -19.977 -63.397  1.00  0.89           N  
ATOM   1504  CA  ALA A 194     -25.602 -20.839 -63.249  1.00  0.91           C  
ATOM   1505  C   ALA A 194     -24.369 -20.029 -62.863  1.00  0.91           C  
ATOM   1506  CB  ALA A 194     -25.345 -21.612 -64.541  1.00  0.90           C  
ATOM   1507  O   ALA A 194     -23.389 -20.581 -62.356  1.00  0.91           O  
ATOM   1508  N   MET A 195     -24.460 -18.688 -63.031  1.00  0.92           N  
ATOM   1509  CA  MET A 195     -23.383 -17.776 -62.658  1.00  0.93           C  
ATOM   1510  C   MET A 195     -23.526 -17.329 -61.207  1.00  0.93           C  
ATOM   1511  CB  MET A 195     -23.366 -16.557 -63.582  1.00  0.91           C  
ATOM   1512  O   MET A 195     -22.630 -16.683 -60.661  1.00  0.92           O  
ATOM   1513  CG  MET A 195     -23.092 -16.895 -65.039  1.00  0.84           C  
ATOM   1514  SD  MET A 195     -21.468 -17.715 -65.277  1.00  0.87           S  
ATOM   1515  CE  MET A 195     -21.999 -19.445 -65.411  1.00  0.77           C  
ATOM   1516  N   ASP A 196     -24.656 -17.597 -60.575  1.00  0.94           N  
ATOM   1517  CA  ASP A 196     -24.841 -17.307 -59.156  1.00  0.95           C  
ATOM   1518  C   ASP A 196     -23.854 -18.099 -58.300  1.00  0.96           C  
ATOM   1519  CB  ASP A 196     -26.276 -17.618 -58.728  1.00  0.94           C  
ATOM   1520  O   ASP A 196     -23.671 -19.300 -58.506  1.00  0.96           O  
ATOM   1521  CG  ASP A 196     -26.513 -17.397 -57.244  1.00  0.89           C  
ATOM   1522  OD1 ASP A 196     -26.642 -18.387 -56.493  1.00  0.89           O  
ATOM   1523  OD2 ASP A 196     -26.575 -16.221 -56.823  1.00  0.90           O  
ATOM   1524  N   ALA A 197     -23.221 -17.440 -57.398  1.00  0.95           N  
ATOM   1525  CA  ALA A 197     -22.220 -18.025 -56.510  1.00  0.96           C  
ATOM   1526  C   ALA A 197     -22.760 -19.278 -55.826  1.00  0.96           C  
ATOM   1527  CB  ALA A 197     -21.773 -17.004 -55.466  1.00  0.95           C  
ATOM   1528  O   ALA A 197     -22.049 -20.278 -55.699  1.00  0.96           O  
ATOM   1529  N   GLN A 198     -24.029 -19.316 -55.464  1.00  0.96           N  
ATOM   1530  CA  GLN A 198     -24.644 -20.438 -54.763  1.00  0.97           C  
ATOM   1531  C   GLN A 198     -24.910 -21.601 -55.714  1.00  0.97           C  
ATOM   1532  CB  GLN A 198     -25.945 -20.003 -54.089  1.00  0.96           C  
ATOM   1533  O   GLN A 198     -24.748 -22.765 -55.341  1.00  0.97           O  
ATOM   1534  CG  GLN A 198     -26.541 -21.056 -53.164  1.00  0.93           C  
ATOM   1535  CD  GLN A 198     -25.612 -21.431 -52.025  1.00  0.90           C  
ATOM   1536  NE2 GLN A 198     -25.714 -22.671 -51.560  1.00  0.91           N  
ATOM   1537  OE1 GLN A 198     -24.808 -20.613 -51.568  1.00  0.91           O  
ATOM   1538  N   ALA A 199     -25.244 -21.284 -56.918  1.00  0.96           N  
ATOM   1539  CA  ALA A 199     -25.433 -22.312 -57.938  1.00  0.96           C  
ATOM   1540  C   ALA A 199     -24.109 -22.983 -58.292  1.00  0.97           C  
ATOM   1541  CB  ALA A 199     -26.072 -21.711 -59.187  1.00  0.95           C  
ATOM   1542  O   ALA A 199     -24.028 -24.212 -58.365  1.00  0.96           O  
ATOM   1543  N   ILE A 200     -23.086 -22.246 -58.426  1.00  0.96           N  
ATOM   1544  CA  ILE A 200     -21.734 -22.738 -58.664  1.00  0.97           C  
ATOM   1545  C   ILE A 200     -21.286 -23.604 -57.489  1.00  0.97           C  
ATOM   1546  CB  ILE A 200     -20.740 -21.575 -58.882  1.00  0.96           C  
ATOM   1547  O   ILE A 200     -20.828 -24.733 -57.680  1.00  0.97           O  
ATOM   1548  CG1 ILE A 200     -21.042 -20.855 -60.201  1.00  0.94           C  
ATOM   1549  CG2 ILE A 200     -19.296 -22.086 -58.855  1.00  0.95           C  
ATOM   1550  CD1 ILE A 200     -20.345 -19.509 -60.345  1.00  0.92           C  
ATOM   1551  N   VAL A 201     -21.486 -23.278 -56.269  1.00  0.97           N  
ATOM   1552  CA  VAL A 201     -21.125 -24.011 -55.060  1.00  0.98           C  
ATOM   1553  C   VAL A 201     -21.862 -25.348 -55.026  1.00  0.98           C  
ATOM   1554  CB  VAL A 201     -21.442 -23.195 -53.786  1.00  0.97           C  
ATOM   1555  O   VAL A 201     -21.247 -26.397 -54.822  1.00  0.98           O  
ATOM   1556  CG1 VAL A 201     -21.409 -24.091 -52.549  1.00  0.96           C  
ATOM   1557  CG2 VAL A 201     -20.459 -22.036 -53.637  1.00  0.96           C  
ATOM   1558  N   LYS A 202     -23.121 -25.336 -55.337  1.00  0.98           N  
ATOM   1559  CA  LYS A 202     -23.942 -26.543 -55.367  1.00  0.98           C  
ATOM   1560  C   LYS A 202     -23.417 -27.539 -56.397  1.00  0.98           C  
ATOM   1561  CB  LYS A 202     -25.400 -26.193 -55.671  1.00  0.97           C  
ATOM   1562  O   LYS A 202     -23.302 -28.732 -56.112  1.00  0.97           O  
ATOM   1563  CG  LYS A 202     -26.176 -25.677 -54.469  1.00  0.89           C  
ATOM   1564  CD  LYS A 202     -27.590 -25.262 -54.853  1.00  0.84           C  
ATOM   1565  CE  LYS A 202     -28.364 -24.733 -53.653  1.00  0.79           C  
ATOM   1566  NZ  LYS A 202     -29.753 -24.328 -54.024  1.00  0.82           N  
ATOM   1567  N   GLU A 203     -23.060 -26.967 -57.585  1.00  0.97           N  
ATOM   1568  CA  GLU A 203     -22.565 -27.817 -58.664  1.00  0.97           C  
ATOM   1569  C   GLU A 203     -21.156 -28.322 -58.368  1.00  0.97           C  
ATOM   1570  CB  GLU A 203     -22.584 -27.061 -59.996  1.00  0.97           C  
ATOM   1571  O   GLU A 203     -20.859 -29.502 -58.567  1.00  0.97           O  
ATOM   1572  CG  GLU A 203     -22.132 -27.897 -61.184  1.00  0.94           C  
ATOM   1573  CD  GLU A 203     -22.995 -29.127 -61.416  1.00  0.92           C  
ATOM   1574  OE1 GLU A 203     -24.121 -29.189 -60.872  1.00  0.91           O  
ATOM   1575  OE2 GLU A 203     -22.542 -30.036 -62.146  1.00  0.91           O  
ATOM   1576  N   LEU A 204     -20.284 -27.602 -57.746  1.00  0.97           N  
ATOM   1577  CA  LEU A 204     -18.952 -28.025 -57.329  1.00  0.98           C  
ATOM   1578  C   LEU A 204     -19.033 -29.039 -56.193  1.00  0.98           C  
ATOM   1579  CB  LEU A 204     -18.118 -26.817 -56.892  1.00  0.98           C  
ATOM   1580  O   LEU A 204     -18.373 -30.080 -56.237  1.00  0.98           O  
ATOM   1581  CG  LEU A 204     -17.649 -25.879 -58.005  1.00  0.97           C  
ATOM   1582  CD1 LEU A 204     -17.005 -24.631 -57.410  1.00  0.96           C  
ATOM   1583  CD2 LEU A 204     -16.677 -26.596 -58.936  1.00  0.96           C  
ATOM   1584  N   VAL A 205     -19.952 -28.942 -55.220  1.00  0.98           N  
ATOM   1585  CA  VAL A 205     -20.181 -29.885 -54.131  1.00  0.98           C  
ATOM   1586  C   VAL A 205     -20.670 -31.218 -54.694  1.00  0.98           C  
ATOM   1587  CB  VAL A 205     -21.199 -29.334 -53.107  1.00  0.98           C  
ATOM   1588  O   VAL A 205     -20.163 -32.279 -54.323  1.00  0.98           O  
ATOM   1589  CG1 VAL A 205     -21.659 -30.437 -52.156  1.00  0.98           C  
ATOM   1590  CG2 VAL A 205     -20.592 -28.170 -52.327  1.00  0.98           C  
ATOM   1591  N   LYS A 206     -21.595 -31.103 -55.633  1.00  0.98           N  
ATOM   1592  CA  LYS A 206     -22.105 -32.289 -56.316  1.00  0.98           C  
ATOM   1593  C   LYS A 206     -20.979 -33.050 -57.010  1.00  0.98           C  
ATOM   1594  CB  LYS A 206     -23.180 -31.902 -57.332  1.00  0.98           C  
ATOM   1595  O   LYS A 206     -20.891 -34.274 -56.901  1.00  0.98           O  
ATOM   1596  CG  LYS A 206     -23.741 -33.079 -58.118  1.00  0.96           C  
ATOM   1597  CD  LYS A 206     -24.696 -32.617 -59.211  1.00  0.94           C  
ATOM   1598  CE  LYS A 206     -25.117 -33.771 -60.111  1.00  0.93           C  
ATOM   1599  NZ  LYS A 206     -25.736 -33.285 -61.381  1.00  0.92           N  
ATOM   1600  N   ARG A 207     -20.058 -32.376 -57.673  1.00  0.97           N  
ATOM   1601  CA  ARG A 207     -18.958 -32.974 -58.422  1.00  0.98           C  
ATOM   1602  C   ARG A 207     -17.889 -33.520 -57.481  1.00  0.98           C  
ATOM   1603  CB  ARG A 207     -18.341 -31.952 -59.379  1.00  0.97           C  
ATOM   1604  O   ARG A 207     -17.418 -34.646 -57.655  1.00  0.97           O  
ATOM   1605  CG  ARG A 207     -19.217 -31.624 -60.578  1.00  0.97           C  
ATOM   1606  CD  ARG A 207     -18.617 -30.513 -61.428  1.00  0.96           C  
ATOM   1607  NE  ARG A 207     -19.497 -30.146 -62.534  1.00  0.94           N  
ATOM   1608  NH1 ARG A 207     -18.188 -31.120 -64.169  1.00  0.91           N  
ATOM   1609  NH2 ARG A 207     -20.139 -30.060 -64.737  1.00  0.90           N  
ATOM   1610  CZ  ARG A 207     -19.273 -30.443 -63.811  1.00  0.93           C  
ATOM   1611  N   VAL A 208     -17.537 -32.842 -56.382  1.00  0.98           N  
ATOM   1612  CA  VAL A 208     -16.610 -33.332 -55.367  1.00  0.98           C  
ATOM   1613  C   VAL A 208     -17.170 -34.598 -54.723  1.00  0.98           C  
ATOM   1614  CB  VAL A 208     -16.334 -32.262 -54.287  1.00  0.98           C  
ATOM   1615  O   VAL A 208     -16.486 -35.622 -54.655  1.00  0.97           O  
ATOM   1616  CG1 VAL A 208     -15.480 -32.841 -53.160  1.00  0.97           C  
ATOM   1617  CG2 VAL A 208     -15.653 -31.043 -54.906  1.00  0.97           C  
ATOM   1618  N   ASN A 209     -18.455 -34.673 -54.427  1.00  0.98           N  
ATOM   1619  CA  ASN A 209     -19.100 -35.789 -53.742  1.00  0.98           C  
ATOM   1620  C   ASN A 209     -19.288 -36.984 -54.672  1.00  0.97           C  
ATOM   1621  CB  ASN A 209     -20.446 -35.354 -53.157  1.00  0.98           C  
ATOM   1622  O   ASN A 209     -19.198 -38.134 -54.239  1.00  0.96           O  
ATOM   1623  CG  ASN A 209     -20.294 -34.503 -51.912  1.00  0.98           C  
ATOM   1624  ND2 ASN A 209     -21.278 -33.650 -51.653  1.00  0.97           N  
ATOM   1625  OD1 ASN A 209     -19.300 -34.611 -51.189  1.00  0.97           O  
ATOM   1626  N   ALA A 210     -19.422 -36.745 -55.970  1.00  0.97           N  
ATOM   1627  CA  ALA A 210     -19.509 -37.811 -56.965  1.00  0.97           C  
ATOM   1628  C   ALA A 210     -18.188 -38.567 -57.074  1.00  0.96           C  
ATOM   1629  CB  ALA A 210     -19.905 -37.239 -58.324  1.00  0.96           C  
ATOM   1630  O   ALA A 210     -18.172 -39.759 -57.392  1.00  0.95           O  
ATOM   1631  N   GLY A 211     -17.043 -37.945 -56.767  1.00  0.95           N  
ATOM   1632  CA  GLY A 211     -15.710 -38.523 -56.842  1.00  0.96           C  
ATOM   1633  C   GLY A 211     -15.194 -39.009 -55.501  1.00  0.96           C  
ATOM   1634  O   GLY A 211     -14.070 -39.506 -55.406  1.00  0.95           O  
ATOM   1635  N   THR A 212     -15.935 -38.980 -54.372  1.00  0.96           N  
ATOM   1636  CA  THR A 212     -15.491 -39.208 -53.001  1.00  0.97           C  
ATOM   1637  C   THR A 212     -14.869 -40.593 -52.857  1.00  0.95           C  
ATOM   1638  CB  THR A 212     -16.657 -39.060 -52.005  1.00  0.95           C  
ATOM   1639  O   THR A 212     -13.834 -40.750 -52.205  1.00  0.93           O  
ATOM   1640  CG2 THR A 212     -16.192 -39.307 -50.574  1.00  0.89           C  
ATOM   1641  OG1 THR A 212     -17.193 -37.734 -52.100  1.00  0.91           O  
ATOM   1642  N   ALA A 213     -15.435 -41.555 -53.555  1.00  0.92           N  
ATOM   1643  CA  ALA A 213     -14.910 -42.918 -53.513  1.00  0.94           C  
ATOM   1644  C   ALA A 213     -13.524 -42.991 -54.148  1.00  0.91           C  
ATOM   1645  CB  ALA A 213     -15.865 -43.878 -54.217  1.00  0.91           C  
ATOM   1646  O   ALA A 213     -12.714 -43.848 -53.788  1.00  0.90           O  
ATOM   1647  N   THR A 214     -13.199 -42.086 -55.061  1.00  0.93           N  
ATOM   1648  CA  THR A 214     -11.964 -42.097 -55.837  1.00  0.95           C  
ATOM   1649  C   THR A 214     -10.871 -41.304 -55.124  1.00  0.94           C  
ATOM   1650  CB  THR A 214     -12.184 -41.519 -57.247  1.00  0.92           C  
ATOM   1651  O   THR A 214      -9.726 -41.752 -55.041  1.00  0.94           O  
ATOM   1652  CG2 THR A 214     -10.957 -41.734 -58.127  1.00  0.82           C  
ATOM   1653  OG1 THR A 214     -13.311 -42.166 -57.851  1.00  0.83           O  
ATOM   1654  N   HIS A 215     -11.191 -40.204 -54.547  1.00  0.94           N  
ATOM   1655  CA  HIS A 215     -10.175 -39.283 -54.049  1.00  0.96           C  
ATOM   1656  C   HIS A 215     -10.210 -39.195 -52.527  1.00  0.94           C  
ATOM   1657  CB  HIS A 215     -10.366 -37.894 -54.660  1.00  0.94           C  
ATOM   1658  O   HIS A 215      -9.313 -38.612 -51.914  1.00  0.92           O  
ATOM   1659  CG  HIS A 215     -11.756 -37.361 -54.517  1.00  0.92           C  
ATOM   1660  CD2 HIS A 215     -12.716 -37.122 -55.441  1.00  0.88           C  
ATOM   1661  ND1 HIS A 215     -12.295 -37.005 -53.300  1.00  0.89           N  
ATOM   1662  CE1 HIS A 215     -13.530 -36.569 -53.482  1.00  0.86           C  
ATOM   1663  NE2 HIS A 215     -13.810 -36.630 -54.773  1.00  0.88           N  
ATOM   1664  N   GLY A 216     -11.195 -39.719 -51.759  1.00  0.95           N  
ATOM   1665  CA  GLY A 216     -11.295 -39.767 -50.309  1.00  0.96           C  
ATOM   1666  C   GLY A 216     -11.800 -38.471 -49.702  1.00  0.96           C  
ATOM   1667  O   GLY A 216     -11.995 -38.383 -48.488  1.00  0.95           O  
ATOM   1668  N   PHE A 217     -12.116 -37.419 -50.474  1.00  0.96           N  
ATOM   1669  CA  PHE A 217     -12.592 -36.131 -49.983  1.00  0.97           C  
ATOM   1670  C   PHE A 217     -14.103 -36.014 -50.149  1.00  0.96           C  
ATOM   1671  CB  PHE A 217     -11.893 -34.983 -50.717  1.00  0.97           C  
ATOM   1672  O   PHE A 217     -14.669 -36.532 -51.114  1.00  0.96           O  
ATOM   1673  CG  PHE A 217     -10.400 -34.962 -50.528  1.00  0.97           C  
ATOM   1674  CD1 PHE A 217      -9.835 -34.370 -49.405  1.00  0.97           C  
ATOM   1675  CD2 PHE A 217      -9.561 -35.536 -51.475  1.00  0.97           C  
ATOM   1676  CE1 PHE A 217      -8.454 -34.349 -49.228  1.00  0.96           C  
ATOM   1677  CE2 PHE A 217      -8.179 -35.519 -51.305  1.00  0.96           C  
ATOM   1678  CZ  PHE A 217      -7.628 -34.924 -50.181  1.00  0.96           C  
ATOM   1679  N   SER A 218     -14.812 -35.354 -49.267  1.00  0.97           N  
ATOM   1680  CA  SER A 218     -16.214 -34.962 -49.371  1.00  0.97           C  
ATOM   1681  C   SER A 218     -16.376 -33.451 -49.245  1.00  0.97           C  
ATOM   1682  CB  SER A 218     -17.048 -35.663 -48.298  1.00  0.97           C  
ATOM   1683  O   SER A 218     -15.460 -32.758 -48.796  1.00  0.97           O  
ATOM   1684  OG  SER A 218     -16.615 -35.292 -47.001  1.00  0.96           O  
ATOM   1685  N   ALA A 219     -17.491 -32.947 -49.688  1.00  0.97           N  
ATOM   1686  CA  ALA A 219     -17.755 -31.514 -49.589  1.00  0.98           C  
ATOM   1687  C   ALA A 219     -19.154 -31.251 -49.039  1.00  0.97           C  
ATOM   1688  CB  ALA A 219     -17.588 -30.847 -50.951  1.00  0.97           C  
ATOM   1689  O   ALA A 219     -20.089 -32.007 -49.314  1.00  0.97           O  
ATOM   1690  N   ALA A 220     -19.343 -30.184 -48.218  1.00  0.97           N  
ATOM   1691  CA  ALA A 220     -20.629 -29.653 -47.775  1.00  0.98           C  
ATOM   1692  C   ALA A 220     -20.854 -28.242 -48.310  1.00  0.98           C  
ATOM   1693  CB  ALA A 220     -20.710 -29.660 -46.250  1.00  0.97           C  
ATOM   1694  O   ALA A 220     -19.911 -27.455 -48.418  1.00  0.97           O  
ATOM   1695  N   GLU A 221     -22.103 -27.929 -48.606  1.00  0.97           N  
ATOM   1696  CA  GLU A 221     -22.568 -26.646 -49.125  1.00  0.97           C  
ATOM   1697  C   GLU A 221     -22.732 -25.625 -48.003  1.00  0.97           C  
ATOM   1698  CB  GLU A 221     -23.889 -26.817 -49.878  1.00  0.96           C  
ATOM   1699  O   GLU A 221     -23.392 -25.899 -46.999  1.00  0.96           O  
ATOM   1700  CG  GLU A 221     -24.404 -25.535 -50.516  1.00  0.93           C  
ATOM   1701  CD  GLU A 221     -25.727 -25.716 -51.243  1.00  0.88           C  
ATOM   1702  OE1 GLU A 221     -26.141 -26.876 -51.471  1.00  0.90           O  
ATOM   1703  OE2 GLU A 221     -26.354 -24.690 -51.590  1.00  0.91           O  
ATOM   1704  N   GLY A 222     -22.188 -24.379 -48.195  1.00  0.96           N  
ATOM   1705  CA  GLY A 222     -22.482 -23.170 -47.442  1.00  0.96           C  
ATOM   1706  C   GLY A 222     -22.909 -22.009 -48.321  1.00  0.96           C  
ATOM   1707  O   GLY A 222     -22.944 -22.133 -49.547  1.00  0.94           O  
ATOM   1708  N   PRO A 223     -23.323 -20.852 -47.807  1.00  0.95           N  
ATOM   1709  CA  PRO A 223     -23.630 -19.653 -48.591  1.00  0.95           C  
ATOM   1710  C   PRO A 223     -22.396 -19.056 -49.264  1.00  0.95           C  
ATOM   1711  CB  PRO A 223     -24.204 -18.688 -47.551  1.00  0.94           C  
ATOM   1712  O   PRO A 223     -21.553 -18.453 -48.594  1.00  0.94           O  
ATOM   1713  CG  PRO A 223     -24.661 -19.564 -46.429  1.00  0.93           C  
ATOM   1714  CD  PRO A 223     -23.717 -20.727 -46.317  1.00  0.92           C  
ATOM   1715  N   SER A 224     -22.201 -19.255 -50.553  1.00  0.95           N  
ATOM   1716  CA  SER A 224     -21.158 -18.772 -51.451  1.00  0.95           C  
ATOM   1717  C   SER A 224     -19.809 -19.405 -51.122  1.00  0.96           C  
ATOM   1718  CB  SER A 224     -21.047 -17.249 -51.375  1.00  0.94           C  
ATOM   1719  O   SER A 224     -18.760 -18.854 -51.462  1.00  0.95           O  
ATOM   1720  OG  SER A 224     -22.309 -16.642 -51.592  1.00  0.83           O  
ATOM   1721  N   HIS A 225     -19.786 -20.523 -50.434  1.00  0.96           N  
ATOM   1722  CA  HIS A 225     -18.575 -21.302 -50.201  1.00  0.97           C  
ATOM   1723  C   HIS A 225     -18.886 -22.793 -50.124  1.00  0.97           C  
ATOM   1724  CB  HIS A 225     -17.882 -20.843 -48.917  1.00  0.97           C  
ATOM   1725  O   HIS A 225     -20.020 -23.182 -49.836  1.00  0.97           O  
ATOM   1726  CG  HIS A 225     -18.667 -21.128 -47.677  1.00  0.95           C  
ATOM   1727  CD2 HIS A 225     -18.691 -22.214 -46.869  1.00  0.93           C  
ATOM   1728  ND1 HIS A 225     -19.563 -20.228 -47.141  1.00  0.92           N  
ATOM   1729  CE1 HIS A 225     -20.105 -20.750 -46.054  1.00  0.93           C  
ATOM   1730  NE2 HIS A 225     -19.593 -21.955 -45.867  1.00  0.93           N  
ATOM   1731  N   LEU A 226     -17.914 -23.634 -50.287  1.00  0.97           N  
ATOM   1732  CA  LEU A 226     -17.998 -25.044 -49.924  1.00  0.97           C  
ATOM   1733  C   LEU A 226     -16.868 -25.429 -48.975  1.00  0.97           C  
ATOM   1734  CB  LEU A 226     -17.950 -25.924 -51.176  1.00  0.96           C  
ATOM   1735  O   LEU A 226     -15.789 -24.833 -49.014  1.00  0.97           O  
ATOM   1736  CG  LEU A 226     -16.648 -25.892 -51.978  1.00  0.93           C  
ATOM   1737  CD1 LEU A 226     -15.831 -27.152 -51.713  1.00  0.89           C  
ATOM   1738  CD2 LEU A 226     -16.941 -25.742 -53.467  1.00  0.88           C  
ATOM   1739  N   VAL A 227     -17.130 -26.383 -48.135  1.00  0.97           N  
ATOM   1740  CA  VAL A 227     -16.146 -26.945 -47.216  1.00  0.97           C  
ATOM   1741  C   VAL A 227     -15.745 -28.343 -47.680  1.00  0.97           C  
ATOM   1742  CB  VAL A 227     -16.685 -26.998 -45.769  1.00  0.96           C  
ATOM   1743  O   VAL A 227     -16.589 -29.237 -47.779  1.00  0.97           O  
ATOM   1744  CG1 VAL A 227     -15.589 -27.435 -44.800  1.00  0.94           C  
ATOM   1745  CG2 VAL A 227     -17.252 -25.639 -45.361  1.00  0.95           C  
ATOM   1746  N   ILE A 228     -14.544 -28.527 -47.965  1.00  0.97           N  
ATOM   1747  CA  ILE A 228     -13.960 -29.822 -48.297  1.00  0.97           C  
ATOM   1748  C   ILE A 228     -13.418 -30.482 -47.031  1.00  0.97           C  
ATOM   1749  CB  ILE A 228     -12.838 -29.683 -49.350  1.00  0.97           C  
ATOM   1750  O   ILE A 228     -12.666 -29.864 -46.274  1.00  0.96           O  
ATOM   1751  CG1 ILE A 228     -13.391 -29.063 -50.639  1.00  0.96           C  
ATOM   1752  CG2 ILE A 228     -12.189 -31.041 -49.630  1.00  0.96           C  
ATOM   1753  CD1 ILE A 228     -12.319 -28.677 -51.649  1.00  0.95           C  
ATOM   1754  N   TYR A 229     -13.813 -31.747 -46.826  1.00  0.96           N  
ATOM   1755  CA  TYR A 229     -13.364 -32.585 -45.720  1.00  0.97           C  
ATOM   1756  C   TYR A 229     -12.388 -33.651 -46.205  1.00  0.96           C  
ATOM   1757  CB  TYR A 229     -14.559 -33.247 -45.027  1.00  0.96           C  
ATOM   1758  O   TYR A 229     -12.656 -34.345 -47.189  1.00  0.95           O  
ATOM   1759  CG  TYR A 229     -15.556 -32.263 -44.465  1.00  0.96           C  
ATOM   1760  CD1 TYR A 229     -15.409 -31.753 -43.177  1.00  0.94           C  
ATOM   1761  CD2 TYR A 229     -16.646 -31.843 -45.219  1.00  0.94           C  
ATOM   1762  CE1 TYR A 229     -16.327 -30.848 -42.653  1.00  0.94           C  
ATOM   1763  CE2 TYR A 229     -17.569 -30.938 -44.706  1.00  0.94           C  
ATOM   1764  OH  TYR A 229     -18.312 -29.551 -42.912  1.00  0.92           O  
ATOM   1765  CZ  TYR A 229     -17.401 -30.447 -43.425  1.00  0.93           C  
ATOM   1766  N   GLY A 230     -11.286 -33.918 -45.475  1.00  0.96           N  
ATOM   1767  CA  GLY A 230     -10.243 -34.880 -45.796  1.00  0.96           C  
ATOM   1768  C   GLY A 230     -10.580 -36.293 -45.361  1.00  0.96           C  
ATOM   1769  O   GLY A 230      -9.840 -37.233 -45.658  1.00  0.95           O  
ATOM   1770  N   ASN A 231     -11.704 -36.490 -44.533  1.00  0.96           N  
ATOM   1771  CA  ASN A 231     -12.282 -37.750 -44.078  1.00  0.95           C  
ATOM   1772  C   ASN A 231     -11.219 -38.675 -43.493  1.00  0.94           C  
ATOM   1773  CB  ASN A 231     -13.022 -38.446 -45.222  1.00  0.94           C  
ATOM   1774  O   ASN A 231     -11.233 -39.881 -43.747  1.00  0.89           O  
ATOM   1775  CG  ASN A 231     -14.232 -37.665 -45.696  1.00  0.93           C  
ATOM   1776  ND2 ASN A 231     -14.538 -37.771 -46.984  1.00  0.91           N  
ATOM   1777  OD1 ASN A 231     -14.885 -36.972 -44.912  1.00  0.91           O  
ATOM   1778  N   GLY A 232     -10.229 -38.064 -42.847  1.00  0.92           N  
ATOM   1779  CA  GLY A 232      -9.115 -38.751 -42.214  1.00  0.92           C  
ATOM   1780  C   GLY A 232      -7.797 -38.544 -42.937  1.00  0.91           C  
ATOM   1781  O   GLY A 232      -6.732 -38.846 -42.395  1.00  0.90           O  
ATOM   1782  N   GLN A 233      -7.733 -37.880 -44.052  1.00  0.94           N  
ATOM   1783  CA  GLN A 233      -6.554 -37.415 -44.774  1.00  0.94           C  
ATOM   1784  C   GLN A 233      -6.320 -35.925 -44.545  1.00  0.94           C  
ATOM   1785  CB  GLN A 233      -6.693 -37.700 -46.271  1.00  0.91           C  
ATOM   1786  O   GLN A 233      -7.229 -35.113 -44.730  1.00  0.93           O  
ATOM   1787  CG  GLN A 233      -6.769 -39.183 -46.610  1.00  0.79           C  
ATOM   1788  CD  GLN A 233      -6.504 -39.464 -48.077  1.00  0.76           C  
ATOM   1789  NE2 GLN A 233      -6.101 -40.692 -48.383  1.00  0.72           N  
ATOM   1790  OE1 GLN A 233      -6.662 -38.584 -48.930  1.00  0.77           O  
ATOM   1791  N   PRO A 234      -5.081 -35.481 -44.092  1.00  0.94           N  
ATOM   1792  CA  PRO A 234      -4.806 -34.043 -44.034  1.00  0.95           C  
ATOM   1793  C   PRO A 234      -4.825 -33.383 -45.411  1.00  0.96           C  
ATOM   1794  CB  PRO A 234      -3.407 -33.977 -43.416  1.00  0.94           C  
ATOM   1795  O   PRO A 234      -4.245 -33.912 -46.362  1.00  0.96           O  
ATOM   1796  CG  PRO A 234      -2.746 -35.253 -43.828  1.00  0.92           C  
ATOM   1797  CD  PRO A 234      -3.792 -36.328 -43.903  1.00  0.91           C  
ATOM   1798  N   ILE A 235      -5.422 -32.280 -45.535  1.00  0.96           N  
ATOM   1799  CA  ILE A 235      -5.356 -31.443 -46.728  1.00  0.96           C  
ATOM   1800  C   ILE A 235      -4.133 -30.532 -46.652  1.00  0.95           C  
ATOM   1801  CB  ILE A 235      -6.641 -30.603 -46.900  1.00  0.96           C  
ATOM   1802  O   ILE A 235      -4.151 -29.516 -45.954  1.00  0.94           O  
ATOM   1803  CG1 ILE A 235      -7.878 -31.508 -46.880  1.00  0.96           C  
ATOM   1804  CG2 ILE A 235      -6.581 -29.785 -48.194  1.00  0.96           C  
ATOM   1805  CD1 ILE A 235      -9.198 -30.753 -46.959  1.00  0.95           C  
ATOM   1806  N   ASN A 236      -3.131 -30.897 -47.402  1.00  0.95           N  
ATOM   1807  CA  ASN A 236      -1.836 -30.228 -47.363  1.00  0.95           C  
ATOM   1808  C   ASN A 236      -1.806 -29.009 -48.281  1.00  0.94           C  
ATOM   1809  CB  ASN A 236      -0.716 -31.201 -47.736  1.00  0.94           C  
ATOM   1810  O   ASN A 236      -1.070 -28.054 -48.029  1.00  0.93           O  
ATOM   1811  CG  ASN A 236      -0.587 -32.348 -46.752  1.00  0.93           C  
ATOM   1812  ND2 ASN A 236      -0.414 -33.558 -47.271  1.00  0.94           N  
ATOM   1813  OD1 ASN A 236      -0.644 -32.148 -45.536  1.00  0.93           O  
ATOM   1814  N   ASN A 237      -2.444 -29.044 -49.305  1.00  0.94           N  
ATOM   1815  CA  ASN A 237      -2.573 -27.954 -50.267  1.00  0.95           C  
ATOM   1816  C   ASN A 237      -3.947 -27.952 -50.931  1.00  0.95           C  
ATOM   1817  CB  ASN A 237      -1.472 -28.040 -51.326  1.00  0.93           C  
ATOM   1818  O   ASN A 237      -4.509 -29.013 -51.207  1.00  0.95           O  
ATOM   1819  CG  ASN A 237      -1.554 -29.308 -52.153  1.00  0.84           C  
ATOM   1820  ND2 ASN A 237      -0.657 -30.249 -51.888  1.00  0.83           N  
ATOM   1821  OD1 ASN A 237      -2.418 -29.439 -53.025  1.00  0.81           O  
ATOM   1822  N   ILE A 238      -4.511 -26.814 -51.227  1.00  0.96           N  
ATOM   1823  CA  ILE A 238      -5.709 -26.592 -52.028  1.00  0.96           C  
ATOM   1824  C   ILE A 238      -5.423 -25.551 -53.108  1.00  0.94           C  
ATOM   1825  CB  ILE A 238      -6.899 -26.141 -51.151  1.00  0.95           C  
ATOM   1826  O   ILE A 238      -4.985 -24.438 -52.805  1.00  0.92           O  
ATOM   1827  CG1 ILE A 238      -8.204 -26.193 -51.955  1.00  0.88           C  
ATOM   1828  CG2 ILE A 238      -6.656 -24.736 -50.592  1.00  0.88           C  
ATOM   1829  CD1 ILE A 238      -9.455 -26.319 -51.096  1.00  0.84           C  
ATOM   1830  N   TYR A 239      -5.585 -25.934 -54.242  1.00  0.95           N  
ATOM   1831  CA  TYR A 239      -5.456 -25.071 -55.411  1.00  0.95           C  
ATOM   1832  C   TYR A 239      -6.799 -24.895 -56.110  1.00  0.95           C  
ATOM   1833  CB  TYR A 239      -4.428 -25.643 -56.392  1.00  0.93           C  
ATOM   1834  O   TYR A 239      -7.496 -25.875 -56.384  1.00  0.94           O  
ATOM   1835  CG  TYR A 239      -3.032 -25.732 -55.825  1.00  0.84           C  
ATOM   1836  CD1 TYR A 239      -2.173 -24.635 -55.863  1.00  0.76           C  
ATOM   1837  CD2 TYR A 239      -2.569 -26.910 -55.251  1.00  0.76           C  
ATOM   1838  CE1 TYR A 239      -0.885 -24.713 -55.344  1.00  0.74           C  
ATOM   1839  CE2 TYR A 239      -1.283 -26.999 -54.728  1.00  0.71           C  
ATOM   1840  OH  TYR A 239       0.824 -25.978 -54.263  1.00  0.57           O  
ATOM   1841  CZ  TYR A 239      -0.450 -25.896 -54.779  1.00  0.73           C  
ATOM   1842  N   THR A 240      -7.170 -23.674 -56.421  1.00  0.95           N  
ATOM   1843  CA  THR A 240      -8.336 -23.316 -57.221  1.00  0.95           C  
ATOM   1844  C   THR A 240      -7.916 -22.578 -58.489  1.00  0.93           C  
ATOM   1845  CB  THR A 240      -9.319 -22.444 -56.417  1.00  0.94           C  
ATOM   1846  O   THR A 240      -7.037 -21.715 -58.448  1.00  0.90           O  
ATOM   1847  CG2 THR A 240      -9.936 -23.231 -55.266  1.00  0.92           C  
ATOM   1848  OG1 THR A 240      -8.620 -21.312 -55.887  1.00  0.93           O  
ATOM   1849  N   GLU A 241      -8.483 -22.886 -59.552  1.00  0.94           N  
ATOM   1850  CA  GLU A 241      -8.346 -22.225 -60.846  1.00  0.94           C  
ATOM   1851  C   GLU A 241      -9.682 -21.665 -61.325  1.00  0.93           C  
ATOM   1852  CB  GLU A 241      -7.777 -23.192 -61.887  1.00  0.93           C  
ATOM   1853  O   GLU A 241     -10.704 -22.352 -61.270  1.00  0.92           O  
ATOM   1854  CG  GLU A 241      -6.363 -23.663 -61.582  1.00  0.88           C  
ATOM   1855  CD  GLU A 241      -5.876 -24.751 -62.525  1.00  0.85           C  
ATOM   1856  OE1 GLU A 241      -6.576 -25.051 -63.519  1.00  0.85           O  
ATOM   1857  OE2 GLU A 241      -4.786 -25.310 -62.268  1.00  0.84           O  
ATOM   1858  N   ASP A 242      -9.668 -20.413 -61.825  1.00  0.92           N  
ATOM   1859  CA  ASP A 242     -10.883 -19.775 -62.323  1.00  0.92           C  
ATOM   1860  C   ASP A 242     -10.720 -19.346 -63.779  1.00  0.88           C  
ATOM   1861  CB  ASP A 242     -11.249 -18.568 -61.457  1.00  0.90           C  
ATOM   1862  O   ASP A 242     -11.532 -18.578 -64.300  1.00  0.82           O  
ATOM   1863  CG  ASP A 242     -10.203 -17.467 -61.501  1.00  0.87           C  
ATOM   1864  OD1 ASP A 242      -9.216 -17.594 -62.256  1.00  0.82           O  
ATOM   1865  OD2 ASP A 242     -10.367 -16.466 -60.771  1.00  0.86           O  
ATOM   1866  N   GLY A 243      -9.738 -19.775 -64.470  1.00  0.88           N  
ATOM   1867  CA  GLY A 243      -9.434 -19.518 -65.868  1.00  0.86           C  
ATOM   1868  C   GLY A 243      -8.688 -18.215 -66.087  1.00  0.84           C  
ATOM   1869  O   GLY A 243      -7.786 -18.143 -66.925  1.00  0.77           O  
ATOM   1870  N   TYR A 244      -8.965 -17.099 -65.343  1.00  0.82           N  
ATOM   1871  CA  TYR A 244      -8.377 -15.787 -65.585  1.00  0.82           C  
ATOM   1872  C   TYR A 244      -7.598 -15.304 -64.368  1.00  0.79           C  
ATOM   1873  CB  TYR A 244      -9.464 -14.769 -65.947  1.00  0.78           C  
ATOM   1874  O   TYR A 244      -7.097 -14.177 -64.350  1.00  0.72           O  
ATOM   1875  CG  TYR A 244      -9.980 -14.908 -67.359  1.00  0.74           C  
ATOM   1876  CD1 TYR A 244      -9.230 -14.458 -68.443  1.00  0.71           C  
ATOM   1877  CD2 TYR A 244     -11.218 -15.489 -67.611  1.00  0.72           C  
ATOM   1878  CE1 TYR A 244      -9.703 -14.582 -69.745  1.00  0.71           C  
ATOM   1879  CE2 TYR A 244     -11.701 -15.618 -68.909  1.00  0.69           C  
ATOM   1880  OH  TYR A 244     -11.409 -15.288 -71.255  1.00  0.55           O  
ATOM   1881  CZ  TYR A 244     -10.937 -15.163 -69.968  1.00  0.71           C  
ATOM   1882  N   ALA A 245      -7.532 -16.211 -63.323  1.00  0.76           N  
ATOM   1883  CA  ALA A 245      -6.788 -15.938 -62.096  1.00  0.76           C  
ATOM   1884  C   ALA A 245      -7.329 -14.698 -61.390  1.00  0.74           C  
ATOM   1885  CB  ALA A 245      -5.302 -15.766 -62.402  1.00  0.70           C  
ATOM   1886  O   ALA A 245      -6.611 -14.047 -60.628  1.00  0.69           O  
ATOM   1887  N   ASP A 246      -8.516 -14.253 -61.572  1.00  0.75           N  
ATOM   1888  CA  ASP A 246      -9.119 -13.067 -60.972  1.00  0.77           C  
ATOM   1889  C   ASP A 246      -9.826 -13.412 -59.663  1.00  0.74           C  
ATOM   1890  CB  ASP A 246     -10.103 -12.414 -61.945  1.00  0.68           C  
ATOM   1891  O   ASP A 246     -10.534 -12.578 -59.095  1.00  0.67           O  
ATOM   1892  CG  ASP A 246     -11.320 -13.276 -62.225  1.00  0.60           C  
ATOM   1893  OD1 ASP A 246     -11.381 -14.424 -61.733  1.00  0.53           O  
ATOM   1894  OD2 ASP A 246     -12.226 -12.806 -62.946  1.00  0.66           O  
ATOM   1895  N   GLN A 247      -9.565 -14.674 -59.123  1.00  0.83           N  
ATOM   1896  CA  GLN A 247      -9.942 -15.179 -57.807  1.00  0.84           C  
ATOM   1897  C   GLN A 247     -11.459 -15.270 -57.667  1.00  0.86           C  
ATOM   1898  CB  GLN A 247      -9.366 -14.291 -56.704  1.00  0.78           C  
ATOM   1899  O   GLN A 247     -12.014 -14.914 -56.625  1.00  0.82           O  
ATOM   1900  CG  GLN A 247      -7.847 -14.187 -56.729  1.00  0.72           C  
ATOM   1901  CD  GLN A 247      -7.291 -13.423 -55.542  1.00  0.69           C  
ATOM   1902  NE2 GLN A 247      -5.977 -13.228 -55.525  1.00  0.64           N  
ATOM   1903  OE1 GLN A 247      -8.036 -13.011 -54.648  1.00  0.72           O  
ATOM   1904  N   LEU A 248     -12.241 -15.656 -58.716  1.00  0.90           N  
ATOM   1905  CA  LEU A 248     -13.655 -15.994 -58.598  1.00  0.91           C  
ATOM   1906  C   LEU A 248     -13.864 -17.110 -57.580  1.00  0.92           C  
ATOM   1907  CB  LEU A 248     -14.221 -16.414 -59.957  1.00  0.89           C  
ATOM   1908  O   LEU A 248     -14.815 -17.070 -56.795  1.00  0.92           O  
ATOM   1909  CG  LEU A 248     -14.307 -15.320 -61.023  1.00  0.83           C  
ATOM   1910  CD1 LEU A 248     -14.882 -15.886 -62.317  1.00  0.78           C  
ATOM   1911  CD2 LEU A 248     -15.150 -14.152 -60.523  1.00  0.78           C  
ATOM   1912  N   ILE A 249     -13.003 -18.073 -57.567  1.00  0.93           N  
ATOM   1913  CA  ILE A 249     -12.914 -19.047 -56.484  1.00  0.94           C  
ATOM   1914  C   ILE A 249     -11.534 -18.972 -55.834  1.00  0.94           C  
ATOM   1915  CB  ILE A 249     -13.193 -20.480 -56.989  1.00  0.92           C  
ATOM   1916  O   ILE A 249     -10.526 -18.793 -56.522  1.00  0.93           O  
ATOM   1917  CG1 ILE A 249     -12.167 -20.879 -58.056  1.00  0.84           C  
ATOM   1918  CG2 ILE A 249     -14.620 -20.594 -57.532  1.00  0.84           C  
ATOM   1919  CD1 ILE A 249     -12.217 -22.351 -58.443  1.00  0.80           C  
ATOM   1920  N   SER A 250     -11.538 -19.055 -54.636  1.00  0.94           N  
ATOM   1921  CA  SER A 250     -10.311 -19.058 -53.846  1.00  0.94           C  
ATOM   1922  C   SER A 250     -10.356 -20.128 -52.761  1.00  0.95           C  
ATOM   1923  CB  SER A 250     -10.078 -17.686 -53.212  1.00  0.93           C  
ATOM   1924  O   SER A 250     -11.343 -20.238 -52.030  1.00  0.95           O  
ATOM   1925  OG  SER A 250     -11.159 -17.333 -52.366  1.00  0.80           O  
ATOM   1926  N   GLY A 251      -9.355 -20.890 -52.769  1.00  0.94           N  
ATOM   1927  CA  GLY A 251      -9.174 -21.941 -51.781  1.00  0.95           C  
ATOM   1928  C   GLY A 251      -8.272 -21.531 -50.632  1.00  0.94           C  
ATOM   1929  O   GLY A 251      -7.220 -20.926 -50.847  1.00  0.93           O  
ATOM   1930  N   LEU A 252      -8.760 -21.943 -49.479  1.00  0.95           N  
ATOM   1931  CA  LEU A 252      -7.880 -21.826 -48.321  1.00  0.95           C  
ATOM   1932  C   LEU A 252      -8.091 -22.989 -47.358  1.00  0.95           C  
ATOM   1933  CB  LEU A 252      -8.121 -20.499 -47.597  1.00  0.93           C  
ATOM   1934  O   LEU A 252      -9.197 -23.526 -47.259  1.00  0.94           O  
ATOM   1935  CG  LEU A 252      -9.468 -20.348 -46.888  1.00  0.85           C  
ATOM   1936  CD1 LEU A 252      -9.389 -20.913 -45.474  1.00  0.78           C  
ATOM   1937  CD2 LEU A 252      -9.897 -18.885 -46.861  1.00  0.77           C  
ATOM   1938  N   ILE A 253      -7.034 -23.380 -46.724  1.00  0.94           N  
ATOM   1939  CA  ILE A 253      -7.123 -24.386 -45.671  1.00  0.94           C  
ATOM   1940  C   ILE A 253      -7.207 -23.700 -44.309  1.00  0.94           C  
ATOM   1941  CB  ILE A 253      -5.920 -25.354 -45.710  1.00  0.92           C  
ATOM   1942  O   ILE A 253      -8.291 -23.579 -43.733  1.00  0.90           O  
ATOM   1943  CG1 ILE A 253      -5.763 -25.955 -47.112  1.00  0.91           C  
ATOM   1944  CG2 ILE A 253      -6.078 -26.455 -44.657  1.00  0.90           C  
ATOM   1945  CD1 ILE A 253      -4.550 -26.861 -47.265  1.00  0.90           C  
ATOM   1946  N   TYR A 254      -6.106 -23.191 -43.833  1.00  0.93           N  
ATOM   1947  CA  TYR A 254      -6.110 -22.600 -42.499  1.00  0.94           C  
ATOM   1948  C   TYR A 254      -5.203 -21.376 -42.442  1.00  0.93           C  
ATOM   1949  CB  TYR A 254      -5.665 -23.628 -41.455  1.00  0.91           C  
ATOM   1950  O   TYR A 254      -4.978 -20.812 -41.369  1.00  0.91           O  
ATOM   1951  CG  TYR A 254      -4.285 -24.187 -41.702  1.00  0.88           C  
ATOM   1952  CD1 TYR A 254      -4.102 -25.321 -42.490  1.00  0.83           C  
ATOM   1953  CD2 TYR A 254      -3.162 -23.583 -41.147  1.00  0.83           C  
ATOM   1954  CE1 TYR A 254      -2.832 -25.840 -42.719  1.00  0.83           C  
ATOM   1955  CE2 TYR A 254      -1.887 -24.094 -41.369  1.00  0.82           C  
ATOM   1956  OH  TYR A 254      -0.473 -25.731 -42.379  1.00  0.71           O  
ATOM   1957  CZ  TYR A 254      -1.733 -25.221 -42.155  1.00  0.82           C  
ATOM   1958  N   GLN A 255      -4.647 -20.960 -43.613  1.00  0.93           N  
ATOM   1959  CA  GLN A 255      -3.768 -19.796 -43.658  1.00  0.94           C  
ATOM   1960  C   GLN A 255      -4.088 -18.912 -44.860  1.00  0.93           C  
ATOM   1961  CB  GLN A 255      -2.303 -20.230 -43.701  1.00  0.92           C  
ATOM   1962  O   GLN A 255      -4.355 -19.414 -45.954  1.00  0.92           O  
ATOM   1963  CG  GLN A 255      -1.815 -20.878 -42.411  1.00  0.88           C  
ATOM   1964  CD  GLN A 255      -0.366 -21.319 -42.488  1.00  0.85           C  
ATOM   1965  NE2 GLN A 255       0.258 -21.508 -41.330  1.00  0.86           N  
ATOM   1966  OE1 GLN A 255       0.188 -21.491 -43.578  1.00  0.86           O  
ATOM   1967  N   VAL A 256      -3.983 -17.558 -44.635  1.00  0.93           N  
ATOM   1968  CA  VAL A 256      -3.999 -16.547 -45.687  1.00  0.93           C  
ATOM   1969  C   VAL A 256      -2.995 -15.444 -45.361  1.00  0.92           C  
ATOM   1970  CB  VAL A 256      -5.410 -15.945 -45.874  1.00  0.92           C  
ATOM   1971  O   VAL A 256      -2.680 -15.209 -44.192  1.00  0.91           O  
ATOM   1972  CG1 VAL A 256      -6.378 -16.995 -46.414  1.00  0.87           C  
ATOM   1973  CG2 VAL A 256      -5.922 -15.369 -44.555  1.00  0.86           C  
ATOM   1974  N   GLN A 257      -2.560 -14.754 -46.342  1.00  0.90           N  
ATOM   1975  CA  GLN A 257      -1.537 -13.733 -46.143  1.00  0.90           C  
ATOM   1976  C   GLN A 257      -2.132 -12.471 -45.525  1.00  0.90           C  
ATOM   1977  CB  GLN A 257      -0.850 -13.395 -47.467  1.00  0.88           C  
ATOM   1978  O   GLN A 257      -1.520 -11.853 -44.651  1.00  0.89           O  
ATOM   1979  CG  GLN A 257       0.374 -12.502 -47.315  1.00  0.81           C  
ATOM   1980  CD  GLN A 257       0.995 -12.125 -48.647  1.00  0.76           C  
ATOM   1981  NE2 GLN A 257       2.167 -11.502 -48.599  1.00  0.69           N  
ATOM   1982  OE1 GLN A 257       0.426 -12.393 -49.710  1.00  0.76           O  
ATOM   1983  N   THR A 258      -3.343 -12.062 -45.939  1.00  0.90           N  
ATOM   1984  CA  THR A 258      -3.974 -10.813 -45.526  1.00  0.90           C  
ATOM   1985  C   THR A 258      -5.469 -11.012 -45.296  1.00  0.91           C  
ATOM   1986  CB  THR A 258      -3.756  -9.705 -46.574  1.00  0.89           C  
ATOM   1987  O   THR A 258      -6.076 -11.917 -45.872  1.00  0.91           O  
ATOM   1988  CG2 THR A 258      -2.270  -9.478 -46.833  1.00  0.85           C  
ATOM   1989  OG1 THR A 258      -4.391 -10.085 -47.801  1.00  0.87           O  
ATOM   1990  N   THR A 259      -6.094 -10.174 -44.612  1.00  0.91           N  
ATOM   1991  CA  THR A 259      -7.518 -10.214 -44.297  1.00  0.92           C  
ATOM   1992  C   THR A 259      -8.356 -10.066 -45.564  1.00  0.92           C  
ATOM   1993  CB  THR A 259      -7.899  -9.109 -43.295  1.00  0.90           C  
ATOM   1994  O   THR A 259      -9.461 -10.606 -45.650  1.00  0.91           O  
ATOM   1995  CG2 THR A 259      -7.342  -9.409 -41.907  1.00  0.83           C  
ATOM   1996  OG1 THR A 259      -7.370  -7.857 -43.749  1.00  0.87           O  
ATOM   1997  N   THR A 260      -7.776  -9.412 -46.584  1.00  0.90           N  
ATOM   1998  CA  THR A 260      -8.480  -9.163 -47.837  1.00  0.90           C  
ATOM   1999  C   THR A 260      -8.644 -10.456 -48.631  1.00  0.90           C  
ATOM   2000  CB  THR A 260      -7.739  -8.121 -48.696  1.00  0.89           C  
ATOM   2001  O   THR A 260      -9.473 -10.531 -49.541  1.00  0.89           O  
ATOM   2002  CG2 THR A 260      -7.722  -6.757 -48.012  1.00  0.84           C  
ATOM   2003  OG1 THR A 260      -6.390  -8.555 -48.906  1.00  0.87           O  
ATOM   2004  N   LYS A 261      -7.927 -11.510 -48.202  1.00  0.90           N  
ATOM   2005  CA  LYS A 261      -7.985 -12.808 -48.868  1.00  0.91           C  
ATOM   2006  C   LYS A 261      -8.905 -13.769 -48.121  1.00  0.91           C  
ATOM   2007  CB  LYS A 261      -6.585 -13.411 -48.990  1.00  0.90           C  
ATOM   2008  O   LYS A 261      -9.080 -14.917 -48.534  1.00  0.91           O  
ATOM   2009  CG  LYS A 261      -5.666 -12.656 -49.939  1.00  0.87           C  
ATOM   2010  CD  LYS A 261      -4.343 -13.386 -50.135  1.00  0.84           C  
ATOM   2011  CE  LYS A 261      -3.439 -12.653 -51.117  1.00  0.81           C  
ATOM   2012  NZ  LYS A 261      -2.141 -13.366 -51.313  1.00  0.80           N  
ATOM   2013  N   LEU A 262      -9.476 -13.344 -47.004  1.00  0.93           N  
ATOM   2014  CA  LEU A 262     -10.479 -14.137 -46.302  1.00  0.94           C  
ATOM   2015  C   LEU A 262     -11.757 -14.249 -47.127  1.00  0.93           C  
ATOM   2016  CB  LEU A 262     -10.792 -13.520 -44.937  1.00  0.94           C  
ATOM   2017  O   LEU A 262     -12.174 -13.282 -47.768  1.00  0.92           O  
ATOM   2018  CG  LEU A 262      -9.690 -13.617 -43.881  1.00  0.94           C  
ATOM   2019  CD1 LEU A 262     -10.061 -12.796 -42.650  1.00  0.94           C  
ATOM   2020  CD2 LEU A 262      -9.437 -15.073 -43.503  1.00  0.93           C  
ATOM   2021  N   PRO A 263     -12.392 -15.393 -47.148  1.00  0.94           N  
ATOM   2022  CA  PRO A 263     -13.716 -15.495 -47.765  1.00  0.94           C  
ATOM   2023  C   PRO A 263     -14.754 -14.604 -47.085  1.00  0.95           C  
ATOM   2024  CB  PRO A 263     -14.072 -16.974 -47.595  1.00  0.94           C  
ATOM   2025  O   PRO A 263     -14.703 -14.409 -45.868  1.00  0.94           O  
ATOM   2026  CG  PRO A 263     -13.354 -17.400 -46.355  1.00  0.91           C  
ATOM   2027  CD  PRO A 263     -12.081 -16.610 -46.246  1.00  0.91           C  
ATOM   2028  N   ILE A 264     -15.762 -14.203 -47.868  1.00  0.93           N  
ATOM   2029  CA  ILE A 264     -16.823 -13.344 -47.356  1.00  0.94           C  
ATOM   2030  C   ILE A 264     -17.628 -14.093 -46.296  1.00  0.94           C  
ATOM   2031  CB  ILE A 264     -17.753 -12.858 -48.490  1.00  0.92           C  
ATOM   2032  O   ILE A 264     -18.002 -13.518 -45.271  1.00  0.93           O  
ATOM   2033  CG1 ILE A 264     -16.967 -12.016 -49.502  1.00  0.89           C  
ATOM   2034  CG2 ILE A 264     -18.933 -12.066 -47.919  1.00  0.89           C  
ATOM   2035  CD1 ILE A 264     -17.760 -11.644 -50.747  1.00  0.86           C  
ATOM   2036  N   THR A 265     -17.865 -15.390 -46.457  1.00  0.94           N  
ATOM   2037  CA  THR A 265     -18.572 -16.263 -45.527  1.00  0.95           C  
ATOM   2038  C   THR A 265     -17.781 -17.544 -45.280  1.00  0.95           C  
ATOM   2039  CB  THR A 265     -19.976 -16.617 -46.051  1.00  0.94           C  
ATOM   2040  O   THR A 265     -16.999 -17.971 -46.132  1.00  0.95           O  
ATOM   2041  CG2 THR A 265     -20.835 -15.367 -46.211  1.00  0.89           C  
ATOM   2042  OG1 THR A 265     -19.856 -17.266 -47.323  1.00  0.91           O  
ATOM   2043  N   ALA A 266     -18.025 -18.164 -44.138  1.00  0.96           N  
ATOM   2044  CA  ALA A 266     -17.441 -19.443 -43.744  1.00  0.96           C  
ATOM   2045  C   ALA A 266     -18.350 -20.184 -42.768  1.00  0.96           C  
ATOM   2046  CB  ALA A 266     -16.062 -19.230 -43.124  1.00  0.96           C  
ATOM   2047  O   ALA A 266     -19.271 -19.594 -42.197  1.00  0.95           O  
ATOM   2048  N   PRO A 267     -18.107 -21.545 -42.577  1.00  0.94           N  
ATOM   2049  CA  PRO A 267     -18.794 -22.210 -41.467  1.00  0.95           C  
ATOM   2050  C   PRO A 267     -18.484 -21.573 -40.115  1.00  0.95           C  
ATOM   2051  CB  PRO A 267     -18.260 -23.643 -41.531  1.00  0.94           C  
ATOM   2052  O   PRO A 267     -17.346 -21.167 -39.866  1.00  0.95           O  
ATOM   2053  CG  PRO A 267     -17.767 -23.805 -42.933  1.00  0.93           C  
ATOM   2054  CD  PRO A 267     -17.220 -22.487 -43.401  1.00  0.93           C  
ATOM   2055  N   ALA A 268     -19.562 -21.529 -39.254  1.00  0.94           N  
ATOM   2056  CA  ALA A 268     -19.385 -20.971 -37.916  1.00  0.94           C  
ATOM   2057  C   ALA A 268     -18.247 -21.669 -37.177  1.00  0.93           C  
ATOM   2058  CB  ALA A 268     -20.681 -21.082 -37.117  1.00  0.92           C  
ATOM   2059  O   ALA A 268     -18.195 -22.900 -37.123  1.00  0.92           O  
ATOM   2060  N   GLY A 269     -17.291 -20.874 -36.759  1.00  0.93           N  
ATOM   2061  CA  GLY A 269     -16.153 -21.370 -36.002  1.00  0.93           C  
ATOM   2062  C   GLY A 269     -14.972 -21.746 -36.878  1.00  0.93           C  
ATOM   2063  O   GLY A 269     -13.945 -22.209 -36.378  1.00  0.92           O  
ATOM   2064  N   TYR A 270     -15.016 -21.543 -38.140  1.00  0.94           N  
ATOM   2065  CA  TYR A 270     -13.869 -21.785 -39.008  1.00  0.94           C  
ATOM   2066  C   TYR A 270     -12.695 -20.893 -38.621  1.00  0.94           C  
ATOM   2067  CB  TYR A 270     -14.244 -21.547 -40.474  1.00  0.94           C  
ATOM   2068  O   TYR A 270     -12.860 -19.684 -38.440  1.00  0.94           O  
ATOM   2069  CG  TYR A 270     -13.364 -22.287 -41.452  1.00  0.93           C  
ATOM   2070  CD1 TYR A 270     -12.165 -21.734 -41.896  1.00  0.90           C  
ATOM   2071  CD2 TYR A 270     -13.730 -23.538 -41.936  1.00  0.91           C  
ATOM   2072  CE1 TYR A 270     -11.352 -22.410 -42.799  1.00  0.90           C  
ATOM   2073  CE2 TYR A 270     -12.925 -24.223 -42.840  1.00  0.90           C  
ATOM   2074  OH  TYR A 270     -10.938 -24.327 -44.159  1.00  0.88           O  
ATOM   2075  CZ  TYR A 270     -11.739 -23.653 -43.265  1.00  0.89           C  
ATOM   2076  N   LEU A 271     -11.496 -21.471 -38.432  1.00  0.95           N  
ATOM   2077  CA  LEU A 271     -10.279 -20.800 -37.987  1.00  0.95           C  
ATOM   2078  C   LEU A 271      -9.312 -20.601 -39.149  1.00  0.95           C  
ATOM   2079  CB  LEU A 271      -9.600 -21.604 -36.875  1.00  0.93           C  
ATOM   2080  O   LEU A 271      -9.079 -21.523 -39.934  1.00  0.94           O  
ATOM   2081  CG  LEU A 271     -10.310 -21.621 -35.520  1.00  0.86           C  
ATOM   2082  CD1 LEU A 271      -9.762 -22.746 -34.649  1.00  0.79           C  
ATOM   2083  CD2 LEU A 271     -10.159 -20.274 -34.821  1.00  0.79           C  
ATOM   2084  N   VAL A 272      -8.719 -19.449 -39.252  1.00  0.94           N  
ATOM   2085  CA  VAL A 272      -7.717 -19.092 -40.250  1.00  0.95           C  
ATOM   2086  C   VAL A 272      -6.595 -18.291 -39.593  1.00  0.95           C  
ATOM   2087  CB  VAL A 272      -8.336 -18.287 -41.414  1.00  0.94           C  
ATOM   2088  O   VAL A 272      -6.855 -17.378 -38.806  1.00  0.94           O  
ATOM   2089  CG1 VAL A 272      -7.266 -17.903 -42.434  1.00  0.93           C  
ATOM   2090  CG2 VAL A 272      -9.452 -19.089 -42.082  1.00  0.93           C  
ATOM   2091  N   GLU A 273      -5.365 -18.658 -39.899  1.00  0.93           N  
ATOM   2092  CA  GLU A 273      -4.184 -17.865 -39.571  1.00  0.94           C  
ATOM   2093  C   GLU A 273      -3.918 -16.805 -40.637  1.00  0.93           C  
ATOM   2094  CB  GLU A 273      -2.958 -18.767 -39.409  1.00  0.93           C  
ATOM   2095  O   GLU A 273      -3.841 -17.119 -41.827  1.00  0.93           O  
ATOM   2096  CG  GLU A 273      -1.741 -18.053 -38.840  1.00  0.92           C  
ATOM   2097  CD  GLU A 273      -0.567 -18.984 -38.580  1.00  0.90           C  
ATOM   2098  OE1 GLU A 273      -0.577 -20.129 -39.085  1.00  0.89           O  
ATOM   2099  OE2 GLU A 273       0.370 -18.564 -37.864  1.00  0.89           O  
ATOM   2100  N   ILE A 274      -3.833 -15.559 -40.226  1.00  0.94           N  
ATOM   2101  CA  ILE A 274      -3.308 -14.469 -41.042  1.00  0.93           C  
ATOM   2102  C   ILE A 274      -1.797 -14.360 -40.845  1.00  0.92           C  
ATOM   2103  CB  ILE A 274      -3.991 -13.127 -40.700  1.00  0.93           C  
ATOM   2104  O   ILE A 274      -1.331 -14.002 -39.761  1.00  0.91           O  
ATOM   2105  CG1 ILE A 274      -5.515 -13.265 -40.793  1.00  0.91           C  
ATOM   2106  CG2 ILE A 274      -3.485 -12.013 -41.622  1.00  0.91           C  
ATOM   2107  CD1 ILE A 274      -6.023 -13.594 -42.190  1.00  0.89           C  
ATOM   2108  N   THR A 275      -0.983 -14.698 -41.882  1.00  0.91           N  
ATOM   2109  CA  THR A 275       0.465 -14.849 -41.788  1.00  0.90           C  
ATOM   2110  C   THR A 275       1.166 -13.519 -42.050  1.00  0.87           C  
ATOM   2111  CB  THR A 275       0.981 -15.908 -42.779  1.00  0.89           C  
ATOM   2112  O   THR A 275       2.382 -13.408 -41.879  1.00  0.83           O  
ATOM   2113  CG2 THR A 275       0.502 -17.304 -42.392  1.00  0.85           C  
ATOM   2114  OG1 THR A 275       0.502 -15.598 -44.094  1.00  0.86           O  
ATOM   2115  N   GLY A 276       0.347 -12.383 -42.308  1.00  0.88           N  
ATOM   2116  CA  GLY A 276       0.925 -11.069 -42.537  1.00  0.87           C  
ATOM   2117  C   GLY A 276       1.947 -11.053 -43.657  1.00  0.86           C  
ATOM   2118  O   GLY A 276       1.838 -11.822 -44.615  1.00  0.82           O  
ATOM   2119  N   GLU A 277       2.841 -10.070 -43.561  1.00  0.82           N  
ATOM   2120  CA  GLU A 277       3.986  -9.978 -44.461  1.00  0.81           C  
ATOM   2121  C   GLU A 277       5.121 -10.890 -44.006  1.00  0.80           C  
ATOM   2122  CB  GLU A 277       4.480  -8.532 -44.557  1.00  0.78           C  
ATOM   2123  O   GLU A 277       5.520 -10.859 -42.840  1.00  0.77           O  
ATOM   2124  CG  GLU A 277       3.508  -7.596 -45.261  1.00  0.74           C  
ATOM   2125  CD  GLU A 277       4.040  -6.179 -45.410  1.00  0.72           C  
ATOM   2126  OE1 GLU A 277       5.176  -5.907 -44.958  1.00  0.73           O  
ATOM   2127  OE2 GLU A 277       3.316  -5.335 -45.983  1.00  0.71           O  
ATOM   2128  N   ALA A 278       5.683 -11.685 -44.857  1.00  0.74           N  
ATOM   2129  CA  ALA A 278       6.698 -12.691 -44.553  1.00  0.73           C  
ATOM   2130  C   ALA A 278       7.911 -12.059 -43.876  1.00  0.73           C  
ATOM   2131  CB  ALA A 278       7.123 -13.420 -45.826  1.00  0.69           C  
ATOM   2132  O   ALA A 278       8.664 -12.740 -43.176  1.00  0.70           O  
ATOM   2133  N   SER A 279       8.077 -10.792 -44.170  1.00  0.74           N  
ATOM   2134  CA  SER A 279       9.225 -10.081 -43.618  1.00  0.74           C  
ATOM   2135  C   SER A 279       8.956  -9.621 -42.190  1.00  0.72           C  
ATOM   2136  CB  SER A 279       9.581  -8.877 -44.492  1.00  0.71           C  
ATOM   2137  O   SER A 279       9.864  -9.147 -41.503  1.00  0.69           O  
ATOM   2138  OG  SER A 279       8.468  -8.010 -44.631  1.00  0.75           O  
ATOM   2139  N   ARG A 280       7.683  -9.808 -41.726  1.00  0.77           N  
ATOM   2140  CA  ARG A 280       7.285  -9.278 -40.426  1.00  0.76           C  
ATOM   2141  C   ARG A 280       6.483 -10.308 -39.636  1.00  0.75           C  
ATOM   2142  CB  ARG A 280       6.467  -7.996 -40.596  1.00  0.72           C  
ATOM   2143  O   ARG A 280       5.254 -10.240 -39.586  1.00  0.71           O  
ATOM   2144  CG  ARG A 280       7.240  -6.851 -41.229  1.00  0.71           C  
ATOM   2145  CD  ARG A 280       6.426  -5.565 -41.253  1.00  0.69           C  
ATOM   2146  NE  ARG A 280       7.168  -4.469 -41.870  1.00  0.60           N  
ATOM   2147  NH1 ARG A 280       5.519  -2.887 -41.529  1.00  0.51           N  
ATOM   2148  NH2 ARG A 280       7.477  -2.302 -42.567  1.00  0.47           N  
ATOM   2149  CZ  ARG A 280       6.719  -3.222 -41.988  1.00  0.67           C  
ATOM   2150  N   SER A 281       7.148 -11.400 -39.104  1.00  0.61           N  
ATOM   2151  CA  SER A 281       6.568 -12.529 -38.385  1.00  0.60           C  
ATOM   2152  C   SER A 281       5.624 -12.058 -37.283  1.00  0.60           C  
ATOM   2153  CB  SER A 281       7.669 -13.405 -37.784  1.00  0.54           C  
ATOM   2154  O   SER A 281       4.678 -12.762 -36.926  1.00  0.57           O  
ATOM   2155  OG  SER A 281       8.524 -12.639 -36.953  1.00  0.47           O  
ATOM   2156  N   GLY A 282       5.717 -10.996 -36.766  1.00  0.71           N  
ATOM   2157  CA  GLY A 282       4.912 -10.464 -35.678  1.00  0.69           C  
ATOM   2158  C   GLY A 282       3.522 -10.041 -36.115  1.00  0.72           C  
ATOM   2159  O   GLY A 282       2.716  -9.597 -35.295  1.00  0.67           O  
ATOM   2160  N   ASP A 283       3.297 -10.376 -37.349  1.00  0.77           N  
ATOM   2161  CA  ASP A 283       2.008  -9.948 -37.882  1.00  0.79           C  
ATOM   2162  C   ASP A 283       1.041 -11.124 -37.993  1.00  0.81           C  
ATOM   2163  CB  ASP A 283       2.186  -9.283 -39.248  1.00  0.72           C  
ATOM   2164  O   ASP A 283      -0.084 -10.967 -38.471  1.00  0.78           O  
ATOM   2165  CG  ASP A 283       2.837  -7.913 -39.161  1.00  0.66           C  
ATOM   2166  OD1 ASP A 283       2.983  -7.378 -38.041  1.00  0.62           O  
ATOM   2167  OD2 ASP A 283       3.204  -7.364 -40.222  1.00  0.67           O  
ATOM   2168  N   ASN A 284       1.563 -12.353 -37.477  1.00  0.86           N  
ATOM   2169  CA  ASN A 284       0.655 -13.492 -37.562  1.00  0.88           C  
ATOM   2170  C   ASN A 284      -0.433 -13.423 -36.493  1.00  0.89           C  
ATOM   2171  CB  ASN A 284       1.430 -14.806 -37.446  1.00  0.85           C  
ATOM   2172  O   ASN A 284      -0.146 -13.149 -35.326  1.00  0.88           O  
ATOM   2173  CG  ASN A 284       2.390 -15.022 -38.599  1.00  0.81           C  
ATOM   2174  ND2 ASN A 284       3.175 -16.090 -38.526  1.00  0.80           N  
ATOM   2175  OD1 ASN A 284       2.426 -14.234 -39.548  1.00  0.81           O  
ATOM   2176  N   TYR A 285      -1.649 -13.601 -36.897  1.00  0.91           N  
ATOM   2177  CA  TYR A 285      -2.729 -13.710 -35.923  1.00  0.92           C  
ATOM   2178  C   TYR A 285      -3.845 -14.607 -36.445  1.00  0.93           C  
ATOM   2179  CB  TYR A 285      -3.288 -12.326 -35.583  1.00  0.92           C  
ATOM   2180  O   TYR A 285      -3.934 -14.862 -37.648  1.00  0.92           O  
ATOM   2181  CG  TYR A 285      -3.885 -11.604 -36.767  1.00  0.91           C  
ATOM   2182  CD1 TYR A 285      -3.080 -10.882 -37.645  1.00  0.89           C  
ATOM   2183  CD2 TYR A 285      -5.254 -11.641 -37.008  1.00  0.90           C  
ATOM   2184  CE1 TYR A 285      -3.626 -10.214 -38.736  1.00  0.89           C  
ATOM   2185  CE2 TYR A 285      -5.810 -10.977 -38.096  1.00  0.89           C  
ATOM   2186  OH  TYR A 285      -5.535  -9.608 -40.032  1.00  0.84           O  
ATOM   2187  CZ  TYR A 285      -4.990 -10.268 -38.954  1.00  0.88           C  
ATOM   2188  N   TRP A 286      -4.634 -15.061 -35.579  1.00  0.93           N  
ATOM   2189  CA  TRP A 286      -5.707 -16.004 -35.874  1.00  0.94           C  
ATOM   2190  C   TRP A 286      -7.060 -15.301 -35.895  1.00  0.94           C  
ATOM   2191  CB  TRP A 286      -5.724 -17.138 -34.845  1.00  0.93           C  
ATOM   2192  O   TRP A 286      -7.338 -14.450 -35.047  1.00  0.94           O  
ATOM   2193  CG  TRP A 286      -4.556 -18.073 -34.950  1.00  0.90           C  
ATOM   2194  CD1 TRP A 286      -3.293 -17.872 -34.467  1.00  0.85           C  
ATOM   2195  CD2 TRP A 286      -4.544 -19.356 -35.584  1.00  0.86           C  
ATOM   2196  CE2 TRP A 286      -3.238 -19.877 -35.446  1.00  0.88           C  
ATOM   2197  CE3 TRP A 286      -5.511 -20.116 -36.255  1.00  0.89           C  
ATOM   2198  NE1 TRP A 286      -2.496 -18.953 -34.761  1.00  0.90           N  
ATOM   2199  CH2 TRP A 286      -3.840 -21.849 -36.608  1.00  0.88           C  
ATOM   2200  CZ2 TRP A 286      -2.875 -21.126 -35.956  1.00  0.89           C  
ATOM   2201  CZ3 TRP A 286      -5.147 -21.359 -36.762  1.00  0.89           C  
ATOM   2202  N   VAL A 287      -7.932 -15.672 -36.862  1.00  0.95           N  
ATOM   2203  CA  VAL A 287      -9.309 -15.198 -36.960  1.00  0.95           C  
ATOM   2204  C   VAL A 287     -10.264 -16.389 -37.003  1.00  0.95           C  
ATOM   2205  CB  VAL A 287      -9.515 -14.304 -38.203  1.00  0.95           C  
ATOM   2206  O   VAL A 287      -9.921 -17.449 -37.532  1.00  0.95           O  
ATOM   2207  CG1 VAL A 287      -8.693 -13.022 -38.088  1.00  0.95           C  
ATOM   2208  CG2 VAL A 287      -9.146 -15.067 -39.475  1.00  0.95           C  
ATOM   2209  N   ARG A 288     -11.423 -16.186 -36.434  1.00  0.95           N  
ATOM   2210  CA  ARG A 288     -12.535 -17.131 -36.407  1.00  0.95           C  
ATOM   2211  C   ARG A 288     -13.799 -16.505 -36.987  1.00  0.95           C  
ATOM   2212  CB  ARG A 288     -12.796 -17.613 -34.978  1.00  0.94           C  
ATOM   2213  O   ARG A 288     -14.147 -15.371 -36.651  1.00  0.95           O  
ATOM   2214  CG  ARG A 288     -13.883 -18.672 -34.875  1.00  0.89           C  
ATOM   2215  CD  ARG A 288     -14.040 -19.181 -33.449  1.00  0.87           C  
ATOM   2216  NE  ARG A 288     -14.589 -18.154 -32.568  1.00  0.84           N  
ATOM   2217  NH1 ARG A 288     -14.425 -19.423 -30.645  1.00  0.80           N  
ATOM   2218  NH2 ARG A 288     -15.266 -17.293 -30.549  1.00  0.78           N  
ATOM   2219  CZ  ARG A 288     -14.759 -18.292 -31.256  1.00  0.81           C  
ATOM   2220  N   TYR A 289     -14.440 -17.236 -37.860  1.00  0.95           N  
ATOM   2221  CA  TYR A 289     -15.683 -16.741 -38.440  1.00  0.95           C  
ATOM   2222  C   TYR A 289     -16.838 -16.881 -37.456  1.00  0.95           C  
ATOM   2223  CB  TYR A 289     -16.008 -17.491 -39.736  1.00  0.95           C  
ATOM   2224  O   TYR A 289     -17.202 -17.994 -37.070  1.00  0.94           O  
ATOM   2225  CG  TYR A 289     -17.153 -16.890 -40.514  1.00  0.95           C  
ATOM   2226  CD1 TYR A 289     -16.985 -15.714 -41.242  1.00  0.95           C  
ATOM   2227  CD2 TYR A 289     -18.405 -17.495 -40.523  1.00  0.95           C  
ATOM   2228  CE1 TYR A 289     -18.037 -15.155 -41.959  1.00  0.94           C  
ATOM   2229  CE2 TYR A 289     -19.465 -16.945 -41.236  1.00  0.94           C  
ATOM   2230  OH  TYR A 289     -20.317 -15.228 -42.659  1.00  0.92           O  
ATOM   2231  CZ  TYR A 289     -19.271 -15.777 -41.951  1.00  0.94           C  
ATOM   2232  N   ASP A 290     -17.452 -15.796 -37.063  1.00  0.95           N  
ATOM   2233  CA  ASP A 290     -18.698 -15.705 -36.309  1.00  0.95           C  
ATOM   2234  C   ASP A 290     -19.909 -15.814 -37.234  1.00  0.95           C  
ATOM   2235  CB  ASP A 290     -18.754 -14.394 -35.522  1.00  0.95           C  
ATOM   2236  O   ASP A 290     -20.270 -14.847 -37.908  1.00  0.94           O  
ATOM   2237  CG  ASP A 290     -19.949 -14.314 -34.588  1.00  0.95           C  
ATOM   2238  OD1 ASP A 290     -20.979 -14.968 -34.857  1.00  0.94           O  
ATOM   2239  OD2 ASP A 290     -19.861 -13.587 -33.575  1.00  0.93           O  
ATOM   2240  N   GLY A 291     -20.555 -17.010 -37.237  1.00  0.94           N  
ATOM   2241  CA  GLY A 291     -21.666 -17.329 -38.119  1.00  0.94           C  
ATOM   2242  C   GLY A 291     -22.920 -16.533 -37.811  1.00  0.94           C  
ATOM   2243  O   GLY A 291     -23.753 -16.310 -38.692  1.00  0.93           O  
ATOM   2244  N   ALA A 292     -23.044 -16.033 -36.597  1.00  0.96           N  
ATOM   2245  CA  ALA A 292     -24.181 -15.204 -36.204  1.00  0.96           C  
ATOM   2246  C   ALA A 292     -23.990 -13.760 -36.660  1.00  0.96           C  
ATOM   2247  CB  ALA A 292     -24.381 -15.259 -34.691  1.00  0.95           C  
ATOM   2248  O   ALA A 292     -24.882 -13.176 -37.280  1.00  0.96           O  
ATOM   2249  N   ALA A 293     -22.780 -13.238 -36.446  1.00  0.97           N  
ATOM   2250  CA  ALA A 293     -22.462 -11.860 -36.810  1.00  0.97           C  
ATOM   2251  C   ALA A 293     -22.041 -11.761 -38.273  1.00  0.97           C  
ATOM   2252  CB  ALA A 293     -21.361 -11.311 -35.905  1.00  0.97           C  
ATOM   2253  O   ALA A 293     -21.987 -10.666 -38.837  1.00  0.97           O  
ATOM   2254  N   LYS A 294     -21.767 -12.885 -38.914  1.00  0.96           N  
ATOM   2255  CA  LYS A 294     -21.295 -13.068 -40.283  1.00  0.96           C  
ATOM   2256  C   LYS A 294     -20.039 -12.241 -40.547  1.00  0.96           C  
ATOM   2257  CB  LYS A 294     -22.389 -12.693 -41.284  1.00  0.95           C  
ATOM   2258  O   LYS A 294     -19.917 -11.607 -41.597  1.00  0.94           O  
ATOM   2259  CG  LYS A 294     -23.638 -13.557 -41.187  1.00  0.94           C  
ATOM   2260  CD  LYS A 294     -24.651 -13.196 -42.266  1.00  0.91           C  
ATOM   2261  CE  LYS A 294     -25.909 -14.048 -42.161  1.00  0.91           C  
ATOM   2262  NZ  LYS A 294     -26.903 -13.702 -43.220  1.00  0.91           N  
ATOM   2263  N   VAL A 295     -19.111 -12.239 -39.528  1.00  0.97           N  
ATOM   2264  CA  VAL A 295     -17.858 -11.495 -39.599  1.00  0.97           C  
ATOM   2265  C   VAL A 295     -16.709 -12.372 -39.105  1.00  0.97           C  
ATOM   2266  CB  VAL A 295     -17.925 -10.190 -38.774  1.00  0.96           C  
ATOM   2267  O   VAL A 295     -16.911 -13.264 -38.278  1.00  0.97           O  
ATOM   2268  CG1 VAL A 295     -18.949  -9.227 -39.370  1.00  0.91           C  
ATOM   2269  CG2 VAL A 295     -18.261 -10.498 -37.316  1.00  0.91           C  
ATOM   2270  N   TRP A 296     -15.498 -12.078 -39.540  1.00  0.96           N  
ATOM   2271  CA  TRP A 296     -14.261 -12.637 -39.006  1.00  0.96           C  
ATOM   2272  C   TRP A 296     -13.784 -11.845 -37.793  1.00  0.95           C  
ATOM   2273  CB  TRP A 296     -13.170 -12.655 -40.080  1.00  0.96           C  
ATOM   2274  O   TRP A 296     -13.613 -10.626 -37.868  1.00  0.94           O  
ATOM   2275  CG  TRP A 296     -13.438 -13.610 -41.204  1.00  0.97           C  
ATOM   2276  CD1 TRP A 296     -14.070 -13.337 -42.385  1.00  0.96           C  
ATOM   2277  CD2 TRP A 296     -13.084 -14.996 -41.250  1.00  0.95           C  
ATOM   2278  CE2 TRP A 296     -13.533 -15.501 -42.491  1.00  0.96           C  
ATOM   2279  CE3 TRP A 296     -12.429 -15.860 -40.362  1.00  0.95           C  
ATOM   2280  NE1 TRP A 296     -14.131 -14.470 -43.163  1.00  0.95           N  
ATOM   2281  CH2 TRP A 296     -12.704 -17.658 -41.978  1.00  0.94           C  
ATOM   2282  CZ2 TRP A 296     -13.347 -16.834 -42.865  1.00  0.94           C  
ATOM   2283  CZ3 TRP A 296     -12.245 -17.186 -40.737  1.00  0.94           C  
ATOM   2284  N   LYS A 297     -13.579 -12.572 -36.737  1.00  0.96           N  
ATOM   2285  CA  LYS A 297     -13.076 -11.990 -35.496  1.00  0.97           C  
ATOM   2286  C   LYS A 297     -11.733 -12.602 -35.106  1.00  0.97           C  
ATOM   2287  CB  LYS A 297     -14.087 -12.182 -34.364  1.00  0.96           C  
ATOM   2288  O   LYS A 297     -11.521 -13.804 -35.274  1.00  0.96           O  
ATOM   2289  CG  LYS A 297     -15.382 -11.407 -34.554  1.00  0.95           C  
ATOM   2290  CD  LYS A 297     -16.323 -11.592 -33.370  1.00  0.94           C  
ATOM   2291  CE  LYS A 297     -17.634 -10.847 -33.574  1.00  0.93           C  
ATOM   2292  NZ  LYS A 297     -18.647 -11.212 -32.539  1.00  0.91           N  
ATOM   2293  N   GLU A 298     -10.865 -11.758 -34.558  1.00  0.96           N  
ATOM   2294  CA  GLU A 298      -9.625 -12.271 -33.982  1.00  0.96           C  
ATOM   2295  C   GLU A 298      -9.909 -13.296 -32.887  1.00  0.96           C  
ATOM   2296  CB  GLU A 298      -8.777 -11.125 -33.423  1.00  0.95           C  
ATOM   2297  O   GLU A 298     -10.906 -13.186 -32.170  1.00  0.96           O  
ATOM   2298  CG  GLU A 298      -8.198 -10.211 -34.493  1.00  0.92           C  
ATOM   2299  CD  GLU A 298      -7.309  -9.114 -33.927  1.00  0.89           C  
ATOM   2300  OE1 GLU A 298      -6.517  -9.393 -32.999  1.00  0.88           O  
ATOM   2301  OE2 GLU A 298      -7.408  -7.966 -34.416  1.00  0.88           O  
ATOM   2302  N   THR A 299      -9.038 -14.320 -32.782  1.00  0.95           N  
ATOM   2303  CA  THR A 299      -9.176 -15.381 -31.791  1.00  0.95           C  
ATOM   2304  C   THR A 299      -7.807 -15.903 -31.363  1.00  0.95           C  
ATOM   2305  CB  THR A 299     -10.026 -16.545 -32.333  1.00  0.94           C  
ATOM   2306  O   THR A 299      -6.790 -15.565 -31.973  1.00  0.95           O  
ATOM   2307  CG2 THR A 299      -9.261 -17.340 -33.386  1.00  0.90           C  
ATOM   2308  OG1 THR A 299     -10.375 -17.418 -31.251  1.00  0.91           O  
ATOM   2309  N   VAL A 300      -7.795 -16.722 -30.367  1.00  0.94           N  
ATOM   2310  CA  VAL A 300      -6.591 -17.394 -29.889  1.00  0.94           C  
ATOM   2311  C   VAL A 300      -6.304 -18.619 -30.754  1.00  0.93           C  
ATOM   2312  CB  VAL A 300      -6.725 -17.808 -28.406  1.00  0.92           C  
ATOM   2313  O   VAL A 300      -7.229 -19.288 -31.221  1.00  0.92           O  
ATOM   2314  CG1 VAL A 300      -5.395 -18.337 -27.872  1.00  0.84           C  
ATOM   2315  CG2 VAL A 300      -7.212 -16.630 -27.565  1.00  0.84           C  
ATOM   2316  N   LYS A 301      -5.030 -18.906 -30.972  1.00  0.93           N  
ATOM   2317  CA  LYS A 301      -4.592 -20.144 -31.611  1.00  0.93           C  
ATOM   2318  C   LYS A 301      -5.164 -21.364 -30.895  1.00  0.92           C  
ATOM   2319  CB  LYS A 301      -3.065 -20.222 -31.642  1.00  0.92           C  
ATOM   2320  O   LYS A 301      -5.161 -21.426 -29.664  1.00  0.91           O  
ATOM   2321  CG  LYS A 301      -2.523 -21.474 -32.316  1.00  0.91           C  
ATOM   2322  CD  LYS A 301      -1.004 -21.438 -32.423  1.00  0.90           C  
ATOM   2323  CE  LYS A 301      -0.460 -22.692 -33.094  1.00  0.88           C  
ATOM   2324  NZ  LYS A 301       1.013 -22.602 -33.326  1.00  0.86           N  
ATOM   2325  N   PRO A 302      -5.647 -22.386 -31.674  1.00  0.91           N  
ATOM   2326  CA  PRO A 302      -6.152 -23.603 -31.034  1.00  0.91           C  
ATOM   2327  C   PRO A 302      -5.055 -24.397 -30.328  1.00  0.91           C  
ATOM   2328  CB  PRO A 302      -6.736 -24.400 -32.203  1.00  0.89           C  
ATOM   2329  O   PRO A 302      -3.945 -24.523 -30.852  1.00  0.90           O  
ATOM   2330  CG  PRO A 302      -7.063 -23.374 -33.240  1.00  0.85           C  
ATOM   2331  CD  PRO A 302      -6.053 -22.266 -33.150  1.00  0.86           C  
ATOM   2332  N   GLY A 303      -5.387 -24.957 -29.148  1.00  0.91           N  
ATOM   2333  CA  GLY A 303      -4.535 -25.903 -28.445  1.00  0.91           C  
ATOM   2334  C   GLY A 303      -3.529 -25.234 -27.528  1.00  0.91           C  
ATOM   2335  O   GLY A 303      -2.681 -25.903 -26.934  1.00  0.90           O  
ATOM   2336  N   ILE A 304      -3.628 -23.876 -27.316  1.00  0.92           N  
ATOM   2337  CA  ILE A 304      -2.706 -23.218 -26.397  1.00  0.92           C  
ATOM   2338  C   ILE A 304      -3.453 -22.793 -25.134  1.00  0.92           C  
ATOM   2339  CB  ILE A 304      -2.028 -21.996 -27.055  1.00  0.90           C  
ATOM   2340  O   ILE A 304      -4.682 -22.696 -25.135  1.00  0.91           O  
ATOM   2341  CG1 ILE A 304      -3.062 -20.903 -27.347  1.00  0.87           C  
ATOM   2342  CG2 ILE A 304      -1.293 -22.410 -28.334  1.00  0.87           C  
ATOM   2343  CD1 ILE A 304      -2.454 -19.563 -27.738  1.00  0.84           C  
ATOM   2344  N   ILE A 305      -2.763 -22.539 -24.085  1.00  0.91           N  
ATOM   2345  CA  ILE A 305      -3.288 -22.074 -22.805  1.00  0.92           C  
ATOM   2346  C   ILE A 305      -3.732 -20.619 -22.928  1.00  0.92           C  
ATOM   2347  CB  ILE A 305      -2.241 -22.222 -21.678  1.00  0.90           C  
ATOM   2348  O   ILE A 305      -2.982 -19.774 -23.423  1.00  0.92           O  
ATOM   2349  CG1 ILE A 305      -1.800 -23.685 -21.547  1.00  0.88           C  
ATOM   2350  CG2 ILE A 305      -2.799 -21.698 -20.351  1.00  0.88           C  
ATOM   2351  CD1 ILE A 305      -0.632 -23.896 -20.594  1.00  0.84           C  
ATOM   2352  N   SER A 306      -4.943 -20.276 -22.374  1.00  0.91           N  
ATOM   2353  CA  SER A 306      -5.543 -18.979 -22.667  1.00  0.91           C  
ATOM   2354  C   SER A 306      -5.709 -18.147 -21.400  1.00  0.91           C  
ATOM   2355  CB  SER A 306      -6.899 -19.157 -23.352  1.00  0.89           C  
ATOM   2356  O   SER A 306      -6.071 -16.971 -21.466  1.00  0.89           O  
ATOM   2357  OG  SER A 306      -7.781 -19.904 -22.532  1.00  0.87           O  
ATOM   2358  N   GLY A 307      -5.489 -18.745 -20.293  1.00  0.94           N  
ATOM   2359  CA  GLY A 307      -5.815 -18.008 -19.083  1.00  0.94           C  
ATOM   2360  C   GLY A 307      -4.767 -18.152 -17.995  1.00  0.95           C  
ATOM   2361  O   GLY A 307      -3.958 -19.082 -18.025  1.00  0.95           O  
ATOM   2362  N   ILE A 308      -4.856 -17.351 -17.047  1.00  0.97           N  
ATOM   2363  CA  ILE A 308      -4.099 -17.430 -15.803  1.00  0.97           C  
ATOM   2364  C   ILE A 308      -4.912 -18.182 -14.751  1.00  0.97           C  
ATOM   2365  CB  ILE A 308      -3.719 -16.026 -15.282  1.00  0.97           C  
ATOM   2366  O   ILE A 308      -6.133 -18.028 -14.675  1.00  0.97           O  
ATOM   2367  CG1 ILE A 308      -2.963 -15.243 -16.363  1.00  0.96           C  
ATOM   2368  CG2 ILE A 308      -2.887 -16.131 -14.001  1.00  0.96           C  
ATOM   2369  CD1 ILE A 308      -2.759 -13.771 -16.031  1.00  0.94           C  
ATOM   2370  N   ASN A 309      -4.298 -19.026 -13.982  1.00  0.97           N  
ATOM   2371  CA  ASN A 309      -4.928 -19.725 -12.867  1.00  0.97           C  
ATOM   2372  C   ASN A 309      -5.328 -18.760 -11.754  1.00  0.97           C  
ATOM   2373  CB  ASN A 309      -3.999 -20.810 -12.319  1.00  0.97           C  
ATOM   2374  O   ASN A 309      -4.471 -18.257 -11.025  1.00  0.97           O  
ATOM   2375  CG  ASN A 309      -4.630 -21.607 -11.194  1.00  0.96           C  
ATOM   2376  ND2 ASN A 309      -3.910 -22.605 -10.698  1.00  0.95           N  
ATOM   2377  OD1 ASN A 309      -5.756 -21.327 -10.776  1.00  0.95           O  
ATOM   2378  N   PRO A 310      -6.654 -18.560 -11.484  1.00  0.97           N  
ATOM   2379  CA  PRO A 310      -7.096 -17.553 -10.518  1.00  0.98           C  
ATOM   2380  C   PRO A 310      -6.661 -17.874  -9.090  1.00  0.97           C  
ATOM   2381  CB  PRO A 310      -8.621 -17.588 -10.644  1.00  0.97           C  
ATOM   2382  O   PRO A 310      -6.550 -16.971  -8.256  1.00  0.97           O  
ATOM   2383  CG  PRO A 310      -8.928 -18.947 -11.185  1.00  0.96           C  
ATOM   2384  CD  PRO A 310      -7.797 -19.372 -12.077  1.00  0.95           C  
ATOM   2385  N   GLY A 311      -6.347 -19.145  -8.770  1.00  0.98           N  
ATOM   2386  CA  GLY A 311      -5.933 -19.582  -7.446  1.00  0.98           C  
ATOM   2387  C   GLY A 311      -4.541 -19.111  -7.070  1.00  0.98           C  
ATOM   2388  O   GLY A 311      -4.186 -19.086  -5.890  1.00  0.97           O  
ATOM   2389  N   THR A 312      -3.791 -18.621  -8.063  1.00  0.98           N  
ATOM   2390  CA  THR A 312      -2.407 -18.214  -7.845  1.00  0.98           C  
ATOM   2391  C   THR A 312      -2.257 -16.703  -7.996  1.00  0.98           C  
ATOM   2392  CB  THR A 312      -1.454 -18.928  -8.822  1.00  0.98           C  
ATOM   2393  O   THR A 312      -1.256 -16.127  -7.566  1.00  0.98           O  
ATOM   2394  CG2 THR A 312      -1.518 -20.441  -8.645  1.00  0.97           C  
ATOM   2395  OG1 THR A 312      -1.824 -18.599 -10.167  1.00  0.97           O  
ATOM   2396  N   MET A 313      -3.258 -16.033  -8.569  1.00  0.98           N  
ATOM   2397  CA  MET A 313      -3.313 -14.580  -8.697  1.00  0.98           C  
ATOM   2398  C   MET A 313      -3.757 -13.934  -7.389  1.00  0.98           C  
ATOM   2399  CB  MET A 313      -4.260 -14.175  -9.828  1.00  0.98           C  
ATOM   2400  O   MET A 313      -4.274 -14.614  -6.500  1.00  0.98           O  
ATOM   2401  CG  MET A 313      -3.679 -14.381 -11.217  1.00  0.98           C  
ATOM   2402  SD  MET A 313      -2.190 -13.351 -11.517  1.00  0.97           S  
ATOM   2403  CE  MET A 313      -2.969 -11.736 -11.796  1.00  0.95           C  
ATOM   2404  N   PRO A 314      -3.542 -12.669  -7.181  1.00  0.99           N  
ATOM   2405  CA  PRO A 314      -4.070 -11.980  -6.002  1.00  0.99           C  
ATOM   2406  C   PRO A 314      -5.571 -12.190  -5.818  1.00  0.99           C  
ATOM   2407  CB  PRO A 314      -3.754 -10.509  -6.282  1.00  0.99           C  
ATOM   2408  O   PRO A 314      -6.344 -11.999  -6.761  1.00  0.98           O  
ATOM   2409  CG  PRO A 314      -2.529 -10.538  -7.139  1.00  0.98           C  
ATOM   2410  CD  PRO A 314      -2.639 -11.696  -8.088  1.00  0.98           C  
ATOM   2411  N   HIS A 315      -5.917 -12.586  -4.615  1.00  0.99           N  
ATOM   2412  CA  HIS A 315      -7.313 -12.689  -4.207  1.00  0.99           C  
ATOM   2413  C   HIS A 315      -7.840 -11.350  -3.703  1.00  0.99           C  
ATOM   2414  CB  HIS A 315      -7.477 -13.759  -3.126  1.00  0.99           C  
ATOM   2415  O   HIS A 315      -7.059 -10.453  -3.378  1.00  0.98           O  
ATOM   2416  CG  HIS A 315      -7.281 -15.154  -3.627  1.00  0.98           C  
ATOM   2417  CD2 HIS A 315      -6.672 -15.620  -4.743  1.00  0.98           C  
ATOM   2418  ND1 HIS A 315      -7.745 -16.260  -2.950  1.00  0.97           N  
ATOM   2419  CE1 HIS A 315      -7.428 -17.350  -3.629  1.00  0.97           C  
ATOM   2420  NE2 HIS A 315      -6.777 -16.989  -4.721  1.00  0.97           N  
ATOM   2421  N   ALA A 316      -9.136 -11.160  -3.681  1.00  0.98           N  
ATOM   2422  CA  ALA A 316      -9.725  -9.913  -3.200  1.00  0.98           C  
ATOM   2423  C   ALA A 316     -10.624 -10.160  -1.993  1.00  0.98           C  
ATOM   2424  CB  ALA A 316     -10.513  -9.232  -4.317  1.00  0.98           C  
ATOM   2425  O   ALA A 316     -11.401 -11.118  -1.976  1.00  0.98           O  
ATOM   2426  N   LEU A 317     -10.498  -9.298  -0.998  1.00  0.98           N  
ATOM   2427  CA  LEU A 317     -11.545  -9.025  -0.019  1.00  0.98           C  
ATOM   2428  C   LEU A 317     -12.550  -8.016  -0.565  1.00  0.98           C  
ATOM   2429  CB  LEU A 317     -10.937  -8.503   1.285  1.00  0.98           C  
ATOM   2430  O   LEU A 317     -12.189  -6.878  -0.871  1.00  0.98           O  
ATOM   2431  CG  LEU A 317     -11.912  -8.260   2.438  1.00  0.98           C  
ATOM   2432  CD1 LEU A 317     -12.395  -9.588   3.012  1.00  0.97           C  
ATOM   2433  CD2 LEU A 317     -11.257  -7.410   3.522  1.00  0.97           C  
ATOM   2434  N   ILE A 318     -13.812  -8.432  -0.722  1.00  0.98           N  
ATOM   2435  CA  ILE A 318     -14.890  -7.625  -1.284  1.00  0.98           C  
ATOM   2436  C   ILE A 318     -15.871  -7.234  -0.181  1.00  0.97           C  
ATOM   2437  CB  ILE A 318     -15.627  -8.376  -2.416  1.00  0.98           C  
ATOM   2438  O   ILE A 318     -16.446  -8.100   0.482  1.00  0.97           O  
ATOM   2439  CG1 ILE A 318     -14.627  -8.870  -3.468  1.00  0.97           C  
ATOM   2440  CG2 ILE A 318     -16.694  -7.481  -3.052  1.00  0.97           C  
ATOM   2441  CD1 ILE A 318     -15.253  -9.721  -4.565  1.00  0.96           C  
ATOM   2442  N   ARG A 319     -15.995  -6.007  -0.020  1.00  0.97           N  
ATOM   2443  CA  ARG A 319     -17.053  -5.472   0.831  1.00  0.97           C  
ATOM   2444  C   ARG A 319     -18.409  -5.558   0.140  1.00  0.96           C  
ATOM   2445  CB  ARG A 319     -16.752  -4.022   1.216  1.00  0.95           C  
ATOM   2446  O   ARG A 319     -18.580  -5.047  -0.969  1.00  0.95           O  
ATOM   2447  CG  ARG A 319     -17.766  -3.415   2.172  1.00  0.90           C  
ATOM   2448  CD  ARG A 319     -17.520  -1.928   2.386  1.00  0.87           C  
ATOM   2449  NE  ARG A 319     -18.578  -1.316   3.184  1.00  0.83           N  
ATOM   2450  NH1 ARG A 319     -19.857  -0.669   1.372  1.00  0.80           N  
ATOM   2451  NH2 ARG A 319     -20.564  -0.207   3.503  1.00  0.77           N  
ATOM   2452  CZ  ARG A 319     -19.664  -0.732   2.685  1.00  0.79           C  
ATOM   2453  N   GLN A 320     -19.470  -6.083   0.834  1.00  0.95           N  
ATOM   2454  CA  GLN A 320     -20.833  -6.238   0.338  1.00  0.95           C  
ATOM   2455  C   GLN A 320     -21.700  -5.044   0.727  1.00  0.93           C  
ATOM   2456  CB  GLN A 320     -21.453  -7.532   0.867  1.00  0.94           C  
ATOM   2457  O   GLN A 320     -21.324  -4.255   1.597  1.00  0.92           O  
ATOM   2458  CG  GLN A 320     -20.654  -8.782   0.524  1.00  0.93           C  
ATOM   2459  CD  GLN A 320     -20.489  -8.983  -0.970  1.00  0.92           C  
ATOM   2460  NE2 GLN A 320     -19.305  -9.421  -1.383  1.00  0.91           N  
ATOM   2461  OE1 GLN A 320     -21.419  -8.746  -1.748  1.00  0.91           O  
ATOM   2462  N   ALA A 321     -22.783  -4.901   0.175  1.00  0.92           N  
ATOM   2463  CA  ALA A 321     -23.674  -3.759   0.362  1.00  0.92           C  
ATOM   2464  C   ALA A 321     -24.245  -3.735   1.777  1.00  0.91           C  
ATOM   2465  CB  ALA A 321     -24.804  -3.792  -0.664  1.00  0.91           C  
ATOM   2466  O   ALA A 321     -24.616  -2.674   2.285  1.00  0.89           O  
ATOM   2467  N   ASP A 322     -24.230  -4.817   2.444  1.00  0.91           N  
ATOM   2468  CA  ASP A 322     -24.746  -4.956   3.802  1.00  0.91           C  
ATOM   2469  C   ASP A 322     -23.648  -4.708   4.834  1.00  0.89           C  
ATOM   2470  CB  ASP A 322     -25.355  -6.345   4.006  1.00  0.91           C  
ATOM   2471  O   ASP A 322     -23.889  -4.803   6.040  1.00  0.88           O  
ATOM   2472  CG  ASP A 322     -24.330  -7.461   3.909  1.00  0.91           C  
ATOM   2473  OD1 ASP A 322     -23.160  -7.187   3.566  1.00  0.92           O  
ATOM   2474  OD2 ASP A 322     -24.697  -8.626   4.176  1.00  0.92           O  
ATOM   2475  N   GLY A 323     -22.385  -4.433   4.376  1.00  0.90           N  
ATOM   2476  CA  GLY A 323     -21.243  -4.156   5.233  1.00  0.90           C  
ATOM   2477  C   GLY A 323     -20.475  -5.404   5.626  1.00  0.91           C  
ATOM   2478  O   GLY A 323     -19.469  -5.323   6.333  1.00  0.90           O  
ATOM   2479  N   THR A 324     -20.922  -6.612   5.181  1.00  0.94           N  
ATOM   2480  CA  THR A 324     -20.148  -7.831   5.388  1.00  0.95           C  
ATOM   2481  C   THR A 324     -19.009  -7.926   4.377  1.00  0.96           C  
ATOM   2482  CB  THR A 324     -21.038  -9.083   5.283  1.00  0.93           C  
ATOM   2483  O   THR A 324     -18.957  -7.153   3.418  1.00  0.96           O  
ATOM   2484  CG2 THR A 324     -22.182  -9.030   6.290  1.00  0.88           C  
ATOM   2485  OG1 THR A 324     -21.584  -9.164   3.960  1.00  0.90           O  
ATOM   2486  N   PHE A 325     -18.051  -8.863   4.576  1.00  0.97           N  
ATOM   2487  CA  PHE A 325     -16.901  -9.052   3.699  1.00  0.98           C  
ATOM   2488  C   PHE A 325     -16.854 -10.479   3.168  1.00  0.98           C  
ATOM   2489  CB  PHE A 325     -15.600  -8.723   4.438  1.00  0.98           C  
ATOM   2490  O   PHE A 325     -17.062 -11.434   3.919  1.00  0.97           O  
ATOM   2491  CG  PHE A 325     -15.444  -7.264   4.771  1.00  0.98           C  
ATOM   2492  CD1 PHE A 325     -14.768  -6.408   3.910  1.00  0.97           C  
ATOM   2493  CD2 PHE A 325     -15.973  -6.748   5.947  1.00  0.97           C  
ATOM   2494  CE1 PHE A 325     -14.622  -5.057   4.216  1.00  0.97           C  
ATOM   2495  CE2 PHE A 325     -15.830  -5.399   6.260  1.00  0.96           C  
ATOM   2496  CZ  PHE A 325     -15.154  -4.556   5.394  1.00  0.96           C  
ATOM   2497  N   SER A 326     -16.563 -10.666   1.890  1.00  0.98           N  
ATOM   2498  CA  SER A 326     -16.261 -11.955   1.276  1.00  0.98           C  
ATOM   2499  C   SER A 326     -14.837 -11.988   0.731  1.00  0.98           C  
ATOM   2500  CB  SER A 326     -17.253 -12.260   0.153  1.00  0.98           C  
ATOM   2501  O   SER A 326     -14.352 -10.993   0.188  1.00  0.98           O  
ATOM   2502  OG  SER A 326     -17.162 -11.289  -0.875  1.00  0.94           O  
ATOM   2503  N   PHE A 327     -14.198 -13.100   0.841  1.00  0.99           N  
ATOM   2504  CA  PHE A 327     -12.826 -13.285   0.382  1.00  0.99           C  
ATOM   2505  C   PHE A 327     -12.737 -14.446  -0.601  1.00  0.99           C  
ATOM   2506  CB  PHE A 327     -11.889 -13.529   1.569  1.00  0.99           C  
ATOM   2507  O   PHE A 327     -13.283 -15.522  -0.350  1.00  0.98           O  
ATOM   2508  CG  PHE A 327     -10.441 -13.665   1.181  1.00  0.98           C  
ATOM   2509  CD1 PHE A 327      -9.695 -12.549   0.822  1.00  0.98           C  
ATOM   2510  CD2 PHE A 327      -9.826 -14.910   1.175  1.00  0.98           C  
ATOM   2511  CE1 PHE A 327      -8.355 -12.672   0.463  1.00  0.98           C  
ATOM   2512  CE2 PHE A 327      -8.487 -15.041   0.817  1.00  0.98           C  
ATOM   2513  CZ  PHE A 327      -7.754 -13.921   0.460  1.00  0.97           C  
ATOM   2514  N   GLY A 328     -12.036 -14.243  -1.734  1.00  0.98           N  
ATOM   2515  CA  GLY A 328     -11.852 -15.325  -2.687  1.00  0.98           C  
ATOM   2516  C   GLY A 328     -11.091 -14.903  -3.930  1.00  0.98           C  
ATOM   2517  O   GLY A 328     -10.704 -13.740  -4.061  1.00  0.98           O  
ATOM   2518  N   PRO A 329     -10.774 -15.915  -4.818  1.00  0.98           N  
ATOM   2519  CA  PRO A 329     -10.148 -15.604  -6.105  1.00  0.98           C  
ATOM   2520  C   PRO A 329     -11.053 -14.779  -7.018  1.00  0.98           C  
ATOM   2521  CB  PRO A 329      -9.877 -16.985  -6.708  1.00  0.98           C  
ATOM   2522  O   PRO A 329     -12.275 -14.941  -6.991  1.00  0.98           O  
ATOM   2523  CG  PRO A 329     -10.956 -17.860  -6.158  1.00  0.98           C  
ATOM   2524  CD  PRO A 329     -11.286 -17.394  -4.769  1.00  0.98           C  
ATOM   2525  N   LEU A 330     -10.457 -13.921  -7.896  1.00  0.98           N  
ATOM   2526  CA  LEU A 330     -11.143 -13.127  -8.909  1.00  0.98           C  
ATOM   2527  C   LEU A 330     -11.127 -13.835 -10.259  1.00  0.97           C  
ATOM   2528  CB  LEU A 330     -10.496 -11.745  -9.036  1.00  0.98           C  
ATOM   2529  O   LEU A 330     -10.241 -14.650 -10.526  1.00  0.96           O  
ATOM   2530  CG  LEU A 330     -10.648 -10.812  -7.835  1.00  0.97           C  
ATOM   2531  CD1 LEU A 330      -9.710  -9.617  -7.970  1.00  0.96           C  
ATOM   2532  CD2 LEU A 330     -12.094 -10.349  -7.697  1.00  0.96           C  
ATOM   2533  N   THR A 331     -12.120 -13.535 -11.057  1.00  0.97           N  
ATOM   2534  CA  THR A 331     -12.138 -14.057 -12.418  1.00  0.97           C  
ATOM   2535  C   THR A 331     -11.317 -13.170 -13.349  1.00  0.97           C  
ATOM   2536  CB  THR A 331     -13.578 -14.173 -12.953  1.00  0.96           C  
ATOM   2537  O   THR A 331     -11.719 -12.047 -13.660  1.00  0.97           O  
ATOM   2538  CG2 THR A 331     -13.598 -14.786 -14.349  1.00  0.93           C  
ATOM   2539  OG1 THR A 331     -14.345 -14.999 -12.069  1.00  0.93           O  
ATOM   2540  N   TRP A 332     -10.218 -13.674 -13.880  1.00  0.97           N  
ATOM   2541  CA  TRP A 332      -9.314 -12.969 -14.783  1.00  0.97           C  
ATOM   2542  C   TRP A 332      -9.686 -13.230 -16.239  1.00  0.96           C  
ATOM   2543  CB  TRP A 332      -7.864 -13.392 -14.530  1.00  0.97           C  
ATOM   2544  O   TRP A 332     -10.059 -14.349 -16.600  1.00  0.94           O  
ATOM   2545  CG  TRP A 332      -7.364 -13.061 -13.156  1.00  0.97           C  
ATOM   2546  CD1 TRP A 332      -7.481 -13.829 -12.030  1.00  0.95           C  
ATOM   2547  CD2 TRP A 332      -6.673 -11.873 -12.761  1.00  0.95           C  
ATOM   2548  CE2 TRP A 332      -6.399 -11.987 -11.380  1.00  0.95           C  
ATOM   2549  CE3 TRP A 332      -6.256 -10.721 -13.442  1.00  0.96           C  
ATOM   2550  NE1 TRP A 332      -6.902 -13.188 -10.959  1.00  0.96           N  
ATOM   2551  CH2 TRP A 332      -5.331  -9.875 -11.357  1.00  0.94           C  
ATOM   2552  CZ2 TRP A 332      -5.727 -10.991 -10.667  1.00  0.95           C  
ATOM   2553  CZ3 TRP A 332      -5.588  -9.731 -12.731  1.00  0.95           C  
ATOM   2554  N   ALA A 333      -9.659 -12.191 -17.044  1.00  0.97           N  
ATOM   2555  CA  ALA A 333      -9.954 -12.305 -18.470  1.00  0.97           C  
ATOM   2556  C   ALA A 333      -8.940 -13.205 -19.170  1.00  0.97           C  
ATOM   2557  CB  ALA A 333      -9.973 -10.924 -19.122  1.00  0.97           C  
ATOM   2558  O   ALA A 333      -7.730 -13.046 -18.988  1.00  0.96           O  
ATOM   2559  N   LYS A 334      -9.376 -14.002 -20.012  1.00  0.96           N  
ATOM   2560  CA  LYS A 334      -8.567 -14.903 -20.827  1.00  0.96           C  
ATOM   2561  C   LYS A 334      -8.022 -14.189 -22.061  1.00  0.96           C  
ATOM   2562  CB  LYS A 334      -9.384 -16.126 -21.247  1.00  0.95           C  
ATOM   2563  O   LYS A 334      -8.580 -13.181 -22.497  1.00  0.95           O  
ATOM   2564  CG  LYS A 334      -9.889 -16.964 -20.081  1.00  0.93           C  
ATOM   2565  CD  LYS A 334     -10.620 -18.210 -20.564  1.00  0.91           C  
ATOM   2566  CE  LYS A 334     -11.093 -19.068 -19.398  1.00  0.88           C  
ATOM   2567  NZ  LYS A 334     -11.731 -20.335 -19.866  1.00  0.87           N  
ATOM   2568  N   ARG A 335      -6.972 -14.806 -22.621  1.00  0.96           N  
ATOM   2569  CA  ARG A 335      -6.488 -14.436 -23.947  1.00  0.95           C  
ATOM   2570  C   ARG A 335      -7.579 -14.612 -24.998  1.00  0.95           C  
ATOM   2571  CB  ARG A 335      -5.259 -15.267 -24.324  1.00  0.94           C  
ATOM   2572  O   ARG A 335      -8.163 -15.691 -25.118  1.00  0.94           O  
ATOM   2573  CG  ARG A 335      -4.551 -14.786 -25.580  1.00  0.89           C  
ATOM   2574  CD  ARG A 335      -3.381 -15.687 -25.948  1.00  0.86           C  
ATOM   2575  NE  ARG A 335      -2.341 -15.666 -24.923  1.00  0.84           N  
ATOM   2576  NH1 ARG A 335      -1.027 -17.277 -25.929  1.00  0.78           N  
ATOM   2577  NH2 ARG A 335      -0.366 -16.322 -23.953  1.00  0.77           N  
ATOM   2578  CZ  ARG A 335      -1.247 -16.422 -24.937  1.00  0.80           C  
ATOM   2579  N   THR A 336      -7.866 -13.499 -25.785  1.00  0.95           N  
ATOM   2580  CA  THR A 336      -8.962 -13.512 -26.749  1.00  0.95           C  
ATOM   2581  C   THR A 336      -8.426 -13.460 -28.177  1.00  0.94           C  
ATOM   2582  CB  THR A 336      -9.925 -12.333 -26.516  1.00  0.94           C  
ATOM   2583  O   THR A 336      -9.151 -13.760 -29.128  1.00  0.93           O  
ATOM   2584  CG2 THR A 336     -10.708 -12.511 -25.219  1.00  0.91           C  
ATOM   2585  OG1 THR A 336      -9.172 -11.116 -26.443  1.00  0.92           O  
ATOM   2586  N   ALA A 337      -7.095 -13.197 -28.308  1.00  0.95           N  
ATOM   2587  CA  ALA A 337      -6.437 -13.139 -29.611  1.00  0.95           C  
ATOM   2588  C   ALA A 337      -4.997 -13.637 -29.522  1.00  0.95           C  
ATOM   2589  CB  ALA A 337      -6.472 -11.716 -30.162  1.00  0.94           C  
ATOM   2590  O   ALA A 337      -4.421 -13.696 -28.433  1.00  0.95           O  
ATOM   2591  N   GLY A 338      -4.443 -13.996 -30.660  1.00  0.93           N  
ATOM   2592  CA  GLY A 338      -3.021 -14.243 -30.837  1.00  0.93           C  
ATOM   2593  C   GLY A 338      -2.584 -15.606 -30.334  1.00  0.93           C  
ATOM   2594  O   GLY A 338      -3.412 -16.503 -30.159  1.00  0.93           O  
ATOM   2595  N   ASP A 339      -1.241 -15.870 -30.194  1.00  0.92           N  
ATOM   2596  CA  ASP A 339      -0.571 -17.064 -29.687  1.00  0.92           C  
ATOM   2597  C   ASP A 339       0.562 -16.695 -28.733  1.00  0.92           C  
ATOM   2598  CB  ASP A 339      -0.032 -17.909 -30.843  1.00  0.91           C  
ATOM   2599  O   ASP A 339       0.609 -15.574 -28.220  1.00  0.92           O  
ATOM   2600  CG  ASP A 339       0.900 -17.134 -31.758  1.00  0.88           C  
ATOM   2601  OD1 ASP A 339       1.597 -16.213 -31.281  1.00  0.88           O  
ATOM   2602  OD2 ASP A 339       0.936 -17.447 -32.968  1.00  0.87           O  
ATOM   2603  N   ASP A 340       1.499 -17.562 -28.464  1.00  0.93           N  
ATOM   2604  CA  ASP A 340       2.563 -17.367 -27.484  1.00  0.92           C  
ATOM   2605  C   ASP A 340       3.616 -16.391 -28.004  1.00  0.92           C  
ATOM   2606  CB  ASP A 340       3.215 -18.704 -27.127  1.00  0.92           C  
ATOM   2607  O   ASP A 340       4.366 -15.805 -27.221  1.00  0.91           O  
ATOM   2608  CG  ASP A 340       2.271 -19.652 -26.410  1.00  0.91           C  
ATOM   2609  OD1 ASP A 340       1.394 -19.182 -25.653  1.00  0.90           O  
ATOM   2610  OD2 ASP A 340       2.406 -20.880 -26.600  1.00  0.90           O  
ATOM   2611  N   GLU A 341       3.664 -16.145 -29.299  1.00  0.91           N  
ATOM   2612  CA  GLU A 341       4.612 -15.220 -29.912  1.00  0.91           C  
ATOM   2613  C   GLU A 341       3.999 -13.833 -30.082  1.00  0.91           C  
ATOM   2614  CB  GLU A 341       5.087 -15.755 -31.265  1.00  0.89           C  
ATOM   2615  O   GLU A 341       4.616 -12.828 -29.725  1.00  0.90           O  
ATOM   2616  CG  GLU A 341       5.885 -17.048 -31.170  1.00  0.82           C  
ATOM   2617  CD  GLU A 341       6.388 -17.543 -32.517  1.00  0.79           C  
ATOM   2618  OE1 GLU A 341       6.099 -16.895 -33.548  1.00  0.78           O  
ATOM   2619  OE2 GLU A 341       7.076 -18.588 -32.540  1.00  0.73           O  
ATOM   2620  N   THR A 342       2.713 -13.711 -30.524  1.00  0.90           N  
ATOM   2621  CA  THR A 342       2.068 -12.464 -30.919  1.00  0.90           C  
ATOM   2622  C   THR A 342       1.317 -11.848 -29.742  1.00  0.91           C  
ATOM   2623  CB  THR A 342       1.097 -12.683 -32.093  1.00  0.90           C  
ATOM   2624  O   THR A 342       1.097 -10.636 -29.704  1.00  0.90           O  
ATOM   2625  CG2 THR A 342       1.836 -13.179 -33.332  1.00  0.87           C  
ATOM   2626  OG1 THR A 342       0.113 -13.655 -31.717  1.00  0.89           O  
ATOM   2627  N   ASN A 343       0.919 -12.623 -28.761  1.00  0.93           N  
ATOM   2628  CA  ASN A 343       0.285 -12.246 -27.503  1.00  0.94           C  
ATOM   2629  C   ASN A 343       0.810 -13.081 -26.338  1.00  0.93           C  
ATOM   2630  CB  ASN A 343      -1.236 -12.378 -27.607  1.00  0.93           C  
ATOM   2631  O   ASN A 343       0.113 -13.968 -25.841  1.00  0.93           O  
ATOM   2632  CG  ASN A 343      -1.958 -11.756 -26.428  1.00  0.93           C  
ATOM   2633  ND2 ASN A 343      -3.283 -11.702 -26.506  1.00  0.92           N  
ATOM   2634  OD1 ASN A 343      -1.331 -11.327 -25.456  1.00  0.92           O  
ATOM   2635  N   PRO A 344       2.185 -12.931 -26.087  1.00  0.94           N  
ATOM   2636  CA  PRO A 344       2.851 -13.764 -25.083  1.00  0.95           C  
ATOM   2637  C   PRO A 344       2.180 -13.686 -23.713  1.00  0.95           C  
ATOM   2638  CB  PRO A 344       4.268 -13.188 -25.031  1.00  0.94           C  
ATOM   2639  O   PRO A 344       1.416 -12.754 -23.448  1.00  0.95           O  
ATOM   2640  CG  PRO A 344       4.114 -11.758 -25.436  1.00  0.93           C  
ATOM   2641  CD  PRO A 344       3.028 -11.668 -26.469  1.00  0.93           C  
ATOM   2642  N   MET A 345       2.475 -14.610 -22.906  1.00  0.95           N  
ATOM   2643  CA  MET A 345       2.058 -14.607 -21.507  1.00  0.96           C  
ATOM   2644  C   MET A 345       2.663 -13.422 -20.761  1.00  0.96           C  
ATOM   2645  CB  MET A 345       2.460 -15.915 -20.823  1.00  0.92           C  
ATOM   2646  O   MET A 345       3.835 -13.094 -20.955  1.00  0.96           O  
ATOM   2647  CG  MET A 345       1.807 -17.148 -21.426  1.00  0.76           C  
ATOM   2648  SD  MET A 345       2.418 -18.707 -20.675  1.00  0.69           S  
ATOM   2649  CE  MET A 345       1.484 -19.920 -21.648  1.00  0.62           C  
ATOM   2650  N   PRO A 346       1.869 -12.778 -19.874  1.00  0.97           N  
ATOM   2651  CA  PRO A 346       2.450 -11.697 -19.074  1.00  0.98           C  
ATOM   2652  C   PRO A 346       3.643 -12.156 -18.239  1.00  0.98           C  
ATOM   2653  CB  PRO A 346       1.290 -11.261 -18.175  1.00  0.97           C  
ATOM   2654  O   PRO A 346       3.625 -13.257 -17.682  1.00  0.98           O  
ATOM   2655  CG  PRO A 346       0.058 -11.692 -18.905  1.00  0.97           C  
ATOM   2656  CD  PRO A 346       0.351 -12.984 -19.613  1.00  0.96           C  
ATOM   2657  N   SER A 347       4.576 -11.312 -18.050  1.00  0.97           N  
ATOM   2658  CA  SER A 347       5.884 -11.619 -17.481  1.00  0.97           C  
ATOM   2659  C   SER A 347       5.773 -11.989 -16.006  1.00  0.97           C  
ATOM   2660  CB  SER A 347       6.833 -10.432 -17.647  1.00  0.97           C  
ATOM   2661  O   SER A 347       6.762 -12.377 -15.381  1.00  0.97           O  
ATOM   2662  OG  SER A 347       6.246  -9.244 -17.143  1.00  0.86           O  
ATOM   2663  N   LEU A 348       4.564 -11.905 -15.441  1.00  0.98           N  
ATOM   2664  CA  LEU A 348       4.317 -12.333 -14.069  1.00  0.98           C  
ATOM   2665  C   LEU A 348       4.100 -13.841 -14.000  1.00  0.98           C  
ATOM   2666  CB  LEU A 348       3.102 -11.603 -13.490  1.00  0.98           C  
ATOM   2667  O   LEU A 348       4.133 -14.428 -12.916  1.00  0.97           O  
ATOM   2668  CG  LEU A 348       1.771 -11.828 -14.210  1.00  0.93           C  
ATOM   2669  CD1 LEU A 348       1.144 -13.146 -13.765  1.00  0.84           C  
ATOM   2670  CD2 LEU A 348       0.820 -10.664 -13.952  1.00  0.84           C  
ATOM   2671  N   VAL A 349       3.805 -14.520 -15.113  1.00  0.98           N  
ATOM   2672  CA  VAL A 349       3.629 -15.968 -15.149  1.00  0.97           C  
ATOM   2673  C   VAL A 349       4.969 -16.659 -14.904  1.00  0.97           C  
ATOM   2674  CB  VAL A 349       3.028 -16.433 -16.495  1.00  0.97           C  
ATOM   2675  O   VAL A 349       6.006 -16.206 -15.395  1.00  0.96           O  
ATOM   2676  CG1 VAL A 349       2.939 -17.957 -16.549  1.00  0.95           C  
ATOM   2677  CG2 VAL A 349       1.652 -15.806 -16.709  1.00  0.95           C  
ATOM   2678  N   ASP A 350       5.009 -17.667 -14.051  1.00  0.97           N  
ATOM   2679  CA  ASP A 350       6.106 -18.479 -13.536  1.00  0.97           C  
ATOM   2680  C   ASP A 350       6.994 -17.670 -12.593  1.00  0.97           C  
ATOM   2681  CB  ASP A 350       6.941 -19.045 -14.687  1.00  0.97           C  
ATOM   2682  O   ASP A 350       8.055 -18.138 -12.176  1.00  0.97           O  
ATOM   2683  CG  ASP A 350       6.149 -19.971 -15.595  1.00  0.95           C  
ATOM   2684  OD1 ASP A 350       5.302 -20.740 -15.092  1.00  0.93           O  
ATOM   2685  OD2 ASP A 350       6.377 -19.933 -16.823  1.00  0.92           O  
ATOM   2686  N   ASN A 351       6.500 -16.548 -12.207  1.00  0.98           N  
ATOM   2687  CA  ASN A 351       7.204 -15.671 -11.277  1.00  0.98           C  
ATOM   2688  C   ASN A 351       6.366 -15.383 -10.034  1.00  0.98           C  
ATOM   2689  CB  ASN A 351       7.599 -14.364 -11.966  1.00  0.97           C  
ATOM   2690  O   ASN A 351       5.162 -15.641 -10.020  1.00  0.98           O  
ATOM   2691  CG  ASN A 351       8.711 -14.550 -12.980  1.00  0.95           C  
ATOM   2692  ND2 ASN A 351       8.388 -14.363 -14.254  1.00  0.93           N  
ATOM   2693  OD1 ASN A 351       9.849 -14.861 -12.621  1.00  0.93           O  
ATOM   2694  N   LYS A 352       6.991 -14.829  -8.999  1.00  0.98           N  
ATOM   2695  CA  LYS A 352       6.346 -14.296  -7.802  1.00  0.98           C  
ATOM   2696  C   LYS A 352       6.041 -12.809  -7.958  1.00  0.98           C  
ATOM   2697  CB  LYS A 352       7.226 -14.523  -6.572  1.00  0.98           C  
ATOM   2698  O   LYS A 352       6.842 -12.061  -8.523  1.00  0.98           O  
ATOM   2699  CG  LYS A 352       7.408 -15.988  -6.203  1.00  0.96           C  
ATOM   2700  CD  LYS A 352       8.290 -16.150  -4.972  1.00  0.95           C  
ATOM   2701  CE  LYS A 352       8.452 -17.614  -4.587  1.00  0.93           C  
ATOM   2702  NZ  LYS A 352       9.233 -17.771  -3.323  1.00  0.91           N  
ATOM   2703  N   LEU A 353       4.892 -12.436  -7.420  1.00  0.98           N  
ATOM   2704  CA  LEU A 353       4.517 -11.027  -7.381  1.00  0.98           C  
ATOM   2705  C   LEU A 353       5.093 -10.344  -6.145  1.00  0.98           C  
ATOM   2706  CB  LEU A 353       2.994 -10.877  -7.398  1.00  0.98           C  
ATOM   2707  O   LEU A 353       5.019 -10.887  -5.040  1.00  0.98           O  
ATOM   2708  CG  LEU A 353       2.272 -11.421  -8.632  1.00  0.98           C  
ATOM   2709  CD1 LEU A 353       0.765 -11.236  -8.489  1.00  0.97           C  
ATOM   2710  CD2 LEU A 353       2.783 -10.736  -9.895  1.00  0.97           C  
ATOM   2711  N   ASN A 354       5.635  -9.146  -6.318  1.00  0.98           N  
ATOM   2712  CA  ASN A 354       6.292  -8.398  -5.252  1.00  0.98           C  
ATOM   2713  C   ASN A 354       5.373  -7.328  -4.670  1.00  0.98           C  
ATOM   2714  CB  ASN A 354       7.588  -7.763  -5.761  1.00  0.97           C  
ATOM   2715  O   ASN A 354       5.346  -7.120  -3.455  1.00  0.97           O  
ATOM   2716  CG  ASN A 354       8.650  -8.793  -6.096  1.00  0.95           C  
ATOM   2717  ND2 ASN A 354       9.528  -8.456  -7.033  1.00  0.93           N  
ATOM   2718  OD1 ASN A 354       8.680  -9.882  -5.517  1.00  0.91           O  
ATOM   2719  N   ASP A 355       4.561  -6.668  -5.519  1.00  0.98           N  
ATOM   2720  CA  ASP A 355       3.641  -5.633  -5.058  1.00  0.98           C  
ATOM   2721  C   ASP A 355       2.430  -5.524  -5.982  1.00  0.98           C  
ATOM   2722  CB  ASP A 355       4.354  -4.283  -4.963  1.00  0.98           C  
ATOM   2723  O   ASP A 355       2.474  -5.977  -7.127  1.00  0.98           O  
ATOM   2724  CG  ASP A 355       3.632  -3.292  -4.067  1.00  0.97           C  
ATOM   2725  OD1 ASP A 355       2.724  -3.702  -3.312  1.00  0.96           O  
ATOM   2726  OD2 ASP A 355       3.972  -2.090  -4.119  1.00  0.95           O  
ATOM   2727  N   VAL A 356       1.342  -4.953  -5.504  1.00  0.99           N  
ATOM   2728  CA  VAL A 356       0.128  -4.576  -6.219  1.00  0.99           C  
ATOM   2729  C   VAL A 356      -0.155  -3.090  -6.009  1.00  0.98           C  
ATOM   2730  CB  VAL A 356      -1.084  -5.419  -5.764  1.00  0.98           C  
ATOM   2731  O   VAL A 356      -0.069  -2.588  -4.885  1.00  0.98           O  
ATOM   2732  CG1 VAL A 356      -1.341  -5.232  -4.270  1.00  0.96           C  
ATOM   2733  CG2 VAL A 356      -2.326  -5.048  -6.573  1.00  0.97           C  
ATOM   2734  N   PHE A 357      -0.468  -2.337  -7.081  1.00  0.98           N  
ATOM   2735  CA  PHE A 357      -0.686  -0.896  -7.047  1.00  0.98           C  
ATOM   2736  C   PHE A 357      -1.770  -0.488  -8.037  1.00  0.98           C  
ATOM   2737  CB  PHE A 357       0.614  -0.147  -7.355  1.00  0.98           C  
ATOM   2738  O   PHE A 357      -2.176  -1.286  -8.885  1.00  0.98           O  
ATOM   2739  CG  PHE A 357       1.156  -0.413  -8.733  1.00  0.98           C  
ATOM   2740  CD1 PHE A 357       1.992  -1.498  -8.969  1.00  0.97           C  
ATOM   2741  CD2 PHE A 357       0.830   0.422  -9.794  1.00  0.97           C  
ATOM   2742  CE1 PHE A 357       2.495  -1.747 -10.244  1.00  0.96           C  
ATOM   2743  CE2 PHE A 357       1.329   0.180 -11.071  1.00  0.96           C  
ATOM   2744  CZ  PHE A 357       2.162  -0.905 -11.293  1.00  0.96           C  
ATOM   2745  N   PHE A 358      -2.277   0.698  -7.909  1.00  0.98           N  
ATOM   2746  CA  PHE A 358      -3.265   1.271  -8.815  1.00  0.98           C  
ATOM   2747  C   PHE A 358      -2.803   2.630  -9.329  1.00  0.98           C  
ATOM   2748  CB  PHE A 358      -4.622   1.407  -8.118  1.00  0.98           C  
ATOM   2749  O   PHE A 358      -2.500   3.527  -8.541  1.00  0.97           O  
ATOM   2750  CG  PHE A 358      -5.748   1.772  -9.047  1.00  0.97           C  
ATOM   2751  CD1 PHE A 358      -6.358   0.805  -9.836  1.00  0.97           C  
ATOM   2752  CD2 PHE A 358      -6.196   3.084  -9.132  1.00  0.96           C  
ATOM   2753  CE1 PHE A 358      -7.401   1.140 -10.697  1.00  0.96           C  
ATOM   2754  CE2 PHE A 358      -7.237   3.426  -9.990  1.00  0.96           C  
ATOM   2755  CZ  PHE A 358      -7.837   2.453 -10.772  1.00  0.95           C  
ATOM   2756  N   PHE A 359      -2.749   2.763 -10.633  1.00  0.98           N  
ATOM   2757  CA  PHE A 359      -2.241   3.994 -11.228  1.00  0.98           C  
ATOM   2758  C   PHE A 359      -2.897   4.253 -12.579  1.00  0.97           C  
ATOM   2759  CB  PHE A 359      -0.719   3.926 -11.388  1.00  0.97           C  
ATOM   2760  O   PHE A 359      -2.962   3.359 -13.425  1.00  0.97           O  
ATOM   2761  CG  PHE A 359      -0.109   5.188 -11.935  1.00  0.97           C  
ATOM   2762  CD1 PHE A 359      -0.157   6.372 -11.209  1.00  0.95           C  
ATOM   2763  CD2 PHE A 359       0.511   5.191 -13.178  1.00  0.95           C  
ATOM   2764  CE1 PHE A 359       0.406   7.541 -11.713  1.00  0.94           C  
ATOM   2765  CE2 PHE A 359       1.077   6.356 -13.688  1.00  0.94           C  
ATOM   2766  CZ  PHE A 359       1.022   7.530 -12.955  1.00  0.94           C  
ATOM   2767  N   ARG A 360      -3.471   5.463 -12.803  1.00  0.97           N  
ATOM   2768  CA  ARG A 360      -4.123   5.971 -14.006  1.00  0.97           C  
ATOM   2769  C   ARG A 360      -5.155   4.978 -14.529  1.00  0.97           C  
ATOM   2770  CB  ARG A 360      -3.089   6.274 -15.092  1.00  0.97           C  
ATOM   2771  O   ARG A 360      -5.134   4.616 -15.708  1.00  0.97           O  
ATOM   2772  CG  ARG A 360      -2.163   7.432 -14.755  1.00  0.93           C  
ATOM   2773  CD  ARG A 360      -1.296   7.824 -15.943  1.00  0.90           C  
ATOM   2774  NE  ARG A 360      -0.546   9.050 -15.682  1.00  0.88           N  
ATOM   2775  NH1 ARG A 360       0.006   9.429 -17.893  1.00  0.82           N  
ATOM   2776  NH2 ARG A 360       0.711  10.881 -16.265  1.00  0.80           N  
ATOM   2777  CZ  ARG A 360       0.055   9.784 -16.614  1.00  0.84           C  
ATOM   2778  N   ASN A 361      -6.036   4.534 -13.641  1.00  0.98           N  
ATOM   2779  CA  ASN A 361      -7.189   3.663 -13.844  1.00  0.98           C  
ATOM   2780  C   ASN A 361      -6.768   2.286 -14.350  1.00  0.98           C  
ATOM   2781  CB  ASN A 361      -8.182   4.305 -14.816  1.00  0.97           C  
ATOM   2782  O   ASN A 361      -7.512   1.637 -15.087  1.00  0.97           O  
ATOM   2783  CG  ASN A 361      -9.543   3.638 -14.783  1.00  0.93           C  
ATOM   2784  ND2 ASN A 361     -10.306   3.796 -15.859  1.00  0.91           N  
ATOM   2785  OD1 ASN A 361      -9.907   2.988 -13.800  1.00  0.89           O  
ATOM   2786  N   ARG A 362      -5.478   1.780 -13.959  1.00  0.98           N  
ATOM   2787  CA  ARG A 362      -4.937   0.449 -14.211  1.00  0.98           C  
ATOM   2788  C   ARG A 362      -4.512  -0.225 -12.910  1.00  0.98           C  
ATOM   2789  CB  ARG A 362      -3.750   0.524 -15.174  1.00  0.98           C  
ATOM   2790  O   ARG A 362      -3.859   0.395 -12.069  1.00  0.98           O  
ATOM   2791  CG  ARG A 362      -4.110   1.039 -16.558  1.00  0.98           C  
ATOM   2792  CD  ARG A 362      -2.878   1.210 -17.435  1.00  0.98           C  
ATOM   2793  NE  ARG A 362      -3.229   1.681 -18.772  1.00  0.97           N  
ATOM   2794  NH1 ARG A 362      -3.419  -0.430 -19.692  1.00  0.95           N  
ATOM   2795  NH2 ARG A 362      -3.788   1.426 -20.985  1.00  0.94           N  
ATOM   2796  CZ  ARG A 362      -3.478   0.891 -19.813  1.00  0.97           C  
ATOM   2797  N   LEU A 363      -4.951  -1.452 -12.741  1.00  0.98           N  
ATOM   2798  CA  LEU A 363      -4.364  -2.334 -11.739  1.00  0.99           C  
ATOM   2799  C   LEU A 363      -3.001  -2.844 -12.195  1.00  0.99           C  
ATOM   2800  CB  LEU A 363      -5.295  -3.516 -11.454  1.00  0.98           C  
ATOM   2801  O   LEU A 363      -2.869  -3.369 -13.303  1.00  0.98           O  
ATOM   2802  CG  LEU A 363      -4.869  -4.458 -10.326  1.00  0.97           C  
ATOM   2803  CD1 LEU A 363      -4.911  -3.732  -8.986  1.00  0.96           C  
ATOM   2804  CD2 LEU A 363      -5.759  -5.695 -10.298  1.00  0.96           C  
ATOM   2805  N   GLY A 364      -1.989  -2.673 -11.397  1.00  0.98           N  
ATOM   2806  CA  GLY A 364      -0.621  -3.047 -11.719  1.00  0.99           C  
ATOM   2807  C   GLY A 364      -0.006  -3.990 -10.702  1.00  0.99           C  
ATOM   2808  O   GLY A 364      -0.398  -3.993  -9.533  1.00  0.98           O  
ATOM   2809  N   PHE A 365       0.999  -4.724 -11.149  1.00  0.99           N  
ATOM   2810  CA  PHE A 365       1.788  -5.675 -10.374  1.00  0.99           C  
ATOM   2811  C   PHE A 365       3.277  -5.479 -10.631  1.00  0.99           C  
ATOM   2812  CB  PHE A 365       1.381  -7.113 -10.710  1.00  0.99           C  
ATOM   2813  O   PHE A 365       3.681  -5.148 -11.748  1.00  0.98           O  
ATOM   2814  CG  PHE A 365      -0.087  -7.388 -10.522  1.00  0.98           C  
ATOM   2815  CD1 PHE A 365      -0.612  -7.601  -9.253  1.00  0.98           C  
ATOM   2816  CD2 PHE A 365      -0.942  -7.434 -11.616  1.00  0.98           C  
ATOM   2817  CE1 PHE A 365      -1.970  -7.856  -9.077  1.00  0.97           C  
ATOM   2818  CE2 PHE A 365      -2.300  -7.688 -11.447  1.00  0.97           C  
ATOM   2819  CZ  PHE A 365      -2.812  -7.900 -10.177  1.00  0.97           C  
ATOM   2820  N   LEU A 366       4.055  -5.708  -9.679  1.00  0.98           N  
ATOM   2821  CA  LEU A 366       5.498  -5.873  -9.815  1.00  0.98           C  
ATOM   2822  C   LEU A 366       5.888  -7.345  -9.733  1.00  0.98           C  
ATOM   2823  CB  LEU A 366       6.233  -5.077  -8.733  1.00  0.98           C  
ATOM   2824  O   LEU A 366       5.504  -8.041  -8.791  1.00  0.98           O  
ATOM   2825  CG  LEU A 366       5.955  -3.573  -8.691  1.00  0.97           C  
ATOM   2826  CD1 LEU A 366       6.813  -2.906  -7.622  1.00  0.96           C  
ATOM   2827  CD2 LEU A 366       6.209  -2.944 -10.057  1.00  0.96           C  
ATOM   2828  N   SER A 367       6.628  -7.814 -10.701  1.00  0.97           N  
ATOM   2829  CA  SER A 367       7.152  -9.174 -10.756  1.00  0.97           C  
ATOM   2830  C   SER A 367       8.591  -9.192 -11.260  1.00  0.96           C  
ATOM   2831  CB  SER A 367       6.278 -10.050 -11.654  1.00  0.97           C  
ATOM   2832  O   SER A 367       8.848  -8.903 -12.431  1.00  0.95           O  
ATOM   2833  OG  SER A 367       6.715 -11.398 -11.622  1.00  0.94           O  
ATOM   2834  N   GLY A 368       9.549  -9.625 -10.392  1.00  0.96           N  
ATOM   2835  CA  GLY A 368      10.953  -9.476 -10.738  1.00  0.95           C  
ATOM   2836  C   GLY A 368      11.323  -8.061 -11.139  1.00  0.95           C  
ATOM   2837  O   GLY A 368      11.188  -7.129 -10.344  1.00  0.94           O  
ATOM   2838  N   GLU A 369      11.699  -7.882 -12.396  1.00  0.94           N  
ATOM   2839  CA  GLU A 369      12.130  -6.606 -12.959  1.00  0.94           C  
ATOM   2840  C   GLU A 369      11.012  -5.954 -13.768  1.00  0.94           C  
ATOM   2841  CB  GLU A 369      13.371  -6.796 -13.835  1.00  0.92           C  
ATOM   2842  O   GLU A 369      11.195  -4.874 -14.332  1.00  0.94           O  
ATOM   2843  CG  GLU A 369      14.559  -7.396 -13.096  1.00  0.86           C  
ATOM   2844  CD  GLU A 369      15.787  -7.569 -13.976  1.00  0.81           C  
ATOM   2845  OE1 GLU A 369      15.665  -7.459 -15.217  1.00  0.80           O  
ATOM   2846  OE2 GLU A 369      16.880  -7.816 -13.419  1.00  0.78           O  
ATOM   2847  N   ASN A 370       9.920  -6.558 -13.847  1.00  0.96           N  
ATOM   2848  CA  ASN A 370       8.847  -6.145 -14.744  1.00  0.96           C  
ATOM   2849  C   ASN A 370       7.725  -5.439 -13.989  1.00  0.97           C  
ATOM   2850  CB  ASN A 370       8.295  -7.348 -15.512  1.00  0.95           C  
ATOM   2851  O   ASN A 370       7.391  -5.821 -12.866  1.00  0.97           O  
ATOM   2852  CG  ASN A 370       9.311  -7.948 -16.464  1.00  0.92           C  
ATOM   2853  ND2 ASN A 370       8.969  -7.990 -17.746  1.00  0.91           N  
ATOM   2854  OD1 ASN A 370      10.393  -8.373 -16.051  1.00  0.90           O  
ATOM   2855  N   ILE A 371       7.134  -4.507 -14.637  1.00  0.97           N  
ATOM   2856  CA  ILE A 371       5.869  -3.862 -14.301  1.00  0.97           C  
ATOM   2857  C   ILE A 371       4.781  -4.328 -15.265  1.00  0.97           C  
ATOM   2858  CB  ILE A 371       5.994  -2.323 -14.335  1.00  0.97           C  
ATOM   2859  O   ILE A 371       4.855  -4.066 -16.468  1.00  0.97           O  
ATOM   2860  CG1 ILE A 371       7.144  -1.859 -13.434  1.00  0.89           C  
ATOM   2861  CG2 ILE A 371       4.674  -1.665 -13.921  1.00  0.89           C  
ATOM   2862  CD1 ILE A 371       7.438  -0.368 -13.522  1.00  0.83           C  
ATOM   2863  N   ILE A 372       3.765  -4.921 -14.718  1.00  0.98           N  
ATOM   2864  CA  ILE A 372       2.612  -5.414 -15.464  1.00  0.98           C  
ATOM   2865  C   ILE A 372       1.366  -4.626 -15.068  1.00  0.98           C  
ATOM   2866  CB  ILE A 372       2.389  -6.925 -15.226  1.00  0.98           C  
ATOM   2867  O   ILE A 372       1.012  -4.563 -13.889  1.00  0.98           O  
ATOM   2868  CG1 ILE A 372       3.691  -7.700 -15.458  1.00  0.95           C  
ATOM   2869  CG2 ILE A 372       1.269  -7.453 -16.127  1.00  0.95           C  
ATOM   2870  CD1 ILE A 372       4.550  -7.855 -14.211  1.00  0.91           C  
ATOM   2871  N   MET A 373       0.700  -3.984 -15.958  1.00  0.98           N  
ATOM   2872  CA  MET A 373      -0.530  -3.234 -15.720  1.00  0.98           C  
ATOM   2873  C   MET A 373      -1.654  -3.733 -16.622  1.00  0.98           C  
ATOM   2874  CB  MET A 373      -0.302  -1.739 -15.947  1.00  0.98           C  
ATOM   2875  O   MET A 373      -1.427  -4.033 -17.795  1.00  0.98           O  
ATOM   2876  CG  MET A 373       0.814  -1.153 -15.097  1.00  0.98           C  
ATOM   2877  SD  MET A 373       1.044   0.645 -15.381  1.00  0.97           S  
ATOM   2878  CE  MET A 373      -0.409   1.295 -14.510  1.00  0.94           C  
ATOM   2879  N   SER A 374      -2.872  -3.720 -16.104  1.00  0.99           N  
ATOM   2880  CA  SER A 374      -4.088  -4.147 -16.787  1.00  0.99           C  
ATOM   2881  C   SER A 374      -4.488  -3.157 -17.876  1.00  0.98           C  
ATOM   2882  CB  SER A 374      -5.235  -4.310 -15.789  1.00  0.98           C  
ATOM   2883  O   SER A 374      -3.930  -2.061 -17.961  1.00  0.98           O  
ATOM   2884  OG  SER A 374      -5.622  -3.054 -15.258  1.00  0.97           O  
ATOM   2885  N   LYS A 375      -5.479  -3.536 -18.646  1.00  0.98           N  
ATOM   2886  CA  LYS A 375      -6.173  -2.601 -19.526  1.00  0.98           C  
ATOM   2887  C   LYS A 375      -6.877  -1.510 -18.724  1.00  0.98           C  
ATOM   2888  CB  LYS A 375      -7.183  -3.340 -20.405  1.00  0.97           C  
ATOM   2889  O   LYS A 375      -7.399  -1.770 -17.638  1.00  0.97           O  
ATOM   2890  CG  LYS A 375      -7.792  -2.481 -21.504  1.00  0.91           C  
ATOM   2891  CD  LYS A 375      -8.440  -3.335 -22.586  1.00  0.86           C  
ATOM   2892  CE  LYS A 375      -8.943  -2.484 -23.745  1.00  0.81           C  
ATOM   2893  NZ  LYS A 375      -9.176  -3.302 -24.973  1.00  0.79           N  
ATOM   2894  N   THR A 376      -6.945  -0.355 -19.317  1.00  0.98           N  
ATOM   2895  CA  THR A 376      -7.587   0.772 -18.648  1.00  0.98           C  
ATOM   2896  C   THR A 376      -9.040   0.447 -18.314  1.00  0.97           C  
ATOM   2897  CB  THR A 376      -7.529   2.043 -19.516  1.00  0.97           C  
ATOM   2898  O   THR A 376      -9.794  -0.007 -19.177  1.00  0.97           O  
ATOM   2899  CG2 THR A 376      -8.136   3.236 -18.786  1.00  0.93           C  
ATOM   2900  OG1 THR A 376      -6.163   2.336 -19.833  1.00  0.94           O  
ATOM   2901  N   ALA A 377      -9.424   0.505 -17.118  1.00  0.97           N  
ATOM   2902  CA  ALA A 377     -10.756   0.316 -16.549  1.00  0.97           C  
ATOM   2903  C   ALA A 377     -11.171  -1.151 -16.599  1.00  0.97           C  
ATOM   2904  CB  ALA A 377     -11.777   1.180 -17.287  1.00  0.97           C  
ATOM   2905  O   ALA A 377     -12.242  -1.517 -16.108  1.00  0.96           O  
ATOM   2906  N   LYS A 378     -10.421  -2.019 -17.121  1.00  0.98           N  
ATOM   2907  CA  LYS A 378     -10.637  -3.463 -17.112  1.00  0.98           C  
ATOM   2908  C   LYS A 378      -9.566  -4.173 -16.288  1.00  0.98           C  
ATOM   2909  CB  LYS A 378     -10.651  -4.013 -18.539  1.00  0.97           C  
ATOM   2910  O   LYS A 378      -8.743  -4.910 -16.834  1.00  0.97           O  
ATOM   2911  CG  LYS A 378     -11.763  -3.446 -19.409  1.00  0.94           C  
ATOM   2912  CD  LYS A 378     -11.830  -4.150 -20.758  1.00  0.89           C  
ATOM   2913  CE  LYS A 378     -12.945  -3.586 -21.629  1.00  0.88           C  
ATOM   2914  NZ  LYS A 378     -13.007  -4.265 -22.958  1.00  0.87           N  
ATOM   2915  N   TYR A 379      -9.648  -4.171 -14.982  1.00  0.97           N  
ATOM   2916  CA  TYR A 379      -8.615  -4.436 -13.986  1.00  0.97           C  
ATOM   2917  C   TYR A 379      -8.166  -5.892 -14.043  1.00  0.97           C  
ATOM   2918  CB  TYR A 379      -9.124  -4.101 -12.581  1.00  0.97           C  
ATOM   2919  O   TYR A 379      -7.045  -6.217 -13.643  1.00  0.97           O  
ATOM   2920  CG  TYR A 379      -9.575  -2.669 -12.424  1.00  0.95           C  
ATOM   2921  CD1 TYR A 379      -9.014  -1.653 -13.195  1.00  0.90           C  
ATOM   2922  CD2 TYR A 379     -10.561  -2.329 -11.505  1.00  0.90           C  
ATOM   2923  CE1 TYR A 379      -9.425  -0.332 -13.053  1.00  0.90           C  
ATOM   2924  CE2 TYR A 379     -10.980  -1.011 -11.354  1.00  0.89           C  
ATOM   2925  OH  TYR A 379     -10.818   1.285 -11.987  1.00  0.85           O  
ATOM   2926  CZ  TYR A 379     -10.407  -0.021 -12.132  1.00  0.89           C  
ATOM   2927  N   PHE A 380      -8.989  -6.706 -14.583  1.00  0.97           N  
ATOM   2928  CA  PHE A 380      -8.722  -8.139 -14.579  1.00  0.98           C  
ATOM   2929  C   PHE A 380      -8.353  -8.626 -15.975  1.00  0.97           C  
ATOM   2930  CB  PHE A 380      -9.939  -8.912 -14.059  1.00  0.97           C  
ATOM   2931  O   PHE A 380      -8.462  -9.817 -16.273  1.00  0.96           O  
ATOM   2932  CG  PHE A 380     -10.476  -8.391 -12.753  1.00  0.95           C  
ATOM   2933  CD1 PHE A 380      -9.623  -8.141 -11.685  1.00  0.90           C  
ATOM   2934  CD2 PHE A 380     -11.835  -8.152 -12.594  1.00  0.90           C  
ATOM   2935  CE1 PHE A 380     -10.118  -7.659 -10.475  1.00  0.88           C  
ATOM   2936  CE2 PHE A 380     -12.336  -7.670 -11.388  1.00  0.87           C  
ATOM   2937  CZ  PHE A 380     -11.476  -7.425 -10.330  1.00  0.87           C  
ATOM   2938  N   GLN A 381      -7.962  -7.774 -16.862  1.00  0.98           N  
ATOM   2939  CA  GLN A 381      -7.513  -8.099 -18.212  1.00  0.98           C  
ATOM   2940  C   GLN A 381      -6.046  -7.728 -18.408  1.00  0.98           C  
ATOM   2941  CB  GLN A 381      -8.378  -7.386 -19.252  1.00  0.97           C  
ATOM   2942  O   GLN A 381      -5.714  -6.553 -18.575  1.00  0.98           O  
ATOM   2943  CG  GLN A 381      -8.070  -7.787 -20.689  1.00  0.95           C  
ATOM   2944  CD  GLN A 381      -9.105  -7.281 -21.675  1.00  0.91           C  
ATOM   2945  NE2 GLN A 381      -8.837  -7.466 -22.963  1.00  0.90           N  
ATOM   2946  OE1 GLN A 381     -10.137  -6.728 -21.283  1.00  0.90           O  
ATOM   2947  N   LEU A 382      -5.217  -8.784 -18.575  1.00  0.98           N  
ATOM   2948  CA  LEU A 382      -3.770  -8.648 -18.706  1.00  0.98           C  
ATOM   2949  C   LEU A 382      -3.306  -9.086 -20.090  1.00  0.98           C  
ATOM   2950  CB  LEU A 382      -3.055  -9.470 -17.630  1.00  0.98           C  
ATOM   2951  O   LEU A 382      -2.103  -9.179 -20.346  1.00  0.97           O  
ATOM   2952  CG  LEU A 382      -3.281  -9.034 -16.182  1.00  0.98           C  
ATOM   2953  CD1 LEU A 382      -2.555  -9.975 -15.226  1.00  0.97           C  
ATOM   2954  CD2 LEU A 382      -2.820  -7.596 -15.977  1.00  0.96           C  
ATOM   2955  N   PHE A 383      -4.182  -9.413 -20.975  1.00  0.97           N  
ATOM   2956  CA  PHE A 383      -3.919  -9.715 -22.377  1.00  0.97           C  
ATOM   2957  C   PHE A 383      -4.493  -8.631 -23.281  1.00  0.97           C  
ATOM   2958  CB  PHE A 383      -4.505 -11.078 -22.754  1.00  0.97           C  
ATOM   2959  O   PHE A 383      -5.613  -8.164 -23.065  1.00  0.96           O  
ATOM   2960  CG  PHE A 383      -3.891 -12.231 -22.007  1.00  0.97           C  
ATOM   2961  CD1 PHE A 383      -2.682 -12.779 -22.419  1.00  0.96           C  
ATOM   2962  CD2 PHE A 383      -4.522 -12.767 -20.892  1.00  0.95           C  
ATOM   2963  CE1 PHE A 383      -2.111 -13.847 -21.729  1.00  0.95           C  
ATOM   2964  CE2 PHE A 383      -3.958 -13.833 -20.198  1.00  0.94           C  
ATOM   2965  CZ  PHE A 383      -2.753 -14.372 -20.619  1.00  0.94           C  
ATOM   2966  N   PRO A 384      -3.805  -8.218 -24.343  1.00  0.97           N  
ATOM   2967  CA  PRO A 384      -4.415  -7.386 -25.382  1.00  0.96           C  
ATOM   2968  C   PRO A 384      -5.605  -8.063 -26.057  1.00  0.96           C  
ATOM   2969  CB  PRO A 384      -3.272  -7.170 -26.377  1.00  0.96           C  
ATOM   2970  O   PRO A 384      -5.634  -9.290 -26.180  1.00  0.95           O  
ATOM   2971  CG  PRO A 384      -2.026  -7.377 -25.579  1.00  0.94           C  
ATOM   2972  CD  PRO A 384      -2.299  -8.415 -24.529  1.00  0.93           C  
ATOM   2973  N   SER A 385      -6.550  -7.268 -26.442  1.00  0.95           N  
ATOM   2974  CA  SER A 385      -7.781  -7.750 -27.060  1.00  0.95           C  
ATOM   2975  C   SER A 385      -7.595  -7.979 -28.556  1.00  0.94           C  
ATOM   2976  CB  SER A 385      -8.922  -6.759 -26.826  1.00  0.94           C  
ATOM   2977  O   SER A 385      -8.408  -8.652 -29.192  1.00  0.92           O  
ATOM   2978  OG  SER A 385      -9.131  -6.551 -25.439  1.00  0.87           O  
ATOM   2979  N   SER A 386      -6.516  -7.358 -29.082  1.00  0.94           N  
ATOM   2980  CA  SER A 386      -6.114  -7.487 -30.479  1.00  0.94           C  
ATOM   2981  C   SER A 386      -4.596  -7.554 -30.613  1.00  0.94           C  
ATOM   2982  CB  SER A 386      -6.655  -6.318 -31.303  1.00  0.94           C  
ATOM   2983  O   SER A 386      -3.872  -6.890 -29.869  1.00  0.93           O  
ATOM   2984  OG  SER A 386      -6.210  -6.401 -32.646  1.00  0.92           O  
ATOM   2985  N   VAL A 387      -4.171  -8.344 -31.541  1.00  0.93           N  
ATOM   2986  CA  VAL A 387      -2.756  -8.421 -31.889  1.00  0.92           C  
ATOM   2987  C   VAL A 387      -2.499  -7.649 -33.181  1.00  0.91           C  
ATOM   2988  CB  VAL A 387      -2.288  -9.886 -32.042  1.00  0.90           C  
ATOM   2989  O   VAL A 387      -1.369  -7.234 -33.449  1.00  0.88           O  
ATOM   2990  CG1 VAL A 387      -2.350 -10.615 -30.700  1.00  0.78           C  
ATOM   2991  CG2 VAL A 387      -3.135 -10.610 -33.086  1.00  0.77           C  
ATOM   2992  N   ALA A 388      -3.590  -7.348 -33.932  1.00  0.90           N  
ATOM   2993  CA  ALA A 388      -3.510  -6.637 -35.205  1.00  0.90           C  
ATOM   2994  C   ALA A 388      -3.341  -5.137 -34.986  1.00  0.89           C  
ATOM   2995  CB  ALA A 388      -4.753  -6.913 -36.048  1.00  0.89           C  
ATOM   2996  O   ALA A 388      -2.820  -4.431 -35.852  1.00  0.88           O  
ATOM   2997  N   ALA A 389      -3.771  -4.662 -33.929  1.00  0.89           N  
ATOM   2998  CA  ALA A 389      -3.686  -3.257 -33.540  1.00  0.90           C  
ATOM   2999  C   ALA A 389      -3.403  -3.118 -32.047  1.00  0.91           C  
ATOM   3000  CB  ALA A 389      -4.975  -2.525 -33.905  1.00  0.88           C  
ATOM   3001  O   ALA A 389      -4.153  -3.634 -31.216  1.00  0.91           O  
ATOM   3002  N   SER A 390      -2.377  -2.363 -31.702  1.00  0.90           N  
ATOM   3003  CA  SER A 390      -2.120  -1.962 -30.323  1.00  0.91           C  
ATOM   3004  C   SER A 390      -2.943  -0.736 -29.941  1.00  0.91           C  
ATOM   3005  CB  SER A 390      -0.632  -1.671 -30.118  1.00  0.88           C  
ATOM   3006  O   SER A 390      -2.771   0.339 -30.519  1.00  0.90           O  
ATOM   3007  OG  SER A 390      -0.377  -1.275 -28.781  1.00  0.78           O  
ATOM   3008  N   ALA A 391      -3.867  -0.869 -29.030  1.00  0.94           N  
ATOM   3009  CA  ALA A 391      -4.686   0.218 -28.500  1.00  0.95           C  
ATOM   3010  C   ALA A 391      -3.998   0.900 -27.321  1.00  0.96           C  
ATOM   3011  CB  ALA A 391      -6.058  -0.306 -28.080  1.00  0.94           C  
ATOM   3012  O   ALA A 391      -3.210   0.274 -26.608  1.00  0.96           O  
ATOM   3013  N   ASP A 392      -4.287   2.181 -27.066  1.00  0.95           N  
ATOM   3014  CA  ASP A 392      -3.679   2.954 -25.987  1.00  0.96           C  
ATOM   3015  C   ASP A 392      -4.132   2.443 -24.622  1.00  0.97           C  
ATOM   3016  CB  ASP A 392      -4.021   4.439 -26.133  1.00  0.95           C  
ATOM   3017  O   ASP A 392      -3.462   2.673 -23.613  1.00  0.97           O  
ATOM   3018  CG  ASP A 392      -3.313   5.098 -27.303  1.00  0.91           C  
ATOM   3019  OD1 ASP A 392      -2.311   4.542 -27.802  1.00  0.90           O  
ATOM   3020  OD2 ASP A 392      -3.759   6.186 -27.728  1.00  0.91           O  
ATOM   3021  N   ASP A 393      -5.201   1.665 -24.566  1.00  0.97           N  
ATOM   3022  CA  ASP A 393      -5.754   1.110 -23.334  1.00  0.97           C  
ATOM   3023  C   ASP A 393      -5.289  -0.329 -23.122  1.00  0.98           C  
ATOM   3024  CB  ASP A 393      -7.282   1.171 -23.357  1.00  0.97           C  
ATOM   3025  O   ASP A 393      -5.627  -0.954 -22.115  1.00  0.97           O  
ATOM   3026  CG  ASP A 393      -7.901   0.178 -24.325  1.00  0.95           C  
ATOM   3027  OD1 ASP A 393      -7.260  -0.161 -25.343  1.00  0.93           O  
ATOM   3028  OD2 ASP A 393      -9.042  -0.266 -24.070  1.00  0.93           O  
ATOM   3029  N   ASP A 394      -4.411  -0.897 -24.045  1.00  0.97           N  
ATOM   3030  CA  ASP A 394      -3.905  -2.261 -23.928  1.00  0.97           C  
ATOM   3031  C   ASP A 394      -3.074  -2.431 -22.658  1.00  0.98           C  
ATOM   3032  CB  ASP A 394      -3.072  -2.632 -25.156  1.00  0.97           C  
ATOM   3033  O   ASP A 394      -2.559  -1.454 -22.111  1.00  0.98           O  
ATOM   3034  CG  ASP A 394      -3.919  -3.079 -26.335  1.00  0.95           C  
ATOM   3035  OD1 ASP A 394      -5.080  -3.495 -26.128  1.00  0.93           O  
ATOM   3036  OD2 ASP A 394      -3.421  -3.017 -27.479  1.00  0.92           O  
ATOM   3037  N   PRO A 395      -2.948  -3.645 -22.157  1.00  0.98           N  
ATOM   3038  CA  PRO A 395      -2.097  -3.904 -20.993  1.00  0.98           C  
ATOM   3039  C   PRO A 395      -0.644  -3.496 -21.222  1.00  0.98           C  
ATOM   3040  CB  PRO A 395      -2.215  -5.418 -20.801  1.00  0.98           C  
ATOM   3041  O   PRO A 395      -0.169  -3.500 -22.361  1.00  0.98           O  
ATOM   3042  CG  PRO A 395      -3.536  -5.778 -21.401  1.00  0.97           C  
ATOM   3043  CD  PRO A 395      -3.759  -4.919 -22.612  1.00  0.97           C  
ATOM   3044  N   ILE A 396       0.007  -3.144 -20.231  1.00  0.98           N  
ATOM   3045  CA  ILE A 396       1.416  -2.767 -20.226  1.00  0.98           C  
ATOM   3046  C   ILE A 396       2.236  -3.841 -19.516  1.00  0.98           C  
ATOM   3047  CB  ILE A 396       1.631  -1.394 -19.551  1.00  0.98           C  
ATOM   3048  O   ILE A 396       1.904  -4.247 -18.399  1.00  0.98           O  
ATOM   3049  CG1 ILE A 396       0.777  -0.321 -20.236  1.00  0.97           C  
ATOM   3050  CG2 ILE A 396       3.113  -1.009 -19.570  1.00  0.97           C  
ATOM   3051  CD1 ILE A 396       0.808   1.033 -19.541  1.00  0.96           C  
ATOM   3052  N   ASP A 397       3.275  -4.287 -20.127  1.00  0.97           N  
ATOM   3053  CA  ASP A 397       4.299  -5.181 -19.595  1.00  0.97           C  
ATOM   3054  C   ASP A 397       5.697  -4.715 -19.997  1.00  0.96           C  
ATOM   3055  CB  ASP A 397       4.064  -6.614 -20.076  1.00  0.97           C  
ATOM   3056  O   ASP A 397       6.112  -4.898 -21.143  1.00  0.95           O  
ATOM   3057  CG  ASP A 397       4.875  -7.640 -19.304  1.00  0.96           C  
ATOM   3058  OD1 ASP A 397       5.866  -7.261 -18.644  1.00  0.95           O  
ATOM   3059  OD2 ASP A 397       4.521  -8.837 -19.359  1.00  0.94           O  
ATOM   3060  N   VAL A 398       6.384  -4.057 -19.082  1.00  0.96           N  
ATOM   3061  CA  VAL A 398       7.664  -3.412 -19.354  1.00  0.96           C  
ATOM   3062  C   VAL A 398       8.682  -3.814 -18.288  1.00  0.96           C  
ATOM   3063  CB  VAL A 398       7.526  -1.874 -19.404  1.00  0.94           C  
ATOM   3064  O   VAL A 398       8.373  -3.814 -17.094  1.00  0.95           O  
ATOM   3065  CG1 VAL A 398       8.852  -1.225 -19.796  1.00  0.77           C  
ATOM   3066  CG2 VAL A 398       6.421  -1.470 -20.379  1.00  0.77           C  
ATOM   3067  N   ALA A 399       9.868  -4.046 -18.701  1.00  0.94           N  
ATOM   3068  CA  ALA A 399      10.987  -4.391 -17.829  1.00  0.94           C  
ATOM   3069  C   ALA A 399      11.854  -3.169 -17.539  1.00  0.93           C  
ATOM   3070  CB  ALA A 399      11.828  -5.500 -18.456  1.00  0.93           C  
ATOM   3071  O   ALA A 399      11.961  -2.265 -18.371  1.00  0.92           O  
ATOM   3072  N   VAL A 400      12.462  -3.159 -16.462  1.00  0.92           N  
ATOM   3073  CA  VAL A 400      13.483  -2.169 -16.136  1.00  0.90           C  
ATOM   3074  C   VAL A 400      14.700  -2.366 -17.037  1.00  0.88           C  
ATOM   3075  CB  VAL A 400      13.900  -2.251 -14.651  1.00  0.88           C  
ATOM   3076  O   VAL A 400      15.291  -3.448 -17.064  1.00  0.84           O  
ATOM   3077  CG1 VAL A 400      15.034  -1.272 -14.353  1.00  0.78           C  
ATOM   3078  CG2 VAL A 400      12.701  -1.976 -13.745  1.00  0.77           C  
ATOM   3079  N   SER A 401      15.010  -1.363 -17.810  1.00  0.83           N  
ATOM   3080  CA  SER A 401      16.228  -1.367 -18.614  1.00  0.81           C  
ATOM   3081  C   SER A 401      17.391  -0.733 -17.858  1.00  0.79           C  
ATOM   3082  CB  SER A 401      16.003  -0.628 -19.933  1.00  0.77           C  
ATOM   3083  O   SER A 401      17.739   0.425 -18.102  1.00  0.73           O  
ATOM   3084  OG  SER A 401      17.131  -0.758 -20.782  1.00  0.70           O  
ATOM   3085  N   HIS A 402      17.971  -1.392 -16.989  1.00  0.83           N  
ATOM   3086  CA  HIS A 402      19.074  -0.881 -16.183  1.00  0.83           C  
ATOM   3087  C   HIS A 402      20.222  -1.883 -16.123  1.00  0.82           C  
ATOM   3088  CB  HIS A 402      18.594  -0.548 -14.769  1.00  0.80           C  
ATOM   3089  O   HIS A 402      19.996  -3.095 -16.125  1.00  0.78           O  
ATOM   3090  CG  HIS A 402      19.618   0.158 -13.939  1.00  0.74           C  
ATOM   3091  CD2 HIS A 402      19.505   1.207 -13.091  1.00  0.69           C  
ATOM   3092  ND1 HIS A 402      20.948  -0.204 -13.931  1.00  0.66           N  
ATOM   3093  CE1 HIS A 402      21.610   0.594 -13.111  1.00  0.65           C  
ATOM   3094  NE2 HIS A 402      20.758   1.459 -12.588  1.00  0.62           N  
ATOM   3095  N   SER A 403      21.434  -1.277 -16.040  1.00  0.82           N  
ATOM   3096  CA  SER A 403      22.668  -2.055 -16.062  1.00  0.82           C  
ATOM   3097  C   SER A 403      22.778  -2.951 -14.833  1.00  0.80           C  
ATOM   3098  CB  SER A 403      23.883  -1.131 -16.141  1.00  0.79           C  
ATOM   3099  O   SER A 403      23.589  -3.879 -14.806  1.00  0.76           O  
ATOM   3100  OG  SER A 403      23.884  -0.208 -15.065  1.00  0.79           O  
ATOM   3101  N   ARG A 404      22.042  -2.678 -13.852  1.00  0.77           N  
ATOM   3102  CA  ARG A 404      22.012  -3.514 -12.656  1.00  0.77           C  
ATOM   3103  C   ARG A 404      20.661  -4.203 -12.503  1.00  0.77           C  
ATOM   3104  CB  ARG A 404      22.320  -2.681 -11.410  1.00  0.73           C  
ATOM   3105  O   ARG A 404      19.619  -3.607 -12.783  1.00  0.74           O  
ATOM   3106  CG  ARG A 404      23.696  -2.035 -11.425  1.00  0.70           C  
ATOM   3107  CD  ARG A 404      23.977  -1.277 -10.135  1.00  0.69           C  
ATOM   3108  NE  ARG A 404      25.275  -0.609 -10.174  1.00  0.60           N  
ATOM   3109  NH1 ARG A 404      25.162   0.190  -8.010  1.00  0.55           N  
ATOM   3110  NH2 ARG A 404      26.997   0.640  -9.308  1.00  0.51           N  
ATOM   3111  CZ  ARG A 404      25.808   0.072  -9.164  1.00  0.64           C  
ATOM   3112  N   ILE A 405      20.682  -5.484 -12.102  1.00  0.75           N  
ATOM   3113  CA  ILE A 405      19.477  -6.240 -11.780  1.00  0.77           C  
ATOM   3114  C   ILE A 405      18.801  -5.635 -10.552  1.00  0.76           C  
ATOM   3115  CB  ILE A 405      19.795  -7.733 -11.535  1.00  0.67           C  
ATOM   3116  O   ILE A 405      19.385  -5.604  -9.466  1.00  0.70           O  
ATOM   3117  CG1 ILE A 405      20.448  -8.350 -12.777  1.00  0.58           C  
ATOM   3118  CG2 ILE A 405      18.528  -8.498 -11.145  1.00  0.53           C  
ATOM   3119  CD1 ILE A 405      20.932  -9.780 -12.577  1.00  0.56           C  
ATOM   3120  N   SER A 406      17.559  -5.197 -10.763  1.00  0.85           N  
ATOM   3121  CA  SER A 406      16.840  -4.497  -9.703  1.00  0.86           C  
ATOM   3122  C   SER A 406      15.456  -5.098  -9.484  1.00  0.87           C  
ATOM   3123  CB  SER A 406      16.712  -3.009 -10.034  1.00  0.81           C  
ATOM   3124  O   SER A 406      14.514  -4.784 -10.214  1.00  0.84           O  
ATOM   3125  OG  SER A 406      17.983  -2.381 -10.027  1.00  0.69           O  
ATOM   3126  N   ILE A 407      15.378  -6.027  -8.571  1.00  0.92           N  
ATOM   3127  CA  ILE A 407      14.076  -6.587  -8.226  1.00  0.93           C  
ATOM   3128  C   ILE A 407      13.176  -5.491  -7.661  1.00  0.94           C  
ATOM   3129  CB  ILE A 407      14.209  -7.746  -7.213  1.00  0.92           C  
ATOM   3130  O   ILE A 407      13.450  -4.945  -6.589  1.00  0.94           O  
ATOM   3131  CG1 ILE A 407      15.057  -8.878  -7.805  1.00  0.88           C  
ATOM   3132  CG2 ILE A 407      12.828  -8.258  -6.793  1.00  0.88           C  
ATOM   3133  CD1 ILE A 407      15.313 -10.029  -6.841  1.00  0.84           C  
ATOM   3134  N   LEU A 408      12.117  -5.185  -8.377  1.00  0.95           N  
ATOM   3135  CA  LEU A 408      11.157  -4.170  -7.958  1.00  0.95           C  
ATOM   3136  C   LEU A 408      10.361  -4.642  -6.746  1.00  0.95           C  
ATOM   3137  CB  LEU A 408      10.205  -3.825  -9.106  1.00  0.95           C  
ATOM   3138  O   LEU A 408       9.776  -5.728  -6.767  1.00  0.95           O  
ATOM   3139  CG  LEU A 408      10.844  -3.231 -10.362  1.00  0.94           C  
ATOM   3140  CD1 LEU A 408       9.786  -2.998 -11.435  1.00  0.93           C  
ATOM   3141  CD2 LEU A 408      11.570  -1.932 -10.029  1.00  0.93           C  
ATOM   3142  N   LYS A 409      10.280  -3.821  -5.734  1.00  0.96           N  
ATOM   3143  CA  LYS A 409       9.692  -4.201  -4.452  1.00  0.96           C  
ATOM   3144  C   LYS A 409       8.403  -3.428  -4.188  1.00  0.96           C  
ATOM   3145  CB  LYS A 409      10.687  -3.964  -3.315  1.00  0.95           C  
ATOM   3146  O   LYS A 409       7.428  -3.991  -3.687  1.00  0.96           O  
ATOM   3147  CG  LYS A 409      11.853  -4.942  -3.299  1.00  0.93           C  
ATOM   3148  CD  LYS A 409      12.772  -4.697  -2.109  1.00  0.89           C  
ATOM   3149  CE  LYS A 409      13.897  -5.721  -2.049  1.00  0.86           C  
ATOM   3150  NZ  LYS A 409      14.922  -5.360  -1.025  1.00  0.81           N  
ATOM   3151  N   TYR A 410       8.373  -2.113  -4.478  1.00  0.97           N  
ATOM   3152  CA  TYR A 410       7.217  -1.270  -4.196  1.00  0.97           C  
ATOM   3153  C   TYR A 410       6.932  -0.328  -5.360  1.00  0.97           C  
ATOM   3154  CB  TYR A 410       7.439  -0.463  -2.914  1.00  0.97           C  
ATOM   3155  O   TYR A 410       7.857   0.154  -6.018  1.00  0.97           O  
ATOM   3156  CG  TYR A 410       7.549  -1.314  -1.672  1.00  0.96           C  
ATOM   3157  CD1 TYR A 410       6.430  -1.949  -1.138  1.00  0.94           C  
ATOM   3158  CD2 TYR A 410       8.771  -1.485  -1.031  1.00  0.94           C  
ATOM   3159  CE1 TYR A 410       6.526  -2.733   0.007  1.00  0.93           C  
ATOM   3160  CE2 TYR A 410       8.878  -2.266   0.115  1.00  0.93           C  
ATOM   3161  OH  TYR A 410       7.853  -3.661   1.759  1.00  0.91           O  
ATOM   3162  CZ  TYR A 410       7.752  -2.886   0.625  1.00  0.92           C  
ATOM   3163  N   ALA A 411       5.684  -0.035  -5.521  1.00  0.97           N  
ATOM   3164  CA  ALA A 411       5.174   1.019  -6.394  1.00  0.97           C  
ATOM   3165  C   ALA A 411       4.302   2.000  -5.616  1.00  0.97           C  
ATOM   3166  CB  ALA A 411       4.386   0.414  -7.553  1.00  0.97           C  
ATOM   3167  O   ALA A 411       3.353   1.596  -4.940  1.00  0.96           O  
ATOM   3168  N   VAL A 412       4.599   3.294  -5.683  1.00  0.97           N  
ATOM   3169  CA  VAL A 412       3.842   4.326  -4.983  1.00  0.96           C  
ATOM   3170  C   VAL A 412       3.435   5.423  -5.964  1.00  0.96           C  
ATOM   3171  CB  VAL A 412       4.653   4.930  -3.815  1.00  0.96           C  
ATOM   3172  O   VAL A 412       4.286   6.154  -6.477  1.00  0.96           O  
ATOM   3173  CG1 VAL A 412       3.840   6.001  -3.090  1.00  0.94           C  
ATOM   3174  CG2 VAL A 412       5.086   3.834  -2.843  1.00  0.94           C  
ATOM   3175  N   PRO A 413       2.104   5.510  -6.294  1.00  0.95           N  
ATOM   3176  CA  PRO A 413       1.655   6.719  -6.989  1.00  0.95           C  
ATOM   3177  C   PRO A 413       1.911   7.992  -6.186  1.00  0.94           C  
ATOM   3178  CB  PRO A 413       0.154   6.482  -7.173  1.00  0.94           C  
ATOM   3179  O   PRO A 413       1.470   8.101  -5.039  1.00  0.92           O  
ATOM   3180  CG  PRO A 413      -0.018   5.003  -7.045  1.00  0.93           C  
ATOM   3181  CD  PRO A 413       0.971   4.493  -6.037  1.00  0.93           C  
ATOM   3182  N   PHE A 414       2.579   8.895  -6.766  1.00  0.92           N  
ATOM   3183  CA  PHE A 414       2.883  10.181  -6.149  1.00  0.91           C  
ATOM   3184  C   PHE A 414       2.856  11.298  -7.185  1.00  0.90           C  
ATOM   3185  CB  PHE A 414       4.251  10.137  -5.460  1.00  0.91           C  
ATOM   3186  O   PHE A 414       3.632  11.283  -8.143  1.00  0.88           O  
ATOM   3187  CG  PHE A 414       4.592  11.396  -4.708  1.00  0.90           C  
ATOM   3188  CD1 PHE A 414       4.007  11.667  -3.477  1.00  0.88           C  
ATOM   3189  CD2 PHE A 414       5.498  12.308  -5.233  1.00  0.88           C  
ATOM   3190  CE1 PHE A 414       4.321  12.831  -2.779  1.00  0.88           C  
ATOM   3191  CE2 PHE A 414       5.817  13.473  -4.542  1.00  0.88           C  
ATOM   3192  CZ  PHE A 414       5.226  13.733  -3.316  1.00  0.87           C  
ATOM   3193  N   SER A 415       1.872  12.194  -6.990  1.00  0.85           N  
ATOM   3194  CA  SER A 415       1.533  13.231  -7.959  1.00  0.85           C  
ATOM   3195  C   SER A 415       1.147  12.626  -9.305  1.00  0.85           C  
ATOM   3196  CB  SER A 415       2.705  14.197  -8.143  1.00  0.83           C  
ATOM   3197  O   SER A 415       0.229  11.806  -9.382  1.00  0.82           O  
ATOM   3198  OG  SER A 415       3.061  14.795  -6.909  1.00  0.79           O  
ATOM   3199  N   GLU A 416       1.862  12.997 -10.408  1.00  0.87           N  
ATOM   3200  CA  GLU A 416       1.543  12.495 -11.741  1.00  0.87           C  
ATOM   3201  C   GLU A 416       2.475  11.355 -12.140  1.00  0.88           C  
ATOM   3202  CB  GLU A 416       1.620  13.624 -12.773  1.00  0.85           C  
ATOM   3203  O   GLU A 416       2.395  10.843 -13.258  1.00  0.87           O  
ATOM   3204  CG  GLU A 416       0.632  14.754 -12.523  1.00  0.81           C  
ATOM   3205  CD  GLU A 416       0.549  15.744 -13.674  1.00  0.79           C  
ATOM   3206  OE1 GLU A 416       1.465  15.760 -14.528  1.00  0.78           O  
ATOM   3207  OE2 GLU A 416      -0.440  16.509 -13.723  1.00  0.76           O  
ATOM   3208  N   GLN A 417       3.234  10.837 -11.211  1.00  0.89           N  
ATOM   3209  CA  GLN A 417       4.267   9.839 -11.469  1.00  0.90           C  
ATOM   3210  C   GLN A 417       4.023   8.572 -10.654  1.00  0.91           C  
ATOM   3211  CB  GLN A 417       5.652  10.406 -11.155  1.00  0.88           C  
ATOM   3212  O   GLN A 417       3.443   8.628  -9.568  1.00  0.91           O  
ATOM   3213  CG  GLN A 417       6.027  11.617 -12.000  1.00  0.82           C  
ATOM   3214  CD  GLN A 417       7.380  12.195 -11.629  1.00  0.80           C  
ATOM   3215  NE2 GLN A 417       7.957  12.981 -12.532  1.00  0.77           N  
ATOM   3216  OE1 GLN A 417       7.902  11.939 -10.539  1.00  0.80           O  
ATOM   3217  N   LEU A 418       4.418   7.486 -11.219  1.00  0.94           N  
ATOM   3218  CA  LEU A 418       4.563   6.251 -10.456  1.00  0.95           C  
ATOM   3219  C   LEU A 418       6.019   6.020 -10.068  1.00  0.95           C  
ATOM   3220  CB  LEU A 418       4.042   5.059 -11.262  1.00  0.95           C  
ATOM   3221  O   LEU A 418       6.864   5.768 -10.931  1.00  0.94           O  
ATOM   3222  CG  LEU A 418       3.992   3.716 -10.531  1.00  0.94           C  
ATOM   3223  CD1 LEU A 418       2.937   3.750  -9.431  1.00  0.94           C  
ATOM   3224  CD2 LEU A 418       3.713   2.583 -11.513  1.00  0.93           C  
ATOM   3225  N   LEU A 419       6.289   6.142  -8.785  1.00  0.94           N  
ATOM   3226  CA  LEU A 419       7.611   5.871  -8.231  1.00  0.94           C  
ATOM   3227  C   LEU A 419       7.771   4.389  -7.907  1.00  0.94           C  
ATOM   3228  CB  LEU A 419       7.847   6.709  -6.972  1.00  0.93           C  
ATOM   3229  O   LEU A 419       6.893   3.787  -7.285  1.00  0.94           O  
ATOM   3230  CG  LEU A 419       7.690   8.223  -7.126  1.00  0.90           C  
ATOM   3231  CD1 LEU A 419       7.960   8.921  -5.798  1.00  0.86           C  
ATOM   3232  CD2 LEU A 419       8.622   8.749  -8.212  1.00  0.86           C  
ATOM   3233  N   LEU A 420       8.879   3.818  -8.302  1.00  0.95           N  
ATOM   3234  CA  LEU A 420       9.215   2.409  -8.130  1.00  0.95           C  
ATOM   3235  C   LEU A 420      10.490   2.251  -7.308  1.00  0.95           C  
ATOM   3236  CB  LEU A 420       9.384   1.728  -9.491  1.00  0.94           C  
ATOM   3237  O   LEU A 420      11.499   2.902  -7.588  1.00  0.94           O  
ATOM   3238  CG  LEU A 420       8.226   1.888 -10.478  1.00  0.94           C  
ATOM   3239  CD1 LEU A 420       8.632   1.384 -11.858  1.00  0.92           C  
ATOM   3240  CD2 LEU A 420       6.990   1.150  -9.976  1.00  0.91           C  
ATOM   3241  N   TRP A 421      10.448   1.350  -6.327  1.00  0.94           N  
ATOM   3242  CA  TRP A 421      11.603   1.016  -5.500  1.00  0.94           C  
ATOM   3243  C   TRP A 421      12.065  -0.413  -5.761  1.00  0.94           C  
ATOM   3244  CB  TRP A 421      11.271   1.196  -4.015  1.00  0.94           C  
ATOM   3245  O   TRP A 421      11.265  -1.350  -5.711  1.00  0.93           O  
ATOM   3246  CG  TRP A 421      11.213   2.627  -3.573  1.00  0.90           C  
ATOM   3247  CD1 TRP A 421      12.207   3.344  -2.967  1.00  0.84           C  
ATOM   3248  CD2 TRP A 421      10.098   3.515  -3.699  1.00  0.85           C  
ATOM   3249  CE2 TRP A 421      10.487   4.756  -3.148  1.00  0.85           C  
ATOM   3250  CE3 TRP A 421       8.806   3.382  -4.226  1.00  0.85           C  
ATOM   3251  NE1 TRP A 421      11.777   4.625  -2.709  1.00  0.88           N  
ATOM   3252  CH2 TRP A 421       8.372   5.701  -3.631  1.00  0.85           C  
ATOM   3253  CZ2 TRP A 421       9.630   5.858  -3.109  1.00  0.86           C  
ATOM   3254  CZ3 TRP A 421       7.954   4.480  -4.186  1.00  0.85           C  
ATOM   3255  N   SER A 422      13.378  -0.544  -5.904  1.00  0.93           N  
ATOM   3256  CA  SER A 422      14.032  -1.846  -5.980  1.00  0.93           C  
ATOM   3257  C   SER A 422      15.002  -2.047  -4.821  1.00  0.93           C  
ATOM   3258  CB  SER A 422      14.774  -1.997  -7.309  1.00  0.92           C  
ATOM   3259  O   SER A 422      15.071  -1.216  -3.912  1.00  0.91           O  
ATOM   3260  OG  SER A 422      15.978  -1.249  -7.300  1.00  0.89           O  
ATOM   3261  N   ASP A 423      15.802  -3.125  -4.851  1.00  0.91           N  
ATOM   3262  CA  ASP A 423      16.830  -3.463  -3.872  1.00  0.90           C  
ATOM   3263  C   ASP A 423      18.076  -2.601  -4.064  1.00  0.89           C  
ATOM   3264  CB  ASP A 423      17.196  -4.946  -3.968  1.00  0.88           C  
ATOM   3265  O   ASP A 423      18.931  -2.531  -3.179  1.00  0.87           O  
ATOM   3266  CG  ASP A 423      17.630  -5.360  -5.362  1.00  0.81           C  
ATOM   3267  OD1 ASP A 423      17.376  -4.610  -6.329  1.00  0.75           O  
ATOM   3268  OD2 ASP A 423      18.230  -6.449  -5.497  1.00  0.79           O  
ATOM   3269  N   GLN A 424      18.159  -1.809  -5.212  1.00  0.89           N  
ATOM   3270  CA  GLN A 424      19.423  -1.130  -5.477  1.00  0.89           C  
ATOM   3271  C   GLN A 424      19.189   0.290  -5.984  1.00  0.88           C  
ATOM   3272  CB  GLN A 424      20.254  -1.919  -6.490  1.00  0.87           C  
ATOM   3273  O   GLN A 424      20.098   1.123  -5.956  1.00  0.87           O  
ATOM   3274  CG  GLN A 424      20.691  -3.290  -5.993  1.00  0.82           C  
ATOM   3275  CD  GLN A 424      21.626  -3.994  -6.958  1.00  0.78           C  
ATOM   3276  NE2 GLN A 424      22.113  -5.166  -6.564  1.00  0.73           N  
ATOM   3277  OE1 GLN A 424      21.908  -3.490  -8.050  1.00  0.76           O  
ATOM   3278  N   ALA A 425      18.043   0.518  -6.594  1.00  0.90           N  
ATOM   3279  CA  ALA A 425      17.762   1.786  -7.264  1.00  0.90           C  
ATOM   3280  C   ALA A 425      16.272   2.112  -7.219  1.00  0.91           C  
ATOM   3281  CB  ALA A 425      18.250   1.743  -8.710  1.00  0.89           C  
ATOM   3282  O   ALA A 425      15.445   1.232  -6.965  1.00  0.90           O  
ATOM   3283  N   GLN A 426      15.954   3.343  -7.518  1.00  0.91           N  
ATOM   3284  CA  GLN A 426      14.596   3.853  -7.679  1.00  0.91           C  
ATOM   3285  C   GLN A 426      14.351   4.322  -9.110  1.00  0.91           C  
ATOM   3286  CB  GLN A 426      14.333   4.998  -6.699  1.00  0.89           C  
ATOM   3287  O   GLN A 426      15.223   4.939  -9.725  1.00  0.90           O  
ATOM   3288  CG  GLN A 426      14.475   4.600  -5.236  1.00  0.83           C  
ATOM   3289  CD  GLN A 426      14.952   5.743  -4.360  1.00  0.79           C  
ATOM   3290  NE2 GLN A 426      15.377   5.421  -3.144  1.00  0.73           N  
ATOM   3291  OE1 GLN A 426      14.939   6.907  -4.775  1.00  0.78           O  
ATOM   3292  N   PHE A 427      13.179   4.062  -9.533  1.00  0.91           N  
ATOM   3293  CA  PHE A 427      12.765   4.390 -10.892  1.00  0.91           C  
ATOM   3294  C   PHE A 427      11.468   5.190 -10.884  1.00  0.91           C  
ATOM   3295  CB  PHE A 427      12.592   3.116 -11.725  1.00  0.91           C  
ATOM   3296  O   PHE A 427      10.716   5.155  -9.908  1.00  0.90           O  
ATOM   3297  CG  PHE A 427      13.818   2.246 -11.766  1.00  0.91           C  
ATOM   3298  CD1 PHE A 427      14.755   2.388 -12.783  1.00  0.90           C  
ATOM   3299  CD2 PHE A 427      14.035   1.285 -10.788  1.00  0.90           C  
ATOM   3300  CE1 PHE A 427      15.891   1.584 -12.824  1.00  0.89           C  
ATOM   3301  CE2 PHE A 427      15.169   0.477 -10.822  1.00  0.90           C  
ATOM   3302  CZ  PHE A 427      16.095   0.628 -11.841  1.00  0.89           C  
ATOM   3303  N   THR A 428      11.174   5.833 -11.939  1.00  0.91           N  
ATOM   3304  CA  THR A 428       9.901   6.486 -12.220  1.00  0.91           C  
ATOM   3305  C   THR A 428       9.317   5.990 -13.540  1.00  0.91           C  
ATOM   3306  CB  THR A 428      10.057   8.017 -12.267  1.00  0.89           C  
ATOM   3307  O   THR A 428       9.996   6.007 -14.569  1.00  0.91           O  
ATOM   3308  CG2 THR A 428       8.717   8.699 -12.528  1.00  0.79           C  
ATOM   3309  OG1 THR A 428      10.578   8.478 -11.014  1.00  0.82           O  
ATOM   3310  N   LEU A 429       8.107   5.486 -13.484  1.00  0.93           N  
ATOM   3311  CA  LEU A 429       7.325   5.264 -14.695  1.00  0.93           C  
ATOM   3312  C   LEU A 429       6.685   6.562 -15.174  1.00  0.92           C  
ATOM   3313  CB  LEU A 429       6.244   4.208 -14.450  1.00  0.93           C  
ATOM   3314  O   LEU A 429       5.788   7.096 -14.519  1.00  0.91           O  
ATOM   3315  CG  LEU A 429       5.370   3.841 -15.650  1.00  0.93           C  
ATOM   3316  CD1 LEU A 429       6.183   3.067 -16.681  1.00  0.92           C  
ATOM   3317  CD2 LEU A 429       4.157   3.033 -15.201  1.00  0.92           C  
ATOM   3318  N   THR A 430       7.142   7.049 -16.330  1.00  0.89           N  
ATOM   3319  CA  THR A 430       6.651   8.255 -16.987  1.00  0.88           C  
ATOM   3320  C   THR A 430       5.994   7.914 -18.322  1.00  0.88           C  
ATOM   3321  CB  THR A 430       7.787   9.269 -17.215  1.00  0.87           C  
ATOM   3322  O   THR A 430       6.158   6.805 -18.835  1.00  0.87           O  
ATOM   3323  CG2 THR A 430       8.429   9.682 -15.894  1.00  0.83           C  
ATOM   3324  OG1 THR A 430       8.786   8.678 -18.055  1.00  0.81           O  
ATOM   3325  N   SER A 431       5.192   8.809 -18.804  1.00  0.91           N  
ATOM   3326  CA  SER A 431       4.663   8.746 -20.163  1.00  0.90           C  
ATOM   3327  C   SER A 431       4.400  10.141 -20.719  1.00  0.88           C  
ATOM   3328  CB  SER A 431       3.375   7.923 -20.200  1.00  0.89           C  
ATOM   3329  O   SER A 431       3.809  10.984 -20.041  1.00  0.85           O  
ATOM   3330  OG  SER A 431       2.370   8.525 -19.402  1.00  0.85           O  
ATOM   3331  N   SER A 432       4.836  10.352 -21.886  1.00  0.85           N  
ATOM   3332  CA  SER A 432       4.404  11.525 -22.639  1.00  0.84           C  
ATOM   3333  C   SER A 432       2.954  11.389 -23.091  1.00  0.83           C  
ATOM   3334  CB  SER A 432       5.307  11.746 -23.853  1.00  0.82           C  
ATOM   3335  O   SER A 432       2.655  10.633 -24.017  1.00  0.80           O  
ATOM   3336  OG  SER A 432       5.330  10.594 -24.678  1.00  0.82           O  
ATOM   3337  N   GLY A 433       1.973  11.923 -22.424  1.00  0.89           N  
ATOM   3338  CA  GLY A 433       0.547  11.855 -22.701  1.00  0.90           C  
ATOM   3339  C   GLY A 433      -0.132  10.669 -22.042  1.00  0.91           C  
ATOM   3340  O   GLY A 433      -0.018  10.476 -20.830  1.00  0.90           O  
ATOM   3341  N   VAL A 434      -0.892   9.835 -22.833  1.00  0.93           N  
ATOM   3342  CA  VAL A 434      -1.588   8.650 -22.343  1.00  0.94           C  
ATOM   3343  C   VAL A 434      -0.576   7.551 -22.024  1.00  0.95           C  
ATOM   3344  CB  VAL A 434      -2.626   8.138 -23.365  1.00  0.93           C  
ATOM   3345  O   VAL A 434       0.279   7.227 -22.852  1.00  0.95           O  
ATOM   3346  CG1 VAL A 434      -3.345   6.900 -22.831  1.00  0.89           C  
ATOM   3347  CG2 VAL A 434      -3.630   9.239 -23.702  1.00  0.89           C  
ATOM   3348  N   LEU A 435      -0.643   7.001 -20.870  1.00  0.96           N  
ATOM   3349  CA  LEU A 435       0.164   5.854 -20.466  1.00  0.96           C  
ATOM   3350  C   LEU A 435      -0.279   4.593 -21.201  1.00  0.96           C  
ATOM   3351  CB  LEU A 435       0.068   5.638 -18.954  1.00  0.96           C  
ATOM   3352  O   LEU A 435      -1.315   4.010 -20.874  1.00  0.96           O  
ATOM   3353  CG  LEU A 435       0.894   4.484 -18.381  1.00  0.95           C  
ATOM   3354  CD1 LEU A 435       2.383   4.751 -18.574  1.00  0.94           C  
ATOM   3355  CD2 LEU A 435       0.570   4.276 -16.905  1.00  0.94           C  
ATOM   3356  N   SER A 436       0.567   4.166 -22.144  1.00  0.96           N  
ATOM   3357  CA  SER A 436       0.329   2.995 -22.982  1.00  0.96           C  
ATOM   3358  C   SER A 436       1.569   2.111 -23.061  1.00  0.96           C  
ATOM   3359  CB  SER A 436      -0.095   3.419 -24.388  1.00  0.95           C  
ATOM   3360  O   SER A 436       2.650   2.507 -22.618  1.00  0.96           O  
ATOM   3361  OG  SER A 436       1.016   3.896 -25.127  1.00  0.91           O  
ATOM   3362  N   ALA A 437       1.474   0.972 -23.677  1.00  0.95           N  
ATOM   3363  CA  ALA A 437       2.573   0.025 -23.851  1.00  0.95           C  
ATOM   3364  C   ALA A 437       3.666   0.610 -24.740  1.00  0.94           C  
ATOM   3365  CB  ALA A 437       2.057  -1.286 -24.438  1.00  0.94           C  
ATOM   3366  O   ALA A 437       4.831   0.219 -24.642  1.00  0.93           O  
ATOM   3367  N   LYS A 438       3.344   1.649 -25.530  1.00  0.94           N  
ATOM   3368  CA  LYS A 438       4.269   2.279 -26.467  1.00  0.94           C  
ATOM   3369  C   LYS A 438       4.988   3.459 -25.820  1.00  0.93           C  
ATOM   3370  CB  LYS A 438       3.530   2.741 -27.723  1.00  0.93           C  
ATOM   3371  O   LYS A 438       6.084   3.834 -26.244  1.00  0.93           O  
ATOM   3372  CG  LYS A 438       2.909   1.608 -28.528  1.00  0.90           C  
ATOM   3373  CD  LYS A 438       2.143   2.135 -29.735  1.00  0.88           C  
ATOM   3374  CE  LYS A 438       1.484   1.006 -30.516  1.00  0.85           C  
ATOM   3375  NZ  LYS A 438       0.624   1.525 -31.621  1.00  0.85           N  
ATOM   3376  N   THR A 439       4.317   4.080 -24.843  1.00  0.94           N  
ATOM   3377  CA  THR A 439       4.773   5.364 -24.320  1.00  0.94           C  
ATOM   3378  C   THR A 439       5.335   5.204 -22.911  1.00  0.94           C  
ATOM   3379  CB  THR A 439       3.632   6.399 -24.307  1.00  0.94           C  
ATOM   3380  O   THR A 439       5.936   6.134 -22.368  1.00  0.93           O  
ATOM   3381  CG2 THR A 439       3.142   6.695 -25.721  1.00  0.91           C  
ATOM   3382  OG1 THR A 439       2.541   5.888 -23.532  1.00  0.92           O  
ATOM   3383  N   ALA A 440       5.162   4.053 -22.307  1.00  0.94           N  
ATOM   3384  CA  ALA A 440       5.667   3.773 -20.965  1.00  0.94           C  
ATOM   3385  C   ALA A 440       7.192   3.722 -20.952  1.00  0.94           C  
ATOM   3386  CB  ALA A 440       5.088   2.461 -20.441  1.00  0.94           C  
ATOM   3387  O   ALA A 440       7.798   2.917 -21.664  1.00  0.92           O  
ATOM   3388  N   GLN A 441       7.806   4.607 -20.192  1.00  0.91           N  
ATOM   3389  CA  GLN A 441       9.250   4.657 -19.990  1.00  0.91           C  
ATOM   3390  C   GLN A 441       9.603   4.554 -18.508  1.00  0.92           C  
ATOM   3391  CB  GLN A 441       9.832   5.943 -20.579  1.00  0.89           C  
ATOM   3392  O   GLN A 441       8.945   5.166 -17.664  1.00  0.91           O  
ATOM   3393  CG  GLN A 441       9.656   6.062 -22.087  1.00  0.81           C  
ATOM   3394  CD  GLN A 441      10.218   7.357 -22.643  1.00  0.78           C  
ATOM   3395  NE2 GLN A 441      10.295   7.451 -23.966  1.00  0.72           N  
ATOM   3396  OE1 GLN A 441      10.580   8.267 -21.889  1.00  0.77           O  
ATOM   3397  N   LEU A 442      10.593   3.793 -18.205  1.00  0.91           N  
ATOM   3398  CA  LEU A 442      11.133   3.640 -16.858  1.00  0.91           C  
ATOM   3399  C   LEU A 442      12.475   4.351 -16.726  1.00  0.90           C  
ATOM   3400  CB  LEU A 442      11.290   2.157 -16.509  1.00  0.89           C  
ATOM   3401  O   LEU A 442      13.499   3.845 -17.191  1.00  0.88           O  
ATOM   3402  CG  LEU A 442       9.997   1.357 -16.348  1.00  0.85           C  
ATOM   3403  CD1 LEU A 442      10.307  -0.130 -16.216  1.00  0.79           C  
ATOM   3404  CD2 LEU A 442       9.208   1.854 -15.141  1.00  0.79           C  
ATOM   3405  N   ASP A 443      12.487   5.466 -16.039  1.00  0.88           N  
ATOM   3406  CA  ASP A 443      13.677   6.289 -15.847  1.00  0.88           C  
ATOM   3407  C   ASP A 443      14.292   6.052 -14.470  1.00  0.88           C  
ATOM   3408  CB  ASP A 443      13.339   7.771 -16.024  1.00  0.87           C  
ATOM   3409  O   ASP A 443      13.591   6.091 -13.456  1.00  0.88           O  
ATOM   3410  CG  ASP A 443      12.889   8.112 -17.434  1.00  0.85           C  
ATOM   3411  OD1 ASP A 443      13.555   7.692 -18.405  1.00  0.84           O  
ATOM   3412  OD2 ASP A 443      11.862   8.810 -17.575  1.00  0.84           O  
ATOM   3413  N   LEU A 444      15.584   5.831 -14.456  1.00  0.88           N  
ATOM   3414  CA  LEU A 444      16.325   5.799 -13.200  1.00  0.88           C  
ATOM   3415  C   LEU A 444      16.307   7.166 -12.524  1.00  0.87           C  
ATOM   3416  CB  LEU A 444      17.770   5.356 -13.441  1.00  0.87           C  
ATOM   3417  O   LEU A 444      16.692   8.169 -13.130  1.00  0.86           O  
ATOM   3418  CG  LEU A 444      18.677   5.302 -12.211  1.00  0.86           C  
ATOM   3419  CD1 LEU A 444      18.233   4.184 -11.274  1.00  0.85           C  
ATOM   3420  CD2 LEU A 444      20.132   5.111 -12.627  1.00  0.85           C  
ATOM   3421  N   THR A 445      15.932   7.185 -11.219  1.00  0.87           N  
ATOM   3422  CA  THR A 445      15.824   8.430 -10.467  1.00  0.87           C  
ATOM   3423  C   THR A 445      16.965   8.555  -9.462  1.00  0.86           C  
ATOM   3424  CB  THR A 445      14.475   8.522  -9.729  1.00  0.85           C  
ATOM   3425  O   THR A 445      17.738   9.515  -9.508  1.00  0.84           O  
ATOM   3426  CG2 THR A 445      13.320   8.674 -10.713  1.00  0.75           C  
ATOM   3427  OG1 THR A 445      14.277   7.332  -8.957  1.00  0.77           O  
ATOM   3428  N   THR A 446      17.139   7.579  -8.550  1.00  0.87           N  
ATOM   3429  CA  THR A 446      18.186   7.594  -7.534  1.00  0.87           C  
ATOM   3430  C   THR A 446      18.734   6.189  -7.302  1.00  0.87           C  
ATOM   3431  CB  THR A 446      17.665   8.171  -6.204  1.00  0.85           C  
ATOM   3432  O   THR A 446      18.078   5.199  -7.630  1.00  0.86           O  
ATOM   3433  CG2 THR A 446      16.932   9.490  -6.427  1.00  0.76           C  
ATOM   3434  OG1 THR A 446      16.766   7.233  -5.602  1.00  0.79           O  
ATOM   3435  N   GLU A 447      19.878   6.068  -6.684  1.00  0.86           N  
ATOM   3436  CA  GLU A 447      20.530   4.796  -6.386  1.00  0.86           C  
ATOM   3437  C   GLU A 447      20.483   4.488  -4.892  1.00  0.86           C  
ATOM   3438  CB  GLU A 447      21.980   4.807  -6.876  1.00  0.84           C  
ATOM   3439  O   GLU A 447      21.524   4.299  -4.259  1.00  0.83           O  
ATOM   3440  CG  GLU A 447      22.119   4.952  -8.384  1.00  0.82           C  
ATOM   3441  CD  GLU A 447      23.541   4.742  -8.879  1.00  0.80           C  
ATOM   3442  OE1 GLU A 447      24.489   4.863  -8.070  1.00  0.79           O  
ATOM   3443  OE2 GLU A 447      23.709   4.455 -10.085  1.00  0.77           O  
ATOM   3444  N   PHE A 448      19.335   4.500  -4.321  1.00  0.88           N  
ATOM   3445  CA  PHE A 448      19.139   4.118  -2.927  1.00  0.88           C  
ATOM   3446  C   PHE A 448      18.379   2.800  -2.829  1.00  0.89           C  
ATOM   3447  CB  PHE A 448      18.387   5.216  -2.168  1.00  0.87           C  
ATOM   3448  O   PHE A 448      17.418   2.575  -3.566  1.00  0.87           O  
ATOM   3449  CG  PHE A 448      19.170   6.491  -2.011  1.00  0.85           C  
ATOM   3450  CD1 PHE A 448      20.375   6.502  -1.319  1.00  0.82           C  
ATOM   3451  CD2 PHE A 448      18.701   7.679  -2.555  1.00  0.83           C  
ATOM   3452  CE1 PHE A 448      21.102   7.681  -1.172  1.00  0.82           C  
ATOM   3453  CE2 PHE A 448      19.422   8.861  -2.412  1.00  0.83           C  
ATOM   3454  CZ  PHE A 448      20.622   8.860  -1.719  1.00  0.79           C  
ATOM   3455  N   ASP A 449      18.776   2.017  -1.891  1.00  0.88           N  
ATOM   3456  CA  ASP A 449      18.080   0.785  -1.533  1.00  0.88           C  
ATOM   3457  C   ASP A 449      16.845   1.078  -0.685  1.00  0.89           C  
ATOM   3458  CB  ASP A 449      19.019  -0.164  -0.786  1.00  0.85           C  
ATOM   3459  O   ASP A 449      16.738   2.148  -0.083  1.00  0.88           O  
ATOM   3460  CG  ASP A 449      19.608   0.453   0.470  1.00  0.74           C  
ATOM   3461  OD1 ASP A 449      19.565   1.693   0.619  1.00  0.67           O  
ATOM   3462  OD2 ASP A 449      20.124  -0.308   1.318  1.00  0.73           O  
ATOM   3463  N   VAL A 450      15.871   0.169  -0.669  1.00  0.93           N  
ATOM   3464  CA  VAL A 450      14.693   0.232   0.190  1.00  0.93           C  
ATOM   3465  C   VAL A 450      14.605  -1.033   1.040  1.00  0.93           C  
ATOM   3466  CB  VAL A 450      13.399   0.412  -0.634  1.00  0.92           C  
ATOM   3467  O   VAL A 450      14.942  -2.125   0.577  1.00  0.92           O  
ATOM   3468  CG1 VAL A 450      13.079  -0.857  -1.422  1.00  0.85           C  
ATOM   3469  CG2 VAL A 450      12.233   0.786   0.279  1.00  0.84           C  
ATOM   3470  N   LEU A 451      14.151  -0.909   2.220  1.00  0.93           N  
ATOM   3471  CA  LEU A 451      13.879  -2.074   3.055  1.00  0.93           C  
ATOM   3472  C   LEU A 451      12.621  -2.797   2.587  1.00  0.93           C  
ATOM   3473  CB  LEU A 451      13.729  -1.660   4.521  1.00  0.91           C  
ATOM   3474  O   LEU A 451      11.567  -2.176   2.426  1.00  0.91           O  
ATOM   3475  CG  LEU A 451      15.012  -1.247   5.244  1.00  0.85           C  
ATOM   3476  CD1 LEU A 451      14.702  -0.835   6.680  1.00  0.77           C  
ATOM   3477  CD2 LEU A 451      16.030  -2.381   5.216  1.00  0.77           C  
ATOM   3478  N   ASP A 452      12.672  -4.110   2.603  1.00  0.91           N  
ATOM   3479  CA  ASP A 452      11.610  -4.949   2.057  1.00  0.92           C  
ATOM   3480  C   ASP A 452      10.402  -4.984   2.991  1.00  0.92           C  
ATOM   3481  CB  ASP A 452      12.122  -6.369   1.807  1.00  0.90           C  
ATOM   3482  O   ASP A 452       9.273  -5.199   2.546  1.00  0.90           O  
ATOM   3483  CG  ASP A 452      11.178  -7.200   0.956  1.00  0.83           C  
ATOM   3484  OD1 ASP A 452      10.591  -6.660  -0.007  1.00  0.79           O  
ATOM   3485  OD2 ASP A 452      11.017  -8.403   1.253  1.00  0.83           O  
ATOM   3486  N   ALA A 453      10.506  -4.664   4.227  1.00  0.92           N  
ATOM   3487  CA  ALA A 453       9.444  -4.763   5.225  1.00  0.92           C  
ATOM   3488  C   ALA A 453       8.693  -3.441   5.360  1.00  0.92           C  
ATOM   3489  CB  ALA A 453      10.021  -5.183   6.575  1.00  0.91           C  
ATOM   3490  O   ALA A 453       7.560  -3.411   5.846  1.00  0.91           O  
ATOM   3491  N   ALA A 454       9.253  -2.373   4.909  1.00  0.95           N  
ATOM   3492  CA  ALA A 454       8.684  -1.043   5.112  1.00  0.95           C  
ATOM   3493  C   ALA A 454       8.268  -0.416   3.785  1.00  0.95           C  
ATOM   3494  CB  ALA A 454       9.682  -0.141   5.834  1.00  0.94           C  
ATOM   3495  O   ALA A 454       9.112   0.075   3.032  1.00  0.95           O  
ATOM   3496  N   ARG A 455       6.976  -0.326   3.522  1.00  0.97           N  
ATOM   3497  CA  ARG A 455       6.448   0.333   2.332  1.00  0.97           C  
ATOM   3498  C   ARG A 455       6.728   1.832   2.367  1.00  0.97           C  
ATOM   3499  CB  ARG A 455       4.944   0.084   2.201  1.00  0.96           C  
ATOM   3500  O   ARG A 455       6.442   2.499   3.363  1.00  0.97           O  
ATOM   3501  CG  ARG A 455       4.332   0.658   0.934  1.00  0.92           C  
ATOM   3502  CD  ARG A 455       2.895   0.194   0.740  1.00  0.89           C  
ATOM   3503  NE  ARG A 455       2.388   0.546  -0.583  1.00  0.87           N  
ATOM   3504  NH1 ARG A 455       1.003  -1.294  -0.769  1.00  0.81           N  
ATOM   3505  NH2 ARG A 455       1.109   0.243  -2.466  1.00  0.77           N  
ATOM   3506  CZ  ARG A 455       1.501  -0.169  -1.270  1.00  0.84           C  
ATOM   3507  N   PRO A 456       7.264   2.408   1.255  1.00  0.97           N  
ATOM   3508  CA  PRO A 456       7.393   3.862   1.141  1.00  0.97           C  
ATOM   3509  C   PRO A 456       6.056   4.586   1.287  1.00  0.97           C  
ATOM   3510  CB  PRO A 456       7.969   4.057  -0.263  1.00  0.96           C  
ATOM   3511  O   PRO A 456       5.030   4.097   0.808  1.00  0.96           O  
ATOM   3512  CG  PRO A 456       8.706   2.789  -0.553  1.00  0.96           C  
ATOM   3513  CD  PRO A 456       7.931   1.643   0.029  1.00  0.95           C  
ATOM   3514  N   TYR A 457       6.050   5.705   1.914  1.00  0.97           N  
ATOM   3515  CA  TYR A 457       4.837   6.427   2.281  1.00  0.97           C  
ATOM   3516  C   TYR A 457       4.865   7.851   1.739  1.00  0.96           C  
ATOM   3517  CB  TYR A 457       4.666   6.451   3.803  1.00  0.96           C  
ATOM   3518  O   TYR A 457       5.770   8.626   2.058  1.00  0.96           O  
ATOM   3519  CG  TYR A 457       3.340   7.013   4.255  1.00  0.96           C  
ATOM   3520  CD1 TYR A 457       2.186   6.233   4.230  1.00  0.94           C  
ATOM   3521  CD2 TYR A 457       3.238   8.324   4.707  1.00  0.94           C  
ATOM   3522  CE1 TYR A 457       0.961   6.747   4.644  1.00  0.93           C  
ATOM   3523  CE2 TYR A 457       2.019   8.849   5.123  1.00  0.93           C  
ATOM   3524  OH  TYR A 457      -0.322   8.568   5.500  1.00  0.91           O  
ATOM   3525  CZ  TYR A 457       0.888   8.054   5.089  1.00  0.93           C  
ATOM   3526  N   GLY A 458       3.897   8.213   0.963  1.00  0.95           N  
ATOM   3527  CA  GLY A 458       3.722   9.555   0.433  1.00  0.95           C  
ATOM   3528  C   GLY A 458       3.092  10.512   1.427  1.00  0.95           C  
ATOM   3529  O   GLY A 458       1.995  10.260   1.930  1.00  0.94           O  
ATOM   3530  N   LEU A 459       3.804  11.579   1.614  1.00  0.94           N  
ATOM   3531  CA  LEU A 459       3.336  12.597   2.548  1.00  0.94           C  
ATOM   3532  C   LEU A 459       3.767  13.988   2.097  1.00  0.93           C  
ATOM   3533  CB  LEU A 459       3.867  12.316   3.956  1.00  0.94           C  
ATOM   3534  O   LEU A 459       4.960  14.246   1.921  1.00  0.92           O  
ATOM   3535  CG  LEU A 459       3.405  13.272   5.058  1.00  0.92           C  
ATOM   3536  CD1 LEU A 459       1.910  13.109   5.307  1.00  0.90           C  
ATOM   3537  CD2 LEU A 459       4.196  13.032   6.340  1.00  0.90           C  
ATOM   3538  N   GLY A 460       2.744  14.876   1.953  1.00  0.90           N  
ATOM   3539  CA  GLY A 460       2.974  16.241   1.508  1.00  0.89           C  
ATOM   3540  C   GLY A 460       3.653  16.320   0.153  1.00  0.89           C  
ATOM   3541  O   GLY A 460       3.102  15.862  -0.850  1.00  0.85           O  
ATOM   3542  N   ARG A 461       4.927  16.790   0.158  1.00  0.88           N  
ATOM   3543  CA  ARG A 461       5.669  17.005  -1.080  1.00  0.88           C  
ATOM   3544  C   ARG A 461       6.699  15.903  -1.300  1.00  0.88           C  
ATOM   3545  CB  ARG A 461       6.358  18.371  -1.064  1.00  0.86           C  
ATOM   3546  O   ARG A 461       7.557  16.014  -2.179  1.00  0.87           O  
ATOM   3547  CG  ARG A 461       5.394  19.547  -1.052  1.00  0.82           C  
ATOM   3548  CD  ARG A 461       6.127  20.878  -1.144  1.00  0.80           C  
ATOM   3549  NE  ARG A 461       5.199  22.005  -1.161  1.00  0.75           N  
ATOM   3550  NH1 ARG A 461       6.829  23.610  -1.487  1.00  0.68           N  
ATOM   3551  NH2 ARG A 461       4.626  24.223  -1.322  1.00  0.65           N  
ATOM   3552  CZ  ARG A 461       5.553  23.277  -1.323  1.00  0.75           C  
ATOM   3553  N   GLY A 462       6.740  14.954  -0.557  1.00  0.91           N  
ATOM   3554  CA  GLY A 462       7.754  13.918  -0.665  1.00  0.92           C  
ATOM   3555  C   GLY A 462       7.223  12.529  -0.360  1.00  0.92           C  
ATOM   3556  O   GLY A 462       6.136  12.384   0.202  1.00  0.92           O  
ATOM   3557  N   VAL A 463       7.976  11.509  -0.714  1.00  0.94           N  
ATOM   3558  CA  VAL A 463       7.780  10.112  -0.340  1.00  0.95           C  
ATOM   3559  C   VAL A 463       8.904   9.664   0.592  1.00  0.95           C  
ATOM   3560  CB  VAL A 463       7.720   9.194  -1.581  1.00  0.94           C  
ATOM   3561  O   VAL A 463      10.083   9.754   0.241  1.00  0.95           O  
ATOM   3562  CG1 VAL A 463       7.415   7.754  -1.174  1.00  0.93           C  
ATOM   3563  CG2 VAL A 463       6.675   9.705  -2.571  1.00  0.93           C  
ATOM   3564  N   TYR A 464       8.552   9.196   1.764  1.00  0.95           N  
ATOM   3565  CA  TYR A 464       9.473   8.737   2.798  1.00  0.96           C  
ATOM   3566  C   TYR A 464       9.646   7.224   2.743  1.00  0.96           C  
ATOM   3567  CB  TYR A 464       8.975   9.156   4.185  1.00  0.96           C  
ATOM   3568  O   TYR A 464       8.665   6.485   2.632  1.00  0.96           O  
ATOM   3569  CG  TYR A 464       8.931  10.651   4.388  1.00  0.95           C  
ATOM   3570  CD1 TYR A 464       9.999  11.326   4.974  1.00  0.94           C  
ATOM   3571  CD2 TYR A 464       7.820  11.391   3.996  1.00  0.94           C  
ATOM   3572  CE1 TYR A 464       9.962  12.703   5.165  1.00  0.94           C  
ATOM   3573  CE2 TYR A 464       7.772  12.769   4.182  1.00  0.94           C  
ATOM   3574  OH  TYR A 464       8.804  14.778   4.953  1.00  0.91           O  
ATOM   3575  CZ  TYR A 464       8.846  13.415   4.766  1.00  0.93           C  
ATOM   3576  N   PHE A 465      10.933   6.797   2.831  1.00  0.96           N  
ATOM   3577  CA  PHE A 465      11.211   5.366   2.790  1.00  0.96           C  
ATOM   3578  C   PHE A 465      12.419   5.025   3.654  1.00  0.96           C  
ATOM   3579  CB  PHE A 465      11.450   4.905   1.349  1.00  0.96           C  
ATOM   3580  O   PHE A 465      13.276   5.877   3.898  1.00  0.95           O  
ATOM   3581  CG  PHE A 465      12.636   5.557   0.691  1.00  0.95           C  
ATOM   3582  CD1 PHE A 465      12.522   6.812   0.106  1.00  0.93           C  
ATOM   3583  CD2 PHE A 465      13.867   4.914   0.658  1.00  0.93           C  
ATOM   3584  CE1 PHE A 465      13.618   7.418  -0.503  1.00  0.92           C  
ATOM   3585  CE2 PHE A 465      14.967   5.513   0.051  1.00  0.92           C  
ATOM   3586  CZ  PHE A 465      14.840   6.764  -0.530  1.00  0.92           C  
ATOM   3587  N   ALA A 466      12.453   3.790   4.156  1.00  0.96           N  
ATOM   3588  CA  ALA A 466      13.521   3.264   5.003  1.00  0.96           C  
ATOM   3589  C   ALA A 466      14.592   2.569   4.167  1.00  0.96           C  
ATOM   3590  CB  ALA A 466      12.951   2.301   6.041  1.00  0.96           C  
ATOM   3591  O   ALA A 466      14.279   1.732   3.317  1.00  0.95           O  
ATOM   3592  N   ALA A 467      15.885   2.827   4.433  1.00  0.94           N  
ATOM   3593  CA  ALA A 467      17.032   2.177   3.805  1.00  0.94           C  
ATOM   3594  C   ALA A 467      17.927   1.516   4.849  1.00  0.94           C  
ATOM   3595  CB  ALA A 467      17.832   3.186   2.984  1.00  0.93           C  
ATOM   3596  O   ALA A 467      18.090   2.036   5.955  1.00  0.93           O  
ATOM   3597  N   PRO A 468      18.495   0.400   4.539  1.00  0.92           N  
ATOM   3598  CA  PRO A 468      19.384  -0.264   5.495  1.00  0.92           C  
ATOM   3599  C   PRO A 468      20.683   0.506   5.727  1.00  0.91           C  
ATOM   3600  CB  PRO A 468      19.662  -1.618   4.837  1.00  0.90           C  
ATOM   3601  O   PRO A 468      21.252   1.061   4.783  1.00  0.90           O  
ATOM   3602  CG  PRO A 468      19.586  -1.351   3.368  1.00  0.86           C  
ATOM   3603  CD  PRO A 468      18.559  -0.282   3.130  1.00  0.86           C  
ATOM   3604  N   ARG A 469      21.112   0.487   6.970  1.00  0.92           N  
ATOM   3605  CA  ARG A 469      22.381   1.074   7.385  1.00  0.92           C  
ATOM   3606  C   ARG A 469      22.998   0.288   8.538  1.00  0.91           C  
ATOM   3607  CB  ARG A 469      22.191   2.537   7.791  1.00  0.91           C  
ATOM   3608  O   ARG A 469      22.841   0.659   9.703  1.00  0.89           O  
ATOM   3609  CG  ARG A 469      23.489   3.265   8.100  1.00  0.87           C  
ATOM   3610  CD  ARG A 469      23.248   4.729   8.438  1.00  0.84           C  
ATOM   3611  NE  ARG A 469      24.500   5.441   8.678  1.00  0.83           N  
ATOM   3612  NH1 ARG A 469      23.517   7.518   8.910  1.00  0.78           N  
ATOM   3613  NH2 ARG A 469      25.790   7.293   9.103  1.00  0.76           N  
ATOM   3614  CZ  ARG A 469      24.599   6.749   8.897  1.00  0.80           C  
ATOM   3615  N   ALA A 470      23.771  -0.692   8.253  1.00  0.91           N  
ATOM   3616  CA  ALA A 470      24.446  -1.620   9.158  1.00  0.91           C  
ATOM   3617  C   ALA A 470      23.503  -2.096  10.259  1.00  0.91           C  
ATOM   3618  CB  ALA A 470      25.682  -0.964   9.767  1.00  0.89           C  
ATOM   3619  O   ALA A 470      22.628  -2.931  10.017  1.00  0.87           O  
ATOM   3620  N   ARG A 471      23.560  -1.569  11.497  1.00  0.94           N  
ATOM   3621  CA  ARG A 471      22.743  -1.963  12.641  1.00  0.94           C  
ATOM   3622  C   ARG A 471      21.552  -1.026  12.811  1.00  0.94           C  
ATOM   3623  CB  ARG A 471      23.582  -1.980  13.920  1.00  0.92           C  
ATOM   3624  O   ARG A 471      20.689  -1.259  13.660  1.00  0.93           O  
ATOM   3625  CG  ARG A 471      24.667  -3.046  13.931  1.00  0.87           C  
ATOM   3626  CD  ARG A 471      25.427  -3.064  15.250  1.00  0.84           C  
ATOM   3627  NE  ARG A 471      26.530  -4.020  15.224  1.00  0.83           N  
ATOM   3628  NH1 ARG A 471      27.214  -3.604  17.391  1.00  0.78           N  
ATOM   3629  NH2 ARG A 471      28.324  -5.147  16.109  1.00  0.74           N  
ATOM   3630  CZ  ARG A 471      27.354  -4.255  16.242  1.00  0.78           C  
ATOM   3631  N   PHE A 472      21.515   0.010  12.086  1.00  0.95           N  
ATOM   3632  CA  PHE A 472      20.497   1.053  12.133  1.00  0.96           C  
ATOM   3633  C   PHE A 472      19.833   1.223  10.772  1.00  0.95           C  
ATOM   3634  CB  PHE A 472      21.107   2.382  12.590  1.00  0.95           C  
ATOM   3635  O   PHE A 472      20.212   0.562   9.803  1.00  0.94           O  
ATOM   3636  CG  PHE A 472      21.777   2.311  13.936  1.00  0.94           C  
ATOM   3637  CD1 PHE A 472      21.027   2.350  15.104  1.00  0.92           C  
ATOM   3638  CD2 PHE A 472      23.159   2.206  14.032  1.00  0.92           C  
ATOM   3639  CE1 PHE A 472      21.644   2.285  16.351  1.00  0.92           C  
ATOM   3640  CE2 PHE A 472      23.783   2.141  15.274  1.00  0.92           C  
ATOM   3641  CZ  PHE A 472      23.024   2.182  16.433  1.00  0.91           C  
ATOM   3642  N   CYS A 473      18.882   2.044  10.724  1.00  0.95           N  
ATOM   3643  CA  CYS A 473      18.156   2.408   9.512  1.00  0.95           C  
ATOM   3644  C   CYS A 473      18.296   3.897   9.219  1.00  0.95           C  
ATOM   3645  CB  CYS A 473      16.678   2.040   9.642  1.00  0.93           C  
ATOM   3646  O   CYS A 473      18.341   4.714  10.140  1.00  0.94           O  
ATOM   3647  SG  CYS A 473      15.719   2.342   8.141  1.00  0.68           S  
ATOM   3648  N   SER A 474      18.356   4.207   7.947  1.00  0.95           N  
ATOM   3649  CA  SER A 474      18.184   5.580   7.484  1.00  0.95           C  
ATOM   3650  C   SER A 474      16.787   5.802   6.916  1.00  0.95           C  
ATOM   3651  CB  SER A 474      19.234   5.926   6.427  1.00  0.94           C  
ATOM   3652  O   SER A 474      16.262   4.951   6.195  1.00  0.95           O  
ATOM   3653  OG  SER A 474      19.091   5.096   5.287  1.00  0.77           O  
ATOM   3654  N   ILE A 475      16.194   6.922   7.250  1.00  0.96           N  
ATOM   3655  CA  ILE A 475      14.965   7.376   6.610  1.00  0.96           C  
ATOM   3656  C   ILE A 475      15.290   8.438   5.563  1.00  0.95           C  
ATOM   3657  CB  ILE A 475      13.961   7.933   7.644  1.00  0.96           C  
ATOM   3658  O   ILE A 475      15.896   9.465   5.879  1.00  0.95           O  
ATOM   3659  CG1 ILE A 475      13.670   6.884   8.724  1.00  0.95           C  
ATOM   3660  CG2 ILE A 475      12.670   8.383   6.956  1.00  0.95           C  
ATOM   3661  CD1 ILE A 475      13.124   5.571   8.180  1.00  0.94           C  
ATOM   3662  N   LYS A 476      14.903   8.151   4.385  1.00  0.94           N  
ATOM   3663  CA  LYS A 476      15.135   9.028   3.240  1.00  0.94           C  
ATOM   3664  C   LYS A 476      13.826   9.626   2.732  1.00  0.94           C  
ATOM   3665  CB  LYS A 476      15.835   8.267   2.114  1.00  0.94           C  
ATOM   3666  O   LYS A 476      12.754   9.053   2.939  1.00  0.94           O  
ATOM   3667  CG  LYS A 476      17.196   7.705   2.499  1.00  0.89           C  
ATOM   3668  CD  LYS A 476      17.907   7.090   1.301  1.00  0.85           C  
ATOM   3669  CE  LYS A 476      19.274   6.540   1.682  1.00  0.80           C  
ATOM   3670  NZ  LYS A 476      20.353   7.553   1.486  1.00  0.73           N  
ATOM   3671  N   ARG A 477      13.908  10.742   2.099  1.00  0.94           N  
ATOM   3672  CA  ARG A 477      12.819  11.474   1.460  1.00  0.93           C  
ATOM   3673  C   ARG A 477      13.113  11.713  -0.018  1.00  0.93           C  
ATOM   3674  CB  ARG A 477      12.579  12.809   2.169  1.00  0.93           C  
ATOM   3675  O   ARG A 477      14.054  12.432  -0.360  1.00  0.91           O  
ATOM   3676  CG  ARG A 477      11.428  13.616   1.589  1.00  0.90           C  
ATOM   3677  CD  ARG A 477      11.244  14.939   2.318  1.00  0.88           C  
ATOM   3678  NE  ARG A 477      12.350  15.857   2.058  1.00  0.86           N  
ATOM   3679  NH1 ARG A 477      11.563  17.527   3.446  1.00  0.78           N  
ATOM   3680  NH2 ARG A 477      13.523  17.817   2.294  1.00  0.77           N  
ATOM   3681  CZ  ARG A 477      12.476  17.065   2.600  1.00  0.85           C  
ATOM   3682  N   TYR A 478      12.254  11.150  -0.802  1.00  0.91           N  
ATOM   3683  CA  TYR A 478      12.188  11.516  -2.212  1.00  0.91           C  
ATOM   3684  C   TYR A 478      11.305  12.741  -2.417  1.00  0.90           C  
ATOM   3685  CB  TYR A 478      11.659  10.346  -3.047  1.00  0.90           C  
ATOM   3686  O   TYR A 478      10.180  12.795  -1.913  1.00  0.87           O  
ATOM   3687  CG  TYR A 478      11.570  10.645  -4.524  1.00  0.87           C  
ATOM   3688  CD1 TYR A 478      12.643  10.384  -5.373  1.00  0.82           C  
ATOM   3689  CD2 TYR A 478      10.415  11.191  -5.073  1.00  0.82           C  
ATOM   3690  CE1 TYR A 478      12.567  10.661  -6.734  1.00  0.83           C  
ATOM   3691  CE2 TYR A 478      10.327  11.471  -6.432  1.00  0.83           C  
ATOM   3692  OH  TYR A 478      11.325  11.478  -8.601  1.00  0.74           O  
ATOM   3693  CZ  TYR A 478      11.406  11.202  -7.254  1.00  0.81           C  
ATOM   3694  N   TYR A 479      11.597  13.775  -3.053  1.00  0.86           N  
ATOM   3695  CA  TYR A 479      10.755  14.893  -3.466  1.00  0.85           C  
ATOM   3696  C   TYR A 479      10.952  15.206  -4.944  1.00  0.84           C  
ATOM   3697  CB  TYR A 479      11.059  16.135  -2.623  1.00  0.82           C  
ATOM   3698  O   TYR A 479      12.077  15.168  -5.449  1.00  0.80           O  
ATOM   3699  CG  TYR A 479      12.485  16.617  -2.744  1.00  0.73           C  
ATOM   3700  CD1 TYR A 479      13.510  16.007  -2.024  1.00  0.66           C  
ATOM   3701  CD2 TYR A 479      12.809  17.682  -3.577  1.00  0.66           C  
ATOM   3702  CE1 TYR A 479      14.825  16.448  -2.131  1.00  0.61           C  
ATOM   3703  CE2 TYR A 479      14.121  18.132  -3.691  1.00  0.61           C  
ATOM   3704  OH  TYR A 479      16.420  17.951  -3.075  1.00  0.40           O  
ATOM   3705  CZ  TYR A 479      15.120  17.509  -2.966  1.00  0.61           C  
ATOM   3706  N   ALA A 480       9.866  15.228  -5.619  1.00  0.77           N  
ATOM   3707  CA  ALA A 480       9.825  15.655  -7.015  1.00  0.76           C  
ATOM   3708  C   ALA A 480      10.070  17.157  -7.136  1.00  0.75           C  
ATOM   3709  CB  ALA A 480       8.485  15.286  -7.646  1.00  0.73           C  
ATOM   3710  O   ALA A 480       9.282  17.963  -6.635  1.00  0.70           O  
ATOM   3711  N   VAL A 481      11.170  17.575  -7.614  1.00  0.71           N  
ATOM   3712  CA  VAL A 481      11.396  18.955  -8.030  1.00  0.70           C  
ATOM   3713  C   VAL A 481      10.942  19.140  -9.476  1.00  0.71           C  
ATOM   3714  CB  VAL A 481      12.881  19.356  -7.882  1.00  0.67           C  
ATOM   3715  O   VAL A 481      11.552  18.595 -10.399  1.00  0.67           O  
ATOM   3716  CG1 VAL A 481      13.071  20.843  -8.175  1.00  0.64           C  
ATOM   3717  CG2 VAL A 481      13.389  19.015  -6.482  1.00  0.63           C  
ATOM   3718  N   ALA A 482       9.778  19.749  -9.608  1.00  0.67           N  
ATOM   3719  CA  ALA A 482       9.180  19.956 -10.925  1.00  0.66           C  
ATOM   3720  C   ALA A 482      10.135  20.706 -11.849  1.00  0.66           C  
ATOM   3721  CB  ALA A 482       7.862  20.715 -10.797  1.00  0.62           C  
ATOM   3722  O   ALA A 482      10.137  20.483 -13.062  1.00  0.63           O  
ATOM   3723  N   ASP A 483      10.877  21.612 -11.333  1.00  0.63           N  
ATOM   3724  CA  ASP A 483      11.487  22.642 -12.167  1.00  0.63           C  
ATOM   3725  C   ASP A 483      12.940  22.300 -12.487  1.00  0.63           C  
ATOM   3726  CB  ASP A 483      11.408  24.007 -11.479  1.00  0.58           C  
ATOM   3727  O   ASP A 483      13.550  22.916 -13.363  1.00  0.59           O  
ATOM   3728  CG  ASP A 483      10.013  24.606 -11.510  1.00  0.54           C  
ATOM   3729  OD1 ASP A 483       9.215  24.248 -12.403  1.00  0.56           O  
ATOM   3730  OD2 ASP A 483       9.710  25.447 -10.636  1.00  0.61           O  
ATOM   3731  N   VAL A 484      13.476  21.346 -11.833  1.00  0.57           N  
ATOM   3732  CA  VAL A 484      14.866  20.962 -12.053  1.00  0.56           C  
ATOM   3733  C   VAL A 484      14.923  19.605 -12.750  1.00  0.57           C  
ATOM   3734  CB  VAL A 484      15.659  20.915 -10.728  1.00  0.52           C  
ATOM   3735  O   VAL A 484      14.860  18.561 -12.095  1.00  0.54           O  
ATOM   3736  CG1 VAL A 484      17.155  20.766 -10.998  1.00  0.44           C  
ATOM   3737  CG2 VAL A 484      15.385  22.168  -9.898  1.00  0.45           C  
ATOM   3738  N   SER A 485      14.722  19.696 -14.107  1.00  0.55           N  
ATOM   3739  CA  SER A 485      14.512  18.586 -15.031  1.00  0.54           C  
ATOM   3740  C   SER A 485      15.457  17.428 -14.728  1.00  0.55           C  
ATOM   3741  CB  SER A 485      14.705  19.048 -16.476  1.00  0.48           C  
ATOM   3742  O   SER A 485      15.135  16.270 -14.999  1.00  0.52           O  
ATOM   3743  OG  SER A 485      16.047  19.444 -16.703  1.00  0.43           O  
ATOM   3744  N   ASN A 486      16.451  17.646 -13.949  1.00  0.56           N  
ATOM   3745  CA  ASN A 486      17.343  16.493 -14.008  1.00  0.55           C  
ATOM   3746  C   ASN A 486      17.823  16.084 -12.618  1.00  0.56           C  
ATOM   3747  CB  ASN A 486      18.538  16.785 -14.917  1.00  0.50           C  
ATOM   3748  O   ASN A 486      18.476  15.051 -12.461  1.00  0.53           O  
ATOM   3749  CG  ASN A 486      18.179  16.731 -16.389  1.00  0.46           C  
ATOM   3750  ND2 ASN A 486      18.984  17.382 -17.221  1.00  0.43           N  
ATOM   3751  OD1 ASN A 486      17.186  16.109 -16.776  1.00  0.48           O  
ATOM   3752  N   VAL A 487      17.409  16.872 -11.628  1.00  0.62           N  
ATOM   3753  CA  VAL A 487      17.958  16.417 -10.354  1.00  0.60           C  
ATOM   3754  C   VAL A 487      16.825  15.956  -9.439  1.00  0.62           C  
ATOM   3755  CB  VAL A 487      18.784  17.524  -9.664  1.00  0.55           C  
ATOM   3756  O   VAL A 487      16.240  16.762  -8.712  1.00  0.58           O  
ATOM   3757  CG1 VAL A 487      19.472  16.984  -8.411  1.00  0.46           C  
ATOM   3758  CG2 VAL A 487      19.812  18.105 -10.633  1.00  0.47           C  
ATOM   3759  N   LYS A 488      16.391  14.795  -9.748  1.00  0.63           N  
ATOM   3760  CA  LYS A 488      15.550  14.042  -8.822  1.00  0.61           C  
ATOM   3761  C   LYS A 488      16.388  13.393  -7.724  1.00  0.63           C  
ATOM   3762  CB  LYS A 488      14.749  12.975  -9.569  1.00  0.55           C  
ATOM   3763  O   LYS A 488      17.201  12.508  -7.997  1.00  0.58           O  
ATOM   3764  CG  LYS A 488      13.809  13.535 -10.626  1.00  0.50           C  
ATOM   3765  CD  LYS A 488      13.072  12.424 -11.364  1.00  0.52           C  
ATOM   3766  CE  LYS A 488      12.194  12.978 -12.478  1.00  0.43           C  
ATOM   3767  NZ  LYS A 488      11.509  11.890 -13.237  1.00  0.36           N  
ATOM   3768  N   ASN A 489      16.264  14.022  -6.509  1.00  0.74           N  
ATOM   3769  CA  ASN A 489      17.130  13.666  -5.390  1.00  0.74           C  
ATOM   3770  C   ASN A 489      16.327  13.138  -4.205  1.00  0.76           C  
ATOM   3771  CB  ASN A 489      17.978  14.867  -4.964  1.00  0.68           C  
ATOM   3772  O   ASN A 489      15.172  13.523  -4.012  1.00  0.73           O  
ATOM   3773  CG  ASN A 489      19.038  15.225  -5.987  1.00  0.62           C  
ATOM   3774  ND2 ASN A 489      19.405  16.500  -6.039  1.00  0.56           N  
ATOM   3775  OD1 ASN A 489      19.523  14.363  -6.725  1.00  0.62           O  
ATOM   3776  N   ALA A 490      16.777  12.059  -3.697  1.00  0.86           N  
ATOM   3777  CA  ALA A 490      16.432  11.651  -2.338  1.00  0.87           C  
ATOM   3778  C   ALA A 490      17.446  12.184  -1.331  1.00  0.86           C  
ATOM   3779  CB  ALA A 490      16.344  10.129  -2.246  1.00  0.85           C  
ATOM   3780  O   ALA A 490      18.654  12.139  -1.574  1.00  0.84           O  
ATOM   3781  N   GLU A 491      16.927  12.724  -0.196  1.00  0.89           N  
ATOM   3782  CA  GLU A 491      17.704  13.225   0.933  1.00  0.89           C  
ATOM   3783  C   GLU A 491      17.581  12.302   2.142  1.00  0.90           C  
ATOM   3784  CB  GLU A 491      17.260  14.642   1.305  1.00  0.87           C  
ATOM   3785  O   GLU A 491      16.513  11.740   2.393  1.00  0.90           O  
ATOM   3786  CG  GLU A 491      18.058  15.257   2.446  1.00  0.79           C  
ATOM   3787  CD  GLU A 491      17.473  16.568   2.948  1.00  0.76           C  
ATOM   3788  OE1 GLU A 491      16.394  16.977   2.462  1.00  0.73           O  
ATOM   3789  OE2 GLU A 491      18.100  17.191   3.834  1.00  0.68           O  
ATOM   3790  N   ASP A 492      18.697  12.137   2.849  1.00  0.91           N  
ATOM   3791  CA  ASP A 492      18.661  11.421   4.120  1.00  0.91           C  
ATOM   3792  C   ASP A 492      18.211  12.338   5.255  1.00  0.92           C  
ATOM   3793  CB  ASP A 492      20.033  10.824   4.439  1.00  0.91           C  
ATOM   3794  O   ASP A 492      19.007  13.116   5.784  1.00  0.91           O  
ATOM   3795  CG  ASP A 492      19.995   9.830   5.587  1.00  0.90           C  
ATOM   3796  OD1 ASP A 492      18.967   9.754   6.294  1.00  0.89           O  
ATOM   3797  OD2 ASP A 492      21.004   9.119   5.788  1.00  0.89           O  
ATOM   3798  N   VAL A 493      17.006  12.192   5.737  1.00  0.94           N  
ATOM   3799  CA  VAL A 493      16.407  13.052   6.753  1.00  0.94           C  
ATOM   3800  C   VAL A 493      16.859  12.604   8.141  1.00  0.94           C  
ATOM   3801  CB  VAL A 493      14.865  13.044   6.666  1.00  0.93           C  
ATOM   3802  O   VAL A 493      16.657  13.317   9.126  1.00  0.94           O  
ATOM   3803  CG1 VAL A 493      14.397  13.591   5.318  1.00  0.87           C  
ATOM   3804  CG2 VAL A 493      14.325  11.633   6.890  1.00  0.86           C  
ATOM   3805  N   SER A 494      17.515  11.511   8.248  1.00  0.95           N  
ATOM   3806  CA  SER A 494      18.061  10.998   9.500  1.00  0.95           C  
ATOM   3807  C   SER A 494      19.574  11.184   9.561  1.00  0.94           C  
ATOM   3808  CB  SER A 494      17.715   9.518   9.670  1.00  0.94           C  
ATOM   3809  O   SER A 494      20.231  10.675  10.471  1.00  0.93           O  
ATOM   3810  OG  SER A 494      18.259   8.749   8.610  1.00  0.92           O  
ATOM   3811  N   GLY A 495      20.166  11.932   8.621  1.00  0.93           N  
ATOM   3812  CA  GLY A 495      21.604  12.109   8.498  1.00  0.93           C  
ATOM   3813  C   GLY A 495      22.240  12.704   9.740  1.00  0.92           C  
ATOM   3814  O   GLY A 495      23.378  12.374  10.080  1.00  0.91           O  
ATOM   3815  N   HIS A 496      21.475  13.442  10.518  1.00  0.93           N  
ATOM   3816  CA  HIS A 496      22.008  14.082  11.715  1.00  0.94           C  
ATOM   3817  C   HIS A 496      21.716  13.252  12.960  1.00  0.94           C  
ATOM   3818  CB  HIS A 496      21.429  15.489  11.874  1.00  0.93           C  
ATOM   3819  O   HIS A 496      22.120  13.619  14.066  1.00  0.94           O  
ATOM   3820  CG  HIS A 496      19.950  15.508  12.097  1.00  0.89           C  
ATOM   3821  CD2 HIS A 496      19.224  15.619  13.233  1.00  0.84           C  
ATOM   3822  ND1 HIS A 496      19.042  15.399  11.066  1.00  0.84           N  
ATOM   3823  CE1 HIS A 496      17.816  15.445  11.562  1.00  0.84           C  
ATOM   3824  NE2 HIS A 496      17.899  15.578  12.874  1.00  0.85           N  
ATOM   3825  N   VAL A 497      21.012  12.048  12.821  1.00  0.95           N  
ATOM   3826  CA  VAL A 497      20.737  11.092  13.889  1.00  0.95           C  
ATOM   3827  C   VAL A 497      21.084   9.680  13.421  1.00  0.95           C  
ATOM   3828  CB  VAL A 497      19.261  11.156  14.342  1.00  0.94           C  
ATOM   3829  O   VAL A 497      20.263   8.766  13.525  1.00  0.94           O  
ATOM   3830  CG1 VAL A 497      18.969  12.480  15.046  1.00  0.90           C  
ATOM   3831  CG2 VAL A 497      18.329  10.965  13.147  1.00  0.90           C  
ATOM   3832  N   PRO A 498      22.285   9.376  13.023  1.00  0.94           N  
ATOM   3833  CA  PRO A 498      22.656   8.193  12.243  1.00  0.94           C  
ATOM   3834  C   PRO A 498      22.508   6.895  13.034  1.00  0.93           C  
ATOM   3835  CB  PRO A 498      24.122   8.451  11.886  1.00  0.93           C  
ATOM   3836  O   PRO A 498      22.389   5.819  12.444  1.00  0.92           O  
ATOM   3837  CG  PRO A 498      24.617   9.376  12.951  1.00  0.92           C  
ATOM   3838  CD  PRO A 498      23.500  10.301  13.338  1.00  0.91           C  
ATOM   3839  N   THR A 499      22.445   6.894  14.360  1.00  0.95           N  
ATOM   3840  CA  THR A 499      22.370   5.700  15.195  1.00  0.95           C  
ATOM   3841  C   THR A 499      21.068   5.677  15.990  1.00  0.95           C  
ATOM   3842  CB  THR A 499      23.566   5.618  16.161  1.00  0.94           C  
ATOM   3843  O   THR A 499      20.972   4.998  17.014  1.00  0.94           O  
ATOM   3844  CG2 THR A 499      24.882   5.496  15.399  1.00  0.88           C  
ATOM   3845  OG1 THR A 499      23.603   6.802  16.969  1.00  0.89           O  
ATOM   3846  N   TYR A 500      20.068   6.337  15.484  1.00  0.95           N  
ATOM   3847  CA  TYR A 500      18.879   6.626  16.278  1.00  0.96           C  
ATOM   3848  C   TYR A 500      17.791   5.589  16.026  1.00  0.96           C  
ATOM   3849  CB  TYR A 500      18.348   8.027  15.961  1.00  0.95           C  
ATOM   3850  O   TYR A 500      17.164   5.097  16.967  1.00  0.95           O  
ATOM   3851  CG  TYR A 500      17.255   8.488  16.894  1.00  0.95           C  
ATOM   3852  CD1 TYR A 500      17.508   8.689  18.249  1.00  0.93           C  
ATOM   3853  CD2 TYR A 500      15.967   8.721  16.424  1.00  0.93           C  
ATOM   3854  CE1 TYR A 500      16.504   9.111  19.114  1.00  0.92           C  
ATOM   3855  CE2 TYR A 500      14.955   9.143  17.279  1.00  0.92           C  
ATOM   3856  OH  TYR A 500      14.234   9.754  19.471  1.00  0.90           O  
ATOM   3857  CZ  TYR A 500      15.232   9.336  18.620  1.00  0.92           C  
ATOM   3858  N   ILE A 501      17.563   5.147  14.835  1.00  0.97           N  
ATOM   3859  CA  ILE A 501      16.517   4.205  14.451  1.00  0.97           C  
ATOM   3860  C   ILE A 501      17.118   2.813  14.269  1.00  0.97           C  
ATOM   3861  CB  ILE A 501      15.801   4.652  13.157  1.00  0.97           C  
ATOM   3862  O   ILE A 501      17.909   2.586  13.350  1.00  0.96           O  
ATOM   3863  CG1 ILE A 501      15.264   6.080  13.311  1.00  0.96           C  
ATOM   3864  CG2 ILE A 501      14.674   3.679  12.799  1.00  0.96           C  
ATOM   3865  CD1 ILE A 501      14.806   6.713  12.004  1.00  0.95           C  
ATOM   3866  N   PRO A 502      16.738   1.879  15.200  1.00  0.97           N  
ATOM   3867  CA  PRO A 502      17.224   0.509  15.021  1.00  0.97           C  
ATOM   3868  C   PRO A 502      16.756  -0.116  13.708  1.00  0.96           C  
ATOM   3869  CB  PRO A 502      16.632  -0.235  16.221  1.00  0.96           C  
ATOM   3870  O   PRO A 502      15.729   0.289  13.159  1.00  0.96           O  
ATOM   3871  CG  PRO A 502      16.411   0.823  17.254  1.00  0.95           C  
ATOM   3872  CD  PRO A 502      16.011   2.092  16.559  1.00  0.95           C  
ATOM   3873  N   ASN A 503      17.437  -1.142  13.247  1.00  0.92           N  
ATOM   3874  CA  ASN A 503      17.087  -1.856  12.024  1.00  0.92           C  
ATOM   3875  C   ASN A 503      15.726  -2.537  12.141  1.00  0.91           C  
ATOM   3876  CB  ASN A 503      18.166  -2.884  11.674  1.00  0.88           C  
ATOM   3877  O   ASN A 503      15.122  -2.544  13.215  1.00  0.88           O  
ATOM   3878  CG  ASN A 503      19.249  -2.312  10.779  1.00  0.79           C  
ATOM   3879  ND2 ASN A 503      20.433  -2.910  10.826  1.00  0.69           N  
ATOM   3880  OD1 ASN A 503      19.022  -1.342  10.052  1.00  0.73           O  
ATOM   3881  N   LYS A 504      15.270  -3.058  10.995  1.00  0.93           N  
ATOM   3882  CA  LYS A 504      14.034  -3.821  10.845  1.00  0.94           C  
ATOM   3883  C   LYS A 504      12.811  -2.918  10.975  1.00  0.94           C  
ATOM   3884  CB  LYS A 504      13.968  -4.945  11.880  1.00  0.92           C  
ATOM   3885  O   LYS A 504      11.859  -3.251  11.682  1.00  0.93           O  
ATOM   3886  CG  LYS A 504      15.134  -5.920  11.810  1.00  0.90           C  
ATOM   3887  CD  LYS A 504      14.995  -7.032  12.843  1.00  0.88           C  
ATOM   3888  CE  LYS A 504      16.173  -7.995  12.790  1.00  0.86           C  
ATOM   3889  NZ  LYS A 504      16.062  -9.063  13.828  1.00  0.85           N  
ATOM   3890  N   VAL A 505      12.891  -1.753  10.399  1.00  0.96           N  
ATOM   3891  CA  VAL A 505      11.726  -0.899  10.187  1.00  0.97           C  
ATOM   3892  C   VAL A 505      10.678  -1.649   9.368  1.00  0.96           C  
ATOM   3893  CB  VAL A 505      12.111   0.421   9.482  1.00  0.96           C  
ATOM   3894  O   VAL A 505      10.994  -2.228   8.326  1.00  0.96           O  
ATOM   3895  CG1 VAL A 505      10.865   1.243   9.159  1.00  0.95           C  
ATOM   3896  CG2 VAL A 505      13.077   1.226  10.349  1.00  0.95           C  
ATOM   3897  N   HIS A 506       9.432  -1.621   9.828  1.00  0.96           N  
ATOM   3898  CA  HIS A 506       8.375  -2.371   9.160  1.00  0.97           C  
ATOM   3899  C   HIS A 506       7.189  -1.472   8.826  1.00  0.96           C  
ATOM   3900  CB  HIS A 506       7.917  -3.543  10.031  1.00  0.96           C  
ATOM   3901  O   HIS A 506       6.330  -1.844   8.022  1.00  0.95           O  
ATOM   3902  CG  HIS A 506       7.278  -3.121  11.316  1.00  0.94           C  
ATOM   3903  CD2 HIS A 506       7.762  -3.086  12.579  1.00  0.88           C  
ATOM   3904  ND1 HIS A 506       5.978  -2.671  11.388  1.00  0.87           N  
ATOM   3905  CE1 HIS A 506       5.689  -2.375  12.644  1.00  0.88           C  
ATOM   3906  NE2 HIS A 506       6.755  -2.618  13.387  1.00  0.89           N  
ATOM   3907  N   ASN A 507       7.089  -0.328   9.376  1.00  0.97           N  
ATOM   3908  CA  ASN A 507       6.039   0.638   9.068  1.00  0.97           C  
ATOM   3909  C   ASN A 507       6.585   2.062   9.018  1.00  0.97           C  
ATOM   3910  CB  ASN A 507       4.903   0.540  10.088  1.00  0.96           C  
ATOM   3911  O   ASN A 507       7.215   2.524   9.971  1.00  0.97           O  
ATOM   3912  CG  ASN A 507       3.687   1.353   9.688  1.00  0.92           C  
ATOM   3913  ND2 ASN A 507       2.540   1.031  10.274  1.00  0.90           N  
ATOM   3914  OD1 ASN A 507       3.778   2.262   8.859  1.00  0.89           O  
ATOM   3915  N   VAL A 508       6.410   2.737   7.939  1.00  0.97           N  
ATOM   3916  CA  VAL A 508       6.501   4.180   7.748  1.00  0.97           C  
ATOM   3917  C   VAL A 508       5.118   4.750   7.443  1.00  0.97           C  
ATOM   3918  CB  VAL A 508       7.488   4.542   6.615  1.00  0.97           C  
ATOM   3919  O   VAL A 508       4.451   4.309   6.504  1.00  0.96           O  
ATOM   3920  CG1 VAL A 508       7.635   6.057   6.490  1.00  0.96           C  
ATOM   3921  CG2 VAL A 508       8.847   3.889   6.864  1.00  0.96           C  
ATOM   3922  N   ASN A 509       4.692   5.676   8.266  1.00  0.97           N  
ATOM   3923  CA  ASN A 509       3.406   6.357   8.158  1.00  0.97           C  
ATOM   3924  C   ASN A 509       3.513   7.824   8.564  1.00  0.97           C  
ATOM   3925  CB  ASN A 509       2.349   5.647   9.006  1.00  0.96           C  
ATOM   3926  O   ASN A 509       4.577   8.279   8.991  1.00  0.96           O  
ATOM   3927  CG  ASN A 509       0.936   6.063   8.646  1.00  0.82           C  
ATOM   3928  ND2 ASN A 509       0.322   5.337   7.720  1.00  0.70           N  
ATOM   3929  OD1 ASN A 509       0.402   7.030   9.195  1.00  0.72           O  
ATOM   3930  N   GLY A 510       2.368   8.567   8.496  1.00  0.96           N  
ATOM   3931  CA  GLY A 510       2.442   9.952   8.934  1.00  0.96           C  
ATOM   3932  C   GLY A 510       1.122  10.689   8.812  1.00  0.95           C  
ATOM   3933  O   GLY A 510       0.150  10.147   8.280  1.00  0.94           O  
ATOM   3934  N   SER A 511       1.075  11.909   9.261  1.00  0.95           N  
ATOM   3935  CA  SER A 511      -0.032  12.849   9.126  1.00  0.95           C  
ATOM   3936  C   SER A 511       0.402  14.112   8.388  1.00  0.94           C  
ATOM   3937  CB  SER A 511      -0.594  13.219  10.499  1.00  0.94           C  
ATOM   3938  O   SER A 511       1.296  14.827   8.844  1.00  0.93           O  
ATOM   3939  OG  SER A 511      -1.681  14.120  10.373  1.00  0.93           O  
ATOM   3940  N   GLY A 512      -0.231  14.406   7.250  1.00  0.93           N  
ATOM   3941  CA  GLY A 512      -0.050  15.645   6.512  1.00  0.92           C  
ATOM   3942  C   GLY A 512      -0.627  16.854   7.224  1.00  0.92           C  
ATOM   3943  O   GLY A 512      -0.117  17.967   7.083  1.00  0.90           O  
ATOM   3944  N   THR A 513      -1.604  16.606   8.035  1.00  0.91           N  
ATOM   3945  CA  THR A 513      -2.263  17.654   8.805  1.00  0.91           C  
ATOM   3946  C   THR A 513      -1.369  18.131   9.946  1.00  0.90           C  
ATOM   3947  CB  THR A 513      -3.609  17.167   9.374  1.00  0.90           C  
ATOM   3948  O   THR A 513      -1.236  19.335  10.175  1.00  0.89           O  
ATOM   3949  CG2 THR A 513      -4.341  18.293  10.096  1.00  0.83           C  
ATOM   3950  OG1 THR A 513      -4.429  16.689   8.301  1.00  0.87           O  
ATOM   3951  N   GLU A 514      -0.673  17.182  10.552  1.00  0.91           N  
ATOM   3952  CA  GLU A 514       0.146  17.472  11.725  1.00  0.91           C  
ATOM   3953  C   GLU A 514       1.627  17.527  11.364  1.00  0.91           C  
ATOM   3954  CB  GLU A 514      -0.090  16.426  12.818  1.00  0.90           C  
ATOM   3955  O   GLU A 514       2.480  17.689  12.240  1.00  0.90           O  
ATOM   3956  CG  GLU A 514      -1.506  16.429  13.377  1.00  0.90           C  
ATOM   3957  CD  GLU A 514      -1.908  17.764  13.984  1.00  0.87           C  
ATOM   3958  OE1 GLU A 514      -1.037  18.457  14.557  1.00  0.86           O  
ATOM   3959  OE2 GLU A 514      -3.104  18.119  13.886  1.00  0.86           O  
ATOM   3960  N   ASN A 515       2.012  17.330  10.083  1.00  0.93           N  
ATOM   3961  CA  ASN A 515       3.337  17.461   9.486  1.00  0.93           C  
ATOM   3962  C   ASN A 515       4.358  16.569  10.187  1.00  0.93           C  
ATOM   3963  CB  ASN A 515       3.798  18.919   9.515  1.00  0.92           C  
ATOM   3964  O   ASN A 515       5.409  17.043  10.621  1.00  0.93           O  
ATOM   3965  CG  ASN A 515       2.912  19.829   8.687  1.00  0.88           C  
ATOM   3966  ND2 ASN A 515       2.369  20.863   9.319  1.00  0.86           N  
ATOM   3967  OD1 ASN A 515       2.715  19.603   7.490  1.00  0.85           O  
ATOM   3968  N   PHE A 516       4.077  15.239  10.323  1.00  0.95           N  
ATOM   3969  CA  PHE A 516       5.091  14.347  10.873  1.00  0.96           C  
ATOM   3970  C   PHE A 516       5.081  13.005  10.150  1.00  0.96           C  
ATOM   3971  CB  PHE A 516       4.867  14.137  12.374  1.00  0.95           C  
ATOM   3972  O   PHE A 516       4.052  12.593   9.611  1.00  0.96           O  
ATOM   3973  CG  PHE A 516       3.683  13.266  12.695  1.00  0.94           C  
ATOM   3974  CD1 PHE A 516       2.443  13.829  12.970  1.00  0.92           C  
ATOM   3975  CD2 PHE A 516       3.809  11.883  12.721  1.00  0.92           C  
ATOM   3976  CE1 PHE A 516       1.344  13.025  13.268  1.00  0.91           C  
ATOM   3977  CE2 PHE A 516       2.716  11.074  13.017  1.00  0.91           C  
ATOM   3978  CZ  PHE A 516       1.485  11.647  13.291  1.00  0.90           C  
ATOM   3979  N   VAL A 517       6.137  12.321  10.173  1.00  0.97           N  
ATOM   3980  CA  VAL A 517       6.329  10.924   9.795  1.00  0.97           C  
ATOM   3981  C   VAL A 517       6.608  10.086  11.041  1.00  0.97           C  
ATOM   3982  CB  VAL A 517       7.481  10.765   8.777  1.00  0.96           C  
ATOM   3983  O   VAL A 517       7.432  10.462  11.878  1.00  0.97           O  
ATOM   3984  CG1 VAL A 517       7.651   9.300   8.379  1.00  0.95           C  
ATOM   3985  CG2 VAL A 517       7.225  11.631   7.544  1.00  0.95           C  
ATOM   3986  N   SER A 518       5.939   8.968  11.163  1.00  0.98           N  
ATOM   3987  CA  SER A 518       6.157   7.980  12.214  1.00  0.98           C  
ATOM   3988  C   SER A 518       6.813   6.719  11.660  1.00  0.98           C  
ATOM   3989  CB  SER A 518       4.836   7.620  12.895  1.00  0.97           C  
ATOM   3990  O   SER A 518       6.473   6.266  10.565  1.00  0.98           O  
ATOM   3991  OG  SER A 518       3.929   7.054  11.966  1.00  0.89           O  
ATOM   3992  N   VAL A 519       7.753   6.151  12.368  1.00  0.98           N  
ATOM   3993  CA  VAL A 519       8.508   4.957  12.003  1.00  0.98           C  
ATOM   3994  C   VAL A 519       8.425   3.929  13.130  1.00  0.98           C  
ATOM   3995  CB  VAL A 519       9.984   5.290  11.694  1.00  0.98           C  
ATOM   3996  O   VAL A 519       8.796   4.217  14.270  1.00  0.97           O  
ATOM   3997  CG1 VAL A 519      10.746   4.033  11.277  1.00  0.97           C  
ATOM   3998  CG2 VAL A 519      10.073   6.358  10.606  1.00  0.97           C  
ATOM   3999  N   LEU A 520       7.941   2.732  12.800  1.00  0.98           N  
ATOM   4000  CA  LEU A 520       7.941   1.576  13.690  1.00  0.98           C  
ATOM   4001  C   LEU A 520       9.011   0.571  13.277  1.00  0.98           C  
ATOM   4002  CB  LEU A 520       6.566   0.902  13.694  1.00  0.97           C  
ATOM   4003  O   LEU A 520       9.217   0.332  12.085  1.00  0.97           O  
ATOM   4004  CG  LEU A 520       5.377   1.790  14.067  1.00  0.97           C  
ATOM   4005  CD1 LEU A 520       4.098   0.962  14.132  1.00  0.95           C  
ATOM   4006  CD2 LEU A 520       5.632   2.495  15.395  1.00  0.94           C  
ATOM   4007  N   THR A 521       9.709  -0.051  14.276  1.00  0.97           N  
ATOM   4008  CA  THR A 521      10.786  -1.006  14.040  1.00  0.97           C  
ATOM   4009  C   THR A 521      10.683  -2.186  15.001  1.00  0.97           C  
ATOM   4010  CB  THR A 521      12.166  -0.339  14.187  1.00  0.96           C  
ATOM   4011  O   THR A 521      10.334  -2.013  16.171  1.00  0.96           O  
ATOM   4012  CG2 THR A 521      12.292   0.375  15.529  1.00  0.83           C  
ATOM   4013  OG1 THR A 521      13.187  -1.341  14.094  1.00  0.84           O  
ATOM   4014  N   ASP A 522      11.102  -3.340  14.599  1.00  0.96           N  
ATOM   4015  CA  ASP A 522      11.167  -4.539  15.430  1.00  0.95           C  
ATOM   4016  C   ASP A 522      12.395  -4.513  16.337  1.00  0.95           C  
ATOM   4017  CB  ASP A 522      11.183  -5.796  14.558  1.00  0.95           C  
ATOM   4018  O   ASP A 522      12.500  -5.310  17.272  1.00  0.93           O  
ATOM   4019  CG  ASP A 522       9.834  -6.099  13.929  1.00  0.92           C  
ATOM   4020  OD1 ASP A 522       8.791  -5.831  14.564  1.00  0.90           O  
ATOM   4021  OD2 ASP A 522       9.815  -6.613  12.790  1.00  0.90           O  
ATOM   4022  N   GLY A 523      13.362  -3.635  16.001  1.00  0.95           N  
ATOM   4023  CA  GLY A 523      14.538  -3.452  16.837  1.00  0.95           C  
ATOM   4024  C   GLY A 523      14.225  -2.814  18.177  1.00  0.95           C  
ATOM   4025  O   GLY A 523      14.957  -3.009  19.149  1.00  0.94           O  
ATOM   4026  N   ASP A 524      13.159  -2.137  18.229  1.00  0.95           N  
ATOM   4027  CA  ASP A 524      12.599  -1.579  19.457  1.00  0.95           C  
ATOM   4028  C   ASP A 524      11.089  -1.391  19.335  1.00  0.96           C  
ATOM   4029  CB  ASP A 524      13.270  -0.247  19.795  1.00  0.95           C  
ATOM   4030  O   ASP A 524      10.618  -0.295  19.021  1.00  0.95           O  
ATOM   4031  CG  ASP A 524      12.992   0.213  21.216  1.00  0.92           C  
ATOM   4032  OD1 ASP A 524      11.993  -0.236  21.817  1.00  0.90           O  
ATOM   4033  OD2 ASP A 524      13.777   1.035  21.737  1.00  0.90           O  
ATOM   4034  N   PRO A 525      10.274  -2.412  19.604  1.00  0.96           N  
ATOM   4035  CA  PRO A 525       8.845  -2.434  19.283  1.00  0.96           C  
ATOM   4036  C   PRO A 525       8.008  -1.616  20.263  1.00  0.96           C  
ATOM   4037  CB  PRO A 525       8.487  -3.920  19.368  1.00  0.96           C  
ATOM   4038  O   PRO A 525       6.795  -1.482  20.083  1.00  0.96           O  
ATOM   4039  CG  PRO A 525       9.458  -4.491  20.350  1.00  0.94           C  
ATOM   4040  CD  PRO A 525      10.772  -3.781  20.191  1.00  0.93           C  
ATOM   4041  N   SER A 526       8.627  -1.097  21.278  1.00  0.96           N  
ATOM   4042  CA  SER A 526       7.934  -0.306  22.290  1.00  0.96           C  
ATOM   4043  C   SER A 526       8.017   1.184  21.980  1.00  0.96           C  
ATOM   4044  CB  SER A 526       8.517  -0.580  23.677  1.00  0.95           C  
ATOM   4045  O   SER A 526       7.421   2.004  22.682  1.00  0.96           O  
ATOM   4046  OG  SER A 526       9.871  -0.166  23.744  1.00  0.90           O  
ATOM   4047  N   LYS A 527       8.794   1.606  20.899  1.00  0.97           N  
ATOM   4048  CA  LYS A 527       9.013   3.007  20.554  1.00  0.97           C  
ATOM   4049  C   LYS A 527       8.458   3.325  19.168  1.00  0.97           C  
ATOM   4050  CB  LYS A 527      10.503   3.348  20.612  1.00  0.97           C  
ATOM   4051  O   LYS A 527       8.552   2.504  18.253  1.00  0.97           O  
ATOM   4052  CG  LYS A 527      11.102   3.268  22.009  1.00  0.95           C  
ATOM   4053  CD  LYS A 527      12.564   3.693  22.015  1.00  0.93           C  
ATOM   4054  CE  LYS A 527      13.234   3.375  23.345  1.00  0.91           C  
ATOM   4055  NZ  LYS A 527      14.706   3.174  23.189  1.00  0.88           N  
ATOM   4056  N   VAL A 528       7.974   4.550  19.021  1.00  0.98           N  
ATOM   4057  CA  VAL A 528       7.690   5.198  17.744  1.00  0.98           C  
ATOM   4058  C   VAL A 528       8.689   6.327  17.504  1.00  0.98           C  
ATOM   4059  CB  VAL A 528       6.245   5.744  17.694  1.00  0.97           C  
ATOM   4060  O   VAL A 528       8.812   7.240  18.323  1.00  0.97           O  
ATOM   4061  CG1 VAL A 528       5.922   6.289  16.304  1.00  0.94           C  
ATOM   4062  CG2 VAL A 528       5.249   4.656  18.090  1.00  0.94           C  
ATOM   4063  N   PHE A 529       9.387   6.235  16.489  1.00  0.98           N  
ATOM   4064  CA  PHE A 529      10.255   7.333  16.082  1.00  0.98           C  
ATOM   4065  C   PHE A 529       9.493   8.337  15.225  1.00  0.98           C  
ATOM   4066  CB  PHE A 529      11.470   6.803  15.314  1.00  0.97           C  
ATOM   4067  O   PHE A 529       8.875   7.965  14.225  1.00  0.97           O  
ATOM   4068  CG  PHE A 529      12.323   5.853  16.110  1.00  0.97           C  
ATOM   4069  CD1 PHE A 529      13.411   6.317  16.839  1.00  0.96           C  
ATOM   4070  CD2 PHE A 529      12.038   4.494  16.128  1.00  0.96           C  
ATOM   4071  CE1 PHE A 529      14.202   5.440  17.577  1.00  0.95           C  
ATOM   4072  CE2 PHE A 529      12.824   3.611  16.862  1.00  0.94           C  
ATOM   4073  CZ  PHE A 529      13.907   4.086  17.585  1.00  0.94           C  
ATOM   4074  N   ILE A 530       9.559   9.611  15.602  1.00  0.97           N  
ATOM   4075  CA  ILE A 530       8.785  10.684  14.985  1.00  0.97           C  
ATOM   4076  C   ILE A 530       9.729  11.693  14.335  1.00  0.97           C  
ATOM   4077  CB  ILE A 530       7.875  11.389  16.016  1.00  0.97           C  
ATOM   4078  O   ILE A 530      10.572  12.288  15.010  1.00  0.97           O  
ATOM   4079  CG1 ILE A 530       6.925  10.378  16.668  1.00  0.96           C  
ATOM   4080  CG2 ILE A 530       7.094  12.529  15.357  1.00  0.96           C  
ATOM   4081  CD1 ILE A 530       5.938   9.742  15.699  1.00  0.92           C  
ATOM   4082  N   TYR A 531       9.524  11.865  13.067  1.00  0.97           N  
ATOM   4083  CA  TYR A 531      10.105  12.978  12.325  1.00  0.97           C  
ATOM   4084  C   TYR A 531       9.062  14.057  12.056  1.00  0.96           C  
ATOM   4085  CB  TYR A 531      10.704  12.489  11.003  1.00  0.96           C  
ATOM   4086  O   TYR A 531       8.168  13.872  11.227  1.00  0.95           O  
ATOM   4087  CG  TYR A 531      11.291  13.593  10.157  1.00  0.96           C  
ATOM   4088  CD1 TYR A 531      12.423  14.289  10.575  1.00  0.95           C  
ATOM   4089  CD2 TYR A 531      10.715  13.943   8.941  1.00  0.94           C  
ATOM   4090  CE1 TYR A 531      12.967  15.309   9.800  1.00  0.94           C  
ATOM   4091  CE2 TYR A 531      11.250  14.961   8.158  1.00  0.94           C  
ATOM   4092  OH  TYR A 531      12.909  16.645   7.825  1.00  0.91           O  
ATOM   4093  CZ  TYR A 531      12.375  15.637   8.595  1.00  0.93           C  
ATOM   4094  N   LYS A 532       9.225  15.162  12.757  1.00  0.96           N  
ATOM   4095  CA  LYS A 532       8.382  16.331  12.522  1.00  0.95           C  
ATOM   4096  C   LYS A 532       9.055  17.311  11.566  1.00  0.95           C  
ATOM   4097  CB  LYS A 532       8.052  17.029  13.842  1.00  0.94           C  
ATOM   4098  O   LYS A 532      10.232  17.638  11.732  1.00  0.94           O  
ATOM   4099  CG  LYS A 532       7.022  18.142  13.713  1.00  0.89           C  
ATOM   4100  CD  LYS A 532       6.545  18.623  15.078  1.00  0.86           C  
ATOM   4101  CE  LYS A 532       5.478  19.702  14.949  1.00  0.81           C  
ATOM   4102  NZ  LYS A 532       4.758  19.925  16.239  1.00  0.76           N  
ATOM   4103  N   PHE A 533       8.296  17.841  10.584  1.00  0.94           N  
ATOM   4104  CA  PHE A 533       8.803  18.784   9.594  1.00  0.94           C  
ATOM   4105  C   PHE A 533       7.809  19.918   9.367  1.00  0.92           C  
ATOM   4106  CB  PHE A 533       9.096  18.071   8.271  1.00  0.93           C  
ATOM   4107  O   PHE A 533       6.603  19.738   9.548  1.00  0.90           O  
ATOM   4108  CG  PHE A 533       7.880  17.460   7.628  1.00  0.92           C  
ATOM   4109  CD1 PHE A 533       7.498  16.158   7.928  1.00  0.90           C  
ATOM   4110  CD2 PHE A 533       7.118  18.189   6.724  1.00  0.90           C  
ATOM   4111  CE1 PHE A 533       6.372  15.591   7.334  1.00  0.89           C  
ATOM   4112  CE2 PHE A 533       5.993  17.628   6.127  1.00  0.88           C  
ATOM   4113  CZ  PHE A 533       5.622  16.329   6.432  1.00  0.88           C  
ATOM   4114  N   LEU A 534       8.292  21.067   9.073  1.00  0.91           N  
ATOM   4115  CA  LEU A 534       7.505  22.227   8.669  1.00  0.91           C  
ATOM   4116  C   LEU A 534       8.169  22.956   7.505  1.00  0.89           C  
ATOM   4117  CB  LEU A 534       7.319  23.185   9.847  1.00  0.89           C  
ATOM   4118  O   LEU A 534       9.351  23.299   7.575  1.00  0.87           O  
ATOM   4119  CG  LEU A 534       6.502  24.449   9.571  1.00  0.85           C  
ATOM   4120  CD1 LEU A 534       5.046  24.089   9.297  1.00  0.81           C  
ATOM   4121  CD2 LEU A 534       6.607  25.420  10.742  1.00  0.81           C  
ATOM   4122  N   TYR A 535       7.338  23.196   6.567  1.00  0.87           N  
ATOM   4123  CA  TYR A 535       7.750  24.061   5.467  1.00  0.87           C  
ATOM   4124  C   TYR A 535       7.226  25.479   5.662  1.00  0.85           C  
ATOM   4125  CB  TYR A 535       7.256  23.502   4.129  1.00  0.86           C  
ATOM   4126  O   TYR A 535       6.055  25.674   5.996  1.00  0.82           O  
ATOM   4127  CG  TYR A 535       7.975  22.248   3.693  1.00  0.85           C  
ATOM   4128  CD1 TYR A 535       9.130  22.319   2.916  1.00  0.83           C  
ATOM   4129  CD2 TYR A 535       7.502  20.992   4.055  1.00  0.83           C  
ATOM   4130  CE1 TYR A 535       9.795  21.166   2.510  1.00  0.84           C  
ATOM   4131  CE2 TYR A 535       8.159  19.833   3.655  1.00  0.84           C  
ATOM   4132  OH  TYR A 535       9.957  18.786   2.485  1.00  0.79           O  
ATOM   4133  CZ  TYR A 535       9.303  19.930   2.884  1.00  0.82           C  
ATOM   4134  N   GLN A 536       8.023  26.273   5.570  1.00  0.85           N  
ATOM   4135  CA  GLN A 536       7.695  27.674   5.330  1.00  0.85           C  
ATOM   4136  C   GLN A 536       8.117  28.106   3.929  1.00  0.84           C  
ATOM   4137  CB  GLN A 536       8.360  28.569   6.378  1.00  0.83           C  
ATOM   4138  O   GLN A 536       9.307  28.106   3.605  1.00  0.82           O  
ATOM   4139  CG  GLN A 536       7.928  30.027   6.304  1.00  0.78           C  
ATOM   4140  CD  GLN A 536       8.511  30.869   7.423  1.00  0.76           C  
ATOM   4141  NE2 GLN A 536       8.332  32.182   7.333  1.00  0.75           N  
ATOM   4142  OE1 GLN A 536       9.117  30.343   8.363  1.00  0.77           O  
ATOM   4143  N   ASP A 537       7.071  28.362   3.109  1.00  0.84           N  
ATOM   4144  CA  ASP A 537       7.253  28.540   1.672  1.00  0.84           C  
ATOM   4145  C   ASP A 537       7.966  27.338   1.055  1.00  0.83           C  
ATOM   4146  CB  ASP A 537       8.039  29.821   1.385  1.00  0.82           C  
ATOM   4147  O   ASP A 537       7.484  26.208   1.152  1.00  0.78           O  
ATOM   4148  CG  ASP A 537       7.431  31.049   2.039  1.00  0.84           C  
ATOM   4149  OD1 ASP A 537       6.200  31.247   1.940  1.00  0.85           O  
ATOM   4150  OD2 ASP A 537       8.189  31.828   2.657  1.00  0.85           O  
ATOM   4151  N   GLU A 538       9.212  27.411   0.459  1.00  0.80           N  
ATOM   4152  CA  GLU A 538       9.955  26.309  -0.143  1.00  0.80           C  
ATOM   4153  C   GLU A 538      11.048  25.803   0.794  1.00  0.80           C  
ATOM   4154  CB  GLU A 538      10.566  26.739  -1.480  1.00  0.78           C  
ATOM   4155  O   GLU A 538      11.636  24.745   0.556  1.00  0.79           O  
ATOM   4156  CG  GLU A 538       9.535  27.134  -2.528  1.00  0.76           C  
ATOM   4157  CD  GLU A 538      10.150  27.466  -3.878  1.00  0.74           C  
ATOM   4158  OE1 GLU A 538      11.390  27.613  -3.961  1.00  0.74           O  
ATOM   4159  OE2 GLU A 538       9.384  27.581  -4.861  1.00  0.72           O  
ATOM   4160  N   ASN A 539      11.144  26.447   1.896  1.00  0.82           N  
ATOM   4161  CA  ASN A 539      12.223  26.120   2.822  1.00  0.83           C  
ATOM   4162  C   ASN A 539      11.731  25.240   3.967  1.00  0.84           C  
ATOM   4163  CB  ASN A 539      12.865  27.396   3.371  1.00  0.82           C  
ATOM   4164  O   ASN A 539      10.685  25.511   4.559  1.00  0.84           O  
ATOM   4165  CG  ASN A 539      13.571  28.202   2.298  1.00  0.80           C  
ATOM   4166  ND2 ASN A 539      13.165  29.456   2.136  1.00  0.82           N  
ATOM   4167  OD1 ASN A 539      14.473  27.702   1.621  1.00  0.81           O  
ATOM   4168  N   LEU A 540      12.464  24.245   4.282  1.00  0.84           N  
ATOM   4169  CA  LEU A 540      12.245  23.380   5.436  1.00  0.85           C  
ATOM   4170  C   LEU A 540      12.620  24.095   6.730  1.00  0.85           C  
ATOM   4171  CB  LEU A 540      13.056  22.089   5.300  1.00  0.82           C  
ATOM   4172  O   LEU A 540      13.767  24.018   7.177  1.00  0.82           O  
ATOM   4173  CG  LEU A 540      12.757  20.989   6.320  1.00  0.79           C  
ATOM   4174  CD1 LEU A 540      11.312  20.521   6.186  1.00  0.74           C  
ATOM   4175  CD2 LEU A 540      13.722  19.821   6.145  1.00  0.75           C  
ATOM   4176  N   ALA A 541      11.610  24.728   7.315  1.00  0.82           N  
ATOM   4177  CA  ALA A 541      11.740  25.599   8.480  1.00  0.84           C  
ATOM   4178  C   ALA A 541      11.957  24.786   9.753  1.00  0.83           C  
ATOM   4179  CB  ALA A 541      10.504  26.484   8.623  1.00  0.82           C  
ATOM   4180  O   ALA A 541      12.482  25.299  10.744  1.00  0.81           O  
ATOM   4181  N   GLN A 542      11.536  23.547   9.773  1.00  0.81           N  
ATOM   4182  CA  GLN A 542      11.725  22.614  10.878  1.00  0.86           C  
ATOM   4183  C   GLN A 542      12.063  21.217  10.366  1.00  0.86           C  
ATOM   4184  CB  GLN A 542      10.475  22.563  11.758  1.00  0.83           C  
ATOM   4185  O   GLN A 542      11.405  20.707   9.457  1.00  0.85           O  
ATOM   4186  CG  GLN A 542      10.626  21.679  12.989  1.00  0.86           C  
ATOM   4187  CD  GLN A 542       9.414  21.729  13.900  1.00  0.84           C  
ATOM   4188  NE2 GLN A 542       9.395  20.867  14.911  1.00  0.89           N  
ATOM   4189  OE1 GLN A 542       8.501  22.537  13.697  1.00  0.87           O  
ATOM   4190  N   GLN A 543      12.973  20.559  11.075  1.00  0.87           N  
ATOM   4191  CA  GLN A 543      13.377  19.159  10.999  1.00  0.88           C  
ATOM   4192  C   GLN A 543      13.765  18.623  12.374  1.00  0.88           C  
ATOM   4193  CB  GLN A 543      14.541  18.988  10.021  1.00  0.83           C  
ATOM   4194  O   GLN A 543      14.826  18.963  12.902  1.00  0.85           O  
ATOM   4195  CG  GLN A 543      14.219  19.428   8.599  1.00  0.73           C  
ATOM   4196  CD  GLN A 543      15.383  19.232   7.647  1.00  0.70           C  
ATOM   4197  NE2 GLN A 543      15.166  19.543   6.373  1.00  0.63           N  
ATOM   4198  OE1 GLN A 543      16.469  18.806   8.052  1.00  0.71           O  
ATOM   4199  N   SER A 544      12.856  17.851  12.920  1.00  0.94           N  
ATOM   4200  CA  SER A 544      13.044  17.418  14.301  1.00  0.95           C  
ATOM   4201  C   SER A 544      12.744  15.932  14.460  1.00  0.95           C  
ATOM   4202  CB  SER A 544      12.155  18.230  15.243  1.00  0.92           C  
ATOM   4203  O   SER A 544      11.646  15.477  14.133  1.00  0.94           O  
ATOM   4204  OG  SER A 544      10.790  17.902  15.054  1.00  0.70           O  
ATOM   4205  N   TRP A 545      13.673  15.233  15.029  1.00  0.96           N  
ATOM   4206  CA  TRP A 545      13.470  13.846  15.435  1.00  0.96           C  
ATOM   4207  C   TRP A 545      13.189  13.752  16.931  1.00  0.95           C  
ATOM   4208  CB  TRP A 545      14.692  12.996  15.078  1.00  0.96           C  
ATOM   4209  O   TRP A 545      13.791  14.475  17.729  1.00  0.94           O  
ATOM   4210  CG  TRP A 545      14.748  12.584  13.638  1.00  0.96           C  
ATOM   4211  CD1 TRP A 545      15.502  13.150  12.647  1.00  0.95           C  
ATOM   4212  CD2 TRP A 545      14.015  11.519  13.025  1.00  0.95           C  
ATOM   4213  CE2 TRP A 545      14.374  11.495  11.659  1.00  0.95           C  
ATOM   4214  CE3 TRP A 545      13.088  10.581  13.499  1.00  0.94           C  
ATOM   4215  NE1 TRP A 545      15.282  12.499  11.455  1.00  0.94           N  
ATOM   4216  CH2 TRP A 545      12.934   9.662  11.252  1.00  0.93           C  
ATOM   4217  CZ2 TRP A 545      13.839  10.568  10.762  1.00  0.94           C  
ATOM   4218  CZ3 TRP A 545      12.556   9.659  12.605  1.00  0.94           C  
ATOM   4219  N   SER A 546      12.325  12.872  17.336  1.00  0.97           N  
ATOM   4220  CA  SER A 546      12.017  12.428  18.692  1.00  0.97           C  
ATOM   4221  C   SER A 546      11.551  10.976  18.705  1.00  0.97           C  
ATOM   4222  CB  SER A 546      10.947  13.322  19.318  1.00  0.96           C  
ATOM   4223  O   SER A 546      11.319  10.383  17.650  1.00  0.97           O  
ATOM   4224  OG  SER A 546       9.733  13.239  18.592  1.00  0.89           O  
ATOM   4225  N   HIS A 547      11.481  10.336  19.895  1.00  0.98           N  
ATOM   4226  CA  HIS A 547      10.758   9.071  19.958  1.00  0.98           C  
ATOM   4227  C   HIS A 547       9.755   9.066  21.107  1.00  0.98           C  
ATOM   4228  CB  HIS A 547      11.734   7.903  20.108  1.00  0.97           C  
ATOM   4229  O   HIS A 547       9.978   9.712  22.133  1.00  0.97           O  
ATOM   4230  CG  HIS A 547      12.461   7.892  21.415  1.00  0.96           C  
ATOM   4231  CD2 HIS A 547      12.123   7.367  22.616  1.00  0.93           C  
ATOM   4232  ND1 HIS A 547      13.695   8.480  21.584  1.00  0.92           N  
ATOM   4233  CE1 HIS A 547      14.087   8.315  22.837  1.00  0.90           C  
ATOM   4234  NE2 HIS A 547      13.150   7.642  23.484  1.00  0.92           N  
ATOM   4235  N   TRP A 548       8.680   8.409  20.880  1.00  0.97           N  
ATOM   4236  CA  TRP A 548       7.617   8.182  21.854  1.00  0.97           C  
ATOM   4237  C   TRP A 548       7.674   6.759  22.400  1.00  0.97           C  
ATOM   4238  CB  TRP A 548       6.246   8.446  21.224  1.00  0.97           C  
ATOM   4239  O   TRP A 548       7.947   5.813  21.658  1.00  0.96           O  
ATOM   4240  CG  TRP A 548       6.072   9.843  20.708  1.00  0.96           C  
ATOM   4241  CD1 TRP A 548       6.858  10.927  20.984  1.00  0.93           C  
ATOM   4242  CD2 TRP A 548       5.042  10.307  19.829  1.00  0.93           C  
ATOM   4243  CE2 TRP A 548       5.266  11.684  19.613  1.00  0.91           C  
ATOM   4244  CE3 TRP A 548       3.951   9.690  19.202  1.00  0.92           C  
ATOM   4245  NE1 TRP A 548       6.379  12.038  20.328  1.00  0.95           N  
ATOM   4246  CH2 TRP A 548       3.378  11.828  18.194  1.00  0.93           C  
ATOM   4247  CZ2 TRP A 548       4.438  12.456  18.795  1.00  0.93           C  
ATOM   4248  CZ3 TRP A 548       3.128  10.460  18.389  1.00  0.93           C  
ATOM   4249  N   THR A 549       7.482   6.622  23.723  1.00  0.97           N  
ATOM   4250  CA  THR A 549       7.337   5.356  24.432  1.00  0.97           C  
ATOM   4251  C   THR A 549       5.946   5.238  25.049  1.00  0.97           C  
ATOM   4252  CB  THR A 549       8.403   5.207  25.533  1.00  0.96           C  
ATOM   4253  O   THR A 549       5.365   6.237  25.479  1.00  0.96           O  
ATOM   4254  CG2 THR A 549       9.810   5.335  24.957  1.00  0.88           C  
ATOM   4255  OG1 THR A 549       8.209   6.227  26.520  1.00  0.88           O  
ATOM   4256  N   PHE A 550       5.401   4.086  25.076  1.00  0.96           N  
ATOM   4257  CA  PHE A 550       4.047   3.851  25.562  1.00  0.96           C  
ATOM   4258  C   PHE A 550       4.043   2.808  26.673  1.00  0.94           C  
ATOM   4259  CB  PHE A 550       3.133   3.401  24.417  1.00  0.96           C  
ATOM   4260  O   PHE A 550       3.132   1.981  26.753  1.00  0.90           O  
ATOM   4261  CG  PHE A 550       2.970   4.430  23.331  1.00  0.95           C  
ATOM   4262  CD1 PHE A 550       2.133   5.525  23.512  1.00  0.93           C  
ATOM   4263  CD2 PHE A 550       3.653   4.303  22.129  1.00  0.92           C  
ATOM   4264  CE1 PHE A 550       1.980   6.479  22.509  1.00  0.92           C  
ATOM   4265  CE2 PHE A 550       3.505   5.252  21.122  1.00  0.92           C  
ATOM   4266  CZ  PHE A 550       2.667   6.338  21.313  1.00  0.92           C  
ATOM   4267  N   GLY A 551       5.162   2.839  27.459  1.00  0.93           N  
ATOM   4268  CA  GLY A 551       5.373   1.851  28.505  1.00  0.93           C  
ATOM   4269  C   GLY A 551       5.782   0.492  27.970  1.00  0.92           C  
ATOM   4270  O   GLY A 551       6.432   0.400  26.926  1.00  0.90           O  
ATOM   4271  N   LYS A 552       5.452  -0.613  28.687  1.00  0.93           N  
ATOM   4272  CA  LYS A 552       5.750  -1.984  28.281  1.00  0.93           C  
ATOM   4273  C   LYS A 552       4.673  -2.526  27.345  1.00  0.92           C  
ATOM   4274  CB  LYS A 552       5.883  -2.889  29.507  1.00  0.91           C  
ATOM   4275  O   LYS A 552       3.780  -3.258  27.776  1.00  0.90           O  
ATOM   4276  CG  LYS A 552       7.084  -2.569  30.385  1.00  0.86           C  
ATOM   4277  CD  LYS A 552       7.223  -3.568  31.527  1.00  0.84           C  
ATOM   4278  CE  LYS A 552       8.385  -3.210  32.444  1.00  0.83           C  
ATOM   4279  NZ  LYS A 552       8.425  -4.086  33.654  1.00  0.82           N  
ATOM   4280  N   CYS A 553       4.761  -2.123  26.176  1.00  0.96           N  
ATOM   4281  CA  CYS A 553       3.878  -2.603  25.119  1.00  0.96           C  
ATOM   4282  C   CYS A 553       4.656  -2.864  23.835  1.00  0.96           C  
ATOM   4283  CB  CYS A 553       2.762  -1.592  24.854  1.00  0.95           C  
ATOM   4284  O   CYS A 553       5.775  -2.375  23.672  1.00  0.95           O  
ATOM   4285  SG  CYS A 553       3.340  -0.045  24.124  1.00  0.91           S  
ATOM   4286  N   LYS A 554       4.073  -3.620  22.961  1.00  0.96           N  
ATOM   4287  CA  LYS A 554       4.495  -3.743  21.569  1.00  0.97           C  
ATOM   4288  C   LYS A 554       3.526  -3.024  20.635  1.00  0.97           C  
ATOM   4289  CB  LYS A 554       4.611  -5.216  21.172  1.00  0.95           C  
ATOM   4290  O   LYS A 554       2.343  -3.365  20.577  1.00  0.97           O  
ATOM   4291  CG  LYS A 554       5.130  -5.436  19.758  1.00  0.85           C  
ATOM   4292  CD  LYS A 554       5.237  -6.919  19.428  1.00  0.79           C  
ATOM   4293  CE  LYS A 554       5.701  -7.141  17.994  1.00  0.74           C  
ATOM   4294  NZ  LYS A 554       5.731  -8.592  17.640  1.00  0.70           N  
ATOM   4295  N   ILE A 555       4.042  -2.095  19.836  1.00  0.97           N  
ATOM   4296  CA  ILE A 555       3.227  -1.386  18.855  1.00  0.97           C  
ATOM   4297  C   ILE A 555       3.151  -2.198  17.564  1.00  0.97           C  
ATOM   4298  CB  ILE A 555       3.787   0.025  18.569  1.00  0.97           C  
ATOM   4299  O   ILE A 555       4.167  -2.414  16.899  1.00  0.97           O  
ATOM   4300  CG1 ILE A 555       3.990   0.795  19.879  1.00  0.96           C  
ATOM   4301  CG2 ILE A 555       2.861   0.792  17.621  1.00  0.96           C  
ATOM   4302  CD1 ILE A 555       4.849   2.044  19.736  1.00  0.94           C  
ATOM   4303  N   LEU A 556       1.952  -2.583  17.249  1.00  0.97           N  
ATOM   4304  CA  LEU A 556       1.709  -3.456  16.107  1.00  0.97           C  
ATOM   4305  C   LEU A 556       1.498  -2.642  14.835  1.00  0.97           C  
ATOM   4306  CB  LEU A 556       0.491  -4.348  16.363  1.00  0.97           C  
ATOM   4307  O   LEU A 556       1.989  -3.013  13.766  1.00  0.96           O  
ATOM   4308  CG  LEU A 556       0.563  -5.256  17.592  1.00  0.96           C  
ATOM   4309  CD1 LEU A 556      -0.680  -6.136  17.674  1.00  0.94           C  
ATOM   4310  CD2 LEU A 556       1.826  -6.110  17.553  1.00  0.94           C  
ATOM   4311  N   SER A 557       0.817  -1.495  14.954  1.00  0.97           N  
ATOM   4312  CA  SER A 557       0.563  -0.589  13.839  1.00  0.97           C  
ATOM   4313  C   SER A 557       0.285   0.828  14.331  1.00  0.97           C  
ATOM   4314  CB  SER A 557      -0.614  -1.086  13.000  1.00  0.97           C  
ATOM   4315  O   SER A 557      -0.169   1.020  15.461  1.00  0.97           O  
ATOM   4316  OG  SER A 557      -0.830  -0.239  11.884  1.00  0.81           O  
ATOM   4317  N   MET A 558       0.574   1.703  13.488  1.00  0.97           N  
ATOM   4318  CA  MET A 558       0.219   3.112  13.629  1.00  0.97           C  
ATOM   4319  C   MET A 558      -0.172   3.712  12.283  1.00  0.97           C  
ATOM   4320  CB  MET A 558       1.380   3.901  14.237  1.00  0.97           C  
ATOM   4321  O   MET A 558       0.531   3.526  11.288  1.00  0.96           O  
ATOM   4322  CG  MET A 558       1.059   5.364  14.494  1.00  0.95           C  
ATOM   4323  SD  MET A 558       2.406   6.234  15.385  1.00  0.95           S  
ATOM   4324  CE  MET A 558       1.719   6.255  17.064  1.00  0.91           C  
ATOM   4325  N   PHE A 559      -1.287   4.493  12.249  1.00  0.97           N  
ATOM   4326  CA  PHE A 559      -1.732   5.186  11.046  1.00  0.97           C  
ATOM   4327  C   PHE A 559      -2.471   6.471  11.403  1.00  0.97           C  
ATOM   4328  CB  PHE A 559      -2.634   4.279  10.203  1.00  0.96           C  
ATOM   4329  O   PHE A 559      -3.028   6.589  12.496  1.00  0.96           O  
ATOM   4330  CG  PHE A 559      -3.854   3.787  10.935  1.00  0.93           C  
ATOM   4331  CD1 PHE A 559      -3.818   2.599  11.653  1.00  0.88           C  
ATOM   4332  CD2 PHE A 559      -5.036   4.515  10.903  1.00  0.88           C  
ATOM   4333  CE1 PHE A 559      -4.946   2.141  12.331  1.00  0.85           C  
ATOM   4334  CE2 PHE A 559      -6.167   4.064  11.578  1.00  0.83           C  
ATOM   4335  CZ  PHE A 559      -6.120   2.877  12.291  1.00  0.85           C  
ATOM   4336  N   SER A 560      -2.540   7.377  10.497  1.00  0.96           N  
ATOM   4337  CA  SER A 560      -3.169   8.676  10.717  1.00  0.96           C  
ATOM   4338  C   SER A 560      -4.304   8.916   9.727  1.00  0.95           C  
ATOM   4339  CB  SER A 560      -2.136   9.798  10.604  1.00  0.95           C  
ATOM   4340  O   SER A 560      -4.179   8.596   8.543  1.00  0.94           O  
ATOM   4341  OG  SER A 560      -1.072   9.597  11.518  1.00  0.93           O  
ATOM   4342  N   ILE A 561      -5.418   9.446  10.264  1.00  0.94           N  
ATOM   4343  CA  ILE A 561      -6.559   9.954   9.512  1.00  0.94           C  
ATOM   4344  C   ILE A 561      -6.872  11.383   9.950  1.00  0.93           C  
ATOM   4345  CB  ILE A 561      -7.802   9.054   9.694  1.00  0.94           C  
ATOM   4346  O   ILE A 561      -7.374  11.604  11.055  1.00  0.91           O  
ATOM   4347  CG1 ILE A 561      -7.474   7.606   9.308  1.00  0.92           C  
ATOM   4348  CG2 ILE A 561      -8.979   9.586   8.872  1.00  0.91           C  
ATOM   4349  CD1 ILE A 561      -8.601   6.621   9.586  1.00  0.90           C  
ATOM   4350  N   GLY A 562      -6.578  12.339   9.104  1.00  0.91           N  
ATOM   4351  CA  GLY A 562      -6.651  13.737   9.494  1.00  0.90           C  
ATOM   4352  C   GLY A 562      -5.802  14.064  10.707  1.00  0.90           C  
ATOM   4353  O   GLY A 562      -4.593  13.820  10.709  1.00  0.89           O  
ATOM   4354  N   SER A 563      -6.411  14.571  11.759  1.00  0.88           N  
ATOM   4355  CA  SER A 563      -5.736  14.994  12.982  1.00  0.88           C  
ATOM   4356  C   SER A 563      -5.723  13.878  14.021  1.00  0.89           C  
ATOM   4357  CB  SER A 563      -6.412  16.236  13.565  1.00  0.87           C  
ATOM   4358  O   SER A 563      -5.292  14.085  15.157  1.00  0.88           O  
ATOM   4359  OG  SER A 563      -6.482  17.271  12.599  1.00  0.82           O  
ATOM   4360  N   TYR A 564      -6.227  12.737  13.655  1.00  0.91           N  
ATOM   4361  CA  TYR A 564      -6.225  11.585  14.549  1.00  0.92           C  
ATOM   4362  C   TYR A 564      -5.189  10.557  14.111  1.00  0.93           C  
ATOM   4363  CB  TYR A 564      -7.613  10.939  14.597  1.00  0.91           C  
ATOM   4364  O   TYR A 564      -5.117  10.202  12.932  1.00  0.92           O  
ATOM   4365  CG  TYR A 564      -8.694  11.860  15.109  1.00  0.89           C  
ATOM   4366  CD1 TYR A 564      -8.677  12.322  16.423  1.00  0.87           C  
ATOM   4367  CD2 TYR A 564      -9.733  12.268  14.280  1.00  0.87           C  
ATOM   4368  CE1 TYR A 564      -9.672  13.170  16.899  1.00  0.86           C  
ATOM   4369  CE2 TYR A 564     -10.734  13.115  14.746  1.00  0.87           C  
ATOM   4370  OH  TYR A 564     -11.681  14.399  16.522  1.00  0.82           O  
ATOM   4371  CZ  TYR A 564     -10.694  13.560  16.055  1.00  0.85           C  
ATOM   4372  N   THR A 565      -4.457  10.047  15.052  1.00  0.96           N  
ATOM   4373  CA  THR A 565      -3.559   8.917  14.841  1.00  0.96           C  
ATOM   4374  C   THR A 565      -3.969   7.731  15.708  1.00  0.96           C  
ATOM   4375  CB  THR A 565      -2.099   9.300  15.145  1.00  0.95           C  
ATOM   4376  O   THR A 565      -4.057   7.851  16.932  1.00  0.96           O  
ATOM   4377  CG2 THR A 565      -1.166   8.109  14.948  1.00  0.94           C  
ATOM   4378  OG1 THR A 565      -1.695  10.359  14.268  1.00  0.94           O  
ATOM   4379  N   TYR A 566      -4.240   6.650  15.106  1.00  0.97           N  
ATOM   4380  CA  TYR A 566      -4.655   5.409  15.750  1.00  0.97           C  
ATOM   4381  C   TYR A 566      -3.478   4.453  15.902  1.00  0.97           C  
ATOM   4382  CB  TYR A 566      -5.774   4.736  14.950  1.00  0.97           C  
ATOM   4383  O   TYR A 566      -2.637   4.348  15.007  1.00  0.97           O  
ATOM   4384  CG  TYR A 566      -7.060   5.527  14.921  1.00  0.96           C  
ATOM   4385  CD1 TYR A 566      -8.090   5.252  15.818  1.00  0.95           C  
ATOM   4386  CD2 TYR A 566      -7.248   6.549  13.998  1.00  0.95           C  
ATOM   4387  CE1 TYR A 566      -9.277   5.976  15.794  1.00  0.94           C  
ATOM   4388  CE2 TYR A 566      -8.431   7.280  13.965  1.00  0.94           C  
ATOM   4389  OH  TYR A 566     -10.611   7.708  14.838  1.00  0.92           O  
ATOM   4390  CZ  TYR A 566      -9.438   6.987  14.866  1.00  0.93           C  
ATOM   4391  N   THR A 567      -3.435   3.757  16.974  1.00  0.97           N  
ATOM   4392  CA  THR A 567      -2.416   2.754  17.265  1.00  0.97           C  
ATOM   4393  C   THR A 567      -3.058   1.452  17.735  1.00  0.97           C  
ATOM   4394  CB  THR A 567      -1.426   3.256  18.332  1.00  0.97           C  
ATOM   4395  O   THR A 567      -3.993   1.469  18.539  1.00  0.97           O  
ATOM   4396  CG2 THR A 567      -0.701   4.512  17.862  1.00  0.85           C  
ATOM   4397  OG1 THR A 567      -2.143   3.554  19.537  1.00  0.85           O  
ATOM   4398  N   ILE A 568      -2.604   0.339  17.257  1.00  0.97           N  
ATOM   4399  CA  ILE A 568      -2.856  -0.979  17.828  1.00  0.97           C  
ATOM   4400  C   ILE A 568      -1.639  -1.436  18.629  1.00  0.97           C  
ATOM   4401  CB  ILE A 568      -3.196  -2.015  16.733  1.00  0.97           C  
ATOM   4402  O   ILE A 568      -0.541  -1.565  18.082  1.00  0.97           O  
ATOM   4403  CG1 ILE A 568      -4.413  -1.554  15.922  1.00  0.97           C  
ATOM   4404  CG2 ILE A 568      -3.441  -3.394  17.351  1.00  0.97           C  
ATOM   4405  CD1 ILE A 568      -4.755  -2.462  14.749  1.00  0.95           C  
ATOM   4406  N   MET A 569      -1.874  -1.701  19.886  1.00  0.97           N  
ATOM   4407  CA  MET A 569      -0.787  -2.040  20.800  1.00  0.97           C  
ATOM   4408  C   MET A 569      -1.098  -3.326  21.560  1.00  0.97           C  
ATOM   4409  CB  MET A 569      -0.536  -0.898  21.785  1.00  0.96           C  
ATOM   4410  O   MET A 569      -2.207  -3.499  22.069  1.00  0.96           O  
ATOM   4411  CG  MET A 569      -0.112   0.402  21.121  1.00  0.91           C  
ATOM   4412  SD  MET A 569       0.321   1.705  22.338  1.00  0.88           S  
ATOM   4413  CE  MET A 569      -1.337   2.189  22.894  1.00  0.80           C  
ATOM   4414  N   ASP A 570      -0.138  -4.174  21.663  1.00  0.97           N  
ATOM   4415  CA  ASP A 570      -0.156  -5.351  22.526  1.00  0.97           C  
ATOM   4416  C   ASP A 570       0.413  -5.029  23.906  1.00  0.96           C  
ATOM   4417  CB  ASP A 570       0.630  -6.498  21.887  1.00  0.96           C  
ATOM   4418  O   ASP A 570       1.623  -4.847  24.056  1.00  0.95           O  
ATOM   4419  CG  ASP A 570       0.479  -7.810  22.635  1.00  0.95           C  
ATOM   4420  OD1 ASP A 570      -0.213  -7.843  23.676  1.00  0.93           O  
ATOM   4421  OD2 ASP A 570       1.060  -8.820  22.183  1.00  0.93           O  
ATOM   4422  N   ARG A 571      -0.481  -4.921  24.914  1.00  0.96           N  
ATOM   4423  CA  ARG A 571      -0.198  -4.631  26.316  1.00  0.96           C  
ATOM   4424  C   ARG A 571      -0.411  -5.867  27.184  1.00  0.95           C  
ATOM   4425  CB  ARG A 571      -1.078  -3.482  26.816  1.00  0.95           C  
ATOM   4426  O   ARG A 571      -0.940  -6.877  26.717  1.00  0.93           O  
ATOM   4427  CG  ARG A 571      -0.855  -2.171  26.080  1.00  0.94           C  
ATOM   4428  CD  ARG A 571      -1.653  -1.033  26.701  1.00  0.92           C  
ATOM   4429  NE  ARG A 571      -1.440   0.225  25.991  1.00  0.91           N  
ATOM   4430  NH1 ARG A 571       0.205   0.992  27.421  1.00  0.86           N  
ATOM   4431  NH2 ARG A 571      -0.450   2.266  25.631  1.00  0.86           N  
ATOM   4432  CZ  ARG A 571      -0.562   1.158  26.349  1.00  0.89           C  
ATOM   4433  N   ALA A 572      -0.058  -5.777  28.450  1.00  0.95           N  
ATOM   4434  CA  ALA A 572      -0.177  -6.886  29.393  1.00  0.94           C  
ATOM   4435  C   ALA A 572      -1.627  -7.346  29.517  1.00  0.93           C  
ATOM   4436  CB  ALA A 572       0.369  -6.482  30.760  1.00  0.93           C  
ATOM   4437  O   ALA A 572      -1.899  -8.547  29.580  1.00  0.91           O  
ATOM   4438  N   GLU A 573      -2.568  -6.443  29.356  1.00  0.94           N  
ATOM   4439  CA  GLU A 573      -3.993  -6.694  29.545  1.00  0.94           C  
ATOM   4440  C   GLU A 573      -4.661  -7.099  28.234  1.00  0.94           C  
ATOM   4441  CB  GLU A 573      -4.685  -5.458  30.128  1.00  0.93           C  
ATOM   4442  O   GLU A 573      -5.842  -7.452  28.216  1.00  0.93           O  
ATOM   4443  CG  GLU A 573      -4.718  -4.268  29.181  1.00  0.89           C  
ATOM   4444  CD  GLU A 573      -3.497  -3.370  29.302  1.00  0.87           C  
ATOM   4445  OE1 GLU A 573      -2.437  -3.846  29.767  1.00  0.86           O  
ATOM   4446  OE2 GLU A 573      -3.602  -2.179  28.931  1.00  0.86           O  
ATOM   4447  N   GLY A 574      -4.019  -7.030  27.107  1.00  0.96           N  
ATOM   4448  CA  GLY A 574      -4.536  -7.429  25.808  1.00  0.96           C  
ATOM   4449  C   GLY A 574      -4.117  -6.497  24.687  1.00  0.96           C  
ATOM   4450  O   GLY A 574      -3.368  -5.544  24.912  1.00  0.96           O  
ATOM   4451  N   VAL A 575      -4.580  -6.791  23.483  1.00  0.97           N  
ATOM   4452  CA  VAL A 575      -4.394  -5.930  22.319  1.00  0.97           C  
ATOM   4453  C   VAL A 575      -5.454  -4.831  22.314  1.00  0.97           C  
ATOM   4454  CB  VAL A 575      -4.456  -6.736  21.002  1.00  0.97           C  
ATOM   4455  O   VAL A 575      -6.654  -5.117  22.291  1.00  0.97           O  
ATOM   4456  CG1 VAL A 575      -4.118  -5.845  19.808  1.00  0.95           C  
ATOM   4457  CG2 VAL A 575      -3.510  -7.933  21.064  1.00  0.96           C  
ATOM   4458  N   VAL A 576      -5.049  -3.628  22.268  1.00  0.97           N  
ATOM   4459  CA  VAL A 576      -5.923  -2.471  22.430  1.00  0.97           C  
ATOM   4460  C   VAL A 576      -5.785  -1.545  21.223  1.00  0.97           C  
ATOM   4461  CB  VAL A 576      -5.609  -1.700  23.732  1.00  0.96           C  
ATOM   4462  O   VAL A 576      -4.694  -1.400  20.667  1.00  0.97           O  
ATOM   4463  CG1 VAL A 576      -5.895  -2.568  24.956  1.00  0.89           C  
ATOM   4464  CG2 VAL A 576      -4.156  -1.228  23.734  1.00  0.89           C  
ATOM   4465  N   LEU A 577      -6.886  -0.935  20.777  1.00  0.97           N  
ATOM   4466  CA  LEU A 577      -6.968   0.227  19.898  1.00  0.97           C  
ATOM   4467  C   LEU A 577      -7.009   1.519  20.707  1.00  0.97           C  
ATOM   4468  CB  LEU A 577      -8.203   0.133  18.999  1.00  0.97           C  
ATOM   4469  O   LEU A 577      -7.906   1.711  21.531  1.00  0.96           O  
ATOM   4470  CG  LEU A 577      -8.402   1.274  17.999  1.00  0.96           C  
ATOM   4471  CD1 LEU A 577      -7.248   1.312  17.003  1.00  0.95           C  
ATOM   4472  CD2 LEU A 577      -9.736   1.124  17.275  1.00  0.95           C  
ATOM   4473  N   GLU A 578      -6.047   2.373  20.450  1.00  0.96           N  
ATOM   4474  CA  GLU A 578      -5.968   3.691  21.072  1.00  0.96           C  
ATOM   4475  C   GLU A 578      -5.779   4.786  20.025  1.00  0.96           C  
ATOM   4476  CB  GLU A 578      -4.828   3.737  22.093  1.00  0.96           C  
ATOM   4477  O   GLU A 578      -5.351   4.511  18.903  1.00  0.96           O  
ATOM   4478  CG  GLU A 578      -4.994   2.756  23.244  1.00  0.95           C  
ATOM   4479  CD  GLU A 578      -3.936   2.915  24.325  1.00  0.93           C  
ATOM   4480  OE1 GLU A 578      -2.868   3.505  24.046  1.00  0.91           O  
ATOM   4481  OE2 GLU A 578      -4.178   2.446  25.459  1.00  0.91           O  
ATOM   4482  N   ARG A 579      -6.103   5.983  20.321  1.00  0.95           N  
ATOM   4483  CA  ARG A 579      -6.073   7.130  19.419  1.00  0.95           C  
ATOM   4484  C   ARG A 579      -5.325   8.301  20.047  1.00  0.95           C  
ATOM   4485  CB  ARG A 579      -7.494   7.557  19.044  1.00  0.95           C  
ATOM   4486  O   ARG A 579      -5.637   8.716  21.166  1.00  0.94           O  
ATOM   4487  CG  ARG A 579      -7.550   8.676  18.016  1.00  0.93           C  
ATOM   4488  CD  ARG A 579      -8.984   9.071  17.690  1.00  0.91           C  
ATOM   4489  NE  ARG A 579      -9.610   9.789  18.796  1.00  0.89           N  
ATOM   4490  NH1 ARG A 579     -11.762   9.586  17.982  1.00  0.83           N  
ATOM   4491  NH2 ARG A 579     -11.378  10.682  19.958  1.00  0.82           N  
ATOM   4492  CZ  ARG A 579     -10.915  10.017  18.910  1.00  0.87           C  
ATOM   4493  N   LEU A 580      -4.327   8.801  19.342  1.00  0.94           N  
ATOM   4494  CA  LEU A 580      -3.695  10.073  19.674  1.00  0.94           C  
ATOM   4495  C   LEU A 580      -4.556  11.245  19.214  1.00  0.92           C  
ATOM   4496  CB  LEU A 580      -2.306  10.165  19.038  1.00  0.93           C  
ATOM   4497  O   LEU A 580      -5.008  11.275  18.067  1.00  0.91           O  
ATOM   4498  CG  LEU A 580      -1.262   9.167  19.543  1.00  0.89           C  
ATOM   4499  CD1 LEU A 580      -0.110   9.057  18.550  1.00  0.84           C  
ATOM   4500  CD2 LEU A 580      -0.750   9.578  20.919  1.00  0.83           C  
ATOM   4501  N   GLU A 581      -4.622  12.279  20.072  1.00  0.87           N  
ATOM   4502  CA  GLU A 581      -5.363  13.509  19.811  1.00  0.86           C  
ATOM   4503  C   GLU A 581      -4.431  14.717  19.765  1.00  0.85           C  
ATOM   4504  CB  GLU A 581      -6.446  13.720  20.873  1.00  0.83           C  
ATOM   4505  O   GLU A 581      -3.990  15.206  20.807  1.00  0.82           O  
ATOM   4506  CG  GLU A 581      -7.578  12.705  20.807  1.00  0.78           C  
ATOM   4507  CD  GLU A 581      -8.636  12.916  21.879  1.00  0.76           C  
ATOM   4508  OE1 GLU A 581      -8.453  13.800  22.747  1.00  0.73           O  
ATOM   4509  OE2 GLU A 581      -9.655  12.191  21.850  1.00  0.71           O  
ATOM   4510  N   PHE A 582      -3.972  15.240  18.552  1.00  0.86           N  
ATOM   4511  CA  PHE A 582      -2.962  16.269  18.338  1.00  0.85           C  
ATOM   4512  C   PHE A 582      -3.548  17.658  18.564  1.00  0.82           C  
ATOM   4513  CB  PHE A 582      -2.381  16.169  16.924  1.00  0.85           C  
ATOM   4514  O   PHE A 582      -2.808  18.636  18.692  1.00  0.76           O  
ATOM   4515  CG  PHE A 582      -1.385  15.054  16.755  1.00  0.87           C  
ATOM   4516  CD1 PHE A 582      -0.032  15.271  16.989  1.00  0.87           C  
ATOM   4517  CD2 PHE A 582      -1.800  13.788  16.362  1.00  0.87           C  
ATOM   4518  CE1 PHE A 582       0.893  14.241  16.833  1.00  0.87           C  
ATOM   4519  CE2 PHE A 582      -0.882  12.754  16.205  1.00  0.87           C  
ATOM   4520  CZ  PHE A 582       0.464  12.983  16.440  1.00  0.86           C  
ATOM   4521  N   THR A 583      -4.791  17.850  18.721  1.00  0.73           N  
ATOM   4522  CA  THR A 583      -5.320  19.205  18.823  1.00  0.72           C  
ATOM   4523  C   THR A 583      -4.658  19.959  19.973  1.00  0.72           C  
ATOM   4524  CB  THR A 583      -6.847  19.196  19.023  1.00  0.67           C  
ATOM   4525  O   THR A 583      -4.328  19.365  21.002  1.00  0.66           O  
ATOM   4526  CG2 THR A 583      -7.557  18.614  17.806  1.00  0.57           C  
ATOM   4527  OG1 THR A 583      -7.167  18.403  20.173  1.00  0.61           O  
ATOM   4528  N   ASN A 584      -4.269  21.211  19.615  1.00  0.57           N  
ATOM   4529  CA  ASN A 584      -3.401  22.136  20.334  1.00  0.57           C  
ATOM   4530  C   ASN A 584      -4.189  22.992  21.322  1.00  0.57           C  
ATOM   4531  CB  ASN A 584      -2.636  23.027  19.353  1.00  0.51           C  
ATOM   4532  O   ASN A 584      -3.609  23.602  22.222  1.00  0.54           O  
ATOM   4533  CG  ASN A 584      -1.596  22.262  18.558  1.00  0.48           C  
ATOM   4534  ND2 ASN A 584      -1.510  22.548  17.265  1.00  0.40           N  
ATOM   4535  OD1 ASN A 584      -0.877  21.420  19.102  1.00  0.47           O  
ATOM   4536  N   ASP A 585      -5.455  23.005  21.156  1.00  0.60           N  
ATOM   4537  CA  ASP A 585      -6.108  24.054  21.933  1.00  0.61           C  
ATOM   4538  C   ASP A 585      -7.195  23.474  22.834  1.00  0.61           C  
ATOM   4539  CB  ASP A 585      -6.704  25.116  21.007  1.00  0.55           C  
ATOM   4540  O   ASP A 585      -7.906  22.547  22.440  1.00  0.58           O  
ATOM   4541  CG  ASP A 585      -6.764  26.493  21.645  1.00  0.51           C  
ATOM   4542  OD1 ASP A 585      -6.736  26.590  22.890  1.00  0.52           O  
ATOM   4543  OD2 ASP A 585      -6.842  27.490  20.895  1.00  0.57           O  
ATOM   4544  N   THR A 586      -7.122  23.914  24.113  1.00  0.60           N  
ATOM   4545  CA  THR A 586      -8.210  23.624  25.040  1.00  0.60           C  
ATOM   4546  C   THR A 586      -9.551  24.049  24.451  1.00  0.60           C  
ATOM   4547  CB  THR A 586      -7.994  24.327  26.393  1.00  0.56           C  
ATOM   4548  O   THR A 586     -10.602  23.557  24.866  1.00  0.59           O  
ATOM   4549  CG2 THR A 586      -6.828  23.707  27.156  1.00  0.49           C  
ATOM   4550  OG1 THR A 586      -7.718  25.714  26.165  1.00  0.49           O  
ATOM   4551  N   VAL A 587      -9.359  25.013  23.548  1.00  0.65           N  
ATOM   4552  CA  VAL A 587     -10.580  25.483  22.902  1.00  0.66           C  
ATOM   4553  C   VAL A 587     -11.263  24.323  22.181  1.00  0.66           C  
ATOM   4554  CB  VAL A 587     -10.292  26.632  21.910  1.00  0.61           C  
ATOM   4555  O   VAL A 587     -12.493  24.258  22.123  1.00  0.64           O  
ATOM   4556  CG1 VAL A 587     -11.589  27.144  21.285  1.00  0.51           C  
ATOM   4557  CG2 VAL A 587      -9.549  27.768  22.611  1.00  0.52           C  
ATOM   4558  N   ASP A 588     -10.462  23.333  21.854  1.00  0.70           N  
ATOM   4559  CA  ASP A 588     -11.015  22.199  21.118  1.00  0.71           C  
ATOM   4560  C   ASP A 588     -11.630  21.175  22.069  1.00  0.71           C  
ATOM   4561  CB  ASP A 588      -9.935  21.538  20.259  1.00  0.67           C  
ATOM   4562  O   ASP A 588     -12.422  20.329  21.651  1.00  0.68           O  
ATOM   4563  CG  ASP A 588      -9.381  22.462  19.189  1.00  0.64           C  
ATOM   4564  OD1 ASP A 588     -10.157  23.239  18.592  1.00  0.65           O  
ATOM   4565  OD2 ASP A 588      -8.158  22.410  18.938  1.00  0.69           O  
ATOM   4566  N   PHE A 589     -11.268  21.325  23.365  1.00  0.71           N  
ATOM   4567  CA  PHE A 589     -11.767  20.434  24.405  1.00  0.72           C  
ATOM   4568  C   PHE A 589     -12.224  21.227  25.624  1.00  0.72           C  
ATOM   4569  CB  PHE A 589     -10.691  19.422  24.809  1.00  0.68           C  
ATOM   4570  O   PHE A 589     -11.606  21.149  26.688  1.00  0.69           O  
ATOM   4571  CG  PHE A 589     -10.214  18.556  23.674  1.00  0.67           C  
ATOM   4572  CD1 PHE A 589     -10.961  17.462  23.255  1.00  0.66           C  
ATOM   4573  CD2 PHE A 589      -9.019  18.837  23.026  1.00  0.67           C  
ATOM   4574  CE1 PHE A 589     -10.522  16.659  22.204  1.00  0.65           C  
ATOM   4575  CE2 PHE A 589      -8.573  18.040  21.976  1.00  0.65           C  
ATOM   4576  CZ  PHE A 589      -9.326  16.951  21.567  1.00  0.64           C  
ATOM   4577  N   PRO A 590     -13.304  22.109  25.460  1.00  0.74           N  
ATOM   4578  CA  PRO A 590     -13.771  22.965  26.553  1.00  0.74           C  
ATOM   4579  C   PRO A 590     -14.194  22.169  27.786  1.00  0.74           C  
ATOM   4580  CB  PRO A 590     -14.965  23.700  25.940  1.00  0.71           C  
ATOM   4581  O   PRO A 590     -14.183  22.698  28.900  1.00  0.72           O  
ATOM   4582  CG  PRO A 590     -15.437  22.809  24.837  1.00  0.70           C  
ATOM   4583  CD  PRO A 590     -14.246  22.110  24.246  1.00  0.71           C  
ATOM   4584  N   GLU A 591     -14.466  20.888  27.472  1.00  0.72           N  
ATOM   4585  CA  GLU A 591     -14.916  19.997  28.537  1.00  0.73           C  
ATOM   4586  C   GLU A 591     -13.737  19.466  29.348  1.00  0.73           C  
ATOM   4587  CB  GLU A 591     -15.723  18.831  27.958  1.00  0.69           C  
ATOM   4588  O   GLU A 591     -13.922  18.928  30.442  1.00  0.71           O  
ATOM   4589  CG  GLU A 591     -17.006  19.258  27.259  1.00  0.66           C  
ATOM   4590  CD  GLU A 591     -17.985  19.965  28.183  1.00  0.65           C  
ATOM   4591  OE1 GLU A 591     -17.937  19.731  29.412  1.00  0.64           O  
ATOM   4592  OE2 GLU A 591     -18.808  20.758  27.674  1.00  0.60           O  
ATOM   4593  N   GLU A 592     -12.483  19.620  28.874  1.00  0.76           N  
ATOM   4594  CA  GLU A 592     -11.255  19.187  29.535  1.00  0.76           C  
ATOM   4595  C   GLU A 592     -10.316  20.364  29.782  1.00  0.76           C  
ATOM   4596  CB  GLU A 592     -10.546  18.115  28.703  1.00  0.73           C  
ATOM   4597  O   GLU A 592      -9.270  20.477  29.140  1.00  0.73           O  
ATOM   4598  CG  GLU A 592     -11.333  16.820  28.568  1.00  0.72           C  
ATOM   4599  CD  GLU A 592     -10.542  15.702  27.908  1.00  0.70           C  
ATOM   4600  OE1 GLU A 592      -9.363  15.924  27.547  1.00  0.71           O  
ATOM   4601  OE2 GLU A 592     -11.104  14.596  27.750  1.00  0.69           O  
ATOM   4602  N   PRO A 593     -10.700  21.132  30.693  1.00  0.72           N  
ATOM   4603  CA  PRO A 593      -9.914  22.345  30.927  1.00  0.71           C  
ATOM   4604  C   PRO A 593      -8.468  22.045  31.317  1.00  0.72           C  
ATOM   4605  CB  PRO A 593     -10.658  23.032  32.076  1.00  0.69           C  
ATOM   4606  O   PRO A 593      -7.582  22.875  31.101  1.00  0.68           O  
ATOM   4607  CG  PRO A 593     -11.406  21.932  32.757  1.00  0.67           C  
ATOM   4608  CD  PRO A 593     -11.800  20.913  31.727  1.00  0.66           C  
ATOM   4609  N   PHE A 594      -8.277  20.865  31.828  1.00  0.75           N  
ATOM   4610  CA  PHE A 594      -6.944  20.336  32.093  1.00  0.75           C  
ATOM   4611  C   PHE A 594      -6.637  19.159  31.175  1.00  0.75           C  
ATOM   4612  CB  PHE A 594      -6.816  19.907  33.558  1.00  0.71           C  
ATOM   4613  O   PHE A 594      -6.922  18.009  31.515  1.00  0.70           O  
ATOM   4614  CG  PHE A 594      -7.094  21.012  34.541  1.00  0.70           C  
ATOM   4615  CD1 PHE A 594      -6.119  21.955  34.840  1.00  0.68           C  
ATOM   4616  CD2 PHE A 594      -8.330  21.107  35.165  1.00  0.70           C  
ATOM   4617  CE1 PHE A 594      -6.373  22.980  35.750  1.00  0.70           C  
ATOM   4618  CE2 PHE A 594      -8.592  22.128  36.075  1.00  0.70           C  
ATOM   4619  CZ  PHE A 594      -7.611  23.062  36.367  1.00  0.65           C  
ATOM   4620  N   ARG A 595      -6.426  19.430  29.951  1.00  0.81           N  
ATOM   4621  CA  ARG A 595      -6.031  18.359  29.042  1.00  0.81           C  
ATOM   4622  C   ARG A 595      -4.973  17.464  29.678  1.00  0.82           C  
ATOM   4623  CB  ARG A 595      -5.507  18.937  27.726  1.00  0.79           C  
ATOM   4624  O   ARG A 595      -3.826  17.880  29.856  1.00  0.79           O  
ATOM   4625  CG  ARG A 595      -5.398  17.915  26.605  1.00  0.77           C  
ATOM   4626  CD  ARG A 595      -5.015  18.566  25.283  1.00  0.76           C  
ATOM   4627  NE  ARG A 595      -4.930  17.586  24.204  1.00  0.67           N  
ATOM   4628  NH1 ARG A 595      -4.105  19.073  22.640  1.00  0.61           N  
ATOM   4629  NH2 ARG A 595      -4.464  16.882  22.069  1.00  0.58           N  
ATOM   4630  CZ  ARG A 595      -4.500  17.849  22.974  1.00  0.70           C  
ATOM   4631  N   CYS A 596      -5.366  16.278  30.016  1.00  0.88           N  
ATOM   4632  CA  CYS A 596      -4.516  15.329  30.727  1.00  0.89           C  
ATOM   4633  C   CYS A 596      -3.638  14.549  29.756  1.00  0.90           C  
ATOM   4634  CB  CYS A 596      -5.366  14.361  31.550  1.00  0.86           C  
ATOM   4635  O   CYS A 596      -4.146  13.857  28.872  1.00  0.89           O  
ATOM   4636  SG  CYS A 596      -6.372  15.169  32.813  1.00  0.73           S  
ATOM   4637  N   TYR A 597      -2.381  14.641  29.922  1.00  0.92           N  
ATOM   4638  CA  TYR A 597      -1.367  13.959  29.125  1.00  0.92           C  
ATOM   4639  C   TYR A 597      -1.000  12.615  29.742  1.00  0.92           C  
ATOM   4640  CB  TYR A 597      -0.115  14.830  28.989  1.00  0.92           C  
ATOM   4641  O   TYR A 597       0.066  12.471  30.344  1.00  0.92           O  
ATOM   4642  CG  TYR A 597      -0.301  16.025  28.085  1.00  0.91           C  
ATOM   4643  CD1 TYR A 597       0.107  15.987  26.754  1.00  0.89           C  
ATOM   4644  CD2 TYR A 597      -0.885  17.194  28.561  1.00  0.89           C  
ATOM   4645  CE1 TYR A 597      -0.061  17.086  25.918  1.00  0.89           C  
ATOM   4646  CE2 TYR A 597      -1.058  18.300  27.735  1.00  0.89           C  
ATOM   4647  OH  TYR A 597      -0.813  19.327  25.594  1.00  0.86           O  
ATOM   4648  CZ  TYR A 597      -0.644  18.236  26.417  1.00  0.89           C  
ATOM   4649  N   VAL A 598      -1.873  11.612  29.557  1.00  0.94           N  
ATOM   4650  CA  VAL A 598      -1.763  10.243  30.049  1.00  0.95           C  
ATOM   4651  C   VAL A 598      -2.075   9.261  28.922  1.00  0.95           C  
ATOM   4652  CB  VAL A 598      -2.703   9.993  31.250  1.00  0.94           C  
ATOM   4653  O   VAL A 598      -2.719   9.624  27.935  1.00  0.94           O  
ATOM   4654  CG1 VAL A 598      -2.264  10.817  32.459  1.00  0.93           C  
ATOM   4655  CG2 VAL A 598      -4.147  10.319  30.872  1.00  0.93           C  
ATOM   4656  N   ASP A 599      -1.679   8.029  29.067  1.00  0.95           N  
ATOM   4657  CA  ASP A 599      -1.942   6.963  28.105  1.00  0.95           C  
ATOM   4658  C   ASP A 599      -3.182   6.164  28.497  1.00  0.95           C  
ATOM   4659  CB  ASP A 599      -0.731   6.034  27.990  1.00  0.95           C  
ATOM   4660  O   ASP A 599      -3.469   5.995  29.684  1.00  0.94           O  
ATOM   4661  CG  ASP A 599       0.420   6.653  27.218  1.00  0.94           C  
ATOM   4662  OD1 ASP A 599       0.196   7.622  26.461  1.00  0.92           O  
ATOM   4663  OD2 ASP A 599       1.562   6.165  27.366  1.00  0.92           O  
ATOM   4664  N   GLY A 600      -3.871   5.636  27.523  1.00  0.95           N  
ATOM   4665  CA  GLY A 600      -5.076   4.849  27.735  1.00  0.95           C  
ATOM   4666  C   GLY A 600      -6.155   5.603  28.490  1.00  0.95           C  
ATOM   4667  O   GLY A 600      -6.833   5.033  29.348  1.00  0.93           O  
ATOM   4668  N   LYS A 601      -6.242   6.823  28.196  1.00  0.94           N  
ATOM   4669  CA  LYS A 601      -7.175   7.772  28.796  1.00  0.94           C  
ATOM   4670  C   LYS A 601      -8.614   7.279  28.675  1.00  0.94           C  
ATOM   4671  CB  LYS A 601      -7.036   9.148  28.143  1.00  0.92           C  
ATOM   4672  O   LYS A 601      -9.106   7.047  27.569  1.00  0.93           O  
ATOM   4673  CG  LYS A 601      -7.906  10.224  28.776  1.00  0.85           C  
ATOM   4674  CD  LYS A 601      -7.705  11.575  28.100  1.00  0.81           C  
ATOM   4675  CE  LYS A 601      -8.741  12.591  28.560  1.00  0.75           C  
ATOM   4676  NZ  LYS A 601      -8.572  13.905  27.870  1.00  0.70           N  
ATOM   4677  N   ARG A 602      -9.347   7.236  29.876  1.00  0.94           N  
ATOM   4678  CA  ARG A 602     -10.753   6.859  29.977  1.00  0.94           C  
ATOM   4679  C   ARG A 602     -11.504   7.791  30.922  1.00  0.93           C  
ATOM   4680  CB  ARG A 602     -10.888   5.410  30.453  1.00  0.93           C  
ATOM   4681  O   ARG A 602     -11.068   8.021  32.052  1.00  0.92           O  
ATOM   4682  CG  ARG A 602     -10.267   4.392  29.511  1.00  0.90           C  
ATOM   4683  CD  ARG A 602     -10.481   2.966  30.000  1.00  0.87           C  
ATOM   4684  NE  ARG A 602      -9.849   1.992  29.116  1.00  0.86           N  
ATOM   4685  NH1 ARG A 602     -11.365   0.305  29.550  1.00  0.78           N  
ATOM   4686  NH2 ARG A 602      -9.631  -0.053  28.094  1.00  0.76           N  
ATOM   4687  CZ  ARG A 602     -10.283   0.750  28.922  1.00  0.83           C  
ATOM   4688  N   ALA A 603     -12.620   8.201  30.428  1.00  0.92           N  
ATOM   4689  CA  ALA A 603     -13.579   8.855  31.314  1.00  0.93           C  
ATOM   4690  C   ALA A 603     -14.531   7.839  31.939  1.00  0.93           C  
ATOM   4691  CB  ALA A 603     -14.366   9.920  30.554  1.00  0.91           C  
ATOM   4692  O   ALA A 603     -15.120   7.016  31.234  1.00  0.92           O  
ATOM   4693  N   ILE A 604     -14.658   7.896  33.335  1.00  0.95           N  
ATOM   4694  CA  ILE A 604     -15.564   7.014  34.063  1.00  0.95           C  
ATOM   4695  C   ILE A 604     -16.400   7.831  35.046  1.00  0.95           C  
ATOM   4696  CB  ILE A 604     -14.793   5.903  34.808  1.00  0.94           C  
ATOM   4697  O   ILE A 604     -15.910   8.800  35.631  1.00  0.94           O  
ATOM   4698  CG1 ILE A 604     -13.863   6.513  35.863  1.00  0.93           C  
ATOM   4699  CG2 ILE A 604     -14.007   5.035  33.821  1.00  0.93           C  
ATOM   4700  CD1 ILE A 604     -13.233   5.491  36.799  1.00  0.91           C  
ATOM   4701  N   GLU A 605     -17.628   7.485  35.189  1.00  0.95           N  
ATOM   4702  CA  GLU A 605     -18.439   7.940  36.315  1.00  0.95           C  
ATOM   4703  C   GLU A 605     -18.219   7.062  37.544  1.00  0.95           C  
ATOM   4704  CB  GLU A 605     -19.922   7.955  35.938  1.00  0.94           C  
ATOM   4705  O   GLU A 605     -18.332   5.837  37.467  1.00  0.95           O  
ATOM   4706  CG  GLU A 605     -20.806   8.671  36.948  1.00  0.91           C  
ATOM   4707  CD  GLU A 605     -22.266   8.738  36.527  1.00  0.90           C  
ATOM   4708  OE1 GLU A 605     -22.572   8.445  35.349  1.00  0.89           O  
ATOM   4709  OE2 GLU A 605     -23.110   9.088  37.382  1.00  0.89           O  
ATOM   4710  N   LEU A 606     -17.832   7.669  38.677  1.00  0.96           N  
ATOM   4711  CA  LEU A 606     -17.615   6.989  39.949  1.00  0.96           C  
ATOM   4712  C   LEU A 606     -18.944   6.634  40.608  1.00  0.96           C  
ATOM   4713  CB  LEU A 606     -16.783   7.864  40.890  1.00  0.96           C  
ATOM   4714  O   LEU A 606     -19.736   7.521  40.936  1.00  0.95           O  
ATOM   4715  CG  LEU A 606     -15.370   8.213  40.419  1.00  0.95           C  
ATOM   4716  CD1 LEU A 606     -14.683   9.124  41.431  1.00  0.93           C  
ATOM   4717  CD2 LEU A 606     -14.554   6.945  40.192  1.00  0.93           C  
ATOM   4718  N   THR A 607     -19.219   5.329  40.841  1.00  0.97           N  
ATOM   4719  CA  THR A 607     -20.541   4.878  41.262  1.00  0.97           C  
ATOM   4720  C   THR A 607     -20.469   4.190  42.622  1.00  0.96           C  
ATOM   4721  CB  THR A 607     -21.159   3.917  40.230  1.00  0.96           C  
ATOM   4722  O   THR A 607     -21.470   4.108  43.336  1.00  0.95           O  
ATOM   4723  CG2 THR A 607     -21.514   4.650  38.940  1.00  0.94           C  
ATOM   4724  OG1 THR A 607     -20.219   2.877  39.931  1.00  0.94           O  
ATOM   4725  N   ALA A 608     -19.364   3.714  42.986  1.00  0.97           N  
ATOM   4726  CA  ALA A 608     -19.214   2.924  44.205  1.00  0.97           C  
ATOM   4727  C   ALA A 608     -18.578   3.751  45.319  1.00  0.97           C  
ATOM   4728  CB  ALA A 608     -18.379   1.675  43.931  1.00  0.96           C  
ATOM   4729  O   ALA A 608     -17.548   4.397  45.111  1.00  0.97           O  
ATOM   4730  N   TYR A 609     -19.080   3.695  46.553  1.00  0.98           N  
ATOM   4731  CA  TYR A 609     -18.633   4.390  47.755  1.00  0.98           C  
ATOM   4732  C   TYR A 609     -18.776   3.501  48.984  1.00  0.98           C  
ATOM   4733  CB  TYR A 609     -19.426   5.686  47.953  1.00  0.98           C  
ATOM   4734  O   TYR A 609     -19.784   2.809  49.143  1.00  0.97           O  
ATOM   4735  CG  TYR A 609     -19.134   6.382  49.260  1.00  0.97           C  
ATOM   4736  CD1 TYR A 609     -17.903   6.994  49.486  1.00  0.97           C  
ATOM   4737  CD2 TYR A 609     -20.087   6.429  50.272  1.00  0.97           C  
ATOM   4738  CE1 TYR A 609     -17.628   7.635  50.689  1.00  0.96           C  
ATOM   4739  CE2 TYR A 609     -19.823   7.067  51.479  1.00  0.96           C  
ATOM   4740  OH  TYR A 609     -18.327   8.300  52.872  1.00  0.95           O  
ATOM   4741  CZ  TYR A 609     -18.593   7.667  51.678  1.00  0.96           C  
ATOM   4742  N   ASP A 610     -17.756   3.431  49.791  1.00  0.97           N  
ATOM   4743  CA  ASP A 610     -17.754   2.778  51.096  1.00  0.97           C  
ATOM   4744  C   ASP A 610     -17.854   3.804  52.223  1.00  0.97           C  
ATOM   4745  CB  ASP A 610     -16.494   1.928  51.269  1.00  0.97           C  
ATOM   4746  O   ASP A 610     -16.885   4.505  52.519  1.00  0.97           O  
ATOM   4747  CG  ASP A 610     -16.505   1.105  52.546  1.00  0.96           C  
ATOM   4748  OD1 ASP A 610     -17.325   1.386  53.446  1.00  0.96           O  
ATOM   4749  OD2 ASP A 610     -15.683   0.169  52.653  1.00  0.95           O  
ATOM   4750  N   GLU A 611     -19.062   3.918  52.887  1.00  0.98           N  
ATOM   4751  CA  GLU A 611     -19.390   4.865  53.948  1.00  0.98           C  
ATOM   4752  C   GLU A 611     -18.556   4.603  55.199  1.00  0.98           C  
ATOM   4753  CB  GLU A 611     -20.881   4.799  54.286  1.00  0.97           C  
ATOM   4754  O   GLU A 611     -18.307   5.517  55.988  1.00  0.98           O  
ATOM   4755  CG  GLU A 611     -21.343   5.885  55.247  1.00  0.91           C  
ATOM   4756  CD  GLU A 611     -22.856   5.984  55.359  1.00  0.87           C  
ATOM   4757  OE1 GLU A 611     -23.565   5.145  54.758  1.00  0.89           O  
ATOM   4758  OE2 GLU A 611     -23.336   6.908  56.052  1.00  0.86           O  
ATOM   4759  N   SER A 612     -18.002   3.415  55.439  1.00  0.98           N  
ATOM   4760  CA  SER A 612     -17.258   3.032  56.635  1.00  0.98           C  
ATOM   4761  C   SER A 612     -15.820   3.537  56.576  1.00  0.97           C  
ATOM   4762  CB  SER A 612     -17.268   1.513  56.810  1.00  0.97           C  
ATOM   4763  O   SER A 612     -15.224   3.848  57.609  1.00  0.97           O  
ATOM   4764  OG  SER A 612     -16.352   0.899  55.919  1.00  0.92           O  
ATOM   4765  N   THR A 613     -15.293   3.717  55.303  1.00  0.97           N  
ATOM   4766  CA  THR A 613     -13.921   4.165  55.096  1.00  0.97           C  
ATOM   4767  C   THR A 613     -13.893   5.591  54.553  1.00  0.97           C  
ATOM   4768  CB  THR A 613     -13.167   3.231  54.131  1.00  0.97           C  
ATOM   4769  O   THR A 613     -12.844   6.238  54.547  1.00  0.97           O  
ATOM   4770  CG2 THR A 613     -13.069   1.818  54.697  1.00  0.95           C  
ATOM   4771  OG1 THR A 613     -13.864   3.185  52.879  1.00  0.96           O  
ATOM   4772  N   ASP A 614     -15.080   6.204  54.052  1.00  0.97           N  
ATOM   4773  CA  ASP A 614     -15.252   7.462  53.333  1.00  0.96           C  
ATOM   4774  C   ASP A 614     -14.427   7.477  52.048  1.00  0.96           C  
ATOM   4775  CB  ASP A 614     -14.863   8.646  54.221  1.00  0.96           C  
ATOM   4776  O   ASP A 614     -13.685   8.428  51.791  1.00  0.94           O  
ATOM   4777  CG  ASP A 614     -15.220   9.989  53.609  1.00  0.96           C  
ATOM   4778  OD1 ASP A 614     -16.193  10.064  52.828  1.00  0.96           O  
ATOM   4779  OD2 ASP A 614     -14.520  10.980  53.908  1.00  0.95           O  
ATOM   4780  N   GLU A 615     -14.374   6.334  51.316  1.00  0.96           N  
ATOM   4781  CA  GLU A 615     -13.621   6.181  50.075  1.00  0.97           C  
ATOM   4782  C   GLU A 615     -14.540   5.818  48.912  1.00  0.97           C  
ATOM   4783  CB  GLU A 615     -12.530   5.119  50.235  1.00  0.96           C  
ATOM   4784  O   GLU A 615     -15.323   4.870  49.006  1.00  0.97           O  
ATOM   4785  CG  GLU A 615     -11.423   5.515  51.201  1.00  0.95           C  
ATOM   4786  CD  GLU A 615     -10.378   4.428  51.394  1.00  0.94           C  
ATOM   4787  OE1 GLU A 615     -10.697   3.236  51.185  1.00  0.93           O  
ATOM   4788  OE2 GLU A 615      -9.231   4.772  51.757  1.00  0.93           O  
ATOM   4789  N   THR A 616     -14.470   6.528  47.897  1.00  0.97           N  
ATOM   4790  CA  THR A 616     -14.985   6.118  46.595  1.00  0.97           C  
ATOM   4791  C   THR A 616     -13.997   5.193  45.890  1.00  0.97           C  
ATOM   4792  CB  THR A 616     -15.278   7.338  45.701  1.00  0.96           C  
ATOM   4793  O   THR A 616     -12.787   5.429  45.920  1.00  0.97           O  
ATOM   4794  CG2 THR A 616     -15.867   6.909  44.362  1.00  0.92           C  
ATOM   4795  OG1 THR A 616     -16.210   8.198  46.368  1.00  0.93           O  
ATOM   4796  N   TYR A 617     -14.499   4.141  45.303  1.00  0.97           N  
ATOM   4797  CA  TYR A 617     -13.573   3.176  44.722  1.00  0.97           C  
ATOM   4798  C   TYR A 617     -14.071   2.691  43.366  1.00  0.97           C  
ATOM   4799  CB  TYR A 617     -13.379   1.983  45.663  1.00  0.97           C  
ATOM   4800  O   TYR A 617     -15.265   2.775  43.069  1.00  0.97           O  
ATOM   4801  CG  TYR A 617     -14.645   1.203  45.925  1.00  0.96           C  
ATOM   4802  CD1 TYR A 617     -15.516   1.574  46.946  1.00  0.95           C  
ATOM   4803  CD2 TYR A 617     -14.971   0.094  45.152  1.00  0.96           C  
ATOM   4804  CE1 TYR A 617     -16.683   0.858  47.192  1.00  0.95           C  
ATOM   4805  CE2 TYR A 617     -16.135  -0.630  45.389  1.00  0.94           C  
ATOM   4806  OH  TYR A 617     -18.137  -0.954  46.647  1.00  0.93           O  
ATOM   4807  CZ  TYR A 617     -16.983  -0.241  46.409  1.00  0.94           C  
ATOM   4808  N   PHE A 618     -13.194   2.204  42.451  1.00  0.97           N  
ATOM   4809  CA  PHE A 618     -13.519   1.552  41.188  1.00  0.97           C  
ATOM   4810  C   PHE A 618     -12.484   0.488  40.846  1.00  0.97           C  
ATOM   4811  CB  PHE A 618     -13.607   2.582  40.057  1.00  0.97           C  
ATOM   4812  O   PHE A 618     -11.359   0.524  41.348  1.00  0.97           O  
ATOM   4813  CG  PHE A 618     -12.303   3.272  39.761  1.00  0.97           C  
ATOM   4814  CD1 PHE A 618     -11.916   4.395  40.482  1.00  0.96           C  
ATOM   4815  CD2 PHE A 618     -11.463   2.797  38.762  1.00  0.96           C  
ATOM   4816  CE1 PHE A 618     -10.710   5.036  40.210  1.00  0.95           C  
ATOM   4817  CE2 PHE A 618     -10.256   3.432  38.485  1.00  0.94           C  
ATOM   4818  CZ  PHE A 618      -9.881   4.552  39.210  1.00  0.94           C  
ATOM   4819  N   ASN A 619     -12.863  -0.502  40.095  1.00  0.97           N  
ATOM   4820  CA  ASN A 619     -12.036  -1.639  39.706  1.00  0.97           C  
ATOM   4821  C   ASN A 619     -11.270  -1.360  38.415  1.00  0.97           C  
ATOM   4822  CB  ASN A 619     -12.891  -2.899  39.554  1.00  0.96           C  
ATOM   4823  O   ASN A 619     -11.867  -1.269  37.341  1.00  0.96           O  
ATOM   4824  CG  ASN A 619     -12.061  -4.143  39.310  1.00  0.94           C  
ATOM   4825  ND2 ASN A 619     -12.341  -5.200  40.063  1.00  0.94           N  
ATOM   4826  OD1 ASN A 619     -11.174  -4.155  38.452  1.00  0.94           O  
ATOM   4827  N   ILE A 620      -9.961  -1.325  38.418  1.00  0.96           N  
ATOM   4828  CA  ILE A 620      -9.050  -0.972  37.335  1.00  0.96           C  
ATOM   4829  C   ILE A 620      -8.924  -2.144  36.365  1.00  0.96           C  
ATOM   4830  CB  ILE A 620      -7.659  -0.571  37.874  1.00  0.94           C  
ATOM   4831  O   ILE A 620      -8.803  -1.946  35.153  1.00  0.95           O  
ATOM   4832  CG1 ILE A 620      -6.853   0.150  36.787  1.00  0.80           C  
ATOM   4833  CG2 ILE A 620      -6.905  -1.799  38.391  1.00  0.80           C  
ATOM   4834  CD1 ILE A 620      -5.645   0.912  37.315  1.00  0.77           C  
ATOM   4835  N   VAL A 621      -8.992  -3.382  36.840  1.00  0.94           N  
ATOM   4836  CA  VAL A 621      -8.951  -4.581  36.010  1.00  0.94           C  
ATOM   4837  C   VAL A 621     -10.171  -4.616  35.092  1.00  0.94           C  
ATOM   4838  CB  VAL A 621      -8.894  -5.864  36.870  1.00  0.93           C  
ATOM   4839  O   VAL A 621     -10.051  -4.914  33.901  1.00  0.93           O  
ATOM   4840  CG1 VAL A 621      -8.871  -7.108  35.983  1.00  0.92           C  
ATOM   4841  CG2 VAL A 621      -7.674  -5.837  37.788  1.00  0.92           C  
ATOM   4842  N   SER A 622     -11.327  -4.233  35.605  1.00  0.95           N  
ATOM   4843  CA  SER A 622     -12.556  -4.127  34.826  1.00  0.95           C  
ATOM   4844  C   SER A 622     -12.488  -2.965  33.840  1.00  0.94           C  
ATOM   4845  CB  SER A 622     -13.763  -3.953  35.749  1.00  0.93           C  
ATOM   4846  O   SER A 622     -12.940  -3.085  32.700  1.00  0.94           O  
ATOM   4847  OG  SER A 622     -13.910  -5.075  36.602  1.00  0.85           O  
ATOM   4848  N   LEU A 623     -11.839  -1.910  34.206  1.00  0.95           N  
ATOM   4849  CA  LEU A 623     -11.733  -0.709  33.385  1.00  0.95           C  
ATOM   4850  C   LEU A 623     -10.866  -0.965  32.157  1.00  0.95           C  
ATOM   4851  CB  LEU A 623     -11.153   0.449  34.201  1.00  0.95           C  
ATOM   4852  O   LEU A 623     -11.230  -0.580  31.043  1.00  0.94           O  
ATOM   4853  CG  LEU A 623     -10.999   1.783  33.470  1.00  0.94           C  
ATOM   4854  CD1 LEU A 623     -12.361   2.302  33.022  1.00  0.92           C  
ATOM   4855  CD2 LEU A 623     -10.299   2.804  34.361  1.00  0.92           C  
ATOM   4856  N   TYR A 624      -9.809  -1.698  32.258  1.00  0.95           N  
ATOM   4857  CA  TYR A 624      -8.878  -1.948  31.163  1.00  0.95           C  
ATOM   4858  C   TYR A 624      -9.086  -3.340  30.578  1.00  0.92           C  
ATOM   4859  CB  TYR A 624      -7.431  -1.794  31.641  1.00  0.95           C  
ATOM   4860  O   TYR A 624      -8.528  -3.669  29.528  1.00  0.89           O  
ATOM   4861  CG  TYR A 624      -6.995  -0.358  31.803  1.00  0.95           C  
ATOM   4862  CD1 TYR A 624      -6.553   0.384  30.710  1.00  0.94           C  
ATOM   4863  CD2 TYR A 624      -7.023   0.259  33.049  1.00  0.93           C  
ATOM   4864  CE1 TYR A 624      -6.149   1.707  30.855  1.00  0.92           C  
ATOM   4865  CE2 TYR A 624      -6.621   1.581  33.206  1.00  0.92           C  
ATOM   4866  OH  TYR A 624      -5.787   3.605  32.254  1.00  0.91           O  
ATOM   4867  CZ  TYR A 624      -6.186   2.296  32.105  1.00  0.92           C  
ATOM   4868  N   GLY A 625      -9.958  -4.151  31.279  1.00  0.94           N  
ATOM   4869  CA  GLY A 625     -10.335  -5.472  30.804  1.00  0.93           C  
ATOM   4870  C   GLY A 625      -9.267  -6.522  31.048  1.00  0.92           C  
ATOM   4871  O   GLY A 625      -9.266  -7.575  30.407  1.00  0.89           O  
ATOM   4872  N   GLY A 626      -8.299  -6.284  31.899  1.00  0.93           N  
ATOM   4873  CA  GLY A 626      -7.195  -7.144  32.295  1.00  0.93           C  
ATOM   4874  C   GLY A 626      -6.318  -6.532  33.371  1.00  0.93           C  
ATOM   4875  O   GLY A 626      -6.535  -5.391  33.782  1.00  0.92           O  
ATOM   4876  N   VAL A 627      -5.414  -7.337  33.855  1.00  0.91           N  
ATOM   4877  CA  VAL A 627      -4.493  -6.870  34.887  1.00  0.92           C  
ATOM   4878  C   VAL A 627      -3.395  -6.020  34.253  1.00  0.92           C  
ATOM   4879  CB  VAL A 627      -3.871  -8.050  35.668  1.00  0.90           C  
ATOM   4880  O   VAL A 627      -2.609  -6.514  33.441  1.00  0.92           O  
ATOM   4881  CG1 VAL A 627      -2.970  -7.539  36.790  1.00  0.90           C  
ATOM   4882  CG2 VAL A 627      -4.966  -8.955  36.228  1.00  0.89           C  
ATOM   4883  N   PRO A 628      -3.295  -4.657  34.521  1.00  0.93           N  
ATOM   4884  CA  PRO A 628      -2.204  -3.818  34.021  1.00  0.94           C  
ATOM   4885  C   PRO A 628      -0.834  -4.273  34.517  1.00  0.93           C  
ATOM   4886  CB  PRO A 628      -2.549  -2.429  34.567  1.00  0.93           C  
ATOM   4887  O   PRO A 628      -0.745  -5.038  35.481  1.00  0.93           O  
ATOM   4888  CG  PRO A 628      -4.026  -2.463  34.790  1.00  0.94           C  
ATOM   4889  CD  PRO A 628      -4.407  -3.838  35.259  1.00  0.95           C  
ATOM   4890  N   ASP A 629       0.232  -3.801  33.944  1.00  0.93           N  
ATOM   4891  CA  ASP A 629       1.594  -4.109  34.368  1.00  0.93           C  
ATOM   4892  C   ASP A 629       1.906  -3.473  35.721  1.00  0.94           C  
ATOM   4893  CB  ASP A 629       2.602  -3.634  33.319  1.00  0.92           C  
ATOM   4894  O   ASP A 629       1.653  -2.284  35.927  1.00  0.93           O  
ATOM   4895  CG  ASP A 629       4.018  -4.106  33.601  1.00  0.86           C  
ATOM   4896  OD1 ASP A 629       4.694  -3.520  34.473  1.00  0.85           O  
ATOM   4897  OD2 ASP A 629       4.462  -5.071  32.942  1.00  0.85           O  
ATOM   4898  N   PRO A 630       2.513  -4.141  36.696  1.00  0.92           N  
ATOM   4899  CA  PRO A 630       2.799  -3.661  38.050  1.00  0.93           C  
ATOM   4900  C   PRO A 630       3.714  -2.439  38.061  1.00  0.91           C  
ATOM   4901  CB  PRO A 630       3.482  -4.860  38.712  1.00  0.91           C  
ATOM   4902  O   PRO A 630       3.831  -1.760  39.084  1.00  0.90           O  
ATOM   4903  CG  PRO A 630       2.864  -6.057  38.065  1.00  0.91           C  
ATOM   4904  CD  PRO A 630       2.619  -5.744  36.617  1.00  0.92           C  
ATOM   4905  N   SER A 631       4.370  -2.078  37.004  1.00  0.93           N  
ATOM   4906  CA  SER A 631       5.252  -0.919  36.918  1.00  0.93           C  
ATOM   4907  C   SER A 631       4.494   0.320  36.455  1.00  0.93           C  
ATOM   4908  CB  SER A 631       6.416  -1.200  35.967  1.00  0.92           C  
ATOM   4909  O   SER A 631       5.069   1.406  36.358  1.00  0.92           O  
ATOM   4910  OG  SER A 631       5.952  -1.361  34.638  1.00  0.92           O  
ATOM   4911  N   GLU A 632       3.231   0.147  36.056  1.00  0.94           N  
ATOM   4912  CA  GLU A 632       2.431   1.264  35.562  1.00  0.94           C  
ATOM   4913  C   GLU A 632       1.900   2.114  36.713  1.00  0.94           C  
ATOM   4914  CB  GLU A 632       1.269   0.755  34.705  1.00  0.92           C  
ATOM   4915  O   GLU A 632       1.456   1.581  37.732  1.00  0.94           O  
ATOM   4916  CG  GLU A 632       1.702   0.159  33.374  1.00  0.87           C  
ATOM   4917  CD  GLU A 632       0.534  -0.262  32.496  1.00  0.83           C  
ATOM   4918  OE1 GLU A 632      -0.608  -0.344  33.004  1.00  0.83           O  
ATOM   4919  OE2 GLU A 632       0.762  -0.513  31.292  1.00  0.83           O  
ATOM   4920  N   VAL A 633       1.961   3.370  36.556  1.00  0.95           N  
ATOM   4921  CA  VAL A 633       1.445   4.392  37.460  1.00  0.96           C  
ATOM   4922  C   VAL A 633       0.207   5.045  36.850  1.00  0.97           C  
ATOM   4923  CB  VAL A 633       2.513   5.464  37.773  1.00  0.95           C  
ATOM   4924  O   VAL A 633       0.231   5.479  35.696  1.00  0.96           O  
ATOM   4925  CG1 VAL A 633       1.943   6.541  38.694  1.00  0.92           C  
ATOM   4926  CG2 VAL A 633       3.748   4.820  38.399  1.00  0.92           C  
ATOM   4927  N   PHE A 634      -0.887   5.211  37.663  1.00  0.96           N  
ATOM   4928  CA  PHE A 634      -2.145   5.767  37.179  1.00  0.96           C  
ATOM   4929  C   PHE A 634      -2.391   7.149  37.774  1.00  0.96           C  
ATOM   4930  CB  PHE A 634      -3.313   4.835  37.519  1.00  0.96           C  
ATOM   4931  O   PHE A 634      -1.993   7.422  38.908  1.00  0.95           O  
ATOM   4932  CG  PHE A 634      -3.331   3.566  36.711  1.00  0.96           C  
ATOM   4933  CD1 PHE A 634      -3.939   3.530  35.461  1.00  0.95           C  
ATOM   4934  CD2 PHE A 634      -2.741   2.408  37.200  1.00  0.95           C  
ATOM   4935  CE1 PHE A 634      -3.958   2.357  34.711  1.00  0.94           C  
ATOM   4936  CE2 PHE A 634      -2.756   1.232  36.456  1.00  0.94           C  
ATOM   4937  CZ  PHE A 634      -3.366   1.208  35.212  1.00  0.93           C  
ATOM   4938  N   TRP A 635      -3.046   7.915  36.998  1.00  0.94           N
[truncated: 102,335 more chars]
