# Supplementary material for: DepoScope: Accurate phage depolymerase annotation and domain delineation using large language models
Source: PLoS Comput Biol. 2024 Aug 5;20(8):e1011831. doi: 10.1371/journal.pcbi.1011831 (PMC11326577; doi:10.1371/journal.pcbi.1011831)
Supplement: S1 Data — (ZIP) [file pcbi.1011831.s003.zip › FN_FP_deposcope_032024/False_positives/NC_015295.1__YP_004327330.pdb]

PARENT N/A
ATOM      1  N   MET A   1     -39.447 -35.590 -55.618  1.00  0.59           N  
ATOM      2  CA  MET A   1     -38.143 -34.935 -55.669  1.00  0.63           C  
ATOM      3  C   MET A   1     -37.229 -35.621 -56.679  1.00  0.62           C  
ATOM      4  CB  MET A   1     -37.487 -34.933 -54.287  1.00  0.54           C  
ATOM      5  O   MET A   1     -37.173 -36.851 -56.737  1.00  0.58           O  
ATOM      6  CG  MET A   1     -38.141 -33.981 -53.299  1.00  0.53           C  
ATOM      7  SD  MET A   1     -37.299 -33.971 -51.669  1.00  0.54           S  
ATOM      8  CE  MET A   1     -38.739 -33.961 -50.565  1.00  0.51           C  
ATOM      9  N   ALA A   2     -36.766 -35.012 -57.918  1.00  0.67           N  
ATOM     10  CA  ALA A   2     -35.794 -35.656 -58.798  1.00  0.67           C  
ATOM     11  C   ALA A   2     -34.598 -36.177 -58.005  1.00  0.67           C  
ATOM     12  CB  ALA A   2     -35.328 -34.684 -59.879  1.00  0.61           C  
ATOM     13  O   ALA A   2     -34.075 -35.483 -57.130  1.00  0.63           O  
ATOM     14  N   ASP A   3     -34.255 -37.555 -58.009  1.00  0.71           N  
ATOM     15  CA  ASP A   3     -32.936 -37.975 -57.546  1.00  0.71           C  
ATOM     16  C   ASP A   3     -31.841 -37.085 -58.128  1.00  0.71           C  
ATOM     17  CB  ASP A   3     -32.678 -39.437 -57.917  1.00  0.67           C  
ATOM     18  O   ASP A   3     -31.638 -37.055 -59.344  1.00  0.68           O  
ATOM     19  CG  ASP A   3     -33.077 -40.407 -56.818  1.00  0.63           C  
ATOM     20  OD1 ASP A   3     -33.312 -39.967 -55.672  1.00  0.61           O  
ATOM     21  OD2 ASP A   3     -33.154 -41.622 -57.100  1.00  0.66           O  
ATOM     22  N   ILE A   4     -31.448 -35.983 -57.541  1.00  0.68           N  
ATOM     23  CA  ILE A   4     -30.306 -35.164 -57.932  1.00  0.69           C  
ATOM     24  C   ILE A   4     -29.008 -35.873 -57.553  1.00  0.69           C  
ATOM     25  CB  ILE A   4     -30.363 -33.765 -57.278  1.00  0.64           C  
ATOM     26  O   ILE A   4     -28.826 -36.275 -56.401  1.00  0.66           O  
ATOM     27  CG1 ILE A   4     -31.644 -33.034 -57.693  1.00  0.57           C  
ATOM     28  CG2 ILE A   4     -29.121 -32.947 -57.645  1.00  0.58           C  
ATOM     29  CD1 ILE A   4     -31.834 -31.684 -57.013  1.00  0.59           C  
ATOM     30  N   LYS A   5     -28.148 -36.155 -58.466  1.00  0.73           N  
ATOM     31  CA  LYS A   5     -26.794 -36.634 -58.205  1.00  0.74           C  
ATOM     32  C   LYS A   5     -25.951 -35.557 -57.527  1.00  0.75           C  
ATOM     33  CB  LYS A   5     -26.123 -37.082 -59.505  1.00  0.71           C  
ATOM     34  O   LYS A   5     -26.008 -34.386 -57.907  1.00  0.74           O  
ATOM     35  CG  LYS A   5     -26.774 -38.298 -60.150  1.00  0.71           C  
ATOM     36  CD  LYS A   5     -25.980 -38.782 -61.356  1.00  0.70           C  
ATOM     37  CE  LYS A   5     -26.618 -40.012 -61.989  1.00  0.71           C  
ATOM     38  NZ  LYS A   5     -25.779 -40.564 -63.095  1.00  0.67           N  
ATOM     39  N   LEU A   6     -25.147 -35.961 -56.575  1.00  0.74           N  
ATOM     40  CA  LEU A   6     -24.261 -35.099 -55.801  1.00  0.75           C  
ATOM     41  C   LEU A   6     -23.483 -34.159 -56.716  1.00  0.76           C  
ATOM     42  CB  LEU A   6     -23.290 -35.938 -54.967  1.00  0.72           C  
ATOM     43  O   LEU A   6     -23.238 -33.003 -56.363  1.00  0.76           O  
ATOM     44  CG  LEU A   6     -23.863 -36.583 -53.704  1.00  0.68           C  
ATOM     45  CD1 LEU A   6     -22.927 -37.674 -53.195  1.00  0.64           C  
ATOM     46  CD2 LEU A   6     -24.102 -35.531 -52.627  1.00  0.65           C  
ATOM     47  N   LYS A   7     -23.225 -34.533 -57.938  1.00  0.75           N  
ATOM     48  CA  LYS A   7     -22.449 -33.749 -58.894  1.00  0.76           C  
ATOM     49  C   LYS A   7     -23.247 -32.549 -59.398  1.00  0.77           C  
ATOM     50  CB  LYS A   7     -22.011 -34.619 -60.073  1.00  0.73           C  
ATOM     51  O   LYS A   7     -22.681 -31.619 -59.975  1.00  0.76           O  
ATOM     52  CG  LYS A   7     -23.152 -35.043 -60.987  1.00  0.72           C  
ATOM     53  CD  LYS A   7     -22.647 -35.859 -62.169  1.00  0.71           C  
ATOM     54  CE  LYS A   7     -23.772 -36.195 -63.139  1.00  0.68           C  
ATOM     55  NZ  LYS A   7     -23.257 -36.849 -64.379  1.00  0.64           N  
ATOM     56  N   TYR A   8     -24.581 -32.491 -59.145  1.00  0.79           N  
ATOM     57  CA  TYR A   8     -25.415 -31.400 -59.636  1.00  0.80           C  
ATOM     58  C   TYR A   8     -25.862 -30.498 -58.492  1.00  0.79           C  
ATOM     59  CB  TYR A   8     -26.639 -31.950 -60.376  1.00  0.75           C  
ATOM     60  O   TYR A   8     -26.752 -29.661 -58.664  1.00  0.76           O  
ATOM     61  CG  TYR A   8     -26.292 -32.815 -61.563  1.00  0.73           C  
ATOM     62  CD1 TYR A   8     -25.535 -32.312 -62.619  1.00  0.70           C  
ATOM     63  CD2 TYR A   8     -26.721 -34.136 -61.632  1.00  0.73           C  
ATOM     64  CE1 TYR A   8     -25.214 -33.105 -63.716  1.00  0.72           C  
ATOM     65  CE2 TYR A   8     -26.406 -34.938 -62.725  1.00  0.72           C  
ATOM     66  OH  TYR A   8     -25.339 -35.204 -64.843  1.00  0.59           O  
ATOM     67  CZ  TYR A   8     -25.653 -34.414 -63.760  1.00  0.70           C  
ATOM     68  N   LEU A   9     -25.303 -30.690 -57.176  1.00  0.76           N  
ATOM     69  CA  LEU A   9     -25.631 -29.838 -56.038  1.00  0.77           C  
ATOM     70  C   LEU A   9     -25.303 -28.379 -56.338  1.00  0.77           C  
ATOM     71  CB  LEU A   9     -24.873 -30.297 -54.789  1.00  0.74           C  
ATOM     72  O   LEU A   9     -25.958 -27.472 -55.819  1.00  0.76           O  
ATOM     73  CG  LEU A   9     -25.342 -31.608 -54.155  1.00  0.72           C  
ATOM     74  CD1 LEU A   9     -24.441 -31.981 -52.982  1.00  0.68           C  
ATOM     75  CD2 LEU A   9     -26.794 -31.494 -53.704  1.00  0.69           C  
ATOM     76  N   THR A  10     -24.413 -28.144 -57.312  1.00  0.77           N  
ATOM     77  CA  THR A  10     -23.983 -26.808 -57.710  1.00  0.78           C  
ATOM     78  C   THR A  10     -25.029 -26.147 -58.603  1.00  0.79           C  
ATOM     79  CB  THR A  10     -22.631 -26.852 -58.446  1.00  0.76           C  
ATOM     80  O   THR A  10     -25.048 -24.922 -58.744  1.00  0.78           O  
ATOM     81  CG2 THR A  10     -21.492 -27.176 -57.484  1.00  0.72           C  
ATOM     82  OG1 THR A  10     -22.681 -27.857 -59.466  1.00  0.77           O  
ATOM     83  N   ASP A  11     -25.843 -26.914 -59.237  1.00  0.81           N  
ATOM     84  CA  ASP A  11     -26.880 -26.409 -60.132  1.00  0.82           C  
ATOM     85  C   ASP A  11     -28.143 -26.040 -59.356  1.00  0.82           C  
ATOM     86  CB  ASP A  11     -27.208 -27.442 -61.211  1.00  0.79           C  
ATOM     87  O   ASP A  11     -29.092 -25.499 -59.927  1.00  0.80           O  
ATOM     88  CG  ASP A  11     -26.004 -27.819 -62.056  1.00  0.77           C  
ATOM     89  OD1 ASP A  11     -25.059 -27.009 -62.167  1.00  0.78           O  
ATOM     90  OD2 ASP A  11     -26.002 -28.935 -62.619  1.00  0.82           O  
ATOM     91  N   LEU A  12     -28.186 -26.346 -58.079  1.00  0.80           N  
ATOM     92  CA  LEU A  12     -29.306 -25.948 -57.232  1.00  0.81           C  
ATOM     93  C   LEU A  12     -29.330 -24.435 -57.039  1.00  0.82           C  
ATOM     94  CB  LEU A  12     -29.225 -26.647 -55.873  1.00  0.79           C  
ATOM     95  O   LEU A  12     -28.278 -23.803 -56.920  1.00  0.82           O  
ATOM     96  CG  LEU A  12     -29.340 -28.172 -55.887  1.00  0.76           C  
ATOM     97  CD1 LEU A  12     -29.141 -28.732 -54.483  1.00  0.73           C  
ATOM     98  CD2 LEU A  12     -30.688 -28.602 -56.453  1.00  0.74           C  
ATOM     99  N   ALA A  13     -30.502 -23.830 -57.082  1.00  0.80           N  
ATOM    100  CA  ALA A  13     -30.671 -22.427 -56.714  1.00  0.82           C  
ATOM    101  C   ALA A  13     -30.100 -22.151 -55.326  1.00  0.82           C  
ATOM    102  CB  ALA A  13     -32.146 -22.037 -56.766  1.00  0.80           C  
ATOM    103  O   ALA A  13     -30.331 -22.919 -54.389  1.00  0.82           O  
ATOM    104  N   SER A  14     -29.383 -21.038 -55.148  1.00  0.84           N  
ATOM    105  CA  SER A  14     -28.886 -20.608 -53.845  1.00  0.85           C  
ATOM    106  C   SER A  14     -30.033 -20.351 -52.873  1.00  0.85           C  
ATOM    107  CB  SER A  14     -28.033 -19.347 -53.986  1.00  0.82           C  
ATOM    108  O   SER A  14     -31.018 -19.699 -53.225  1.00  0.84           O  
ATOM    109  OG  SER A  14     -26.920 -19.584 -54.831  1.00  0.75           O  
ATOM    110  N   ALA A  15     -29.811 -20.875 -51.758  1.00  0.86           N  
ATOM    111  CA  ALA A  15     -30.784 -20.597 -50.705  1.00  0.88           C  
ATOM    112  C   ALA A  15     -30.715 -19.137 -50.266  1.00  0.89           C  
ATOM    113  CB  ALA A  15     -30.554 -21.520 -49.511  1.00  0.85           C  
ATOM    114  O   ALA A  15     -29.628 -18.564 -50.161  1.00  0.88           O  
ATOM    115  N   THR A  16     -31.906 -18.413 -49.902  1.00  0.91           N  
ATOM    116  CA  THR A  16     -31.991 -17.054 -49.378  1.00  0.91           C  
ATOM    117  C   THR A  16     -31.769 -17.042 -47.868  1.00  0.88           C  
ATOM    118  CB  THR A  16     -33.353 -16.414 -49.704  1.00  0.90           C  
ATOM    119  O   THR A  16     -31.571 -15.981 -47.273  1.00  0.84           O  
ATOM    120  CG2 THR A  16     -33.495 -16.154 -51.200  1.00  0.80           C  
ATOM    121  OG1 THR A  16     -34.402 -17.294 -49.281  1.00  0.88           O  
ATOM    122  N   GLY A  17     -31.817 -18.229 -47.183  1.00  0.89           N  
ATOM    123  CA  GLY A  17     -31.638 -18.487 -45.763  1.00  0.90           C  
ATOM    124  C   GLY A  17     -31.645 -19.964 -45.419  1.00  0.90           C  
ATOM    125  O   GLY A  17     -31.951 -20.803 -46.269  1.00  0.88           O  
ATOM    126  N   ALA A  18     -31.131 -20.190 -44.192  1.00  0.91           N  
ATOM    127  CA  ALA A  18     -31.261 -21.541 -43.652  1.00  0.91           C  
ATOM    128  C   ALA A  18     -31.967 -21.527 -42.300  1.00  0.91           C  
ATOM    129  CB  ALA A  18     -29.888 -22.198 -43.525  1.00  0.89           C  
ATOM    130  O   ALA A  18     -31.657 -20.699 -41.439  1.00  0.90           O  
ATOM    131  N   SER A  19     -33.000 -22.423 -42.128  1.00  0.90           N  
ATOM    132  CA  SER A  19     -33.614 -22.736 -40.842  1.00  0.91           C  
ATOM    133  C   SER A  19     -32.858 -23.849 -40.124  1.00  0.91           C  
ATOM    134  CB  SER A  19     -35.076 -23.142 -41.031  1.00  0.89           C  
ATOM    135  O   SER A  19     -32.090 -24.586 -40.745  1.00  0.91           O  
ATOM    136  OG  SER A  19     -35.172 -24.480 -41.490  1.00  0.80           O  
ATOM    137  N   GLY A  20     -33.039 -23.874 -38.891  1.00  0.86           N  
ATOM    138  CA  GLY A  20     -32.399 -24.914 -38.101  1.00  0.87           C  
ATOM    139  C   GLY A  20     -32.800 -26.315 -38.521  1.00  0.90           C  
ATOM    140  O   GLY A  20     -32.018 -27.258 -38.383  1.00  0.90           O  
ATOM    141  N   ASP A  21     -33.989 -26.441 -39.230  1.00  0.91           N  
ATOM    142  CA  ASP A  21     -34.571 -27.721 -39.623  1.00  0.92           C  
ATOM    143  C   ASP A  21     -34.271 -28.035 -41.087  1.00  0.92           C  
ATOM    144  CB  ASP A  21     -36.082 -27.720 -39.383  1.00  0.90           C  
ATOM    145  O   ASP A  21     -34.557 -29.136 -41.562  1.00  0.91           O  
ATOM    146  CG  ASP A  21     -36.450 -27.607 -37.914  1.00  0.86           C  
ATOM    147  OD1 ASP A  21     -35.716 -28.146 -37.059  1.00  0.84           O  
ATOM    148  OD2 ASP A  21     -37.485 -26.975 -37.610  1.00  0.87           O  
ATOM    149  N   ASP A  22     -33.685 -27.141 -41.798  1.00  0.92           N  
ATOM    150  CA  ASP A  22     -33.238 -27.426 -43.158  1.00  0.92           C  
ATOM    151  C   ASP A  22     -32.220 -28.564 -43.174  1.00  0.92           C  
ATOM    152  CB  ASP A  22     -32.636 -26.174 -43.799  1.00  0.92           C  
ATOM    153  O   ASP A  22     -31.348 -28.637 -42.307  1.00  0.91           O  
ATOM    154  CG  ASP A  22     -33.669 -25.097 -44.080  1.00  0.90           C  
ATOM    155  OD1 ASP A  22     -34.847 -25.432 -44.332  1.00  0.90           O  
ATOM    156  OD2 ASP A  22     -33.302 -23.902 -44.051  1.00  0.90           O  
ATOM    157  N   LEU A  23     -32.340 -29.448 -44.124  1.00  0.89           N  
ATOM    158  CA  LEU A  23     -31.490 -30.624 -44.274  1.00  0.90           C  
ATOM    159  C   LEU A  23     -30.331 -30.340 -45.224  1.00  0.87           C  
ATOM    160  CB  LEU A  23     -32.306 -31.813 -44.788  1.00  0.88           C  
ATOM    161  O   LEU A  23     -30.542 -29.876 -46.347  1.00  0.84           O  
ATOM    162  CG  LEU A  23     -33.419 -32.319 -43.869  1.00  0.88           C  
ATOM    163  CD1 LEU A  23     -34.169 -33.471 -44.530  1.00  0.86           C  
ATOM    164  CD2 LEU A  23     -32.847 -32.749 -42.523  1.00  0.87           C  
ATOM    165  N   MET A  24     -29.086 -30.629 -44.801  1.00  0.90           N  
ATOM    166  CA  MET A  24     -27.878 -30.658 -45.620  1.00  0.89           C  
ATOM    167  C   MET A  24     -27.462 -32.093 -45.924  1.00  0.89           C  
ATOM    168  CB  MET A  24     -26.736 -29.918 -44.923  1.00  0.87           C  
ATOM    169  O   MET A  24     -27.420 -32.936 -45.026  1.00  0.88           O  
ATOM    170  CG  MET A  24     -25.515 -29.706 -45.803  1.00  0.80           C  
ATOM    171  SD  MET A  24     -24.262 -28.620 -45.017  1.00  0.77           S  
ATOM    172  CE  MET A  24     -24.059 -29.466 -43.424  1.00  0.70           C  
ATOM    173  N   HIS A  25     -27.132 -32.360 -47.168  1.00  0.86           N  
ATOM    174  CA  HIS A  25     -26.566 -33.650 -47.547  1.00  0.87           C  
ATOM    175  C   HIS A  25     -25.115 -33.769 -47.094  1.00  0.87           C  
ATOM    176  CB  HIS A  25     -26.661 -33.853 -49.061  1.00  0.84           C  
ATOM    177  O   HIS A  25     -24.295 -32.896 -47.386  1.00  0.86           O  
ATOM    178  CG  HIS A  25     -26.146 -35.179 -49.522  1.00  0.79           C  
ATOM    179  CD2 HIS A  25     -26.614 -36.433 -49.320  1.00  0.76           C  
ATOM    180  ND1 HIS A  25     -25.009 -35.310 -50.288  1.00  0.75           N  
ATOM    181  CE1 HIS A  25     -24.799 -36.591 -50.540  1.00  0.75           C  
ATOM    182  NE2 HIS A  25     -25.759 -37.294 -49.964  1.00  0.74           N  
ATOM    183  N   ILE A  26     -24.845 -34.923 -46.395  1.00  0.87           N  
ATOM    184  CA  ILE A  26     -23.477 -35.229 -45.990  1.00  0.88           C  
ATOM    185  C   ILE A  26     -23.139 -36.671 -46.364  1.00  0.88           C  
ATOM    186  CB  ILE A  26     -23.272 -35.006 -44.475  1.00  0.87           C  
ATOM    187  O   ILE A  26     -24.030 -37.517 -46.465  1.00  0.87           O  
ATOM    188  CG1 ILE A  26     -24.172 -35.950 -43.670  1.00  0.87           C  
ATOM    189  CG2 ILE A  26     -23.540 -33.544 -44.104  1.00  0.86           C  
ATOM    190  CD1 ILE A  26     -23.813 -36.037 -42.193  1.00  0.85           C  
ATOM    191  N   ASN A  27     -21.926 -37.051 -46.668  1.00  0.84           N  
ATOM    192  CA  ASN A  27     -21.379 -38.402 -46.724  1.00  0.85           C  
ATOM    193  C   ASN A  27     -20.801 -38.829 -45.378  1.00  0.85           C  
ATOM    194  CB  ASN A  27     -20.312 -38.503 -47.816  1.00  0.83           C  
ATOM    195  O   ASN A  27     -19.790 -38.284 -44.930  1.00  0.84           O  
ATOM    196  CG  ASN A  27     -19.862 -39.930 -48.062  1.00  0.80           C  
ATOM    197  ND2 ASN A  27     -20.251 -40.486 -49.204  1.00  0.82           N  
ATOM    198  OD1 ASN A  27     -19.171 -40.528 -47.233  1.00  0.81           O  
ATOM    199  N   GLN A  28     -21.471 -39.756 -44.680  1.00  0.90           N  
ATOM    200  CA  GLN A  28     -21.026 -40.299 -43.401  1.00  0.92           C  
ATOM    201  C   GLN A  28     -20.679 -41.780 -43.523  1.00  0.92           C  
ATOM    202  CB  GLN A  28     -22.099 -40.097 -42.330  1.00  0.91           C  
ATOM    203  O   GLN A  28     -21.569 -42.623 -43.652  1.00  0.92           O  
ATOM    204  CG  GLN A  28     -21.641 -40.465 -40.925  1.00  0.90           C  
ATOM    205  CD  GLN A  28     -22.702 -40.199 -39.873  1.00  0.87           C  
ATOM    206  NE2 GLN A  28     -22.294 -40.186 -38.609  1.00  0.90           N  
ATOM    207  OE1 GLN A  28     -23.879 -40.005 -40.195  1.00  0.89           O  
ATOM    208  N   GLY A  29     -19.363 -42.240 -43.555  1.00  0.90           N  
ATOM    209  CA  GLY A  29     -18.879 -43.605 -43.691  1.00  0.91           C  
ATOM    210  C   GLY A  29     -19.144 -44.198 -45.062  1.00  0.91           C  
ATOM    211  O   GLY A  29     -19.435 -45.390 -45.182  1.00  0.91           O  
ATOM    212  N   GLY A  30     -19.232 -43.378 -46.117  1.00  0.87           N  
ATOM    213  CA  GLY A  30     -19.480 -43.825 -47.478  1.00  0.87           C  
ATOM    214  C   GLY A  30     -20.954 -43.862 -47.834  1.00  0.86           C  
ATOM    215  O   GLY A  30     -21.317 -44.202 -48.962  1.00  0.85           O  
ATOM    216  N   ASN A  31     -21.760 -43.564 -46.784  1.00  0.86           N  
ATOM    217  CA  ASN A  31     -23.203 -43.516 -46.995  1.00  0.87           C  
ATOM    218  C   ASN A  31     -23.714 -42.079 -47.045  1.00  0.87           C  
ATOM    219  CB  ASN A  31     -23.931 -44.301 -45.902  1.00  0.86           C  
ATOM    220  O   ASN A  31     -23.342 -41.254 -46.209  1.00  0.86           O  
ATOM    221  CG  ASN A  31     -23.534 -45.764 -45.870  1.00  0.86           C  
ATOM    222  ND2 ASN A  31     -22.765 -46.148 -44.858  1.00  0.89           N  
ATOM    223  OD1 ASN A  31     -23.915 -46.542 -46.749  1.00  0.87           O  
ATOM    224  N   ASP A  32     -24.604 -41.834 -47.951  1.00  0.84           N  
ATOM    225  CA  ASP A  32     -25.331 -40.570 -48.024  1.00  0.84           C  
ATOM    226  C   ASP A  32     -26.296 -40.423 -46.850  1.00  0.84           C  
ATOM    227  CB  ASP A  32     -26.092 -40.464 -49.347  1.00  0.82           C  
ATOM    228  O   ASP A  32     -27.116 -41.308 -46.599  1.00  0.83           O  
ATOM    229  CG  ASP A  32     -25.174 -40.369 -50.553  1.00  0.79           C  
ATOM    230  OD1 ASP A  32     -24.063 -39.809 -50.432  1.00  0.79           O  
ATOM    231  OD2 ASP A  32     -25.566 -40.856 -51.636  1.00  0.80           O  
ATOM    232  N   ARG A  33     -26.170 -39.293 -46.130  1.00  0.90           N  
ATOM    233  CA  ARG A  33     -27.008 -38.953 -44.985  1.00  0.90           C  
ATOM    234  C   ARG A  33     -27.460 -37.498 -45.050  1.00  0.90           C  
ATOM    235  CB  ARG A  33     -26.259 -39.210 -43.675  1.00  0.89           C  
ATOM    236  O   ARG A  33     -26.883 -36.695 -45.786  1.00  0.89           O  
ATOM    237  CG  ARG A  33     -25.789 -40.646 -43.506  1.00  0.87           C  
ATOM    238  CD  ARG A  33     -26.936 -41.575 -43.136  1.00  0.86           C  
ATOM    239  NE  ARG A  33     -26.458 -42.912 -42.794  1.00  0.85           N  
ATOM    240  NH1 ARG A  33     -28.563 -43.854 -42.658  1.00  0.81           N  
ATOM    241  NH2 ARG A  33     -26.702 -45.135 -42.271  1.00  0.79           N  
ATOM    242  CZ  ARG A  33     -27.242 -43.964 -42.575  1.00  0.84           C  
ATOM    243  N   SER A  34     -28.451 -37.234 -44.425  1.00  0.90           N  
ATOM    244  CA  SER A  34     -28.844 -35.852 -44.171  1.00  0.90           C  
ATOM    245  C   SER A  34     -28.552 -35.450 -42.729  1.00  0.91           C  
ATOM    246  CB  SER A  34     -30.330 -35.652 -44.473  1.00  0.89           C  
ATOM    247  O   SER A  34     -28.635 -36.278 -41.819  1.00  0.90           O  
ATOM    248  OG  SER A  34     -31.126 -36.502 -43.665  1.00  0.87           O  
ATOM    249  N   ILE A  35     -28.120 -34.079 -42.552  1.00  0.93           N  
ATOM    250  CA  ILE A  35     -27.945 -33.440 -41.252  1.00  0.93           C  
ATOM    251  C   ILE A  35     -28.723 -32.126 -41.213  1.00  0.93           C  
ATOM    252  CB  ILE A  35     -26.452 -33.189 -40.942  1.00  0.92           C  
ATOM    253  O   ILE A  35     -28.791 -31.409 -42.214  1.00  0.92           O  
ATOM    254  CG1 ILE A  35     -26.278 -32.732 -39.489  1.00  0.90           C  
ATOM    255  CG2 ILE A  35     -25.865 -32.162 -41.914  1.00  0.90           C  
ATOM    256  CD1 ILE A  35     -24.830 -32.699 -39.020  1.00  0.87           C  
ATOM    257  N   THR A  36     -29.321 -31.834 -40.114  1.00  0.92           N  
ATOM    258  CA  THR A  36     -29.963 -30.531 -39.979  1.00  0.93           C  
ATOM    259  C   THR A  36     -28.922 -29.432 -39.788  1.00  0.93           C  
ATOM    260  CB  THR A  36     -30.953 -30.515 -38.800  1.00  0.92           C  
ATOM    261  O   THR A  36     -27.854 -29.673 -39.221  1.00  0.92           O  
ATOM    262  CG2 THR A  36     -32.007 -31.607 -38.951  1.00  0.90           C  
ATOM    263  OG1 THR A  36     -30.234 -30.726 -37.578  1.00  0.90           O  
ATOM    264  N   VAL A  37     -29.221 -28.290 -40.143  1.00  0.91           N  
ATOM    265  CA  VAL A  37     -28.391 -27.110 -39.921  1.00  0.91           C  
ATOM    266  C   VAL A  37     -28.164 -26.912 -38.424  1.00  0.91           C  
ATOM    267  CB  VAL A  37     -29.030 -25.844 -40.535  1.00  0.90           C  
ATOM    268  O   VAL A  37     -27.040 -26.649 -37.990  1.00  0.90           O  
ATOM    269  CG1 VAL A  37     -28.240 -24.597 -40.144  1.00  0.88           C  
ATOM    270  CG2 VAL A  37     -29.112 -25.973 -42.055  1.00  0.88           C  
ATOM    271  N   THR A  38     -29.193 -27.255 -37.601  1.00  0.88           N  
ATOM    272  CA  THR A  38     -29.092 -27.184 -36.147  1.00  0.88           C  
ATOM    273  C   THR A  38     -28.058 -28.178 -35.627  1.00  0.88           C  
ATOM    274  CB  THR A  38     -30.452 -27.457 -35.479  1.00  0.87           C  
ATOM    275  O   THR A  38     -27.186 -27.817 -34.835  1.00  0.87           O  
ATOM    276  CG2 THR A  38     -30.320 -27.496 -33.960  1.00  0.85           C  
ATOM    277  OG1 THR A  38     -31.373 -26.419 -35.840  1.00  0.87           O  
ATOM    278  N   THR A  39     -28.068 -29.307 -36.114  1.00  0.87           N  
ATOM    279  CA  THR A  39     -27.116 -30.331 -35.697  1.00  0.87           C  
ATOM    280  C   THR A  39     -25.701 -29.964 -36.135  1.00  0.87           C  
ATOM    281  CB  THR A  39     -27.493 -31.710 -36.269  1.00  0.86           C  
ATOM    282  O   THR A  39     -24.758 -30.060 -35.348  1.00  0.86           O  
ATOM    283  CG2 THR A  39     -26.524 -32.786 -35.791  1.00  0.85           C  
ATOM    284  OG1 THR A  39     -28.818 -32.052 -35.843  1.00  0.87           O  
ATOM    285  N   LEU A  40     -25.485 -29.526 -37.393  1.00  0.89           N  
ATOM    286  CA  LEU A  40     -24.190 -29.081 -37.897  1.00  0.90           C  
ATOM    287  C   LEU A  40     -23.679 -27.884 -37.101  1.00  0.89           C  
ATOM    288  CB  LEU A  40     -24.288 -28.718 -39.381  1.00  0.89           C  
ATOM    289  O   LEU A  40     -22.534 -27.881 -36.644  1.00  0.87           O  
ATOM    290  CG  LEU A  40     -23.011 -28.187 -40.035  1.00  0.86           C  
ATOM    291  CD1 LEU A  40     -21.924 -29.257 -40.020  1.00  0.83           C  
ATOM    292  CD2 LEU A  40     -23.292 -27.724 -41.460  1.00  0.84           C  
ATOM    293  N   THR A  41     -24.515 -26.897 -36.874  1.00  0.87           N  
ATOM    294  CA  THR A  41     -24.137 -25.702 -36.128  1.00  0.86           C  
ATOM    295  C   THR A  41     -23.828 -26.047 -34.674  1.00  0.86           C  
ATOM    296  CB  THR A  41     -25.249 -24.637 -36.180  1.00  0.84           C  
ATOM    297  O   THR A  41     -22.828 -25.585 -34.120  1.00  0.85           O  
ATOM    298  CG2 THR A  41     -25.365 -24.031 -37.574  1.00  0.74           C  
ATOM    299  OG1 THR A  41     -26.499 -25.242 -35.827  1.00  0.75           O  
ATOM    300  N   GLY A  42     -24.612 -26.901 -34.064  1.00  0.83           N  
ATOM    301  CA  GLY A  42     -24.312 -27.416 -32.738  1.00  0.83           C  
ATOM    302  C   GLY A  42     -22.973 -28.124 -32.662  1.00  0.84           C  
ATOM    303  O   GLY A  42     -22.197 -27.897 -31.732  1.00  0.83           O  
ATOM    304  N   ALA A  43     -22.655 -28.952 -33.670  1.00  0.84           N  
ATOM    305  CA  ALA A  43     -21.374 -29.650 -33.732  1.00  0.85           C  
ATOM    306  C   ALA A  43     -20.218 -28.664 -33.875  1.00  0.85           C  
ATOM    307  CB  ALA A  43     -21.366 -30.646 -34.889  1.00  0.83           C  
ATOM    308  O   ALA A  43     -19.193 -28.798 -33.203  1.00  0.84           O  
ATOM    309  N   ILE A  44     -20.308 -27.617 -34.731  1.00  0.88           N  
ATOM    310  CA  ILE A  44     -19.329 -26.553 -34.926  1.00  0.89           C  
ATOM    311  C   ILE A  44     -19.175 -25.751 -33.636  1.00  0.89           C  
ATOM    312  CB  ILE A  44     -19.732 -25.622 -36.092  1.00  0.87           C  
ATOM    313  O   ILE A  44     -18.057 -25.534 -33.163  1.00  0.88           O  
ATOM    314  CG1 ILE A  44     -19.631 -26.365 -37.429  1.00  0.83           C  
ATOM    315  CG2 ILE A  44     -18.864 -24.360 -36.099  1.00  0.82           C  
ATOM    316  CD1 ILE A  44     -20.255 -25.619 -38.600  1.00  0.79           C  
ATOM    317  N   VAL A  45     -20.253 -25.360 -32.999  1.00  0.85           N  
ATOM    318  CA  VAL A  45     -20.219 -24.602 -31.753  1.00  0.85           C  
ATOM    319  C   VAL A  45     -19.558 -25.437 -30.658  1.00  0.86           C  
ATOM    320  CB  VAL A  45     -21.636 -24.170 -31.312  1.00  0.83           C  
ATOM    321  O   VAL A  45     -18.706 -24.939 -29.918  1.00  0.85           O  
ATOM    322  CG1 VAL A  45     -21.615 -23.624 -29.886  1.00  0.79           C  
ATOM    323  CG2 VAL A  45     -22.201 -23.131 -32.278  1.00  0.80           C  
ATOM    324  N   ASN A  46     -19.873 -26.657 -30.573  1.00  0.83           N  
ATOM    325  CA  ASN A  46     -19.293 -27.577 -29.601  1.00  0.85           C  
ATOM    326  C   ASN A  46     -17.799 -27.778 -29.841  1.00  0.84           C  
ATOM    327  CB  ASN A  46     -20.021 -28.923 -29.634  1.00  0.81           C  
ATOM    328  O   ASN A  46     -17.024 -27.895 -28.891  1.00  0.83           O  
ATOM    329  CG  ASN A  46     -21.390 -28.862 -28.985  1.00  0.75           C  
ATOM    330  ND2 ASN A  46     -22.290 -29.738 -29.416  1.00  0.76           N  
ATOM    331  OD1 ASN A  46     -21.637 -28.033 -28.105  1.00  0.74           O  
ATOM    332  N   SER A  47     -17.416 -27.822 -31.160  1.00  0.85           N  
ATOM    333  CA  SER A  47     -16.014 -27.966 -31.538  1.00  0.87           C  
ATOM    334  C   SER A  47     -15.225 -26.699 -31.227  1.00  0.85           C  
ATOM    335  CB  SER A  47     -15.891 -28.302 -33.025  1.00  0.83           C  
ATOM    336  O   SER A  47     -14.104 -26.769 -30.719  1.00  0.83           O  
ATOM    337  OG  SER A  47     -14.534 -28.481 -33.390  1.00  0.72           O  
ATOM    338  N   ILE A  48     -15.803 -25.505 -31.436  1.00  0.91           N  
ATOM    339  CA  ILE A  48     -15.154 -24.209 -31.273  1.00  0.91           C  
ATOM    340  C   ILE A  48     -15.215 -23.782 -29.808  1.00  0.91           C  
ATOM    341  CB  ILE A  48     -15.804 -23.133 -32.171  1.00  0.89           C  
ATOM    342  O   ILE A  48     -14.257 -23.214 -29.279  1.00  0.89           O  
ATOM    343  CG1 ILE A  48     -15.588 -23.472 -33.651  1.00  0.81           C  
ATOM    344  CG2 ILE A  48     -15.249 -21.745 -31.840  1.00  0.80           C  
ATOM    345  CD1 ILE A  48     -16.343 -22.562 -34.611  1.00  0.77           C  
ATOM    346  N   TYR A  49     -16.341 -24.094 -29.094  1.00  0.90           N  
ATOM    347  CA  TYR A  49     -16.557 -23.735 -27.697  1.00  0.91           C  
ATOM    348  C   TYR A  49     -16.847 -24.972 -26.855  1.00  0.90           C  
ATOM    349  CB  TYR A  49     -17.711 -22.736 -27.570  1.00  0.88           C  
ATOM    350  O   TYR A  49     -17.995 -25.220 -26.479  1.00  0.88           O  
ATOM    351  CG  TYR A  49     -17.507 -21.470 -28.366  1.00  0.85           C  
ATOM    352  CD1 TYR A  49     -16.529 -20.546 -28.004  1.00  0.80           C  
ATOM    353  CD2 TYR A  49     -18.292 -21.194 -29.481  1.00  0.81           C  
ATOM    354  CE1 TYR A  49     -16.339 -19.377 -28.734  1.00  0.82           C  
ATOM    355  CE2 TYR A  49     -18.110 -20.028 -30.218  1.00  0.80           C  
ATOM    356  OH  TYR A  49     -16.949 -17.972 -30.563  1.00  0.73           O  
ATOM    357  CZ  TYR A  49     -17.133 -19.127 -29.837  1.00  0.81           C  
ATOM    358  N   PRO A  50     -15.940 -25.763 -26.617  1.00  0.91           N  
ATOM    359  CA  PRO A  50     -16.170 -26.883 -25.701  1.00  0.92           C  
ATOM    360  C   PRO A  50     -16.620 -26.428 -24.314  1.00  0.92           C  
ATOM    361  CB  PRO A  50     -14.803 -27.570 -25.633  1.00  0.90           C  
ATOM    362  O   PRO A  50     -16.372 -25.284 -23.925  1.00  0.93           O  
ATOM    363  CG  PRO A  50     -13.816 -26.482 -25.908  1.00  0.88           C  
ATOM    364  CD  PRO A  50     -14.422 -25.524 -26.892  1.00  0.89           C  
ATOM    365  N   VAL A  51     -17.285 -27.271 -23.640  1.00  0.92           N  
ATOM    366  CA  VAL A  51     -17.655 -27.033 -22.249  1.00  0.92           C  
ATOM    367  C   VAL A  51     -16.406 -26.720 -21.428  1.00  0.91           C  
ATOM    368  CB  VAL A  51     -18.400 -28.245 -21.644  1.00  0.91           C  
ATOM    369  O   VAL A  51     -15.375 -27.379 -21.580  1.00  0.90           O  
ATOM    370  CG1 VAL A  51     -18.665 -28.027 -20.156  1.00  0.89           C  
ATOM    371  CG2 VAL A  51     -19.708 -28.493 -22.393  1.00  0.88           C  
ATOM    372  N   GLY A  52     -16.503 -25.652 -20.650  1.00  0.90           N  
ATOM    373  CA  GLY A  52     -15.435 -25.206 -19.769  1.00  0.89           C  
ATOM    374  C   GLY A  52     -14.652 -24.033 -20.328  1.00  0.87           C  
ATOM    375  O   GLY A  52     -13.892 -23.386 -19.605  1.00  0.84           O  
ATOM    376  N   ILE A  53     -14.893 -23.752 -21.582  1.00  0.91           N  
ATOM    377  CA  ILE A  53     -14.199 -22.607 -22.160  1.00  0.91           C  
ATOM    378  C   ILE A  53     -14.779 -21.312 -21.595  1.00  0.90           C  
ATOM    379  CB  ILE A  53     -14.293 -22.608 -23.702  1.00  0.89           C  
ATOM    380  O   ILE A  53     -15.990 -21.205 -21.390  1.00  0.89           O  
ATOM    381  CG1 ILE A  53     -13.279 -21.626 -24.300  1.00  0.82           C  
ATOM    382  CG2 ILE A  53     -15.716 -22.271 -24.156  1.00  0.81           C  
ATOM    383  CD1 ILE A  53     -13.082 -21.778 -25.802  1.00  0.78           C  
ATOM    384  N   THR A  54     -13.996 -20.301 -21.385  1.00  0.88           N  
ATOM    385  CA  THR A  54     -14.388 -18.962 -20.959  1.00  0.89           C  
ATOM    386  C   THR A  54     -14.254 -17.968 -22.109  1.00  0.88           C  
ATOM    387  CB  THR A  54     -13.541 -18.485 -19.764  1.00  0.87           C  
ATOM    388  O   THR A  54     -13.201 -17.885 -22.746  1.00  0.86           O  
ATOM    389  CG2 THR A  54     -13.956 -17.086 -19.320  1.00  0.83           C  
ATOM    390  OG1 THR A  54     -13.716 -19.394 -18.670  1.00  0.84           O  
ATOM    391  N   ILE A  55     -15.310 -17.209 -22.321  1.00  0.88           N  
ATOM    392  CA  ILE A  55     -15.271 -16.117 -23.288  1.00  0.88           C  
ATOM    393  C   ILE A  55     -15.474 -14.784 -22.571  1.00  0.88           C  
ATOM    394  CB  ILE A  55     -16.339 -16.300 -24.390  1.00  0.87           C  
ATOM    395  O   ILE A  55     -16.115 -14.730 -21.519  1.00  0.86           O  
ATOM    396  CG1 ILE A  55     -17.742 -16.330 -23.775  1.00  0.85           C  
ATOM    397  CG2 ILE A  55     -16.068 -17.573 -25.198  1.00  0.85           C  
ATOM    398  CD1 ILE A  55     -18.864 -16.457 -24.796  1.00  0.82           C  
ATOM    399  N   TRP A  56     -14.941 -13.744 -23.196  1.00  0.83           N  
ATOM    400  CA  TRP A  56     -14.979 -12.385 -22.666  1.00  0.85           C  
ATOM    401  C   TRP A  56     -15.757 -11.459 -23.596  1.00  0.83           C  
ATOM    402  CB  TRP A  56     -13.560 -11.847 -22.460  1.00  0.80           C  
ATOM    403  O   TRP A  56     -15.527 -11.451 -24.808  1.00  0.80           O  
ATOM    404  CG  TRP A  56     -12.702 -12.713 -21.588  1.00  0.71           C  
ATOM    405  CD1 TRP A  56     -11.940 -13.779 -21.980  1.00  0.65           C  
ATOM    406  CD2 TRP A  56     -12.521 -12.589 -20.174  1.00  0.68           C  
ATOM    407  CE2 TRP A  56     -11.635 -13.613 -19.774  1.00  0.66           C  
ATOM    408  CE3 TRP A  56     -13.022 -11.709 -19.206  1.00  0.70           C  
ATOM    409  NE1 TRP A  56     -11.296 -14.325 -20.893  1.00  0.74           N  
ATOM    410  CH2 TRP A  56     -11.745 -12.907 -17.518  1.00  0.69           C  
ATOM    411  CZ2 TRP A  56     -11.239 -13.782 -18.445  1.00  0.73           C  
ATOM    412  CZ3 TRP A  56     -12.627 -11.878 -17.884  1.00  0.69           C  
ATOM    413  N   PHE A  57     -16.646 -10.654 -22.994  1.00  0.82           N  
ATOM    414  CA  PHE A  57     -17.400  -9.638 -23.719  1.00  0.83           C  
ATOM    415  C   PHE A  57     -17.124  -8.251 -23.151  1.00  0.82           C  
ATOM    416  CB  PHE A  57     -18.901  -9.938 -23.663  1.00  0.80           C  
ATOM    417  O   PHE A  57     -17.087  -8.069 -21.932  1.00  0.80           O  
ATOM    418  CG  PHE A  57     -19.313 -11.128 -24.487  1.00  0.77           C  
ATOM    419  CD1 PHE A  57     -19.609 -10.988 -25.837  1.00  0.74           C  
ATOM    420  CD2 PHE A  57     -19.405 -12.389 -23.910  1.00  0.76           C  
ATOM    421  CE1 PHE A  57     -19.990 -12.088 -26.602  1.00  0.78           C  
ATOM    422  CE2 PHE A  57     -19.785 -13.492 -24.668  1.00  0.77           C  
ATOM    423  CZ  PHE A  57     -20.078 -13.340 -26.014  1.00  0.77           C  
ATOM    424  N   ASN A  58     -17.017  -7.259 -24.105  1.00  0.75           N  
ATOM    425  CA  ASN A  58     -16.992  -5.848 -23.732  1.00  0.78           C  
ATOM    426  C   ASN A  58     -18.400  -5.291 -23.550  1.00  0.72           C  
ATOM    427  CB  ASN A  58     -16.228  -5.031 -24.776  1.00  0.70           C  
ATOM    428  O   ASN A  58     -18.596  -4.075 -23.550  1.00  0.69           O  
ATOM    429  CG  ASN A  58     -16.945  -4.973 -26.111  1.00  0.62           C  
ATOM    430  ND2 ASN A  58     -16.446  -4.140 -27.016  1.00  0.60           N  
ATOM    431  OD1 ASN A  58     -17.938  -5.672 -26.326  1.00  0.59           O  
ATOM    432  N   SER A  59     -19.431  -6.138 -23.501  1.00  0.78           N  
ATOM    433  CA  SER A  59     -20.829  -5.744 -23.368  1.00  0.79           C  
ATOM    434  C   SER A  59     -21.556  -6.618 -22.351  1.00  0.78           C  
ATOM    435  CB  SER A  59     -21.540  -5.821 -24.720  1.00  0.75           C  
ATOM    436  O   SER A  59     -21.030  -7.647 -21.921  1.00  0.75           O  
ATOM    437  OG  SER A  59     -21.707  -7.169 -25.124  1.00  0.70           O  
ATOM    438  N   SER A  60     -22.720  -6.183 -21.934  1.00  0.80           N  
ATOM    439  CA  SER A  60     -23.595  -6.930 -21.037  1.00  0.81           C  
ATOM    440  C   SER A  60     -24.309  -8.059 -21.773  1.00  0.82           C  
ATOM    441  CB  SER A  60     -24.624  -5.999 -20.393  1.00  0.77           C  
ATOM    442  O   SER A  60     -25.256  -8.649 -21.249  1.00  0.80           O  
ATOM    443  OG  SER A  60     -25.379  -5.323 -21.384  1.00  0.70           O  
ATOM    444  N   SER A  61     -23.966  -8.278 -22.947  1.00  0.84           N  
ATOM    445  CA  SER A  61     -24.663  -9.282 -23.744  1.00  0.85           C  
ATOM    446  C   SER A  61     -24.563 -10.663 -23.104  1.00  0.85           C  
ATOM    447  CB  SER A  61     -24.098  -9.327 -25.164  1.00  0.82           C  
ATOM    448  O   SER A  61     -23.509 -11.039 -22.586  1.00  0.84           O  
ATOM    449  OG  SER A  61     -24.242  -8.071 -25.803  1.00  0.77           O  
ATOM    450  N   ASN A  62     -25.620 -11.399 -23.145  1.00  0.85           N  
ATOM    451  CA  ASN A  62     -25.696 -12.776 -22.669  1.00  0.87           C  
ATOM    452  C   ASN A  62     -25.373 -13.771 -23.779  1.00  0.87           C  
ATOM    453  CB  ASN A  62     -27.080 -13.065 -22.082  1.00  0.85           C  
ATOM    454  O   ASN A  62     -26.111 -13.875 -24.760  1.00  0.86           O  
ATOM    455  CG  ASN A  62     -27.168 -14.439 -21.446  1.00  0.83           C  
ATOM    456  ND2 ASN A  62     -28.215 -14.661 -20.660  1.00  0.87           N  
ATOM    457  OD1 ASN A  62     -26.303 -15.292 -21.660  1.00  0.85           O  
ATOM    458  N   PRO A  63     -24.338 -14.492 -23.720  1.00  0.87           N  
ATOM    459  CA  PRO A  63     -23.999 -15.437 -24.787  1.00  0.88           C  
ATOM    460  C   PRO A  63     -25.094 -16.474 -25.026  1.00  0.88           C  
ATOM    461  CB  PRO A  63     -22.719 -16.102 -24.275  1.00  0.86           C  
ATOM    462  O   PRO A  63     -25.204 -17.018 -26.129  1.00  0.87           O  
ATOM    463  CG  PRO A  63     -22.267 -15.240 -23.141  1.00  0.83           C  
ATOM    464  CD  PRO A  63     -23.344 -14.235 -22.848  1.00  0.82           C  
ATOM    465  N   ASN A  64     -25.897 -16.721 -24.121  1.00  0.90           N  
ATOM    466  CA  ASN A  64     -26.980 -17.675 -24.335  1.00  0.90           C  
ATOM    467  C   ASN A  64     -27.907 -17.228 -25.461  1.00  0.88           C  
ATOM    468  CB  ASN A  64     -27.774 -17.884 -23.044  1.00  0.89           C  
ATOM    469  O   ASN A  64     -28.552 -18.056 -26.106  1.00  0.86           O  
ATOM    470  CG  ASN A  64     -26.987 -18.637 -21.989  1.00  0.88           C  
ATOM    471  ND2 ASN A  64     -26.909 -18.071 -20.791  1.00  0.90           N  
ATOM    472  OD1 ASN A  64     -26.453 -19.718 -22.250  1.00  0.88           O  
ATOM    473  N   SER A  65     -27.939 -15.995 -25.711  1.00  0.88           N  
ATOM    474  CA  SER A  65     -28.739 -15.468 -26.812  1.00  0.88           C  
ATOM    475  C   SER A  65     -27.963 -15.503 -28.125  1.00  0.86           C  
ATOM    476  CB  SER A  65     -29.186 -14.036 -26.514  1.00  0.86           C  
ATOM    477  O   SER A  65     -28.559 -15.494 -29.204  1.00  0.83           O  
ATOM    478  OG  SER A  65     -28.066 -13.188 -26.326  1.00  0.78           O  
ATOM    479  N   LEU A  66     -26.672 -15.603 -28.083  1.00  0.87           N  
ATOM    480  CA  LEU A  66     -25.796 -15.560 -29.248  1.00  0.86           C  
ATOM    481  C   LEU A  66     -25.471 -16.968 -29.736  1.00  0.84           C  
ATOM    482  CB  LEU A  66     -24.502 -14.811 -28.920  1.00  0.84           C  
ATOM    483  O   LEU A  66     -25.217 -17.174 -30.925  1.00  0.82           O  
ATOM    484  CG  LEU A  66     -24.649 -13.333 -28.552  1.00  0.80           C  
ATOM    485  CD1 LEU A  66     -23.301 -12.754 -28.136  1.00  0.76           C  
ATOM    486  CD2 LEU A  66     -25.237 -12.547 -29.718  1.00  0.77           C  
ATOM    487  N   PHE A  67     -25.433 -17.882 -28.854  1.00  0.85           N  
ATOM    488  CA  PHE A  67     -25.054 -19.261 -29.139  1.00  0.85           C  
ATOM    489  C   PHE A  67     -26.186 -20.217 -28.784  1.00  0.84           C  
ATOM    490  CB  PHE A  67     -23.785 -19.641 -28.371  1.00  0.83           C  
ATOM    491  O   PHE A  67     -26.130 -20.901 -27.760  1.00  0.82           O  
ATOM    492  CG  PHE A  67     -22.630 -18.705 -28.604  1.00  0.82           C  
ATOM    493  CD1 PHE A  67     -22.009 -18.641 -29.845  1.00  0.79           C  
ATOM    494  CD2 PHE A  67     -22.166 -17.887 -27.582  1.00  0.80           C  
ATOM    495  CE1 PHE A  67     -20.940 -17.775 -30.064  1.00  0.81           C  
ATOM    496  CE2 PHE A  67     -21.099 -17.019 -27.793  1.00  0.80           C  
ATOM    497  CZ  PHE A  67     -20.486 -16.965 -29.034  1.00  0.80           C  
ATOM    498  N   PRO A  68     -27.249 -20.279 -29.625  1.00  0.82           N  
ATOM    499  CA  PRO A  68     -28.350 -21.215 -29.387  1.00  0.81           C  
ATOM    500  C   PRO A  68     -27.881 -22.666 -29.296  1.00  0.81           C  
ATOM    501  CB  PRO A  68     -29.257 -21.010 -30.602  1.00  0.79           C  
ATOM    502  O   PRO A  68     -26.945 -23.061 -29.996  1.00  0.78           O  
ATOM    503  CG  PRO A  68     -28.926 -19.639 -31.098  1.00  0.76           C  
ATOM    504  CD  PRO A  68     -27.477 -19.366 -30.815  1.00  0.78           C  
ATOM    505  N   GLY A  69     -28.421 -23.343 -28.296  1.00  0.82           N  
ATOM    506  CA  GLY A  69     -28.078 -24.731 -28.029  1.00  0.83           C  
ATOM    507  C   GLY A  69     -26.927 -24.883 -27.053  1.00  0.83           C  
ATOM    508  O   GLY A  69     -26.475 -25.999 -26.787  1.00  0.81           O  
ATOM    509  N   THR A  70     -26.400 -23.803 -26.562  1.00  0.87           N  
ATOM    510  CA  THR A  70     -25.414 -23.810 -25.487  1.00  0.88           C  
ATOM    511  C   THR A  70     -25.962 -23.112 -24.246  1.00  0.89           C  
ATOM    512  CB  THR A  70     -24.104 -23.128 -25.926  1.00  0.86           C  
ATOM    513  O   THR A  70     -26.859 -22.272 -24.344  1.00  0.88           O  
ATOM    514  CG2 THR A  70     -23.621 -23.675 -27.265  1.00  0.86           C  
ATOM    515  OG1 THR A  70     -24.325 -21.718 -26.050  1.00  0.87           O  
ATOM    516  N   THR A  71     -25.439 -23.463 -23.039  1.00  0.93           N  
ATOM    517  CA  THR A  71     -25.703 -22.747 -21.795  1.00  0.93           C  
ATOM    518  C   THR A  71     -24.418 -22.144 -21.235  1.00  0.93           C  
ATOM    519  CB  THR A  71     -26.340 -23.673 -20.743  1.00  0.92           C  
ATOM    520  O   THR A  71     -23.418 -22.845 -21.069  1.00  0.93           O  
ATOM    521  CG2 THR A  71     -26.663 -22.910 -19.462  1.00  0.88           C  
ATOM    522  OG1 THR A  71     -27.551 -24.228 -21.273  1.00  0.89           O  
ATOM    523  N   TRP A  72     -24.467 -20.915 -20.995  1.00  0.92           N  
ATOM    524  CA  TRP A  72     -23.340 -20.143 -20.482  1.00  0.93           C  
ATOM    525  C   TRP A  72     -23.651 -19.581 -19.098  1.00  0.91           C  
ATOM    526  CB  TRP A  72     -22.987 -19.003 -21.442  1.00  0.92           C  
ATOM    527  O   TRP A  72     -24.699 -18.964 -18.893  1.00  0.88           O  
ATOM    528  CG  TRP A  72     -22.493 -19.465 -22.780  1.00  0.89           C  
ATOM    529  CD1 TRP A  72     -23.252 -19.842 -23.853  1.00  0.85           C  
ATOM    530  CD2 TRP A  72     -21.128 -19.604 -23.185  1.00  0.86           C  
ATOM    531  CE2 TRP A  72     -21.133 -20.070 -24.519  1.00  0.90           C  
ATOM    532  CE3 TRP A  72     -19.900 -19.379 -22.550  1.00  0.84           C  
ATOM    533  NE1 TRP A  72     -22.440 -20.207 -24.902  1.00  0.85           N  
ATOM    534  CH2 TRP A  72     -18.767 -20.085 -24.583  1.00  0.84           C  
ATOM    535  CZ2 TRP A  72     -19.955 -20.314 -25.229  1.00  0.85           C  
ATOM    536  CZ3 TRP A  72     -18.729 -19.622 -23.258  1.00  0.84           C  
ATOM    537  N   GLY A  73     -22.753 -19.832 -18.174  1.00  0.91           N  
ATOM    538  CA  GLY A  73     -22.761 -19.224 -16.853  1.00  0.90           C  
ATOM    539  C   GLY A  73     -21.836 -18.026 -16.743  1.00  0.88           C  
ATOM    540  O   GLY A  73     -20.701 -18.065 -17.223  1.00  0.85           O  
ATOM    541  N   ARG A  74     -22.324 -16.941 -16.260  1.00  0.89           N  
ATOM    542  CA  ARG A  74     -21.478 -15.793 -15.950  1.00  0.88           C  
ATOM    543  C   ARG A  74     -20.471 -16.135 -14.857  1.00  0.87           C  
ATOM    544  CB  ARG A  74     -22.330 -14.596 -15.523  1.00  0.86           C  
ATOM    545  O   ARG A  74     -20.847 -16.630 -13.792  1.00  0.84           O  
ATOM    546  CG  ARG A  74     -21.584 -13.272 -15.541  1.00  0.80           C  
ATOM    547  CD  ARG A  74     -22.522 -12.093 -15.321  1.00  0.77           C  
ATOM    548  NE  ARG A  74     -21.830 -10.817 -15.476  1.00  0.72           N  
ATOM    549  NH1 ARG A  74     -23.710  -9.519 -15.128  1.00  0.59           N  
ATOM    550  NH2 ARG A  74     -21.685  -8.526 -15.539  1.00  0.56           N  
ATOM    551  CZ  ARG A  74     -22.410  -9.624 -15.381  1.00  0.72           C  
ATOM    552  N   LEU A  75     -19.166 -15.917 -15.088  1.00  0.85           N  
ATOM    553  CA  LEU A  75     -18.165 -16.053 -14.035  1.00  0.83           C  
ATOM    554  C   LEU A  75     -18.325 -14.955 -12.988  1.00  0.83           C  
ATOM    555  CB  LEU A  75     -16.754 -16.008 -14.627  1.00  0.81           C  
ATOM    556  O   LEU A  75     -18.304 -13.767 -13.320  1.00  0.79           O  
ATOM    557  CG  LEU A  75     -16.299 -17.253 -15.389  1.00  0.74           C  
ATOM    558  CD1 LEU A  75     -14.919 -17.027 -15.997  1.00  0.68           C  
ATOM    559  CD2 LEU A  75     -16.292 -18.470 -14.470  1.00  0.68           C  
ATOM    560  N   SER A  76     -18.705 -15.289 -11.765  1.00  0.75           N  
ATOM    561  CA  SER A  76     -18.780 -14.403 -10.607  1.00  0.73           C  
ATOM    562  C   SER A  76     -17.394 -14.125 -10.034  1.00  0.72           C  
ATOM    563  CB  SER A  76     -19.676 -15.007  -9.526  1.00  0.69           C  
ATOM    564  O   SER A  76     -16.621 -15.053  -9.787  1.00  0.66           O  
ATOM    565  OG  SER A  76     -18.911 -15.761  -8.601  1.00  0.65           O  
ATOM    566  N   GLY A  77     -16.771 -13.022 -10.392  1.00  0.67           N  
ATOM    567  CA  GLY A  77     -15.594 -12.450  -9.758  1.00  0.66           C  
ATOM    568  C   GLY A  77     -15.783 -11.003  -9.343  1.00  0.68           C  
ATOM    569  O   GLY A  77     -15.026 -10.127  -9.765  1.00  0.64           O  
ATOM    570  N   ALA A  78     -17.007 -10.651  -8.614  1.00  0.63           N  
ATOM    571  CA  ALA A  78     -17.208  -9.279  -8.153  1.00  0.62           C  
ATOM    572  C   ALA A  78     -15.980  -8.767  -7.406  1.00  0.63           C  
ATOM    573  CB  ALA A  78     -18.444  -9.193  -7.262  1.00  0.55           C  
ATOM    574  O   ALA A  78     -15.452  -9.450  -6.525  1.00  0.59           O  
ATOM    575  N   GLY A  79     -15.309  -7.897  -8.074  1.00  0.65           N  
ATOM    576  CA  GLY A  79     -14.296  -6.993  -7.553  1.00  0.64           C  
ATOM    577  C   GLY A  79     -12.882  -7.511  -7.737  1.00  0.65           C  
ATOM    578  O   GLY A  79     -11.928  -6.924  -7.223  1.00  0.62           O  
ATOM    579  N   ARG A  80     -12.753  -8.514  -8.459  1.00  0.66           N  
ATOM    580  CA  ARG A  80     -11.415  -9.026  -8.739  1.00  0.65           C  
ATOM    581  C   ARG A  80     -10.972  -8.658 -10.151  1.00  0.66           C  
ATOM    582  CB  ARG A  80     -11.370 -10.544  -8.554  1.00  0.62           C  
ATOM    583  O   ARG A  80     -11.800  -8.541 -11.056  1.00  0.64           O  
ATOM    584  CG  ARG A  80     -11.626 -10.999  -7.126  1.00  0.59           C  
ATOM    585  CD  ARG A  80     -11.033 -12.376  -6.858  1.00  0.59           C  
ATOM    586  NE  ARG A  80     -11.177 -12.761  -5.457  1.00  0.49           N  
ATOM    587  NH1 ARG A  80      -9.923 -14.692  -5.645  1.00  0.39           N  
ATOM    588  NH2 ARG A  80     -10.841 -14.107  -3.627  1.00  0.35           N  
ATOM    589  CZ  ARG A  80     -10.647 -13.853  -4.913  1.00  0.54           C  
ATOM    590  N   THR A  81      -9.736  -8.308 -10.379  1.00  0.70           N  
ATOM    591  CA  THR A  81      -9.100  -8.093 -11.674  1.00  0.69           C  
ATOM    592  C   THR A  81      -8.664  -9.420 -12.289  1.00  0.71           C  
ATOM    593  CB  THR A  81      -7.883  -7.157 -11.550  1.00  0.68           C  
ATOM    594  O   THR A  81      -8.269 -10.342 -11.573  1.00  0.69           O  
ATOM    595  CG2 THR A  81      -8.314  -5.741 -11.183  1.00  0.63           C  
ATOM    596  OG1 THR A  81      -7.005  -7.656 -10.534  1.00  0.66           O  
ATOM    597  N   VAL A  82      -8.957  -9.531 -13.580  1.00  0.71           N  
ATOM    598  CA  VAL A  82      -8.397 -10.665 -14.308  1.00  0.70           C  
ATOM    599  C   VAL A  82      -6.932 -10.392 -14.642  1.00  0.71           C  
ATOM    600  CB  VAL A  82      -9.192 -10.958 -15.600  1.00  0.68           C  
ATOM    601  O   VAL A  82      -6.590  -9.311 -15.127  1.00  0.70           O  
ATOM    602  CG1 VAL A  82      -8.622 -12.178 -16.320  1.00  0.64           C  
ATOM    603  CG2 VAL A  82     -10.671 -11.166 -15.280  1.00  0.65           C  
ATOM    604  N   ARG A  83      -6.063 -11.340 -14.308  1.00  0.74           N  
ATOM    605  CA  ARG A  83      -4.663 -11.344 -14.719  1.00  0.74           C  
ATOM    606  C   ARG A  83      -4.426 -12.341 -15.849  1.00  0.75           C  
ATOM    607  CB  ARG A  83      -3.754 -11.672 -13.532  1.00  0.72           C  
ATOM    608  O   ARG A  83      -4.944 -13.459 -15.815  1.00  0.75           O  
ATOM    609  CG  ARG A  83      -2.270 -11.562 -13.843  1.00  0.70           C  
ATOM    610  CD  ARG A  83      -1.416 -11.799 -12.606  1.00  0.69           C  
ATOM    611  NE  ARG A  83      -1.321 -13.220 -12.281  1.00  0.58           N  
ATOM    612  NH1 ARG A  83       0.812 -13.088 -11.402  1.00  0.55           N  
ATOM    613  NH2 ARG A  83      -0.285 -15.100 -11.465  1.00  0.51           N  
ATOM    614  CZ  ARG A  83      -0.265 -13.800 -11.717  1.00  0.64           C  
ATOM    615  N   ILE A  84      -3.799 -11.852 -16.986  1.00  0.73           N  
ATOM    616  CA  ILE A  84      -3.297 -12.745 -18.025  1.00  0.74           C  
ATOM    617  C   ILE A  84      -2.195 -13.633 -17.453  1.00  0.76           C  
ATOM    618  CB  ILE A  84      -2.771 -11.954 -19.244  1.00  0.72           C  
ATOM    619  O   ILE A  84      -1.299 -13.151 -16.755  1.00  0.76           O  
ATOM    620  CG1 ILE A  84      -3.867 -11.039 -19.801  1.00  0.69           C  
ATOM    621  CG2 ILE A  84      -2.253 -12.909 -20.324  1.00  0.69           C  
ATOM    622  CD1 ILE A  84      -3.414 -10.167 -20.964  1.00  0.66           C  
ATOM    623  N   ALA A  85      -2.288 -14.995 -17.671  1.00  0.73           N  
ATOM    624  CA  ALA A  85      -1.343 -15.999 -17.189  1.00  0.76           C  
ATOM    625  C   ALA A  85       0.061 -15.733 -17.725  1.00  0.78           C  
ATOM    626  CB  ALA A  85      -1.805 -17.399 -17.588  1.00  0.73           C  
ATOM    627  O   ALA A  85       0.230 -14.999 -18.702  1.00  0.79           O  
ATOM    628  N   ASN A  86       1.104 -16.230 -17.083  1.00  0.72           N  
ATOM    629  CA  ASN A  86       2.441 -16.291 -17.663  1.00  0.77           C  
ATOM    630  C   ASN A  86       2.461 -17.123 -18.942  1.00  0.78           C  
ATOM    631  CB  ASN A  86       3.442 -16.851 -16.650  1.00  0.72           C  
ATOM    632  O   ASN A  86       1.528 -17.884 -19.206  1.00  0.79           O  
ATOM    633  CG  ASN A  86       3.147 -18.289 -16.272  1.00  0.67           C  
ATOM    634  ND2 ASN A  86       3.833 -18.786 -15.250  1.00  0.69           N  
ATOM    635  OD1 ASN A  86       2.310 -18.948 -16.895  1.00  0.68           O  
ATOM    636  N   ASP A  87       3.561 -17.060 -19.745  1.00  0.78           N  
ATOM    637  CA  ASP A  87       3.664 -17.613 -21.092  1.00  0.83           C  
ATOM    638  C   ASP A  87       3.450 -19.125 -21.084  1.00  0.78           C  
ATOM    639  CB  ASP A  87       5.025 -17.278 -21.707  1.00  0.76           C  
ATOM    640  O   ASP A  87       2.918 -19.687 -22.043  1.00  0.76           O  
ATOM    641  CG  ASP A  87       5.210 -15.793 -21.966  1.00  0.65           C  
ATOM    642  OD1 ASP A  87       4.210 -15.043 -21.954  1.00  0.63           O  
ATOM    643  OD2 ASP A  87       6.365 -15.370 -22.186  1.00  0.81           O  
ATOM    644  N   ASN A  88       3.800 -19.829 -20.055  1.00  0.79           N  
ATOM    645  CA  ASN A  88       3.648 -21.277 -19.955  1.00  0.83           C  
ATOM    646  C   ASN A  88       2.325 -21.657 -19.295  1.00  0.72           C  
ATOM    647  CB  ASN A  88       4.820 -21.888 -19.185  1.00  0.77           C  
ATOM    648  O   ASN A  88       2.078 -22.833 -19.022  1.00  0.67           O  
ATOM    649  CG  ASN A  88       4.871 -21.433 -17.740  1.00  0.67           C  
ATOM    650  ND2 ASN A  88       5.934 -21.807 -17.037  1.00  0.73           N  
ATOM    651  OD1 ASN A  88       3.962 -20.751 -17.259  1.00  0.63           O  
ATOM    652  N   GLY A  89       1.566 -20.609 -18.842  1.00  0.68           N  
ATOM    653  CA  GLY A  89       0.274 -20.861 -18.225  1.00  0.74           C  
ATOM    654  C   GLY A  89       0.382 -21.424 -16.820  1.00  0.71           C  
ATOM    655  O   GLY A  89      -0.617 -21.848 -16.236  1.00  0.69           O  
ATOM    656  N   SER A  90       1.550 -21.594 -16.099  1.00  0.77           N  
ATOM    657  CA  SER A  90       1.775 -22.255 -14.818  1.00  0.81           C  
ATOM    658  C   SER A  90       1.021 -21.553 -13.693  1.00  0.75           C  
ATOM    659  CB  SER A  90       3.268 -22.299 -14.492  1.00  0.75           C  
ATOM    660  O   SER A  90       0.766 -22.147 -12.644  1.00  0.72           O  
ATOM    661  OG  SER A  90       3.801 -20.989 -14.399  1.00  0.71           O  
ATOM    662  N   ASP A  91       0.550 -20.443 -13.962  1.00  0.79           N  
ATOM    663  CA  ASP A  91      -0.090 -19.642 -12.924  1.00  0.79           C  
ATOM    664  C   ASP A  91      -1.581 -19.468 -13.205  1.00  0.76           C  
ATOM    665  CB  ASP A  91       0.586 -18.274 -12.808  1.00  0.76           C  
ATOM    666  O   ASP A  91      -2.259 -18.692 -12.529  1.00  0.71           O  
ATOM    667  CG  ASP A  91       0.476 -17.449 -14.078  1.00  0.74           C  
ATOM    668  OD1 ASP A  91       0.105 -18.003 -15.135  1.00  0.74           O  
ATOM    669  OD2 ASP A  91       0.766 -16.234 -14.022  1.00  0.81           O  
ATOM    670  N   VAL A  92      -2.085 -20.198 -14.329  1.00  0.76           N  
ATOM    671  CA  VAL A  92      -3.514 -20.258 -14.621  1.00  0.77           C  
ATOM    672  C   VAL A  92      -4.269 -20.773 -13.398  1.00  0.75           C  
ATOM    673  CB  VAL A  92      -3.806 -21.154 -15.845  1.00  0.74           C  
ATOM    674  O   VAL A  92      -3.877 -21.774 -12.794  1.00  0.73           O  
ATOM    675  CG1 VAL A  92      -5.311 -21.321 -16.045  1.00  0.67           C  
ATOM    676  CG2 VAL A  92      -3.159 -20.571 -17.099  1.00  0.65           C  
ATOM    677  N   GLY A  93      -5.295 -20.195 -13.067  1.00  0.71           N  
ATOM    678  CA  GLY A  93      -6.132 -20.537 -11.928  1.00  0.71           C  
ATOM    679  C   GLY A  93      -5.613 -19.977 -10.617  1.00  0.71           C  
ATOM    680  O   GLY A  93      -6.298 -20.040  -9.594  1.00  0.71           O  
ATOM    681  N   GLN A  94      -4.362 -19.427 -10.663  1.00  0.78           N  
ATOM    682  CA  GLN A  94      -3.847 -18.865  -9.419  1.00  0.78           C  
ATOM    683  C   GLN A  94      -4.578 -17.577  -9.053  1.00  0.76           C  
ATOM    684  CB  GLN A  94      -2.344 -18.603  -9.530  1.00  0.75           C  
ATOM    685  O   GLN A  94      -4.851 -16.744  -9.920  1.00  0.74           O  
ATOM    686  CG  GLN A  94      -1.512 -19.865  -9.716  1.00  0.70           C  
ATOM    687  CD  GLN A  94      -0.039 -19.645  -9.426  1.00  0.68           C  
ATOM    688  NE2 GLN A  94       0.739 -20.721  -9.459  1.00  0.63           N  
ATOM    689  OE1 GLN A  94       0.396 -18.516  -9.175  1.00  0.69           O  
ATOM    690  N   GLN A  95      -5.018 -17.446  -7.872  1.00  0.72           N  
ATOM    691  CA  GLN A  95      -5.516 -16.220  -7.257  1.00  0.72           C  
ATOM    692  C   GLN A  95      -4.381 -15.425  -6.617  1.00  0.71           C  
ATOM    693  CB  GLN A  95      -6.586 -16.540  -6.212  1.00  0.69           C  
ATOM    694  O   GLN A  95      -3.520 -15.994  -5.943  1.00  0.69           O  
ATOM    695  CG  GLN A  95      -7.849 -17.161  -6.796  1.00  0.65           C  
ATOM    696  CD  GLN A  95      -8.955 -17.316  -5.769  1.00  0.65           C  
ATOM    697  NE2 GLN A  95     -10.133 -17.727  -6.224  1.00  0.54           N  
ATOM    698  OE1 GLN A  95      -8.751 -17.070  -4.576  1.00  0.64           O  
ATOM    699  N   GLY A  96      -4.345 -14.203  -7.026  1.00  0.68           N  
ATOM    700  CA  GLY A  96      -3.322 -13.316  -6.494  1.00  0.68           C  
ATOM    701  C   GLY A  96      -3.777 -11.872  -6.395  1.00  0.68           C  
ATOM    702  O   GLY A  96      -4.927 -11.556  -6.707  1.00  0.65           O  
ATOM    703  N   GLY A  97      -2.874 -11.045  -5.838  1.00  0.70           N  
ATOM    704  CA  GLY A  97      -3.113  -9.647  -5.517  1.00  0.70           C  
ATOM    705  C   GLY A  97      -3.483  -9.423  -4.063  1.00  0.70           C  
ATOM    706  O   GLY A  97      -3.719 -10.381  -3.323  1.00  0.68           O  
ATOM    707  N   SER A  98      -3.262  -8.301  -3.523  1.00  0.69           N  
ATOM    708  CA  SER A  98      -3.646  -7.866  -2.184  1.00  0.68           C  
ATOM    709  C   SER A  98      -4.533  -6.627  -2.238  1.00  0.69           C  
ATOM    710  CB  SER A  98      -2.405  -7.579  -1.337  1.00  0.66           C  
ATOM    711  O   SER A  98      -4.255  -5.691  -2.991  1.00  0.67           O  
ATOM    712  OG  SER A  98      -2.770  -7.227  -0.013  1.00  0.64           O  
ATOM    713  N   ASP A  99      -5.722  -6.643  -1.574  1.00  0.68           N  
ATOM    714  CA  ASP A  99      -6.514  -5.446  -1.306  1.00  0.67           C  
ATOM    715  C   ASP A  99      -5.815  -4.542  -0.293  1.00  0.68           C  
ATOM    716  CB  ASP A  99      -7.907  -5.826  -0.799  1.00  0.65           C  
ATOM    717  O   ASP A  99      -6.309  -3.458   0.023  1.00  0.67           O  
ATOM    718  CG  ASP A  99      -8.732  -6.568  -1.836  1.00  0.61           C  
ATOM    719  OD1 ASP A  99      -8.516  -6.361  -3.050  1.00  0.60           O  
ATOM    720  OD2 ASP A  99      -9.610  -7.363  -1.435  1.00  0.63           O  
ATOM    721  N   SER A 100      -4.658  -5.000   0.264  1.00  0.77           N  
ATOM    722  CA  SER A 100      -3.990  -4.214   1.296  1.00  0.77           C  
ATOM    723  C   SER A 100      -2.614  -3.747   0.832  1.00  0.77           C  
ATOM    724  CB  SER A 100      -3.853  -5.026   2.585  1.00  0.75           C  
ATOM    725  O   SER A 100      -1.840  -4.532   0.281  1.00  0.74           O  
ATOM    726  OG  SER A 100      -5.109  -5.543   2.989  1.00  0.71           O  
ATOM    727  N   VAL A 101      -2.428  -2.551   0.927  1.00  0.78           N  
ATOM    728  CA  VAL A 101      -1.127  -1.927   0.709  1.00  0.78           C  
ATOM    729  C   VAL A 101      -0.513  -1.529   2.050  1.00  0.79           C  
ATOM    730  CB  VAL A 101      -1.237  -0.693  -0.214  1.00  0.76           C  
ATOM    731  O   VAL A 101      -1.195  -0.966   2.909  1.00  0.78           O  
ATOM    732  CG1 VAL A 101      -2.008   0.431   0.477  1.00  0.67           C  
ATOM    733  CG2 VAL A 101       0.152  -0.214  -0.632  1.00  0.67           C  
ATOM    734  N   ARG A 102       0.736  -2.005   2.315  1.00  0.84           N  
ATOM    735  CA  ARG A 102       1.497  -1.532   3.467  1.00  0.85           C  
ATOM    736  C   ARG A 102       2.243  -0.243   3.140  1.00  0.86           C  
ATOM    737  CB  ARG A 102       2.483  -2.603   3.937  1.00  0.83           C  
ATOM    738  O   ARG A 102       3.160  -0.243   2.316  1.00  0.85           O  
ATOM    739  CG  ARG A 102       3.217  -2.245   5.220  1.00  0.79           C  
ATOM    740  CD  ARG A 102       4.070  -3.401   5.723  1.00  0.78           C  
ATOM    741  NE  ARG A 102       4.704  -3.087   7.001  1.00  0.71           N  
ATOM    742  NH1 ARG A 102       6.022  -4.984   7.049  1.00  0.62           N  
ATOM    743  NH2 ARG A 102       6.127  -3.465   8.763  1.00  0.58           N  
ATOM    744  CZ  ARG A 102       5.616  -3.846   7.601  1.00  0.73           C  
ATOM    745  N   LEU A 103       1.774   0.806   3.769  1.00  0.85           N  
ATOM    746  CA  LEU A 103       2.493   2.071   3.673  1.00  0.86           C  
ATOM    747  C   LEU A 103       3.866   1.968   4.329  1.00  0.88           C  
ATOM    748  CB  LEU A 103       1.686   3.197   4.326  1.00  0.84           C  
ATOM    749  O   LEU A 103       4.000   1.390   5.410  1.00  0.87           O  
ATOM    750  CG  LEU A 103       0.304   3.472   3.732  1.00  0.81           C  
ATOM    751  CD1 LEU A 103      -0.367   4.630   4.464  1.00  0.77           C  
ATOM    752  CD2 LEU A 103       0.411   3.766   2.240  1.00  0.78           C  
ATOM    753  N   THR A 104       4.902   2.320   3.644  1.00  0.88           N  
ATOM    754  CA  THR A 104       6.264   2.476   4.140  1.00  0.89           C  
ATOM    755  C   THR A 104       6.556   3.937   4.470  1.00  0.90           C  
ATOM    756  CB  THR A 104       7.294   1.962   3.117  1.00  0.88           C  
ATOM    757  O   THR A 104       5.790   4.828   4.096  1.00  0.90           O  
ATOM    758  CG2 THR A 104       6.973   0.537   2.682  1.00  0.84           C  
ATOM    759  OG1 THR A 104       7.282   2.816   1.966  1.00  0.86           O  
ATOM    760  N   THR A 105       7.570   4.156   5.114  1.00  0.89           N  
ATOM    761  CA  THR A 105       8.053   5.506   5.379  1.00  0.90           C  
ATOM    762  C   THR A 105       8.197   6.295   4.081  1.00  0.90           C  
ATOM    763  CB  THR A 105       9.403   5.481   6.120  1.00  0.87           C  
ATOM    764  O   THR A 105       8.002   7.512   4.062  1.00  0.89           O  
ATOM    765  CG2 THR A 105       9.712   6.837   6.746  1.00  0.77           C  
ATOM    766  OG1 THR A 105       9.356   4.490   7.153  1.00  0.80           O  
ATOM    767  N   GLY A 106       8.508   5.602   2.931  1.00  0.89           N  
ATOM    768  CA  GLY A 106       8.563   6.221   1.616  1.00  0.90           C  
ATOM    769  C   GLY A 106       7.226   6.774   1.160  1.00  0.88           C  
ATOM    770  O   GLY A 106       7.161   7.868   0.596  1.00  0.85           O  
ATOM    771  N   ASN A 107       6.057   6.224   1.581  1.00  0.88           N  
ATOM    772  CA  ASN A 107       4.716   6.557   1.112  1.00  0.89           C  
ATOM    773  C   ASN A 107       4.045   7.587   2.015  1.00  0.87           C  
ATOM    774  CB  ASN A 107       3.854   5.296   1.012  1.00  0.85           C  
ATOM    775  O   ASN A 107       2.981   8.113   1.681  1.00  0.83           O  
ATOM    776  CG  ASN A 107       4.473   4.234   0.124  1.00  0.80           C  
ATOM    777  ND2 ASN A 107       4.739   4.589  -1.127  1.00  0.78           N  
ATOM    778  OD1 ASN A 107       4.710   3.104   0.560  1.00  0.79           O  
ATOM    779  N   ILE A 108       4.562   7.788   3.265  1.00  0.91           N  
ATOM    780  CA  ILE A 108       3.984   8.733   4.214  1.00  0.91           C  
ATOM    781  C   ILE A 108       4.342  10.160   3.805  1.00  0.92           C  
ATOM    782  CB  ILE A 108       4.464   8.451   5.655  1.00  0.88           C  
ATOM    783  O   ILE A 108       5.471  10.427   3.387  1.00  0.92           O  
ATOM    784  CG1 ILE A 108       4.083   7.028   6.077  1.00  0.74           C  
ATOM    785  CG2 ILE A 108       3.887   9.484   6.628  1.00  0.74           C  
ATOM    786  CD1 ILE A 108       4.623   6.621   7.441  1.00  0.71           C  
ATOM    787  N   PRO A 109       3.496  11.098   3.785  1.00  0.91           N  
ATOM    788  CA  PRO A 109       3.851  12.502   3.563  1.00  0.92           C  
ATOM    789  C   PRO A 109       4.966  12.982   4.489  1.00  0.93           C  
ATOM    790  CB  PRO A 109       2.544  13.246   3.851  1.00  0.90           C  
ATOM    791  O   PRO A 109       5.004  12.604   5.663  1.00  0.93           O  
ATOM    792  CG  PRO A 109       1.472  12.223   3.657  1.00  0.87           C  
ATOM    793  CD  PRO A 109       2.003  10.887   4.090  1.00  0.88           C  
ATOM    794  N   ALA A 110       5.767  13.821   3.908  1.00  0.94           N  
ATOM    795  CA  ALA A 110       6.836  14.401   4.717  1.00  0.94           C  
ATOM    796  C   ALA A 110       6.267  15.251   5.850  1.00  0.94           C  
ATOM    797  CB  ALA A 110       7.769  15.238   3.846  1.00  0.92           C  
ATOM    798  O   ALA A 110       5.438  16.134   5.615  1.00  0.92           O  
ATOM    799  N   HIS A 111       6.595  14.950   7.049  1.00  0.95           N  
ATOM    800  CA  HIS A 111       6.128  15.668   8.230  1.00  0.95           C  
ATOM    801  C   HIS A 111       7.215  15.739   9.297  1.00  0.94           C  
ATOM    802  CB  HIS A 111       4.875  15.003   8.801  1.00  0.94           C  
ATOM    803  O   HIS A 111       8.118  14.899   9.327  1.00  0.93           O  
ATOM    804  CG  HIS A 111       5.102  13.605   9.279  1.00  0.92           C  
ATOM    805  CD2 HIS A 111       5.250  13.106  10.529  1.00  0.89           C  
ATOM    806  ND1 HIS A 111       5.205  12.532   8.420  1.00  0.89           N  
ATOM    807  CE1 HIS A 111       5.406  11.430   9.124  1.00  0.89           C  
ATOM    808  NE2 HIS A 111       5.437  11.751  10.406  1.00  0.91           N  
ATOM    809  N   ASN A 112       7.270  16.682  10.045  1.00  0.96           N  
ATOM    810  CA  ASN A 112       7.996  16.853  11.299  1.00  0.96           C  
ATOM    811  C   ASN A 112       7.059  17.228  12.443  1.00  0.95           C  
ATOM    812  CB  ASN A 112       9.095  17.907  11.145  1.00  0.94           C  
ATOM    813  O   ASN A 112       5.906  17.597  12.211  1.00  0.93           O  
ATOM    814  CG  ASN A 112       8.544  19.277  10.802  1.00  0.89           C  
ATOM    815  ND2 ASN A 112       9.359  20.308  10.995  1.00  0.85           N  
ATOM    816  OD1 ASN A 112       7.397  19.409  10.369  1.00  0.82           O  
ATOM    817  N   HIS A 113       7.445  16.964  13.641  1.00  0.95           N  
ATOM    818  CA  HIS A 113       6.685  17.342  14.826  1.00  0.96           C  
ATOM    819  C   HIS A 113       7.425  18.397  15.642  1.00  0.96           C  
ATOM    820  CB  HIS A 113       6.397  16.115  15.693  1.00  0.95           C  
ATOM    821  O   HIS A 113       8.587  18.204  16.006  1.00  0.95           O  
ATOM    822  CG  HIS A 113       5.567  15.077  15.007  1.00  0.91           C  
ATOM    823  CD2 HIS A 113       5.889  13.850  14.534  1.00  0.88           C  
ATOM    824  ND1 HIS A 113       4.227  15.256  14.736  1.00  0.88           N  
ATOM    825  CE1 HIS A 113       3.761  14.179  14.125  1.00  0.88           C  
ATOM    826  NE2 HIS A 113       4.749  13.312  13.991  1.00  0.90           N  
ATOM    827  N   SER A 114       6.784  19.443  15.893  1.00  0.96           N  
ATOM    828  CA  SER A 114       7.285  20.406  16.868  1.00  0.97           C  
ATOM    829  C   SER A 114       7.039  19.926  18.295  1.00  0.97           C  
ATOM    830  CB  SER A 114       6.630  21.771  16.660  1.00  0.96           C  
ATOM    831  O   SER A 114       5.981  19.369  18.594  1.00  0.96           O  
ATOM    832  OG  SER A 114       5.220  21.675  16.776  1.00  0.87           O  
ATOM    833  N   PHE A 115       8.001  20.066  19.129  1.00  0.97           N  
ATOM    834  CA  PHE A 115       7.855  19.814  20.558  1.00  0.97           C  
ATOM    835  C   PHE A 115       8.347  21.005  21.371  1.00  0.97           C  
ATOM    836  CB  PHE A 115       8.618  18.549  20.963  1.00  0.96           C  
ATOM    837  O   PHE A 115       9.239  21.735  20.933  1.00  0.96           O  
ATOM    838  CG  PHE A 115      10.106  18.647  20.759  1.00  0.94           C  
ATOM    839  CD1 PHE A 115      10.688  18.214  19.574  1.00  0.91           C  
ATOM    840  CD2 PHE A 115      10.922  19.172  21.752  1.00  0.91           C  
ATOM    841  CE1 PHE A 115      12.065  18.302  19.381  1.00  0.90           C  
ATOM    842  CE2 PHE A 115      12.299  19.264  21.567  1.00  0.89           C  
ATOM    843  CZ  PHE A 115      12.868  18.828  20.381  1.00  0.89           C  
ATOM    844  N   SER A 116       7.841  21.260  22.383  1.00  0.96           N  
ATOM    845  CA  SER A 116       8.268  22.237  23.379  1.00  0.97           C  
ATOM    846  C   SER A 116       8.050  21.713  24.795  1.00  0.96           C  
ATOM    847  CB  SER A 116       7.518  23.556  23.193  1.00  0.96           C  
ATOM    848  O   SER A 116       7.170  20.881  25.026  1.00  0.95           O  
ATOM    849  OG  SER A 116       6.126  23.374  23.384  1.00  0.92           O  
ATOM    850  N   GLY A 117       8.865  22.155  25.765  1.00  0.95           N  
ATOM    851  CA  GLY A 117       8.770  21.777  27.166  1.00  0.96           C  
ATOM    852  C   GLY A 117       9.462  22.756  28.096  1.00  0.95           C  
ATOM    853  O   GLY A 117      10.051  23.739  27.643  1.00  0.95           O  
ATOM    854  N   SER A 118       9.292  22.459  29.303  1.00  0.96           N  
ATOM    855  CA  SER A 118      10.028  23.121  30.375  1.00  0.96           C  
ATOM    856  C   SER A 118      10.642  22.106  31.333  1.00  0.95           C  
ATOM    857  CB  SER A 118       9.112  24.073  31.145  1.00  0.94           C  
ATOM    858  O   SER A 118      10.060  21.048  31.582  1.00  0.94           O  
ATOM    859  OG  SER A 118       7.964  23.392  31.621  1.00  0.74           O  
ATOM    860  N   THR A 119      11.854  22.305  31.696  1.00  0.92           N  
ATOM    861  CA  THR A 119      12.412  21.520  32.791  1.00  0.92           C  
ATOM    862  C   THR A 119      11.644  21.774  34.085  1.00  0.92           C  
ATOM    863  CB  THR A 119      13.903  21.841  33.005  1.00  0.91           C  
ATOM    864  O   THR A 119      10.987  22.807  34.231  1.00  0.91           O  
ATOM    865  CG2 THR A 119      14.699  21.639  31.720  1.00  0.87           C  
ATOM    866  OG1 THR A 119      14.037  23.204  33.428  1.00  0.88           O  
ATOM    867  N   GLU A 120      11.619  20.875  35.005  1.00  0.91           N  
ATOM    868  CA  GLU A 120      11.222  21.113  36.390  1.00  0.92           C  
ATOM    869  C   GLU A 120      12.021  22.258  37.004  1.00  0.91           C  
ATOM    870  CB  GLU A 120      11.397  19.842  37.226  1.00  0.88           C  
ATOM    871  O   GLU A 120      13.176  22.483  36.637  1.00  0.91           O  
ATOM    872  CG  GLU A 120      10.527  18.680  36.768  1.00  0.78           C  
ATOM    873  CD  GLU A 120      10.554  17.498  37.724  1.00  0.75           C  
ATOM    874  OE1 GLU A 120      11.452  17.442  38.595  1.00  0.76           O  
ATOM    875  OE2 GLU A 120       9.670  16.621  37.601  1.00  0.74           O  
ATOM    876  N   ALA A 121      11.342  23.106  37.619  1.00  0.91           N  
ATOM    877  CA  ALA A 121      12.033  24.146  38.376  1.00  0.91           C  
ATOM    878  C   ALA A 121      13.079  23.543  39.310  1.00  0.90           C  
ATOM    879  CB  ALA A 121      11.032  24.980  39.172  1.00  0.89           C  
ATOM    880  O   ALA A 121      12.759  22.688  40.140  1.00  0.87           O  
ATOM    881  N   TYR A 122      14.209  23.820  39.100  1.00  0.90           N  
ATOM    882  CA  TYR A 122      15.321  23.402  39.946  1.00  0.91           C  
ATOM    883  C   TYR A 122      15.781  24.544  40.845  1.00  0.90           C  
ATOM    884  CB  TYR A 122      16.492  22.908  39.091  1.00  0.89           C  
ATOM    885  O   TYR A 122      16.062  25.645  40.367  1.00  0.88           O  
ATOM    886  CG  TYR A 122      17.616  22.299  39.894  1.00  0.85           C  
ATOM    887  CD1 TYR A 122      17.553  20.977  40.326  1.00  0.81           C  
ATOM    888  CD2 TYR A 122      18.742  23.046  40.223  1.00  0.82           C  
ATOM    889  CE1 TYR A 122      18.586  20.412  41.067  1.00  0.81           C  
ATOM    890  CE2 TYR A 122      19.781  22.492  40.964  1.00  0.81           C  
ATOM    891  OH  TYR A 122      20.719  20.623  42.115  1.00  0.67           O  
ATOM    892  CZ  TYR A 122      19.694  21.177  41.381  1.00  0.79           C  
ATOM    893  N   ASP A 123      15.716  24.353  42.143  1.00  0.90           N  
ATOM    894  CA  ASP A 123      16.231  25.257  43.167  1.00  0.89           C  
ATOM    895  C   ASP A 123      17.643  24.859  43.591  1.00  0.87           C  
ATOM    896  CB  ASP A 123      15.303  25.276  44.383  1.00  0.87           C  
ATOM    897  O   ASP A 123      17.857  23.757  44.100  1.00  0.83           O  
ATOM    898  CG  ASP A 123      15.639  26.381  45.369  1.00  0.85           C  
ATOM    899  OD1 ASP A 123      16.657  27.081  45.177  1.00  0.83           O  
ATOM    900  OD2 ASP A 123      14.882  26.551  46.349  1.00  0.86           O  
ATOM    901  N   HIS A 124      18.684  25.560  43.345  1.00  0.87           N  
ATOM    902  CA  HIS A 124      20.069  25.322  43.734  1.00  0.87           C  
ATOM    903  C   HIS A 124      20.265  25.532  45.232  1.00  0.85           C  
ATOM    904  CB  HIS A 124      21.011  26.236  42.948  1.00  0.84           C  
ATOM    905  O   HIS A 124      21.362  25.321  45.755  1.00  0.82           O  
ATOM    906  CG  HIS A 124      21.176  25.839  41.516  1.00  0.77           C  
ATOM    907  CD2 HIS A 124      20.567  26.287  40.393  1.00  0.75           C  
ATOM    908  ND1 HIS A 124      22.059  24.861  41.112  1.00  0.72           N  
ATOM    909  CE1 HIS A 124      21.986  24.726  39.798  1.00  0.73           C  
ATOM    910  NE2 HIS A 124      21.088  25.579  39.338  1.00  0.72           N  
ATOM    911  N   GLY A 125      19.009  26.071  45.875  1.00  0.87           N  
ATOM    912  CA  GLY A 125      19.159  26.431  47.276  1.00  0.88           C  
ATOM    913  C   GLY A 125      19.993  27.681  47.485  1.00  0.87           C  
ATOM    914  O   GLY A 125      20.038  28.556  46.618  1.00  0.84           O  
ATOM    915  N   THR A 126      20.468  27.859  48.557  1.00  0.89           N  
ATOM    916  CA  THR A 126      21.377  28.929  48.953  1.00  0.88           C  
ATOM    917  C   THR A 126      22.822  28.554  48.640  1.00  0.87           C  
ATOM    918  CB  THR A 126      21.240  29.251  50.453  1.00  0.86           C  
ATOM    919  O   THR A 126      23.293  27.487  49.041  1.00  0.83           O  
ATOM    920  CG2 THR A 126      22.064  30.478  50.829  1.00  0.79           C  
ATOM    921  OG1 THR A 126      19.863  29.502  50.758  1.00  0.82           O  
ATOM    922  N   VAL A 127      23.496  29.288  47.798  1.00  0.86           N  
ATOM    923  CA  VAL A 127      24.927  29.172  47.534  1.00  0.86           C  
ATOM    924  C   VAL A 127      25.694  30.172  48.396  1.00  0.85           C  
ATOM    925  CB  VAL A 127      25.249  29.398  46.040  1.00  0.83           C  
ATOM    926  O   VAL A 127      25.250  31.307  48.586  1.00  0.83           O  
ATOM    927  CG1 VAL A 127      26.688  28.988  45.730  1.00  0.71           C  
ATOM    928  CG2 VAL A 127      24.269  28.624  45.160  1.00  0.70           C  
ATOM    929  N   ASN A 128      26.764  29.701  48.925  1.00  0.86           N  
ATOM    930  CA  ASN A 128      27.668  30.575  49.666  1.00  0.87           C  
ATOM    931  C   ASN A 128      28.695  31.229  48.746  1.00  0.87           C  
ATOM    932  CB  ASN A 128      28.371  29.799  50.781  1.00  0.85           C  
ATOM    933  O   ASN A 128      29.271  30.566  47.882  1.00  0.86           O  
ATOM    934  CG  ASN A 128      27.410  29.302  51.843  1.00  0.81           C  
ATOM    935  ND2 ASN A 128      27.729  28.162  52.444  1.00  0.81           N  
ATOM    936  OD1 ASN A 128      26.389  29.936  52.119  1.00  0.80           O  
ATOM    937  N   THR A 129      28.858  32.629  48.802  1.00  0.83           N  
ATOM    938  CA  THR A 129      30.018  33.265  48.186  1.00  0.83           C  
ATOM    939  C   THR A 129      31.313  32.709  48.770  1.00  0.82           C  
ATOM    940  CB  THR A 129      29.981  34.793  48.374  1.00  0.81           C  
ATOM    941  O   THR A 129      31.315  32.145  49.867  1.00  0.80           O  
ATOM    942  CG2 THR A 129      28.702  35.388  47.795  1.00  0.77           C  
ATOM    943  OG1 THR A 129      30.047  35.099  49.773  1.00  0.80           O  
ATOM    944  N   ALA A 130      32.353  32.710  48.021  1.00  0.84           N  
ATOM    945  CA  ALA A 130      33.701  32.512  48.549  1.00  0.84           C  
ATOM    946  C   ALA A 130      33.942  33.386  49.777  1.00  0.85           C  
ATOM    947  CB  ALA A 130      34.743  32.810  47.474  1.00  0.83           C  
ATOM    948  O   ALA A 130      33.412  34.496  49.870  1.00  0.83           O  
ATOM    949  N   ASN A 131      34.607  32.838  50.792  1.00  0.83           N  
ATOM    950  CA  ASN A 131      35.024  33.597  51.966  1.00  0.83           C  
ATOM    951  C   ASN A 131      35.861  34.813  51.579  1.00  0.82           C  
ATOM    952  CB  ASN A 131      35.800  32.704  52.935  1.00  0.79           C  
ATOM    953  O   ASN A 131      36.842  34.688  50.844  1.00  0.79           O  
ATOM    954  CG  ASN A 131      36.024  33.360  54.283  1.00  0.73           C  
ATOM    955  ND2 ASN A 131      36.181  32.546  55.320  1.00  0.69           N  
ATOM    956  OD1 ASN A 131      36.055  34.589  54.392  1.00  0.69           O  
ATOM    957  N   SER A 132      35.437  36.118  51.896  1.00  0.80           N  
ATOM    958  CA  SER A 132      36.154  37.354  51.600  1.00  0.79           C  
ATOM    959  C   SER A 132      37.520  37.377  52.278  1.00  0.76           C  
ATOM    960  CB  SER A 132      35.336  38.568  52.044  1.00  0.75           C  
ATOM    961  O   SER A 132      38.318  38.288  52.048  1.00  0.72           O  
ATOM    962  OG  SER A 132      35.031  38.491  53.425  1.00  0.68           O  
ATOM    963  N   GLY A 133      37.943  36.253  53.091  1.00  0.82           N  
ATOM    964  CA  GLY A 133      39.131  36.330  53.926  1.00  0.81           C  
ATOM    965  C   GLY A 133      39.019  37.365  55.029  1.00  0.80           C  
ATOM    966  O   GLY A 133      38.217  38.297  54.934  1.00  0.77           O  
ATOM    967  N   ALA A 134      39.611  37.099  56.174  1.00  0.77           N  
ATOM    968  CA  ALA A 134      39.709  38.067  57.263  1.00  0.76           C  
ATOM    969  C   ALA A 134      40.334  39.373  56.781  1.00  0.74           C  
ATOM    970  CB  ALA A 134      40.521  37.487  58.419  1.00  0.73           C  
ATOM    971  O   ALA A 134      41.392  39.365  56.147  1.00  0.71           O  
ATOM    972  N   HIS A 135      39.684  40.404  56.861  1.00  0.71           N  
ATOM    973  CA  HIS A 135      40.181  41.726  56.497  1.00  0.71           C  
ATOM    974  C   HIS A 135      40.007  42.715  57.645  1.00  0.69           C  
ATOM    975  CB  HIS A 135      39.466  42.242  55.248  1.00  0.68           C  
ATOM    976  O   HIS A 135      39.144  42.528  58.506  1.00  0.66           O  
ATOM    977  CG  HIS A 135      37.983  42.352  55.407  1.00  0.68           C  
ATOM    978  CD2 HIS A 135      37.198  43.412  55.714  1.00  0.69           C  
ATOM    979  ND1 HIS A 135      37.135  41.277  55.250  1.00  0.70           N  
ATOM    980  CE1 HIS A 135      35.890  41.672  55.452  1.00  0.69           C  
ATOM    981  NE2 HIS A 135      35.900  42.963  55.736  1.00  0.70           N  
ATOM    982  N   SER A 136      40.809  43.585  57.758  1.00  0.71           N  
ATOM    983  CA  SER A 136      40.744  44.706  58.691  1.00  0.70           C  
ATOM    984  C   SER A 136      40.690  46.038  57.952  1.00  0.69           C  
ATOM    985  CB  SER A 136      41.945  44.686  59.638  1.00  0.68           C  
ATOM    986  O   SER A 136      41.329  46.203  56.911  1.00  0.66           O  
ATOM    987  OG  SER A 136      43.157  44.806  58.914  1.00  0.66           O  
ATOM    988  N   HIS A 137      39.737  46.840  58.291  1.00  0.68           N  
ATOM    989  CA  HIS A 137      39.643  48.204  57.782  1.00  0.67           C  
ATOM    990  C   HIS A 137      40.500  49.159  58.605  1.00  0.66           C  
ATOM    991  CB  HIS A 137      38.187  48.675  57.779  1.00  0.64           C  
ATOM    992  O   HIS A 137      40.547  49.057  59.833  1.00  0.64           O  
ATOM    993  CG  HIS A 137      37.300  47.876  56.878  1.00  0.63           C  
ATOM    994  CD2 HIS A 137      36.396  46.906  57.152  1.00  0.64           C  
ATOM    995  ND1 HIS A 137      37.289  48.039  55.510  1.00  0.64           N  
ATOM    996  CE1 HIS A 137      36.413  47.201  54.980  1.00  0.61           C  
ATOM    997  NE2 HIS A 137      35.858  46.502  55.955  1.00  0.58           N  
ATOM    998  N   LYS A 138      41.179  49.929  58.010  1.00  0.62           N  
ATOM    999  CA  LYS A 138      41.838  51.038  58.695  1.00  0.61           C  
ATOM   1000  C   LYS A 138      40.819  51.942  59.382  1.00  0.61           C  
ATOM   1001  CB  LYS A 138      42.681  51.851  57.711  1.00  0.60           C  
ATOM   1002  O   LYS A 138      39.959  52.531  58.723  1.00  0.60           O  
ATOM   1003  CG  LYS A 138      44.007  51.200  57.348  1.00  0.59           C  
ATOM   1004  CD  LYS A 138      44.823  52.080  56.409  1.00  0.59           C  
ATOM   1005  CE  LYS A 138      46.102  51.386  55.961  1.00  0.55           C  
ATOM   1006  NZ  LYS A 138      46.862  52.209  54.973  1.00  0.49           N  
ATOM   1007  N   ALA A 139      40.555  51.771  60.651  1.00  0.60           N  
ATOM   1008  CA  ALA A 139      39.850  52.843  61.349  1.00  0.58           C  
ATOM   1009  C   ALA A 139      40.628  54.154  61.269  1.00  0.59           C  
ATOM   1010  CB  ALA A 139      39.608  52.460  62.807  1.00  0.56           C  
ATOM   1011  O   ALA A 139      41.848  54.171  61.446  1.00  0.56           O  
ATOM   1012  N   GLY A 140      39.963  55.203  60.704  1.00  0.55           N  
ATOM   1013  CA  GLY A 140      40.343  56.581  60.974  1.00  0.54           C  
ATOM   1014  C   GLY A 140      40.309  56.932  62.449  1.00  0.54           C  
ATOM   1015  O   GLY A 140      39.295  56.724  63.119  1.00  0.52           O  
ATOM   1016  N   VAL A 141      41.380  56.786  63.252  1.00  0.53           N  
ATOM   1017  CA  VAL A 141      41.411  57.327  64.607  1.00  0.53           C  
ATOM   1018  C   VAL A 141      41.363  58.852  64.556  1.00  0.53           C  
ATOM   1019  CB  VAL A 141      42.666  56.858  65.376  1.00  0.51           C  
ATOM   1020  O   VAL A 141      42.176  59.482  63.875  1.00  0.51           O  
ATOM   1021  CG1 VAL A 141      42.398  56.828  66.880  1.00  0.48           C  
ATOM   1022  CG2 VAL A 141      43.112  55.483  64.882  1.00  0.49           C  
ATOM   1023  N   GLY A 142      40.199  59.462  65.020  1.00  0.49           N  
ATOM   1024  CA  GLY A 142      40.089  60.805  65.567  1.00  0.48           C  
ATOM   1025  C   GLY A 142      40.901  61.002  66.834  1.00  0.49           C  
ATOM   1026  O   GLY A 142      40.902  60.140  67.716  1.00  0.48           O  
ATOM   1027  N   ALA A 143      42.049  61.669  66.848  1.00  0.49           N  
ATOM   1028  CA  ALA A 143      42.901  62.116  67.947  1.00  0.49           C  
ATOM   1029  C   ALA A 143      42.066  62.522  69.158  1.00  0.49           C  
ATOM   1030  CB  ALA A 143      43.783  63.278  67.498  1.00  0.47           C  
ATOM   1031  O   ALA A 143      41.172  63.365  69.049  1.00  0.48           O  
ATOM   1032  N   PRO A 144      42.012  61.767  70.336  1.00  0.48           N  
ATOM   1033  CA  PRO A 144      41.613  62.305  71.639  1.00  0.46           C  
ATOM   1034  C   PRO A 144      42.595  63.346  72.172  1.00  0.47           C  
ATOM   1035  CB  PRO A 144      41.589  61.067  72.539  1.00  0.45           C  
ATOM   1036  O   PRO A 144      43.793  63.074  72.276  1.00  0.46           O  
ATOM   1037  CG  PRO A 144      42.284  60.006  71.748  1.00  0.44           C  
ATOM   1038  CD  PRO A 144      42.415  60.478  70.328  1.00  0.46           C  
ATOM   1039  N   GLY A 145      42.488  64.648  71.772  1.00  0.47           N  
ATOM   1040  CA  GLY A 145      43.000  65.724  72.606  1.00  0.48           C  
ATOM   1041  C   GLY A 145      43.759  66.777  71.821  1.00  0.47           C  
ATOM   1042  O   GLY A 145      44.857  66.518  71.325  1.00  0.45           O  
ATOM   1043  N   ALA A 146      43.108  67.430  70.793  1.00  0.47           N  
ATOM   1044  CA  ALA A 146      43.463  68.798  70.424  1.00  0.46           C  
ATOM   1045  C   ALA A 146      42.327  69.472  69.661  1.00  0.47           C  
ATOM   1046  CB  ALA A 146      44.742  68.809  69.590  1.00  0.43           C  
ATOM   1047  O   ALA A 146      41.779  68.898  68.717  1.00  0.45           O  
ATOM   1048  N   GLN A 147      41.316  70.133  70.411  1.00  0.48           N  
ATOM   1049  CA  GLN A 147      40.519  71.321  70.122  1.00  0.48           C  
ATOM   1050  C   GLN A 147      40.510  71.627  68.627  1.00  0.48           C  
ATOM   1051  CB  GLN A 147      41.049  72.526  70.901  1.00  0.44           C  
ATOM   1052  O   GLN A 147      39.736  72.468  68.165  1.00  0.45           O  
ATOM   1053  CG  GLN A 147      40.467  72.658  72.302  1.00  0.43           C  
ATOM   1054  CD  GLN A 147      40.722  74.020  72.918  1.00  0.46           C  
ATOM   1055  NE2 GLN A 147      40.013  74.324  74.000  1.00  0.37           N  
ATOM   1056  OE1 GLN A 147      41.551  74.793  72.427  1.00  0.48           O  
ATOM   1057  N   TRP A 148      40.668  70.576  67.751  1.00  0.39           N  
ATOM   1058  CA  TRP A 148      40.442  70.793  66.326  1.00  0.50           C  
ATOM   1059  C   TRP A 148      39.752  69.589  65.694  1.00  0.41           C  
ATOM   1060  CB  TRP A 148      41.765  71.075  65.608  1.00  0.40           C  
ATOM   1061  O   TRP A 148      40.280  68.475  65.729  1.00  0.40           O  
ATOM   1062  CG  TRP A 148      42.430  72.349  66.035  1.00  0.41           C  
ATOM   1063  CD1 TRP A 148      43.398  72.494  66.989  1.00  0.39           C  
ATOM   1064  CD2 TRP A 148      42.171  73.660  65.523  1.00  0.39           C  
ATOM   1065  CE2 TRP A 148      43.020  74.553  66.214  1.00  0.39           C  
ATOM   1066  CE3 TRP A 148      41.303  74.167  64.547  1.00  0.48           C  
ATOM   1067  NE1 TRP A 148      43.757  73.817  67.101  1.00  0.45           N  
ATOM   1068  CH2 TRP A 148      42.167  76.396  64.998  1.00  0.36           C  
ATOM   1069  CZ2 TRP A 148      43.025  75.927  65.958  1.00  0.37           C  
ATOM   1070  CZ3 TRP A 148      41.310  75.534  64.293  1.00  0.37           C  
ATOM   1071  N   GLU A 149      38.260  69.419  65.815  1.00  0.50           N  
ATOM   1072  CA  GLU A 149      37.153  68.892  65.023  1.00  0.49           C  
ATOM   1073  C   GLU A 149      37.575  68.654  63.576  1.00  0.50           C  
ATOM   1074  CB  GLU A 149      35.956  69.845  65.072  1.00  0.46           C  
ATOM   1075  O   GLU A 149      37.689  69.600  62.793  1.00  0.48           O  
ATOM   1076  CG  GLU A 149      35.307  69.947  66.445  1.00  0.44           C  
ATOM   1077  CD  GLU A 149      34.068  70.828  66.459  1.00  0.46           C  
ATOM   1078  OE1 GLU A 149      33.757  71.454  65.420  1.00  0.49           O  
ATOM   1079  OE2 GLU A 149      33.405  70.895  67.517  1.00  0.43           O  
ATOM   1080  N   GLY A 150      38.754  68.022  63.259  1.00  0.47           N  
ATOM   1081  CA  GLY A 150      39.068  67.618  61.898  1.00  0.46           C  
ATOM   1082  C   GLY A 150      39.856  66.323  61.827  1.00  0.47           C  
ATOM   1083  O   GLY A 150      40.720  66.069  62.668  1.00  0.45           O  
ATOM   1084  N   PHE A 151      39.209  65.117  61.518  1.00  0.51           N  
ATOM   1085  CA  PHE A 151      39.955  64.003  60.944  1.00  0.50           C  
ATOM   1086  C   PHE A 151      41.334  64.456  60.479  1.00  0.51           C  
ATOM   1087  CB  PHE A 151      39.184  63.383  59.775  1.00  0.48           C  
ATOM   1088  O   PHE A 151      41.447  65.340  59.627  1.00  0.49           O  
ATOM   1089  CG  PHE A 151      38.057  62.481  60.201  1.00  0.47           C  
ATOM   1090  CD1 PHE A 151      38.293  61.144  60.497  1.00  0.45           C  
ATOM   1091  CD2 PHE A 151      36.761  62.970  60.305  1.00  0.46           C  
ATOM   1092  CE1 PHE A 151      37.252  60.306  60.892  1.00  0.45           C  
ATOM   1093  CE2 PHE A 151      35.716  62.139  60.699  1.00  0.45           C  
ATOM   1094  CZ  PHE A 151      35.964  60.807  60.991  1.00  0.46           C  
ATOM   1095  N   ILE A 152      42.264  64.615  61.387  1.00  0.46           N  
ATOM   1096  CA  ILE A 152      43.621  64.866  60.914  1.00  0.46           C  
ATOM   1097  C   ILE A 152      44.016  63.806  59.889  1.00  0.46           C  
ATOM   1098  CB  ILE A 152      44.632  64.885  62.082  1.00  0.44           C  
ATOM   1099  O   ILE A 152      44.142  62.626  60.224  1.00  0.44           O  
ATOM   1100  CG1 ILE A 152      44.239  65.950  63.112  1.00  0.41           C  
ATOM   1101  CG2 ILE A 152      46.053  65.123  61.563  1.00  0.42           C  
ATOM   1102  CD1 ILE A 152      45.151  66.000  64.330  1.00  0.41           C  
ATOM   1103  N   THR A 153      43.655  63.886  58.592  1.00  0.46           N  
ATOM   1104  CA  THR A 153      44.463  63.480  57.447  1.00  0.46           C  
ATOM   1105  C   THR A 153      45.811  64.194  57.456  1.00  0.46           C  
ATOM   1106  CB  THR A 153      43.735  63.768  56.120  1.00  0.45           C  
ATOM   1107  O   THR A 153      46.411  64.412  56.401  1.00  0.45           O  
ATOM   1108  CG2 THR A 153      42.533  62.847  55.941  1.00  0.43           C  
ATOM   1109  OG1 THR A 153      43.286  65.129  56.114  1.00  0.40           O  
ATOM   1110  N   GLY A 154      46.312  64.556  58.589  1.00  0.45           N  
ATOM   1111  CA  GLY A 154      47.523  65.357  58.507  1.00  0.46           C  
ATOM   1112  C   GLY A 154      48.789  64.550  58.722  1.00  0.45           C  
ATOM   1113  O   GLY A 154      48.834  63.675  59.590  1.00  0.44           O  
ATOM   1114  N   THR A 155      49.599  64.319  57.679  1.00  0.49           N  
ATOM   1115  CA  THR A 155      50.990  64.013  57.362  1.00  0.48           C  
ATOM   1116  C   THR A 155      51.900  64.348  58.540  1.00  0.49           C  
ATOM   1117  CB  THR A 155      51.460  64.780  56.112  1.00  0.46           C  
ATOM   1118  O   THR A 155      53.126  64.290  58.421  1.00  0.47           O  
ATOM   1119  CG2 THR A 155      51.166  63.993  54.840  1.00  0.44           C  
ATOM   1120  OG1 THR A 155      50.780  66.040  56.049  1.00  0.42           O  
ATOM   1121  N   ASP A 156      51.292  64.655  59.738  1.00  0.49           N  
ATOM   1122  CA  ASP A 156      52.294  64.939  60.761  1.00  0.49           C  
ATOM   1123  C   ASP A 156      52.562  63.709  61.625  1.00  0.49           C  
ATOM   1124  CB  ASP A 156      51.847  66.111  61.638  1.00  0.46           C  
ATOM   1125  O   ASP A 156      51.638  63.146  62.215  1.00  0.47           O  
ATOM   1126  CG  ASP A 156      52.986  67.047  62.002  1.00  0.44           C  
ATOM   1127  OD1 ASP A 156      54.154  66.741  61.680  1.00  0.46           O  
ATOM   1128  OD2 ASP A 156      52.713  68.100  62.618  1.00  0.46           O  
ATOM   1129  N   ASN A 157      53.460  62.795  61.221  1.00  0.50           N  
ATOM   1130  CA  ASN A 157      54.411  61.760  61.615  1.00  0.50           C  
ATOM   1131  C   ASN A 157      54.764  61.858  63.096  1.00  0.51           C  
ATOM   1132  CB  ASN A 157      55.677  61.841  60.760  1.00  0.47           C  
ATOM   1133  O   ASN A 157      55.770  61.298  63.536  1.00  0.49           O  
ATOM   1134  CG  ASN A 157      55.638  60.906  59.567  1.00  0.45           C  
ATOM   1135  ND2 ASN A 157      56.488  61.167  58.581  1.00  0.40           N  
ATOM   1136  OD1 ASN A 157      54.849  59.958  59.532  1.00  0.47           O  
ATOM   1137  N   SER A 158      53.906  62.435  63.988  1.00  0.49           N  
ATOM   1138  CA  SER A 158      54.290  62.421  65.396  1.00  0.49           C  
ATOM   1139  C   SER A 158      53.428  61.448  66.194  1.00  0.49           C  
ATOM   1140  CB  SER A 158      54.179  63.823  65.997  1.00  0.46           C  
ATOM   1141  O   SER A 158      52.199  61.488  66.112  1.00  0.47           O  
ATOM   1142  OG  SER A 158      52.838  64.282  65.958  1.00  0.43           O  
ATOM   1143  N   GLY A 159      53.739  60.085  66.186  1.00  0.50           N  
ATOM   1144  CA  GLY A 159      53.759  58.844  66.943  1.00  0.49           C  
ATOM   1145  C   GLY A 159      52.474  58.592  67.710  1.00  0.50           C  
ATOM   1146  O   GLY A 159      52.298  57.526  68.304  1.00  0.48           O  
ATOM   1147  N   TRP A 160      51.411  59.544  67.633  1.00  0.45           N  
ATOM   1148  CA  TRP A 160      50.342  59.406  68.617  1.00  0.52           C  
ATOM   1149  C   TRP A 160      49.142  58.679  68.019  1.00  0.46           C  
ATOM   1150  CB  TRP A 160      49.913  60.779  69.141  1.00  0.45           C  
ATOM   1151  O   TRP A 160      48.256  58.226  68.747  1.00  0.44           O  
ATOM   1152  CG  TRP A 160      50.892  61.400  70.092  1.00  0.45           C  
ATOM   1153  CD1 TRP A 160      51.846  62.335  69.800  1.00  0.43           C  
ATOM   1154  CD2 TRP A 160      51.014  61.127  71.492  1.00  0.43           C  
ATOM   1155  CE2 TRP A 160      52.064  61.932  71.985  1.00  0.42           C  
ATOM   1156  CE3 TRP A 160      50.336  60.278  72.377  1.00  0.47           C  
ATOM   1157  NE1 TRP A 160      52.554  62.659  70.934  1.00  0.44           N  
ATOM   1158  CH2 TRP A 160      51.772  61.074  74.172  1.00  0.35           C  
ATOM   1159  CZ2 TRP A 160      52.452  61.913  73.327  1.00  0.36           C  
ATOM   1160  CZ3 TRP A 160      50.723  60.261  73.712  1.00  0.37           C  
ATOM   1161  N   TYR A 161      49.119  58.376  66.651  1.00  0.53           N  
ATOM   1162  CA  TYR A 161      47.980  57.673  66.071  1.00  0.52           C  
ATOM   1163  C   TYR A 161      48.244  56.174  65.998  1.00  0.53           C  
ATOM   1164  CB  TYR A 161      47.667  58.217  64.674  1.00  0.51           C  
ATOM   1165  O   TYR A 161      49.124  55.728  65.258  1.00  0.52           O  
ATOM   1166  CG  TYR A 161      47.450  59.710  64.638  1.00  0.50           C  
ATOM   1167  CD1 TYR A 161      46.234  60.266  65.029  1.00  0.49           C  
ATOM   1168  CD2 TYR A 161      48.459  60.568  64.212  1.00  0.49           C  
ATOM   1169  CE1 TYR A 161      46.028  61.641  64.996  1.00  0.47           C  
ATOM   1170  CE2 TYR A 161      48.264  61.944  64.175  1.00  0.46           C  
ATOM   1171  OH  TYR A 161      46.850  63.833  64.534  1.00  0.42           O  
ATOM   1172  CZ  TYR A 161      47.048  62.471  64.568  1.00  0.51           C  
ATOM   1173  N   SER A 162      48.175  55.512  67.056  1.00  0.51           N  
ATOM   1174  CA  SER A 162      48.059  54.066  66.894  1.00  0.51           C  
ATOM   1175  C   SER A 162      47.081  53.711  65.778  1.00  0.51           C  
ATOM   1176  CB  SER A 162      47.611  53.414  68.202  1.00  0.49           C  
ATOM   1177  O   SER A 162      45.947  54.194  65.763  1.00  0.50           O  
ATOM   1178  OG  SER A 162      46.201  53.276  68.238  1.00  0.47           O  
ATOM   1179  N   LYS A 163      47.475  53.707  64.454  1.00  0.55           N  
ATOM   1180  CA  LYS A 163      46.780  52.953  63.414  1.00  0.54           C  
ATOM   1181  C   LYS A 163      45.871  51.888  64.022  1.00  0.56           C  
ATOM   1182  CB  LYS A 163      47.783  52.303  62.460  1.00  0.53           C  
ATOM   1183  O   LYS A 163      46.301  50.756  64.253  1.00  0.54           O  
ATOM   1184  CG  LYS A 163      48.597  53.298  61.646  1.00  0.51           C  
ATOM   1185  CD  LYS A 163      49.550  52.592  60.691  1.00  0.51           C  
ATOM   1186  CE  LYS A 163      50.412  53.585  59.924  1.00  0.50           C  
ATOM   1187  NZ  LYS A 163      51.397  52.896  59.038  1.00  0.44           N  
ATOM   1188  N   ASN A 164      44.929  52.267  64.916  1.00  0.57           N  
ATOM   1189  CA  ASN A 164      43.970  51.237  65.303  1.00  0.56           C  
ATOM   1190  C   ASN A 164      43.237  50.670  64.091  1.00  0.58           C  
ATOM   1191  CB  ASN A 164      42.969  51.790  66.319  1.00  0.54           C  
ATOM   1192  O   ASN A 164      42.811  51.420  63.211  1.00  0.56           O  
ATOM   1193  CG  ASN A 164      43.601  52.073  67.667  1.00  0.53           C  
ATOM   1194  ND2 ASN A 164      42.983  52.962  68.436  1.00  0.50           N  
ATOM   1195  OD1 ASN A 164      44.636  51.499  68.014  1.00  0.55           O  
ATOM   1196  N   TYR A 165      43.496  49.570  63.704  1.00  0.59           N  
ATOM   1197  CA  TYR A 165      42.674  48.725  62.844  1.00  0.59           C  
ATOM   1198  C   TYR A 165      41.378  48.333  63.543  1.00  0.60           C  
ATOM   1199  CB  TYR A 165      43.445  47.468  62.430  1.00  0.57           C  
ATOM   1200  O   TYR A 165      41.337  48.218  64.770  1.00  0.59           O  
ATOM   1201  CG  TYR A 165      44.651  47.752  61.567  1.00  0.56           C  
ATOM   1202  CD1 TYR A 165      44.535  47.838  60.181  1.00  0.53           C  
ATOM   1203  CD2 TYR A 165      45.907  47.934  62.135  1.00  0.54           C  
ATOM   1204  CE1 TYR A 165      45.643  48.098  59.382  1.00  0.53           C  
ATOM   1205  CE2 TYR A 165      47.022  48.194  61.345  1.00  0.53           C  
ATOM   1206  OH  TYR A 165      47.981  48.531  59.185  1.00  0.55           O  
ATOM   1207  CZ  TYR A 165      46.881  48.274  59.972  1.00  0.54           C  
ATOM   1208  N   THR A 166      40.323  48.531  62.873  1.00  0.61           N  
ATOM   1209  CA  THR A 166      39.200  47.733  63.351  1.00  0.59           C  
ATOM   1210  C   THR A 166      39.622  46.283  63.571  1.00  0.61           C  
ATOM   1211  CB  THR A 166      38.019  47.782  62.364  1.00  0.58           C  
ATOM   1212  O   THR A 166      40.655  45.847  63.059  1.00  0.60           O  
ATOM   1213  CG2 THR A 166      37.482  49.203  62.220  1.00  0.56           C  
ATOM   1214  OG1 THR A 166      38.455  47.316  61.082  1.00  0.58           O  
ATOM   1215  N   SER A 167      39.154  45.639  64.675  1.00  0.60           N  
ATOM   1216  CA  SER A 167      39.218  44.183  64.756  1.00  0.59           C  
ATOM   1217  C   SER A 167      39.099  43.546  63.375  1.00  0.61           C  
ATOM   1218  CB  SER A 167      38.115  43.648  65.670  1.00  0.58           C  
ATOM   1219  O   SER A 167      38.498  44.126  62.469  1.00  0.61           O  
ATOM   1220  OG  SER A 167      36.838  44.050  65.205  1.00  0.58           O  
ATOM   1221  N   THR A 168      40.249  42.792  62.982  1.00  0.66           N  
ATOM   1222  CA  THR A 168      39.987  41.929  61.835  1.00  0.65           C  
ATOM   1223  C   THR A 168      38.568  41.371  61.891  1.00  0.66           C  
ATOM   1224  CB  THR A 168      40.996  40.767  61.768  1.00  0.63           C  
ATOM   1225  O   THR A 168      38.218  40.641  62.822  1.00  0.64           O  
ATOM   1226  CG2 THR A 168      40.956  40.082  60.406  1.00  0.59           C  
ATOM   1227  OG1 THR A 168      42.316  41.275  61.997  1.00  0.61           O  
ATOM   1228  N   ASP A 169      37.554  42.104  61.225  1.00  0.65           N  
ATOM   1229  CA  ASP A 169      36.359  41.293  61.006  1.00  0.64           C  
ATOM   1230  C   ASP A 169      36.709  39.972  60.326  1.00  0.66           C  
ATOM   1231  CB  ASP A 169      35.336  42.062  60.168  1.00  0.61           C  
ATOM   1232  O   ASP A 169      37.630  39.913  59.509  1.00  0.64           O  
ATOM   1233  CG  ASP A 169      34.588  43.116  60.965  1.00  0.59           C  
ATOM   1234  OD1 ASP A 169      34.535  43.016  62.210  1.00  0.58           O  
ATOM   1235  OD2 ASP A 169      34.044  44.053  60.342  1.00  0.60           O  
ATOM   1236  N   GLY A 170      36.365  38.696  60.998  1.00  0.71           N  
ATOM   1237  CA  GLY A 170      36.427  37.292  60.624  1.00  0.71           C  
ATOM   1238  C   GLY A 170      35.944  37.030  59.210  1.00  0.73           C  
ATOM   1239  O   GLY A 170      35.250  37.862  58.621  1.00  0.70           O  
ATOM   1240  N   ASP A 171      36.596  36.166  58.541  1.00  0.80           N  
ATOM   1241  CA  ASP A 171      36.150  35.547  57.296  1.00  0.81           C  
ATOM   1242  C   ASP A 171      34.628  35.430  57.256  1.00  0.81           C  
ATOM   1243  CB  ASP A 171      36.789  34.168  57.123  1.00  0.78           C  
ATOM   1244  O   ASP A 171      34.016  34.903  58.188  1.00  0.78           O  
ATOM   1245  CG  ASP A 171      38.292  34.232  56.921  1.00  0.73           C  
ATOM   1246  OD1 ASP A 171      38.841  35.345  56.774  1.00  0.71           O  
ATOM   1247  OD2 ASP A 171      38.934  33.159  56.906  1.00  0.75           O  
ATOM   1248  N   HIS A 172      34.027  36.196  56.342  1.00  0.79           N  
ATOM   1249  CA  HIS A 172      32.581  36.044  56.225  1.00  0.80           C  
ATOM   1250  C   HIS A 172      32.186  35.600  54.821  1.00  0.81           C  
ATOM   1251  CB  HIS A 172      31.874  37.353  56.580  1.00  0.78           C  
ATOM   1252  O   HIS A 172      32.912  35.853  53.857  1.00  0.81           O  
ATOM   1253  CG  HIS A 172      32.254  38.499  55.697  1.00  0.76           C  
ATOM   1254  CD2 HIS A 172      31.678  38.982  54.571  1.00  0.75           C  
ATOM   1255  ND1 HIS A 172      33.355  39.291  55.938  1.00  0.75           N  
ATOM   1256  CE1 HIS A 172      33.440  40.216  54.996  1.00  0.74           C  
ATOM   1257  NE2 HIS A 172      32.434  40.050  54.154  1.00  0.77           N  
ATOM   1258  N   SER A 173      31.232  34.832  54.637  1.00  0.83           N  
ATOM   1259  CA  SER A 173      30.559  34.411  53.413  1.00  0.85           C  
ATOM   1260  C   SER A 173      29.112  34.893  53.384  1.00  0.84           C  
ATOM   1261  CB  SER A 173      30.600  32.888  53.274  1.00  0.82           C  
ATOM   1262  O   SER A 173      28.493  35.079  54.433  1.00  0.82           O  
ATOM   1263  OG  SER A 173      29.953  32.266  54.370  1.00  0.79           O  
ATOM   1264  N   HIS A 174      28.651  35.374  52.306  1.00  0.84           N  
ATOM   1265  CA  HIS A 174      27.254  35.731  52.090  1.00  0.85           C  
ATOM   1266  C   HIS A 174      26.475  34.567  51.487  1.00  0.86           C  
ATOM   1267  CB  HIS A 174      27.149  36.959  51.183  1.00  0.83           C  
ATOM   1268  O   HIS A 174      26.970  33.881  50.590  1.00  0.86           O  
ATOM   1269  CG  HIS A 174      27.807  38.179  51.746  1.00  0.79           C  
ATOM   1270  CD2 HIS A 174      28.964  38.798  51.415  1.00  0.77           C  
ATOM   1271  ND1 HIS A 174      27.264  38.904  52.784  1.00  0.77           N  
ATOM   1272  CE1 HIS A 174      28.062  39.920  53.067  1.00  0.77           C  
ATOM   1273  NE2 HIS A 174      29.100  39.878  52.251  1.00  0.78           N  
ATOM   1274  N   SER A 175      25.365  34.237  51.994  1.00  0.88           N  
ATOM   1275  CA  SER A 175      24.408  33.299  51.415  1.00  0.88           C  
ATOM   1276  C   SER A 175      23.457  34.002  50.453  1.00  0.88           C  
ATOM   1277  CB  SER A 175      23.609  32.601  52.516  1.00  0.85           C  
ATOM   1278  O   SER A 175      22.794  34.973  50.825  1.00  0.85           O  
ATOM   1279  OG  SER A 175      22.878  31.506  51.990  1.00  0.74           O  
ATOM   1280  N   VAL A 176      23.560  33.756  49.151  1.00  0.88           N  
ATOM   1281  CA  VAL A 176      22.700  34.300  48.105  1.00  0.89           C  
ATOM   1282  C   VAL A 176      21.717  33.231  47.636  1.00  0.90           C  
ATOM   1283  CB  VAL A 176      23.525  34.828  46.909  1.00  0.86           C  
ATOM   1284  O   VAL A 176      22.124  32.186  47.124  1.00  0.89           O  
ATOM   1285  CG1 VAL A 176      22.613  35.475  45.868  1.00  0.78           C  
ATOM   1286  CG2 VAL A 176      24.583  35.820  47.388  1.00  0.77           C  
ATOM   1287  N   PRO A 177      20.402  33.452  47.859  1.00  0.88           N  
ATOM   1288  CA  PRO A 177      19.441  32.562  47.203  1.00  0.88           C  
ATOM   1289  C   PRO A 177      19.396  32.755  45.689  1.00  0.87           C  
ATOM   1290  CB  PRO A 177      18.106  32.950  47.844  1.00  0.86           C  
ATOM   1291  O   PRO A 177      19.164  33.869  45.212  1.00  0.85           O  
ATOM   1292  CG  PRO A 177      18.241  34.406  48.154  1.00  0.83           C  
ATOM   1293  CD  PRO A 177      19.686  34.702  48.437  1.00  0.83           C  
ATOM   1294  N   ILE A 178      19.719  31.743  44.821  1.00  0.87           N  
ATOM   1295  CA  ILE A 178      19.667  31.803  43.365  1.00  0.86           C  
ATOM   1296  C   ILE A 178      18.228  31.611  42.891  1.00  0.85           C  
ATOM   1297  CB  ILE A 178      20.589  30.743  42.722  1.00  0.84           C  
ATOM   1298  O   ILE A 178      17.854  32.083  41.815  1.00  0.81           O  
ATOM   1299  CG1 ILE A 178      22.047  30.985  43.131  1.00  0.76           C  
ATOM   1300  CG2 ILE A 178      20.439  30.749  41.198  1.00  0.75           C  
ATOM   1301  CD1 ILE A 178      23.038  30.024  42.488  1.00  0.74           C  
ATOM   1302  N   GLY A 179      17.191  31.226  43.712  1.00  0.85           N  
ATOM   1303  CA  GLY A 179      15.788  30.984  43.417  1.00  0.87           C  
ATOM   1304  C   GLY A 179      15.573  29.869  42.411  1.00  0.88           C  
ATOM   1305  O   GLY A 179      16.474  29.544  41.635  1.00  0.88           O  
ATOM   1306  N   ALA A 180      14.476  29.250  42.422  1.00  0.90           N  
ATOM   1307  CA  ALA A 180      14.060  28.205  41.490  1.00  0.90           C  
ATOM   1308  C   ALA A 180      13.972  28.744  40.065  1.00  0.90           C  
ATOM   1309  CB  ALA A 180      12.719  27.614  41.917  1.00  0.89           C  
ATOM   1310  O   ALA A 180      13.365  29.791  39.828  1.00  0.88           O  
ATOM   1311  N   HIS A 181      14.590  28.163  39.129  1.00  0.91           N  
ATOM   1312  CA  HIS A 181      14.451  28.500  37.717  1.00  0.92           C  
ATOM   1313  C   HIS A 181      14.197  27.254  36.875  1.00  0.92           C  
ATOM   1314  CB  HIS A 181      15.700  29.227  37.214  1.00  0.89           C  
ATOM   1315  O   HIS A 181      14.551  26.144  37.279  1.00  0.91           O  
ATOM   1316  CG  HIS A 181      16.947  28.406  37.300  1.00  0.85           C  
ATOM   1317  CD2 HIS A 181      17.610  27.695  36.358  1.00  0.82           C  
ATOM   1318  ND1 HIS A 181      17.655  28.249  38.471  1.00  0.81           N  
ATOM   1319  CE1 HIS A 181      18.704  27.475  38.245  1.00  0.81           C  
ATOM   1320  NE2 HIS A 181      18.699  27.125  36.970  1.00  0.83           N  
ATOM   1321  N   SER A 182      13.523  27.384  35.731  1.00  0.92           N  
ATOM   1322  CA  SER A 182      13.245  26.380  34.709  1.00  0.93           C  
ATOM   1323  C   SER A 182      13.761  26.823  33.344  1.00  0.92           C  
ATOM   1324  CB  SER A 182      11.744  26.099  34.630  1.00  0.92           C  
ATOM   1325  O   SER A 182      13.832  28.020  33.060  1.00  0.91           O  
ATOM   1326  OG  SER A 182      11.029  27.274  34.287  1.00  0.86           O  
ATOM   1327  N   HIS A 183      14.273  25.948  32.592  1.00  0.92           N  
ATOM   1328  CA  HIS A 183      14.671  26.199  31.211  1.00  0.93           C  
ATOM   1329  C   HIS A 183      13.575  25.779  30.237  1.00  0.94           C  
ATOM   1330  CB  HIS A 183      15.972  25.463  30.886  1.00  0.92           C  
ATOM   1331  O   HIS A 183      13.043  24.671  30.335  1.00  0.93           O  
ATOM   1332  CG  HIS A 183      17.129  25.888  31.733  1.00  0.87           C  
ATOM   1333  CD2 HIS A 183      17.753  25.266  32.761  1.00  0.84           C  
ATOM   1334  ND1 HIS A 183      17.775  27.093  31.561  1.00  0.84           N  
ATOM   1335  CE1 HIS A 183      18.750  27.194  32.449  1.00  0.84           C  
ATOM   1336  NE2 HIS A 183      18.758  26.099  33.190  1.00  0.86           N  
ATOM   1337  N   LYS A 184      13.242  26.643  29.378  1.00  0.95           N  
ATOM   1338  CA  LYS A 184      12.397  26.281  28.244  1.00  0.96           C  
ATOM   1339  C   LYS A 184      13.232  25.738  27.088  1.00  0.95           C  
ATOM   1340  CB  LYS A 184      11.577  27.485  27.778  1.00  0.95           C  
ATOM   1341  O   LYS A 184      14.282  26.293  26.759  1.00  0.95           O  
ATOM   1342  CG  LYS A 184      10.560  27.973  28.799  1.00  0.92           C  
ATOM   1343  CD  LYS A 184       9.723  29.121  28.250  1.00  0.91           C  
ATOM   1344  CE  LYS A 184       8.721  29.626  29.279  1.00  0.89           C  
ATOM   1345  NZ  LYS A 184       7.943  30.795  28.767  1.00  0.89           N  
ATOM   1346  N   PHE A 185      12.815  24.651  26.539  1.00  0.95           N  
ATOM   1347  CA  PHE A 185      13.383  24.122  25.305  1.00  0.96           C  
ATOM   1348  C   PHE A 185      12.305  23.950  24.242  1.00  0.95           C  
ATOM   1349  CB  PHE A 185      14.084  22.785  25.564  1.00  0.95           C  
ATOM   1350  O   PHE A 185      11.131  23.756  24.567  1.00  0.95           O  
ATOM   1351  CG  PHE A 185      13.158  21.696  26.038  1.00  0.93           C  
ATOM   1352  CD1 PHE A 185      12.919  21.509  27.393  1.00  0.91           C  
ATOM   1353  CD2 PHE A 185      12.527  20.860  25.126  1.00  0.91           C  
ATOM   1354  CE1 PHE A 185      12.062  20.503  27.834  1.00  0.90           C  
ATOM   1355  CE2 PHE A 185      11.670  19.853  25.559  1.00  0.89           C  
ATOM   1356  CZ  PHE A 185      11.440  19.675  26.913  1.00  0.88           C  
ATOM   1357  N   SER A 186      12.669  24.088  23.123  1.00  0.96           N  
ATOM   1358  CA  SER A 186      11.859  23.786  21.947  1.00  0.97           C  
ATOM   1359  C   SER A 186      12.707  23.185  20.831  1.00  0.96           C  
ATOM   1360  CB  SER A 186      11.155  25.046  21.442  1.00  0.96           C  
ATOM   1361  O   SER A 186      13.919  23.404  20.778  1.00  0.95           O  
ATOM   1362  OG  SER A 186      12.098  26.052  21.114  1.00  0.91           O  
ATOM   1363  N   GLY A 187      12.077  22.362  19.985  1.00  0.96           N  
ATOM   1364  CA  GLY A 187      12.725  21.743  18.840  1.00  0.96           C  
ATOM   1365  C   GLY A 187      11.743  21.156  17.844  1.00  0.96           C  
ATOM   1366  O   GLY A 187      10.530  21.205  18.058  1.00  0.95           O  
ATOM   1367  N   GLU A 188      12.341  20.683  16.809  1.00  0.97           N  
ATOM   1368  CA  GLU A 188      11.633  19.936  15.774  1.00  0.97           C  
ATOM   1369  C   GLU A 188      12.304  18.592  15.505  1.00  0.97           C  
ATOM   1370  CB  GLU A 188      11.553  20.752  14.481  1.00  0.96           C  
ATOM   1371  O   GLU A 188      13.532  18.487  15.548  1.00  0.96           O  
ATOM   1372  CG  GLU A 188      10.738  22.031  14.610  1.00  0.88           C  
ATOM   1373  CD  GLU A 188      10.631  22.808  13.307  1.00  0.83           C  
ATOM   1374  OE1 GLU A 188      11.329  22.454  12.330  1.00  0.83           O  
ATOM   1375  OE2 GLU A 188       9.842  23.778  13.264  1.00  0.83           O  
ATOM   1376  N   THR A 189      11.491  17.627  15.392  1.00  0.95           N  
ATOM   1377  CA  THR A 189      12.030  16.350  14.937  1.00  0.95           C  
ATOM   1378  C   THR A 189      12.536  16.458  13.501  1.00  0.94           C  
ATOM   1379  CB  THR A 189      10.975  15.233  15.029  1.00  0.94           C  
ATOM   1380  O   THR A 189      12.073  17.306  12.736  1.00  0.94           O  
ATOM   1381  CG2 THR A 189      10.429  15.108  16.448  1.00  0.90           C  
ATOM   1382  OG1 THR A 189       9.893  15.531  14.138  1.00  0.90           O  
ATOM   1383  N   SER A 190      13.354  15.677  13.066  1.00  0.95           N  
ATOM   1384  CA  SER A 190      13.682  15.480  11.657  1.00  0.95           C  
ATOM   1385  C   SER A 190      12.446  15.093  10.851  1.00  0.95           C  
ATOM   1386  CB  SER A 190      14.759  14.405  11.503  1.00  0.93           C  
ATOM   1387  O   SER A 190      11.569  14.385  11.351  1.00  0.94           O  
ATOM   1388  OG  SER A 190      15.922  14.751  12.234  1.00  0.83           O  
ATOM   1389  N   SER A 191      12.320  15.698   9.698  1.00  0.93           N  
ATOM   1390  CA  SER A 191      11.257  15.317   8.773  1.00  0.93           C  
ATOM   1391  C   SER A 191      11.346  13.839   8.408  1.00  0.92           C  
ATOM   1392  CB  SER A 191      11.319  16.168   7.505  1.00  0.91           C  
ATOM   1393  O   SER A 191      12.412  13.351   8.025  1.00  0.89           O  
ATOM   1394  OG  SER A 191      10.172  15.955   6.699  1.00  0.85           O  
ATOM   1395  N   VAL A 192      10.260  13.127   8.554  1.00  0.93           N  
ATOM   1396  CA  VAL A 192      10.102  11.737   8.140  1.00  0.93           C  
ATOM   1397  C   VAL A 192       9.022  11.637   7.065  1.00  0.92           C  
ATOM   1398  CB  VAL A 192       9.750  10.825   9.337  1.00  0.90           C  
ATOM   1399  O   VAL A 192       8.032  12.370   7.102  1.00  0.90           O  
ATOM   1400  CG1 VAL A 192       9.571   9.378   8.879  1.00  0.78           C  
ATOM   1401  CG2 VAL A 192      10.828  10.919  10.415  1.00  0.78           C  
ATOM   1402  N   GLY A 193       9.229  10.778   6.106  1.00  0.91           N  
ATOM   1403  CA  GLY A 193       8.323  10.560   4.989  1.00  0.92           C  
ATOM   1404  C   GLY A 193       8.835  11.139   3.684  1.00  0.91           C  
ATOM   1405  O   GLY A 193       9.637  12.076   3.686  1.00  0.89           O  
ATOM   1406  N   LYS A 194       8.456  10.605   2.441  1.00  0.93           N  
ATOM   1407  CA  LYS A 194       8.963  11.026   1.138  1.00  0.93           C  
ATOM   1408  C   LYS A 194       7.821  11.273   0.157  1.00  0.92           C  
ATOM   1409  CB  LYS A 194       9.923   9.978   0.572  1.00  0.92           C  
ATOM   1410  O   LYS A 194       8.036  11.806  -0.933  1.00  0.90           O  
ATOM   1411  CG  LYS A 194      11.205   9.816   1.375  1.00  0.90           C  
ATOM   1412  CD  LYS A 194      12.152   8.819   0.719  1.00  0.88           C  
ATOM   1413  CE  LYS A 194      13.404   8.600   1.559  1.00  0.87           C  
ATOM   1414  NZ  LYS A 194      14.265   7.516   0.997  1.00  0.85           N  
ATOM   1415  N   ALA A 195       6.571  10.997   0.593  1.00  0.90           N  
ATOM   1416  CA  ALA A 195       5.387  11.099  -0.256  1.00  0.90           C  
ATOM   1417  C   ALA A 195       5.570  10.310  -1.550  1.00  0.89           C  
ATOM   1418  CB  ALA A 195       5.079  12.562  -0.568  1.00  0.87           C  
ATOM   1419  O   ALA A 195       5.175  10.768  -2.624  1.00  0.85           O  
ATOM   1420  N   GLU A 196       6.191   9.245  -1.600  1.00  0.91           N  
ATOM   1421  CA  GLU A 196       6.260   8.401  -2.789  1.00  0.91           C  
ATOM   1422  C   GLU A 196       4.885   7.850  -3.155  1.00  0.90           C  
ATOM   1423  CB  GLU A 196       7.248   7.252  -2.576  1.00  0.90           C  
ATOM   1424  O   GLU A 196       4.143   7.391  -2.284  1.00  0.88           O  
ATOM   1425  CG  GLU A 196       8.696   7.702  -2.443  1.00  0.87           C  
ATOM   1426  CD  GLU A 196       9.640   6.577  -2.047  1.00  0.86           C  
ATOM   1427  OE1 GLU A 196       9.181   5.421  -1.904  1.00  0.86           O  
ATOM   1428  OE2 GLU A 196      10.848   6.855  -1.878  1.00  0.87           O  
ATOM   1429  N   GLN A 197       4.518   7.952  -4.305  1.00  0.87           N  
ATOM   1430  CA  GLN A 197       3.249   7.443  -4.814  1.00  0.87           C  
ATOM   1431  C   GLN A 197       3.179   5.923  -4.696  1.00  0.85           C  
ATOM   1432  CB  GLN A 197       3.045   7.867  -6.269  1.00  0.84           C  
ATOM   1433  O   GLN A 197       4.172   5.231  -4.927  1.00  0.82           O  
ATOM   1434  CG  GLN A 197       2.872   9.368  -6.454  1.00  0.77           C  
ATOM   1435  CD  GLN A 197       2.642   9.759  -7.902  1.00  0.75           C  
ATOM   1436  NE2 GLN A 197       2.199  10.992  -8.120  1.00  0.70           N  
ATOM   1437  OE1 GLN A 197       2.861   8.958  -8.817  1.00  0.75           O  
ATOM   1438  N   ILE A 198       2.093   5.544  -4.192  1.00  0.84           N  
ATOM   1439  CA  ILE A 198       1.736   4.132  -4.275  1.00  0.83           C  
ATOM   1440  C   ILE A 198       0.934   3.876  -5.549  1.00  0.82           C  
ATOM   1441  CB  ILE A 198       0.932   3.679  -3.035  1.00  0.80           C  
ATOM   1442  O   ILE A 198      -0.114   4.489  -5.764  1.00  0.79           O  
ATOM   1443  CG1 ILE A 198       1.709   3.991  -1.751  1.00  0.71           C  
ATOM   1444  CG2 ILE A 198       0.597   2.188  -3.125  1.00  0.71           C  
ATOM   1445  CD1 ILE A 198       0.906   3.781  -0.475  1.00  0.70           C  
ATOM   1446  N   ASP A 199       1.522   3.238  -6.422  1.00  0.75           N  
ATOM   1447  CA  ASP A 199       0.709   2.723  -7.520  1.00  0.74           C  
ATOM   1448  C   ASP A 199      -0.170   1.564  -7.055  1.00  0.74           C  
ATOM   1449  CB  ASP A 199       1.598   2.276  -8.682  1.00  0.71           C  
ATOM   1450  O   ASP A 199       0.316   0.447  -6.864  1.00  0.70           O  
ATOM   1451  CG  ASP A 199       0.815   1.991  -9.952  1.00  0.67           C  
ATOM   1452  OD1 ASP A 199      -0.435   1.999  -9.913  1.00  0.65           O  
ATOM   1453  OD2 ASP A 199       1.453   1.753 -11.000  1.00  0.68           O  
ATOM   1454  N   ILE A 200      -1.377   1.936  -6.627  1.00  0.71           N  
ATOM   1455  CA  ILE A 200      -2.387   0.950  -6.259  1.00  0.69           C  
ATOM   1456  C   ILE A 200      -3.158   0.513  -7.503  1.00  0.69           C  
ATOM   1457  CB  ILE A 200      -3.358   1.506  -5.194  1.00  0.67           C  
ATOM   1458  O   ILE A 200      -4.110  -0.265  -7.409  1.00  0.66           O  
ATOM   1459  CG1 ILE A 200      -3.998   2.810  -5.684  1.00  0.62           C  
ATOM   1460  CG2 ILE A 200      -2.635   1.718  -3.861  1.00  0.63           C  
ATOM   1461  CD1 ILE A 200      -5.155   3.295  -4.821  1.00  0.62           C  
ATOM   1462  N   LYS A 201      -2.924   1.086  -8.629  1.00  0.62           N  
ATOM   1463  CA  LYS A 201      -3.793   0.832  -9.774  1.00  0.62           C  
ATOM   1464  C   LYS A 201      -3.216  -0.261 -10.670  1.00  0.62           C  
ATOM   1465  CB  LYS A 201      -4.006   2.113 -10.582  1.00  0.57           C  
ATOM   1466  O   LYS A 201      -2.184  -0.062 -11.314  1.00  0.59           O  
ATOM   1467  CG  LYS A 201      -5.262   2.883 -10.201  1.00  0.55           C  
ATOM   1468  CD  LYS A 201      -5.412   4.152 -11.030  1.00  0.56           C  
ATOM   1469  CE  LYS A 201      -6.623   4.966 -10.594  1.00  0.46           C  
ATOM   1470  NZ  LYS A 201      -6.711   6.265 -11.326  1.00  0.41           N  
ATOM   1471  N   ASN A 202      -3.729  -1.590 -10.742  1.00  0.65           N  
ATOM   1472  CA  ASN A 202      -3.687  -2.370 -11.974  1.00  0.64           C  
ATOM   1473  C   ASN A 202      -4.568  -1.754 -13.058  1.00  0.65           C  
ATOM   1474  CB  ASN A 202      -4.106  -3.817 -11.708  1.00  0.62           C  
ATOM   1475  O   ASN A 202      -5.754  -1.508 -12.834  1.00  0.63           O  
ATOM   1476  CG  ASN A 202      -3.098  -4.572 -10.864  1.00  0.60           C  
ATOM   1477  ND2 ASN A 202      -3.567  -5.583 -10.143  1.00  0.55           N  
ATOM   1478  OD1 ASN A 202      -1.908  -4.247 -10.859  1.00  0.57           O  
ATOM   1479  N   SER A 203      -4.061  -0.818 -13.967  1.00  0.60           N  
ATOM   1480  CA  SER A 203      -4.922  -0.561 -15.117  1.00  0.59           C  
ATOM   1481  C   SER A 203      -5.663  -1.823 -15.546  1.00  0.60           C  
ATOM   1482  CB  SER A 203      -4.103  -0.018 -16.289  1.00  0.56           C  
ATOM   1483  O   SER A 203      -5.062  -2.893 -15.662  1.00  0.59           O  
ATOM   1484  OG  SER A 203      -3.474   1.203 -15.940  1.00  0.54           O  
ATOM   1485  N   TYR A 204      -7.021  -1.665 -15.496  1.00  0.67           N  
ATOM   1486  CA  TYR A 204      -7.781  -2.798 -16.013  1.00  0.67           C  
ATOM   1487  C   TYR A 204      -8.921  -2.327 -16.909  1.00  0.68           C  
ATOM   1488  CB  TYR A 204      -8.336  -3.644 -14.863  1.00  0.64           C  
ATOM   1489  O   TYR A 204      -9.399  -1.198 -16.774  1.00  0.66           O  
ATOM   1490  CG  TYR A 204      -9.264  -2.886 -13.945  1.00  0.61           C  
ATOM   1491  CD1 TYR A 204      -8.776  -2.227 -12.819  1.00  0.58           C  
ATOM   1492  CD2 TYR A 204     -10.629  -2.827 -14.201  1.00  0.60           C  
ATOM   1493  CE1 TYR A 204      -9.627  -1.529 -11.969  1.00  0.55           C  
ATOM   1494  CE2 TYR A 204     -11.490  -2.132 -13.358  1.00  0.55           C  
ATOM   1495  OH  TYR A 204     -11.828  -0.797 -11.408  1.00  0.44           O  
ATOM   1496  CZ  TYR A 204     -10.980  -1.487 -12.246  1.00  0.57           C  
ATOM   1497  N   THR A 205      -9.320  -3.063 -17.936  1.00  0.66           N  
ATOM   1498  CA  THR A 205     -10.615  -3.032 -18.607  1.00  0.66           C  
ATOM   1499  C   THR A 205     -11.535  -4.119 -18.058  1.00  0.66           C  
ATOM   1500  CB  THR A 205     -10.461  -3.207 -20.129  1.00  0.63           C  
ATOM   1501  O   THR A 205     -11.110  -5.261 -17.866  1.00  0.65           O  
ATOM   1502  CG2 THR A 205     -11.807  -3.093 -20.835  1.00  0.55           C  
ATOM   1503  OG1 THR A 205      -9.581  -2.195 -20.633  1.00  0.63           O  
ATOM   1504  N   THR A 206     -12.758  -3.623 -17.567  1.00  0.72           N  
ATOM   1505  CA  THR A 206     -13.769  -4.557 -17.085  1.00  0.72           C  
ATOM   1506  C   THR A 206     -14.423  -5.295 -18.250  1.00  0.73           C  
ATOM   1507  CB  THR A 206     -14.849  -3.835 -16.259  1.00  0.69           C  
ATOM   1508  O   THR A 206     -14.884  -4.669 -19.207  1.00  0.72           O  
ATOM   1509  CG2 THR A 206     -15.832  -4.829 -15.649  1.00  0.62           C  
ATOM   1510  OG1 THR A 206     -14.221  -3.093 -15.206  1.00  0.67           O  
ATOM   1511  N   GLN A 207     -14.445  -6.570 -18.207  1.00  0.79           N  
ATOM   1512  CA  GLN A 207     -15.121  -7.428 -19.175  1.00  0.79           C  
ATOM   1513  C   GLN A 207     -16.015  -8.448 -18.475  1.00  0.79           C  
ATOM   1514  CB  GLN A 207     -14.102  -8.145 -20.062  1.00  0.77           C  
ATOM   1515  O   GLN A 207     -15.728  -8.865 -17.351  1.00  0.78           O  
ATOM   1516  CG  GLN A 207     -13.242  -7.204 -20.895  1.00  0.72           C  
ATOM   1517  CD  GLN A 207     -12.363  -7.937 -21.890  1.00  0.71           C  
ATOM   1518  NE2 GLN A 207     -11.787  -7.197 -22.831  1.00  0.64           N  
ATOM   1519  OE1 GLN A 207     -12.202  -9.160 -21.813  1.00  0.71           O  
ATOM   1520  N   ALA A 208     -17.146  -8.690 -19.091  1.00  0.82           N  
ATOM   1521  CA  ALA A 208     -17.966  -9.801 -18.615  1.00  0.83           C  
ATOM   1522  C   ALA A 208     -17.390 -11.140 -19.065  1.00  0.83           C  
ATOM   1523  CB  ALA A 208     -19.403  -9.650 -19.107  1.00  0.81           C  
ATOM   1524  O   ALA A 208     -17.209 -11.374 -20.263  1.00  0.82           O  
ATOM   1525  N   ALA A 209     -17.093 -11.961 -18.198  1.00  0.83           N  
ATOM   1526  CA  ALA A 209     -16.613 -13.310 -18.482  1.00  0.84           C  
ATOM   1527  C   ALA A 209     -17.736 -14.334 -18.338  1.00  0.86           C  
ATOM   1528  CB  ALA A 209     -15.450 -13.667 -17.559  1.00  0.83           C  
ATOM   1529  O   ALA A 209     -18.502 -14.292 -17.372  1.00  0.86           O  
ATOM   1530  N   TRP A 210     -17.764 -15.246 -19.275  1.00  0.85           N  
ATOM   1531  CA  TRP A 210     -18.778 -16.294 -19.321  1.00  0.89           C  
ATOM   1532  C   TRP A 210     -18.143 -17.655 -19.584  1.00  0.87           C  
ATOM   1533  CB  TRP A 210     -19.821 -15.986 -20.399  1.00  0.85           C  
ATOM   1534  O   TRP A 210     -17.321 -17.798 -20.492  1.00  0.85           O  
ATOM   1535  CG  TRP A 210     -20.600 -14.729 -20.152  1.00  0.81           C  
ATOM   1536  CD1 TRP A 210     -20.208 -13.449 -20.429  1.00  0.76           C  
ATOM   1537  CD2 TRP A 210     -21.905 -14.633 -19.573  1.00  0.81           C  
ATOM   1538  CE2 TRP A 210     -22.243 -13.262 -19.529  1.00  0.86           C  
ATOM   1539  CE3 TRP A 210     -22.822 -15.574 -19.086  1.00  0.82           C  
ATOM   1540  NE1 TRP A 210     -21.191 -12.562 -20.057  1.00  0.82           N  
ATOM   1541  CH2 TRP A 210     -24.340 -13.751 -18.548  1.00  0.80           C  
ATOM   1542  CZ2 TRP A 210     -23.461 -12.810 -19.017  1.00  0.81           C  
ATOM   1543  CZ3 TRP A 210     -24.034 -15.122 -18.577  1.00  0.81           C  
ATOM   1544  N   THR A 211     -18.466 -18.592 -18.809  1.00  0.88           N  
ATOM   1545  CA  THR A 211     -18.011 -19.962 -19.015  1.00  0.89           C  
ATOM   1546  C   THR A 211     -19.131 -20.823 -19.592  1.00  0.91           C  
ATOM   1547  CB  THR A 211     -17.504 -20.587 -17.702  1.00  0.87           C  
ATOM   1548  O   THR A 211     -20.280 -20.731 -19.155  1.00  0.91           O  
ATOM   1549  CG2 THR A 211     -16.992 -22.005 -17.929  1.00  0.81           C  
ATOM   1550  OG1 THR A 211     -16.439 -19.784 -17.178  1.00  0.82           O  
ATOM   1551  N   ARG A 212     -18.762 -21.650 -20.575  1.00  0.91           N  
ATOM   1552  CA  ARG A 212     -19.728 -22.623 -21.075  1.00  0.92           C  
ATOM   1553  C   ARG A 212     -19.964 -23.734 -20.057  1.00  0.93           C  
ATOM   1554  CB  ARG A 212     -19.254 -23.220 -22.402  1.00  0.90           C  
ATOM   1555  O   ARG A 212     -19.036 -24.464 -19.701  1.00  0.92           O  
ATOM   1556  CG  ARG A 212     -20.298 -24.076 -23.101  1.00  0.86           C  
ATOM   1557  CD  ARG A 212     -19.825 -24.534 -24.473  1.00  0.84           C  
ATOM   1558  NE  ARG A 212     -20.786 -25.436 -25.101  1.00  0.83           N  
ATOM   1559  NH1 ARG A 212     -19.496 -25.839 -26.975  1.00  0.75           N  
ATOM   1560  NH2 ARG A 212     -21.548 -26.837 -26.754  1.00  0.71           N  
ATOM   1561  CZ  ARG A 212     -20.608 -26.035 -26.275  1.00  0.82           C  
ATOM   1562  N   VAL A 213     -21.175 -23.942 -19.679  1.00  0.94           N  
ATOM   1563  CA  VAL A 213     -21.584 -24.913 -18.669  1.00  0.94           C  
ATOM   1564  C   VAL A 213     -22.072 -26.191 -19.347  1.00  0.93           C  
ATOM   1565  CB  VAL A 213     -22.687 -24.343 -17.749  1.00  0.92           C  
ATOM   1566  O   VAL A 213     -21.715 -27.296 -18.934  1.00  0.92           O  
ATOM   1567  CG1 VAL A 213     -23.119 -25.383 -16.716  1.00  0.82           C  
ATOM   1568  CG2 VAL A 213     -22.200 -23.070 -17.059  1.00  0.81           C  
ATOM   1569  N   SER A 214     -22.886 -25.980 -20.460  1.00  0.92           N  
ATOM   1570  CA  SER A 214     -23.415 -27.051 -21.297  1.00  0.91           C  
ATOM   1571  C   SER A 214     -23.614 -26.582 -22.735  1.00  0.88           C  
ATOM   1572  CB  SER A 214     -24.739 -27.569 -20.733  1.00  0.90           C  
ATOM   1573  O   SER A 214     -23.733 -25.382 -22.991  1.00  0.85           O  
ATOM   1574  OG  SER A 214     -25.761 -26.598 -20.878  1.00  0.93           O  
TER    1575      SER A 214
END
