# Supplementary material for: DepoScope: Accurate phage depolymerase annotation and domain delineation using large language models
Source: PLoS Comput Biol. 2024 Aug 5;20(8):e1011831. doi: 10.1371/journal.pcbi.1011831 (PMC11326577; doi:10.1371/journal.pcbi.1011831)
Supplement: S1 Data — (ZIP) [file pcbi.1011831.s003.zip › FN_FP_deposcope_032024/False_positives/NC_015296.1__YP_004327541.pdb]

PARENT N/A
ATOM      1  N   MET A   1      26.094 -28.962 -11.768  1.00  0.23           N  
ATOM      2  CA  MET A   1      27.150 -29.965 -11.882  1.00  0.29           C  
ATOM      3  C   MET A   1      27.462 -30.262 -13.345  1.00  0.22           C  
ATOM      4  CB  MET A   1      26.750 -31.252 -11.160  1.00  0.23           C  
ATOM      5  O   MET A   1      26.560 -30.563 -14.128  1.00  0.23           O  
ATOM      6  CG  MET A   1      27.683 -31.633 -10.022  1.00  0.22           C  
ATOM      7  SD  MET A   1      27.127 -33.137  -9.130  1.00  0.16           S  
ATOM      8  CE  MET A   1      27.184 -32.533  -7.419  1.00  0.13           C  
ATOM      9  N   ASN A   2      28.272 -29.465 -14.092  1.00  0.39           N  
ATOM     10  CA  ASN A   2      28.831 -29.901 -15.367  1.00  0.40           C  
ATOM     11  C   ASN A   2      28.848 -31.423 -15.480  1.00  0.40           C  
ATOM     12  CB  ASN A   2      30.242 -29.339 -15.556  1.00  0.37           C  
ATOM     13  O   ASN A   2      29.288 -32.113 -14.559  1.00  0.39           O  
ATOM     14  CG  ASN A   2      30.332 -28.365 -16.714  1.00  0.37           C  
ATOM     15  ND2 ASN A   2      31.437 -27.632 -16.788  1.00  0.37           N  
ATOM     16  OD1 ASN A   2      29.416 -28.272 -17.536  1.00  0.38           O  
ATOM     17  N   PRO A   3      27.774 -32.178 -15.837  1.00  0.44           N  
ATOM     18  CA  PRO A   3      28.133 -33.598 -15.854  1.00  0.45           C  
ATOM     19  C   PRO A   3      29.592 -33.833 -16.241  1.00  0.45           C  
ATOM     20  CB  PRO A   3      27.188 -34.188 -16.904  1.00  0.42           C  
ATOM     21  O   PRO A   3      30.021 -33.424 -17.323  1.00  0.43           O  
ATOM     22  CG  PRO A   3      26.719 -33.013 -17.699  1.00  0.40           C  
ATOM     23  CD  PRO A   3      26.984 -31.765 -16.907  1.00  0.43           C  
ATOM     24  N   GLN A   4      30.586 -33.513 -15.345  1.00  0.44           N  
ATOM     25  CA  GLN A   4      31.913 -34.121 -15.364  1.00  0.45           C  
ATOM     26  C   GLN A   4      31.842 -35.582 -15.799  1.00  0.44           C  
ATOM     27  CB  GLN A   4      32.573 -34.014 -13.989  1.00  0.41           C  
ATOM     28  O   GLN A   4      31.022 -36.348 -15.289  1.00  0.42           O  
ATOM     29  CG  GLN A   4      33.315 -32.703 -13.763  1.00  0.40           C  
ATOM     30  CD  GLN A   4      34.110 -32.693 -12.471  1.00  0.42           C  
ATOM     31  NE2 GLN A   4      34.962 -31.688 -12.306  1.00  0.36           N  
ATOM     32  OE1 GLN A   4      33.957 -33.582 -11.626  1.00  0.46           O  
ATOM     33  N   PHE A   5      31.945 -35.908 -17.135  1.00  0.52           N  
ATOM     34  CA  PHE A   5      32.339 -37.144 -17.800  1.00  0.52           C  
ATOM     35  C   PHE A   5      33.038 -38.084 -16.825  1.00  0.52           C  
ATOM     36  CB  PHE A   5      33.256 -36.847 -18.991  1.00  0.49           C  
ATOM     37  O   PHE A   5      34.170 -37.828 -16.411  1.00  0.51           O  
ATOM     38  CG  PHE A   5      32.584 -36.080 -20.098  1.00  0.47           C  
ATOM     39  CD1 PHE A   5      31.729 -36.720 -20.987  1.00  0.45           C  
ATOM     40  CD2 PHE A   5      32.807 -34.717 -20.248  1.00  0.46           C  
ATOM     41  CE1 PHE A   5      31.106 -36.012 -22.012  1.00  0.44           C  
ATOM     42  CE2 PHE A   5      32.188 -34.003 -21.270  1.00  0.45           C  
ATOM     43  CZ  PHE A   5      31.338 -34.653 -22.152  1.00  0.44           C  
ATOM     44  N   ALA A   6      32.334 -38.407 -15.637  1.00  0.47           N  
ATOM     45  CA  ALA A   6      32.912 -39.366 -14.700  1.00  0.48           C  
ATOM     46  C   ALA A   6      33.049 -40.744 -15.341  1.00  0.47           C  
ATOM     47  CB  ALA A   6      32.061 -39.454 -13.435  1.00  0.43           C  
ATOM     48  O   ALA A   6      32.159 -41.189 -16.070  1.00  0.45           O  
ATOM     49  N   GLN A   7      34.306 -41.299 -15.716  1.00  0.51           N  
ATOM     50  CA  GLN A   7      34.856 -42.640 -15.879  1.00  0.52           C  
ATOM     51  C   GLN A   7      33.926 -43.693 -15.283  1.00  0.51           C  
ATOM     52  CB  GLN A   7      36.240 -42.736 -15.234  1.00  0.48           C  
ATOM     53  O   GLN A   7      33.418 -43.522 -14.172  1.00  0.50           O  
ATOM     54  CG  GLN A   7      37.340 -42.052 -16.034  1.00  0.47           C  
ATOM     55  CD  GLN A   7      38.561 -42.933 -16.225  1.00  0.50           C  
ATOM     56  NE2 GLN A   7      39.393 -42.589 -17.202  1.00  0.40           N  
ATOM     57  OE1 GLN A   7      38.755 -43.913 -15.500  1.00  0.51           O  
ATOM     58  N   PRO A   8      33.126 -44.528 -15.948  1.00  0.50           N  
ATOM     59  CA  PRO A   8      32.619 -45.667 -15.179  1.00  0.50           C  
ATOM     60  C   PRO A   8      33.670 -46.262 -14.244  1.00  0.51           C  
ATOM     61  CB  PRO A   8      32.219 -46.673 -16.261  1.00  0.48           C  
ATOM     62  O   PRO A   8      34.827 -46.428 -14.636  1.00  0.50           O  
ATOM     63  CG  PRO A   8      32.488 -45.971 -17.553  1.00  0.47           C  
ATOM     64  CD  PRO A   8      33.179 -44.672 -17.255  1.00  0.49           C  
ATOM     65  N   LYS A   9      33.549 -46.024 -12.963  1.00  0.49           N  
ATOM     66  CA  LYS A   9      34.251 -46.871 -12.002  1.00  0.51           C  
ATOM     67  C   LYS A   9      34.477 -48.270 -12.566  1.00  0.50           C  
ATOM     68  CB  LYS A   9      33.470 -46.954 -10.689  1.00  0.46           C  
ATOM     69  O   LYS A   9      33.525 -48.947 -12.963  1.00  0.48           O  
ATOM     70  CG  LYS A   9      34.161 -46.276  -9.515  1.00  0.44           C  
ATOM     71  CD  LYS A   9      33.366 -46.445  -8.226  1.00  0.49           C  
ATOM     72  CE  LYS A   9      34.057 -45.769  -7.050  1.00  0.39           C  
ATOM     73  NZ  LYS A   9      33.281 -45.931  -5.784  1.00  0.37           N  
ATOM     74  N   GLY A  10      35.778 -48.542 -13.036  1.00  0.50           N  
ATOM     75  CA  GLY A  10      36.363 -49.846 -13.303  1.00  0.50           C  
ATOM     76  C   GLY A  10      36.762 -50.035 -14.755  1.00  0.50           C  
ATOM     77  O   GLY A  10      37.265 -51.095 -15.133  1.00  0.47           O  
ATOM     78  N   SER A  11      36.666 -49.126 -15.727  1.00  0.52           N  
ATOM     79  CA  SER A  11      37.239 -49.326 -17.054  1.00  0.53           C  
ATOM     80  C   SER A  11      38.677 -48.823 -17.117  1.00  0.53           C  
ATOM     81  CB  SER A  11      36.396 -48.617 -18.114  1.00  0.48           C  
ATOM     82  O   SER A  11      38.979 -47.728 -16.639  1.00  0.51           O  
ATOM     83  OG  SER A  11      37.100 -48.530 -19.341  1.00  0.47           O  
ATOM     84  N   THR A  12      39.877 -49.742 -17.357  1.00  0.54           N  
ATOM     85  CA  THR A  12      41.233 -49.498 -17.836  1.00  0.54           C  
ATOM     86  C   THR A  12      41.210 -48.780 -19.182  1.00  0.54           C  
ATOM     87  CB  THR A  12      42.024 -50.813 -17.966  1.00  0.50           C  
ATOM     88  O   THR A  12      42.228 -48.238 -19.620  1.00  0.52           O  
ATOM     89  CG2 THR A  12      42.341 -51.402 -16.596  1.00  0.45           C  
ATOM     90  OG1 THR A  12      41.248 -51.759 -18.713  1.00  0.50           O  
ATOM     91  N   SER A  13      40.240 -48.668 -19.920  1.00  0.57           N  
ATOM     92  CA  SER A  13      40.217 -47.933 -21.181  1.00  0.57           C  
ATOM     93  C   SER A  13      39.522 -46.585 -21.024  1.00  0.57           C  
ATOM     94  CB  SER A  13      39.518 -48.753 -22.267  1.00  0.52           C  
ATOM     95  O   SER A  13      38.380 -46.519 -20.565  1.00  0.54           O  
ATOM     96  OG  SER A  13      38.459 -49.517 -21.716  1.00  0.51           O  
ATOM     97  N   LYS A  14      40.441 -45.575 -20.797  1.00  0.58           N  
ATOM     98  CA  LYS A  14      40.077 -44.161 -20.767  1.00  0.57           C  
ATOM     99  C   LYS A  14      39.092 -43.823 -21.883  1.00  0.58           C  
ATOM    100  CB  LYS A  14      41.323 -43.283 -20.885  1.00  0.54           C  
ATOM    101  O   LYS A  14      39.412 -43.964 -23.065  1.00  0.56           O  
ATOM    102  CG  LYS A  14      42.232 -43.330 -19.666  1.00  0.52           C  
ATOM    103  CD  LYS A  14      43.400 -42.363 -19.801  1.00  0.52           C  
ATOM    104  CE  LYS A  14      44.359 -42.475 -18.623  1.00  0.46           C  
ATOM    105  NZ  LYS A  14      45.508 -41.529 -18.752  1.00  0.43           N  
ATOM    106  N   GLU A  15      37.829 -44.039 -21.669  1.00  0.67           N  
ATOM    107  CA  GLU A  15      36.892 -43.399 -22.587  1.00  0.67           C  
ATOM    108  C   GLU A  15      37.328 -41.974 -22.917  1.00  0.67           C  
ATOM    109  CB  GLU A  15      35.479 -43.394 -21.996  1.00  0.64           C  
ATOM    110  O   GLU A  15      37.550 -41.163 -22.015  1.00  0.65           O  
ATOM    111  CG  GLU A  15      34.393 -43.046 -23.004  1.00  0.61           C  
ATOM    112  CD  GLU A  15      32.989 -43.136 -22.427  1.00  0.61           C  
ATOM    113  OE1 GLU A  15      32.837 -43.068 -21.186  1.00  0.61           O  
ATOM    114  OE2 GLU A  15      32.033 -43.277 -23.222  1.00  0.56           O  
ATOM    115  N   THR A  16      37.703 -41.757 -24.186  1.00  0.73           N  
ATOM    116  CA  THR A  16      38.048 -40.412 -24.633  1.00  0.73           C  
ATOM    117  C   THR A  16      36.824 -39.501 -24.601  1.00  0.74           C  
ATOM    118  CB  THR A  16      38.641 -40.430 -26.053  1.00  0.72           C  
ATOM    119  O   THR A  16      35.688 -39.979 -24.595  1.00  0.72           O  
ATOM    120  CG2 THR A  16      39.819 -41.394 -26.145  1.00  0.68           C  
ATOM    121  OG1 THR A  16      37.630 -40.839 -26.982  1.00  0.72           O  
ATOM    122  N   ASN A  17      36.986 -38.256 -24.364  1.00  0.76           N  
ATOM    123  CA  ASN A  17      35.874 -37.314 -24.428  1.00  0.77           C  
ATOM    124  C   ASN A  17      34.978 -37.586 -25.634  1.00  0.77           C  
ATOM    125  CB  ASN A  17      36.391 -35.875 -24.465  1.00  0.75           C  
ATOM    126  O   ASN A  17      33.751 -37.552 -25.521  1.00  0.77           O  
ATOM    127  CG  ASN A  17      36.969 -35.428 -23.137  1.00  0.70           C  
ATOM    128  ND2 ASN A  17      37.560 -34.239 -23.117  1.00  0.69           N  
ATOM    129  OD1 ASN A  17      36.886 -36.146 -22.137  1.00  0.69           O  
ATOM    130  N   LYS A  18      35.589 -38.061 -26.766  1.00  0.80           N  
ATOM    131  CA  LYS A  18      34.822 -38.360 -27.972  1.00  0.81           C  
ATOM    132  C   LYS A  18      33.986 -39.623 -27.792  1.00  0.80           C  
ATOM    133  CB  LYS A  18      35.753 -38.515 -29.176  1.00  0.78           C  
ATOM    134  O   LYS A  18      32.847 -39.692 -28.260  1.00  0.78           O  
ATOM    135  CG  LYS A  18      36.072 -37.206 -29.884  1.00  0.73           C  
ATOM    136  CD  LYS A  18      36.768 -37.448 -31.218  1.00  0.73           C  
ATOM    137  CE  LYS A  18      36.991 -36.146 -31.976  1.00  0.71           C  
ATOM    138  NZ  LYS A  18      37.521 -36.391 -33.351  1.00  0.63           N  
ATOM    139  N   ASP A  19      34.617 -40.601 -27.009  1.00  0.78           N  
ATOM    140  CA  ASP A  19      33.859 -41.821 -26.749  1.00  0.79           C  
ATOM    141  C   ASP A  19      32.621 -41.529 -25.903  1.00  0.78           C  
ATOM    142  CB  ASP A  19      34.739 -42.861 -26.052  1.00  0.76           C  
ATOM    143  O   ASP A  19      31.514 -41.947 -26.249  1.00  0.76           O  
ATOM    144  CG  ASP A  19      35.851 -43.388 -26.940  1.00  0.73           C  
ATOM    145  OD1 ASP A  19      35.600 -43.663 -28.134  1.00  0.74           O  
ATOM    146  OD2 ASP A  19      36.989 -43.532 -26.442  1.00  0.75           O  
ATOM    147  N   SER A  20      32.880 -40.768 -24.845  1.00  0.77           N  
ATOM    148  CA  SER A  20      31.816 -40.400 -23.916  1.00  0.77           C  
ATOM    149  C   SER A  20      30.755 -39.545 -24.602  1.00  0.77           C  
ATOM    150  CB  SER A  20      32.389 -39.649 -22.714  1.00  0.75           C  
ATOM    151  O   SER A  20      29.557 -39.763 -24.412  1.00  0.76           O  
ATOM    152  OG  SER A  20      33.055 -40.539 -21.835  1.00  0.69           O  
ATOM    153  N   ILE A  21      31.083 -38.716 -25.570  1.00  0.79           N  
ATOM    154  CA  ILE A  21      30.188 -37.856 -26.335  1.00  0.80           C  
ATOM    155  C   ILE A  21      29.450 -38.683 -27.385  1.00  0.79           C  
ATOM    156  CB  ILE A  21      30.957 -36.697 -27.009  1.00  0.78           C  
ATOM    157  O   ILE A  21      28.222 -38.620 -27.483  1.00  0.78           O  
ATOM    158  CG1 ILE A  21      31.449 -35.699 -25.955  1.00  0.78           C  
ATOM    159  CG2 ILE A  21      30.079 -36.002 -28.054  1.00  0.76           C  
ATOM    160  CD1 ILE A  21      32.511 -34.734 -26.465  1.00  0.75           C  
ATOM    161  N   ALA A  22      30.180 -39.543 -28.049  1.00  0.79           N  
ATOM    162  CA  ALA A  22      29.556 -40.400 -29.053  1.00  0.80           C  
ATOM    163  C   ALA A  22      28.470 -41.273 -28.430  1.00  0.79           C  
ATOM    164  CB  ALA A  22      30.607 -41.271 -29.737  1.00  0.77           C  
ATOM    165  O   ALA A  22      27.350 -41.340 -28.941  1.00  0.77           O  
ATOM    166  N   ARG A  23      28.878 -41.920 -27.281  1.00  0.76           N  
ATOM    167  CA  ARG A  23      27.937 -42.754 -26.541  1.00  0.76           C  
ATOM    168  C   ARG A  23      26.736 -41.940 -26.070  1.00  0.75           C  
ATOM    169  CB  ARG A  23      28.626 -43.411 -25.343  1.00  0.74           C  
ATOM    170  O   ARG A  23      25.592 -42.381 -26.197  1.00  0.73           O  
ATOM    171  CG  ARG A  23      27.736 -44.370 -24.569  1.00  0.71           C  
ATOM    172  CD  ARG A  23      28.519 -45.140 -23.515  1.00  0.70           C  
ATOM    173  NE  ARG A  23      29.180 -44.243 -22.572  1.00  0.62           N  
ATOM    174  NH1 ARG A  23      29.372 -45.815 -20.891  1.00  0.58           N  
ATOM    175  NH2 ARG A  23      30.163 -43.688 -20.572  1.00  0.55           N  
ATOM    176  CZ  ARG A  23      29.570 -44.584 -21.347  1.00  0.66           C  
ATOM    177  N   LYS A  24      26.887 -40.686 -25.546  1.00  0.74           N  
ATOM    178  CA  LYS A  24      25.820 -39.827 -25.039  1.00  0.74           C  
ATOM    179  C   LYS A  24      24.925 -39.335 -26.173  1.00  0.73           C  
ATOM    180  CB  LYS A  24      26.405 -38.636 -24.279  1.00  0.71           C  
ATOM    181  O   LYS A  24      23.710 -39.213 -26.003  1.00  0.71           O  
ATOM    182  CG  LYS A  24      25.368 -37.807 -23.535  1.00  0.67           C  
ATOM    183  CD  LYS A  24      26.024 -36.833 -22.564  1.00  0.65           C  
ATOM    184  CE  LYS A  24      24.987 -36.003 -21.819  1.00  0.57           C  
ATOM    185  NZ  LYS A  24      25.623 -35.077 -20.835  1.00  0.52           N  
ATOM    186  N   PHE A  25      25.441 -39.140 -27.412  1.00  0.74           N  
ATOM    187  CA  PHE A  25      24.685 -38.610 -28.540  1.00  0.74           C  
ATOM    188  C   PHE A  25      24.261 -39.730 -29.483  1.00  0.73           C  
ATOM    189  CB  PHE A  25      25.511 -37.568 -29.301  1.00  0.71           C  
ATOM    190  O   PHE A  25      23.611 -39.481 -30.499  1.00  0.71           O  
ATOM    191  CG  PHE A  25      25.498 -36.203 -28.668  1.00  0.70           C  
ATOM    192  CD1 PHE A  25      24.581 -35.242 -29.076  1.00  0.68           C  
ATOM    193  CD2 PHE A  25      26.403 -35.881 -27.666  1.00  0.69           C  
ATOM    194  CE1 PHE A  25      24.567 -33.977 -28.492  1.00  0.69           C  
ATOM    195  CE2 PHE A  25      26.395 -34.619 -27.077  1.00  0.68           C  
ATOM    196  CZ  PHE A  25      25.477 -33.669 -27.493  1.00  0.67           C  
ATOM    197  N   GLY A  26      24.567 -41.083 -29.083  1.00  0.73           N  
ATOM    198  CA  GLY A  26      24.197 -42.231 -29.895  1.00  0.73           C  
ATOM    199  C   GLY A  26      24.817 -42.209 -31.279  1.00  0.73           C  
ATOM    200  O   GLY A  26      24.169 -42.573 -32.262  1.00  0.73           O  
ATOM    201  N   CYS A  27      25.998 -41.737 -31.462  1.00  0.77           N  
ATOM    202  CA  CYS A  27      26.700 -41.715 -32.740  1.00  0.79           C  
ATOM    203  C   CYS A  27      28.067 -42.381 -32.623  1.00  0.79           C  
ATOM    204  CB  CYS A  27      26.863 -40.280 -33.238  1.00  0.76           C  
ATOM    205  O   CYS A  27      28.433 -42.871 -31.553  1.00  0.77           O  
ATOM    206  SG  CYS A  27      27.920 -39.260 -32.187  1.00  0.84           S  
ATOM    207  N   LYS A  28      28.640 -42.548 -33.867  1.00  0.80           N  
ATOM    208  CA  LYS A  28      29.995 -43.091 -33.877  1.00  0.83           C  
ATOM    209  C   LYS A  28      31.015 -42.032 -33.467  1.00  0.82           C  
ATOM    210  CB  LYS A  28      30.342 -43.645 -35.260  1.00  0.80           C  
ATOM    211  O   LYS A  28      30.827 -40.844 -33.738  1.00  0.82           O  
ATOM    212  CG  LYS A  28      29.431 -44.773 -35.720  1.00  0.76           C  
ATOM    213  CD  LYS A  28      29.781 -45.235 -37.129  1.00  0.76           C  
ATOM    214  CE  LYS A  28      28.816 -46.303 -37.625  1.00  0.78           C  
ATOM    215  NZ  LYS A  28      29.112 -46.707 -39.032  1.00  0.75           N  
ATOM    216  N   LYS A  29      32.112 -42.471 -32.876  1.00  0.81           N  
ATOM    217  CA  LYS A  29      33.224 -41.596 -32.516  1.00  0.83           C  
ATOM    218  C   LYS A  29      33.664 -40.749 -33.707  1.00  0.83           C  
ATOM    219  CB  LYS A  29      34.404 -42.415 -31.991  1.00  0.80           C  
ATOM    220  O   LYS A  29      34.046 -39.588 -33.543  1.00  0.82           O  
ATOM    221  CG  LYS A  29      35.591 -41.574 -31.544  1.00  0.74           C  
ATOM    222  CD  LYS A  29      36.703 -42.440 -30.967  1.00  0.73           C  
ATOM    223  CE  LYS A  29      37.912 -41.605 -30.566  1.00  0.72           C  
ATOM    224  NZ  LYS A  29      38.967 -42.436 -29.912  1.00  0.65           N  
ATOM    225  N   SER A  30      33.573 -41.320 -34.960  1.00  0.84           N  
ATOM    226  CA  SER A  30      33.965 -40.652 -36.196  1.00  0.85           C  
ATOM    227  C   SER A  30      32.977 -39.552 -36.569  1.00  0.84           C  
ATOM    228  CB  SER A  30      34.072 -41.662 -37.340  1.00  0.83           C  
ATOM    229  O   SER A  30      33.287 -38.683 -37.386  1.00  0.83           O  
ATOM    230  OG  SER A  30      32.869 -42.397 -37.476  1.00  0.82           O  
ATOM    231  N   GLU A  31      31.850 -39.559 -35.932  1.00  0.86           N  
ATOM    232  CA  GLU A  31      30.824 -38.565 -36.234  1.00  0.88           C  
ATOM    233  C   GLU A  31      30.889 -37.392 -35.260  1.00  0.87           C  
ATOM    234  CB  GLU A  31      29.432 -39.200 -36.201  1.00  0.85           C  
ATOM    235  O   GLU A  31      30.104 -36.447 -35.366  1.00  0.85           O  
ATOM    236  CG  GLU A  31      29.228 -40.289 -37.244  1.00  0.81           C  
ATOM    237  CD  GLU A  31      27.913 -41.034 -37.085  1.00  0.78           C  
ATOM    238  OE1 GLU A  31      27.553 -41.393 -35.940  1.00  0.82           O  
ATOM    239  OE2 GLU A  31      27.236 -41.262 -38.112  1.00  0.82           O  
ATOM    240  N   VAL A  32      31.843 -37.350 -34.297  1.00  0.86           N  
ATOM    241  CA  VAL A  32      32.093 -36.266 -33.353  1.00  0.88           C  
ATOM    242  C   VAL A  32      33.291 -35.442 -33.818  1.00  0.87           C  
ATOM    243  CB  VAL A  32      32.337 -36.803 -31.924  1.00  0.85           C  
ATOM    244  O   VAL A  32      34.367 -35.988 -34.072  1.00  0.85           O  
ATOM    245  CG1 VAL A  32      32.526 -35.650 -30.940  1.00  0.82           C  
ATOM    246  CG2 VAL A  32      31.181 -37.700 -31.487  1.00  0.82           C  
ATOM    247  N   VAL A  33      33.126 -34.169 -33.965  1.00  0.88           N  
ATOM    248  CA  VAL A  33      34.194 -33.274 -34.399  1.00  0.89           C  
ATOM    249  C   VAL A  33      34.444 -32.212 -33.331  1.00  0.88           C  
ATOM    250  CB  VAL A  33      33.857 -32.603 -35.750  1.00  0.86           C  
ATOM    251  O   VAL A  33      33.535 -31.853 -32.578  1.00  0.86           O  
ATOM    252  CG1 VAL A  33      32.676 -31.645 -35.598  1.00  0.78           C  
ATOM    253  CG2 VAL A  33      35.078 -31.868 -36.299  1.00  0.77           C  
ATOM    254  N   TYR A  34      35.684 -31.761 -33.190  1.00  0.86           N  
ATOM    255  CA  TYR A  34      36.006 -30.629 -32.328  1.00  0.88           C  
ATOM    256  C   TYR A  34      35.709 -29.308 -33.028  1.00  0.87           C  
ATOM    257  CB  TYR A  34      37.478 -30.677 -31.905  1.00  0.84           C  
ATOM    258  O   TYR A  34      36.008 -29.146 -34.213  1.00  0.84           O  
ATOM    259  CG  TYR A  34      37.827 -31.874 -31.055  1.00  0.77           C  
ATOM    260  CD1 TYR A  34      37.270 -32.040 -29.789  1.00  0.73           C  
ATOM    261  CD2 TYR A  34      38.714 -32.841 -31.515  1.00  0.74           C  
ATOM    262  CE1 TYR A  34      37.591 -33.140 -29.001  1.00  0.75           C  
ATOM    263  CE2 TYR A  34      39.041 -33.946 -30.736  1.00  0.72           C  
ATOM    264  OH  TYR A  34      38.795 -35.178 -28.707  1.00  0.65           O  
ATOM    265  CZ  TYR A  34      38.475 -34.087 -29.483  1.00  0.75           C  
ATOM    266  N   ALA A  35      35.201 -28.385 -32.274  1.00  0.83           N  
ATOM    267  CA  ALA A  35      35.039 -27.025 -32.781  1.00  0.86           C  
ATOM    268  C   ALA A  35      36.393 -26.373 -33.045  1.00  0.82           C  
ATOM    269  CB  ALA A  35      34.229 -26.184 -31.798  1.00  0.79           C  
ATOM    270  O   ALA A  35      37.123 -26.042 -32.108  1.00  0.77           O  
ATOM    271  N   LYS A  36      36.791 -26.405 -34.231  1.00  0.87           N  
ATOM    272  CA  LYS A  36      37.996 -25.718 -34.687  1.00  0.89           C  
ATOM    273  C   LYS A  36      37.707 -24.858 -35.915  1.00  0.88           C  
ATOM    274  CB  LYS A  36      39.103 -26.726 -35.001  1.00  0.84           C  
ATOM    275  O   LYS A  36      37.073 -25.319 -36.866  1.00  0.87           O  
ATOM    276  CG  LYS A  36      40.457 -26.091 -35.279  1.00  0.75           C  
ATOM    277  CD  LYS A  36      41.519 -27.144 -35.571  1.00  0.74           C  
ATOM    278  CE  LYS A  36      42.852 -26.508 -35.940  1.00  0.74           C  
ATOM    279  NZ  LYS A  36      43.884 -27.536 -36.270  1.00  0.70           N  
ATOM    280  N   ALA A  37      38.289 -23.649 -35.929  1.00  0.83           N  
ATOM    281  CA  ALA A  37      38.189 -22.806 -37.117  1.00  0.87           C  
ATOM    282  C   ALA A  37      38.762 -23.513 -38.342  1.00  0.85           C  
ATOM    283  CB  ALA A  37      38.906 -21.477 -36.889  1.00  0.81           C  
ATOM    284  O   ALA A  37      39.837 -24.113 -38.273  1.00  0.84           O  
ATOM    285  N   GLY A  38      38.058 -23.428 -39.462  1.00  0.84           N  
ATOM    286  CA  GLY A  38      38.401 -24.073 -40.719  1.00  0.88           C  
ATOM    287  C   GLY A  38      37.939 -25.515 -40.795  1.00  0.83           C  
ATOM    288  O   GLY A  38      38.050 -26.154 -41.844  1.00  0.81           O  
ATOM    289  N   GLN A  39      37.395 -26.136 -39.767  1.00  0.88           N  
ATOM    290  CA  GLN A  39      36.943 -27.523 -39.728  1.00  0.89           C  
ATOM    291  C   GLN A  39      35.669 -27.710 -40.547  1.00  0.87           C  
ATOM    292  CB  GLN A  39      36.709 -27.971 -38.284  1.00  0.87           C  
ATOM    293  O   GLN A  39      34.662 -27.044 -40.299  1.00  0.85           O  
ATOM    294  CG  GLN A  39      36.223 -29.409 -38.157  1.00  0.81           C  
ATOM    295  CD  GLN A  39      37.248 -30.419 -38.638  1.00  0.76           C  
ATOM    296  NE2 GLN A  39      36.811 -31.357 -39.471  1.00  0.84           N  
ATOM    297  OE1 GLN A  39      38.424 -30.356 -38.264  1.00  0.83           O  
ATOM    298  N   SER A  40      35.647 -28.599 -41.544  1.00  0.87           N  
ATOM    299  CA  SER A  40      34.439 -28.985 -42.265  1.00  0.89           C  
ATOM    300  C   SER A  40      33.497 -29.790 -41.375  1.00  0.86           C  
ATOM    301  CB  SER A  40      34.794 -29.798 -43.511  1.00  0.84           C  
ATOM    302  O   SER A  40      33.936 -30.678 -40.641  1.00  0.83           O  
ATOM    303  OG  SER A  40      33.625 -30.165 -44.223  1.00  0.78           O  
ATOM    304  N   LEU A  41      32.146 -29.479 -41.511  1.00  0.85           N  
ATOM    305  CA  LEU A  41      31.154 -30.182 -40.706  1.00  0.87           C  
ATOM    306  C   LEU A  41      30.509 -31.312 -41.502  1.00  0.80           C  
ATOM    307  CB  LEU A  41      30.077 -29.211 -40.214  1.00  0.82           C  
ATOM    308  O   LEU A  41      29.566 -31.951 -41.029  1.00  0.76           O  
ATOM    309  CG  LEU A  41      30.539 -28.121 -39.246  1.00  0.78           C  
ATOM    310  CD1 LEU A  41      29.355 -27.265 -38.807  1.00  0.73           C  
ATOM    311  CD2 LEU A  41      31.236 -28.738 -38.038  1.00  0.75           C  
ATOM    312  N   SER A  42      30.974 -31.561 -42.739  1.00  0.84           N  
ATOM    313  CA  SER A  42      30.419 -32.621 -43.575  1.00  0.85           C  
ATOM    314  C   SER A  42      30.608 -33.990 -42.930  1.00  0.82           C  
ATOM    315  CB  SER A  42      31.068 -32.607 -44.959  1.00  0.80           C  
ATOM    316  O   SER A  42      31.733 -34.383 -42.614  1.00  0.79           O  
ATOM    317  OG  SER A  42      30.422 -33.523 -45.827  1.00  0.76           O  
ATOM    318  N   GLY A  43      29.562 -34.635 -42.683  1.00  0.82           N  
ATOM    319  CA  GLY A  43      29.508 -36.011 -42.217  1.00  0.83           C  
ATOM    320  C   GLY A  43      29.530 -36.131 -40.705  1.00  0.82           C  
ATOM    321  O   GLY A  43      29.454 -37.235 -40.163  1.00  0.81           O  
ATOM    322  N   TYR A  44      29.572 -35.080 -39.989  1.00  0.85           N  
ATOM    323  CA  TYR A  44      29.599 -35.094 -38.530  1.00  0.86           C  
ATOM    324  C   TYR A  44      28.214 -34.822 -37.957  1.00  0.83           C  
ATOM    325  CB  TYR A  44      30.596 -34.058 -38.001  1.00  0.85           C  
ATOM    326  O   TYR A  44      27.397 -34.144 -38.584  1.00  0.79           O  
ATOM    327  CG  TYR A  44      32.024 -34.324 -38.412  1.00  0.86           C  
ATOM    328  CD1 TYR A  44      32.770 -35.327 -37.798  1.00  0.83           C  
ATOM    329  CD2 TYR A  44      32.629 -33.573 -39.414  1.00  0.84           C  
ATOM    330  CE1 TYR A  44      34.087 -35.575 -38.172  1.00  0.87           C  
ATOM    331  CE2 TYR A  44      33.945 -33.812 -39.795  1.00  0.87           C  
ATOM    332  OH  TYR A  44      35.968 -35.055 -39.544  1.00  0.79           O  
ATOM    333  CZ  TYR A  44      34.665 -34.814 -39.170  1.00  0.86           C  
ATOM    334  N   LYS A  45      27.878 -35.419 -36.759  1.00  0.83           N  
ATOM    335  CA  LYS A  45      26.590 -35.301 -36.083  1.00  0.84           C  
ATOM    336  C   LYS A  45      26.709 -34.460 -34.815  1.00  0.83           C  
ATOM    337  CB  LYS A  45      26.033 -36.685 -35.743  1.00  0.81           C  
ATOM    338  O   LYS A  45      25.728 -33.865 -34.364  1.00  0.81           O  
ATOM    339  CG  LYS A  45      25.602 -37.494 -36.958  1.00  0.77           C  
ATOM    340  CD  LYS A  45      24.926 -38.796 -36.551  1.00  0.75           C  
ATOM    341  CE  LYS A  45      24.523 -39.622 -37.765  1.00  0.75           C  
ATOM    342  NZ  LYS A  45      24.044 -40.982 -37.376  1.00  0.69           N  
ATOM    343  N   VAL A  46      27.979 -34.487 -34.258  1.00  0.84           N  
ATOM    344  CA  VAL A  46      28.199 -33.796 -32.991  1.00  0.86           C  
ATOM    345  C   VAL A  46      29.459 -32.938 -33.083  1.00  0.87           C  
ATOM    346  CB  VAL A  46      28.316 -34.791 -31.815  1.00  0.84           C  
ATOM    347  O   VAL A  46      30.482 -33.382 -33.610  1.00  0.86           O  
ATOM    348  CG1 VAL A  46      28.534 -34.047 -30.499  1.00  0.83           C  
ATOM    349  CG2 VAL A  46      27.070 -35.671 -31.735  1.00  0.82           C  
ATOM    350  N   ILE A  47      29.335 -31.698 -32.575  1.00  0.86           N  
ATOM    351  CA  ILE A  47      30.501 -30.831 -32.443  1.00  0.88           C  
ATOM    352  C   ILE A  47      30.808 -30.601 -30.964  1.00  0.86           C  
ATOM    353  CB  ILE A  47      30.285 -29.480 -33.161  1.00  0.86           C  
ATOM    354  O   ILE A  47      29.899 -30.370 -30.164  1.00  0.85           O  
ATOM    355  CG1 ILE A  47      31.580 -28.660 -33.159  1.00  0.83           C  
ATOM    356  CG2 ILE A  47      29.141 -28.698 -32.508  1.00  0.82           C  
ATOM    357  CD1 ILE A  47      31.575 -27.491 -34.134  1.00  0.80           C  
ATOM    358  N   TYR A  48      31.990 -30.740 -30.583  1.00  0.84           N  
ATOM    359  CA  TYR A  48      32.435 -30.565 -29.205  1.00  0.86           C  
ATOM    360  C   TYR A  48      33.312 -29.326 -29.068  1.00  0.86           C  
ATOM    361  CB  TYR A  48      33.202 -31.802 -28.726  1.00  0.83           C  
ATOM    362  O   TYR A  48      34.326 -29.196 -29.757  1.00  0.84           O  
ATOM    363  CG  TYR A  48      33.735 -31.678 -27.320  1.00  0.80           C  
ATOM    364  CD1 TYR A  48      32.877 -31.452 -26.246  1.00  0.76           C  
ATOM    365  CD2 TYR A  48      35.097 -31.787 -27.062  1.00  0.78           C  
ATOM    366  CE1 TYR A  48      33.365 -31.336 -24.948  1.00  0.81           C  
ATOM    367  CE2 TYR A  48      35.596 -31.673 -25.768  1.00  0.80           C  
ATOM    368  OH  TYR A  48      35.211 -31.333 -23.437  1.00  0.71           O  
ATOM    369  CZ  TYR A  48      34.723 -31.448 -24.720  1.00  0.81           C  
ATOM    370  N   ASP A  49      32.975 -28.362 -28.250  1.00  0.83           N  
ATOM    371  CA  ASP A  49      33.759 -27.195 -27.855  1.00  0.84           C  
ATOM    372  C   ASP A  49      34.661 -27.517 -26.665  1.00  0.83           C  
ATOM    373  CB  ASP A  49      32.839 -26.021 -27.515  1.00  0.81           C  
ATOM    374  O   ASP A  49      34.175 -27.747 -25.556  1.00  0.80           O  
ATOM    375  CG  ASP A  49      33.598 -24.777 -27.087  1.00  0.78           C  
ATOM    376  OD1 ASP A  49      34.833 -24.722 -27.275  1.00  0.80           O  
ATOM    377  OD2 ASP A  49      32.957 -23.846 -26.555  1.00  0.83           O  
ATOM    378  N   LYS A  50      36.011 -27.464 -26.828  1.00  0.81           N  
ATOM    379  CA  LYS A  50      36.987 -27.768 -25.786  1.00  0.82           C  
ATOM    380  C   LYS A  50      37.052 -26.649 -24.750  1.00  0.80           C  
ATOM    381  CB  LYS A  50      38.371 -27.999 -26.395  1.00  0.78           C  
ATOM    382  O   LYS A  50      37.486 -26.868 -23.618  1.00  0.79           O  
ATOM    383  CG  LYS A  50      38.536 -29.358 -27.060  1.00  0.73           C  
ATOM    384  CD  LYS A  50      39.979 -29.603 -27.478  1.00  0.73           C  
ATOM    385  CE  LYS A  50      40.171 -31.010 -28.029  1.00  0.72           C  
ATOM    386  NZ  LYS A  50      41.577 -31.243 -28.477  1.00  0.67           N  
ATOM    387  N   VAL A  51      36.669 -25.442 -25.184  1.00  0.80           N  
ATOM    388  CA  VAL A  51      36.785 -24.291 -24.294  1.00  0.80           C  
ATOM    389  C   VAL A  51      35.640 -24.301 -23.284  1.00  0.77           C  
ATOM    390  CB  VAL A  51      36.789 -22.962 -25.082  1.00  0.77           C  
ATOM    391  O   VAL A  51      35.873 -24.330 -22.073  1.00  0.74           O  
ATOM    392  CG1 VAL A  51      36.868 -21.770 -24.130  1.00  0.72           C  
ATOM    393  CG2 VAL A  51      37.950 -22.935 -26.075  1.00  0.71           C  
ATOM    394  N   SER A  52      34.363 -24.475 -23.661  1.00  0.79           N  
ATOM    395  CA  SER A  52      33.233 -24.540 -22.740  1.00  0.79           C  
ATOM    396  C   SER A  52      33.037 -25.955 -22.205  1.00  0.77           C  
ATOM    397  CB  SER A  52      31.952 -24.066 -23.429  1.00  0.76           C  
ATOM    398  O   SER A  52      32.251 -26.171 -21.280  1.00  0.74           O  
ATOM    399  OG  SER A  52      31.620 -24.915 -24.514  1.00  0.70           O  
ATOM    400  N   GLN A  53      33.659 -27.043 -22.767  1.00  0.76           N  
ATOM    401  CA  GLN A  53      33.452 -28.461 -22.492  1.00  0.76           C  
ATOM    402  C   GLN A  53      32.000 -28.862 -22.738  1.00  0.74           C  
ATOM    403  CB  GLN A  53      33.853 -28.793 -21.055  1.00  0.71           C  
ATOM    404  O   GLN A  53      31.435 -29.657 -21.984  1.00  0.71           O  
ATOM    405  CG  GLN A  53      35.334 -28.587 -20.766  1.00  0.67           C  
ATOM    406  CD  GLN A  53      35.734 -29.062 -19.381  1.00  0.66           C  
ATOM    407  NE2 GLN A  53      37.027 -29.001 -19.084  1.00  0.61           N  
ATOM    408  OE1 GLN A  53      34.887 -29.480 -18.585  1.00  0.68           O  
ATOM    409  N   ARG A  54      31.357 -28.346 -23.814  1.00  0.81           N  
ATOM    410  CA  ARG A  54      29.994 -28.690 -24.210  1.00  0.82           C  
ATOM    411  C   ARG A  54      29.969 -29.317 -25.599  1.00  0.81           C  
ATOM    412  CB  ARG A  54      29.096 -27.452 -24.177  1.00  0.79           C  
ATOM    413  O   ARG A  54      30.718 -28.903 -26.487  1.00  0.80           O  
ATOM    414  CG  ARG A  54      28.856 -26.901 -22.780  1.00  0.75           C  
ATOM    415  CD  ARG A  54      27.940 -25.686 -22.803  1.00  0.74           C  
ATOM    416  NE  ARG A  54      27.652 -25.203 -21.455  1.00  0.68           N  
ATOM    417  NH1 ARG A  54      26.180 -23.557 -22.136  1.00  0.61           N  
ATOM    418  NH2 ARG A  54      26.635 -23.845 -19.907  1.00  0.58           N  
ATOM    419  CZ  ARG A  54      26.823 -24.203 -21.169  1.00  0.69           C  
ATOM    420  N   ALA A  55      29.206 -30.403 -25.664  1.00  0.81           N  
ATOM    421  CA  ALA A  55      28.889 -30.993 -26.962  1.00  0.82           C  
ATOM    422  C   ALA A  55      27.501 -30.569 -27.433  1.00  0.81           C  
ATOM    423  CB  ALA A  55      28.982 -32.516 -26.891  1.00  0.79           C  
ATOM    424  O   ALA A  55      26.574 -30.456 -26.629  1.00  0.79           O  
ATOM    425  N   TYR A  56      27.400 -30.293 -28.763  1.00  0.82           N  
ATOM    426  CA  TYR A  56      26.159 -29.902 -29.421  1.00  0.83           C  
ATOM    427  C   TYR A  56      25.865 -30.805 -30.613  1.00  0.82           C  
ATOM    428  CB  TYR A  56      26.229 -28.442 -29.878  1.00  0.81           C  
ATOM    429  O   TYR A  56      26.772 -31.157 -31.371  1.00  0.80           O  
ATOM    430  CG  TYR A  56      26.565 -27.475 -28.769  1.00  0.80           C  
ATOM    431  CD1 TYR A  56      25.562 -26.894 -27.996  1.00  0.78           C  
ATOM    432  CD2 TYR A  56      27.886 -27.139 -28.492  1.00  0.80           C  
ATOM    433  CE1 TYR A  56      25.867 -26.001 -26.974  1.00  0.82           C  
ATOM    434  CE2 TYR A  56      28.203 -26.247 -27.473  1.00  0.81           C  
ATOM    435  OH  TYR A  56      27.496 -24.801 -25.710  1.00  0.74           O  
ATOM    436  CZ  TYR A  56      27.188 -25.684 -26.720  1.00  0.81           C  
ATOM    437  N   SER A  57      24.628 -31.240 -30.770  1.00  0.80           N  
ATOM    438  CA  SER A  57      24.211 -31.893 -32.007  1.00  0.81           C  
ATOM    439  C   SER A  57      24.219 -30.916 -33.178  1.00  0.82           C  
ATOM    440  CB  SER A  57      22.817 -32.501 -31.848  1.00  0.78           C  
ATOM    441  O   SER A  57      23.805 -29.764 -33.034  1.00  0.81           O  
ATOM    442  OG  SER A  57      22.524 -33.375 -32.924  1.00  0.71           O  
ATOM    443  N   LEU A  58      24.658 -31.330 -34.310  1.00  0.81           N  
ATOM    444  CA  LEU A  58      24.632 -30.560 -35.549  1.00  0.82           C  
ATOM    445  C   LEU A  58      23.353 -30.834 -36.332  1.00  0.79           C  
ATOM    446  CB  LEU A  58      25.853 -30.892 -36.412  1.00  0.79           C  
ATOM    447  O   LEU A  58      22.917 -31.982 -36.436  1.00  0.76           O  
ATOM    448  CG  LEU A  58      27.201 -30.376 -35.906  1.00  0.78           C  
ATOM    449  CD1 LEU A  58      28.338 -30.957 -36.740  1.00  0.75           C  
ATOM    450  CD2 LEU A  58      27.235 -28.852 -35.934  1.00  0.77           C  
ATOM    451  N   PRO A  59      22.613 -29.908 -36.933  1.00  0.79           N  
ATOM    452  CA  PRO A  59      21.510 -30.163 -37.862  1.00  0.79           C  
ATOM    453  C   PRO A  59      21.941 -30.975 -39.082  1.00  0.79           C  
ATOM    454  CB  PRO A  59      21.062 -28.758 -38.272  1.00  0.77           C  
ATOM    455  O   PRO A  59      23.055 -30.800 -39.581  1.00  0.78           O  
ATOM    456  CG  PRO A  59      21.704 -27.847 -37.276  1.00  0.74           C  
ATOM    457  CD  PRO A  59      22.900 -28.543 -36.694  1.00  0.74           C  
ATOM    458  N   SER A  60      21.054 -31.869 -39.497  1.00  0.73           N  
ATOM    459  CA  SER A  60      21.328 -32.726 -40.646  1.00  0.74           C  
ATOM    460  C   SER A  60      21.546 -31.902 -41.911  1.00  0.74           C  
ATOM    461  CB  SER A  60      20.182 -33.715 -40.863  1.00  0.70           C  
ATOM    462  O   SER A  60      22.187 -32.365 -42.856  1.00  0.73           O  
ATOM    463  OG  SER A  60      18.937 -33.038 -40.917  1.00  0.67           O  
ATOM    464  N   ASN A  61      21.022 -30.579 -41.897  1.00  0.70           N  
ATOM    465  CA  ASN A  61      21.090 -29.722 -43.077  1.00  0.73           C  
ATOM    466  C   ASN A  61      22.296 -28.790 -43.024  1.00  0.70           C  
ATOM    467  CB  ASN A  61      19.800 -28.914 -43.227  1.00  0.66           C  
ATOM    468  O   ASN A  61      22.437 -27.901 -43.866  1.00  0.68           O  
ATOM    469  CG  ASN A  61      19.561 -27.973 -42.063  1.00  0.62           C  
ATOM    470  ND2 ASN A  61      18.889 -26.859 -42.329  1.00  0.64           N  
ATOM    471  OD1 ASN A  61      19.978 -28.244 -40.934  1.00  0.62           O  
ATOM    472  N   ILE A  62      23.180 -28.852 -42.099  1.00  0.75           N  
ATOM    473  CA  ILE A  62      24.279 -27.895 -42.023  1.00  0.75           C  
ATOM    474  C   ILE A  62      25.256 -28.140 -43.171  1.00  0.72           C  
ATOM    475  CB  ILE A  62      25.013 -27.983 -40.666  1.00  0.71           C  
ATOM    476  O   ILE A  62      25.943 -27.218 -43.617  1.00  0.68           O  
ATOM    477  CG1 ILE A  62      25.670 -26.641 -40.327  1.00  0.70           C  
ATOM    478  CG2 ILE A  62      26.049 -29.111 -40.684  1.00  0.69           C  
ATOM    479  CD1 ILE A  62      26.033 -26.483 -38.857  1.00  0.69           C  
ATOM    480  N   GLY A  63      25.057 -29.144 -44.028  1.00  0.72           N  
ATOM    481  CA  GLY A  63      25.843 -29.450 -45.213  1.00  0.75           C  
ATOM    482  C   GLY A  63      27.338 -29.337 -44.982  1.00  0.74           C  
ATOM    483  O   GLY A  63      27.810 -29.481 -43.853  1.00  0.71           O  
ATOM    484  N   ALA A  64      28.146 -29.125 -46.089  1.00  0.75           N  
ATOM    485  CA  ALA A  64      29.597 -28.958 -46.076  1.00  0.80           C  
ATOM    486  C   ALA A  64      29.981 -27.529 -45.702  1.00  0.77           C  
ATOM    487  CB  ALA A  64      30.187 -29.325 -47.435  1.00  0.68           C  
ATOM    488  O   ALA A  64      30.458 -26.766 -46.546  1.00  0.72           O  
ATOM    489  N   VAL A  65      29.772 -27.071 -44.585  1.00  0.87           N  
ATOM    490  CA  VAL A  65      30.142 -25.735 -44.129  1.00  0.89           C  
ATOM    491  C   VAL A  65      31.359 -25.821 -43.209  1.00  0.88           C  
ATOM    492  CB  VAL A  65      28.971 -25.040 -43.399  1.00  0.85           C  
ATOM    493  O   VAL A  65      31.651 -26.883 -42.654  1.00  0.86           O  
ATOM    494  CG1 VAL A  65      27.798 -24.817 -44.352  1.00  0.78           C  
ATOM    495  CG2 VAL A  65      28.532 -25.863 -42.190  1.00  0.77           C  
ATOM    496  N   THR A  66      32.201 -24.771 -43.197  1.00  0.87           N  
ATOM    497  CA  THR A  66      33.378 -24.682 -42.341  1.00  0.90           C  
ATOM    498  C   THR A  66      33.086 -23.835 -41.106  1.00  0.88           C  
ATOM    499  CB  THR A  66      34.578 -24.088 -43.102  1.00  0.84           C  
ATOM    500  O   THR A  66      32.450 -22.783 -41.204  1.00  0.87           O  
ATOM    501  CG2 THR A  66      35.141 -25.086 -44.108  1.00  0.67           C  
ATOM    502  OG1 THR A  66      34.158 -22.909 -43.799  1.00  0.74           O  
ATOM    503  N   VAL A  67      33.609 -24.293 -39.946  1.00  0.85           N  
ATOM    504  CA  VAL A  67      33.449 -23.588 -38.679  1.00  0.89           C  
ATOM    505  C   VAL A  67      34.259 -22.293 -38.702  1.00  0.88           C  
ATOM    506  CB  VAL A  67      33.880 -24.465 -37.483  1.00  0.86           C  
ATOM    507  O   VAL A  67      35.444 -22.301 -39.044  1.00  0.86           O  
ATOM    508  CG1 VAL A  67      33.751 -23.692 -36.171  1.00  0.82           C  
ATOM    509  CG2 VAL A  67      33.050 -25.747 -37.435  1.00  0.81           C  
ATOM    510  N   THR A  68      33.578 -21.163 -38.377  1.00  0.89           N  
ATOM    511  CA  THR A  68      34.284 -19.923 -38.071  1.00  0.91           C  
ATOM    512  C   THR A  68      34.524 -19.795 -36.569  1.00  0.87           C  
ATOM    513  CB  THR A  68      33.502 -18.696 -38.575  1.00  0.86           C  
ATOM    514  O   THR A  68      35.649 -19.535 -36.135  1.00  0.84           O  
ATOM    515  CG2 THR A  68      34.304 -17.414 -38.378  1.00  0.71           C  
ATOM    516  OG1 THR A  68      33.217 -18.859 -39.970  1.00  0.79           O  
ATOM    517  N   SER A  69      33.422 -19.946 -35.859  1.00  0.89           N  
ATOM    518  CA  SER A  69      33.505 -19.922 -34.402  1.00  0.90           C  
ATOM    519  C   SER A  69      32.363 -20.711 -33.770  1.00  0.88           C  
ATOM    520  CB  SER A  69      33.488 -18.482 -33.887  1.00  0.88           C  
ATOM    521  O   SER A  69      31.333 -20.939 -34.406  1.00  0.86           O  
ATOM    522  OG  SER A  69      32.238 -17.869 -34.153  1.00  0.85           O  
ATOM    523  N   LEU A  70      32.610 -21.237 -32.524  1.00  0.86           N  
ATOM    524  CA  LEU A  70      31.588 -21.739 -31.611  1.00  0.87           C  
ATOM    525  C   LEU A  70      31.741 -21.115 -30.228  1.00  0.83           C  
ATOM    526  CB  LEU A  70      31.666 -23.265 -31.507  1.00  0.83           C  
ATOM    527  O   LEU A  70      32.751 -21.328 -29.554  1.00  0.77           O  
ATOM    528  CG  LEU A  70      30.645 -23.934 -30.585  1.00  0.81           C  
ATOM    529  CD1 LEU A  70      29.228 -23.678 -31.088  1.00  0.77           C  
ATOM    530  CD2 LEU A  70      30.919 -25.430 -30.481  1.00  0.78           C  
ATOM    531  N   VAL A  71      30.786 -20.176 -29.940  1.00  0.84           N  
ATOM    532  CA  VAL A  71      30.781 -19.443 -28.678  1.00  0.85           C  
ATOM    533  C   VAL A  71      29.406 -19.552 -28.023  1.00  0.82           C  
ATOM    534  CB  VAL A  71      31.159 -17.959 -28.882  1.00  0.82           C  
ATOM    535  O   VAL A  71      28.393 -19.190 -28.627  1.00  0.79           O  
ATOM    536  CG1 VAL A  71      31.192 -17.222 -27.544  1.00  0.78           C  
ATOM    537  CG2 VAL A  71      32.506 -17.844 -29.592  1.00  0.77           C  
ATOM    538  N   ASP A  72      29.320 -20.240 -26.745  1.00  0.79           N  
ATOM    539  CA  ASP A  72      28.152 -20.440 -25.892  1.00  0.80           C  
ATOM    540  C   ASP A  72      27.004 -21.075 -26.672  1.00  0.77           C  
ATOM    541  CB  ASP A  72      27.702 -19.112 -25.279  1.00  0.73           C  
ATOM    542  O   ASP A  72      25.848 -20.671 -26.524  1.00  0.74           O  
ATOM    543  CG  ASP A  72      28.703 -18.547 -24.287  1.00  0.67           C  
ATOM    544  OD1 ASP A  72      29.397 -19.332 -23.606  1.00  0.66           O  
ATOM    545  OD2 ASP A  72      28.797 -17.304 -24.184  1.00  0.78           O  
ATOM    546  N   GLY A  73      27.240 -22.023 -27.561  1.00  0.79           N  
ATOM    547  CA  GLY A  73      26.248 -22.751 -28.337  1.00  0.81           C  
ATOM    548  C   GLY A  73      25.910 -22.078 -29.653  1.00  0.80           C  
ATOM    549  O   GLY A  73      25.166 -22.630 -30.466  1.00  0.78           O  
ATOM    550  N   ILE A  74      26.383 -20.817 -29.919  1.00  0.80           N  
ATOM    551  CA  ILE A  74      26.211 -20.174 -31.217  1.00  0.84           C  
ATOM    552  C   ILE A  74      27.327 -20.612 -32.162  1.00  0.83           C  
ATOM    553  CB  ILE A  74      26.193 -18.634 -31.087  1.00  0.79           C  
ATOM    554  O   ILE A  74      28.482 -20.210 -31.998  1.00  0.82           O  
ATOM    555  CG1 ILE A  74      25.180 -18.201 -30.020  1.00  0.76           C  
ATOM    556  CG2 ILE A  74      25.880 -17.982 -32.436  1.00  0.74           C  
ATOM    557  CD1 ILE A  74      23.750 -18.635 -30.311  1.00  0.73           C  
ATOM    558  N   LEU A  75      26.998 -21.447 -33.058  1.00  0.85           N  
ATOM    559  CA  LEU A  75      27.884 -21.895 -34.127  1.00  0.88           C  
ATOM    560  C   LEU A  75      27.862 -20.916 -35.296  1.00  0.87           C  
ATOM    561  CB  LEU A  75      27.480 -23.291 -34.607  1.00  0.85           C  
ATOM    562  O   LEU A  75      26.828 -20.738 -35.943  1.00  0.85           O  
ATOM    563  CG  LEU A  75      28.274 -23.858 -35.785  1.00  0.83           C  
ATOM    564  CD1 LEU A  75      29.722 -24.109 -35.378  1.00  0.80           C  
ATOM    565  CD2 LEU A  75      27.628 -25.141 -36.298  1.00  0.81           C  
ATOM    566  N   THR A  76      28.914 -20.203 -35.569  1.00  0.87           N  
ATOM    567  CA  THR A  76      29.137 -19.473 -36.813  1.00  0.89           C  
ATOM    568  C   THR A  76      29.942 -20.316 -37.798  1.00  0.87           C  
ATOM    569  CB  THR A  76      29.866 -18.142 -36.557  1.00  0.85           C  
ATOM    570  O   THR A  76      30.999 -20.846 -37.450  1.00  0.84           O  
ATOM    571  CG2 THR A  76      29.930 -17.297 -37.825  1.00  0.76           C  
ATOM    572  OG1 THR A  76      29.169 -17.409 -35.542  1.00  0.82           O  
ATOM    573  N   HIS A  77      29.425 -20.456 -38.990  1.00  0.88           N  
ATOM    574  CA  HIS A  77      30.085 -21.228 -40.037  1.00  0.90           C  
ATOM    575  C   HIS A  77      29.992 -20.521 -41.385  1.00  0.88           C  
ATOM    576  CB  HIS A  77      29.476 -22.628 -40.134  1.00  0.86           C  
ATOM    577  O   HIS A  77      29.312 -19.500 -41.510  1.00  0.84           O  
ATOM    578  CG  HIS A  77      28.018 -22.625 -40.467  1.00  0.79           C  
ATOM    579  CD2 HIS A  77      26.926 -22.771 -39.680  1.00  0.74           C  
ATOM    580  ND1 HIS A  77      27.548 -22.461 -41.752  1.00  0.72           N  
ATOM    581  CE1 HIS A  77      26.227 -22.505 -41.741  1.00  0.74           C  
ATOM    582  NE2 HIS A  77      25.824 -22.692 -40.495  1.00  0.75           N  
ATOM    583  N   SER A  78      30.572 -21.041 -42.507  1.00  0.86           N  
ATOM    584  CA  SER A  78      30.674 -20.405 -43.817  1.00  0.87           C  
ATOM    585  C   SER A  78      29.296 -20.174 -44.427  1.00  0.81           C  
ATOM    586  CB  SER A  78      31.523 -21.256 -44.762  1.00  0.83           C  
ATOM    587  O   SER A  78      29.139 -19.336 -45.318  1.00  0.77           O  
ATOM    588  OG  SER A  78      30.975 -22.556 -44.897  1.00  0.76           O  
ATOM    589  N   GLY A  79      28.335 -20.828 -44.002  1.00  0.83           N  
ATOM    590  CA  GLY A  79      26.979 -20.723 -44.516  1.00  0.83           C  
ATOM    591  C   GLY A  79      26.066 -19.900 -43.626  1.00  0.79           C  
ATOM    592  O   GLY A  79      24.906 -19.663 -43.969  1.00  0.75           O  
ATOM    593  N   GLY A  80      26.426 -19.340 -42.435  1.00  0.82           N  
ATOM    594  CA  GLY A  80      25.610 -18.530 -41.545  1.00  0.84           C  
ATOM    595  C   GLY A  80      25.850 -18.829 -40.077  1.00  0.82           C  
ATOM    596  O   GLY A  80      26.932 -19.283 -39.700  1.00  0.79           O  
ATOM    597  N   THR A  81      24.913 -18.527 -39.191  1.00  0.81           N  
ATOM    598  CA  THR A  81      24.904 -18.795 -37.757  1.00  0.83           C  
ATOM    599  C   THR A  81      23.713 -19.670 -37.377  1.00  0.76           C  
ATOM    600  CB  THR A  81      24.863 -17.487 -36.945  1.00  0.75           C  
ATOM    601  O   THR A  81      22.616 -19.501 -37.913  1.00  0.70           O  
ATOM    602  CG2 THR A  81      24.995 -17.763 -35.451  1.00  0.60           C  
ATOM    603  OG1 THR A  81      25.941 -16.640 -37.360  1.00  0.68           O  
ATOM    604  N   VAL A  82      24.007 -20.612 -36.541  1.00  0.84           N  
ATOM    605  CA  VAL A  82      22.968 -21.467 -35.977  1.00  0.85           C  
ATOM    606  C   VAL A  82      23.086 -21.487 -34.454  1.00  0.83           C  
ATOM    607  CB  VAL A  82      23.049 -22.904 -36.537  1.00  0.81           C  
ATOM    608  O   VAL A  82      24.184 -21.629 -33.912  1.00  0.80           O  
ATOM    609  CG1 VAL A  82      22.039 -23.814 -35.839  1.00  0.73           C  
ATOM    610  CG2 VAL A  82      22.817 -22.902 -38.047  1.00  0.72           C  
ATOM    611  N   ASP A  83      21.971 -21.291 -33.682  1.00  0.75           N  
ATOM    612  CA  ASP A  83      21.907 -21.542 -32.246  1.00  0.77           C  
ATOM    613  C   ASP A  83      21.729 -23.031 -31.956  1.00  0.75           C  
ATOM    614  CB  ASP A  83      20.767 -20.743 -31.611  1.00  0.72           C  
ATOM    615  O   ASP A  83      20.658 -23.592 -32.198  1.00  0.71           O  
ATOM    616  CG  ASP A  83      20.783 -20.788 -30.094  1.00  0.69           C  
ATOM    617  OD1 ASP A  83      21.511 -21.624 -29.516  1.00  0.74           O  
ATOM    618  OD2 ASP A  83      20.060 -19.983 -29.469  1.00  0.79           O  
ATOM    619  N   LEU A  84      22.747 -23.714 -31.520  1.00  0.75           N  
ATOM    620  CA  LEU A  84      22.704 -25.131 -31.178  1.00  0.74           C  
ATOM    621  C   LEU A  84      22.046 -25.343 -29.819  1.00  0.71           C  
ATOM    622  CB  LEU A  84      24.116 -25.724 -31.172  1.00  0.71           C  
ATOM    623  O   LEU A  84      21.718 -26.474 -29.452  1.00  0.67           O  
ATOM    624  CG  LEU A  84      24.894 -25.635 -32.486  1.00  0.70           C  
ATOM    625  CD1 LEU A  84      26.283 -26.243 -32.321  1.00  0.68           C  
ATOM    626  CD2 LEU A  84      24.131 -26.329 -33.608  1.00  0.71           C  
ATOM    627  N   ASN A  85      21.863 -24.347 -28.906  1.00  0.73           N  
ATOM    628  CA  ASN A  85      21.106 -24.459 -27.664  1.00  0.72           C  
ATOM    629  C   ASN A  85      19.623 -24.701 -27.932  1.00  0.69           C  
ATOM    630  CB  ASN A  85      21.293 -23.205 -26.806  1.00  0.68           C  
ATOM    631  O   ASN A  85      18.979 -25.479 -27.225  1.00  0.66           O  
ATOM    632  CG  ASN A  85      22.732 -23.003 -26.374  1.00  0.65           C  
ATOM    633  ND2 ASN A  85      23.317 -21.879 -26.769  1.00  0.68           N  
ATOM    634  OD1 ASN A  85      23.312 -23.851 -25.691  1.00  0.68           O  
ATOM    635  N   GLU A  86      19.033 -24.109 -28.932  1.00  0.62           N  
ATOM    636  CA  GLU A  86      17.640 -24.330 -29.310  1.00  0.62           C  
ATOM    637  C   GLU A  86      17.410 -25.771 -29.755  1.00  0.60           C  
ATOM    638  CB  GLU A  86      17.226 -23.363 -30.423  1.00  0.56           C  
ATOM    639  O   GLU A  86      16.365 -26.357 -29.464  1.00  0.56           O  
ATOM    640  CG  GLU A  86      16.828 -21.983 -29.922  1.00  0.51           C  
ATOM    641  CD  GLU A  86      16.139 -21.136 -30.980  1.00  0.53           C  
ATOM    642  OE1 GLU A  86      16.100 -21.552 -32.161  1.00  0.58           O  
ATOM    643  OE2 GLU A  86      15.634 -20.047 -30.627  1.00  0.52           O  
ATOM    644  N   LEU A  87      18.391 -26.442 -30.318  1.00  0.55           N  
ATOM    645  CA  LEU A  87      18.341 -27.840 -30.734  1.00  0.53           C  
ATOM    646  C   LEU A  87      18.497 -28.770 -29.536  1.00  0.53           C  
ATOM    647  CB  LEU A  87      19.434 -28.131 -31.766  1.00  0.50           C  
ATOM    648  O   LEU A  87      17.900 -29.848 -29.499  1.00  0.51           O  
ATOM    649  CG  LEU A  87      19.157 -27.664 -33.196  1.00  0.47           C  
ATOM    650  CD1 LEU A  87      20.466 -27.467 -33.953  1.00  0.42           C  
ATOM    651  CD2 LEU A  87      18.260 -28.663 -33.920  1.00  0.46           C  
ATOM    652  N   ALA A  88      19.300 -28.494 -28.530  1.00  0.46           N  
ATOM    653  CA  ALA A  88      19.472 -29.269 -27.304  1.00  0.44           C  
ATOM    654  C   ALA A  88      18.203 -29.245 -26.457  1.00  0.46           C  
ATOM    655  CB  ALA A  88      20.655 -28.736 -26.499  1.00  0.42           C  
ATOM    656  O   ALA A  88      17.858 -30.240 -25.816  1.00  0.44           O  
ATOM    657  N   MET A  89      17.342 -28.304 -26.474  1.00  0.38           N  
ATOM    658  CA  MET A  89      16.113 -28.229 -25.689  1.00  0.39           C  
ATOM    659  C   MET A  89      14.994 -29.021 -26.354  1.00  0.38           C  
ATOM    660  CB  MET A  89      15.683 -26.773 -25.500  1.00  0.35           C  
ATOM    661  O   MET A  89      14.140 -29.591 -25.672  1.00  0.36           O  
ATOM    662  CG  MET A  89      16.552 -25.998 -24.523  1.00  0.33           C  
ATOM    663  SD  MET A  89      15.677 -24.562 -23.789  1.00  0.41           S  
ATOM    664  CE  MET A  89      14.302 -25.413 -22.965  1.00  0.29           C  
ATOM    665  N   THR A  90      14.858 -29.229 -27.762  1.00  0.39           N  
ATOM    666  CA  THR A  90      13.852 -30.020 -28.462  1.00  0.39           C  
ATOM    667  C   THR A  90      14.144 -31.511 -28.322  1.00  0.39           C  
ATOM    668  CB  THR A  90      13.786 -29.645 -29.954  1.00  0.36           C  
ATOM    669  O   THR A  90      13.240 -32.340 -28.451  1.00  0.37           O  
ATOM    670  CG2 THR A  90      13.079 -28.309 -30.155  1.00  0.33           C  
ATOM    671  OG1 THR A  90      15.117 -29.553 -30.477  1.00  0.32           O  
ATOM    672  N   ARG A  91      15.202 -31.944 -27.692  1.00  0.40           N  
ATOM    673  CA  ARG A  91      15.548 -33.361 -27.744  1.00  0.39           C  
ATOM    674  C   ARG A  91      15.590 -33.965 -26.344  1.00  0.40           C  
ATOM    675  CB  ARG A  91      16.895 -33.561 -28.441  1.00  0.37           C  
ATOM    676  O   ARG A  91      16.305 -34.940 -26.104  1.00  0.38           O  
ATOM    677  CG  ARG A  91      16.779 -33.888 -29.921  1.00  0.34           C  
ATOM    678  CD  ARG A  91      18.131 -34.236 -30.529  1.00  0.38           C  
ATOM    679  NE  ARG A  91      17.999 -34.701 -31.907  1.00  0.33           N  
ATOM    680  NH1 ARG A  91      20.259 -35.066 -32.219  1.00  0.27           N  
ATOM    681  NH2 ARG A  91      18.779 -35.489 -33.918  1.00  0.23           N  
ATOM    682  CZ  ARG A  91      19.013 -35.084 -32.678  1.00  0.32           C  
ATOM    683  N   ARG A  92      14.974 -33.304 -25.313  1.00  0.41           N  
ATOM    684  CA  ARG A  92      14.820 -34.035 -24.060  1.00  0.40           C  
ATOM    685  C   ARG A  92      13.813 -35.170 -24.209  1.00  0.41           C  
ATOM    686  CB  ARG A  92      14.383 -33.091 -22.937  1.00  0.37           C  
ATOM    687  O   ARG A  92      13.697 -36.024 -23.327  1.00  0.38           O  
ATOM    688  CG  ARG A  92      15.538 -32.515 -22.133  1.00  0.35           C  
ATOM    689  CD  ARG A  92      15.047 -31.716 -20.934  1.00  0.38           C  
ATOM    690  NE  ARG A  92      16.157 -31.155 -20.169  1.00  0.33           N  
ATOM    691  NH1 ARG A  92      14.825 -30.211 -18.535  1.00  0.26           N  
ATOM    692  NH2 ARG A  92      17.104 -29.989 -18.432  1.00  0.22           N  
ATOM    693  CZ  ARG A  92      16.026 -30.453 -19.047  1.00  0.32           C  
ATOM    694  N   GLU A  93      13.737 -35.965 -25.411  1.00  0.41           N  
ATOM    695  CA  GLU A  93      13.284 -37.340 -25.606  1.00  0.41           C  
ATOM    696  C   GLU A  93      14.087 -38.036 -26.701  1.00  0.41           C  
ATOM    697  CB  GLU A  93      11.792 -37.371 -25.947  1.00  0.37           C  
ATOM    698  O   GLU A  93      14.347 -37.451 -27.754  1.00  0.39           O  
ATOM    699  CG  GLU A  93      10.885 -37.040 -24.771  1.00  0.34           C  
ATOM    700  CD  GLU A  93       9.406 -37.074 -25.125  1.00  0.39           C  
ATOM    701  OE1 GLU A  93       9.072 -37.191 -26.326  1.00  0.41           O  
ATOM    702  OE2 GLU A  93       8.575 -36.983 -24.194  1.00  0.37           O  
ATOM    703  N   PHE A  94      15.294 -38.689 -26.569  1.00  0.48           N  
ATOM    704  CA  PHE A  94      16.017 -39.709 -27.318  1.00  0.48           C  
ATOM    705  C   PHE A  94      15.133 -40.314 -28.402  1.00  0.48           C  
ATOM    706  CB  PHE A  94      16.524 -40.809 -26.380  1.00  0.43           C  
ATOM    707  O   PHE A  94      14.341 -41.219 -28.131  1.00  0.46           O  
ATOM    708  CG  PHE A  94      17.728 -40.409 -25.571  1.00  0.40           C  
ATOM    709  CD1 PHE A  94      19.007 -40.518 -26.103  1.00  0.35           C  
ATOM    710  CD2 PHE A  94      17.581 -39.925 -24.278  1.00  0.38           C  
ATOM    711  CE1 PHE A  94      20.124 -40.149 -25.357  1.00  0.36           C  
ATOM    712  CE2 PHE A  94      18.693 -39.554 -23.526  1.00  0.39           C  
ATOM    713  CZ  PHE A  94      19.963 -39.668 -24.067  1.00  0.34           C  
ATOM    714  N   ILE A  95      14.403 -39.661 -29.197  1.00  0.56           N  
ATOM    715  CA  ILE A  95      13.846 -40.297 -30.386  1.00  0.56           C  
ATOM    716  C   ILE A  95      14.952 -40.527 -31.414  1.00  0.57           C  
ATOM    717  CB  ILE A  95      12.710 -39.450 -31.001  1.00  0.52           C  
ATOM    718  O   ILE A  95      15.641 -39.586 -31.815  1.00  0.55           O  
ATOM    719  CG1 ILE A  95      11.615 -39.189 -29.960  1.00  0.45           C  
ATOM    720  CG2 ILE A  95      12.133 -40.139 -32.242  1.00  0.46           C  
ATOM    721  CD1 ILE A  95      10.505 -38.268 -30.447  1.00  0.45           C  
ATOM    722  N   THR A  96      15.582 -41.725 -31.478  1.00  0.61           N  
ATOM    723  CA  THR A  96      16.441 -42.140 -32.582  1.00  0.62           C  
ATOM    724  C   THR A  96      15.615 -42.433 -33.830  1.00  0.63           C  
ATOM    725  CB  THR A  96      17.270 -43.382 -32.207  1.00  0.58           C  
ATOM    726  O   THR A  96      14.692 -43.250 -33.792  1.00  0.63           O  
ATOM    727  CG2 THR A  96      18.440 -43.573 -33.168  1.00  0.51           C  
ATOM    728  OG1 THR A  96      17.779 -43.227 -30.877  1.00  0.54           O  
ATOM    729  N   LEU A  97      15.793 -41.664 -34.931  1.00  0.66           N  
ATOM    730  CA  LEU A  97      15.263 -41.991 -36.250  1.00  0.69           C  
ATOM    731  C   LEU A  97      15.935 -43.240 -36.811  1.00  0.71           C  
ATOM    732  CB  LEU A  97      15.459 -40.816 -37.213  1.00  0.63           C  
ATOM    733  O   LEU A  97      17.149 -43.254 -37.026  1.00  0.70           O  
ATOM    734  CG  LEU A  97      14.807 -40.951 -38.589  1.00  0.59           C  
ATOM    735  CD1 LEU A  97      13.291 -40.830 -38.472  1.00  0.54           C  
ATOM    736  CD2 LEU A  97      15.359 -39.903 -39.549  1.00  0.58           C  
ATOM    737  N   GLN A  98      15.198 -44.257 -37.073  1.00  0.70           N  
ATOM    738  CA  GLN A  98      15.686 -45.517 -37.623  1.00  0.73           C  
ATOM    739  C   GLN A  98      15.651 -45.501 -39.149  1.00  0.72           C  
ATOM    740  CB  GLN A  98      14.862 -46.691 -37.091  1.00  0.68           C  
ATOM    741  O   GLN A  98      16.184 -46.405 -39.796  1.00  0.69           O  
ATOM    742  CG  GLN A  98      15.119 -47.009 -35.625  1.00  0.63           C  
ATOM    743  CD  GLN A  98      16.559 -47.405 -35.354  1.00  0.62           C  
ATOM    744  NE2 GLN A  98      16.996 -47.238 -34.110  1.00  0.60           N  
ATOM    745  OE1 GLN A  98      17.272 -47.857 -36.255  1.00  0.72           O  
ATOM    746  N   GLY A  99      15.303 -44.433 -39.781  1.00  0.71           N  
ATOM    747  CA  GLY A  99      15.143 -44.291 -41.219  1.00  0.73           C  
ATOM    748  C   GLY A  99      13.714 -43.996 -41.634  1.00  0.74           C  
ATOM    749  O   GLY A  99      12.917 -43.506 -40.831  1.00  0.72           O  
ATOM    750  N   ASP A 100      13.394 -44.159 -43.001  1.00  0.73           N  
ATOM    751  CA  ASP A 100      12.045 -44.021 -43.542  1.00  0.78           C  
ATOM    752  C   ASP A 100      11.225 -45.287 -43.303  1.00  0.77           C  
ATOM    753  CB  ASP A 100      12.097 -43.702 -45.038  1.00  0.71           C  
ATOM    754  O   ASP A 100      11.785 -46.371 -43.124  1.00  0.76           O  
ATOM    755  CG  ASP A 100      12.722 -42.350 -45.335  1.00  0.67           C  
ATOM    756  OD1 ASP A 100      12.598 -41.425 -44.503  1.00  0.69           O  
ATOM    757  OD2 ASP A 100      13.342 -42.209 -46.411  1.00  0.78           O  
ATOM    758  N   PHE A 101      10.012 -45.151 -43.165  1.00  0.68           N  
ATOM    759  CA  PHE A 101       9.080 -46.273 -43.145  1.00  0.76           C  
ATOM    760  C   PHE A 101       9.210 -47.106 -44.414  1.00  0.72           C  
ATOM    761  CB  PHE A 101       7.640 -45.774 -42.990  1.00  0.67           C  
ATOM    762  O   PHE A 101       8.418 -46.954 -45.347  1.00  0.70           O  
ATOM    763  CG  PHE A 101       6.683 -46.826 -42.497  1.00  0.63           C  
ATOM    764  CD1 PHE A 101       6.389 -46.940 -41.144  1.00  0.61           C  
ATOM    765  CD2 PHE A 101       6.078 -47.703 -43.388  1.00  0.65           C  
ATOM    766  CE1 PHE A 101       5.504 -47.913 -40.685  1.00  0.74           C  
ATOM    767  CE2 PHE A 101       5.193 -48.678 -42.937  1.00  0.71           C  
ATOM    768  CZ  PHE A 101       4.908 -48.782 -41.585  1.00  0.76           C  
ATOM    769  N   VAL A 102      10.185 -47.857 -44.631  1.00  0.77           N  
ATOM    770  CA  VAL A 102      10.404 -48.755 -45.760  1.00  0.81           C  
ATOM    771  C   VAL A 102      10.419 -50.202 -45.274  1.00  0.80           C  
ATOM    772  CB  VAL A 102      11.720 -48.427 -46.499  1.00  0.74           C  
ATOM    773  O   VAL A 102      10.822 -50.479 -44.142  1.00  0.79           O  
ATOM    774  CG1 VAL A 102      11.618 -48.802 -47.977  1.00  0.64           C  
ATOM    775  CG2 VAL A 102      12.065 -46.947 -46.343  1.00  0.64           C  
ATOM    776  N   SER A 103      10.021 -51.092 -46.199  1.00  0.73           N  
ATOM    777  CA  SER A 103      10.024 -52.527 -45.934  1.00  0.80           C  
ATOM    778  C   SER A 103      11.376 -52.989 -45.402  1.00  0.75           C  
ATOM    779  CB  SER A 103       9.673 -53.306 -47.202  1.00  0.70           C  
ATOM    780  O   SER A 103      12.418 -52.672 -45.980  1.00  0.74           O  
ATOM    781  OG  SER A 103       9.695 -54.702 -46.957  1.00  0.66           O  
ATOM    782  N   GLY A 104      11.340 -53.814 -44.338  1.00  0.78           N  
ATOM    783  CA  GLY A 104      12.531 -54.400 -43.745  1.00  0.82           C  
ATOM    784  C   GLY A 104      13.133 -53.545 -42.646  1.00  0.77           C  
ATOM    785  O   GLY A 104      13.955 -54.022 -41.861  1.00  0.75           O  
ATOM    786  N   VAL A 105      12.776 -52.276 -42.474  1.00  0.82           N  
ATOM    787  CA  VAL A 105      13.286 -51.471 -41.369  1.00  0.84           C  
ATOM    788  C   VAL A 105      12.759 -52.018 -40.044  1.00  0.81           C  
ATOM    789  CB  VAL A 105      12.895 -49.984 -41.524  1.00  0.80           C  
ATOM    790  O   VAL A 105      11.573 -52.333 -39.923  1.00  0.78           O  
ATOM    791  CG1 VAL A 105      13.269 -49.194 -40.271  1.00  0.74           C  
ATOM    792  CG2 VAL A 105      13.566 -49.383 -42.758  1.00  0.74           C  
ATOM    793  N   THR A 106      13.605 -52.284 -39.028  1.00  0.80           N  
ATOM    794  CA  THR A 106      13.283 -52.847 -37.722  1.00  0.83           C  
ATOM    795  C   THR A 106      13.333 -51.771 -36.641  1.00  0.78           C  
ATOM    796  CB  THR A 106      14.246 -53.992 -37.355  1.00  0.76           C  
ATOM    797  O   THR A 106      14.330 -51.057 -36.514  1.00  0.75           O  
ATOM    798  CG2 THR A 106      13.822 -54.672 -36.056  1.00  0.67           C  
ATOM    799  OG1 THR A 106      14.250 -54.962 -38.409  1.00  0.73           O  
ATOM    800  N   VAL A 107      12.246 -51.613 -35.923  1.00  0.78           N  
ATOM    801  CA  VAL A 107      12.212 -50.876 -34.665  1.00  0.81           C  
ATOM    802  C   VAL A 107      12.513 -51.821 -33.504  1.00  0.79           C  
ATOM    803  CB  VAL A 107      10.847 -50.185 -34.449  1.00  0.75           C  
ATOM    804  O   VAL A 107      11.761 -52.766 -33.253  1.00  0.77           O  
ATOM    805  CG1 VAL A 107      10.855 -49.365 -33.160  1.00  0.65           C  
ATOM    806  CG2 VAL A 107      10.501 -49.302 -35.646  1.00  0.65           C  
ATOM    807  N   ASN A 108      13.610 -51.748 -32.784  1.00  0.77           N  
ATOM    808  CA  ASN A 108      14.082 -52.595 -31.694  1.00  0.79           C  
ATOM    809  C   ASN A 108      13.732 -52.003 -30.332  1.00  0.75           C  
ATOM    810  CB  ASN A 108      15.592 -52.819 -31.803  1.00  0.74           C  
ATOM    811  O   ASN A 108      13.760 -52.705 -29.319  1.00  0.72           O  
ATOM    812  CG  ASN A 108      15.980 -53.578 -33.057  1.00  0.70           C  
ATOM    813  ND2 ASN A 108      16.735 -52.926 -33.934  1.00  0.74           N  
ATOM    814  OD1 ASN A 108      15.604 -54.739 -33.237  1.00  0.73           O  
ATOM    815  N   ALA A 109      13.493 -50.734 -30.252  1.00  0.78           N  
ATOM    816  CA  ALA A 109      13.304 -50.056 -28.972  1.00  0.79           C  
ATOM    817  C   ALA A 109      12.197 -49.010 -29.063  1.00  0.77           C  
ATOM    818  CB  ALA A 109      14.609 -49.407 -28.516  1.00  0.76           C  
ATOM    819  O   ALA A 109      11.951 -48.449 -30.133  1.00  0.75           O  
ATOM    820  N   LYS A 110      11.368 -48.678 -27.943  1.00  0.71           N  
ATOM    821  CA  LYS A 110      10.183 -47.827 -27.898  1.00  0.71           C  
ATOM    822  C   LYS A 110      10.535 -46.377 -28.216  1.00  0.69           C  
ATOM    823  CB  LYS A 110       9.510 -47.915 -26.527  1.00  0.66           C  
ATOM    824  O   LYS A 110       9.660 -45.584 -28.570  1.00  0.66           O  
ATOM    825  CG  LYS A 110       8.724 -49.198 -26.305  1.00  0.62           C  
ATOM    826  CD  LYS A 110       7.235 -48.921 -26.140  1.00  0.61           C  
ATOM    827  CE  LYS A 110       6.454 -50.199 -25.864  1.00  0.60           C  
ATOM    828  NZ  LYS A 110       4.983 -49.948 -25.812  1.00  0.52           N  
ATOM    829  N   HIS A 111      11.839 -46.042 -28.137  1.00  0.67           N  
ATOM    830  CA  HIS A 111      12.278 -44.689 -28.457  1.00  0.68           C  
ATOM    831  C   HIS A 111      12.680 -44.573 -29.924  1.00  0.68           C  
ATOM    832  CB  HIS A 111      13.445 -44.277 -27.558  1.00  0.63           C  
ATOM    833  O   HIS A 111      13.099 -43.504 -30.374  1.00  0.66           O  
ATOM    834  CG  HIS A 111      14.660 -45.134 -27.721  1.00  0.60           C  
ATOM    835  CD2 HIS A 111      15.737 -45.004 -28.531  1.00  0.57           C  
ATOM    836  ND1 HIS A 111      14.858 -46.289 -26.996  1.00  0.57           N  
ATOM    837  CE1 HIS A 111      16.010 -46.833 -27.352  1.00  0.52           C  
ATOM    838  NE2 HIS A 111      16.563 -46.073 -28.282  1.00  0.50           N  
ATOM    839  N   GLU A 112      12.793 -45.634 -30.614  1.00  0.75           N  
ATOM    840  CA  GLU A 112      13.091 -45.599 -32.042  1.00  0.76           C  
ATOM    841  C   GLU A 112      11.868 -45.178 -32.851  1.00  0.76           C  
ATOM    842  CB  GLU A 112      13.595 -46.963 -32.521  1.00  0.73           C  
ATOM    843  O   GLU A 112      10.763 -45.674 -32.619  1.00  0.73           O  
ATOM    844  CG  GLU A 112      14.944 -47.359 -31.939  1.00  0.72           C  
ATOM    845  CD  GLU A 112      15.406 -48.739 -32.381  1.00  0.72           C  
ATOM    846  OE1 GLU A 112      14.565 -49.540 -32.847  1.00  0.77           O  
ATOM    847  OE2 GLU A 112      16.620 -49.020 -32.260  1.00  0.76           O  
ATOM    848  N   VAL A 113      12.064 -44.077 -33.735  1.00  0.78           N  
ATOM    849  CA  VAL A 113      11.015 -43.623 -34.642  1.00  0.80           C  
ATOM    850  C   VAL A 113      11.444 -43.859 -36.088  1.00  0.80           C  
ATOM    851  CB  VAL A 113      10.681 -42.131 -34.422  1.00  0.76           C  
ATOM    852  O   VAL A 113      12.640 -43.914 -36.386  1.00  0.79           O  
ATOM    853  CG1 VAL A 113      10.086 -41.910 -33.032  1.00  0.69           C  
ATOM    854  CG2 VAL A 113      11.928 -41.271 -34.616  1.00  0.68           C  
ATOM    855  N   ILE A 114      10.493 -44.018 -36.913  1.00  0.79           N  
ATOM    856  CA  ILE A 114      10.667 -44.134 -38.357  1.00  0.81           C  
ATOM    857  C   ILE A 114       9.932 -42.993 -39.058  1.00  0.79           C  
ATOM    858  CB  ILE A 114      10.162 -45.497 -38.880  1.00  0.76           C  
ATOM    859  O   ILE A 114       8.854 -42.580 -38.623  1.00  0.77           O  
ATOM    860  CG1 ILE A 114      10.860 -46.644 -38.139  1.00  0.67           C  
ATOM    861  CG2 ILE A 114      10.379 -45.610 -40.392  1.00  0.66           C  
ATOM    862  CD1 ILE A 114      10.409 -48.030 -38.579  1.00  0.66           C  
ATOM    863  N   ALA A 115      10.549 -42.388 -40.130  1.00  0.78           N  
ATOM    864  CA  ALA A 115       9.922 -41.325 -40.911  1.00  0.80           C  
ATOM    865  C   ALA A 115       8.899 -41.894 -41.890  1.00  0.79           C  
ATOM    866  CB  ALA A 115      10.980 -40.520 -41.660  1.00  0.76           C  
ATOM    867  O   ALA A 115       9.147 -42.918 -42.531  1.00  0.79           O  
ATOM    868  N   TYR A 116       7.774 -41.310 -41.897  1.00  0.81           N  
ATOM    869  CA  TYR A 116       6.768 -41.531 -42.930  1.00  0.83           C  
ATOM    870  C   TYR A 116       6.143 -40.214 -43.373  1.00  0.81           C  
ATOM    871  CB  TYR A 116       5.679 -42.482 -42.425  1.00  0.80           C  
ATOM    872  O   TYR A 116       5.476 -39.539 -42.585  1.00  0.77           O  
ATOM    873  CG  TYR A 116       4.665 -42.857 -43.479  1.00  0.76           C  
ATOM    874  CD1 TYR A 116       4.970 -43.792 -44.466  1.00  0.73           C  
ATOM    875  CD2 TYR A 116       3.400 -42.278 -43.490  1.00  0.75           C  
ATOM    876  CE1 TYR A 116       4.040 -44.140 -45.440  1.00  0.79           C  
ATOM    877  CE2 TYR A 116       2.462 -42.618 -44.459  1.00  0.77           C  
ATOM    878  OH  TYR A 116       1.865 -43.889 -46.390  1.00  0.70           O  
ATOM    879  CZ  TYR A 116       2.790 -43.549 -45.428  1.00  0.81           C  
ATOM    880  N   GLY A 117       6.430 -39.728 -44.576  1.00  0.80           N  
ATOM    881  CA  GLY A 117       6.148 -38.375 -45.027  1.00  0.79           C  
ATOM    882  C   GLY A 117       6.850 -37.312 -44.203  1.00  0.76           C  
ATOM    883  O   GLY A 117       8.075 -37.334 -44.067  1.00  0.70           O  
ATOM    884  N   ASN A 118       6.004 -36.269 -43.633  1.00  0.72           N  
ATOM    885  CA  ASN A 118       6.479 -35.179 -42.788  1.00  0.73           C  
ATOM    886  C   ASN A 118       6.380 -35.534 -41.307  1.00  0.71           C  
ATOM    887  CB  ASN A 118       5.699 -33.895 -43.079  1.00  0.68           C  
ATOM    888  O   ASN A 118       6.520 -34.665 -40.445  1.00  0.68           O  
ATOM    889  CG  ASN A 118       6.013 -33.318 -44.445  1.00  0.64           C  
ATOM    890  ND2 ASN A 118       5.094 -32.522 -44.979  1.00  0.66           N  
ATOM    891  OD1 ASN A 118       7.074 -33.585 -45.016  1.00  0.64           O  
ATOM    892  N   SER A 119       6.058 -36.797 -41.013  1.00  0.77           N  
ATOM    893  CA  SER A 119       5.824 -37.188 -39.627  1.00  0.78           C  
ATOM    894  C   SER A 119       6.715 -38.359 -39.226  1.00  0.78           C  
ATOM    895  CB  SER A 119       4.356 -37.559 -39.415  1.00  0.75           C  
ATOM    896  O   SER A 119       7.218 -39.087 -40.085  1.00  0.77           O  
ATOM    897  OG  SER A 119       3.517 -36.437 -39.633  1.00  0.72           O  
ATOM    898  N   ARG A 120       7.115 -38.497 -37.917  1.00  0.78           N  
ATOM    899  CA  ARG A 120       7.817 -39.631 -37.326  1.00  0.78           C  
ATOM    900  C   ARG A 120       6.861 -40.511 -36.527  1.00  0.78           C  
ATOM    901  CB  ARG A 120       8.958 -39.148 -36.427  1.00  0.76           C  
ATOM    902  O   ARG A 120       5.953 -40.007 -35.863  1.00  0.76           O  
ATOM    903  CG  ARG A 120      10.075 -38.439 -37.177  1.00  0.73           C  
ATOM    904  CD  ARG A 120      11.075 -37.798 -36.226  1.00  0.74           C  
ATOM    905  NE  ARG A 120      10.484 -36.682 -35.494  1.00  0.64           N  
ATOM    906  NH1 ARG A 120      12.311 -36.345 -34.120  1.00  0.59           N  
ATOM    907  NH2 ARG A 120      10.454 -35.016 -33.913  1.00  0.56           N  
ATOM    908  CZ  ARG A 120      11.084 -36.017 -34.511  1.00  0.72           C  
ATOM    909  N   PHE A 121       6.957 -41.808 -36.701  1.00  0.78           N  
ATOM    910  CA  PHE A 121       6.129 -42.793 -36.016  1.00  0.79           C  
ATOM    911  C   PHE A 121       6.977 -43.676 -35.108  1.00  0.78           C  
ATOM    912  CB  PHE A 121       5.371 -43.658 -37.028  1.00  0.76           C  
ATOM    913  O   PHE A 121       8.077 -44.087 -35.484  1.00  0.77           O  
ATOM    914  CG  PHE A 121       4.341 -42.900 -37.822  1.00  0.76           C  
ATOM    915  CD1 PHE A 121       3.007 -42.900 -37.436  1.00  0.74           C  
ATOM    916  CD2 PHE A 121       4.708 -42.188 -38.957  1.00  0.77           C  
ATOM    917  CE1 PHE A 121       2.052 -42.200 -38.169  1.00  0.81           C  
ATOM    918  CE2 PHE A 121       3.760 -41.486 -39.694  1.00  0.79           C  
ATOM    919  CZ  PHE A 121       2.432 -41.494 -39.299  1.00  0.81           C  
ATOM    920  N   ARG A 122       6.503 -43.883 -33.908  1.00  0.80           N  
ATOM    921  CA  ARG A 122       7.015 -44.924 -33.023  1.00  0.81           C  
ATOM    922  C   ARG A 122       6.085 -46.133 -33.004  1.00  0.81           C  
ATOM    923  CB  ARG A 122       7.197 -44.382 -31.604  1.00  0.78           C  
ATOM    924  O   ARG A 122       4.869 -45.989 -33.140  1.00  0.80           O  
ATOM    925  CG  ARG A 122       7.149 -45.451 -30.524  1.00  0.73           C  
ATOM    926  CD  ARG A 122       7.339 -44.859 -29.135  1.00  0.72           C  
ATOM    927  NE  ARG A 122       6.082 -44.811 -28.393  1.00  0.64           N  
ATOM    928  NH1 ARG A 122       6.962 -43.702 -26.567  1.00  0.54           N  
ATOM    929  NH2 ARG A 122       4.743 -44.274 -26.606  1.00  0.51           N  
ATOM    930  CZ  ARG A 122       5.932 -44.263 -27.191  1.00  0.68           C  
ATOM    931  N   TRP A 123       6.557 -47.373 -32.793  1.00  0.73           N  
ATOM    932  CA  TRP A 123       5.786 -48.591 -32.565  1.00  0.78           C  
ATOM    933  C   TRP A 123       5.379 -48.712 -31.100  1.00  0.73           C  
ATOM    934  CB  TRP A 123       6.590 -49.824 -32.988  1.00  0.69           C  
ATOM    935  O   TRP A 123       6.226 -48.639 -30.207  1.00  0.69           O  
ATOM    936  CG  TRP A 123       5.868 -51.122 -32.785  1.00  0.62           C  
ATOM    937  CD1 TRP A 123       6.132 -52.073 -31.839  1.00  0.57           C  
ATOM    938  CD2 TRP A 123       4.763 -51.613 -33.550  1.00  0.63           C  
ATOM    939  CE2 TRP A 123       4.407 -52.869 -33.012  1.00  0.66           C  
ATOM    940  CE3 TRP A 123       4.038 -51.111 -34.640  1.00  0.73           C  
ATOM    941  NE1 TRP A 123       5.257 -53.126 -31.970  1.00  0.74           N  
ATOM    942  CH2 TRP A 123       2.664 -53.118 -34.593  1.00  0.70           C  
ATOM    943  CZ2 TRP A 123       3.356 -53.632 -33.527  1.00  0.72           C  
ATOM    944  CZ3 TRP A 123       2.993 -51.872 -35.151  1.00  0.72           C  
ATOM    945  N   ASP A 124       4.130 -48.910 -30.707  1.00  0.79           N  
ATOM    946  CA  ASP A 124       3.639 -49.065 -29.341  1.00  0.80           C  
ATOM    947  C   ASP A 124       3.319 -50.526 -29.035  1.00  0.79           C  
ATOM    948  CB  ASP A 124       2.399 -48.196 -29.115  1.00  0.75           C  
ATOM    949  O   ASP A 124       2.991 -50.870 -27.897  1.00  0.76           O  
ATOM    950  CG  ASP A 124       2.217 -47.789 -27.663  1.00  0.69           C  
ATOM    951  OD1 ASP A 124       3.227 -47.568 -26.960  1.00  0.66           O  
ATOM    952  OD2 ASP A 124       1.053 -47.693 -27.217  1.00  0.72           O  
ATOM    953  N   GLY A 125       3.549 -51.408 -29.962  1.00  0.76           N  
ATOM    954  CA  GLY A 125       3.332 -52.835 -29.779  1.00  0.77           C  
ATOM    955  C   GLY A 125       4.594 -53.587 -29.403  1.00  0.76           C  
ATOM    956  O   GLY A 125       5.511 -53.014 -28.811  1.00  0.74           O  
ATOM    957  N   ASP A 126       4.532 -54.971 -29.461  1.00  0.75           N  
ATOM    958  CA  ASP A 126       5.633 -55.864 -29.112  1.00  0.79           C  
ATOM    959  C   ASP A 126       6.851 -55.603 -29.995  1.00  0.78           C  
ATOM    960  CB  ASP A 126       5.198 -57.325 -29.234  1.00  0.73           C  
ATOM    961  O   ASP A 126       6.726 -55.484 -31.216  1.00  0.77           O  
ATOM    962  CG  ASP A 126       4.154 -57.721 -28.204  1.00  0.67           C  
ATOM    963  OD1 ASP A 126       4.165 -57.171 -27.082  1.00  0.70           O  
ATOM    964  OD2 ASP A 126       3.315 -58.594 -28.517  1.00  0.79           O  
ATOM    965  N   LEU A 127       8.134 -55.493 -29.466  1.00  0.73           N  
ATOM    966  CA  LEU A 127       9.423 -55.300 -30.120  1.00  0.79           C  
ATOM    967  C   LEU A 127      10.220 -56.600 -30.144  1.00  0.74           C  
ATOM    968  CB  LEU A 127      10.227 -54.208 -29.409  1.00  0.69           C  
ATOM    969  O   LEU A 127      10.132 -57.405 -29.214  1.00  0.70           O  
ATOM    970  CG  LEU A 127       9.666 -52.788 -29.496  1.00  0.64           C  
ATOM    971  CD1 LEU A 127      10.363 -51.880 -28.489  1.00  0.62           C  
ATOM    972  CD2 LEU A 127       9.816 -52.240 -30.911  1.00  0.65           C  
ATOM    973  N   PRO A 128      10.937 -56.881 -31.399  1.00  0.79           N  
ATOM    974  CA  PRO A 128      11.160 -55.938 -32.497  1.00  0.84           C  
ATOM    975  C   PRO A 128       9.999 -55.900 -33.488  1.00  0.79           C  
ATOM    976  CB  PRO A 128      12.431 -56.468 -33.164  1.00  0.76           C  
ATOM    977  O   PRO A 128       9.354 -56.924 -33.727  1.00  0.74           O  
ATOM    978  CG  PRO A 128      12.428 -57.936 -32.880  1.00  0.71           C  
ATOM    979  CD  PRO A 128      11.736 -58.166 -31.567  1.00  0.72           C  
ATOM    980  N   LYS A 129       9.738 -54.777 -34.068  1.00  0.83           N  
ATOM    981  CA  LYS A 129       8.759 -54.654 -35.145  1.00  0.86           C  
ATOM    982  C   LYS A 129       9.445 -54.415 -36.486  1.00  0.84           C  
ATOM    983  CB  LYS A 129       7.776 -53.521 -34.849  1.00  0.82           C  
ATOM    984  O   LYS A 129      10.165 -53.428 -36.654  1.00  0.82           O  
ATOM    985  CG  LYS A 129       6.713 -53.328 -35.921  1.00  0.77           C  
ATOM    986  CD  LYS A 129       5.769 -54.521 -35.993  1.00  0.75           C  
ATOM    987  CE  LYS A 129       4.654 -54.293 -37.005  1.00  0.83           C  
ATOM    988  NZ  LYS A 129       3.648 -55.396 -36.979  1.00  0.78           N  
ATOM    989  N   VAL A 130       9.304 -55.320 -37.427  1.00  0.82           N  
ATOM    990  CA  VAL A 130       9.794 -55.153 -38.791  1.00  0.86           C  
ATOM    991  C   VAL A 130       8.719 -54.489 -39.649  1.00  0.82           C  
ATOM    992  CB  VAL A 130      10.213 -56.504 -39.413  1.00  0.79           C  
ATOM    993  O   VAL A 130       7.555 -54.898 -39.623  1.00  0.78           O  
ATOM    994  CG1 VAL A 130      10.756 -56.303 -40.827  1.00  0.69           C  
ATOM    995  CG2 VAL A 130      11.251 -57.197 -38.532  1.00  0.68           C  
ATOM    996  N   VAL A 131       9.015 -53.347 -40.379  1.00  0.76           N  
ATOM    997  CA  VAL A 131       8.056 -52.729 -41.288  1.00  0.81           C  
ATOM    998  C   VAL A 131       7.691 -53.710 -42.399  1.00  0.80           C  
ATOM    999  CB  VAL A 131       8.612 -51.420 -41.894  1.00  0.74           C  
ATOM   1000  O   VAL A 131       8.561 -54.169 -43.143  1.00  0.79           O  
ATOM   1001  CG1 VAL A 131       7.637 -50.844 -42.919  1.00  0.67           C  
ATOM   1002  CG2 VAL A 131       8.897 -50.402 -40.792  1.00  0.66           C  
ATOM   1003  N   PRO A 132       6.338 -54.171 -42.511  1.00  0.84           N  
ATOM   1004  CA  PRO A 132       5.959 -55.067 -43.606  1.00  0.86           C  
ATOM   1005  C   PRO A 132       6.085 -54.409 -44.978  1.00  0.86           C  
ATOM   1006  CB  PRO A 132       4.499 -55.407 -43.296  1.00  0.82           C  
ATOM   1007  O   PRO A 132       6.049 -53.180 -45.083  1.00  0.85           O  
ATOM   1008  CG  PRO A 132       4.240 -54.790 -41.959  1.00  0.77           C  
ATOM   1009  CD  PRO A 132       5.361 -53.841 -41.646  1.00  0.79           C  
ATOM   1010  N   PRO A 133       6.209 -55.267 -46.065  1.00  0.75           N  
ATOM   1011  CA  PRO A 133       6.172 -54.716 -47.421  1.00  0.79           C  
ATOM   1012  C   PRO A 133       4.816 -54.111 -47.776  1.00  0.73           C  
ATOM   1013  CB  PRO A 133       6.476 -55.929 -48.303  1.00  0.69           C  
ATOM   1014  O   PRO A 133       3.775 -54.653 -47.394  1.00  0.68           O  
ATOM   1015  CG  PRO A 133       6.485 -57.092 -47.364  1.00  0.65           C  
ATOM   1016  CD  PRO A 133       6.381 -56.571 -45.959  1.00  0.66           C  
ATOM   1017  N   ASN A 134       4.797 -53.045 -48.467  1.00  0.76           N  
ATOM   1018  CA  ASN A 134       3.607 -52.331 -48.918  1.00  0.79           C  
ATOM   1019  C   ASN A 134       2.707 -51.946 -47.748  1.00  0.73           C  
ATOM   1020  CB  ASN A 134       2.829 -53.172 -49.933  1.00  0.69           C  
ATOM   1021  O   ASN A 134       1.481 -52.019 -47.851  1.00  0.69           O  
ATOM   1022  CG  ASN A 134       3.659 -53.539 -51.146  1.00  0.62           C  
ATOM   1023  ND2 ASN A 134       3.473 -54.755 -51.647  1.00  0.70           N  
ATOM   1024  OD1 ASN A 134       4.463 -52.737 -51.630  1.00  0.65           O  
ATOM   1025  N   SER A 135       3.243 -51.665 -46.531  1.00  0.80           N  
ATOM   1026  CA  SER A 135       2.439 -51.249 -45.386  1.00  0.80           C  
ATOM   1027  C   SER A 135       2.634 -49.767 -45.084  1.00  0.77           C  
ATOM   1028  CB  SER A 135       2.793 -52.079 -44.152  1.00  0.76           C  
ATOM   1029  O   SER A 135       3.603 -49.157 -45.541  1.00  0.72           O  
ATOM   1030  OG  SER A 135       4.133 -51.844 -43.754  1.00  0.72           O  
ATOM   1031  N   GLU A 136       1.696 -48.990 -44.604  1.00  0.81           N  
ATOM   1032  CA  GLU A 136       1.692 -47.637 -44.057  1.00  0.83           C  
ATOM   1033  C   GLU A 136       1.630 -47.657 -42.533  1.00  0.80           C  
ATOM   1034  CB  GLU A 136       0.518 -46.832 -44.621  1.00  0.77           C  
ATOM   1035  O   GLU A 136       1.178 -48.638 -41.938  1.00  0.76           O  
ATOM   1036  CG  GLU A 136       0.590 -46.612 -46.125  1.00  0.70           C  
ATOM   1037  CD  GLU A 136      -0.540 -45.745 -46.659  1.00  0.68           C  
ATOM   1038  OE1 GLU A 136      -1.449 -45.384 -45.877  1.00  0.76           O  
ATOM   1039  OE2 GLU A 136      -0.515 -45.424 -47.868  1.00  0.76           O  
ATOM   1040  N   PRO A 137       2.287 -46.769 -41.827  1.00  0.74           N  
ATOM   1041  CA  PRO A 137       2.063 -46.721 -40.380  1.00  0.77           C  
ATOM   1042  C   PRO A 137       0.590 -46.550 -40.017  1.00  0.71           C  
ATOM   1043  CB  PRO A 137       2.880 -45.505 -39.936  1.00  0.69           C  
ATOM   1044  O   PRO A 137       0.003 -45.498 -40.282  1.00  0.65           O  
ATOM   1045  CG  PRO A 137       2.976 -44.645 -41.155  1.00  0.66           C  
ATOM   1046  CD  PRO A 137       2.835 -45.518 -42.368  1.00  0.66           C  
ATOM   1047  N   VAL A 138      -0.103 -47.627 -39.636  1.00  0.69           N  
ATOM   1048  CA  VAL A 138      -1.502 -47.607 -39.222  1.00  0.70           C  
ATOM   1049  C   VAL A 138      -1.593 -47.384 -37.714  1.00  0.68           C  
ATOM   1050  CB  VAL A 138      -2.228 -48.914 -39.612  1.00  0.64           C  
ATOM   1051  O   VAL A 138      -0.921 -48.067 -36.938  1.00  0.65           O  
ATOM   1052  CG1 VAL A 138      -3.720 -48.817 -39.299  1.00  0.57           C  
ATOM   1053  CG2 VAL A 138      -2.009 -49.225 -41.092  1.00  0.57           C  
ATOM   1054  N   ILE A 139      -2.422 -46.508 -37.205  1.00  0.61           N  
ATOM   1055  CA  ILE A 139      -2.893 -46.294 -35.841  1.00  0.65           C  
ATOM   1056  C   ILE A 139      -3.916 -47.366 -35.474  1.00  0.64           C  
ATOM   1057  CB  ILE A 139      -3.505 -44.886 -35.668  1.00  0.53           C  
ATOM   1058  O   ILE A 139      -4.725 -47.773 -36.311  1.00  0.61           O  
ATOM   1059  CG1 ILE A 139      -2.496 -43.810 -36.085  1.00  0.44           C  
ATOM   1060  CG2 ILE A 139      -3.969 -44.672 -34.224  1.00  0.42           C  
ATOM   1061  CD1 ILE A 139      -3.074 -42.401 -36.122  1.00  0.44           C  
ATOM   1062  N   PRO A 140      -3.692 -48.042 -34.185  1.00  0.67           N  
ATOM   1063  CA  PRO A 140      -3.064 -47.410 -33.022  1.00  0.69           C  
ATOM   1064  C   PRO A 140      -1.616 -47.848 -32.822  1.00  0.68           C  
ATOM   1065  CB  PRO A 140      -3.941 -47.871 -31.855  1.00  0.61           C  
ATOM   1066  O   PRO A 140      -0.929 -47.336 -31.934  1.00  0.65           O  
ATOM   1067  CG  PRO A 140      -4.488 -49.193 -32.287  1.00  0.56           C  
ATOM   1068  CD  PRO A 140      -4.630 -49.184 -33.782  1.00  0.57           C  
ATOM   1069  N   ASP A 141      -1.132 -48.786 -33.518  1.00  0.74           N  
ATOM   1070  CA  ASP A 141       0.112 -49.442 -33.129  1.00  0.76           C  
ATOM   1071  C   ASP A 141       1.321 -48.580 -33.483  1.00  0.74           C  
ATOM   1072  CB  ASP A 141       0.229 -50.813 -33.798  1.00  0.70           C  
ATOM   1073  O   ASP A 141       2.294 -48.524 -32.727  1.00  0.71           O  
ATOM   1074  CG  ASP A 141      -0.854 -51.782 -33.359  1.00  0.65           C  
ATOM   1075  OD1 ASP A 141      -1.333 -51.680 -32.208  1.00  0.66           O  
ATOM   1076  OD2 ASP A 141      -1.230 -52.657 -34.168  1.00  0.73           O  
ATOM   1077  N   TRP A 142       1.362 -47.791 -34.546  1.00  0.71           N  
ATOM   1078  CA  TRP A 142       2.313 -46.764 -34.960  1.00  0.74           C  
ATOM   1079  C   TRP A 142       1.855 -45.383 -34.504  1.00  0.66           C  
ATOM   1080  CB  TRP A 142       2.494 -46.780 -36.480  1.00  0.62           C  
ATOM   1081  O   TRP A 142       0.915 -44.816 -35.068  1.00  0.57           O  
ATOM   1082  CG  TRP A 142       3.229 -47.982 -36.993  1.00  0.55           C  
ATOM   1083  CD1 TRP A 142       2.682 -49.123 -37.512  1.00  0.53           C  
ATOM   1084  CD2 TRP A 142       4.648 -48.164 -37.032  1.00  0.61           C  
ATOM   1085  CE2 TRP A 142       4.890 -49.440 -37.587  1.00  0.68           C  
ATOM   1086  CE3 TRP A 142       5.738 -47.371 -36.651  1.00  0.74           C  
ATOM   1087  NE1 TRP A 142       3.676 -50.003 -37.871  1.00  0.75           N  
ATOM   1088  CH2 TRP A 142       7.230 -49.145 -37.390  1.00  0.71           C  
ATOM   1089  CZ2 TRP A 142       6.181 -49.941 -37.771  1.00  0.72           C  
ATOM   1090  CZ3 TRP A 142       7.022 -47.871 -36.835  1.00  0.72           C  
ATOM   1091  N   VAL A 143       2.431 -44.965 -33.410  1.00  0.77           N  
ATOM   1092  CA  VAL A 143       2.118 -43.655 -32.848  1.00  0.77           C  
ATOM   1093  C   VAL A 143       2.897 -42.574 -33.593  1.00  0.77           C  
ATOM   1094  CB  VAL A 143       2.435 -43.595 -31.337  1.00  0.74           C  
ATOM   1095  O   VAL A 143       4.126 -42.631 -33.676  1.00  0.74           O  
ATOM   1096  CG1 VAL A 143       2.108 -42.215 -30.771  1.00  0.69           C  
ATOM   1097  CG2 VAL A 143       1.664 -44.680 -30.587  1.00  0.68           C  
ATOM   1098  N   ASN A 144       2.300 -41.537 -34.233  1.00  0.75           N  
ATOM   1099  CA  ASN A 144       2.922 -40.327 -34.759  1.00  0.75           C  
ATOM   1100  C   ASN A 144       3.568 -39.501 -33.651  1.00  0.74           C  
ATOM   1101  CB  ASN A 144       1.896 -39.484 -35.520  1.00  0.72           C  
ATOM   1102  O   ASN A 144       2.871 -38.934 -32.807  1.00  0.72           O  
ATOM   1103  CG  ASN A 144       2.526 -38.311 -36.245  1.00  0.69           C  
ATOM   1104  ND2 ASN A 144       1.816 -37.771 -37.229  1.00  0.70           N  
ATOM   1105  OD1 ASN A 144       3.642 -37.894 -35.924  1.00  0.71           O  
ATOM   1106  N   VAL A 145       4.943 -39.551 -33.490  1.00  0.67           N  
ATOM   1107  CA  VAL A 145       5.640 -38.878 -32.399  1.00  0.66           C  
ATOM   1108  C   VAL A 145       5.738 -37.383 -32.692  1.00  0.65           C  
ATOM   1109  CB  VAL A 145       7.050 -39.471 -32.176  1.00  0.64           C  
ATOM   1110  O   VAL A 145       5.995 -36.583 -31.789  1.00  0.63           O  
ATOM   1111  CG1 VAL A 145       6.983 -40.691 -31.259  1.00  0.58           C  
ATOM   1112  CG2 VAL A 145       7.692 -39.837 -33.512  1.00  0.59           C  
ATOM   1113  N   ASP A 146       5.694 -37.013 -34.102  1.00  0.65           N  
ATOM   1114  CA  ASP A 146       5.659 -35.605 -34.483  1.00  0.64           C  
ATOM   1115  C   ASP A 146       4.260 -35.022 -34.302  1.00  0.64           C  
ATOM   1116  CB  ASP A 146       6.120 -35.428 -35.931  1.00  0.61           C  
ATOM   1117  O   ASP A 146       4.104 -33.813 -34.114  1.00  0.61           O  
ATOM   1118  CG  ASP A 146       7.575 -35.808 -36.141  1.00  0.58           C  
ATOM   1119  OD1 ASP A 146       8.393 -35.627 -35.213  1.00  0.59           O  
ATOM   1120  OD2 ASP A 146       7.908 -36.289 -37.245  1.00  0.62           O  
ATOM   1121  N   ALA A 147       3.306 -35.997 -34.346  1.00  0.54           N  
ATOM   1122  CA  ALA A 147       1.968 -35.662 -33.866  1.00  0.53           C  
ATOM   1123  C   ALA A 147       1.901 -35.720 -32.343  1.00  0.54           C  
ATOM   1124  CB  ALA A 147       0.933 -36.604 -34.477  1.00  0.50           C  
ATOM   1125  O   ALA A 147       1.269 -36.615 -31.776  1.00  0.51           O  
ATOM   1126  N   ASN A 148       3.080 -35.527 -31.744  1.00  0.45           N  
ATOM   1127  CA  ASN A 148       2.773 -35.335 -30.330  1.00  0.45           C  
ATOM   1128  C   ASN A 148       1.989 -34.047 -30.097  1.00  0.45           C  
ATOM   1129  CB  ASN A 148       4.056 -35.333 -29.498  1.00  0.42           C  
ATOM   1130  O   ASN A 148       2.559 -32.954 -30.123  1.00  0.44           O  
ATOM   1131  CG  ASN A 148       3.856 -35.922 -28.115  1.00  0.40           C  
ATOM   1132  ND2 ASN A 148       4.948 -36.341 -27.485  1.00  0.36           N  
ATOM   1133  OD1 ASN A 148       2.730 -36.000 -27.617  1.00  0.43           O  
ATOM   1134  N   PRO A 149       0.647 -33.827 -30.572  1.00  0.44           N  
ATOM   1135  CA  PRO A 149      -0.302 -32.812 -30.110  1.00  0.43           C  
ATOM   1136  C   PRO A 149      -0.055 -32.388 -28.664  1.00  0.44           C  
ATOM   1137  CB  PRO A 149      -1.658 -33.507 -30.251  1.00  0.41           C  
ATOM   1138  O   PRO A 149      -0.382 -31.261 -28.282  1.00  0.42           O  
ATOM   1139  CG  PRO A 149      -1.328 -34.916 -30.626  1.00  0.38           C  
ATOM   1140  CD  PRO A 149       0.153 -35.015 -30.851  1.00  0.41           C  
ATOM   1141  N   ALA A 150       0.690 -33.080 -27.746  1.00  0.49           N  
ATOM   1142  CA  ALA A 150       0.672 -32.682 -26.340  1.00  0.49           C  
ATOM   1143  C   ALA A 150       1.489 -31.413 -26.119  1.00  0.48           C  
ATOM   1144  CB  ALA A 150       1.202 -33.812 -25.461  1.00  0.45           C  
ATOM   1145  O   ALA A 150       0.992 -30.438 -25.549  1.00  0.46           O  
ATOM   1146  N   LEU A 151       2.627 -31.095 -26.740  1.00  0.50           N  
ATOM   1147  CA  LEU A 151       3.265 -29.844 -26.344  1.00  0.52           C  
ATOM   1148  C   LEU A 151       2.693 -28.669 -27.132  1.00  0.50           C  
ATOM   1149  CB  LEU A 151       4.779 -29.925 -26.554  1.00  0.49           C  
ATOM   1150  O   LEU A 151       2.433 -27.605 -26.566  1.00  0.50           O  
ATOM   1151  CG  LEU A 151       5.579 -30.627 -25.455  1.00  0.48           C  
ATOM   1152  CD1 LEU A 151       6.940 -31.065 -25.987  1.00  0.44           C  
ATOM   1153  CD2 LEU A 151       5.741 -29.714 -24.245  1.00  0.45           C  
ATOM   1154  N   SER A 152       2.528 -28.773 -28.473  1.00  0.48           N  
ATOM   1155  CA  SER A 152       1.808 -27.724 -29.189  1.00  0.49           C  
ATOM   1156  C   SER A 152       0.397 -27.549 -28.639  1.00  0.48           C  
ATOM   1157  CB  SER A 152       1.746 -28.040 -30.684  1.00  0.47           C  
ATOM   1158  O   SER A 152      -0.097 -26.424 -28.530  1.00  0.47           O  
ATOM   1159  OG  SER A 152       0.890 -29.142 -30.930  1.00  0.45           O  
ATOM   1160  N   GLU A 153      -0.222 -28.761 -28.254  1.00  0.49           N  
ATOM   1161  CA  GLU A 153      -1.524 -28.697 -27.597  1.00  0.50           C  
ATOM   1162  C   GLU A 153      -1.401 -28.139 -26.182  1.00  0.49           C  
ATOM   1163  CB  GLU A 153      -2.177 -30.081 -27.562  1.00  0.48           C  
ATOM   1164  O   GLU A 153      -2.261 -27.379 -25.732  1.00  0.49           O  
ATOM   1165  CG  GLU A 153      -2.578 -30.607 -28.932  1.00  0.47           C  
ATOM   1166  CD  GLU A 153      -3.840 -29.958 -29.478  1.00  0.50           C  
ATOM   1167  OE1 GLU A 153      -4.788 -29.722 -28.695  1.00  0.51           O  
ATOM   1168  OE2 GLU A 153      -3.882 -29.685 -30.698  1.00  0.47           O  
ATOM   1169  N   LEU A 154      -0.314 -28.654 -25.390  1.00  0.58           N  
ATOM   1170  CA  LEU A 154      -0.142 -28.063 -24.067  1.00  0.57           C  
ATOM   1171  C   LEU A 154      -0.026 -26.545 -24.161  1.00  0.58           C  
ATOM   1172  CB  LEU A 154       1.099 -28.639 -23.380  1.00  0.56           C  
ATOM   1173  O   LEU A 154      -0.470 -25.828 -23.262  1.00  0.56           O  
ATOM   1174  CG  LEU A 154       0.971 -30.061 -22.832  1.00  0.54           C  
ATOM   1175  CD1 LEU A 154       2.337 -30.589 -22.405  1.00  0.50           C  
ATOM   1176  CD2 LEU A 154      -0.011 -30.099 -21.665  1.00  0.51           C  
ATOM   1177  N   ALA A 155       0.616 -26.053 -25.245  1.00  0.60           N  
ATOM   1178  CA  ALA A 155       0.772 -24.618 -25.467  1.00  0.60           C  
ATOM   1179  C   ALA A 155      -0.516 -24.003 -26.007  1.00  0.60           C  
ATOM   1180  CB  ALA A 155       1.929 -24.350 -26.426  1.00  0.58           C  
ATOM   1181  O   ALA A 155      -0.690 -22.783 -25.974  1.00  0.59           O  
ATOM   1182  N   LYS A 156      -1.425 -24.802 -26.524  1.00  0.54           N  
ATOM   1183  CA  LYS A 156      -2.692 -24.289 -27.037  1.00  0.54           C  
ATOM   1184  C   LYS A 156      -3.722 -24.152 -25.919  1.00  0.54           C  
ATOM   1185  CB  LYS A 156      -3.234 -25.200 -28.139  1.00  0.52           C  
ATOM   1186  O   LYS A 156      -3.496 -24.614 -24.799  1.00  0.53           O  
ATOM   1187  CG  LYS A 156      -2.381 -25.223 -29.398  1.00  0.49           C  
ATOM   1188  CD  LYS A 156      -2.940 -26.188 -30.435  1.00  0.50           C  
ATOM   1189  CE  LYS A 156      -2.016 -26.315 -31.639  1.00  0.48           C  
ATOM   1190  NZ  LYS A 156      -2.467 -27.390 -32.573  1.00  0.44           N  
ATOM   1191  N   SER A 157      -4.844 -23.487 -26.100  1.00  0.56           N  
ATOM   1192  CA  SER A 157      -5.955 -23.219 -25.193  1.00  0.55           C  
ATOM   1193  C   SER A 157      -6.521 -24.512 -24.615  1.00  0.56           C  
ATOM   1194  CB  SER A 157      -7.061 -22.447 -25.914  1.00  0.53           C  
ATOM   1195  O   SER A 157      -7.218 -24.491 -23.599  1.00  0.54           O  
ATOM   1196  OG  SER A 157      -7.521 -23.165 -27.046  1.00  0.51           O  
ATOM   1197  N   VAL A 158      -6.155 -25.814 -25.200  1.00  0.52           N  
ATOM   1198  CA  VAL A 158      -6.594 -27.100 -24.669  1.00  0.52           C  
ATOM   1199  C   VAL A 158      -5.517 -27.675 -23.752  1.00  0.52           C  
ATOM   1200  CB  VAL A 158      -6.921 -28.100 -25.800  1.00  0.50           C  
ATOM   1201  O   VAL A 158      -5.723 -28.711 -23.115  1.00  0.51           O  
ATOM   1202  CG1 VAL A 158      -8.187 -27.678 -26.545  1.00  0.44           C  
ATOM   1203  CG2 VAL A 158      -5.743 -28.217 -26.765  1.00  0.45           C  
ATOM   1204  N   GLY A 159      -4.297 -27.168 -23.738  1.00  0.57           N  
ATOM   1205  CA  GLY A 159      -3.178 -27.808 -23.065  1.00  0.57           C  
ATOM   1206  C   GLY A 159      -3.490 -28.204 -21.634  1.00  0.58           C  
ATOM   1207  O   GLY A 159      -3.201 -29.329 -21.219  1.00  0.57           O  
ATOM   1208  N   SER A 160      -4.110 -27.251 -20.832  1.00  0.57           N  
ATOM   1209  CA  SER A 160      -4.407 -27.538 -19.433  1.00  0.58           C  
ATOM   1210  C   SER A 160      -5.255 -28.798 -19.295  1.00  0.57           C  
ATOM   1211  CB  SER A 160      -5.125 -26.355 -18.783  1.00  0.55           C  
ATOM   1212  O   SER A 160      -5.074 -29.575 -18.356  1.00  0.57           O  
ATOM   1213  OG  SER A 160      -6.356 -26.094 -19.435  1.00  0.53           O  
ATOM   1214  N   SER A 161      -6.287 -28.972 -20.133  1.00  0.55           N  
ATOM   1215  CA  SER A 161      -7.041 -30.218 -20.050  1.00  0.55           C  
ATOM   1216  C   SER A 161      -6.144 -31.425 -20.302  1.00  0.55           C  
ATOM   1217  CB  SER A 161      -8.197 -30.213 -21.051  1.00  0.54           C  
ATOM   1218  O   SER A 161      -6.401 -32.514 -19.785  1.00  0.55           O  
ATOM   1219  OG  SER A 161      -7.713 -30.092 -22.377  1.00  0.54           O  
ATOM   1220  N   LEU A 162      -5.134 -31.255 -21.169  1.00  0.53           N  
ATOM   1221  CA  LEU A 162      -4.291 -32.397 -21.505  1.00  0.53           C  
ATOM   1222  C   LEU A 162      -3.404 -32.783 -20.326  1.00  0.53           C  
ATOM   1223  CB  LEU A 162      -3.426 -32.084 -22.728  1.00  0.51           C  
ATOM   1224  O   LEU A 162      -2.927 -33.918 -20.248  1.00  0.52           O  
ATOM   1225  CG  LEU A 162      -4.165 -31.915 -24.057  1.00  0.50           C  
ATOM   1226  CD1 LEU A 162      -3.210 -31.416 -25.135  1.00  0.48           C  
ATOM   1227  CD2 LEU A 162      -4.815 -33.229 -24.478  1.00  0.49           C  
ATOM   1228  N   VAL A 163      -3.169 -31.829 -19.356  1.00  0.55           N  
ATOM   1229  CA  VAL A 163      -2.476 -32.207 -18.128  1.00  0.57           C  
ATOM   1230  C   VAL A 163      -3.494 -32.484 -17.025  1.00  0.55           C  
ATOM   1231  CB  VAL A 163      -1.484 -31.112 -17.676  1.00  0.53           C  
ATOM   1232  O   VAL A 163      -3.134 -32.584 -15.849  1.00  0.56           O  
ATOM   1233  CG1 VAL A 163      -0.215 -31.149 -18.525  1.00  0.48           C  
ATOM   1234  CG2 VAL A 163      -2.141 -29.735 -17.750  1.00  0.49           C  
ATOM   1235  N   GLY A 164      -4.810 -32.879 -17.371  1.00  0.53           N  
ATOM   1236  CA  GLY A 164      -5.851 -33.228 -16.417  1.00  0.53           C  
ATOM   1237  C   GLY A 164      -6.418 -32.025 -15.686  1.00  0.54           C  
ATOM   1238  O   GLY A 164      -7.146 -32.175 -14.703  1.00  0.52           O  
ATOM   1239  N   TYR A 165      -6.008 -30.924 -16.001  1.00  0.56           N  
ATOM   1240  CA  TYR A 165      -6.608 -29.775 -15.332  1.00  0.57           C  
ATOM   1241  C   TYR A 165      -7.980 -29.459 -15.916  1.00  0.56           C  
ATOM   1242  CB  TYR A 165      -5.697 -28.549 -15.446  1.00  0.52           C  
ATOM   1243  O   TYR A 165      -8.120 -29.287 -17.130  1.00  0.54           O  
ATOM   1244  CG  TYR A 165      -6.245 -27.320 -14.763  1.00  0.50           C  
ATOM   1245  CD1 TYR A 165      -6.107 -27.143 -13.388  1.00  0.45           C  
ATOM   1246  CD2 TYR A 165      -6.903 -26.334 -15.491  1.00  0.47           C  
ATOM   1247  CE1 TYR A 165      -6.612 -26.012 -12.754  1.00  0.45           C  
ATOM   1248  CE2 TYR A 165      -7.413 -25.199 -14.867  1.00  0.49           C  
ATOM   1249  OH  TYR A 165      -7.764 -23.927 -12.879  1.00  0.40           O  
ATOM   1250  CZ  TYR A 165      -7.262 -25.048 -13.501  1.00  0.42           C  
ATOM   1251  N   LYS A 166      -9.016 -29.581 -15.208  1.00  0.42           N  
ATOM   1252  CA  LYS A 166     -10.409 -29.197 -15.413  1.00  0.42           C  
ATOM   1253  C   LYS A 166     -10.705 -27.841 -14.778  1.00  0.42           C  
ATOM   1254  CB  LYS A 166     -11.349 -30.259 -14.841  1.00  0.40           C  
ATOM   1255  O   LYS A 166     -10.568 -27.675 -13.564  1.00  0.41           O  
ATOM   1256  CG  LYS A 166     -11.385 -31.551 -15.644  1.00  0.39           C  
ATOM   1257  CD  LYS A 166     -12.410 -32.529 -15.085  1.00  0.43           C  
ATOM   1258  CE  LYS A 166     -12.404 -33.845 -15.850  1.00  0.36           C  
ATOM   1259  NZ  LYS A 166     -13.384 -34.820 -15.285  1.00  0.36           N  
ATOM   1260  N   PRO A 167     -10.749 -26.781 -15.659  1.00  0.42           N  
ATOM   1261  CA  PRO A 167     -11.150 -25.491 -15.093  1.00  0.43           C  
ATOM   1262  C   PRO A 167     -12.404 -25.591 -14.227  1.00  0.43           C  
ATOM   1263  CB  PRO A 167     -11.409 -24.628 -16.330  1.00  0.40           C  
ATOM   1264  O   PRO A 167     -13.318 -26.357 -14.544  1.00  0.43           O  
ATOM   1265  CG  PRO A 167     -11.587 -25.605 -17.447  1.00  0.40           C  
ATOM   1266  CD  PRO A 167     -11.028 -26.930 -17.015  1.00  0.45           C  
ATOM   1267  N   THR A 168     -12.321 -25.251 -13.004  1.00  0.37           N  
ATOM   1268  CA  THR A 168     -13.476 -24.918 -12.178  1.00  0.37           C  
ATOM   1269  C   THR A 168     -13.981 -23.513 -12.495  1.00  0.37           C  
ATOM   1270  CB  THR A 168     -13.138 -25.019 -10.679  1.00  0.35           C  
ATOM   1271  O   THR A 168     -13.252 -22.534 -12.330  1.00  0.36           O  
ATOM   1272  CG2 THR A 168     -13.111 -26.472 -10.218  1.00  0.32           C  
ATOM   1273  OG1 THR A 168     -11.853 -24.430 -10.444  1.00  0.32           O  
ATOM   1274  N   GLY A 169     -14.536 -23.312 -13.884  1.00  0.33           N  
ATOM   1275  CA  GLY A 169     -15.309 -22.149 -14.288  1.00  0.33           C  
ATOM   1276  C   GLY A 169     -15.018 -21.703 -15.709  1.00  0.32           C  
ATOM   1277  O   GLY A 169     -14.182 -22.297 -16.392  1.00  0.32           O  
ATOM   1278  N   THR A 170     -15.961 -21.092 -16.584  1.00  0.35           N  
ATOM   1279  CA  THR A 170     -16.029 -20.583 -17.949  1.00  0.35           C  
ATOM   1280  C   THR A 170     -14.889 -19.604 -18.219  1.00  0.35           C  
ATOM   1281  CB  THR A 170     -17.378 -19.891 -18.220  1.00  0.31           C  
ATOM   1282  O   THR A 170     -14.860 -18.951 -19.264  1.00  0.33           O  
ATOM   1283  CG2 THR A 170     -18.509 -20.910 -18.317  1.00  0.29           C  
ATOM   1284  OG1 THR A 170     -17.663 -18.977 -17.154  1.00  0.30           O  
ATOM   1285  N   THR A 171     -13.898 -19.468 -17.287  1.00  0.39           N  
ATOM   1286  CA  THR A 171     -12.869 -18.456 -17.501  1.00  0.41           C  
ATOM   1287  C   THR A 171     -11.787 -18.975 -18.443  1.00  0.39           C  
ATOM   1288  CB  THR A 171     -12.229 -18.020 -16.170  1.00  0.36           C  
ATOM   1289  O   THR A 171     -11.374 -20.133 -18.345  1.00  0.39           O  
ATOM   1290  CG2 THR A 171     -13.187 -17.158 -15.355  1.00  0.33           C  
ATOM   1291  OG1 THR A 171     -11.885 -19.184 -15.408  1.00  0.32           O  
ATOM   1292  N   THR A 172     -11.748 -18.457 -19.655  1.00  0.40           N  
ATOM   1293  CA  THR A 172     -10.901 -18.489 -20.842  1.00  0.41           C  
ATOM   1294  C   THR A 172      -9.430 -18.348 -20.460  1.00  0.40           C  
ATOM   1295  CB  THR A 172     -11.286 -17.375 -21.833  1.00  0.36           C  
ATOM   1296  O   THR A 172      -8.661 -17.691 -21.165  1.00  0.38           O  
ATOM   1297  CG2 THR A 172     -12.561 -17.730 -22.591  1.00  0.33           C  
ATOM   1298  OG1 THR A 172     -11.495 -16.154 -21.113  1.00  0.30           O  
ATOM   1299  N   THR A 173      -9.014 -18.556 -19.068  1.00  0.44           N  
ATOM   1300  CA  THR A 173      -7.563 -18.683 -18.983  1.00  0.45           C  
ATOM   1301  C   THR A 173      -7.052 -19.727 -19.971  1.00  0.44           C  
ATOM   1302  CB  THR A 173      -7.118 -19.060 -17.557  1.00  0.41           C  
ATOM   1303  O   THR A 173      -7.675 -20.776 -20.151  1.00  0.43           O  
ATOM   1304  CG2 THR A 173      -7.154 -17.849 -16.631  1.00  0.38           C  
ATOM   1305  OG1 THR A 173      -7.995 -20.069 -17.041  1.00  0.36           O  
ATOM   1306  N   THR A 174      -6.724 -19.223 -21.226  1.00  0.46           N  
ATOM   1307  CA  THR A 174      -6.120 -19.966 -22.326  1.00  0.45           C  
ATOM   1308  C   THR A 174      -5.645 -21.338 -21.856  1.00  0.46           C  
ATOM   1309  CB  THR A 174      -4.937 -19.193 -22.938  1.00  0.42           C  
ATOM   1310  O   THR A 174      -4.997 -21.453 -20.813  1.00  0.44           O  
ATOM   1311  CG2 THR A 174      -5.423 -18.000 -23.755  1.00  0.39           C  
ATOM   1312  OG1 THR A 174      -4.085 -18.722 -21.886  1.00  0.37           O  
ATOM   1313  N   GLY A 175      -6.618 -22.222 -21.668  1.00  0.49           N  
ATOM   1314  CA  GLY A 175      -6.435 -23.664 -21.627  1.00  0.47           C  
ATOM   1315  C   GLY A 175      -4.982 -24.084 -21.738  1.00  0.49           C  
ATOM   1316  O   GLY A 175      -4.673 -25.278 -21.729  1.00  0.48           O  
ATOM   1317  N   THR A 176      -4.001 -23.131 -21.728  1.00  0.55           N  
ATOM   1318  CA  THR A 176      -2.606 -23.557 -21.734  1.00  0.55           C  
ATOM   1319  C   THR A 176      -2.138 -23.896 -20.322  1.00  0.56           C  
ATOM   1320  CB  THR A 176      -1.693 -22.472 -22.334  1.00  0.52           C  
ATOM   1321  O   THR A 176      -2.694 -23.398 -19.341  1.00  0.55           O  
ATOM   1322  CG2 THR A 176      -2.168 -22.060 -23.723  1.00  0.48           C  
ATOM   1323  OG1 THR A 176      -1.702 -21.322 -21.478  1.00  0.51           O  
ATOM   1324  N   VAL A 177      -1.421 -24.928 -20.084  1.00  0.58           N  
ATOM   1325  CA  VAL A 177      -0.763 -25.224 -18.815  1.00  0.57           C  
ATOM   1326  C   VAL A 177      -0.229 -23.935 -18.196  1.00  0.58           C  
ATOM   1327  CB  VAL A 177       0.384 -26.244 -18.995  1.00  0.54           C  
ATOM   1328  O   VAL A 177      -0.433 -23.678 -17.008  1.00  0.57           O  
ATOM   1329  CG1 VAL A 177       1.162 -26.418 -17.692  1.00  0.46           C  
ATOM   1330  CG2 VAL A 177      -0.166 -27.586 -19.476  1.00  0.49           C  
ATOM   1331  N   LYS A 178       0.518 -23.179 -18.917  1.00  0.59           N  
ATOM   1332  CA  LYS A 178       1.084 -21.954 -18.359  1.00  0.58           C  
ATOM   1333  C   LYS A 178      -0.004 -21.074 -17.751  1.00  0.59           C  
ATOM   1334  CB  LYS A 178       1.846 -21.178 -19.434  1.00  0.55           C  
ATOM   1335  O   LYS A 178       0.123 -20.620 -16.611  1.00  0.57           O  
ATOM   1336  CG  LYS A 178       2.553 -19.934 -18.914  1.00  0.52           C  
ATOM   1337  CD  LYS A 178       3.358 -19.250 -20.012  1.00  0.52           C  
ATOM   1338  CE  LYS A 178       4.016 -17.971 -19.509  1.00  0.45           C  
ATOM   1339  NZ  LYS A 178       4.553 -17.147 -20.632  1.00  0.41           N  
ATOM   1340  N   GLY A 179      -1.054 -20.700 -18.553  1.00  0.59           N  
ATOM   1341  CA  GLY A 179      -2.134 -19.854 -18.069  1.00  0.58           C  
ATOM   1342  C   GLY A 179      -2.800 -20.395 -16.818  1.00  0.59           C  
ATOM   1343  O   GLY A 179      -3.264 -19.626 -15.974  1.00  0.58           O  
ATOM   1344  N   LYS A 180      -2.566 -21.734 -16.707  1.00  0.56           N  
ATOM   1345  CA  LYS A 180      -3.109 -22.377 -15.514  1.00  0.57           C  
ATOM   1346  C   LYS A 180      -2.081 -22.404 -14.387  1.00  0.57           C  
ATOM   1347  CB  LYS A 180      -3.573 -23.799 -15.834  1.00  0.52           C  
ATOM   1348  O   LYS A 180      -2.444 -22.408 -13.208  1.00  0.55           O  
ATOM   1349  CG  LYS A 180      -4.788 -23.863 -16.748  1.00  0.50           C  
ATOM   1350  CD  LYS A 180      -6.027 -23.291 -16.071  1.00  0.52           C  
ATOM   1351  CE  LYS A 180      -7.263 -23.436 -16.949  1.00  0.41           C  
ATOM   1352  NZ  LYS A 180      -8.468 -22.821 -16.316  1.00  0.39           N  
ATOM   1353  N   LEU A 181      -0.830 -22.586 -14.824  1.00  0.59           N  
ATOM   1354  CA  LEU A 181       0.233 -22.536 -13.825  1.00  0.59           C  
ATOM   1355  C   LEU A 181       0.459 -21.107 -13.344  1.00  0.59           C  
ATOM   1356  CB  LEU A 181       1.533 -23.107 -14.397  1.00  0.56           C  
ATOM   1357  O   LEU A 181       0.851 -20.889 -12.195  1.00  0.58           O  
ATOM   1358  CG  LEU A 181       1.575 -24.621 -14.607  1.00  0.54           C  
ATOM   1359  CD1 LEU A 181       2.838 -25.016 -15.364  1.00  0.49           C  
ATOM   1360  CD2 LEU A 181       1.497 -25.349 -13.270  1.00  0.50           C  
ATOM   1361  N   ASP A 182       0.107 -20.224 -14.140  1.00  0.63           N  
ATOM   1362  CA  ASP A 182       0.347 -18.866 -13.660  1.00  0.62           C  
ATOM   1363  C   ASP A 182      -0.862 -18.331 -12.898  1.00  0.63           C  
ATOM   1364  CB  ASP A 182       0.687 -17.937 -14.828  1.00  0.59           C  
ATOM   1365  O   ASP A 182      -1.939 -18.157 -13.473  1.00  0.60           O  
ATOM   1366  CG  ASP A 182       2.064 -18.198 -15.412  1.00  0.56           C  
ATOM   1367  OD1 ASP A 182       2.888 -18.870 -14.755  1.00  0.57           O  
ATOM   1368  OD2 ASP A 182       2.329 -17.724 -16.538  1.00  0.59           O  
ATOM   1369  N   SER A 183      -0.871 -18.519 -11.509  1.00  0.70           N  
ATOM   1370  CA  SER A 183      -1.805 -17.937 -10.550  1.00  0.70           C  
ATOM   1371  C   SER A 183      -1.769 -16.413 -10.599  1.00  0.71           C  
ATOM   1372  CB  SER A 183      -1.489 -18.417  -9.134  1.00  0.66           C  
ATOM   1373  O   SER A 183      -2.403 -15.745  -9.779  1.00  0.69           O  
ATOM   1374  OG  SER A 183      -0.171 -18.055  -8.761  1.00  0.62           O  
ATOM   1375  N   PHE A 184      -0.976 -15.878 -11.512  1.00  0.80           N  
ATOM   1376  CA  PHE A 184      -0.881 -14.426 -11.603  1.00  0.81           C  
ATOM   1377  C   PHE A 184      -0.669 -13.987 -13.047  1.00  0.81           C  
ATOM   1378  CB  PHE A 184       0.259 -13.904 -10.723  1.00  0.78           C  
ATOM   1379  O   PHE A 184      -0.234 -14.779 -13.885  1.00  0.79           O  
ATOM   1380  CG  PHE A 184       1.624 -14.358 -11.165  1.00  0.75           C  
ATOM   1381  CD1 PHE A 184       2.141 -15.574 -10.736  1.00  0.72           C  
ATOM   1382  CD2 PHE A 184       2.391 -13.567 -12.011  1.00  0.73           C  
ATOM   1383  CE1 PHE A 184       3.404 -15.997 -11.144  1.00  0.69           C  
ATOM   1384  CE2 PHE A 184       3.654 -13.983 -12.423  1.00  0.71           C  
ATOM   1385  CZ  PHE A 184       4.159 -15.197 -11.988  1.00  0.66           C  
ATOM   1386  N   ILE A 185      -1.002 -12.828 -13.465  1.00  0.83           N  
ATOM   1387  CA  ILE A 185      -0.676 -12.130 -14.704  1.00  0.84           C  
ATOM   1388  C   ILE A 185       0.692 -11.464 -14.576  1.00  0.84           C  
ATOM   1389  CB  ILE A 185      -1.752 -11.081 -15.061  1.00  0.83           C  
ATOM   1390  O   ILE A 185       0.919 -10.669 -13.661  1.00  0.84           O  
ATOM   1391  CG1 ILE A 185      -3.088 -11.768 -15.365  1.00  0.82           C  
ATOM   1392  CG2 ILE A 185      -1.297 -10.221 -16.244  1.00  0.81           C  
ATOM   1393  CD1 ILE A 185      -4.254 -10.805 -15.544  1.00  0.79           C  
ATOM   1394  N   ASP A 186       1.641 -11.891 -15.494  1.00  0.82           N  
ATOM   1395  CA  ASP A 186       2.910 -11.184 -15.634  1.00  0.84           C  
ATOM   1396  C   ASP A 186       2.772  -9.990 -16.576  1.00  0.84           C  
ATOM   1397  CB  ASP A 186       3.999 -12.131 -16.141  1.00  0.81           C  
ATOM   1398  O   ASP A 186       2.812 -10.148 -17.798  1.00  0.84           O  
ATOM   1399  CG  ASP A 186       5.378 -11.495 -16.155  1.00  0.77           C  
ATOM   1400  OD1 ASP A 186       5.477 -10.254 -16.265  1.00  0.77           O  
ATOM   1401  OD2 ASP A 186       6.376 -12.243 -16.057  1.00  0.80           O  
ATOM   1402  N   PHE A 187       2.679  -8.855 -16.047  1.00  0.87           N  
ATOM   1403  CA  PHE A 187       2.329  -7.655 -16.797  1.00  0.88           C  
ATOM   1404  C   PHE A 187       3.352  -7.384 -17.893  1.00  0.88           C  
ATOM   1405  CB  PHE A 187       2.228  -6.446 -15.862  1.00  0.88           C  
ATOM   1406  O   PHE A 187       2.985  -7.081 -19.031  1.00  0.87           O  
ATOM   1407  CG  PHE A 187       1.921  -5.154 -16.571  1.00  0.90           C  
ATOM   1408  CD1 PHE A 187       0.710  -4.977 -17.229  1.00  0.88           C  
ATOM   1409  CD2 PHE A 187       2.845  -4.117 -16.579  1.00  0.89           C  
ATOM   1410  CE1 PHE A 187       0.424  -3.782 -17.886  1.00  0.90           C  
ATOM   1411  CE2 PHE A 187       2.565  -2.920 -17.234  1.00  0.90           C  
ATOM   1412  CZ  PHE A 187       1.355  -2.755 -17.887  1.00  0.89           C  
ATOM   1413  N   ALA A 188       4.604  -7.488 -17.646  1.00  0.85           N  
ATOM   1414  CA  ALA A 188       5.672  -7.227 -18.607  1.00  0.85           C  
ATOM   1415  C   ALA A 188       5.623  -8.219 -19.764  1.00  0.84           C  
ATOM   1416  CB  ALA A 188       7.034  -7.284 -17.918  1.00  0.83           C  
ATOM   1417  O   ALA A 188       5.618  -7.822 -20.932  1.00  0.83           O  
ATOM   1418  N   ASN A 189       5.496  -9.475 -19.548  1.00  0.80           N  
ATOM   1419  CA  ASN A 189       5.536 -10.500 -20.586  1.00  0.80           C  
ATOM   1420  C   ASN A 189       4.194 -10.626 -21.302  1.00  0.79           C  
ATOM   1421  CB  ASN A 189       5.950 -11.848 -19.994  1.00  0.77           C  
ATOM   1422  O   ASN A 189       4.148 -10.758 -22.526  1.00  0.78           O  
ATOM   1423  CG  ASN A 189       7.400 -11.871 -19.552  1.00  0.72           C  
ATOM   1424  ND2 ASN A 189       7.638 -12.302 -18.319  1.00  0.70           N  
ATOM   1425  OD1 ASN A 189       8.300 -11.503 -20.313  1.00  0.70           O  
ATOM   1426  N   ASP A 190       3.065 -10.488 -20.627  1.00  0.79           N  
ATOM   1427  CA  ASP A 190       1.753 -10.780 -21.196  1.00  0.80           C  
ATOM   1428  C   ASP A 190       1.187  -9.563 -21.924  1.00  0.80           C  
ATOM   1429  CB  ASP A 190       0.784 -11.239 -20.105  1.00  0.78           C  
ATOM   1430  O   ASP A 190       0.381  -9.705 -22.847  1.00  0.79           O  
ATOM   1431  CG  ASP A 190       1.184 -12.560 -19.473  1.00  0.76           C  
ATOM   1432  OD1 ASP A 190       1.860 -13.374 -20.138  1.00  0.77           O  
ATOM   1433  OD2 ASP A 190       0.818 -12.791 -18.300  1.00  0.77           O  
ATOM   1434  N   TYR A 191       1.684  -8.378 -21.581  1.00  0.83           N  
ATOM   1435  CA  TYR A 191       1.018  -7.197 -22.120  1.00  0.84           C  
ATOM   1436  C   TYR A 191       2.025  -6.244 -22.753  1.00  0.81           C  
ATOM   1437  CB  TYR A 191       0.233  -6.474 -21.022  1.00  0.84           C  
ATOM   1438  O   TYR A 191       1.663  -5.418 -23.595  1.00  0.78           O  
ATOM   1439  CG  TYR A 191      -1.003  -7.214 -20.571  1.00  0.88           C  
ATOM   1440  CD1 TYR A 191      -2.240  -6.966 -21.160  1.00  0.87           C  
ATOM   1441  CD2 TYR A 191      -0.936  -8.161 -19.555  1.00  0.87           C  
ATOM   1442  CE1 TYR A 191      -3.382  -7.643 -20.747  1.00  0.89           C  
ATOM   1443  CE2 TYR A 191      -2.072  -8.845 -19.134  1.00  0.89           C  
ATOM   1444  OH  TYR A 191      -4.416  -9.254 -19.322  1.00  0.85           O  
ATOM   1445  CZ  TYR A 191      -3.288  -8.580 -19.735  1.00  0.88           C  
ATOM   1446  N   CYS A 192       3.349  -6.380 -22.435  1.00  0.87           N  
ATOM   1447  CA  CYS A 192       4.342  -5.423 -22.910  1.00  0.87           C  
ATOM   1448  C   CYS A 192       5.334  -6.089 -23.855  1.00  0.82           C  
ATOM   1449  CB  CYS A 192       5.088  -4.795 -21.733  1.00  0.84           C  
ATOM   1450  O   CYS A 192       6.151  -5.413 -24.484  1.00  0.77           O  
ATOM   1451  SG  CYS A 192       4.007  -3.972 -20.542  1.00  0.89           S  
ATOM   1452  N   GLY A 193       5.350  -7.470 -24.019  1.00  0.76           N  
ATOM   1453  CA  GLY A 193       6.203  -8.227 -24.921  1.00  0.77           C  
ATOM   1454  C   GLY A 193       7.592  -8.474 -24.363  1.00  0.75           C  
ATOM   1455  O   GLY A 193       8.510  -8.829 -25.105  1.00  0.73           O  
ATOM   1456  N   GLY A 194       7.766  -8.201 -23.047  1.00  0.78           N  
ATOM   1457  CA  GLY A 194       9.056  -8.374 -22.397  1.00  0.80           C  
ATOM   1458  C   GLY A 194       9.308  -7.366 -21.292  1.00  0.80           C  
ATOM   1459  O   GLY A 194       8.401  -6.629 -20.899  1.00  0.78           O  
ATOM   1460  N   PRO A 195      10.594  -7.433 -20.794  1.00  0.83           N  
ATOM   1461  CA  PRO A 195      10.937  -6.476 -19.739  1.00  0.85           C  
ATOM   1462  C   PRO A 195      10.634  -5.032 -20.132  1.00  0.85           C  
ATOM   1463  CB  PRO A 195      12.442  -6.686 -19.549  1.00  0.82           C  
ATOM   1464  O   PRO A 195      10.914  -4.624 -21.262  1.00  0.84           O  
ATOM   1465  CG  PRO A 195      12.695  -8.082 -20.019  1.00  0.81           C  
ATOM   1466  CD  PRO A 195      11.764  -8.377 -21.160  1.00  0.79           C  
ATOM   1467  N   ILE A 196      10.051  -4.275 -19.244  1.00  0.86           N  
ATOM   1468  CA  ILE A 196       9.687  -2.883 -19.484  1.00  0.87           C  
ATOM   1469  C   ILE A 196      10.937  -2.007 -19.439  1.00  0.82           C  
ATOM   1470  CB  ILE A 196       8.646  -2.386 -18.455  1.00  0.85           C  
ATOM   1471  O   ILE A 196      11.615  -1.936 -18.411  1.00  0.77           O  
ATOM   1472  CG1 ILE A 196       7.371  -3.233 -18.534  1.00  0.86           C  
ATOM   1473  CG2 ILE A 196       8.333  -0.904 -18.677  1.00  0.84           C  
ATOM   1474  CD1 ILE A 196       6.390  -2.982 -17.397  1.00  0.86           C  
ATOM   1475  N   THR A 197      11.255  -1.424 -20.567  1.00  0.82           N  
ATOM   1476  CA  THR A 197      12.395  -0.530 -20.728  1.00  0.84           C  
ATOM   1477  C   THR A 197      11.970   0.773 -21.400  1.00  0.83           C  
ATOM   1478  CB  THR A 197      13.514  -1.194 -21.552  1.00  0.80           C  
ATOM   1479  O   THR A 197      10.961   0.813 -22.107  1.00  0.81           O  
ATOM   1480  CG2 THR A 197      14.011  -2.468 -20.878  1.00  0.73           C  
ATOM   1481  OG1 THR A 197      13.011  -1.520 -22.854  1.00  0.78           O  
ATOM   1482  N   GLY A 198      12.733   1.921 -21.188  1.00  0.82           N  
ATOM   1483  CA  GLY A 198      12.570   3.178 -21.902  1.00  0.85           C  
ATOM   1484  C   GLY A 198      11.420   4.017 -21.377  1.00  0.82           C  
ATOM   1485  O   GLY A 198      11.013   4.990 -22.016  1.00  0.76           O  
ATOM   1486  N   GLN A 199      10.858   3.533 -20.246  1.00  0.83           N  
ATOM   1487  CA  GLN A 199       9.818   4.298 -19.566  1.00  0.87           C  
ATOM   1488  C   GLN A 199       8.642   4.576 -20.497  1.00  0.88           C  
ATOM   1489  CB  GLN A 199      10.383   5.612 -19.026  1.00  0.78           C  
ATOM   1490  O   GLN A 199       8.312   5.735 -20.760  1.00  0.84           O  
ATOM   1491  CG  GLN A 199      11.439   5.430 -17.944  1.00  0.70           C  
ATOM   1492  CD  GLN A 199      12.043   6.744 -17.485  1.00  0.65           C  
ATOM   1493  NE2 GLN A 199      12.574   6.759 -16.267  1.00  0.65           N  
ATOM   1494  OE1 GLN A 199      12.032   7.737 -18.219  1.00  0.75           O  
ATOM   1495  N   PRO A 200       8.086   3.607 -21.162  1.00  0.91           N  
ATOM   1496  CA  PRO A 200       6.928   3.780 -22.042  1.00  0.93           C  
ATOM   1497  C   PRO A 200       5.668   4.195 -21.285  1.00  0.94           C  
ATOM   1498  CB  PRO A 200       6.755   2.396 -22.673  1.00  0.92           C  
ATOM   1499  O   PRO A 200       5.593   4.025 -20.066  1.00  0.93           O  
ATOM   1500  CG  PRO A 200       7.231   1.438 -21.629  1.00  0.91           C  
ATOM   1501  CD  PRO A 200       8.369   2.073 -20.883  1.00  0.90           C  
ATOM   1502  N   ASP A 201       4.687   4.809 -22.046  1.00  0.92           N  
ATOM   1503  CA  ASP A 201       3.338   4.964 -21.509  1.00  0.93           C  
ATOM   1504  C   ASP A 201       2.544   3.666 -21.636  1.00  0.93           C  
ATOM   1505  CB  ASP A 201       2.604   6.102 -22.222  1.00  0.92           C  
ATOM   1506  O   ASP A 201       2.272   3.205 -22.746  1.00  0.91           O  
ATOM   1507  CG  ASP A 201       1.284   6.460 -21.563  1.00  0.89           C  
ATOM   1508  OD1 ASP A 201       0.632   5.568 -20.978  1.00  0.88           O  
ATOM   1509  OD2 ASP A 201       0.890   7.644 -21.632  1.00  0.89           O  
ATOM   1510  N   LEU A 202       2.098   3.092 -20.548  1.00  0.92           N  
ATOM   1511  CA  LEU A 202       1.457   1.782 -20.547  1.00  0.93           C  
ATOM   1512  C   LEU A 202       0.067   1.858 -19.924  1.00  0.93           C  
ATOM   1513  CB  LEU A 202       2.314   0.766 -19.788  1.00  0.92           C  
ATOM   1514  O   LEU A 202      -0.427   0.870 -19.375  1.00  0.91           O  
ATOM   1515  CG  LEU A 202       3.707   0.494 -20.358  1.00  0.90           C  
ATOM   1516  CD1 LEU A 202       4.440  -0.531 -19.499  1.00  0.86           C  
ATOM   1517  CD2 LEU A 202       3.610   0.017 -21.803  1.00  0.86           C  
ATOM   1518  N   THR A 203      -0.646   2.936 -20.080  1.00  0.92           N  
ATOM   1519  CA  THR A 203      -1.970   3.177 -19.517  1.00  0.92           C  
ATOM   1520  C   THR A 203      -2.969   2.139 -20.019  1.00  0.91           C  
ATOM   1521  CB  THR A 203      -2.476   4.590 -19.863  1.00  0.91           C  
ATOM   1522  O   THR A 203      -3.656   1.494 -19.223  1.00  0.90           O  
ATOM   1523  CG2 THR A 203      -3.814   4.875 -19.188  1.00  0.89           C  
ATOM   1524  OG1 THR A 203      -1.515   5.556 -19.421  1.00  0.91           O  
ATOM   1525  N   SER A 204      -3.030   1.912 -21.318  1.00  0.91           N  
ATOM   1526  CA  SER A 204      -4.007   1.008 -21.915  1.00  0.91           C  
ATOM   1527  C   SER A 204      -3.703  -0.445 -21.564  1.00  0.91           C  
ATOM   1528  CB  SER A 204      -4.038   1.178 -23.435  1.00  0.88           C  
ATOM   1529  O   SER A 204      -4.614  -1.221 -21.270  1.00  0.91           O  
ATOM   1530  OG  SER A 204      -2.738   1.039 -23.982  1.00  0.76           O  
ATOM   1531  N   GLN A 205      -2.402  -0.765 -21.592  1.00  0.90           N  
ATOM   1532  CA  GLN A 205      -1.960  -2.118 -21.273  1.00  0.91           C  
ATOM   1533  C   GLN A 205      -2.262  -2.467 -19.819  1.00  0.92           C  
ATOM   1534  CB  GLN A 205      -0.464  -2.275 -21.551  1.00  0.89           C  
ATOM   1535  O   GLN A 205      -2.791  -3.543 -19.530  1.00  0.92           O  
ATOM   1536  CG  GLN A 205      -0.102  -2.207 -23.029  1.00  0.85           C  
ATOM   1537  CD  GLN A 205       0.121  -0.787 -23.515  1.00  0.82           C  
ATOM   1538  NE2 GLN A 205       0.855  -0.645 -24.612  1.00  0.83           N  
ATOM   1539  OE1 GLN A 205      -0.364   0.173 -22.909  1.00  0.85           O  
ATOM   1540  N   LEU A 206      -2.028  -1.558 -18.892  1.00  0.92           N  
ATOM   1541  CA  LEU A 206      -2.293  -1.811 -17.480  1.00  0.93           C  
ATOM   1542  C   LEU A 206      -3.793  -1.884 -17.214  1.00  0.93           C  
ATOM   1543  CB  LEU A 206      -1.660  -0.721 -16.612  1.00  0.92           C  
ATOM   1544  O   LEU A 206      -4.260  -2.784 -16.512  1.00  0.92           O  
ATOM   1545  CG  LEU A 206      -1.806  -0.890 -15.099  1.00  0.91           C  
ATOM   1546  CD1 LEU A 206      -1.225  -2.229 -14.656  1.00  0.89           C  
ATOM   1547  CD2 LEU A 206      -1.128   0.262 -14.364  1.00  0.89           C  
ATOM   1548  N   GLN A 207      -4.550  -1.041 -17.831  1.00  0.91           N  
ATOM   1549  CA  GLN A 207      -6.002  -1.082 -17.689  1.00  0.91           C  
ATOM   1550  C   GLN A 207      -6.570  -2.393 -18.225  1.00  0.90           C  
ATOM   1551  CB  GLN A 207      -6.646   0.104 -18.408  1.00  0.90           C  
ATOM   1552  O   GLN A 207      -7.444  -2.998 -17.601  1.00  0.89           O  
ATOM   1553  CG  GLN A 207      -8.159   0.174 -18.245  1.00  0.88           C  
ATOM   1554  CD  GLN A 207      -8.587   0.316 -16.797  1.00  0.86           C  
ATOM   1555  NE2 GLN A 207      -9.062  -0.777 -16.209  1.00  0.86           N  
ATOM   1556  OE1 GLN A 207      -8.490   1.399 -16.210  1.00  0.86           O  
ATOM   1557  N   GLN A 208      -6.053  -2.849 -19.342  1.00  0.90           N  
ATOM   1558  CA  GLN A 208      -6.506  -4.107 -19.928  1.00  0.90           C  
ATOM   1559  C   GLN A 208      -6.137  -5.292 -19.040  1.00  0.90           C  
ATOM   1560  CB  GLN A 208      -5.913  -4.293 -21.325  1.00  0.87           C  
ATOM   1561  O   GLN A 208      -6.953  -6.190 -18.823  1.00  0.88           O  
ATOM   1562  CG  GLN A 208      -6.493  -5.477 -22.087  1.00  0.80           C  
ATOM   1563  CD  GLN A 208      -7.992  -5.364 -22.295  1.00  0.76           C  
ATOM   1564  NE2 GLN A 208      -8.727  -6.392 -21.882  1.00  0.73           N  
ATOM   1565  OE1 GLN A 208      -8.485  -4.362 -22.821  1.00  0.78           O  
ATOM   1566  N   ALA A 209      -4.926  -5.258 -18.480  1.00  0.89           N  
ATOM   1567  CA  ALA A 209      -4.497  -6.317 -17.570  1.00  0.89           C  
ATOM   1568  C   ALA A 209      -5.423  -6.409 -16.360  1.00  0.89           C  
ATOM   1569  CB  ALA A 209      -3.058  -6.081 -17.117  1.00  0.88           C  
ATOM   1570  O   ALA A 209      -5.805  -7.505 -15.944  1.00  0.88           O  
ATOM   1571  N   ILE A 210      -5.856  -5.311 -15.842  1.00  0.90           N  
ATOM   1572  CA  ILE A 210      -6.736  -5.243 -14.680  1.00  0.90           C  
ATOM   1573  C   ILE A 210      -8.127  -5.747 -15.056  1.00  0.89           C  
ATOM   1574  CB  ILE A 210      -6.820  -3.805 -14.119  1.00  0.89           C  
ATOM   1575  O   ILE A 210      -8.741  -6.511 -14.307  1.00  0.87           O  
ATOM   1576  CG1 ILE A 210      -5.505  -3.423 -13.431  1.00  0.89           C  
ATOM   1577  CG2 ILE A 210      -8.003  -3.670 -13.155  1.00  0.88           C  
ATOM   1578  CD1 ILE A 210      -5.395  -1.944 -13.084  1.00  0.88           C  
ATOM   1579  N   ILE A 211      -8.620  -5.415 -16.211  1.00  0.86           N  
ATOM   1580  CA  ILE A 211      -9.918  -5.873 -16.692  1.00  0.86           C  
ATOM   1581  C   ILE A 211      -9.878  -7.381 -16.932  1.00  0.85           C  
ATOM   1582  CB  ILE A 211     -10.334  -5.136 -17.985  1.00  0.85           C  
ATOM   1583  O   ILE A 211     -10.798  -8.102 -16.540  1.00  0.84           O  
ATOM   1584  CG1 ILE A 211     -10.656  -3.668 -17.683  1.00  0.84           C  
ATOM   1585  CG2 ILE A 211     -11.526  -5.834 -18.646  1.00  0.83           C  
ATOM   1586  CD1 ILE A 211     -10.751  -2.787 -18.922  1.00  0.82           C  
ATOM   1587  N   ASP A 212      -8.795  -7.869 -17.487  1.00  0.86           N  
ATOM   1588  CA  ASP A 212      -8.641  -9.297 -17.749  1.00  0.86           C  
ATOM   1589  C   ASP A 212      -8.526 -10.085 -16.445  1.00  0.85           C  
ATOM   1590  CB  ASP A 212      -7.415  -9.552 -18.628  1.00  0.85           C  
ATOM   1591  O   ASP A 212      -9.130 -11.149 -16.302  1.00  0.83           O  
ATOM   1592  CG  ASP A 212      -7.597  -9.064 -20.055  1.00  0.83           C  
ATOM   1593  OD1 ASP A 212      -8.745  -8.788 -20.463  1.00  0.83           O  
ATOM   1594  OD2 ASP A 212      -6.583  -8.958 -20.777  1.00  0.83           O  
ATOM   1595  N   ALA A 213      -7.798  -9.529 -15.499  1.00  0.86           N  
ATOM   1596  CA  ALA A 213      -7.691 -10.141 -14.177  1.00  0.86           C  
ATOM   1597  C   ALA A 213      -9.059 -10.247 -13.509  1.00  0.86           C  
ATOM   1598  CB  ALA A 213      -6.733  -9.342 -13.297  1.00  0.85           C  
ATOM   1599  O   ALA A 213      -9.433 -11.312 -13.012  1.00  0.84           O  
ATOM   1600  N   PHE A 214      -9.823  -9.197 -13.546  1.00  0.85           N  
ATOM   1601  CA  PHE A 214     -11.166  -9.155 -12.981  1.00  0.85           C  
ATOM   1602  C   PHE A 214     -12.080 -10.152 -13.684  1.00  0.84           C  
ATOM   1603  CB  PHE A 214     -11.751  -7.743 -13.084  1.00  0.85           C  
ATOM   1604  O   PHE A 214     -12.756 -10.950 -13.031  1.00  0.82           O  
ATOM   1605  CG  PHE A 214     -13.191  -7.650 -12.658  1.00  0.85           C  
ATOM   1606  CD1 PHE A 214     -13.536  -7.685 -11.312  1.00  0.84           C  
ATOM   1607  CD2 PHE A 214     -14.201  -7.527 -13.604  1.00  0.84           C  
ATOM   1608  CE1 PHE A 214     -14.869  -7.599 -10.915  1.00  0.84           C  
ATOM   1609  CE2 PHE A 214     -15.534  -7.441 -13.215  1.00  0.84           C  
ATOM   1610  CZ  PHE A 214     -15.866  -7.478 -11.870  1.00  0.83           C  
ATOM   1611  N   ASN A 215     -12.023 -10.254 -15.005  1.00  0.83           N  
ATOM   1612  CA  ASN A 215     -12.914 -11.090 -15.802  1.00  0.82           C  
ATOM   1613  C   ASN A 215     -12.535 -12.565 -15.705  1.00  0.81           C  
ATOM   1614  CB  ASN A 215     -12.911 -10.636 -17.263  1.00  0.81           C  
ATOM   1615  O   ASN A 215     -13.404 -13.437 -15.737  1.00  0.79           O  
ATOM   1616  CG  ASN A 215     -13.658  -9.334 -17.472  1.00  0.81           C  
ATOM   1617  ND2 ASN A 215     -13.271  -8.586 -18.499  1.00  0.83           N  
ATOM   1618  OD1 ASN A 215     -14.574  -9.001 -16.715  1.00  0.82           O  
ATOM   1619  N   SER A 216     -11.243 -12.859 -15.480  1.00  0.80           N  
ATOM   1620  CA  SER A 216     -10.762 -14.236 -15.436  1.00  0.79           C  
ATOM   1621  C   SER A 216     -10.821 -14.797 -14.019  1.00  0.79           C  
ATOM   1622  CB  SER A 216      -9.331 -14.321 -15.968  1.00  0.78           C  
ATOM   1623  O   SER A 216     -10.755 -16.013 -13.824  1.00  0.77           O  
ATOM   1624  OG  SER A 216      -8.447 -13.566 -15.158  1.00  0.73           O  
ATOM   1625  N   GLY A 217     -10.972 -13.959 -12.994  1.00  0.79           N  
ATOM   1626  CA  GLY A 217     -10.890 -14.356 -11.598  1.00  0.78           C  
ATOM   1627  C   GLY A 217      -9.464 -14.541 -11.113  1.00  0.78           C  
ATOM   1628  O   GLY A 217      -9.237 -15.070 -10.023  1.00  0.76           O  
ATOM   1629  N   ILE A 218      -8.489 -14.232 -11.957  1.00  0.78           N  
ATOM   1630  CA  ILE A 218      -7.094 -14.176 -11.535  1.00  0.78           C  
ATOM   1631  C   ILE A 218      -6.843 -12.893 -10.747  1.00  0.78           C  
ATOM   1632  CB  ILE A 218      -6.135 -14.259 -12.744  1.00  0.75           C  
ATOM   1633  O   ILE A 218      -6.961 -11.791 -11.289  1.00  0.75           O  
ATOM   1634  CG1 ILE A 218      -6.348 -15.571 -13.507  1.00  0.72           C  
ATOM   1635  CG2 ILE A 218      -4.679 -14.121 -12.289  1.00  0.70           C  
ATOM   1636  CD1 ILE A 218      -5.622 -15.636 -14.843  1.00  0.68           C  
ATOM   1637  N   ALA A 219      -6.525 -12.987  -9.425  1.00  0.81           N  
ATOM   1638  CA  ALA A 219      -6.481 -11.835  -8.528  1.00  0.82           C  
ATOM   1639  C   ALA A 219      -5.169 -11.071  -8.682  1.00  0.83           C  
ATOM   1640  CB  ALA A 219      -6.667 -12.281  -7.080  1.00  0.78           C  
ATOM   1641  O   ALA A 219      -5.140  -9.844  -8.561  1.00  0.81           O  
ATOM   1642  N   ASP A 220      -4.118 -11.697  -9.076  1.00  0.87           N  
ATOM   1643  CA  ASP A 220      -2.790 -11.128  -8.872  1.00  0.87           C  
ATOM   1644  C   ASP A 220      -2.164 -10.703 -10.199  1.00  0.87           C  
ATOM   1645  CB  ASP A 220      -1.880 -12.130  -8.159  1.00  0.86           C  
ATOM   1646  O   ASP A 220      -2.043 -11.512 -11.121  1.00  0.86           O  
ATOM   1647  CG  ASP A 220      -2.340 -12.449  -6.747  1.00  0.82           C  
ATOM   1648  OD1 ASP A 220      -3.163 -11.692  -6.189  1.00  0.82           O  
ATOM   1649  OD2 ASP A 220      -1.873 -13.464  -6.187  1.00  0.83           O  
ATOM   1650  N   ILE A 221      -1.794  -9.453 -10.312  1.00  0.89           N  
ATOM   1651  CA  ILE A 221      -0.999  -8.902 -11.404  1.00  0.90           C  
ATOM   1652  C   ILE A 221       0.387  -8.518 -10.890  1.00  0.89           C  
ATOM   1653  CB  ILE A 221      -1.690  -7.678 -12.045  1.00  0.89           C  
ATOM   1654  O   ILE A 221       0.520  -7.619 -10.057  1.00  0.89           O  
ATOM   1655  CG1 ILE A 221      -3.135  -8.020 -12.425  1.00  0.89           C  
ATOM   1656  CG2 ILE A 221      -0.903  -7.190 -13.265  1.00  0.89           C  
ATOM   1657  CD1 ILE A 221      -3.926  -6.840 -12.974  1.00  0.88           C  
ATOM   1658  N   LYS A 222       1.356  -9.221 -11.299  1.00  0.89           N  
ATOM   1659  CA  LYS A 222       2.737  -8.847 -11.009  1.00  0.89           C  
ATOM   1660  C   LYS A 222       3.227  -7.767 -11.970  1.00  0.90           C  
ATOM   1661  CB  LYS A 222       3.653 -10.070 -11.086  1.00  0.87           C  
ATOM   1662  O   LYS A 222       3.295  -7.989 -13.180  1.00  0.89           O  
ATOM   1663  CG  LYS A 222       5.082  -9.802 -10.638  1.00  0.78           C  
ATOM   1664  CD  LYS A 222       5.924 -11.071 -10.666  1.00  0.75           C  
ATOM   1665  CE  LYS A 222       7.370 -10.793 -10.279  1.00  0.68           C  
ATOM   1666  NZ  LYS A 222       8.215 -12.021 -10.373  1.00  0.62           N  
ATOM   1667  N   ILE A 223       3.581  -6.653 -11.423  1.00  0.91           N  
ATOM   1668  CA  ILE A 223       4.033  -5.490 -12.178  1.00  0.90           C  
ATOM   1669  C   ILE A 223       5.478  -5.163 -11.807  1.00  0.87           C  
ATOM   1670  CB  ILE A 223       3.125  -4.265 -11.926  1.00  0.87           C  
ATOM   1671  O   ILE A 223       5.780  -4.889 -10.643  1.00  0.83           O  
ATOM   1672  CG1 ILE A 223       1.663  -4.614 -12.227  1.00  0.76           C  
ATOM   1673  CG2 ILE A 223       3.587  -3.069 -12.763  1.00  0.74           C  
ATOM   1674  CD1 ILE A 223       0.669  -3.550 -11.780  1.00  0.73           C  
ATOM   1675  N   VAL A 224       6.406  -5.399 -12.724  1.00  0.89           N  
ATOM   1676  CA  VAL A 224       7.797  -5.002 -12.532  1.00  0.89           C  
ATOM   1677  C   VAL A 224       8.257  -4.146 -13.711  1.00  0.89           C  
ATOM   1678  CB  VAL A 224       8.721  -6.230 -12.372  1.00  0.87           C  
ATOM   1679  O   VAL A 224       8.113  -4.545 -14.869  1.00  0.87           O  
ATOM   1680  CG1 VAL A 224      10.173  -5.792 -12.184  1.00  0.81           C  
ATOM   1681  CG2 VAL A 224       8.263  -7.092 -11.197  1.00  0.80           C  
ATOM   1682  N   GLY A 225       8.714  -2.968 -13.404  1.00  0.90           N  
ATOM   1683  CA  GLY A 225       9.214  -2.056 -14.421  1.00  0.90           C  
ATOM   1684  C   GLY A 225       9.038  -0.595 -14.051  1.00  0.91           C  
ATOM   1685  O   GLY A 225       8.481  -0.279 -12.998  1.00  0.90           O  
ATOM   1686  N   ASP A 226       9.646   0.284 -14.853  1.00  0.91           N  
ATOM   1687  CA  ASP A 226       9.556   1.739 -14.789  1.00  0.92           C  
ATOM   1688  C   ASP A 226       8.826   2.299 -16.007  1.00  0.91           C  
ATOM   1689  CB  ASP A 226      10.950   2.360 -14.680  1.00  0.90           C  
ATOM   1690  O   ASP A 226       9.332   2.224 -17.129  1.00  0.90           O  
ATOM   1691  CG  ASP A 226      10.915   3.864 -14.477  1.00  0.87           C  
ATOM   1692  OD1 ASP A 226       9.815   4.458 -14.499  1.00  0.87           O  
ATOM   1693  OD2 ASP A 226      11.998   4.463 -14.297  1.00  0.88           O  
ATOM   1694  N   PHE A 227       7.573   2.854 -15.783  1.00  0.93           N  
ATOM   1695  CA  PHE A 227       6.778   3.278 -16.930  1.00  0.94           C  
ATOM   1696  C   PHE A 227       5.832   4.409 -16.544  1.00  0.94           C  
ATOM   1697  CB  PHE A 227       5.982   2.099 -17.499  1.00  0.93           C  
ATOM   1698  O   PHE A 227       5.627   4.677 -15.359  1.00  0.93           O  
ATOM   1699  CG  PHE A 227       5.040   1.468 -16.509  1.00  0.93           C  
ATOM   1700  CD1 PHE A 227       5.481   0.472 -15.647  1.00  0.91           C  
ATOM   1701  CD2 PHE A 227       3.713   1.872 -16.441  1.00  0.91           C  
ATOM   1702  CE1 PHE A 227       4.612  -0.114 -14.729  1.00  0.90           C  
ATOM   1703  CE2 PHE A 227       2.838   1.291 -15.527  1.00  0.91           C  
ATOM   1704  CZ  PHE A 227       3.289   0.298 -14.673  1.00  0.90           C  
ATOM   1705  N   TYR A 228       5.273   5.064 -17.520  1.00  0.94           N  
ATOM   1706  CA  TYR A 228       4.372   6.201 -17.369  1.00  0.94           C  
ATOM   1707  C   TYR A 228       2.920   5.775 -17.552  1.00  0.94           C  
ATOM   1708  CB  TYR A 228       4.723   7.303 -18.374  1.00  0.93           C  
ATOM   1709  O   TYR A 228       2.634   4.818 -18.276  1.00  0.93           O  
ATOM   1710  CG  TYR A 228       6.000   8.038 -18.046  1.00  0.91           C  
ATOM   1711  CD1 TYR A 228       6.022   9.038 -17.077  1.00  0.87           C  
ATOM   1712  CD2 TYR A 228       7.186   7.735 -18.706  1.00  0.87           C  
ATOM   1713  CE1 TYR A 228       7.196   9.719 -16.773  1.00  0.87           C  
ATOM   1714  CE2 TYR A 228       8.366   8.410 -18.411  1.00  0.87           C  
ATOM   1715  OH  TYR A 228       9.526  10.070 -17.148  1.00  0.82           O  
ATOM   1716  CZ  TYR A 228       8.361   9.399 -17.444  1.00  0.87           C  
ATOM   1717  N   ILE A 229       2.024   6.563 -16.951  1.00  0.94           N  
ATOM   1718  CA  ILE A 229       0.582   6.510 -17.172  1.00  0.93           C  
ATOM   1719  C   ILE A 229       0.065   7.900 -17.536  1.00  0.93           C  
ATOM   1720  CB  ILE A 229      -0.160   5.971 -15.929  1.00  0.90           C  
ATOM   1721  O   ILE A 229       0.442   8.894 -16.909  1.00  0.91           O  
ATOM   1722  CG1 ILE A 229       0.158   6.832 -14.701  1.00  0.72           C  
ATOM   1723  CG2 ILE A 229       0.202   4.504 -15.678  1.00  0.71           C  
ATOM   1724  CD1 ILE A 229      -0.713   6.529 -13.490  1.00  0.69           C  
ATOM   1725  N   SER A 230      -0.741   7.972 -18.544  1.00  0.93           N  
ATOM   1726  CA  SER A 230      -1.254   9.235 -19.065  1.00  0.92           C  
ATOM   1727  C   SER A 230      -2.717   9.436 -18.685  1.00  0.90           C  
ATOM   1728  CB  SER A 230      -1.102   9.289 -20.586  1.00  0.90           C  
ATOM   1729  O   SER A 230      -3.313  10.465 -19.010  1.00  0.87           O  
ATOM   1730  OG  SER A 230      -1.706   8.160 -21.192  1.00  0.84           O  
ATOM   1731  N   GLY A 231      -3.248   8.468 -17.972  1.00  0.88           N  
ATOM   1732  CA  GLY A 231      -4.638   8.556 -17.553  1.00  0.88           C  
ATOM   1733  C   GLY A 231      -4.937   7.747 -16.306  1.00  0.89           C  
ATOM   1734  O   GLY A 231      -4.078   7.011 -15.815  1.00  0.88           O  
ATOM   1735  N   MET A 232      -6.119   7.928 -15.803  1.00  0.87           N  
ATOM   1736  CA  MET A 232      -6.589   7.251 -14.597  1.00  0.87           C  
ATOM   1737  C   MET A 232      -6.701   5.747 -14.827  1.00  0.87           C  
ATOM   1738  CB  MET A 232      -7.941   7.815 -14.156  1.00  0.86           C  
ATOM   1739  O   MET A 232      -7.268   5.308 -15.829  1.00  0.87           O  
ATOM   1740  CG  MET A 232      -8.495   7.164 -12.899  1.00  0.83           C  
ATOM   1741  SD  MET A 232     -10.068   7.931 -12.345  1.00  0.85           S  
ATOM   1742  CE  MET A 232     -11.134   7.530 -13.758  1.00  0.77           C  
ATOM   1743  N   ILE A 233      -6.159   4.954 -13.957  1.00  0.89           N  
ATOM   1744  CA  ILE A 233      -6.328   3.506 -13.911  1.00  0.89           C  
ATOM   1745  C   ILE A 233      -7.486   3.151 -12.981  1.00  0.88           C  
ATOM   1746  CB  ILE A 233      -5.034   2.801 -13.448  1.00  0.88           C  
ATOM   1747  O   ILE A 233      -7.456   3.473 -11.791  1.00  0.87           O  
ATOM   1748  CG1 ILE A 233      -3.874   3.140 -14.391  1.00  0.87           C  
ATOM   1749  CG2 ILE A 233      -5.245   1.286 -13.363  1.00  0.87           C  
ATOM   1750  CD1 ILE A 233      -4.078   2.659 -15.821  1.00  0.86           C  
ATOM   1751  N   LEU A 234      -8.529   2.563 -13.542  1.00  0.86           N  
ATOM   1752  CA  LEU A 234      -9.648   2.035 -12.769  1.00  0.86           C  
ATOM   1753  C   LEU A 234      -9.291   0.690 -12.145  1.00  0.86           C  
ATOM   1754  CB  LEU A 234     -10.889   1.887 -13.653  1.00  0.84           C  
ATOM   1755  O   LEU A 234      -9.012  -0.276 -12.859  1.00  0.85           O  
ATOM   1756  CG  LEU A 234     -11.410   3.166 -14.309  1.00  0.81           C  
ATOM   1757  CD1 LEU A 234     -12.622   2.858 -15.183  1.00  0.79           C  
ATOM   1758  CD2 LEU A 234     -11.759   4.207 -13.250  1.00  0.79           C  
ATOM   1759  N   TRP A 235      -9.340   0.661 -10.869  1.00  0.88           N  
ATOM   1760  CA  TRP A 235      -8.970  -0.496 -10.060  1.00  0.89           C  
ATOM   1761  C   TRP A 235     -10.194  -1.345  -9.732  1.00  0.87           C  
ATOM   1762  CB  TRP A 235      -8.282  -0.050  -8.767  1.00  0.86           C  
ATOM   1763  O   TRP A 235     -11.023  -0.958  -8.905  1.00  0.83           O  
ATOM   1764  CG  TRP A 235      -7.485  -1.130  -8.097  1.00  0.78           C  
ATOM   1765  CD1 TRP A 235      -7.414  -2.446  -8.460  1.00  0.70           C  
ATOM   1766  CD2 TRP A 235      -6.650  -0.985  -6.945  1.00  0.73           C  
ATOM   1767  CE2 TRP A 235      -6.101  -2.256  -6.664  1.00  0.77           C  
ATOM   1768  CE3 TRP A 235      -6.310   0.098  -6.123  1.00  0.80           C  
ATOM   1769  NE1 TRP A 235      -6.583  -3.129  -7.602  1.00  0.81           N  
ATOM   1770  CH2 TRP A 235      -4.915  -1.397  -4.804  1.00  0.77           C  
ATOM   1771  CZ2 TRP A 235      -5.231  -2.473  -5.593  1.00  0.79           C  
ATOM   1772  CZ3 TRP A 235      -5.444  -0.121  -5.057  1.00  0.78           C  
ATOM   1773  N   TYR A 236     -10.348  -2.494 -10.348  1.00  0.86           N  
ATOM   1774  CA  TYR A 236     -11.518  -3.361 -10.265  1.00  0.86           C  
ATOM   1775  C   TYR A 236     -11.477  -4.214  -9.003  1.00  0.86           C  
ATOM   1776  CB  TYR A 236     -11.607  -4.263 -11.501  1.00  0.85           C  
ATOM   1777  O   TYR A 236     -10.398  -4.544  -8.504  1.00  0.85           O  
ATOM   1778  CG  TYR A 236     -12.162  -3.568 -12.720  1.00  0.85           C  
ATOM   1779  CD1 TYR A 236     -13.305  -4.044 -13.358  1.00  0.83           C  
ATOM   1780  CD2 TYR A 236     -11.545  -2.434 -13.238  1.00  0.84           C  
ATOM   1781  CE1 TYR A 236     -13.819  -3.408 -14.483  1.00  0.83           C  
ATOM   1782  CE2 TYR A 236     -12.050  -1.790 -14.362  1.00  0.83           C  
ATOM   1783  OH  TYR A 236     -13.690  -1.650 -16.091  1.00  0.81           O  
ATOM   1784  CZ  TYR A 236     -13.186  -2.283 -14.977  1.00  0.81           C  
ATOM   1785  N   PRO A 237     -12.635  -4.647  -8.441  1.00  0.85           N  
ATOM   1786  CA  PRO A 237     -12.681  -5.415  -7.195  1.00  0.85           C  
ATOM   1787  C   PRO A 237     -11.890  -6.720  -7.277  1.00  0.85           C  
ATOM   1788  CB  PRO A 237     -14.174  -5.693  -7.006  1.00  0.84           C  
ATOM   1789  O   PRO A 237     -11.913  -7.396  -8.309  1.00  0.84           O  
ATOM   1790  CG  PRO A 237     -14.863  -4.650  -7.825  1.00  0.81           C  
ATOM   1791  CD  PRO A 237     -13.987  -4.308  -8.996  1.00  0.81           C  
ATOM   1792  N   GLY A 238     -11.151  -7.020  -6.229  1.00  0.88           N  
ATOM   1793  CA  GLY A 238     -10.459  -8.290  -6.082  1.00  0.88           C  
ATOM   1794  C   GLY A 238      -9.123  -8.328  -6.799  1.00  0.88           C  
ATOM   1795  O   GLY A 238      -8.384  -9.310  -6.696  1.00  0.87           O  
ATOM   1796  N   VAL A 239      -8.799  -7.332  -7.524  1.00  0.90           N  
ATOM   1797  CA  VAL A 239      -7.550  -7.307  -8.278  1.00  0.90           C  
ATOM   1798  C   VAL A 239      -6.424  -6.775  -7.395  1.00  0.91           C  
ATOM   1799  CB  VAL A 239      -7.676  -6.449  -9.557  1.00  0.90           C  
ATOM   1800  O   VAL A 239      -6.557  -5.715  -6.780  1.00  0.91           O  
ATOM   1801  CG1 VAL A 239      -6.345  -6.395 -10.304  1.00  0.88           C  
ATOM   1802  CG2 VAL A 239      -8.778  -6.997 -10.461  1.00  0.88           C  
ATOM   1803  N   ARG A 240      -5.362  -7.517  -7.339  1.00  0.92           N  
ATOM   1804  CA  ARG A 240      -4.163  -7.177  -6.580  1.00  0.93           C  
ATOM   1805  C   ARG A 240      -3.001  -6.847  -7.511  1.00  0.93           C  
ATOM   1806  CB  ARG A 240      -3.775  -8.324  -5.644  1.00  0.91           C  
ATOM   1807  O   ARG A 240      -2.653  -7.645  -8.385  1.00  0.92           O  
ATOM   1808  CG  ARG A 240      -4.893  -8.763  -4.712  1.00  0.83           C  
ATOM   1809  CD  ARG A 240      -4.512 -10.007  -3.921  1.00  0.80           C  
ATOM   1810  NE  ARG A 240      -3.307  -9.791  -3.125  1.00  0.77           N  
ATOM   1811  NH1 ARG A 240      -3.106 -11.993  -2.455  1.00  0.68           N  
ATOM   1812  NH2 ARG A 240      -1.578 -10.433  -1.756  1.00  0.64           N  
ATOM   1813  CZ  ARG A 240      -2.666 -10.739  -2.447  1.00  0.75           C  
ATOM   1814  N   LEU A 241      -2.433  -5.698  -7.359  1.00  0.94           N  
ATOM   1815  CA  LEU A 241      -1.228  -5.277  -8.066  1.00  0.94           C  
ATOM   1816  C   LEU A 241       0.006  -5.450  -7.187  1.00  0.93           C  
ATOM   1817  CB  LEU A 241      -1.351  -3.818  -8.513  1.00  0.93           C  
ATOM   1818  O   LEU A 241       0.102  -4.842  -6.118  1.00  0.92           O  
ATOM   1819  CG  LEU A 241      -2.568  -3.472  -9.371  1.00  0.90           C  
ATOM   1820  CD1 LEU A 241      -2.593  -1.978  -9.678  1.00  0.87           C  
ATOM   1821  CD2 LEU A 241      -2.564  -4.288 -10.659  1.00  0.87           C  
ATOM   1822  N   ILE A 242       0.950  -6.299  -7.627  1.00  0.92           N  
ATOM   1823  CA  ILE A 242       2.109  -6.689  -6.831  1.00  0.92           C  
ATOM   1824  C   ILE A 242       3.391  -6.260  -7.542  1.00  0.92           C  
ATOM   1825  CB  ILE A 242       2.127  -8.211  -6.566  1.00  0.91           C  
ATOM   1826  O   ILE A 242       3.719  -6.779  -8.611  1.00  0.90           O  
ATOM   1827  CG1 ILE A 242       0.796  -8.662  -5.955  1.00  0.85           C  
ATOM   1828  CG2 ILE A 242       3.302  -8.587  -5.659  1.00  0.84           C  
ATOM   1829  CD1 ILE A 242       0.633 -10.174  -5.872  1.00  0.82           C  
ATOM   1830  N   GLY A 243       4.001  -5.340  -6.949  1.00  0.92           N  
ATOM   1831  CA  GLY A 243       5.302  -4.916  -7.440  1.00  0.91           C  
ATOM   1832  C   GLY A 243       6.435  -5.814  -6.980  1.00  0.89           C  
ATOM   1833  O   GLY A 243       6.205  -6.803  -6.281  1.00  0.86           O  
ATOM   1834  N   GLY A 244       7.619  -5.618  -7.508  1.00  0.86           N  
ATOM   1835  CA  GLY A 244       8.828  -6.228  -6.979  1.00  0.85           C  
ATOM   1836  C   GLY A 244       9.351  -5.535  -5.735  1.00  0.82           C  
ATOM   1837  O   GLY A 244       8.585  -5.238  -4.816  1.00  0.76           O  
ATOM   1838  N   ARG A 245      10.572  -5.173  -5.807  1.00  0.79           N  
ATOM   1839  CA  ARG A 245      11.173  -4.236  -4.863  1.00  0.79           C  
ATOM   1840  C   ARG A 245      10.719  -2.807  -5.147  1.00  0.79           C  
ATOM   1841  CB  ARG A 245      12.699  -4.322  -4.917  1.00  0.76           C  
ATOM   1842  O   ARG A 245      10.446  -2.454  -6.296  1.00  0.76           O  
ATOM   1843  CG  ARG A 245      13.255  -5.676  -4.508  1.00  0.72           C  
ATOM   1844  CD  ARG A 245      14.749  -5.779  -4.781  1.00  0.70           C  
ATOM   1845  NE  ARG A 245      15.496  -4.732  -4.089  1.00  0.64           N  
ATOM   1846  NH1 ARG A 245      17.579  -5.560  -4.651  1.00  0.58           N  
ATOM   1847  NH2 ARG A 245      17.400  -3.658  -3.384  1.00  0.54           N  
ATOM   1848  CZ  ARG A 245      16.823  -4.652  -4.043  1.00  0.65           C  
ATOM   1849  N   TYR A 246      10.589  -1.933  -4.081  1.00  0.70           N  
ATOM   1850  CA  TYR A 246      10.074  -0.581  -4.260  1.00  0.71           C  
ATOM   1851  C   TYR A 246      10.868   0.169  -5.323  1.00  0.71           C  
ATOM   1852  CB  TYR A 246      10.115   0.190  -2.937  1.00  0.66           C  
ATOM   1853  O   TYR A 246      10.347   1.083  -5.966  1.00  0.68           O  
ATOM   1854  CG  TYR A 246      11.513   0.462  -2.437  1.00  0.62           C  
ATOM   1855  CD1 TYR A 246      12.141  -0.416  -1.555  1.00  0.58           C  
ATOM   1856  CD2 TYR A 246      12.208   1.596  -2.842  1.00  0.58           C  
ATOM   1857  CE1 TYR A 246      13.428  -0.169  -1.089  1.00  0.52           C  
ATOM   1858  CE2 TYR A 246      13.496   1.852  -2.383  1.00  0.50           C  
ATOM   1859  OH  TYR A 246      15.371   1.215  -1.050  1.00  0.43           O  
ATOM   1860  CZ  TYR A 246      14.097   0.965  -1.508  1.00  0.55           C  
ATOM   1861  N   ASP A 247      12.134  -0.192  -5.561  1.00  0.74           N  
ATOM   1862  CA  ASP A 247      12.969   0.463  -6.563  1.00  0.74           C  
ATOM   1863  C   ASP A 247      12.835  -0.221  -7.921  1.00  0.74           C  
ATOM   1864  CB  ASP A 247      14.434   0.470  -6.120  1.00  0.70           C  
ATOM   1865  O   ASP A 247      13.423   0.227  -8.908  1.00  0.72           O  
ATOM   1866  CG  ASP A 247      14.993  -0.924  -5.897  1.00  0.66           C  
ATOM   1867  OD1 ASP A 247      14.204  -1.888  -5.791  1.00  0.65           O  
ATOM   1868  OD2 ASP A 247      16.233  -1.060  -5.825  1.00  0.70           O  
ATOM   1869  N   SER A 248      12.104  -1.310  -7.932  1.00  0.83           N  
ATOM   1870  CA  SER A 248      12.040  -2.046  -9.190  1.00  0.84           C  
ATOM   1871  C   SER A 248      10.696  -1.842  -9.882  1.00  0.83           C  
ATOM   1872  CB  SER A 248      12.279  -3.537  -8.953  1.00  0.80           C  
ATOM   1873  O   SER A 248      10.535  -2.193 -11.053  1.00  0.81           O  
ATOM   1874  OG  SER A 248      11.227  -4.100  -8.188  1.00  0.74           O  
ATOM   1875  N   THR A 249       9.788  -1.334  -9.188  1.00  0.89           N  
ATOM   1876  CA  THR A 249       8.483  -1.035  -9.768  1.00  0.90           C  
ATOM   1877  C   THR A 249       8.126   0.435  -9.565  1.00  0.90           C  
ATOM   1878  CB  THR A 249       7.383  -1.923  -9.157  1.00  0.88           C  
ATOM   1879  O   THR A 249       7.684   0.828  -8.483  1.00  0.87           O  
ATOM   1880  CG2 THR A 249       6.044  -1.695  -9.850  1.00  0.82           C  
ATOM   1881  OG1 THR A 249       7.755  -3.299  -9.299  1.00  0.86           O  
ATOM   1882  N   LEU A 250       8.342   1.214 -10.590  1.00  0.91           N  
ATOM   1883  CA  LEU A 250       8.033   2.640 -10.618  1.00  0.91           C  
ATOM   1884  C   LEU A 250       6.925   2.936 -11.623  1.00  0.92           C  
ATOM   1885  CB  LEU A 250       9.283   3.452 -10.966  1.00  0.88           C  
ATOM   1886  O   LEU A 250       7.044   2.597 -12.803  1.00  0.91           O  
ATOM   1887  CG  LEU A 250      10.319   3.612  -9.852  1.00  0.77           C  
ATOM   1888  CD1 LEU A 250      11.144   2.338  -9.708  1.00  0.69           C  
ATOM   1889  CD2 LEU A 250      11.221   4.811 -10.128  1.00  0.69           C  
ATOM   1890  N   ILE A 251       5.795   3.489 -11.185  1.00  0.93           N  
ATOM   1891  CA  ILE A 251       4.711   3.975 -12.032  1.00  0.94           C  
ATOM   1892  C   ILE A 251       4.622   5.496 -11.934  1.00  0.93           C  
ATOM   1893  CB  ILE A 251       3.360   3.334 -11.643  1.00  0.93           C  
ATOM   1894  O   ILE A 251       4.383   6.043 -10.855  1.00  0.92           O  
ATOM   1895  CG1 ILE A 251       3.492   1.808 -11.579  1.00  0.92           C  
ATOM   1896  CG2 ILE A 251       2.262   3.747 -12.629  1.00  0.92           C  
ATOM   1897  CD1 ILE A 251       2.218   1.094 -11.147  1.00  0.90           C  
ATOM   1898  N   ARG A 252       4.830   6.204 -13.050  1.00  0.94           N  
ATOM   1899  CA  ARG A 252       4.939   7.658 -13.102  1.00  0.94           C  
ATOM   1900  C   ARG A 252       3.760   8.269 -13.852  1.00  0.94           C  
ATOM   1901  CB  ARG A 252       6.254   8.076 -13.763  1.00  0.93           C  
ATOM   1902  O   ARG A 252       3.269   7.690 -14.823  1.00  0.93           O  
ATOM   1903  CG  ARG A 252       7.490   7.475 -13.111  1.00  0.91           C  
ATOM   1904  CD  ARG A 252       8.764   7.873 -13.843  1.00  0.89           C  
ATOM   1905  NE  ARG A 252       9.945   7.264 -13.239  1.00  0.87           N  
ATOM   1906  NH1 ARG A 252      10.669   9.200 -12.206  1.00  0.84           N  
ATOM   1907  NH2 ARG A 252      11.864   7.257 -11.976  1.00  0.83           N  
ATOM   1908  CZ  ARG A 252      10.823   7.908 -12.475  1.00  0.86           C  
ATOM   1909  N   VAL A 253       3.398   9.415 -13.456  1.00  0.93           N  
ATOM   1910  CA  VAL A 253       2.433  10.179 -14.239  1.00  0.92           C  
ATOM   1911  C   VAL A 253       3.143  10.871 -15.401  1.00  0.92           C  
ATOM   1912  CB  VAL A 253       1.694  11.221 -13.370  1.00  0.89           C  
ATOM   1913  O   VAL A 253       4.202  11.476 -15.218  1.00  0.90           O  
ATOM   1914  CG1 VAL A 253       0.842  10.530 -12.306  1.00  0.72           C  
ATOM   1915  CG2 VAL A 253       2.693  12.178 -12.720  1.00  0.72           C  
ATOM   1916  N   SER A 254       2.540  10.827 -16.611  1.00  0.93           N  
ATOM   1917  CA  SER A 254       3.080  11.521 -17.775  1.00  0.92           C  
ATOM   1918  C   SER A 254       2.783  13.016 -17.714  1.00  0.91           C  
ATOM   1919  CB  SER A 254       2.506  10.932 -19.064  1.00  0.90           C  
ATOM   1920  O   SER A 254       1.903  13.450 -16.968  1.00  0.90           O  
ATOM   1921  OG  SER A 254       1.179  11.381 -19.276  1.00  0.81           O  
ATOM   1922  N   ASN A 255       3.442  13.732 -18.533  1.00  0.91           N  
ATOM   1923  CA  ASN A 255       3.210  15.169 -18.622  1.00  0.90           C  
ATOM   1924  C   ASN A 255       1.822  15.480 -19.175  1.00  0.89           C  
ATOM   1925  CB  ASN A 255       4.285  15.834 -19.485  1.00  0.88           C  
ATOM   1926  O   ASN A 255       1.283  16.562 -18.938  1.00  0.87           O  
ATOM   1927  CG  ASN A 255       5.629  15.910 -18.787  1.00  0.81           C  
ATOM   1928  ND2 ASN A 255       6.698  16.009 -19.568  1.00  0.81           N  
ATOM   1929  OD1 ASN A 255       5.705  15.880 -17.556  1.00  0.78           O  
ATOM   1930  N   THR A 256       1.303  14.529 -19.857  1.00  0.90           N  
ATOM   1931  CA  THR A 256       0.000  14.718 -20.485  1.00  0.90           C  
ATOM   1932  C   THR A 256      -1.121  14.285 -19.544  1.00  0.89           C  
ATOM   1933  CB  THR A 256      -0.103  13.932 -21.805  1.00  0.88           C  
ATOM   1934  O   THR A 256      -2.301  14.395 -19.884  1.00  0.87           O  
ATOM   1935  CG2 THR A 256       0.896  14.452 -22.834  1.00  0.82           C  
ATOM   1936  OG1 THR A 256       0.167  12.547 -21.553  1.00  0.87           O  
ATOM   1937  N   PHE A 257      -0.804  13.787 -18.423  1.00  0.90           N  
ATOM   1938  CA  PHE A 257      -1.797  13.408 -17.424  1.00  0.91           C  
ATOM   1939  C   PHE A 257      -2.610  14.619 -16.983  1.00  0.89           C  
ATOM   1940  CB  PHE A 257      -1.121  12.759 -16.212  1.00  0.91           C  
ATOM   1941  O   PHE A 257      -2.047  15.665 -16.652  1.00  0.87           O  
ATOM   1942  CG  PHE A 257      -2.060  11.961 -15.348  1.00  0.91           C  
ATOM   1943  CD1 PHE A 257      -2.130  10.579 -15.468  1.00  0.89           C  
ATOM   1944  CD2 PHE A 257      -2.872  12.594 -14.417  1.00  0.89           C  
ATOM   1945  CE1 PHE A 257      -2.998   9.837 -14.669  1.00  0.90           C  
ATOM   1946  CE2 PHE A 257      -3.742  11.860 -13.615  1.00  0.89           C  
ATOM   1947  CZ  PHE A 257      -3.805  10.482 -13.744  1.00  0.89           C  
ATOM   1948  N   PRO A 258      -3.928  14.538 -16.923  1.00  0.86           N  
ATOM   1949  CA  PRO A 258      -4.759  15.707 -16.625  1.00  0.86           C  
ATOM   1950  C   PRO A 258      -4.498  16.278 -15.233  1.00  0.86           C  
ATOM   1951  CB  PRO A 258      -6.186  15.163 -16.733  1.00  0.84           C  
ATOM   1952  O   PRO A 258      -4.298  15.522 -14.279  1.00  0.85           O  
ATOM   1953  CG  PRO A 258      -6.067  13.951 -17.600  1.00  0.80           C  
ATOM   1954  CD  PRO A 258      -4.714  13.337 -17.381  1.00  0.80           C  
ATOM   1955  N   VAL A 259      -4.544  17.619 -15.081  1.00  0.87           N  
ATOM   1956  CA  VAL A 259      -4.490  18.306 -13.795  1.00  0.87           C  
ATOM   1957  C   VAL A 259      -5.698  17.912 -12.948  1.00  0.85           C  
ATOM   1958  CB  VAL A 259      -4.440  19.840 -13.973  1.00  0.85           C  
ATOM   1959  O   VAL A 259      -6.824  17.856 -13.449  1.00  0.83           O  
ATOM   1960  CG1 VAL A 259      -4.490  20.542 -12.617  1.00  0.82           C  
ATOM   1961  CG2 VAL A 259      -3.186  20.247 -14.743  1.00  0.81           C  
ATOM   1962  N   GLY A 260      -5.427  17.642 -11.668  1.00  0.83           N  
ATOM   1963  CA  GLY A 260      -6.473  17.195 -10.762  1.00  0.83           C  
ATOM   1964  C   GLY A 260      -6.895  15.758 -11.000  1.00  0.83           C  
ATOM   1965  O   GLY A 260      -7.846  15.274 -10.381  1.00  0.82           O  
ATOM   1966  N   GLY A 261      -6.283  15.063 -11.960  1.00  0.84           N  
ATOM   1967  CA  GLY A 261      -6.559  13.662 -12.233  1.00  0.84           C  
ATOM   1968  C   GLY A 261      -6.020  12.729 -11.165  1.00  0.85           C  
ATOM   1969  O   GLY A 261      -5.080  13.076 -10.446  1.00  0.85           O  
ATOM   1970  N   THR A 262      -6.606  11.494 -11.037  1.00  0.86           N  
ATOM   1971  CA  THR A 262      -6.204  10.453 -10.097  1.00  0.87           C  
ATOM   1972  C   THR A 262      -5.515   9.303 -10.827  1.00  0.88           C  
ATOM   1973  CB  THR A 262      -7.412   9.914  -9.309  1.00  0.85           C  
ATOM   1974  O   THR A 262      -6.021   8.810 -11.837  1.00  0.87           O  
ATOM   1975  CG2 THR A 262      -6.986   8.833  -8.321  1.00  0.79           C  
ATOM   1976  OG1 THR A 262      -8.023  10.991  -8.588  1.00  0.82           O  
ATOM   1977  N   MET A 263      -4.412   8.861 -10.258  1.00  0.91           N  
ATOM   1978  CA  MET A 263      -3.659   7.782 -10.891  1.00  0.91           C  
ATOM   1979  C   MET A 263      -4.400   6.455 -10.765  1.00  0.91           C  
ATOM   1980  CB  MET A 263      -2.265   7.663 -10.272  1.00  0.90           C  
ATOM   1981  O   MET A 263      -4.725   5.823 -11.772  1.00  0.89           O  
ATOM   1982  CG  MET A 263      -1.365   6.660 -10.975  1.00  0.88           C  
ATOM   1983  SD  MET A 263       0.287   6.526 -10.189  1.00  0.90           S  
ATOM   1984  CE  MET A 263       1.049   8.063 -10.781  1.00  0.83           C  
ATOM   1985  N   PHE A 264      -4.666   6.002  -9.579  1.00  0.91           N  
ATOM   1986  CA  PHE A 264      -5.444   4.798  -9.313  1.00  0.91           C  
ATOM   1987  C   PHE A 264      -6.740   5.140  -8.589  1.00  0.90           C  
ATOM   1988  CB  PHE A 264      -4.627   3.801  -8.484  1.00  0.91           C  
ATOM   1989  O   PHE A 264      -6.718   5.756  -7.521  1.00  0.88           O  
ATOM   1990  CG  PHE A 264      -3.534   3.118  -9.261  1.00  0.91           C  
ATOM   1991  CD1 PHE A 264      -3.791   1.951  -9.970  1.00  0.89           C  
ATOM   1992  CD2 PHE A 264      -2.249   3.643  -9.283  1.00  0.89           C  
ATOM   1993  CE1 PHE A 264      -2.782   1.316 -10.690  1.00  0.89           C  
ATOM   1994  CE2 PHE A 264      -1.235   3.015 -10.000  1.00  0.89           C  
ATOM   1995  CZ  PHE A 264      -1.503   1.851 -10.702  1.00  0.89           C  
ATOM   1996  N   ARG A 265      -7.816   4.613  -9.117  1.00  0.86           N  
ATOM   1997  CA  ARG A 265      -9.110   4.796  -8.468  1.00  0.85           C  
ATOM   1998  C   ARG A 265      -9.848   3.468  -8.334  1.00  0.85           C  
ATOM   1999  CB  ARG A 265      -9.967   5.795  -9.249  1.00  0.84           C  
ATOM   2000  O   ARG A 265     -10.015   2.743  -9.317  1.00  0.84           O  
ATOM   2001  CG  ARG A 265     -11.361   5.992  -8.674  1.00  0.81           C  
ATOM   2002  CD  ARG A 265     -12.100   7.130  -9.365  1.00  0.80           C  
ATOM   2003  NE  ARG A 265     -11.559   8.433  -8.986  1.00  0.75           N  
ATOM   2004  NH1 ARG A 265     -12.879   9.637 -10.450  1.00  0.72           N  
ATOM   2005  NH2 ARG A 265     -11.383  10.720  -9.092  1.00  0.70           N  
ATOM   2006  CZ  ARG A 265     -11.942   9.594  -9.510  1.00  0.73           C  
ATOM   2007  N   SER A 266     -10.309   3.208  -7.123  1.00  0.84           N  
ATOM   2008  CA  SER A 266     -11.181   2.051  -6.950  1.00  0.84           C  
ATOM   2009  C   SER A 266     -12.454   2.189  -7.779  1.00  0.83           C  
ATOM   2010  CB  SER A 266     -11.541   1.866  -5.475  1.00  0.83           C  
ATOM   2011  O   SER A 266     -13.041   3.271  -7.850  1.00  0.81           O  
ATOM   2012  OG  SER A 266     -12.215   3.008  -4.976  1.00  0.79           O  
ATOM   2013  N   TYR A 267     -12.776   1.069  -8.452  1.00  0.80           N  
ATOM   2014  CA  TYR A 267     -13.889   1.095  -9.394  1.00  0.80           C  
ATOM   2015  C   TYR A 267     -14.828  -0.083  -9.161  1.00  0.80           C  
ATOM   2016  CB  TYR A 267     -13.373   1.075 -10.836  1.00  0.79           C  
ATOM   2017  O   TYR A 267     -14.394  -1.237  -9.149  1.00  0.77           O  
ATOM   2018  CG  TYR A 267     -14.468   0.990 -11.871  1.00  0.78           C  
ATOM   2019  CD1 TYR A 267     -15.320   2.067 -12.102  1.00  0.76           C  
ATOM   2020  CD2 TYR A 267     -14.654  -0.168 -12.619  1.00  0.76           C  
ATOM   2021  CE1 TYR A 267     -16.332   1.993 -13.054  1.00  0.75           C  
ATOM   2022  CE2 TYR A 267     -15.663  -0.253 -13.573  1.00  0.76           C  
ATOM   2023  OH  TYR A 267     -17.496   0.752 -14.727  1.00  0.71           O  
ATOM   2024  CZ  TYR A 267     -16.495   0.831 -13.783  1.00  0.70           C  
ATOM   2025  N   ARG A 268     -16.056   0.197  -9.015  1.00  0.75           N  
ATOM   2026  CA  ARG A 268     -17.113  -0.806  -8.931  1.00  0.75           C  
ATOM   2027  C   ARG A 268     -17.871  -0.914 -10.250  1.00  0.75           C  
ATOM   2028  CB  ARG A 268     -18.083  -0.472  -7.795  1.00  0.73           C  
ATOM   2029  O   ARG A 268     -18.585   0.013 -10.639  1.00  0.73           O  
ATOM   2030  CG  ARG A 268     -19.175  -1.511  -7.593  1.00  0.70           C  
ATOM   2031  CD  ARG A 268     -20.106  -1.134  -6.449  1.00  0.67           C  
ATOM   2032  NE  ARG A 268     -21.257  -2.030  -6.374  1.00  0.60           N  
ATOM   2033  NH1 ARG A 268     -22.251  -0.939  -4.597  1.00  0.57           N  
ATOM   2034  NH2 ARG A 268     -23.247  -2.788  -5.515  1.00  0.52           N  
ATOM   2035  CZ  ARG A 268     -22.249  -1.917  -5.495  1.00  0.62           C  
ATOM   2036  N   PRO A 269     -17.873  -2.085 -10.944  1.00  0.73           N  
ATOM   2037  CA  PRO A 269     -18.631  -2.228 -12.189  1.00  0.72           C  
ATOM   2038  C   PRO A 269     -20.141  -2.265 -11.959  1.00  0.73           C  
ATOM   2039  CB  PRO A 269     -18.133  -3.561 -12.754  1.00  0.71           C  
ATOM   2040  O   PRO A 269     -20.596  -2.685 -10.893  1.00  0.70           O  
ATOM   2041  CG  PRO A 269     -16.860  -3.835 -12.019  1.00  0.70           C  
ATOM   2042  CD  PRO A 269     -16.915  -3.135 -10.692  1.00  0.70           C  
ATOM   2043  N   PRO A 270     -20.999  -1.722 -12.839  1.00  0.63           N  
ATOM   2044  CA  PRO A 270     -22.443  -1.558 -12.655  1.00  0.62           C  
ATOM   2045  C   PRO A 270     -23.132  -2.848 -12.216  1.00  0.63           C  
ATOM   2046  CB  PRO A 270     -22.928  -1.125 -14.041  1.00  0.59           C  
ATOM   2047  O   PRO A 270     -24.121  -2.804 -11.479  1.00  0.60           O  
ATOM   2048  CG  PRO A 270     -21.750  -0.447 -14.663  1.00  0.57           C  
ATOM   2049  CD  PRO A 270     -20.498  -1.088 -14.138  1.00  0.57           C  
ATOM   2050  N   LEU A 271     -22.736  -4.022 -12.441  1.00  0.57           N  
ATOM   2051  CA  LEU A 271     -23.438  -5.263 -12.137  1.00  0.58           C  
ATOM   2052  C   LEU A 271     -22.828  -5.950 -10.920  1.00  0.57           C  
ATOM   2053  CB  LEU A 271     -23.403  -6.208 -13.342  1.00  0.52           C  
ATOM   2054  O   LEU A 271     -23.302  -7.006 -10.495  1.00  0.53           O  
ATOM   2055  CG  LEU A 271     -24.099  -5.715 -14.611  1.00  0.48           C  
ATOM   2056  CD1 LEU A 271     -23.885  -6.705 -15.751  1.00  0.43           C  
ATOM   2057  CD2 LEU A 271     -25.586  -5.497 -14.356  1.00  0.46           C  
ATOM   2058  N   TRP A 272     -21.912  -5.249 -10.272  1.00  0.48           N  
ATOM   2059  CA  TRP A 272     -21.248  -5.801  -9.096  1.00  0.57           C  
ATOM   2060  C   TRP A 272     -21.939  -5.344  -7.815  1.00  0.48           C  
ATOM   2061  CB  TRP A 272     -19.773  -5.390  -9.069  1.00  0.43           C  
ATOM   2062  O   TRP A 272     -21.954  -4.151  -7.502  1.00  0.45           O  
ATOM   2063  CG  TRP A 272     -18.943  -6.164  -8.089  1.00  0.39           C  
ATOM   2064  CD1 TRP A 272     -18.557  -5.764  -6.840  1.00  0.32           C  
ATOM   2065  CD2 TRP A 272     -18.392  -7.471  -8.281  1.00  0.36           C  
ATOM   2066  CE2 TRP A 272     -17.683  -7.802  -7.105  1.00  0.38           C  
ATOM   2067  CE3 TRP A 272     -18.430  -8.395  -9.333  1.00  0.58           C  
ATOM   2068  NE1 TRP A 272     -17.799  -6.745  -6.242  1.00  0.56           N  
ATOM   2069  CH2 TRP A 272     -17.070  -9.906  -7.998  1.00  0.50           C  
ATOM   2070  CZ2 TRP A 272     -17.017  -9.020  -6.953  1.00  0.60           C  
ATOM   2071  CZ3 TRP A 272     -17.767  -9.607  -9.180  1.00  0.43           C  
ATOM   2072  N   ALA A 273     -22.722  -6.275  -7.278  1.00  0.60           N  
ATOM   2073  CA  ALA A 273     -23.576  -5.965  -6.135  1.00  0.59           C  
ATOM   2074  C   ALA A 273     -22.748  -5.767  -4.868  1.00  0.59           C  
ATOM   2075  CB  ALA A 273     -24.607  -7.072  -5.926  1.00  0.54           C  
ATOM   2076  O   ALA A 273     -23.153  -5.034  -3.963  1.00  0.56           O  
ATOM   2077  N   ALA A 274     -21.524  -6.425  -4.871  1.00  0.61           N  
ATOM   2078  CA  ALA A 274     -20.646  -6.338  -3.707  1.00  0.59           C  
ATOM   2079  C   ALA A 274     -19.697  -5.148  -3.824  1.00  0.60           C  
ATOM   2080  CB  ALA A 274     -19.853  -7.632  -3.540  1.00  0.55           C  
ATOM   2081  O   ALA A 274     -19.496  -4.612  -4.916  1.00  0.56           O  
ATOM   2082  N   GLY A 275     -19.643  -4.171  -2.871  1.00  0.68           N  
ATOM   2083  CA  GLY A 275     -18.641  -3.118  -2.818  1.00  0.67           C  
ATOM   2084  C   GLY A 275     -17.347  -3.491  -3.516  1.00  0.68           C  
ATOM   2085  O   GLY A 275     -17.212  -4.602  -4.032  1.00  0.65           O  
ATOM   2086  N   CYS A 276     -16.449  -2.522  -3.823  1.00  0.77           N  
ATOM   2087  CA  CYS A 276     -15.116  -2.771  -4.362  1.00  0.78           C  
ATOM   2088  C   CYS A 276     -14.219  -3.425  -3.318  1.00  0.77           C  
ATOM   2089  CB  CYS A 276     -14.482  -1.468  -4.847  1.00  0.75           C  
ATOM   2090  O   CYS A 276     -13.502  -2.737  -2.590  1.00  0.73           O  
ATOM   2091  SG  CYS A 276     -13.013  -1.709  -5.870  1.00  0.76           S  
ATOM   2092  N   HIS A 277     -14.347  -4.727  -3.133  1.00  0.79           N  
ATOM   2093  CA  HIS A 277     -13.679  -5.481  -2.078  1.00  0.81           C  
ATOM   2094  C   HIS A 277     -12.365  -6.077  -2.574  1.00  0.81           C  
ATOM   2095  CB  HIS A 277     -14.592  -6.589  -1.551  1.00  0.77           C  
ATOM   2096  O   HIS A 277     -12.253  -6.457  -3.742  1.00  0.79           O  
ATOM   2097  CG  HIS A 277     -15.908  -6.092  -1.045  1.00  0.72           C  
ATOM   2098  CD2 HIS A 277     -17.153  -6.176  -1.571  1.00  0.68           C  
ATOM   2099  ND1 HIS A 277     -16.038  -5.410   0.146  1.00  0.67           N  
ATOM   2100  CE1 HIS A 277     -17.309  -5.097   0.331  1.00  0.65           C  
ATOM   2101  NE2 HIS A 277     -18.007  -5.550  -0.697  1.00  0.61           N  
ATOM   2102  N   GLY A 278     -11.419  -6.094  -1.636  1.00  0.85           N  
ATOM   2103  CA  GLY A 278     -10.238  -6.928  -1.795  1.00  0.85           C  
ATOM   2104  C   GLY A 278      -9.199  -6.319  -2.717  1.00  0.86           C  
ATOM   2105  O   GLY A 278      -8.429  -7.040  -3.355  1.00  0.84           O  
ATOM   2106  N   LEU A 279      -9.177  -5.014  -2.854  1.00  0.89           N  
ATOM   2107  CA  LEU A 279      -8.125  -4.328  -3.596  1.00  0.89           C  
ATOM   2108  C   LEU A 279      -6.796  -4.404  -2.851  1.00  0.90           C  
ATOM   2109  CB  LEU A 279      -8.505  -2.865  -3.838  1.00  0.87           C  
ATOM   2110  O   LEU A 279      -6.755  -4.240  -1.629  1.00  0.89           O  
ATOM   2111  CG  LEU A 279      -9.861  -2.617  -4.500  1.00  0.80           C  
ATOM   2112  CD1 LEU A 279     -10.183  -1.127  -4.507  1.00  0.74           C  
ATOM   2113  CD2 LEU A 279      -9.876  -3.180  -5.917  1.00  0.75           C  
ATOM   2114  N   SER A 280      -5.760  -4.639  -3.624  1.00  0.92           N  
ATOM   2115  CA  SER A 280      -4.444  -4.640  -2.994  1.00  0.93           C  
ATOM   2116  C   SER A 280      -3.392  -4.024  -3.911  1.00  0.93           C  
ATOM   2117  CB  SER A 280      -4.031  -6.063  -2.615  1.00  0.91           C  
ATOM   2118  O   SER A 280      -3.382  -4.286  -5.116  1.00  0.92           O  
ATOM   2119  OG  SER A 280      -2.820  -6.056  -1.879  1.00  0.83           O  
ATOM   2120  N   LEU A 281      -2.584  -3.188  -3.395  1.00  0.94           N  
ATOM   2121  CA  LEU A 281      -1.399  -2.629  -4.036  1.00  0.94           C  
ATOM   2122  C   LEU A 281      -0.168  -2.808  -3.154  1.00  0.94           C  
ATOM   2123  CB  LEU A 281      -1.607  -1.144  -4.346  1.00  0.93           C  
ATOM   2124  O   LEU A 281      -0.114  -2.281  -2.041  1.00  0.93           O  
ATOM   2125  CG  LEU A 281      -0.475  -0.444  -5.100  1.00  0.91           C  
ATOM   2126  CD1 LEU A 281      -0.258  -1.100  -6.460  1.00  0.87           C  
ATOM   2127  CD2 LEU A 281      -0.778   1.042  -5.260  1.00  0.87           C  
ATOM   2128  N   GLU A 282       0.775  -3.595  -3.665  1.00  0.93           N  
ATOM   2129  CA  GLU A 282       1.904  -4.008  -2.836  1.00  0.93           C  
ATOM   2130  C   GLU A 282       3.233  -3.679  -3.511  1.00  0.93           C  
ATOM   2131  CB  GLU A 282       1.826  -5.505  -2.529  1.00  0.91           C  
ATOM   2132  O   GLU A 282       3.426  -3.976  -4.691  1.00  0.92           O  
ATOM   2133  CG  GLU A 282       0.587  -5.909  -1.742  1.00  0.86           C  
ATOM   2134  CD  GLU A 282       0.458  -7.412  -1.557  1.00  0.83           C  
ATOM   2135  OE1 GLU A 282       1.497  -8.107  -1.487  1.00  0.82           O  
ATOM   2136  OE2 GLU A 282      -0.693  -7.899  -1.481  1.00  0.81           O  
ATOM   2137  N   ASN A 283       4.122  -3.082  -2.781  1.00  0.92           N  
ATOM   2138  CA  ASN A 283       5.529  -2.911  -3.125  1.00  0.92           C  
ATOM   2139  C   ASN A 283       5.697  -2.150  -4.438  1.00  0.91           C  
ATOM   2140  CB  ASN A 283       6.231  -4.268  -3.206  1.00  0.91           C  
ATOM   2141  O   ASN A 283       6.453  -2.574  -5.314  1.00  0.89           O  
ATOM   2142  CG  ASN A 283       6.184  -5.028  -1.895  1.00  0.87           C  
ATOM   2143  ND2 ASN A 283       5.930  -6.329  -1.973  1.00  0.85           N  
ATOM   2144  OD1 ASN A 283       6.372  -4.451  -0.821  1.00  0.83           O  
ATOM   2145  N   VAL A 284       5.050  -0.994  -4.552  1.00  0.92           N  
ATOM   2146  CA  VAL A 284       5.101  -0.146  -5.738  1.00  0.92           C  
ATOM   2147  C   VAL A 284       5.482   1.278  -5.339  1.00  0.92           C  
ATOM   2148  CB  VAL A 284       3.753  -0.145  -6.493  1.00  0.90           C  
ATOM   2149  O   VAL A 284       5.111   1.748  -4.262  1.00  0.91           O  
ATOM   2150  CG1 VAL A 284       3.834   0.729  -7.743  1.00  0.78           C  
ATOM   2151  CG2 VAL A 284       3.347  -1.572  -6.860  1.00  0.77           C  
ATOM   2152  N   TYR A 285       6.306   1.892  -6.165  1.00  0.92           N  
ATOM   2153  CA  TYR A 285       6.639   3.308  -6.060  1.00  0.93           C  
ATOM   2154  C   TYR A 285       5.845   4.132  -7.067  1.00  0.93           C  
ATOM   2155  CB  TYR A 285       8.140   3.524  -6.277  1.00  0.91           C  
ATOM   2156  O   TYR A 285       6.044   4.004  -8.277  1.00  0.92           O  
ATOM   2157  CG  TYR A 285       8.599   4.931  -5.980  1.00  0.87           C  
ATOM   2158  CD1 TYR A 285       7.703   5.897  -5.527  1.00  0.82           C  
ATOM   2159  CD2 TYR A 285       9.929   5.298  -6.153  1.00  0.83           C  
ATOM   2160  CE1 TYR A 285       8.121   7.195  -5.254  1.00  0.84           C  
ATOM   2161  CE2 TYR A 285      10.359   6.594  -5.883  1.00  0.85           C  
ATOM   2162  OH  TYR A 285       9.868   8.817  -5.166  1.00  0.72           O  
ATOM   2163  CZ  TYR A 285       9.449   7.533  -5.434  1.00  0.83           C  
ATOM   2164  N   LEU A 286       4.904   4.945  -6.629  1.00  0.94           N  
ATOM   2165  CA  LEU A 286       4.092   5.842  -7.443  1.00  0.94           C  
ATOM   2166  C   LEU A 286       4.670   7.254  -7.437  1.00  0.94           C  
ATOM   2167  CB  LEU A 286       2.648   5.867  -6.936  1.00  0.94           C  
ATOM   2168  O   LEU A 286       4.897   7.831  -6.372  1.00  0.93           O  
ATOM   2169  CG  LEU A 286       1.950   4.512  -6.810  1.00  0.93           C  
ATOM   2170  CD1 LEU A 286       0.508   4.699  -6.348  1.00  0.91           C  
ATOM   2171  CD2 LEU A 286       1.998   3.760  -8.136  1.00  0.91           C  
ATOM   2172  N   VAL A 287       4.875   7.815  -8.630  1.00  0.94           N  
ATOM   2173  CA  VAL A 287       5.537   9.109  -8.757  1.00  0.94           C  
ATOM   2174  C   VAL A 287       4.624  10.088  -9.493  1.00  0.94           C  
ATOM   2175  CB  VAL A 287       6.889   8.985  -9.493  1.00  0.93           C  
ATOM   2176  O   VAL A 287       4.252   9.852 -10.645  1.00  0.93           O  
ATOM   2177  CG1 VAL A 287       7.607  10.333  -9.535  1.00  0.89           C  
ATOM   2178  CG2 VAL A 287       7.767   7.930  -8.822  1.00  0.89           C  
ATOM   2179  N   GLY A 288       4.293  11.143  -8.833  1.00  0.95           N  
ATOM   2180  CA  GLY A 288       3.525  12.221  -9.436  1.00  0.94           C  
ATOM   2181  C   GLY A 288       4.378  13.185 -10.239  1.00  0.93           C  
ATOM   2182  O   GLY A 288       5.337  12.774 -10.895  1.00  0.90           O  
ATOM   2183  N   ARG A 289       4.091  14.468 -10.199  1.00  0.92           N  
ATOM   2184  CA  ARG A 289       4.845  15.502 -10.900  1.00  0.92           C  
ATOM   2185  C   ARG A 289       5.187  16.658  -9.966  1.00  0.91           C  
ATOM   2186  CB  ARG A 289       4.058  16.018 -12.106  1.00  0.89           C  
ATOM   2187  O   ARG A 289       4.472  16.910  -8.994  1.00  0.89           O  
ATOM   2188  CG  ARG A 289       3.800  14.963 -13.171  1.00  0.80           C  
ATOM   2189  CD  ARG A 289       3.135  15.558 -14.404  1.00  0.77           C  
ATOM   2190  NE  ARG A 289       1.848  16.168 -14.081  1.00  0.75           N  
ATOM   2191  NH1 ARG A 289       1.200  16.457 -16.280  1.00  0.67           N  
ATOM   2192  NH2 ARG A 289      -0.181  17.123 -14.575  1.00  0.62           N  
ATOM   2193  CZ  ARG A 289       0.959  16.581 -14.980  1.00  0.71           C  
ATOM   2194  N   ALA A 290       6.189  17.430 -10.324  1.00  0.89           N  
ATOM   2195  CA  ALA A 290       6.761  18.491  -9.500  1.00  0.90           C  
ATOM   2196  C   ALA A 290       5.712  19.545  -9.157  1.00  0.88           C  
ATOM   2197  CB  ALA A 290       7.947  19.138 -10.212  1.00  0.86           C  
ATOM   2198  O   ALA A 290       5.777  20.173  -8.097  1.00  0.85           O  
ATOM   2199  N   ALA A 291       4.749  19.723  -9.892  1.00  0.91           N  
ATOM   2200  CA  ALA A 291       3.681  20.699  -9.692  1.00  0.92           C  
ATOM   2201  C   ALA A 291       2.749  20.268  -8.563  1.00  0.91           C  
ATOM   2202  CB  ALA A 291       2.891  20.895 -10.984  1.00  0.90           C  
ATOM   2203  O   ALA A 291       1.998  21.085  -8.024  1.00  0.89           O  
ATOM   2204  N   LYS A 292       2.770  18.944  -8.180  1.00  0.88           N  
ATOM   2205  CA  LYS A 292       1.909  18.338  -7.169  1.00  0.91           C  
ATOM   2206  C   LYS A 292       0.437  18.599  -7.473  1.00  0.88           C  
ATOM   2207  CB  LYS A 292       2.259  18.869  -5.778  1.00  0.86           C  
ATOM   2208  O   LYS A 292      -0.332  18.963  -6.580  1.00  0.81           O  
ATOM   2209  CG  LYS A 292       3.695  18.599  -5.355  1.00  0.84           C  
ATOM   2210  CD  LYS A 292       3.991  19.179  -3.978  1.00  0.76           C  
ATOM   2211  CE  LYS A 292       5.466  19.048  -3.620  1.00  0.82           C  
ATOM   2212  NZ  LYS A 292       5.765  19.633  -2.279  1.00  0.80           N  
ATOM   2213  N   ASP A 293       0.031  18.444  -8.729  1.00  0.90           N  
ATOM   2214  CA  ASP A 293      -1.303  18.827  -9.180  1.00  0.91           C  
ATOM   2215  C   ASP A 293      -2.126  17.599  -9.566  1.00  0.89           C  
ATOM   2216  CB  ASP A 293      -1.213  19.792 -10.364  1.00  0.89           C  
ATOM   2217  O   ASP A 293      -3.147  17.718 -10.246  1.00  0.87           O  
ATOM   2218  CG  ASP A 293      -0.517  19.188 -11.570  1.00  0.88           C  
ATOM   2219  OD1 ASP A 293       0.074  18.093 -11.449  1.00  0.87           O  
ATOM   2220  OD2 ASP A 293      -0.556  19.814 -12.652  1.00  0.89           O  
ATOM   2221  N   VAL A 294      -1.688  16.410  -9.268  1.00  0.90           N  
ATOM   2222  CA  VAL A 294      -2.382  15.157  -9.547  1.00  0.91           C  
ATOM   2223  C   VAL A 294      -2.575  14.374  -8.250  1.00  0.91           C  
ATOM   2224  CB  VAL A 294      -1.613  14.300 -10.577  1.00  0.89           C  
ATOM   2225  O   VAL A 294      -1.828  14.562  -7.287  1.00  0.90           O  
ATOM   2226  CG1 VAL A 294      -1.514  15.026 -11.917  1.00  0.81           C  
ATOM   2227  CG2 VAL A 294      -0.222  13.952 -10.050  1.00  0.80           C  
ATOM   2228  N   TYR A 295      -3.524  13.395  -8.217  1.00  0.90           N  
ATOM   2229  CA  TYR A 295      -3.822  12.548  -7.067  1.00  0.91           C  
ATOM   2230  C   TYR A 295      -3.262  11.144  -7.264  1.00  0.91           C  
ATOM   2231  CB  TYR A 295      -5.333  12.479  -6.826  1.00  0.89           C  
ATOM   2232  O   TYR A 295      -3.229  10.635  -8.386  1.00  0.90           O  
ATOM   2233  CG  TYR A 295      -5.980  13.830  -6.636  1.00  0.84           C  
ATOM   2234  CD1 TYR A 295      -5.223  14.941  -6.270  1.00  0.80           C  
ATOM   2235  CD2 TYR A 295      -7.348  13.997  -6.821  1.00  0.80           C  
ATOM   2236  CE1 TYR A 295      -5.815  16.187  -6.091  1.00  0.79           C  
ATOM   2237  CE2 TYR A 295      -7.950  15.239  -6.646  1.00  0.80           C  
ATOM   2238  OH  TYR A 295      -7.768  17.557  -6.107  1.00  0.63           O  
ATOM   2239  CZ  TYR A 295      -7.177  16.326  -6.282  1.00  0.77           C  
ATOM   2240  N   GLY A 296      -2.784  10.506  -6.237  1.00  0.93           N  
ATOM   2241  CA  GLY A 296      -2.196   9.177  -6.303  1.00  0.93           C  
ATOM   2242  C   GLY A 296      -3.229   8.067  -6.311  1.00  0.93           C  
ATOM   2243  O   GLY A 296      -3.567   7.533  -7.370  1.00  0.91           O  
ATOM   2244  N   ILE A 297      -3.752   7.789  -5.152  1.00  0.93           N  
ATOM   2245  CA  ILE A 297      -4.715   6.709  -4.964  1.00  0.93           C  
ATOM   2246  C   ILE A 297      -6.018   7.272  -4.399  1.00  0.91           C  
ATOM   2247  CB  ILE A 297      -4.158   5.610  -4.033  1.00  0.92           C  
ATOM   2248  O   ILE A 297      -6.011   7.960  -3.376  1.00  0.90           O  
ATOM   2249  CG1 ILE A 297      -2.845   5.050  -4.593  1.00  0.92           C  
ATOM   2250  CG2 ILE A 297      -5.189   4.495  -3.835  1.00  0.92           C  
ATOM   2251  CD1 ILE A 297      -2.109   4.123  -3.636  1.00  0.91           C  
ATOM   2252  N   ASP A 298      -7.040   6.949  -5.046  1.00  0.87           N  
ATOM   2253  CA  ASP A 298      -8.387   7.306  -4.611  1.00  0.87           C  
ATOM   2254  C   ASP A 298      -9.200   6.061  -4.266  1.00  0.86           C  
ATOM   2255  CB  ASP A 298      -9.102   8.120  -5.691  1.00  0.85           C  
ATOM   2256  O   ASP A 298      -9.617   5.319  -5.158  1.00  0.85           O  
ATOM   2257  CG  ASP A 298     -10.486   8.581  -5.267  1.00  0.82           C  
ATOM   2258  OD1 ASP A 298     -10.780   8.589  -4.052  1.00  0.80           O  
ATOM   2259  OD2 ASP A 298     -11.290   8.936  -6.156  1.00  0.81           O  
ATOM   2260  N   ILE A 299      -9.328   5.796  -2.968  1.00  0.87           N  
ATOM   2261  CA  ILE A 299     -10.132   4.701  -2.435  1.00  0.86           C  
ATOM   2262  C   ILE A 299     -11.569   5.172  -2.221  1.00  0.84           C  
ATOM   2263  CB  ILE A 299      -9.543   4.158  -1.114  1.00  0.85           C  
ATOM   2264  O   ILE A 299     -11.841   5.959  -1.311  1.00  0.81           O  
ATOM   2265  CG1 ILE A 299      -8.093   3.706  -1.322  1.00  0.83           C  
ATOM   2266  CG2 ILE A 299     -10.402   3.012  -0.571  1.00  0.83           C  
ATOM   2267  CD1 ILE A 299      -7.418   3.192  -0.057  1.00  0.82           C  
ATOM   2268  N   ASN A 300     -12.324   4.723  -3.191  1.00  0.80           N  
ATOM   2269  CA  ASN A 300     -13.741   5.070  -3.219  1.00  0.79           C  
ATOM   2270  C   ASN A 300     -14.623   3.833  -3.074  1.00  0.79           C  
ATOM   2271  CB  ASN A 300     -14.085   5.819  -4.508  1.00  0.77           C  
ATOM   2272  O   ASN A 300     -14.557   2.918  -3.897  1.00  0.75           O  
ATOM   2273  CG  ASN A 300     -15.485   6.399  -4.490  1.00  0.72           C  
ATOM   2274  ND2 ASN A 300     -15.798   7.225  -5.482  1.00  0.66           N  
ATOM   2275  OD1 ASN A 300     -16.279   6.109  -3.592  1.00  0.67           O  
ATOM   2276  N   ASP A 301     -15.416   3.756  -1.995  1.00  0.76           N  
ATOM   2277  CA  ASP A 301     -16.351   2.663  -1.745  1.00  0.75           C  
ATOM   2278  C   ASP A 301     -15.634   1.315  -1.751  1.00  0.76           C  
ATOM   2279  CB  ASP A 301     -17.472   2.667  -2.786  1.00  0.73           C  
ATOM   2280  O   ASP A 301     -16.097   0.362  -2.382  1.00  0.73           O  
ATOM   2281  CG  ASP A 301     -18.643   1.780  -2.400  1.00  0.70           C  
ATOM   2282  OD1 ASP A 301     -18.796   1.459  -1.202  1.00  0.66           O  
ATOM   2283  OD2 ASP A 301     -19.419   1.397  -3.303  1.00  0.67           O  
ATOM   2284  N   ALA A 302     -14.500   1.247  -1.157  1.00  0.81           N  
ATOM   2285  CA  ALA A 302     -13.714   0.018  -1.098  1.00  0.81           C  
ATOM   2286  C   ALA A 302     -13.631  -0.512   0.331  1.00  0.81           C  
ATOM   2287  CB  ALA A 302     -12.313   0.254  -1.657  1.00  0.80           C  
ATOM   2288  O   ALA A 302     -13.326   0.239   1.261  1.00  0.79           O  
ATOM   2289  N   SER A 303     -13.965  -1.830   0.465  1.00  0.82           N  
ATOM   2290  CA  SER A 303     -13.794  -2.527   1.735  1.00  0.83           C  
ATOM   2291  C   SER A 303     -12.705  -3.591   1.640  1.00  0.83           C  
ATOM   2292  CB  SER A 303     -15.109  -3.171   2.176  1.00  0.80           C  
ATOM   2293  O   SER A 303     -12.424  -4.104   0.554  1.00  0.82           O  
ATOM   2294  OG  SER A 303     -16.151  -2.211   2.211  1.00  0.73           O  
ATOM   2295  N   TYR A 304     -12.065  -3.850   2.770  1.00  0.86           N  
ATOM   2296  CA  TYR A 304     -11.036  -4.878   2.886  1.00  0.87           C  
ATOM   2297  C   TYR A 304      -9.905  -4.631   1.894  1.00  0.87           C  
ATOM   2298  CB  TYR A 304     -11.637  -6.268   2.657  1.00  0.85           C  
ATOM   2299  O   TYR A 304      -9.305  -5.578   1.380  1.00  0.85           O  
ATOM   2300  CG  TYR A 304     -12.788  -6.590   3.579  1.00  0.84           C  
ATOM   2301  CD1 TYR A 304     -12.563  -6.984   4.896  1.00  0.82           C  
ATOM   2302  CD2 TYR A 304     -14.103  -6.503   3.134  1.00  0.83           C  
ATOM   2303  CE1 TYR A 304     -13.621  -7.283   5.748  1.00  0.82           C  
ATOM   2304  CE2 TYR A 304     -15.169  -6.800   3.977  1.00  0.83           C  
ATOM   2305  OH  TYR A 304     -15.969  -7.484   6.119  1.00  0.77           O  
ATOM   2306  CZ  TYR A 304     -14.918  -7.188   5.280  1.00  0.80           C  
ATOM   2307  N   PHE A 305      -9.613  -3.407   1.628  1.00  0.89           N  
ATOM   2308  CA  PHE A 305      -8.494  -3.061   0.759  1.00  0.90           C  
ATOM   2309  C   PHE A 305      -7.174  -3.148   1.517  1.00  0.91           C  
ATOM   2310  CB  PHE A 305      -8.676  -1.655   0.181  1.00  0.90           C  
ATOM   2311  O   PHE A 305      -7.152  -3.073   2.747  1.00  0.90           O  
ATOM   2312  CG  PHE A 305      -8.676  -0.566   1.220  1.00  0.89           C  
ATOM   2313  CD1 PHE A 305      -9.861  -0.157   1.817  1.00  0.87           C  
ATOM   2314  CD2 PHE A 305      -7.489   0.048   1.599  1.00  0.87           C  
ATOM   2315  CE1 PHE A 305      -9.864   0.851   2.780  1.00  0.87           C  
ATOM   2316  CE2 PHE A 305      -7.484   1.055   2.560  1.00  0.87           C  
ATOM   2317  CZ  PHE A 305      -8.673   1.456   3.148  1.00  0.86           C  
ATOM   2318  N   ASN A 306      -6.151  -3.336   0.771  1.00  0.93           N  
ATOM   2319  CA  ASN A 306      -4.809  -3.427   1.338  1.00  0.94           C  
ATOM   2320  C   ASN A 306      -3.802  -2.617   0.527  1.00  0.94           C  
ATOM   2321  CB  ASN A 306      -4.364  -4.888   1.430  1.00  0.92           C  
ATOM   2322  O   ASN A 306      -3.621  -2.860  -0.667  1.00  0.93           O  
ATOM   2323  CG  ASN A 306      -3.003  -5.044   2.080  1.00  0.85           C  
ATOM   2324  ND2 ASN A 306      -2.104  -5.756   1.410  1.00  0.84           N  
ATOM   2325  OD1 ASN A 306      -2.761  -4.529   3.174  1.00  0.82           O  
ATOM   2326  N   LEU A 307      -3.153  -1.619   1.168  1.00  0.94           N  
ATOM   2327  CA  LEU A 307      -1.947  -0.969   0.666  1.00  0.94           C  
ATOM   2328  C   LEU A 307      -0.735  -1.343   1.513  1.00  0.94           C  
ATOM   2329  CB  LEU A 307      -2.124   0.552   0.651  1.00  0.94           C  
ATOM   2330  O   LEU A 307      -0.691  -1.042   2.708  1.00  0.93           O  
ATOM   2331  CG  LEU A 307      -3.348   1.084  -0.096  1.00  0.92           C  
ATOM   2332  CD1 LEU A 307      -3.337   2.609  -0.114  1.00  0.88           C  
ATOM   2333  CD2 LEU A 307      -3.393   0.528  -1.515  1.00  0.88           C  
ATOM   2334  N   GLU A 308       0.223  -1.995   0.908  1.00  0.94           N  
ATOM   2335  CA  GLU A 308       1.406  -2.442   1.637  1.00  0.94           C  
ATOM   2336  C   GLU A 308       2.686  -2.047   0.907  1.00  0.93           C  
ATOM   2337  CB  GLU A 308       1.366  -3.958   1.848  1.00  0.93           C  
ATOM   2338  O   GLU A 308       2.854  -2.356  -0.275  1.00  0.92           O  
ATOM   2339  CG  GLU A 308       2.575  -4.506   2.593  1.00  0.89           C  
ATOM   2340  CD  GLU A 308       2.401  -5.950   3.038  1.00  0.87           C  
ATOM   2341  OE1 GLU A 308       1.387  -6.582   2.665  1.00  0.86           O  
ATOM   2342  OE2 GLU A 308       3.285  -6.452   3.768  1.00  0.86           O  
ATOM   2343  N   GLY A 309       3.516  -1.389   1.642  1.00  0.92           N  
ATOM   2344  CA  GLY A 309       4.817  -1.058   1.082  1.00  0.92           C  
ATOM   2345  C   GLY A 309       4.731  -0.146  -0.128  1.00  0.92           C  
ATOM   2346  O   GLY A 309       5.558  -0.235  -1.038  1.00  0.90           O  
ATOM   2347  N   VAL A 310       3.747   0.695  -0.199  1.00  0.93           N  
ATOM   2348  CA  VAL A 310       3.570   1.626  -1.308  1.00  0.94           C  
ATOM   2349  C   VAL A 310       4.279   2.943  -0.996  1.00  0.93           C  
ATOM   2350  CB  VAL A 310       2.075   1.883  -1.601  1.00  0.93           C  
ATOM   2351  O   VAL A 310       4.069   3.531   0.068  1.00  0.92           O  
ATOM   2352  CG1 VAL A 310       1.911   2.825  -2.792  1.00  0.90           C  
ATOM   2353  CG2 VAL A 310       1.348   0.563  -1.855  1.00  0.90           C  
ATOM   2354  N   ARG A 311       5.101   3.329  -1.879  1.00  0.93           N  
ATOM   2355  CA  ARG A 311       5.736   4.641  -1.805  1.00  0.93           C  
ATOM   2356  C   ARG A 311       5.061   5.630  -2.749  1.00  0.93           C  
ATOM   2357  CB  ARG A 311       7.227   4.536  -2.134  1.00  0.91           C  
ATOM   2358  O   ARG A 311       4.817   5.315  -3.916  1.00  0.93           O  
ATOM   2359  CG  ARG A 311       7.980   5.850  -2.000  1.00  0.84           C  
ATOM   2360  CD  ARG A 311       9.485   5.653  -2.126  1.00  0.81           C  
ATOM   2361  NE  ARG A 311      10.195   6.928  -2.151  1.00  0.78           N  
ATOM   2362  NH1 ARG A 311      12.183   6.071  -1.343  1.00  0.68           N  
ATOM   2363  NH2 ARG A 311      12.009   8.302  -1.841  1.00  0.64           N  
ATOM   2364  CZ  ARG A 311      11.461   7.097  -1.778  1.00  0.75           C  
ATOM   2365  N   LEU A 312       4.732   6.820  -2.319  1.00  0.95           N  
ATOM   2366  CA  LEU A 312       4.069   7.877  -3.075  1.00  0.95           C  
ATOM   2367  C   LEU A 312       4.830   9.193  -2.952  1.00  0.94           C  
ATOM   2368  CB  LEU A 312       2.629   8.060  -2.589  1.00  0.94           C  
ATOM   2369  O   LEU A 312       5.069   9.676  -1.843  1.00  0.92           O  
ATOM   2370  CG  LEU A 312       1.732   6.823  -2.645  1.00  0.93           C  
ATOM   2371  CD1 LEU A 312       1.595   6.204  -1.258  1.00  0.91           C  
ATOM   2372  CD2 LEU A 312       0.363   7.180  -3.214  1.00  0.91           C  
ATOM   2373  N   ASP A 313       5.155   9.823  -4.077  1.00  0.94           N  
ATOM   2374  CA  ASP A 313       5.925  11.063  -4.101  1.00  0.94           C  
ATOM   2375  C   ASP A 313       5.331  12.059  -5.095  1.00  0.94           C  
ATOM   2376  CB  ASP A 313       7.387  10.779  -4.451  1.00  0.92           C  
ATOM   2377  O   ASP A 313       4.914  11.677  -6.191  1.00  0.93           O  
ATOM   2378  CG  ASP A 313       8.234  10.449  -3.235  1.00  0.82           C  
ATOM   2379  OD1 ASP A 313       7.889  10.883  -2.114  1.00  0.76           O  
ATOM   2380  OD2 ASP A 313       9.258   9.751  -3.398  1.00  0.82           O  
ATOM   2381  N   LEU A 314       5.309  13.397  -4.702  1.00  0.93           N  
ATOM   2382  CA  LEU A 314       5.045  14.528  -5.585  1.00  0.94           C  
ATOM   2383  C   LEU A 314       3.575  14.568  -5.992  1.00  0.94           C  
ATOM   2384  CB  LEU A 314       5.930  14.454  -6.832  1.00  0.93           C  
ATOM   2385  O   LEU A 314       3.254  14.866  -7.144  1.00  0.92           O  
ATOM   2386  CG  LEU A 314       7.440  14.510  -6.596  1.00  0.91           C  
ATOM   2387  CD1 LEU A 314       8.190  14.291  -7.905  1.00  0.87           C  
ATOM   2388  CD2 LEU A 314       7.834  15.841  -5.964  1.00  0.87           C  
ATOM   2389  N   PHE A 315       2.626  14.259  -5.135  1.00  0.94           N  
ATOM   2390  CA  PHE A 315       1.185  14.294  -5.360  1.00  0.95           C  
ATOM   2391  C   PHE A 315       0.548  15.455  -4.606  1.00  0.94           C  
ATOM   2392  CB  PHE A 315       0.541  12.973  -4.930  1.00  0.95           C  
ATOM   2393  O   PHE A 315       1.059  15.884  -3.569  1.00  0.92           O  
ATOM   2394  CG  PHE A 315       0.913  11.804  -5.802  1.00  0.95           C  
ATOM   2395  CD1 PHE A 315       0.335  11.642  -7.056  1.00  0.94           C  
ATOM   2396  CD2 PHE A 315       1.842  10.867  -5.368  1.00  0.94           C  
ATOM   2397  CE1 PHE A 315       0.678  10.562  -7.865  1.00  0.94           C  
ATOM   2398  CE2 PHE A 315       2.189   9.784  -6.171  1.00  0.94           C  
ATOM   2399  CZ  PHE A 315       1.606   9.633  -7.419  1.00  0.93           C  
ATOM   2400  N   ASP A 316      -0.580  15.985  -5.123  1.00  0.92           N  
ATOM   2401  CA  ASP A 316      -1.463  16.827  -4.322  1.00  0.92           C  
ATOM   2402  C   ASP A 316      -2.038  16.052  -3.139  1.00  0.91           C  
ATOM   2403  CB  ASP A 316      -2.596  17.388  -5.184  1.00  0.91           C  
ATOM   2404  O   ASP A 316      -1.785  16.396  -1.983  1.00  0.89           O  
ATOM   2405  CG  ASP A 316      -3.530  18.305  -4.413  1.00  0.89           C  
ATOM   2406  OD1 ASP A 316      -3.171  18.745  -3.300  1.00  0.86           O  
ATOM   2407  OD2 ASP A 316      -4.636  18.587  -4.922  1.00  0.88           O  
ATOM   2408  N   LYS A 317      -2.671  14.992  -3.451  1.00  0.91           N  
ATOM   2409  CA  LYS A 317      -3.144  14.014  -2.476  1.00  0.92           C  
ATOM   2410  C   LYS A 317      -2.589  12.625  -2.776  1.00  0.92           C  
ATOM   2411  CB  LYS A 317      -4.673  13.974  -2.455  1.00  0.90           C  
ATOM   2412  O   LYS A 317      -2.867  12.054  -3.833  1.00  0.92           O  
ATOM   2413  CG  LYS A 317      -5.324  15.317  -2.158  1.00  0.85           C  
ATOM   2414  CD  LYS A 317      -6.840  15.244  -2.285  1.00  0.82           C  
ATOM   2415  CE  LYS A 317      -7.485  16.608  -2.085  1.00  0.79           C  
ATOM   2416  NZ  LYS A 317      -8.976  16.524  -2.098  1.00  0.75           N  
ATOM   2417  N   ALA A 318      -1.776  12.090  -1.831  1.00  0.95           N  
ATOM   2418  CA  ALA A 318      -1.178  10.778  -2.059  1.00  0.95           C  
ATOM   2419  C   ALA A 318      -2.226   9.673  -1.963  1.00  0.95           C  
ATOM   2420  CB  ALA A 318      -0.050  10.526  -1.061  1.00  0.94           C  
ATOM   2421  O   ALA A 318      -2.431   8.918  -2.917  1.00  0.94           O  
ATOM   2422  N   ILE A 319      -2.909   9.598  -0.849  1.00  0.94           N  
ATOM   2423  CA  ILE A 319      -4.025   8.680  -0.647  1.00  0.94           C  
ATOM   2424  C   ILE A 319      -5.276   9.466  -0.261  1.00  0.92           C  
ATOM   2425  CB  ILE A 319      -3.701   7.625   0.435  1.00  0.93           C  
ATOM   2426  O   ILE A 319      -5.263  10.233   0.705  1.00  0.90           O  
ATOM   2427  CG1 ILE A 319      -2.428   6.855   0.065  1.00  0.93           C  
ATOM   2428  CG2 ILE A 319      -4.882   6.670   0.629  1.00  0.93           C  
ATOM   2429  CD1 ILE A 319      -1.887   5.979   1.186  1.00  0.92           C  
ATOM   2430  N   SER A 320      -6.325   9.266  -1.000  1.00  0.89           N  
ATOM   2431  CA  SER A 320      -7.595   9.925  -0.714  1.00  0.88           C  
ATOM   2432  C   SER A 320      -8.718   8.908  -0.540  1.00  0.88           C  
ATOM   2433  CB  SER A 320      -7.954  10.907  -1.830  1.00  0.87           C  
ATOM   2434  O   SER A 320      -8.779   7.913  -1.264  1.00  0.86           O  
ATOM   2435  OG  SER A 320      -8.095  10.232  -3.068  1.00  0.75           O  
ATOM   2436  N   PHE A 321      -9.526   9.149   0.509  1.00  0.85           N  
ATOM   2437  CA  PHE A 321     -10.784   8.437   0.701  1.00  0.85           C  
ATOM   2438  C   PHE A 321     -11.968   9.318   0.319  1.00  0.83           C  
ATOM   2439  CB  PHE A 321     -10.924   7.972   2.154  1.00  0.84           C  
ATOM   2440  O   PHE A 321     -12.175  10.380   0.910  1.00  0.80           O  
ATOM   2441  CG  PHE A 321      -9.837   7.031   2.598  1.00  0.85           C  
ATOM   2442  CD1 PHE A 321      -9.971   5.660   2.421  1.00  0.83           C  
ATOM   2443  CD2 PHE A 321      -8.680   7.519   3.191  1.00  0.84           C  
ATOM   2444  CE1 PHE A 321      -8.966   4.786   2.831  1.00  0.84           C  
ATOM   2445  CE2 PHE A 321      -7.671   6.652   3.603  1.00  0.84           C  
ATOM   2446  CZ  PHE A 321      -7.817   5.286   3.423  1.00  0.82           C  
ATOM   2447  N   ASN A 322     -12.633   8.988  -0.726  1.00  0.79           N  
ATOM   2448  CA  ASN A 322     -13.697   9.841  -1.244  1.00  0.78           C  
ATOM   2449  C   ASN A 322     -15.060   9.161  -1.141  1.00  0.77           C  
ATOM   2450  CB  ASN A 322     -13.410  10.239  -2.693  1.00  0.76           C  
ATOM   2451  O   ASN A 322     -15.150   7.933  -1.176  1.00  0.73           O  
ATOM   2452  CG  ASN A 322     -12.422  11.384  -2.800  1.00  0.73           C  
ATOM   2453  ND2 ASN A 322     -11.438  11.238  -3.679  1.00  0.70           N  
ATOM   2454  OD1 ASN A 322     -12.542  12.391  -2.097  1.00  0.71           O  
ATOM   2455  N   ARG A 323     -16.065   9.967  -0.776  1.00  0.67           N  
ATOM   2456  CA  ARG A 323     -17.473   9.586  -0.798  1.00  0.66           C  
ATOM   2457  C   ARG A 323     -18.077   9.801  -2.181  1.00  0.66           C  
ATOM   2458  CB  ARG A 323     -18.261  10.380   0.247  1.00  0.63           C  
ATOM   2459  O   ARG A 323     -17.846  10.835  -2.812  1.00  0.62           O  
ATOM   2460  CG  ARG A 323     -19.651   9.828   0.520  1.00  0.60           C  
ATOM   2461  CD  ARG A 323     -20.348  10.585   1.642  1.00  0.59           C  
ATOM   2462  NE  ARG A 323     -21.656  10.012   1.948  1.00  0.50           N  
ATOM   2463  NH1 ARG A 323     -22.069  11.393   3.754  1.00  0.39           N  
ATOM   2464  NH2 ARG A 323     -23.614   9.818   3.132  1.00  0.34           N  
ATOM   2465  CZ  ARG A 323     -22.443  10.409   2.944  1.00  0.54           C  
ATOM   2466  N   TRP A 324     -18.771   8.842  -2.897  1.00  0.36           N  
ATOM   2467  CA  TRP A 324     -19.371   8.711  -4.220  1.00  0.49           C  
ATOM   2468  C   TRP A 324     -19.975  10.034  -4.678  1.00  0.39           C  
ATOM   2469  CB  TRP A 324     -20.444   7.618  -4.218  1.00  0.38           C  
ATOM   2470  O   TRP A 324     -20.329  10.190  -5.849  1.00  0.37           O  
ATOM   2471  CG  TRP A 324     -19.952   6.280  -4.681  1.00  0.39           C  
ATOM   2472  CD1 TRP A 324     -19.116   5.432  -4.009  1.00  0.34           C  
ATOM   2473  CD2 TRP A 324     -20.261   5.638  -5.922  1.00  0.35           C  
ATOM   2474  CE2 TRP A 324     -19.579   4.402  -5.935  1.00  0.24           C  
ATOM   2475  CE3 TRP A 324     -21.051   5.989  -7.025  1.00  0.22           C  
ATOM   2476  NE1 TRP A 324     -18.889   4.300  -4.757  1.00  0.21           N  
ATOM   2477  CH2 TRP A 324     -20.442   3.881  -8.076  1.00  0.20           C  
ATOM   2478  CZ2 TRP A 324     -19.663   3.514  -7.010  1.00  0.20           C  
ATOM   2479  CZ3 TRP A 324     -21.134   5.104  -8.094  1.00  0.20           C  
ATOM   2480  N   ILE A 325     -20.059  11.080  -3.917  1.00  0.45           N  
ATOM   2481  CA  ILE A 325     -21.020  12.079  -4.374  1.00  0.45           C  
ATOM   2482  C   ILE A 325     -20.328  13.073  -5.305  1.00  0.45           C  
ATOM   2483  CB  ILE A 325     -21.672  12.821  -3.186  1.00  0.40           C  
ATOM   2484  O   ILE A 325     -20.991  13.824  -6.023  1.00  0.43           O  
ATOM   2485  CG1 ILE A 325     -22.536  11.858  -2.364  1.00  0.33           C  
ATOM   2486  CG2 ILE A 325     -22.498  14.011  -3.681  1.00  0.34           C  
ATOM   2487  CD1 ILE A 325     -23.086  12.462  -1.080  1.00  0.31           C  
ATOM   2488  N   ASP A 326     -19.014  12.943  -5.571  1.00  0.42           N  
ATOM   2489  CA  ASP A 326     -18.750  14.072  -6.458  1.00  0.42           C  
ATOM   2490  C   ASP A 326     -19.097  13.727  -7.904  1.00  0.43           C  
ATOM   2491  CB  ASP A 326     -17.285  14.503  -6.357  1.00  0.40           C  
ATOM   2492  O   ASP A 326     -18.354  13.005  -8.572  1.00  0.41           O  
ATOM   2493  CG  ASP A 326     -17.105  16.010  -6.406  1.00  0.38           C  
ATOM   2494  OD1 ASP A 326     -18.067  16.728  -6.755  1.00  0.39           O  
ATOM   2495  OD2 ASP A 326     -15.991  16.484  -6.095  1.00  0.37           O  
ATOM   2496  N   GLU A 327     -20.356  13.570  -8.233  1.00  0.38           N  
ATOM   2497  CA  GLU A 327     -21.050  13.523  -9.517  1.00  0.39           C  
ATOM   2498  C   GLU A 327     -20.268  14.268 -10.595  1.00  0.38           C  
ATOM   2499  CB  GLU A 327     -22.459  14.109  -9.388  1.00  0.35           C  
ATOM   2500  O   GLU A 327     -20.436  14.001 -11.786  1.00  0.36           O  
ATOM   2501  CG  GLU A 327     -23.386  13.292  -8.501  1.00  0.33           C  
ATOM   2502  CD  GLU A 327     -24.817  13.807  -8.494  1.00  0.37           C  
ATOM   2503  OE1 GLU A 327     -25.095  14.836  -9.150  1.00  0.36           O  
ATOM   2504  OE2 GLU A 327     -25.666  13.176  -7.826  1.00  0.34           O  
ATOM   2505  N   THR A 328     -19.431  15.216 -10.132  1.00  0.37           N  
ATOM   2506  CA  THR A 328     -18.789  16.058 -11.136  1.00  0.38           C  
ATOM   2507  C   THR A 328     -17.542  15.379 -11.695  1.00  0.37           C  
ATOM   2508  CB  THR A 328     -18.410  17.432 -10.553  1.00  0.34           C  
ATOM   2509  O   THR A 328     -17.023  15.783 -12.737  1.00  0.35           O  
ATOM   2510  CG2 THR A 328     -19.640  18.319 -10.389  1.00  0.31           C  
ATOM   2511  OG1 THR A 328     -17.794  17.248  -9.272  1.00  0.29           O  
ATOM   2512  N   ARG A 329     -17.140  14.262 -10.997  1.00  0.39           N  
ATOM   2513  CA  ARG A 329     -15.942  13.656 -11.570  1.00  0.39           C  
ATOM   2514  C   ARG A 329     -16.302  12.496 -12.491  1.00  0.40           C  
ATOM   2515  CB  ARG A 329     -15.002  13.174 -10.463  1.00  0.36           C  
ATOM   2516  O   ARG A 329     -16.588  11.391 -12.025  1.00  0.38           O  
ATOM   2517  CG  ARG A 329     -14.180  14.283  -9.825  1.00  0.34           C  
ATOM   2518  CD  ARG A 329     -13.155  13.732  -8.844  1.00  0.37           C  
ATOM   2519  NE  ARG A 329     -12.257  14.777  -8.360  1.00  0.32           N  
ATOM   2520  NH1 ARG A 329     -10.889  13.340  -7.176  1.00  0.27           N  
ATOM   2521  NH2 ARG A 329     -10.451  15.590  -7.198  1.00  0.23           N  
ATOM   2522  CZ  ARG A 329     -11.201  14.567  -7.579  1.00  0.29           C  
ATOM   2523  N   VAL A 330     -17.225  12.709 -13.425  1.00  0.39           N  
ATOM   2524  CA  VAL A 330     -17.554  12.200 -14.752  1.00  0.40           C  
ATOM   2525  C   VAL A 330     -16.287  11.696 -15.441  1.00  0.39           C  
ATOM   2526  CB  VAL A 330     -18.239  13.279 -15.620  1.00  0.36           C  
ATOM   2527  O   VAL A 330     -15.277  12.401 -15.488  1.00  0.37           O  
ATOM   2528  CG1 VAL A 330     -18.841  12.658 -16.879  1.00  0.31           C  
ATOM   2529  CG2 VAL A 330     -19.313  14.008 -14.814  1.00  0.32           C  
ATOM   2530  N   ASP A 331     -16.015  10.435 -15.440  1.00  0.39           N  
ATOM   2531  CA  ASP A 331     -15.111   9.844 -16.422  1.00  0.41           C  
ATOM   2532  C   ASP A 331     -15.185  10.588 -17.754  1.00  0.40           C  
ATOM   2533  CB  ASP A 331     -15.436   8.363 -16.628  1.00  0.37           C  
ATOM   2534  O   ASP A 331     -16.187  11.242 -18.051  1.00  0.39           O  
ATOM   2535  CG  ASP A 331     -16.206   8.098 -17.910  1.00  0.37           C  
ATOM   2536  OD1 ASP A 331     -16.524   9.060 -18.641  1.00  0.38           O  
ATOM   2537  OD2 ASP A 331     -16.501   6.915 -18.189  1.00  0.39           O  
ATOM   2538  N   THR A 332     -14.069  11.116 -18.331  1.00  0.35           N  
ATOM   2539  CA  THR A 332     -13.859  11.799 -19.603  1.00  0.37           C  
ATOM   2540  C   THR A 332     -14.884  11.342 -20.637  1.00  0.36           C  
ATOM   2541  CB  THR A 332     -12.438  11.553 -20.142  1.00  0.33           C  
ATOM   2542  O   THR A 332     -15.079  12.003 -21.660  1.00  0.34           O  
ATOM   2543  CG2 THR A 332     -11.401  12.321 -19.329  1.00  0.31           C  
ATOM   2544  OG1 THR A 332     -12.142  10.152 -20.072  1.00  0.30           O  
ATOM   2545  N   SER A 333     -15.724  10.226 -20.407  1.00  0.35           N  
ATOM   2546  CA  SER A 333     -16.784   9.976 -21.378  1.00  0.35           C  
ATOM   2547  C   SER A 333     -18.090  10.638 -20.953  1.00  0.35           C  
ATOM   2548  CB  SER A 333     -17.000   8.474 -21.562  1.00  0.32           C  
ATOM   2549  O   SER A 333     -19.081  10.595 -21.685  1.00  0.33           O  
ATOM   2550  OG  SER A 333     -17.564   7.900 -20.395  1.00  0.31           O  
ATOM   2551  N   GLY A 334     -18.199  11.600 -20.024  1.00  0.37           N  
ATOM   2552  CA  GLY A 334     -19.318  12.473 -19.710  1.00  0.36           C  
ATOM   2553  C   GLY A 334     -20.551  11.720 -19.246  1.00  0.37           C  
ATOM   2554  O   GLY A 334     -21.511  12.327 -18.767  1.00  0.34           O  
ATOM   2555  N   THR A 335     -20.598  10.385 -19.265  1.00  0.36           N  
ATOM   2556  CA  THR A 335     -21.843   9.727 -18.884  1.00  0.38           C  
ATOM   2557  C   THR A 335     -21.576   8.585 -17.908  1.00  0.37           C  
ATOM   2558  CB  THR A 335     -22.589   9.187 -20.119  1.00  0.33           C  
ATOM   2559  O   THR A 335     -21.004   7.560 -18.285  1.00  0.35           O  
ATOM   2560  CG2 THR A 335     -24.085   9.064 -19.847  1.00  0.31           C  
ATOM   2561  OG1 THR A 335     -22.387  10.080 -21.221  1.00  0.30           O  
ATOM   2562  N   ILE A 336     -21.428   8.915 -16.555  1.00  0.36           N  
ATOM   2563  CA  ILE A 336     -21.679   7.870 -15.568  1.00  0.39           C  
ATOM   2564  C   ILE A 336     -23.165   7.836 -15.219  1.00  0.36           C  
ATOM   2565  CB  ILE A 336     -20.833   8.082 -14.293  1.00  0.35           C  
ATOM   2566  O   ILE A 336     -23.675   8.747 -14.563  1.00  0.36           O  
ATOM   2567  CG1 ILE A 336     -19.342   8.148 -14.646  1.00  0.33           C  
ATOM   2568  CG2 ILE A 336     -21.105   6.971 -13.274  1.00  0.33           C  
ATOM   2569  CD1 ILE A 336     -18.443   8.500 -13.469  1.00  0.34           C  
ATOM   2570  N   THR A 337     -23.992   7.327 -16.052  1.00  0.39           N  
ATOM   2571  CA  THR A 337     -25.323   6.882 -15.656  1.00  0.40           C  
ATOM   2572  C   THR A 337     -25.236   5.672 -14.731  1.00  0.39           C  
ATOM   2573  CB  THR A 337     -26.184   6.532 -16.884  1.00  0.36           C  
ATOM   2574  O   THR A 337     -24.821   4.590 -15.152  1.00  0.37           O  
ATOM   2575  CG2 THR A 337     -27.646   6.901 -16.654  1.00  0.34           C  
ATOM   2576  OG1 THR A 337     -25.695   7.250 -18.023  1.00  0.32           O  
ATOM   2577  N   TYR A 338     -25.106   5.877 -13.309  1.00  0.40           N  
ATOM   2578  CA  TYR A 338     -25.278   4.825 -12.313  1.00  0.43           C  
ATOM   2579  C   TYR A 338     -26.755   4.541 -12.068  1.00  0.41           C  
ATOM   2580  CB  TYR A 338     -24.596   5.214 -10.998  1.00  0.39           C  
ATOM   2581  O   TYR A 338     -27.524   5.452 -11.752  1.00  0.40           O  
ATOM   2582  CG  TYR A 338     -23.091   5.278 -11.090  1.00  0.39           C  
ATOM   2583  CD1 TYR A 338     -22.318   4.123 -11.001  1.00  0.37           C  
ATOM   2584  CD2 TYR A 338     -22.439   6.494 -11.265  1.00  0.39           C  
ATOM   2585  CE1 TYR A 338     -20.930   4.178 -11.084  1.00  0.37           C  
ATOM   2586  CE2 TYR A 338     -21.052   6.561 -11.348  1.00  0.39           C  
ATOM   2587  OH  TYR A 338     -18.934   5.459 -11.340  1.00  0.28           O  
ATOM   2588  CZ  TYR A 338     -20.307   5.399 -11.258  1.00  0.36           C  
ATOM   2589  N   PRO A 339     -27.200   3.559 -12.569  1.00  0.35           N  
ATOM   2590  CA  PRO A 339     -28.629   3.244 -12.501  1.00  0.35           C  
ATOM   2591  C   PRO A 339     -29.100   2.943 -11.080  1.00  0.36           C  
ATOM   2592  CB  PRO A 339     -28.761   2.007 -13.393  1.00  0.32           C  
ATOM   2593  O   PRO A 339     -30.285   3.095 -10.773  1.00  0.33           O  
ATOM   2594  CG  PRO A 339     -27.358   1.538 -13.605  1.00  0.31           C  
ATOM   2595  CD  PRO A 339     -26.421   2.647 -13.221  1.00  0.34           C  
ATOM   2596  N   ASN A 340     -28.096   2.951 -10.054  1.00  0.34           N  
ATOM   2597  CA  ASN A 340     -28.601   2.621  -8.726  1.00  0.36           C  
ATOM   2598  C   ASN A 340     -27.853   3.385  -7.636  1.00  0.35           C  
ATOM   2599  CB  ASN A 340     -28.511   1.114  -8.476  1.00  0.31           C  
ATOM   2600  O   ASN A 340     -26.703   3.068  -7.329  1.00  0.32           O  
ATOM   2601  CG  ASN A 340     -29.553   0.330  -9.249  1.00  0.30           C  
ATOM   2602  ND2 ASN A 340     -29.288  -0.952  -9.468  1.00  0.23           N  
ATOM   2603  OD1 ASN A 340     -30.587   0.873  -9.647  1.00  0.31           O  
ATOM   2604  N   ALA A 341     -27.842   4.747  -7.539  1.00  0.36           N  
ATOM   2605  CA  ALA A 341     -27.869   5.526  -6.304  1.00  0.36           C  
ATOM   2606  C   ALA A 341     -28.381   4.686  -5.137  1.00  0.36           C  
ATOM   2607  CB  ALA A 341     -28.735   6.771  -6.480  1.00  0.33           C  
ATOM   2608  O   ALA A 341     -29.583   4.662  -4.862  1.00  0.34           O  
ATOM   2609  N   HIS A 342     -28.440   3.411  -5.161  1.00  0.29           N  
ATOM   2610  CA  HIS A 342     -29.165   2.743  -4.086  1.00  0.33           C  
ATOM   2611  C   HIS A 342     -28.536   3.041  -2.729  1.00  0.30           C  
ATOM   2612  CB  HIS A 342     -29.205   1.233  -4.325  1.00  0.27           C  
ATOM   2613  O   HIS A 342     -27.350   2.776  -2.518  1.00  0.28           O  
ATOM   2614  CG  HIS A 342     -30.325   0.796  -5.215  1.00  0.27           C  
ATOM   2615  CD2 HIS A 342     -30.581  -0.397  -5.803  1.00  0.23           C  
ATOM   2616  ND1 HIS A 342     -31.347   1.640  -5.594  1.00  0.14           N  
ATOM   2617  CE1 HIS A 342     -32.185   0.982  -6.378  1.00  0.14           C  
ATOM   2618  NE2 HIS A 342     -31.743  -0.256  -6.520  1.00  0.15           N  
ATOM   2619  N   SER A 343     -28.510   4.457  -2.157  1.00  0.34           N  
ATOM   2620  CA  SER A 343     -28.825   5.097  -0.884  1.00  0.34           C  
ATOM   2621  C   SER A 343     -27.836   6.213  -0.566  1.00  0.34           C  
ATOM   2622  CB  SER A 343     -28.827   4.069   0.247  1.00  0.30           C  
ATOM   2623  O   SER A 343     -26.644   5.959  -0.379  1.00  0.32           O  
ATOM   2624  OG  SER A 343     -27.511   3.625   0.526  1.00  0.29           O  
ATOM   2625  N   ALA A 344     -27.543   7.150  -1.384  1.00  0.35           N  
ATOM   2626  CA  ALA A 344     -26.963   8.395  -0.887  1.00  0.35           C  
ATOM   2627  C   ALA A 344     -26.681   8.310   0.610  1.00  0.35           C  
ATOM   2628  CB  ALA A 344     -27.891   9.571  -1.185  1.00  0.32           C  
ATOM   2629  O   ALA A 344     -25.767   8.967   1.115  1.00  0.33           O  
ATOM   2630  N   GLU A 345     -27.276   7.358   1.357  1.00  0.34           N  
ATOM   2631  CA  GLU A 345     -27.093   7.270   2.803  1.00  0.35           C  
ATOM   2632  C   GLU A 345     -26.019   6.247   3.162  1.00  0.34           C  
ATOM   2633  CB  GLU A 345     -28.412   6.911   3.491  1.00  0.30           C  
ATOM   2634  O   GLU A 345     -25.311   6.405   4.159  1.00  0.31           O  
ATOM   2635  CG  GLU A 345     -29.365   8.088   3.644  1.00  0.29           C  
ATOM   2636  CD  GLU A 345     -30.626   7.741   4.420  1.00  0.31           C  
ATOM   2637  OE1 GLU A 345     -30.860   6.542   4.694  1.00  0.32           O  
ATOM   2638  OE2 GLU A 345     -31.387   8.676   4.755  1.00  0.28           O  
ATOM   2639  N   MET A 346     -25.701   5.294   2.391  1.00  0.34           N  
ATOM   2640  CA  MET A 346     -24.721   4.241   2.643  1.00  0.38           C  
ATOM   2641  C   MET A 346     -23.732   4.131   1.488  1.00  0.35           C  
ATOM   2642  CB  MET A 346     -25.420   2.898   2.864  1.00  0.32           C  
ATOM   2643  O   MET A 346     -22.860   3.260   1.493  1.00  0.33           O  
ATOM   2644  CG  MET A 346     -26.184   2.814   4.175  1.00  0.31           C  
ATOM   2645  SD  MET A 346     -26.395   1.086   4.756  1.00  0.20           S  
ATOM   2646  CE  MET A 346     -27.952   0.658   3.928  1.00  0.27           C  
ATOM   2647  N   GLY A 347     -23.830   4.986   0.458  1.00  0.44           N  
ATOM   2648  CA  GLY A 347     -23.005   4.941  -0.738  1.00  0.43           C  
ATOM   2649  C   GLY A 347     -21.664   5.627  -0.565  1.00  0.44           C  
ATOM   2650  O   GLY A 347     -21.596   6.753  -0.068  1.00  0.42           O  
ATOM   2651  N   GLY A 348     -20.586   4.804  -0.233  1.00  0.58           N  
ATOM   2652  CA  GLY A 348     -19.160   4.843  -0.514  1.00  0.56           C  
ATOM   2653  C   GLY A 348     -18.305   4.845   0.739  1.00  0.59           C  
ATOM   2654  O   GLY A 348     -17.610   5.823   1.021  1.00  0.56           O  
ATOM   2655  N   GLN A 349     -18.627   3.824   1.568  1.00  0.71           N  
ATOM   2656  CA  GLN A 349     -17.853   3.701   2.799  1.00  0.71           C  
ATOM   2657  C   GLN A 349     -16.623   2.822   2.590  1.00  0.72           C  
ATOM   2658  CB  GLN A 349     -18.719   3.133   3.924  1.00  0.69           C  
ATOM   2659  O   GLN A 349     -16.710   1.762   1.968  1.00  0.70           O  
ATOM   2660  CG  GLN A 349     -19.983   3.939   4.194  1.00  0.64           C  
ATOM   2661  CD  GLN A 349     -20.761   3.427   5.391  1.00  0.62           C  
ATOM   2662  NE2 GLN A 349     -21.802   4.157   5.779  1.00  0.51           N  
ATOM   2663  OE1 GLN A 349     -20.431   2.384   5.963  1.00  0.61           O  
ATOM   2664  N   SER A 350     -15.488   3.331   2.847  1.00  0.79           N  
ATOM   2665  CA  SER A 350     -14.261   2.547   2.938  1.00  0.80           C  
ATOM   2666  C   SER A 350     -14.068   1.984   4.343  1.00  0.80           C  
ATOM   2667  CB  SER A 350     -13.050   3.397   2.551  1.00  0.78           C  
ATOM   2668  O   SER A 350     -13.934   2.740   5.307  1.00  0.78           O  
ATOM   2669  OG  SER A 350     -13.180   3.881   1.225  1.00  0.78           O  
ATOM   2670  N   TYR A 351     -14.287   0.661   4.497  1.00  0.80           N  
ATOM   2671  CA  TYR A 351     -14.179   0.018   5.801  1.00  0.82           C  
ATOM   2672  C   TYR A 351     -13.211  -1.158   5.751  1.00  0.82           C  
ATOM   2673  CB  TYR A 351     -15.554  -0.458   6.282  1.00  0.78           C  
ATOM   2674  O   TYR A 351     -12.996  -1.748   4.689  1.00  0.80           O  
ATOM   2675  CG  TYR A 351     -16.317  -1.251   5.249  1.00  0.71           C  
ATOM   2676  CD1 TYR A 351     -17.088  -0.612   4.281  1.00  0.64           C  
ATOM   2677  CD2 TYR A 351     -16.268  -2.641   5.239  1.00  0.64           C  
ATOM   2678  CE1 TYR A 351     -17.795  -1.340   3.329  1.00  0.59           C  
ATOM   2679  CE2 TYR A 351     -16.970  -3.379   4.292  1.00  0.60           C  
ATOM   2680  OH  TYR A 351     -18.426  -3.445   2.401  1.00  0.39           O  
ATOM   2681  CZ  TYR A 351     -17.729  -2.720   3.342  1.00  0.60           C  
ATOM   2682  N   PHE A 352     -12.626  -1.454   6.842  1.00  0.85           N  
ATOM   2683  CA  PHE A 352     -11.813  -2.626   7.144  1.00  0.86           C  
ATOM   2684  C   PHE A 352     -10.600  -2.695   6.225  1.00  0.86           C  
ATOM   2685  CB  PHE A 352     -12.645  -3.907   7.012  1.00  0.84           C  
ATOM   2686  O   PHE A 352     -10.137  -3.784   5.879  1.00  0.85           O  
ATOM   2687  CG  PHE A 352     -13.839  -3.951   7.926  1.00  0.82           C  
ATOM   2688  CD1 PHE A 352     -13.681  -3.873   9.304  1.00  0.79           C  
ATOM   2689  CD2 PHE A 352     -15.122  -4.072   7.406  1.00  0.80           C  
ATOM   2690  CE1 PHE A 352     -14.786  -3.915  10.152  1.00  0.80           C  
ATOM   2691  CE2 PHE A 352     -16.230  -4.114   8.247  1.00  0.82           C  
ATOM   2692  CZ  PHE A 352     -16.060  -4.036   9.620  1.00  0.78           C  
ATOM   2693  N   GLY A 353     -10.156  -1.552   5.709  1.00  0.90           N  
ATOM   2694  CA  GLY A 353      -8.935  -1.461   4.925  1.00  0.91           C  
ATOM   2695  C   GLY A 353      -7.681  -1.397   5.777  1.00  0.92           C  
ATOM   2696  O   GLY A 353      -7.746  -1.062   6.962  1.00  0.91           O  
ATOM   2697  N   THR A 354      -6.581  -1.808   5.235  1.00  0.93           N  
ATOM   2698  CA  THR A 354      -5.282  -1.758   5.897  1.00  0.94           C  
ATOM   2699  C   THR A 354      -4.267  -1.007   5.041  1.00  0.94           C  
ATOM   2700  CB  THR A 354      -4.755  -3.173   6.201  1.00  0.92           C  
ATOM   2701  O   THR A 354      -4.148  -1.263   3.841  1.00  0.94           O  
ATOM   2702  CG2 THR A 354      -3.432  -3.116   6.957  1.00  0.81           C  
ATOM   2703  OG1 THR A 354      -5.718  -3.874   6.997  1.00  0.84           O  
ATOM   2704  N   ILE A 355      -3.566  -0.075   5.646  1.00  0.95           N  
ATOM   2705  CA  ILE A 355      -2.433   0.631   5.059  1.00  0.95           C  
ATOM   2706  C   ILE A 355      -1.189   0.416   5.918  1.00  0.94           C  
ATOM   2707  CB  ILE A 355      -2.725   2.141   4.907  1.00  0.94           C  
ATOM   2708  O   ILE A 355      -1.104   0.928   7.037  1.00  0.93           O  
ATOM   2709  CG1 ILE A 355      -4.003   2.358   4.089  1.00  0.91           C  
ATOM   2710  CG2 ILE A 355      -1.535   2.859   4.265  1.00  0.91           C  
ATOM   2711  CD1 ILE A 355      -4.392   3.821   3.925  1.00  0.88           C  
ATOM   2712  N   THR A 356      -0.249  -0.347   5.389  1.00  0.95           N  
ATOM   2713  CA  THR A 356       0.879  -0.817   6.186  1.00  0.95           C  
ATOM   2714  C   THR A 356       2.201  -0.501   5.491  1.00  0.94           C  
ATOM   2715  CB  THR A 356       0.784  -2.331   6.450  1.00  0.93           C  
ATOM   2716  O   THR A 356       2.344  -0.722   4.287  1.00  0.93           O  
ATOM   2717  CG2 THR A 356       1.963  -2.818   7.286  1.00  0.76           C  
ATOM   2718  OG1 THR A 356      -0.433  -2.613   7.151  1.00  0.80           O  
ATOM   2719  N   ARG A 357       3.124   0.038   6.257  1.00  0.93           N  
ATOM   2720  CA  ARG A 357       4.493   0.271   5.809  1.00  0.93           C  
ATOM   2721  C   ARG A 357       4.518   1.100   4.529  1.00  0.93           C  
ATOM   2722  CB  ARG A 357       5.220  -1.057   5.587  1.00  0.92           C  
ATOM   2723  O   ARG A 357       5.387   0.909   3.676  1.00  0.91           O  
ATOM   2724  CG  ARG A 357       5.425  -1.867   6.858  1.00  0.89           C  
ATOM   2725  CD  ARG A 357       6.309  -3.083   6.615  1.00  0.86           C  
ATOM   2726  NE  ARG A 357       5.708  -4.002   5.653  1.00  0.84           N  
ATOM   2727  NH1 ARG A 357       4.615  -5.276   7.239  1.00  0.74           N  
ATOM   2728  NH2 ARG A 357       4.425  -5.797   5.015  1.00  0.71           N  
ATOM   2729  CZ  ARG A 357       4.918  -5.023   5.971  1.00  0.82           C  
ATOM   2730  N   CYS A 358       3.618   1.989   4.438  1.00  0.94           N  
ATOM   2731  CA  CYS A 358       3.597   2.914   3.310  1.00  0.94           C  
ATOM   2732  C   CYS A 358       4.392   4.176   3.624  1.00  0.94           C  
ATOM   2733  CB  CYS A 358       2.160   3.283   2.945  1.00  0.94           C  
ATOM   2734  O   CYS A 358       4.606   4.505   4.792  1.00  0.92           O  
ATOM   2735  SG  CYS A 358       1.211   1.914   2.247  1.00  0.94           S  
ATOM   2736  N   TYR A 359       4.806   4.825   2.598  1.00  0.93           N  
ATOM   2737  CA  TYR A 359       5.570   6.066   2.653  1.00  0.94           C  
ATOM   2738  C   TYR A 359       4.990   7.106   1.703  1.00  0.93           C  
ATOM   2739  CB  TYR A 359       7.040   5.808   2.310  1.00  0.92           C  
ATOM   2740  O   TYR A 359       4.710   6.806   0.540  1.00  0.92           O  
ATOM   2741  CG  TYR A 359       7.887   7.057   2.286  1.00  0.84           C  
ATOM   2742  CD1 TYR A 359       7.895   7.896   1.174  1.00  0.77           C  
ATOM   2743  CD2 TYR A 359       8.680   7.401   3.375  1.00  0.77           C  
ATOM   2744  CE1 TYR A 359       8.675   9.047   1.147  1.00  0.79           C  
ATOM   2745  CE2 TYR A 359       9.464   8.550   3.359  1.00  0.79           C  
ATOM   2746  OH  TYR A 359      10.229  10.504   2.221  1.00  0.60           O  
ATOM   2747  CZ  TYR A 359       9.455   9.366   2.243  1.00  0.78           C  
ATOM   2748  N   ALA A 360       4.813   8.299   2.140  1.00  0.94           N  
ATOM   2749  CA  ALA A 360       4.493   9.423   1.263  1.00  0.94           C  
ATOM   2750  C   ALA A 360       5.374  10.630   1.574  1.00  0.92           C  
ATOM   2751  CB  ALA A 360       3.018   9.796   1.394  1.00  0.93           C  
ATOM   2752  O   ALA A 360       5.462  11.061   2.726  1.00  0.90           O  
ATOM   2753  N   GLY A 361       6.044  11.155   0.523  1.00  0.91           N  
ATOM   2754  CA  GLY A 361       6.937  12.296   0.641  1.00  0.91           C  
ATOM   2755  C   GLY A 361       6.694  13.356  -0.416  1.00  0.91           C  
ATOM   2756  O   GLY A 361       6.165  13.060  -1.490  1.00  0.89           O  
ATOM   2757  N   ASN A 362       6.968  14.616  -0.043  1.00  0.91           N  
ATOM   2758  CA  ASN A 362       6.890  15.755  -0.951  1.00  0.91           C  
ATOM   2759  C   ASN A 362       5.498  15.889  -1.564  1.00  0.91           C  
ATOM   2760  CB  ASN A 362       7.946  15.637  -2.052  1.00  0.90           C  
ATOM   2761  O   ASN A 362       5.364  16.227  -2.741  1.00  0.90           O  
ATOM   2762  CG  ASN A 362       9.355  15.543  -1.502  1.00  0.85           C  
ATOM   2763  ND2 ASN A 362      10.045  14.455  -1.821  1.00  0.83           N  
ATOM   2764  OD1 ASN A 362       9.820  16.442  -0.796  1.00  0.80           O  
ATOM   2765  N   CYS A 363       4.503  15.642  -0.895  1.00  0.93           N  
ATOM   2766  CA  CYS A 363       3.106  15.779  -1.292  1.00  0.93           C  
ATOM   2767  C   CYS A 363       2.484  17.028  -0.678  1.00  0.92           C  
ATOM   2768  CB  CYS A 363       2.307  14.544  -0.877  1.00  0.92           C  
ATOM   2769  O   CYS A 363       3.065  17.638   0.221  1.00  0.90           O  
ATOM   2770  SG  CYS A 363       2.884  13.013  -1.642  1.00  0.94           S  
ATOM   2771  N   VAL A 364       1.277  17.466  -1.128  1.00  0.91           N  
ATOM   2772  CA  VAL A 364       0.507  18.474  -0.407  1.00  0.91           C  
ATOM   2773  C   VAL A 364      -0.185  17.834   0.796  1.00  0.91           C  
ATOM   2774  CB  VAL A 364      -0.536  19.153  -1.322  1.00  0.91           C  
ATOM   2775  O   VAL A 364       0.060  18.224   1.940  1.00  0.89           O  
ATOM   2776  CG1 VAL A 364      -1.373  20.159  -0.533  1.00  0.90           C  
ATOM   2777  CG2 VAL A 364       0.154  19.836  -2.501  1.00  0.89           C  
ATOM   2778  N   THR A 365      -0.948  16.802   0.546  1.00  0.91           N  
ATOM   2779  CA  THR A 365      -1.599  16.012   1.585  1.00  0.91           C  
ATOM   2780  C   THR A 365      -1.257  14.532   1.434  1.00  0.92           C  
ATOM   2781  CB  THR A 365      -3.128  16.194   1.551  1.00  0.90           C  
ATOM   2782  O   THR A 365      -1.455  13.950   0.366  1.00  0.92           O  
ATOM   2783  CG2 THR A 365      -3.802  15.395   2.661  1.00  0.87           C  
ATOM   2784  OG1 THR A 365      -3.442  17.582   1.718  1.00  0.88           O  
ATOM   2785  N   CYS A 366      -0.813  13.898   2.494  1.00  0.93           N  
ATOM   2786  CA  CYS A 366      -0.461  12.484   2.427  1.00  0.93           C  
ATOM   2787  C   CYS A 366      -1.708  11.610   2.464  1.00  0.93           C  
ATOM   2788  CB  CYS A 366       0.471  12.109   3.578  1.00  0.92           C  
ATOM   2789  O   CYS A 366      -1.915  10.778   1.579  1.00  0.92           O  
ATOM   2790  SG  CYS A 366       2.065  12.958   3.532  1.00  0.93           S  
ATOM   2791  N   VAL A 367      -2.584  11.829   3.412  1.00  0.92           N  
ATOM   2792  CA  VAL A 367      -3.835  11.082   3.494  1.00  0.92           C  
ATOM   2793  C   VAL A 367      -5.005  12.049   3.659  1.00  0.91           C  
ATOM   2794  CB  VAL A 367      -3.814  10.067   4.659  1.00  0.91           C  
ATOM   2795  O   VAL A 367      -5.063  12.803   4.634  1.00  0.89           O  
ATOM   2796  CG1 VAL A 367      -5.057   9.179   4.624  1.00  0.90           C  
ATOM   2797  CG2 VAL A 367      -2.545   9.218   4.604  1.00  0.90           C  
ATOM   2798  N   ASP A 368      -5.894  11.999   2.735  1.00  0.88           N  
ATOM   2799  CA  ASP A 368      -7.065  12.869   2.711  1.00  0.88           C  
ATOM   2800  C   ASP A 368      -8.344  12.076   2.971  1.00  0.87           C  
ATOM   2801  CB  ASP A 368      -7.163  13.601   1.371  1.00  0.87           C  
ATOM   2802  O   ASP A 368      -8.733  11.232   2.160  1.00  0.85           O  
ATOM   2803  CG  ASP A 368      -8.211  14.700   1.371  1.00  0.85           C  
ATOM   2804  OD1 ASP A 368      -8.317  15.443   2.370  1.00  0.84           O  
ATOM   2805  OD2 ASP A 368      -8.940  14.823   0.363  1.00  0.84           O  
ATOM   2806  N   PHE A 369      -8.984  12.315   4.099  1.00  0.84           N  
ATOM   2807  CA  PHE A 369     -10.220  11.660   4.510  1.00  0.84           C  
ATOM   2808  C   PHE A 369     -11.433  12.474   4.074  1.00  0.82           C  
ATOM   2809  CB  PHE A 369     -10.244  11.455   6.027  1.00  0.83           C  
ATOM   2810  O   PHE A 369     -11.985  13.246   4.861  1.00  0.78           O  
ATOM   2811  CG  PHE A 369      -9.188  10.506   6.528  1.00  0.83           C  
ATOM   2812  CD1 PHE A 369      -9.474   9.157   6.703  1.00  0.81           C  
ATOM   2813  CD2 PHE A 369      -7.911  10.963   6.822  1.00  0.82           C  
ATOM   2814  CE1 PHE A 369      -8.499   8.277   7.166  1.00  0.81           C  
ATOM   2815  CE2 PHE A 369      -6.931  10.089   7.286  1.00  0.82           C  
ATOM   2816  CZ  PHE A 369      -7.228   8.746   7.458  1.00  0.79           C  
ATOM   2817  N   ASN A 370     -11.840  12.329   2.844  1.00  0.80           N  
ATOM   2818  CA  ASN A 370     -12.920  13.083   2.217  1.00  0.79           C  
ATOM   2819  C   ASN A 370     -14.213  12.274   2.167  1.00  0.78           C  
ATOM   2820  CB  ASN A 370     -12.518  13.530   0.810  1.00  0.78           C  
ATOM   2821  O   ASN A 370     -15.254  12.785   1.750  1.00  0.74           O  
ATOM   2822  CG  ASN A 370     -13.439  14.595   0.250  1.00  0.74           C  
ATOM   2823  ND2 ASN A 370     -13.457  14.729  -1.071  1.00  0.69           N  
ATOM   2824  OD1 ASN A 370     -14.129  15.293   0.998  1.00  0.70           O  
ATOM   2825  N   GLY A 371     -14.235  11.062   2.630  1.00  0.75           N  
ATOM   2826  CA  GLY A 371     -15.388  10.176   2.631  1.00  0.75           C  
ATOM   2827  C   GLY A 371     -15.617   9.497   3.968  1.00  0.75           C  
ATOM   2828  O   GLY A 371     -15.129   9.964   5.000  1.00  0.72           O  
ATOM   2829  N   VAL A 372     -16.475   8.448   3.944  1.00  0.76           N  
ATOM   2830  CA  VAL A 372     -16.673   7.611   5.122  1.00  0.76           C  
ATOM   2831  C   VAL A 372     -15.552   6.579   5.218  1.00  0.77           C  
ATOM   2832  CB  VAL A 372     -18.047   6.903   5.091  1.00  0.75           C  
ATOM   2833  O   VAL A 372     -15.423   5.711   4.352  1.00  0.75           O  
ATOM   2834  CG1 VAL A 372     -18.254   6.070   6.355  1.00  0.72           C  
ATOM   2835  CG2 VAL A 372     -19.170   7.927   4.932  1.00  0.72           C  
ATOM   2836  N   VAL A 373     -14.730   6.757   6.166  1.00  0.82           N  
ATOM   2837  CA  VAL A 373     -13.634   5.842   6.468  1.00  0.82           C  
ATOM   2838  C   VAL A 373     -13.793   5.296   7.885  1.00  0.82           C  
ATOM   2839  CB  VAL A 373     -12.260   6.532   6.313  1.00  0.81           C  
ATOM   2840  O   VAL A 373     -13.662   6.038   8.862  1.00  0.80           O  
ATOM   2841  CG1 VAL A 373     -11.128   5.514   6.440  1.00  0.81           C  
ATOM   2842  CG2 VAL A 373     -12.179   7.262   4.974  1.00  0.80           C  
ATOM   2843  N   ASN A 374     -14.124   4.020   7.958  1.00  0.82           N  
ATOM   2844  CA  ASN A 374     -14.462   3.417   9.243  1.00  0.83           C  
ATOM   2845  C   ASN A 374     -13.703   2.111   9.465  1.00  0.83           C  
ATOM   2846  CB  ASN A 374     -15.970   3.178   9.345  1.00  0.80           C  
ATOM   2847  O   ASN A 374     -13.610   1.280   8.560  1.00  0.82           O  
ATOM   2848  CG  ASN A 374     -16.409   2.811  10.748  1.00  0.74           C  
ATOM   2849  ND2 ASN A 374     -17.718   2.764  10.966  1.00  0.69           N  
ATOM   2850  OD1 ASN A 374     -15.579   2.571  11.629  1.00  0.69           O  
ATOM   2851  N   ARG A 375     -13.098   1.949  10.664  1.00  0.84           N  
ATOM   2852  CA  ARG A 375     -12.474   0.711  11.121  1.00  0.86           C  
ATOM   2853  C   ARG A 375     -11.312   0.317  10.215  1.00  0.87           C  
ATOM   2854  CB  ARG A 375     -13.502  -0.421  11.177  1.00  0.84           C  
ATOM   2855  O   ARG A 375     -11.049  -0.871  10.016  1.00  0.86           O  
ATOM   2856  CG  ARG A 375     -14.631  -0.180  12.167  1.00  0.80           C  
ATOM   2857  CD  ARG A 375     -15.658  -1.302  12.135  1.00  0.78           C  
ATOM   2858  NE  ARG A 375     -16.816  -0.996  12.970  1.00  0.74           N  
ATOM   2859  NH1 ARG A 375     -17.984  -2.910  12.411  1.00  0.65           N  
ATOM   2860  NH2 ARG A 375     -18.892  -1.393  13.870  1.00  0.62           N  
ATOM   2861  CZ  ARG A 375     -17.895  -1.767  13.082  1.00  0.73           C  
ATOM   2862  N   CYS A 376     -10.679   1.236   9.667  1.00  0.89           N  
ATOM   2863  CA  CYS A 376      -9.439   1.011   8.932  1.00  0.90           C  
ATOM   2864  C   CYS A 376      -8.235   1.056   9.865  1.00  0.90           C  
ATOM   2865  CB  CYS A 376      -9.277   2.051   7.824  1.00  0.88           C  
ATOM   2866  O   CYS A 376      -8.300   1.654  10.940  1.00  0.90           O  
ATOM   2867  SG  CYS A 376     -10.504   1.909   6.506  1.00  0.90           S  
ATOM   2868  N   THR A 377      -7.184   0.371   9.471  1.00  0.92           N  
ATOM   2869  CA  THR A 377      -5.971   0.268  10.274  1.00  0.93           C  
ATOM   2870  C   THR A 377      -4.762   0.781   9.496  1.00  0.94           C  
ATOM   2871  CB  THR A 377      -5.718  -1.183  10.722  1.00  0.92           C  
ATOM   2872  O   THR A 377      -4.514   0.349   8.369  1.00  0.94           O  
ATOM   2873  CG2 THR A 377      -4.518  -1.269  11.659  1.00  0.85           C  
ATOM   2874  OG1 THR A 377      -6.878  -1.676  11.404  1.00  0.87           O  
ATOM   2875  N   PHE A 378      -4.037   1.672  10.082  1.00  0.94           N  
ATOM   2876  CA  PHE A 378      -2.794   2.246   9.581  1.00  0.94           C  
ATOM   2877  C   PHE A 378      -1.613   1.811  10.439  1.00  0.94           C  
ATOM   2878  CB  PHE A 378      -2.883   3.775   9.545  1.00  0.94           C  
ATOM   2879  O   PHE A 378      -1.546   2.140  11.625  1.00  0.92           O  
ATOM   2880  CG  PHE A 378      -3.962   4.300   8.637  1.00  0.92           C  
ATOM   2881  CD1 PHE A 378      -3.641   4.878   7.415  1.00  0.90           C  
ATOM   2882  CD2 PHE A 378      -5.298   4.214   9.005  1.00  0.90           C  
ATOM   2883  CE1 PHE A 378      -4.637   5.365   6.572  1.00  0.90           C  
ATOM   2884  CE2 PHE A 378      -6.300   4.698   8.168  1.00  0.90           C  
ATOM   2885  CZ  PHE A 378      -5.967   5.273   6.952  1.00  0.89           C  
ATOM   2886  N   ILE A 379      -0.657   1.080   9.835  1.00  0.95           N  
ATOM   2887  CA  ILE A 379       0.419   0.474  10.612  1.00  0.95           C  
ATOM   2888  C   ILE A 379       1.769   0.860  10.012  1.00  0.95           C  
ATOM   2889  CB  ILE A 379       0.278  -1.063  10.671  1.00  0.95           C  
ATOM   2890  O   ILE A 379       2.018   0.626   8.827  1.00  0.94           O  
ATOM   2891  CG1 ILE A 379      -1.118  -1.452  11.171  1.00  0.90           C  
ATOM   2892  CG2 ILE A 379       1.367  -1.672  11.559  1.00  0.90           C  
ATOM   2893  CD1 ILE A 379      -1.398  -2.948  11.123  1.00  0.86           C  
ATOM   2894  N   SER A 380       2.576   1.440  10.826  1.00  0.94           N  
ATOM   2895  CA  SER A 380       3.985   1.681  10.536  1.00  0.94           C  
ATOM   2896  C   SER A 380       4.156   2.493   9.256  1.00  0.93           C  
ATOM   2897  CB  SER A 380       4.741   0.357  10.413  1.00  0.93           C  
ATOM   2898  O   SER A 380       5.064   2.232   8.466  1.00  0.92           O  
ATOM   2899  OG  SER A 380       4.718  -0.351  11.641  1.00  0.86           O  
ATOM   2900  N   ASN A 381       3.277   3.410   9.007  1.00  0.94           N  
ATOM   2901  CA  ASN A 381       3.392   4.315   7.868  1.00  0.94           C  
ATOM   2902  C   ASN A 381       4.251   5.531   8.203  1.00  0.93           C  
ATOM   2903  CB  ASN A 381       2.006   4.759   7.393  1.00  0.94           C  
ATOM   2904  O   ASN A 381       4.269   5.988   9.347  1.00  0.91           O  
ATOM   2905  CG  ASN A 381       1.125   3.593   6.993  1.00  0.93           C  
ATOM   2906  ND2 ASN A 381      -0.034   3.479   7.629  1.00  0.92           N  
ATOM   2907  OD1 ASN A 381       1.484   2.799   6.118  1.00  0.91           O  
ATOM   2908  N   THR A 382       4.938   6.096   7.220  1.00  0.92           N  
ATOM   2909  CA  THR A 382       5.771   7.284   7.372  1.00  0.93           C  
ATOM   2910  C   THR A 382       5.342   8.374   6.395  1.00  0.93           C  
ATOM   2911  CB  THR A 382       7.259   6.953   7.155  1.00  0.92           C  
ATOM   2912  O   THR A 382       5.256   8.136   5.189  1.00  0.92           O  
ATOM   2913  CG2 THR A 382       8.128   8.196   7.318  1.00  0.87           C  
ATOM   2914  OG1 THR A 382       7.669   5.969   8.113  1.00  0.89           O  
ATOM   2915  N   TRP A 383       5.076   9.507   6.864  1.00  0.91           N  
ATOM   2916  CA  TRP A 383       4.728  10.711   6.117  1.00  0.92           C  
ATOM   2917  C   TRP A 383       5.794  11.787   6.291  1.00  0.89           C  
ATOM   2918  CB  TRP A 383       3.366  11.247   6.566  1.00  0.90           C  
ATOM   2919  O   TRP A 383       6.093  12.199   7.414  1.00  0.83           O  
ATOM   2920  CG  TRP A 383       2.314  10.189   6.715  1.00  0.82           C  
ATOM   2921  CD1 TRP A 383       1.510   9.974   7.800  1.00  0.74           C  
ATOM   2922  CD2 TRP A 383       1.955   9.199   5.747  1.00  0.77           C  
ATOM   2923  CE2 TRP A 383       0.925   8.415   6.313  1.00  0.84           C  
ATOM   2924  CE3 TRP A 383       2.405   8.898   4.455  1.00  0.83           C  
ATOM   2925  NE1 TRP A 383       0.673   8.908   7.565  1.00  0.84           N  
ATOM   2926  CH2 TRP A 383       0.796   7.076   4.366  1.00  0.79           C  
ATOM   2927  CZ2 TRP A 383       0.337   7.348   5.629  1.00  0.81           C  
ATOM   2928  CZ3 TRP A 383       1.818   7.836   3.776  1.00  0.81           C  
ATOM   2929  N   THR A 384       6.399  12.248   5.137  1.00  0.89           N  
ATOM   2930  CA  THR A 384       7.554  13.126   5.289  1.00  0.88           C  
ATOM   2931  C   THR A 384       7.488  14.284   4.298  1.00  0.88           C  
ATOM   2932  CB  THR A 384       8.872  12.353   5.092  1.00  0.87           C  
ATOM   2933  O   THR A 384       6.911  14.151   3.217  1.00  0.86           O  
ATOM   2934  CG2 THR A 384       8.937  11.720   3.706  1.00  0.75           C  
ATOM   2935  OG1 THR A 384       9.975  13.255   5.245  1.00  0.80           O  
ATOM   2936  N   THR A 385       8.069  15.428   4.610  1.00  0.86           N  
ATOM   2937  CA  THR A 385       8.366  16.570   3.751  1.00  0.86           C  
ATOM   2938  C   THR A 385       7.134  16.978   2.950  1.00  0.86           C  
ATOM   2939  CB  THR A 385       9.528  16.258   2.790  1.00  0.84           C  
ATOM   2940  O   THR A 385       7.224  17.220   1.744  1.00  0.84           O  
ATOM   2941  CG2 THR A 385      10.118  17.537   2.207  1.00  0.78           C  
ATOM   2942  OG1 THR A 385      10.553  15.552   3.500  1.00  0.83           O  
ATOM   2943  N   SER A 386       5.990  17.002   3.520  1.00  0.87           N  
ATOM   2944  CA  SER A 386       4.712  17.355   2.912  1.00  0.88           C  
ATOM   2945  C   SER A 386       4.041  18.502   3.661  1.00  0.87           C  
ATOM   2946  CB  SER A 386       3.780  16.143   2.880  1.00  0.87           C  
ATOM   2947  O   SER A 386       4.536  18.945   4.700  1.00  0.85           O  
ATOM   2948  OG  SER A 386       4.332  15.104   2.089  1.00  0.88           O  
ATOM   2949  N   ASP A 387       2.961  19.081   3.139  1.00  0.85           N  
ATOM   2950  CA  ASP A 387       2.278  20.181   3.812  1.00  0.85           C  
ATOM   2951  C   ASP A 387       1.354  19.664   4.912  1.00  0.85           C  
ATOM   2952  CB  ASP A 387       1.483  21.015   2.806  1.00  0.84           C  
ATOM   2953  O   ASP A 387       1.280  20.249   5.995  1.00  0.84           O  
ATOM   2954  CG  ASP A 387       2.367  21.755   1.818  1.00  0.84           C  
ATOM   2955  OD1 ASP A 387       3.557  21.989   2.121  1.00  0.84           O  
ATOM   2956  OD2 ASP A 387       1.869  22.111   0.728  1.00  0.84           O  
ATOM   2957  N   LEU A 388       0.687  18.511   4.656  1.00  0.85           N  
ATOM   2958  CA  LEU A 388      -0.284  17.934   5.578  1.00  0.86           C  
ATOM   2959  C   LEU A 388      -0.193  16.412   5.582  1.00  0.86           C  
ATOM   2960  CB  LEU A 388      -1.703  18.371   5.205  1.00  0.85           C  
ATOM   2961  O   LEU A 388      -0.230  15.781   4.523  1.00  0.86           O  
ATOM   2962  CG  LEU A 388      -2.833  17.827   6.081  1.00  0.83           C  
ATOM   2963  CD1 LEU A 388      -2.631  18.253   7.531  1.00  0.81           C  
ATOM   2964  CD2 LEU A 388      -4.187  18.299   5.563  1.00  0.82           C  
ATOM   2965  N   ALA A 389      -0.105  15.801   6.765  1.00  0.87           N  
ATOM   2966  CA  ALA A 389      -0.055  14.344   6.852  1.00  0.88           C  
ATOM   2967  C   ALA A 389      -1.453  13.740   6.750  1.00  0.88           C  
ATOM   2968  CB  ALA A 389       0.615  13.911   8.154  1.00  0.87           C  
ATOM   2969  O   ALA A 389      -1.723  12.931   5.859  1.00  0.87           O  
ATOM   2970  N   TYR A 390      -2.347  14.141   7.645  1.00  0.87           N  
ATOM   2971  CA  TYR A 390      -3.705  13.609   7.673  1.00  0.87           C  
ATOM   2972  C   TYR A 390      -4.733  14.732   7.613  1.00  0.86           C  
ATOM   2973  CB  TYR A 390      -3.926  12.765   8.933  1.00  0.86           C  
ATOM   2974  O   TYR A 390      -4.790  15.578   8.509  1.00  0.84           O  
ATOM   2975  CG  TYR A 390      -3.052  11.536   9.001  1.00  0.87           C  
ATOM   2976  CD1 TYR A 390      -3.400  10.372   8.321  1.00  0.86           C  
ATOM   2977  CD2 TYR A 390      -1.879  11.537   9.747  1.00  0.86           C  
ATOM   2978  CE1 TYR A 390      -2.599   9.236   8.383  1.00  0.86           C  
ATOM   2979  CE2 TYR A 390      -1.070  10.407   9.816  1.00  0.86           C  
ATOM   2980  OH  TYR A 390      -0.641   8.142   9.196  1.00  0.84           O  
ATOM   2981  CZ  TYR A 390      -1.438   9.264   9.131  1.00  0.85           C  
ATOM   2982  N   ASN A 391      -5.548  14.729   6.641  1.00  0.85           N  
ATOM   2983  CA  ASN A 391      -6.624  15.698   6.463  1.00  0.85           C  
ATOM   2984  C   ASN A 391      -7.980  15.105   6.835  1.00  0.84           C  
ATOM   2985  CB  ASN A 391      -6.647  16.215   5.023  1.00  0.84           C  
ATOM   2986  O   ASN A 391      -8.547  14.317   6.076  1.00  0.82           O  
ATOM   2987  CG  ASN A 391      -7.643  17.341   4.823  1.00  0.84           C  
ATOM   2988  ND2 ASN A 391      -7.975  17.622   3.569  1.00  0.84           N  
ATOM   2989  OD1 ASN A 391      -8.108  17.953   5.788  1.00  0.84           O  
ATOM   2990  N   PHE A 392      -8.512  15.561   7.963  1.00  0.81           N  
ATOM   2991  CA  PHE A 392      -9.833  15.184   8.453  1.00  0.80           C  
ATOM   2992  C   PHE A 392     -10.804  16.353   8.342  1.00  0.80           C  
ATOM   2993  CB  PHE A 392      -9.752  14.704   9.905  1.00  0.79           C  
ATOM   2994  O   PHE A 392     -11.834  16.377   9.020  1.00  0.76           O  
ATOM   2995  CG  PHE A 392      -8.888  13.486  10.095  1.00  0.80           C  
ATOM   2996  CD1 PHE A 392      -9.401  12.213   9.881  1.00  0.78           C  
ATOM   2997  CD2 PHE A 392      -7.562  13.615  10.487  1.00  0.79           C  
ATOM   2998  CE1 PHE A 392      -8.604  11.084  10.056  1.00  0.78           C  
ATOM   2999  CE2 PHE A 392      -6.759  12.492  10.663  1.00  0.79           C  
ATOM   3000  CZ  PHE A 392      -7.282  11.227  10.449  1.00  0.74           C  
ATOM   3001  N   SER A 393     -10.575  17.348   7.527  1.00  0.77           N  
ATOM   3002  CA  SER A 393     -11.264  18.633   7.575  1.00  0.76           C  
ATOM   3003  C   SER A 393     -12.498  18.633   6.679  1.00  0.76           C  
ATOM   3004  CB  SER A 393     -10.322  19.763   7.158  1.00  0.74           C  
ATOM   3005  O   SER A 393     -13.265  19.597   6.670  1.00  0.72           O  
ATOM   3006  OG  SER A 393      -9.926  19.615   5.805  1.00  0.71           O  
ATOM   3007  N   ASN A 394     -12.784  17.650   6.050  1.00  0.74           N  
ATOM   3008  CA  ASN A 394     -13.952  17.643   5.174  1.00  0.74           C  
ATOM   3009  C   ASN A 394     -15.249  17.529   5.970  1.00  0.73           C  
ATOM   3010  CB  ASN A 394     -13.852  16.506   4.156  1.00  0.71           C  
ATOM   3011  O   ASN A 394     -15.456  16.550   6.690  1.00  0.70           O  
ATOM   3012  CG  ASN A 394     -14.876  16.625   3.044  1.00  0.68           C  
ATOM   3013  ND2 ASN A 394     -14.452  16.353   1.816  1.00  0.66           N  
ATOM   3014  OD1 ASN A 394     -16.038  16.961   3.287  1.00  0.67           O  
ATOM   3015  N   PRO A 395     -16.192  18.361   5.849  1.00  0.66           N  
ATOM   3016  CA  PRO A 395     -17.406  18.399   6.668  1.00  0.65           C  
ATOM   3017  C   PRO A 395     -18.354  17.240   6.370  1.00  0.66           C  
ATOM   3018  CB  PRO A 395     -18.044  19.738   6.290  1.00  0.63           C  
ATOM   3019  O   PRO A 395     -19.289  16.990   7.135  1.00  0.63           O  
ATOM   3020  CG  PRO A 395     -17.525  20.036   4.921  1.00  0.59           C  
ATOM   3021  CD  PRO A 395     -16.147  19.452   4.795  1.00  0.59           C  
ATOM   3022  N   ARG A 396     -18.197  16.570   5.389  1.00  0.65           N  
ATOM   3023  CA  ARG A 396     -19.095  15.500   4.970  1.00  0.64           C  
ATOM   3024  C   ARG A 396     -18.505  14.131   5.294  1.00  0.64           C  
ATOM   3025  CB  ARG A 396     -19.391  15.601   3.472  1.00  0.62           C  
ATOM   3026  O   ARG A 396     -19.154  13.104   5.083  1.00  0.62           O  
ATOM   3027  CG  ARG A 396     -20.153  16.857   3.078  1.00  0.59           C  
ATOM   3028  CD  ARG A 396     -20.509  16.860   1.598  1.00  0.59           C  
ATOM   3029  NE  ARG A 396     -21.231  18.071   1.220  1.00  0.50           N  
ATOM   3030  NH1 ARG A 396     -21.546  17.445  -0.982  1.00  0.43           N  
ATOM   3031  NH2 ARG A 396     -22.348  19.457  -0.232  1.00  0.39           N  
ATOM   3032  CZ  ARG A 396     -21.707  18.321   0.003  1.00  0.55           C  
ATOM   3033  N   GLY A 397     -17.305  14.048   5.703  1.00  0.68           N  
ATOM   3034  CA  GLY A 397     -16.612  12.816   6.043  1.00  0.66           C  
ATOM   3035  C   GLY A 397     -17.018  12.256   7.393  1.00  0.68           C  
ATOM   3036  O   GLY A 397     -17.299  13.011   8.325  1.00  0.65           O  
ATOM   3037  N   VAL A 398     -17.357  11.023   7.446  1.00  0.71           N  
ATOM   3038  CA  VAL A 398     -17.477  10.252   8.679  1.00  0.72           C  
ATOM   3039  C   VAL A 398     -16.247   9.365   8.856  1.00  0.72           C  
ATOM   3040  CB  VAL A 398     -18.761   9.392   8.687  1.00  0.69           C  
ATOM   3041  O   VAL A 398     -16.006   8.460   8.054  1.00  0.70           O  
ATOM   3042  CG1 VAL A 398     -18.929   8.687  10.032  1.00  0.64           C  
ATOM   3043  CG2 VAL A 398     -19.982  10.255   8.376  1.00  0.63           C  
ATOM   3044  N   TYR A 399     -15.411   9.670   9.813  1.00  0.74           N  
ATOM   3045  CA  TYR A 399     -14.183   8.933  10.086  1.00  0.75           C  
ATOM   3046  C   TYR A 399     -14.176   8.394  11.512  1.00  0.74           C  
ATOM   3047  CB  TYR A 399     -12.958   9.824   9.859  1.00  0.72           C  
ATOM   3048  O   TYR A 399     -13.758   9.087  12.442  1.00  0.69           O  
ATOM   3049  CG  TYR A 399     -13.244  11.045   9.019  1.00  0.66           C  
ATOM   3050  CD1 TYR A 399     -13.319  10.957   7.631  1.00  0.60           C  
ATOM   3051  CD2 TYR A 399     -13.439  12.289   9.611  1.00  0.61           C  
ATOM   3052  CE1 TYR A 399     -13.580  12.080   6.852  1.00  0.56           C  
ATOM   3053  CE2 TYR A 399     -13.701  13.418   8.842  1.00  0.59           C  
ATOM   3054  OH  TYR A 399     -14.029  14.419   6.700  1.00  0.38           O  
ATOM   3055  CZ  TYR A 399     -13.770  13.304   7.466  1.00  0.57           C  
ATOM   3056  N   GLU A 400     -14.555   7.185  11.598  1.00  0.77           N  
ATOM   3057  CA  GLU A 400     -14.759   6.658  12.944  1.00  0.78           C  
ATOM   3058  C   GLU A 400     -13.991   5.356  13.149  1.00  0.79           C  
ATOM   3059  CB  GLU A 400     -16.250   6.438  13.214  1.00  0.76           C  
ATOM   3060  O   GLU A 400     -13.791   4.591  12.203  1.00  0.77           O  
ATOM   3061  CG  GLU A 400     -17.105   7.677  12.994  1.00  0.71           C  
ATOM   3062  CD  GLU A 400     -18.593   7.417  13.163  1.00  0.68           C  
ATOM   3063  OE1 GLU A 400     -18.985   6.246  13.371  1.00  0.65           O  
ATOM   3064  OE2 GLU A 400     -19.374   8.392  13.087  1.00  0.61           O  
ATOM   3065  N   THR A 401     -13.479   5.193  14.387  1.00  0.81           N  
ATOM   3066  CA  THR A 401     -12.964   3.927  14.896  1.00  0.82           C  
ATOM   3067  C   THR A 401     -11.804   3.431  14.039  1.00  0.83           C  
ATOM   3068  CB  THR A 401     -14.068   2.853  14.942  1.00  0.79           C  
ATOM   3069  O   THR A 401     -11.623   2.224  13.868  1.00  0.83           O  
ATOM   3070  CG2 THR A 401     -15.182   3.251  15.904  1.00  0.73           C  
ATOM   3071  OG1 THR A 401     -14.620   2.688  13.630  1.00  0.78           O  
ATOM   3072  N   ASN A 402     -11.075   4.301  13.432  1.00  0.86           N  
ATOM   3073  CA  ASN A 402      -9.824   3.917  12.787  1.00  0.87           C  
ATOM   3074  C   ASN A 402      -8.687   3.792  13.798  1.00  0.87           C  
ATOM   3075  CB  ASN A 402      -9.454   4.922  11.694  1.00  0.86           C  
ATOM   3076  O   ASN A 402      -8.731   4.403  14.867  1.00  0.87           O  
ATOM   3077  CG  ASN A 402     -10.545   5.081  10.653  1.00  0.85           C  
ATOM   3078  ND2 ASN A 402     -11.135   6.268  10.590  1.00  0.87           N  
ATOM   3079  OD1 ASN A 402     -10.854   4.144   9.913  1.00  0.86           O  
ATOM   3080  N   THR A 403      -7.749   2.973  13.484  1.00  0.89           N  
ATOM   3081  CA  THR A 403      -6.601   2.725  14.349  1.00  0.90           C  
ATOM   3082  C   THR A 403      -5.298   3.049  13.624  1.00  0.91           C  
ATOM   3083  CB  THR A 403      -6.572   1.264  14.835  1.00  0.89           C  
ATOM   3084  O   THR A 403      -5.077   2.594  12.499  1.00  0.91           O  
ATOM   3085  CG2 THR A 403      -5.428   1.033  15.816  1.00  0.83           C  
ATOM   3086  OG1 THR A 403      -7.813   0.959  15.484  1.00  0.86           O  
ATOM   3087  N   PHE A 404      -4.476   3.824  14.245  1.00  0.91           N  
ATOM   3088  CA  PHE A 404      -3.150   4.199  13.769  1.00  0.91           C  
ATOM   3089  C   PHE A 404      -2.070   3.684  14.713  1.00  0.91           C  
ATOM   3090  CB  PHE A 404      -3.039   5.720  13.625  1.00  0.90           C  
ATOM   3091  O   PHE A 404      -2.057   4.028  15.896  1.00  0.89           O  
ATOM   3092  CG  PHE A 404      -4.114   6.328  12.765  1.00  0.90           C  
ATOM   3093  CD1 PHE A 404      -3.868   6.631  11.431  1.00  0.88           C  
ATOM   3094  CD2 PHE A 404      -5.371   6.597  13.291  1.00  0.88           C  
ATOM   3095  CE1 PHE A 404      -4.861   7.194  10.633  1.00  0.88           C  
ATOM   3096  CE2 PHE A 404      -6.368   7.160  12.499  1.00  0.88           C  
ATOM   3097  CZ  PHE A 404      -6.111   7.458  11.171  1.00  0.87           C  
ATOM   3098  N   ILE A 405      -1.200   2.848  14.203  1.00  0.93           N  
ATOM   3099  CA  ILE A 405      -0.187   2.181  15.014  1.00  0.94           C  
ATOM   3100  C   ILE A 405       1.202   2.487  14.458  1.00  0.93           C  
ATOM   3101  CB  ILE A 405      -0.420   0.654  15.066  1.00  0.93           C  
ATOM   3102  O   ILE A 405       1.478   2.230  13.284  1.00  0.92           O  
ATOM   3103  CG1 ILE A 405      -1.845   0.347  15.541  1.00  0.91           C  
ATOM   3104  CG2 ILE A 405       0.616  -0.019  15.971  1.00  0.91           C  
ATOM   3105  CD1 ILE A 405      -2.209  -1.130  15.490  1.00  0.89           C  
ATOM   3106  N   THR A 406       1.990   3.046  15.316  1.00  0.92           N  
ATOM   3107  CA  THR A 406       3.405   3.280  15.048  1.00  0.92           C  
ATOM   3108  C   THR A 406       3.586   4.076  13.759  1.00  0.91           C  
ATOM   3109  CB  THR A 406       4.182   1.955  14.950  1.00  0.90           C  
ATOM   3110  O   THR A 406       4.458   3.761  12.946  1.00  0.89           O  
ATOM   3111  CG2 THR A 406       4.239   1.249  16.301  1.00  0.82           C  
ATOM   3112  OG1 THR A 406       3.535   1.097  14.002  1.00  0.86           O  
ATOM   3113  N   CYS A 407       2.778   5.022  13.536  1.00  0.91           N  
ATOM   3114  CA  CYS A 407       2.919   5.916  12.392  1.00  0.91           C  
ATOM   3115  C   CYS A 407       3.910   7.035  12.693  1.00  0.89           C  
ATOM   3116  CB  CYS A 407       1.566   6.512  12.007  1.00  0.90           C  
ATOM   3117  O   CYS A 407       3.958   7.542  13.815  1.00  0.87           O  
ATOM   3118  SG  CYS A 407       0.378   5.291  11.404  1.00  0.92           S  
ATOM   3119  N   ASN A 408       4.703   7.373  11.707  1.00  0.89           N  
ATOM   3120  CA  ASN A 408       5.731   8.403  11.812  1.00  0.89           C  
ATOM   3121  C   ASN A 408       5.431   9.589  10.900  1.00  0.89           C  
ATOM   3122  CB  ASN A 408       7.109   7.821  11.489  1.00  0.87           C  
ATOM   3123  O   ASN A 408       5.175   9.412   9.708  1.00  0.88           O  
ATOM   3124  CG  ASN A 408       8.234   8.802  11.757  1.00  0.81           C  
ATOM   3125  ND2 ASN A 408       9.181   8.885  10.830  1.00  0.78           N  
ATOM   3126  OD1 ASN A 408       8.252   9.479  12.789  1.00  0.78           O  
ATOM   3127  N   ILE A 409       5.435  10.756  11.437  1.00  0.86           N  
ATOM   3128  CA  ILE A 409       5.270  12.013  10.716  1.00  0.85           C  
ATOM   3129  C   ILE A 409       6.525  12.868  10.874  1.00  0.84           C  
ATOM   3130  CB  ILE A 409       4.028  12.788  11.208  1.00  0.84           C  
ATOM   3131  O   ILE A 409       6.832  13.333  11.974  1.00  0.82           O  
ATOM   3132  CG1 ILE A 409       2.773  11.915  11.094  1.00  0.84           C  
ATOM   3133  CG2 ILE A 409       3.860  14.093  10.424  1.00  0.83           C  
ATOM   3134  CD1 ILE A 409       1.552  12.490  11.799  1.00  0.83           C  
ATOM   3135  N   GLU A 410       7.197  13.038   9.788  1.00  0.84           N  
ATOM   3136  CA  GLU A 410       8.507  13.678   9.843  1.00  0.84           C  
ATOM   3137  C   GLU A 410       8.599  14.837   8.854  1.00  0.84           C  
ATOM   3138  CB  GLU A 410       9.616  12.660   9.564  1.00  0.83           C  
ATOM   3139  O   GLU A 410       8.351  14.661   7.660  1.00  0.82           O  
ATOM   3140  CG  GLU A 410      11.021  13.226   9.705  1.00  0.78           C  
ATOM   3141  CD  GLU A 410      12.111  12.196   9.453  1.00  0.74           C  
ATOM   3142  OE1 GLU A 410      11.787  11.057   9.045  1.00  0.72           O  
ATOM   3143  OE2 GLU A 410      13.298  12.530   9.667  1.00  0.68           O  
ATOM   3144  N   GLY A 411       8.982  15.991   9.256  1.00  0.80           N  
ATOM   3145  CA  GLY A 411       9.216  17.141   8.398  1.00  0.80           C  
ATOM   3146  C   GLY A 411       7.965  17.617   7.684  1.00  0.80           C  
ATOM   3147  O   GLY A 411       8.042  18.152   6.576  1.00  0.79           O  
ATOM   3148  N   VAL A 412       6.819  17.437   8.231  1.00  0.81           N  
ATOM   3149  CA  VAL A 412       5.532  17.845   7.678  1.00  0.81           C  
ATOM   3150  C   VAL A 412       5.082  19.152   8.327  1.00  0.81           C  
ATOM   3151  CB  VAL A 412       4.456  16.754   7.878  1.00  0.80           C  
ATOM   3152  O   VAL A 412       5.241  19.340   9.535  1.00  0.78           O  
ATOM   3153  CG1 VAL A 412       3.110  17.214   7.322  1.00  0.80           C  
ATOM   3154  CG2 VAL A 412       4.893  15.448   7.216  1.00  0.79           C  
ATOM   3155  N   LYS A 413       4.424  20.072   7.559  1.00  0.78           N  
ATOM   3156  CA  LYS A 413       4.017  21.375   8.076  1.00  0.78           C  
ATOM   3157  C   LYS A 413       2.897  21.233   9.104  1.00  0.78           C  
ATOM   3158  CB  LYS A 413       3.567  22.289   6.936  1.00  0.76           C  
ATOM   3159  O   LYS A 413       2.905  21.909  10.135  1.00  0.76           O  
ATOM   3160  CG  LYS A 413       4.683  22.676   5.977  1.00  0.74           C  
ATOM   3161  CD  LYS A 413       4.183  23.614   4.885  1.00  0.71           C  
ATOM   3162  CE  LYS A 413       5.251  23.866   3.830  1.00  0.62           C  
ATOM   3163  NZ  LYS A 413       4.681  24.504   2.606  1.00  0.60           N  
ATOM   3164  N   SER A 414       1.950  20.376   8.788  1.00  0.77           N  
ATOM   3165  CA  SER A 414       0.843  20.063   9.685  1.00  0.78           C  
ATOM   3166  C   SER A 414       0.612  18.558   9.775  1.00  0.78           C  
ATOM   3167  CB  SER A 414      -0.438  20.757   9.219  1.00  0.76           C  
ATOM   3168  O   SER A 414       0.488  17.882   8.751  1.00  0.78           O  
ATOM   3169  OG  SER A 414      -1.458  20.639  10.196  1.00  0.72           O  
ATOM   3170  N   ALA A 415       0.638  18.039  11.027  1.00  0.78           N  
ATOM   3171  CA  ALA A 415       0.410  16.606  11.193  1.00  0.79           C  
ATOM   3172  C   ALA A 415      -1.048  16.248  10.920  1.00  0.80           C  
ATOM   3173  CB  ALA A 415       0.809  16.163  12.598  1.00  0.78           C  
ATOM   3174  O   ALA A 415      -1.334  15.265  10.231  1.00  0.79           O  
ATOM   3175  N   PHE A 416      -1.954  17.130  11.363  1.00  0.77           N  
ATOM   3176  CA  PHE A 416      -3.386  16.876  11.270  1.00  0.77           C  
ATOM   3177  C   PHE A 416      -4.141  18.155  10.926  1.00  0.77           C  
ATOM   3178  CB  PHE A 416      -3.916  16.291  12.583  1.00  0.75           C  
ATOM   3179  O   PHE A 416      -3.844  19.222  11.466  1.00  0.74           O  
ATOM   3180  CG  PHE A 416      -3.100  15.141  13.108  1.00  0.73           C  
ATOM   3181  CD1 PHE A 416      -3.266  13.861  12.593  1.00  0.71           C  
ATOM   3182  CD2 PHE A 416      -2.167  15.339  14.117  1.00  0.72           C  
ATOM   3183  CE1 PHE A 416      -2.513  12.794  13.077  1.00  0.70           C  
ATOM   3184  CE2 PHE A 416      -1.410  14.278  14.605  1.00  0.71           C  
ATOM   3185  CZ  PHE A 416      -1.585  13.006  14.085  1.00  0.64           C  
ATOM   3186  N   GLU A 417      -5.043  18.055  10.114  1.00  0.76           N  
ATOM   3187  CA  GLU A 417      -6.088  19.060   9.949  1.00  0.76           C  
ATOM   3188  C   GLU A 417      -7.472  18.462  10.186  1.00  0.76           C  
ATOM   3189  CB  GLU A 417      -6.017  19.684   8.553  1.00  0.74           C  
ATOM   3190  O   GLU A 417      -7.842  17.470   9.554  1.00  0.73           O  
ATOM   3191  CG  GLU A 417      -6.900  20.912   8.383  1.00  0.70           C  
ATOM   3192  CD  GLU A 417      -6.666  21.643   7.070  1.00  0.68           C  
ATOM   3193  OE1 GLU A 417      -5.855  21.164   6.245  1.00  0.66           O  
ATOM   3194  OE2 GLU A 417      -7.297  22.704   6.866  1.00  0.61           O  
ATOM   3195  N   TRP A 418      -8.203  19.094  11.145  1.00  0.69           N  
ATOM   3196  CA  TRP A 418      -9.520  18.612  11.548  1.00  0.71           C  
ATOM   3197  C   TRP A 418     -10.603  19.623  11.190  1.00  0.68           C  
ATOM   3198  CB  TRP A 418      -9.550  18.324  13.052  1.00  0.66           C  
ATOM   3199  O   TRP A 418     -10.385  20.834  11.280  1.00  0.63           O  
ATOM   3200  CG  TRP A 418      -8.478  17.383  13.513  1.00  0.59           C  
ATOM   3201  CD1 TRP A 418      -7.186  17.698  13.831  1.00  0.52           C  
ATOM   3202  CD2 TRP A 418      -8.605  15.971  13.705  1.00  0.53           C  
ATOM   3203  CE2 TRP A 418      -7.349  15.493  14.140  1.00  0.52           C  
ATOM   3204  CE3 TRP A 418      -9.660  15.062  13.551  1.00  0.59           C  
ATOM   3205  NE1 TRP A 418      -6.502  16.566  14.209  1.00  0.53           N  
ATOM   3206  CH2 TRP A 418      -8.170  13.277  14.265  1.00  0.49           C  
ATOM   3207  CZ2 TRP A 418      -7.121  14.144  14.424  1.00  0.52           C  
ATOM   3208  CZ3 TRP A 418      -9.431  13.720  13.833  1.00  0.45           C  
ATOM   3209  N   PHE A 419     -11.706  19.191  10.645  1.00  0.66           N  
ATOM   3210  CA  PHE A 419     -12.924  19.988  10.553  1.00  0.66           C  
ATOM   3211  C   PHE A 419     -14.037  19.375  11.394  1.00  0.65           C  
ATOM   3212  CB  PHE A 419     -13.376  20.114   9.095  1.00  0.62           C  
ATOM   3213  O   PHE A 419     -14.339  18.186  11.263  1.00  0.61           O  
ATOM   3214  CG  PHE A 419     -14.521  21.070   8.895  1.00  0.57           C  
ATOM   3215  CD1 PHE A 419     -14.306  22.443   8.895  1.00  0.53           C  
ATOM   3216  CD2 PHE A 419     -15.813  20.596   8.707  1.00  0.54           C  
ATOM   3217  CE1 PHE A 419     -15.363  23.331   8.710  1.00  0.52           C  
ATOM   3218  CE2 PHE A 419     -16.875  21.477   8.522  1.00  0.54           C  
ATOM   3219  CZ  PHE A 419     -16.648  22.844   8.525  1.00  0.47           C  
ATOM   3220  N   PHE A 420     -14.638  20.124  12.261  1.00  0.54           N  
ATOM   3221  CA  PHE A 420     -15.810  19.782  13.059  1.00  0.54           C  
ATOM   3222  C   PHE A 420     -17.093  20.121  12.310  1.00  0.54           C  
ATOM   3223  CB  PHE A 420     -15.779  20.514  14.404  1.00  0.50           C  
ATOM   3224  O   PHE A 420     -17.361  21.290  12.024  1.00  0.51           O  
ATOM   3225  CG  PHE A 420     -16.624  19.867  15.468  1.00  0.47           C  
ATOM   3226  CD1 PHE A 420     -17.912  20.322  15.724  1.00  0.43           C  
ATOM   3227  CD2 PHE A 420     -16.131  18.802  16.211  1.00  0.44           C  
ATOM   3228  CE1 PHE A 420     -18.697  19.724  16.707  1.00  0.40           C  
ATOM   3229  CE2 PHE A 420     -16.910  18.200  17.196  1.00  0.44           C  
ATOM   3230  CZ  PHE A 420     -18.192  18.664  17.443  1.00  0.41           C  
ATOM   3231  N   SER A 421     -17.767  19.108  11.847  1.00  0.53           N  
ATOM   3232  CA  SER A 421     -19.211  19.095  11.638  1.00  0.53           C  
ATOM   3233  C   SER A 421     -19.907  18.179  12.639  1.00  0.53           C  
ATOM   3234  CB  SER A 421     -19.544  18.652  10.212  1.00  0.50           C  
ATOM   3235  O   SER A 421     -19.250  17.420  13.354  1.00  0.51           O  
ATOM   3236  OG  SER A 421     -19.674  17.243  10.141  1.00  0.49           O  
ATOM   3237  N   ILE A 422     -21.231  18.398  13.112  1.00  0.48           N  
ATOM   3238  CA  ILE A 422     -22.106  17.595  13.959  1.00  0.49           C  
ATOM   3239  C   ILE A 422     -21.823  16.111  13.734  1.00  0.48           C  
ATOM   3240  CB  ILE A 422     -23.595  17.903  13.686  1.00  0.44           C  
ATOM   3241  O   ILE A 422     -21.983  15.297  14.647  1.00  0.46           O  
ATOM   3242  CG1 ILE A 422     -24.184  18.745  14.824  1.00  0.36           C  
ATOM   3243  CG2 ILE A 422     -24.389  16.607  13.496  1.00  0.39           C  
ATOM   3244  CD1 ILE A 422     -25.473  19.467  14.458  1.00  0.37           C  
ATOM   3245  N   ASN A 423     -21.265  15.607  12.643  1.00  0.52           N  
ATOM   3246  CA  ASN A 423     -20.908  14.242  12.271  1.00  0.51           C  
ATOM   3247  C   ASN A 423     -19.406  14.003  12.391  1.00  0.52           C  
ATOM   3248  CB  ASN A 423     -21.383  13.932  10.850  1.00  0.49           C  
ATOM   3249  O   ASN A 423     -18.772  13.525  11.449  1.00  0.50           O  
ATOM   3250  CG  ASN A 423     -22.894  13.946  10.723  1.00  0.46           C  
ATOM   3251  ND2 ASN A 423     -23.386  14.250   9.528  1.00  0.43           N  
ATOM   3252  OD1 ASN A 423     -23.613  13.686  11.691  1.00  0.47           O  
ATOM   3253  N   SER A 424     -18.674  14.574  13.316  1.00  0.54           N  
ATOM   3254  CA  SER A 424     -17.253  14.711  13.619  1.00  0.54           C  
ATOM   3255  C   SER A 424     -16.585  13.348  13.768  1.00  0.54           C  
ATOM   3256  CB  SER A 424     -17.053  15.528  14.897  1.00  0.49           C  
ATOM   3257  O   SER A 424     -17.266  12.330  13.913  1.00  0.52           O  
ATOM   3258  OG  SER A 424     -16.137  16.586  14.679  1.00  0.42           O  
ATOM   3259  N   PRO A 425     -15.145  13.136  13.489  1.00  0.61           N  
ATOM   3260  CA  PRO A 425     -14.312  11.942  13.651  1.00  0.59           C  
ATOM   3261  C   PRO A 425     -14.407  11.342  15.052  1.00  0.62           C  
ATOM   3262  CB  PRO A 425     -12.898  12.458  13.373  1.00  0.56           C  
ATOM   3263  O   PRO A 425     -13.958  11.957  16.023  1.00  0.58           O  
ATOM   3264  CG  PRO A 425     -12.953  13.916  13.695  1.00  0.52           C  
ATOM   3265  CD  PRO A 425     -14.381  14.371  13.603  1.00  0.53           C  
ATOM   3266  N   TYR A 426     -15.148  10.275  15.286  1.00  0.66           N  
ATOM   3267  CA  TYR A 426     -15.347   9.617  16.572  1.00  0.66           C  
ATOM   3268  C   TYR A 426     -14.418   8.417  16.720  1.00  0.68           C  
ATOM   3269  CB  TYR A 426     -16.804   9.172  16.728  1.00  0.62           C  
ATOM   3270  O   TYR A 426     -14.175   7.690  15.754  1.00  0.64           O  
ATOM   3271  CG  TYR A 426     -17.796  10.307  16.662  1.00  0.58           C  
ATOM   3272  CD1 TYR A 426     -17.951  11.186  17.732  1.00  0.52           C  
ATOM   3273  CD2 TYR A 426     -18.580  10.504  15.530  1.00  0.53           C  
ATOM   3274  CE1 TYR A 426     -18.866  12.233  17.676  1.00  0.48           C  
ATOM   3275  CE2 TYR A 426     -19.498  11.547  15.464  1.00  0.51           C  
ATOM   3276  OH  TYR A 426     -20.539  13.440  16.479  1.00  0.42           O  
ATOM   3277  CZ  TYR A 426     -19.633  12.405  16.540  1.00  0.48           C  
ATOM   3278  N   HIS A 427     -13.597   8.331  17.874  1.00  0.74           N  
ATOM   3279  CA  HIS A 427     -13.030   7.128  18.473  1.00  0.75           C  
ATOM   3280  C   HIS A 427     -11.885   6.579  17.628  1.00  0.76           C  
ATOM   3281  CB  HIS A 427     -14.109   6.059  18.653  1.00  0.72           C  
ATOM   3282  O   HIS A 427     -11.733   5.362  17.497  1.00  0.75           O  
ATOM   3283  CG  HIS A 427     -15.234   6.486  19.541  1.00  0.68           C  
ATOM   3284  CD2 HIS A 427     -16.548   6.680  19.280  1.00  0.66           C  
ATOM   3285  ND1 HIS A 427     -15.060   6.769  20.879  1.00  0.66           N  
ATOM   3286  CE1 HIS A 427     -16.223   7.119  21.403  1.00  0.61           C  
ATOM   3287  NE2 HIS A 427     -17.142   7.073  20.454  1.00  0.57           N  
ATOM   3288  N   ASN A 428     -11.176   7.470  16.924  1.00  0.81           N  
ATOM   3289  CA  ASN A 428      -9.921   6.967  16.374  1.00  0.82           C  
ATOM   3290  C   ASN A 428      -8.876   6.755  17.466  1.00  0.82           C  
ATOM   3291  CB  ASN A 428      -9.385   7.919  15.303  1.00  0.80           C  
ATOM   3292  O   ASN A 428      -8.875   7.462  18.476  1.00  0.81           O  
ATOM   3293  CG  ASN A 428     -10.352   8.107  14.151  1.00  0.79           C  
ATOM   3294  ND2 ASN A 428     -10.684   9.357  13.854  1.00  0.80           N  
ATOM   3295  OD1 ASN A 428     -10.797   7.136  13.534  1.00  0.79           O  
ATOM   3296  N   VAL A 429      -8.084   5.821  17.294  1.00  0.82           N  
ATOM   3297  CA  VAL A 429      -7.055   5.457  18.262  1.00  0.83           C  
ATOM   3298  C   VAL A 429      -5.676   5.563  17.614  1.00  0.84           C  
ATOM   3299  CB  VAL A 429      -7.275   4.031  18.815  1.00  0.82           C  
ATOM   3300  O   VAL A 429      -5.434   4.981  16.554  1.00  0.84           O  
ATOM   3301  CG1 VAL A 429      -6.205   3.681  19.848  1.00  0.80           C  
ATOM   3302  CG2 VAL A 429      -8.671   3.905  19.423  1.00  0.79           C  
ATOM   3303  N   TRP A 430      -4.772   6.289  18.275  1.00  0.85           N  
ATOM   3304  CA  TRP A 430      -3.387   6.499  17.867  1.00  0.85           C  
ATOM   3305  C   TRP A 430      -2.423   5.864  18.864  1.00  0.85           C  
ATOM   3306  CB  TRP A 430      -3.087   7.994  17.729  1.00  0.83           C  
ATOM   3307  O   TRP A 430      -2.372   6.267  20.029  1.00  0.83           O  
ATOM   3308  CG  TRP A 430      -4.017   8.718  16.803  1.00  0.79           C  
ATOM   3309  CD1 TRP A 430      -5.286   9.146  17.078  1.00  0.75           C  
ATOM   3310  CD2 TRP A 430      -3.751   9.096  15.448  1.00  0.76           C  
ATOM   3311  CE2 TRP A 430      -4.905   9.750  14.963  1.00  0.78           C  
ATOM   3312  CE3 TRP A 430      -2.648   8.944  14.598  1.00  0.79           C  
ATOM   3313  NE1 TRP A 430      -5.826   9.768  15.976  1.00  0.79           N  
ATOM   3314  CH2 TRP A 430      -3.893  10.092  12.851  1.00  0.76           C  
ATOM   3315  CZ2 TRP A 430      -4.986  10.253  13.662  1.00  0.77           C  
ATOM   3316  CZ3 TRP A 430      -2.731   9.445  13.304  1.00  0.77           C  
ATOM   3317  N   ILE A 431      -1.714   4.903  18.393  1.00  0.87           N  
ATOM   3318  CA  ILE A 431      -0.808   4.152  19.254  1.00  0.88           C  
ATOM   3319  C   ILE A 431       0.631   4.341  18.778  1.00  0.87           C  
ATOM   3320  CB  ILE A 431      -1.170   2.650  19.283  1.00  0.87           C  
ATOM   3321  O   ILE A 431       0.955   4.039  17.627  1.00  0.87           O  
ATOM   3322  CG1 ILE A 431      -2.637   2.462  19.685  1.00  0.87           C  
ATOM   3323  CG2 ILE A 431      -0.240   1.888  20.232  1.00  0.86           C  
ATOM   3324  CD1 ILE A 431      -3.118   1.019  19.619  1.00  0.84           C  
ATOM   3325  N   ASN A 432       1.464   4.828  19.703  1.00  0.86           N  
ATOM   3326  CA  ASN A 432       2.895   4.999  19.475  1.00  0.87           C  
ATOM   3327  C   ASN A 432       3.169   5.773  18.189  1.00  0.86           C  
ATOM   3328  CB  ASN A 432       3.598   3.640  19.438  1.00  0.85           C  
ATOM   3329  O   ASN A 432       4.036   5.389  17.402  1.00  0.83           O  
ATOM   3330  CG  ASN A 432       3.574   2.933  20.778  1.00  0.82           C  
ATOM   3331  ND2 ASN A 432       3.781   1.621  20.761  1.00  0.83           N  
ATOM   3332  OD1 ASN A 432       3.369   3.559  21.821  1.00  0.81           O  
ATOM   3333  N   THR A 433       2.435   6.779  17.943  1.00  0.84           N  
ATOM   3334  CA  THR A 433       2.662   7.669  16.809  1.00  0.83           C  
ATOM   3335  C   THR A 433       3.711   8.724  17.151  1.00  0.83           C  
ATOM   3336  CB  THR A 433       1.358   8.361  16.372  1.00  0.82           C  
ATOM   3337  O   THR A 433       3.677   9.312  18.234  1.00  0.81           O  
ATOM   3338  CG2 THR A 433       1.607   9.323  15.215  1.00  0.78           C  
ATOM   3339  OG1 THR A 433       0.413   7.367  15.957  1.00  0.80           O  
ATOM   3340  N   SER A 434       4.642   8.906  16.226  1.00  0.83           N  
ATOM   3341  CA  SER A 434       5.682   9.916  16.390  1.00  0.83           C  
ATOM   3342  C   SER A 434       5.472  11.087  15.435  1.00  0.83           C  
ATOM   3343  CB  SER A 434       7.065   9.304  16.162  1.00  0.81           C  
ATOM   3344  O   SER A 434       5.144  10.888  14.264  1.00  0.82           O  
ATOM   3345  OG  SER A 434       7.184   8.810  14.839  1.00  0.74           O  
ATOM   3346  N   ILE A 435       5.597  12.219  15.938  1.00  0.79           N  
ATOM   3347  CA  ILE A 435       5.604  13.456  15.164  1.00  0.78           C  
ATOM   3348  C   ILE A 435       6.946  14.164  15.335  1.00  0.78           C  
ATOM   3349  CB  ILE A 435       4.447  14.391  15.581  1.00  0.77           C  
ATOM   3350  O   ILE A 435       7.240  14.700  16.406  1.00  0.75           O  
ATOM   3351  CG1 ILE A 435       3.105  13.657  15.482  1.00  0.77           C  
ATOM   3352  CG2 ILE A 435       4.442  15.660  14.724  1.00  0.76           C  
ATOM   3353  CD1 ILE A 435       1.919  14.464  15.991  1.00  0.75           C  
ATOM   3354  N   ASP A 436       7.717  13.843  14.432  1.00  0.77           N  
ATOM   3355  CA  ASP A 436       9.062  14.407  14.365  1.00  0.77           C  
ATOM   3356  C   ASP A 436       9.145  15.505  13.308  1.00  0.76           C  
ATOM   3357  CB  ASP A 436      10.089  13.312  14.069  1.00  0.75           C  
ATOM   3358  O   ASP A 436       9.121  15.222  12.108  1.00  0.72           O  
ATOM   3359  CG  ASP A 436      11.523  13.792  14.202  1.00  0.71           C  
ATOM   3360  OD1 ASP A 436      11.742  14.999  14.442  1.00  0.68           O  
ATOM   3361  OD2 ASP A 436      12.442  12.957  14.062  1.00  0.71           O  
ATOM   3362  N   ASN A 437       8.988  16.650  13.671  1.00  0.63           N  
ATOM   3363  CA  ASN A 437       8.793  17.719  12.697  1.00  0.62           C  
ATOM   3364  C   ASN A 437       9.975  18.683  12.678  1.00  0.63           C  
ATOM   3365  CB  ASN A 437       7.494  18.476  12.985  1.00  0.56           C  
ATOM   3366  O   ASN A 437      10.226  19.384  13.660  1.00  0.59           O  
ATOM   3367  CG  ASN A 437       6.339  18.002  12.124  1.00  0.52           C  
ATOM   3368  ND2 ASN A 437       5.123  18.364  12.514  1.00  0.46           N  
ATOM   3369  OD1 ASN A 437       6.539  17.316  11.118  1.00  0.53           O  
ATOM   3370  N   GLY A 438      10.839  18.478  11.694  1.00  0.51           N  
ATOM   3371  CA  GLY A 438      11.949  19.352  11.350  1.00  0.50           C  
ATOM   3372  C   GLY A 438      11.504  20.729  10.894  1.00  0.52           C  
ATOM   3373  O   GLY A 438      12.336  21.596  10.616  1.00  0.49           O  
ATOM   3374  N   ASN A 439      10.223  20.935  10.671  1.00  0.50           N  
ATOM   3375  CA  ASN A 439       9.820  22.245  10.171  1.00  0.50           C  
ATOM   3376  C   ASN A 439       9.146  23.077  11.258  1.00  0.51           C  
ATOM   3377  CB  ASN A 439       8.892  22.097   8.963  1.00  0.46           C  
ATOM   3378  O   ASN A 439       8.288  22.575  11.987  1.00  0.49           O  
ATOM   3379  CG  ASN A 439       8.880  23.330   8.081  1.00  0.44           C  
ATOM   3380  ND2 ASN A 439       8.431  23.168   6.842  1.00  0.40           N  
ATOM   3381  OD1 ASN A 439       9.273  24.418   8.509  1.00  0.46           O  
ATOM   3382  N   PRO A 440       9.597  24.291  11.588  1.00  0.45           N  
ATOM   3383  CA  PRO A 440       9.154  25.189  12.658  1.00  0.43           C  
ATOM   3384  C   PRO A 440       7.678  25.563  12.541  1.00  0.45           C  
ATOM   3385  CB  PRO A 440      10.045  26.420  12.478  1.00  0.40           C  
ATOM   3386  O   PRO A 440       7.084  26.056  13.503  1.00  0.42           O  
ATOM   3387  CG  PRO A 440      10.529  26.338  11.066  1.00  0.37           C  
ATOM   3388  CD  PRO A 440      10.483  24.902  10.629  1.00  0.39           C  
ATOM   3389  N   ASP A 441       7.000  25.366  11.427  1.00  0.45           N  
ATOM   3390  CA  ASP A 441       5.699  25.981  11.180  1.00  0.45           C  
ATOM   3391  C   ASP A 441       4.565  24.997  11.458  1.00  0.45           C  
ATOM   3392  CB  ASP A 441       5.612  26.491   9.740  1.00  0.40           C  
ATOM   3393  O   ASP A 441       3.645  24.858  10.650  1.00  0.42           O  
ATOM   3394  CG  ASP A 441       6.375  27.785   9.522  1.00  0.37           C  
ATOM   3395  OD1 ASP A 441       6.589  28.539  10.496  1.00  0.38           O  
ATOM   3396  OD2 ASP A 441       6.765  28.055   8.366  1.00  0.40           O  
ATOM   3397  N   ILE A 442       4.658  24.215  12.536  1.00  0.45           N  
ATOM   3398  CA  ILE A 442       3.458  23.451  12.860  1.00  0.45           C  
ATOM   3399  C   ILE A 442       2.337  24.402  13.274  1.00  0.45           C  
ATOM   3400  CB  ILE A 442       3.728  22.421  13.980  1.00  0.42           C  
ATOM   3401  O   ILE A 442       2.460  25.121  14.269  1.00  0.43           O  
ATOM   3402  CG1 ILE A 442       4.722  21.358  13.499  1.00  0.36           C  
ATOM   3403  CG2 ILE A 442       2.420  21.777  14.448  1.00  0.37           C  
ATOM   3404  CD1 ILE A 442       5.168  20.390  14.586  1.00  0.37           C  
ATOM   3405  N   THR A 443       1.417  24.642  12.373  1.00  0.42           N  
ATOM   3406  CA  THR A 443       0.284  25.485  12.735  1.00  0.42           C  
ATOM   3407  C   THR A 443      -0.752  24.690  13.524  1.00  0.42           C  
ATOM   3408  CB  THR A 443      -0.378  26.098  11.487  1.00  0.39           C  
ATOM   3409  O   THR A 443      -1.495  25.254  14.329  1.00  0.40           O  
ATOM   3410  CG2 THR A 443       0.469  27.231  10.916  1.00  0.34           C  
ATOM   3411  OG1 THR A 443      -0.533  25.083  10.488  1.00  0.33           O  
ATOM   3412  N   SER A 444      -0.735  23.308  13.496  1.00  0.44           N  
ATOM   3413  CA  SER A 444      -1.924  22.727  14.111  1.00  0.44           C  
ATOM   3414  C   SER A 444      -1.802  21.212  14.228  1.00  0.45           C  
ATOM   3415  CB  SER A 444      -3.174  23.086  13.306  1.00  0.41           C  
ATOM   3416  O   SER A 444      -1.534  20.527  13.239  1.00  0.42           O  
ATOM   3417  OG  SER A 444      -3.841  21.916  12.865  1.00  0.35           O  
ATOM   3418  N   LEU A 445      -1.538  20.642  15.407  1.00  0.47           N  
ATOM   3419  CA  LEU A 445      -1.744  19.210  15.599  1.00  0.46           C  
ATOM   3420  C   LEU A 445      -3.225  18.858  15.523  1.00  0.47           C  
ATOM   3421  CB  LEU A 445      -1.169  18.762  16.946  1.00  0.44           C  
ATOM   3422  O   LEU A 445      -3.609  17.919  14.823  1.00  0.45           O  
ATOM   3423  CG  LEU A 445       0.280  18.275  16.937  1.00  0.41           C  
ATOM   3424  CD1 LEU A 445       0.928  18.513  18.296  1.00  0.37           C  
ATOM   3425  CD2 LEU A 445       0.346  16.799  16.558  1.00  0.39           C  
ATOM   3426  N   ALA A 446      -4.111  19.596  15.954  1.00  0.48           N  
ATOM   3427  CA  ALA A 446      -5.527  19.242  16.016  1.00  0.47           C  
ATOM   3428  C   ALA A 446      -6.391  20.477  16.258  1.00  0.48           C  
ATOM   3429  CB  ALA A 446      -5.769  18.205  17.111  1.00  0.44           C  
ATOM   3430  O   ALA A 446      -6.478  20.970  17.385  1.00  0.46           O  
ATOM   3431  N   LYS A 447      -6.572  21.187  15.266  1.00  0.42           N  
ATOM   3432  CA  LYS A 447      -7.728  22.076  15.336  1.00  0.42           C  
ATOM   3433  C   LYS A 447      -9.031  21.284  15.354  1.00  0.43           C  
ATOM   3434  CB  LYS A 447      -7.725  23.054  14.160  1.00  0.40           C  
ATOM   3435  O   LYS A 447      -9.299  20.498  14.443  1.00  0.41           O  
ATOM   3436  CG  LYS A 447      -8.333  24.411  14.482  1.00  0.38           C  
ATOM   3437  CD  LYS A 447      -8.264  25.352  13.286  1.00  0.41           C  
ATOM   3438  CE  LYS A 447      -8.946  26.682  13.580  1.00  0.35           C  
ATOM   3439  NZ  LYS A 447      -8.876  27.610  12.412  1.00  0.34           N  
ATOM   3440  N   ASP A 448      -9.637  21.016  16.665  1.00  0.45           N  
ATOM   3441  CA  ASP A 448     -11.037  20.621  16.793  1.00  0.45           C  
ATOM   3442  C   ASP A 448     -11.194  19.107  16.671  1.00  0.45           C  
ATOM   3443  CB  ASP A 448     -11.891  21.325  15.736  1.00  0.42           C  
ATOM   3444  O   ASP A 448     -12.191  18.622  16.133  1.00  0.43           O  
ATOM   3445  CG  ASP A 448     -12.013  22.820  15.972  1.00  0.40           C  
ATOM   3446  OD1 ASP A 448     -11.984  23.258  17.142  1.00  0.38           O  
ATOM   3447  OD2 ASP A 448     -12.141  23.567  14.978  1.00  0.39           O  
ATOM   3448  N   GLY A 449     -10.125  18.182  16.890  1.00  0.49           N  
ATOM   3449  CA  GLY A 449     -10.063  16.733  16.786  1.00  0.47           C  
ATOM   3450  C   GLY A 449     -10.947  16.024  17.794  1.00  0.49           C  
ATOM   3451  O   GLY A 449     -10.699  16.089  19.000  1.00  0.47           O  
ATOM   3452  N   GLY A 450     -12.313  16.024  17.619  1.00  0.55           N  
ATOM   3453  CA  GLY A 450     -13.219  15.167  18.368  1.00  0.54           C  
ATOM   3454  C   GLY A 450     -12.501  14.122  19.200  1.00  0.55           C  
ATOM   3455  O   GLY A 450     -11.284  14.196  19.384  1.00  0.52           O  
ATOM   3456  N   ARG A 451     -13.210  13.058  19.959  1.00  0.65           N  
ATOM   3457  CA  ARG A 451     -13.017  11.879  20.796  1.00  0.65           C  
ATOM   3458  C   ARG A 451     -11.897  10.998  20.252  1.00  0.66           C  
ATOM   3459  CB  ARG A 451     -14.314  11.074  20.899  1.00  0.63           C  
ATOM   3460  O   ARG A 451     -12.133   9.851  19.869  1.00  0.64           O  
ATOM   3461  CG  ARG A 451     -15.441  11.809  21.606  1.00  0.60           C  
ATOM   3462  CD  ARG A 451     -16.696  10.953  21.709  1.00  0.59           C  
ATOM   3463  NE  ARG A 451     -17.813  11.701  22.280  1.00  0.49           N  
ATOM   3464  NH1 ARG A 451     -19.295   9.929  22.224  1.00  0.43           N  
ATOM   3465  NH2 ARG A 451     -19.966  11.967  23.033  1.00  0.40           N  
ATOM   3466  CZ  ARG A 451     -19.022  11.197  22.511  1.00  0.54           C  
ATOM   3467  N   GLN A 452     -10.660  11.581  20.144  1.00  0.73           N  
ATOM   3468  CA  GLN A 452      -9.516  10.751  19.781  1.00  0.73           C  
ATOM   3469  C   GLN A 452      -8.856  10.152  21.020  1.00  0.74           C  
ATOM   3470  CB  GLN A 452      -8.495  11.563  18.982  1.00  0.71           C  
ATOM   3471  O   GLN A 452      -8.959  10.709  22.115  1.00  0.72           O  
ATOM   3472  CG  GLN A 452      -9.090  12.292  17.785  1.00  0.69           C  
ATOM   3473  CD  GLN A 452      -9.658  11.346  16.744  1.00  0.68           C  
ATOM   3474  NE2 GLN A 452     -10.808  11.703  16.183  1.00  0.62           N  
ATOM   3475  OE1 GLN A 452      -9.067  10.303  16.446  1.00  0.67           O  
ATOM   3476  N   THR A 453      -8.278   9.027  20.875  1.00  0.74           N  
ATOM   3477  CA  THR A 453      -7.426   8.432  21.898  1.00  0.74           C  
ATOM   3478  C   THR A 453      -5.988   8.314  21.403  1.00  0.75           C  
ATOM   3479  CB  THR A 453      -7.943   7.043  22.317  1.00  0.73           C  
ATOM   3480  O   THR A 453      -5.724   7.654  20.396  1.00  0.75           O  
ATOM   3481  CG2 THR A 453      -7.063   6.433  23.402  1.00  0.72           C  
ATOM   3482  OG1 THR A 453      -9.280   7.168  22.817  1.00  0.74           O  
ATOM   3483  N   PHE A 454      -5.065   9.011  22.096  1.00  0.75           N  
ATOM   3484  CA  PHE A 454      -3.634   8.902  21.836  1.00  0.74           C  
ATOM   3485  C   PHE A 454      -2.945   8.097  22.931  1.00  0.75           C  
ATOM   3486  CB  PHE A 454      -2.999  10.292  21.727  1.00  0.73           C  
ATOM   3487  O   PHE A 454      -3.060   8.424  24.115  1.00  0.73           O  
ATOM   3488  CG  PHE A 454      -3.561  11.130  20.611  1.00  0.71           C  
ATOM   3489  CD1 PHE A 454      -2.973  11.121  19.352  1.00  0.70           C  
ATOM   3490  CD2 PHE A 454      -4.678  11.928  20.821  1.00  0.70           C  
ATOM   3491  CE1 PHE A 454      -3.491  11.896  18.317  1.00  0.68           C  
ATOM   3492  CE2 PHE A 454      -5.202  12.705  19.791  1.00  0.67           C  
ATOM   3493  CZ  PHE A 454      -4.606  12.689  18.541  1.00  0.66           C  
ATOM   3494  N   ILE A 455      -2.273   7.047  22.519  1.00  0.77           N  
ATOM   3495  CA  ILE A 455      -1.485   6.211  23.419  1.00  0.78           C  
ATOM   3496  C   ILE A 455      -0.023   6.211  22.976  1.00  0.78           C  
ATOM   3497  CB  ILE A 455      -2.029   4.766  23.469  1.00  0.76           C  
ATOM   3498  O   ILE A 455       0.297   5.768  21.871  1.00  0.77           O  
ATOM   3499  CG1 ILE A 455      -3.523   4.769  23.812  1.00  0.78           C  
ATOM   3500  CG2 ILE A 455      -1.238   3.926  24.477  1.00  0.77           C  
ATOM   3501  CD1 ILE A 455      -4.183   3.401  23.718  1.00  0.75           C  
ATOM   3502  N   GLY A 456       0.876   6.727  23.871  1.00  0.76           N  
ATOM   3503  CA  GLY A 456       2.295   6.768  23.559  1.00  0.76           C  
ATOM   3504  C   GLY A 456       2.631   7.726  22.432  1.00  0.76           C  
ATOM   3505  O   GLY A 456       3.438   7.405  21.557  1.00  0.74           O  
ATOM   3506  N   LEU A 457       2.002   8.979  22.366  1.00  0.75           N  
ATOM   3507  CA  LEU A 457       2.323   9.996  21.371  1.00  0.74           C  
ATOM   3508  C   LEU A 457       3.669  10.646  21.672  1.00  0.74           C  
ATOM   3509  CB  LEU A 457       1.227  11.064  21.324  1.00  0.73           C  
ATOM   3510  O   LEU A 457       3.902  11.113  22.789  1.00  0.72           O  
ATOM   3511  CG  LEU A 457       1.431  12.202  20.322  1.00  0.69           C  
ATOM   3512  CD1 LEU A 457       1.381  11.667  18.895  1.00  0.67           C  
ATOM   3513  CD2 LEU A 457       0.383  13.290  20.527  1.00  0.67           C  
ATOM   3514  N   ALA A 458       4.562  10.614  20.673  1.00  0.75           N  
ATOM   3515  CA  ALA A 458       5.853  11.285  20.802  1.00  0.75           C  
ATOM   3516  C   ALA A 458       5.938  12.494  19.875  1.00  0.75           C  
ATOM   3517  CB  ALA A 458       6.991  10.311  20.506  1.00  0.73           C  
ATOM   3518  O   ALA A 458       5.764  12.367  18.660  1.00  0.73           O  
ATOM   3519  N   ILE A 459       6.149  13.657  20.406  1.00  0.70           N  
ATOM   3520  CA  ILE A 459       6.261  14.882  19.622  1.00  0.70           C  
ATOM   3521  C   ILE A 459       7.646  15.495  19.818  1.00  0.70           C  
ATOM   3522  CB  ILE A 459       5.165  15.901  20.005  1.00  0.68           C  
ATOM   3523  O   ILE A 459       8.027  15.837  20.940  1.00  0.67           O  
ATOM   3524  CG1 ILE A 459       3.776  15.268  19.868  1.00  0.65           C  
ATOM   3525  CG2 ILE A 459       5.278  17.164  19.146  1.00  0.65           C  
ATOM   3526  CD1 ILE A 459       2.638  16.166  20.332  1.00  0.63           C  
ATOM   3527  N   PHE A 460       8.359  15.613  18.803  1.00  0.69           N  
ATOM   3528  CA  PHE A 460       9.706  16.171  18.803  1.00  0.69           C  
ATOM   3529  C   PHE A 460       9.758  17.461  17.994  1.00  0.68           C  
ATOM   3530  CB  PHE A 460      10.709  15.158  18.240  1.00  0.66           C  
ATOM   3531  O   PHE A 460      10.044  17.437  16.795  1.00  0.65           O  
ATOM   3532  CG  PHE A 460      10.725  13.846  18.979  1.00  0.62           C  
ATOM   3533  CD1 PHE A 460      11.444  13.707  20.159  1.00  0.60           C  
ATOM   3534  CD2 PHE A 460      10.021  12.753  18.491  1.00  0.61           C  
ATOM   3535  CE1 PHE A 460      11.462  12.494  20.845  1.00  0.58           C  
ATOM   3536  CE2 PHE A 460      10.034  11.538  19.171  1.00  0.58           C  
ATOM   3537  CZ  PHE A 460      10.755  11.410  20.347  1.00  0.57           C  
ATOM   3538  N   PRO A 461       9.434  18.576  18.568  1.00  0.60           N  
ATOM   3539  CA  PRO A 461       9.504  19.853  17.853  1.00  0.59           C  
ATOM   3540  C   PRO A 461      10.939  20.310  17.601  1.00  0.60           C  
ATOM   3541  CB  PRO A 461       8.779  20.822  18.791  1.00  0.56           C  
ATOM   3542  O   PRO A 461      11.722  20.448  18.544  1.00  0.57           O  
ATOM   3543  CG  PRO A 461       8.970  20.247  20.157  1.00  0.54           C  
ATOM   3544  CD  PRO A 461       9.139  18.760  20.029  1.00  0.54           C  
ATOM   3545  N   TYR A 462      11.356  20.308  16.452  1.00  0.55           N  
ATOM   3546  CA  TYR A 462      12.603  20.956  16.061  1.00  0.55           C  
ATOM   3547  C   TYR A 462      12.360  22.403  15.651  1.00  0.54           C  
ATOM   3548  CB  TYR A 462      13.268  20.193  14.911  1.00  0.50           C  
ATOM   3549  O   TYR A 462      11.444  22.691  14.878  1.00  0.51           O  
ATOM   3550  CG  TYR A 462      13.941  18.912  15.342  1.00  0.47           C  
ATOM   3551  CD1 TYR A 462      15.222  18.926  15.891  1.00  0.43           C  
ATOM   3552  CD2 TYR A 462      13.300  17.687  15.199  1.00  0.44           C  
ATOM   3553  CE1 TYR A 462      15.847  17.749  16.287  1.00  0.43           C  
ATOM   3554  CE2 TYR A 462      13.916  16.503  15.592  1.00  0.46           C  
ATOM   3555  OH  TYR A 462      15.802  15.375  16.526  1.00  0.40           O  
ATOM   3556  CZ  TYR A 462      15.187  16.544  16.135  1.00  0.40           C  
ATOM   3557  N   GLY A 463      12.896  23.398  16.443  1.00  0.49           N  
ATOM   3558  CA  GLY A 463      13.320  24.754  16.134  1.00  0.48           C  
ATOM   3559  C   GLY A 463      12.358  25.811  16.641  1.00  0.49           C  
ATOM   3560  O   GLY A 463      12.765  26.751  17.328  1.00  0.46           O  
ATOM   3561  N   ASN A 464      10.976  25.607  16.722  1.00  0.49           N  
ATOM   3562  CA  ASN A 464      10.057  26.547  17.356  1.00  0.49           C  
ATOM   3563  C   ASN A 464       8.864  25.829  17.981  1.00  0.49           C  
ATOM   3564  CB  ASN A 464       9.578  27.593  16.346  1.00  0.45           C  
ATOM   3565  O   ASN A 464       7.945  25.413  17.274  1.00  0.47           O  
ATOM   3566  CG  ASN A 464       9.189  28.903  17.003  1.00  0.43           C  
ATOM   3567  ND2 ASN A 464       9.049  29.950  16.199  1.00  0.37           N  
ATOM   3568  OD1 ASN A 464       9.017  28.973  18.222  1.00  0.43           O  
ATOM   3569  N   PRO A 465       8.954  25.374  19.289  1.00  0.45           N  
ATOM   3570  CA  PRO A 465       7.934  24.669  20.068  1.00  0.44           C  
ATOM   3571  C   PRO A 465       6.617  25.437  20.148  1.00  0.45           C  
ATOM   3572  CB  PRO A 465       8.575  24.537  21.452  1.00  0.42           C  
ATOM   3573  O   PRO A 465       5.598  24.882  20.568  1.00  0.44           O  
ATOM   3574  CG  PRO A 465       9.688  25.534  21.453  1.00  0.39           C  
ATOM   3575  CD  PRO A 465      10.010  25.892  20.031  1.00  0.40           C  
ATOM   3576  N   SER A 466       6.574  26.738  19.908  1.00  0.41           N  
ATOM   3577  CA  SER A 466       5.423  27.573  20.238  1.00  0.41           C  
ATOM   3578  C   SER A 466       4.172  27.105  19.502  1.00  0.41           C  
ATOM   3579  CB  SER A 466       5.707  29.036  19.898  1.00  0.37           C  
ATOM   3580  O   SER A 466       3.056  27.487  19.860  1.00  0.39           O  
ATOM   3581  OG  SER A 466       6.620  29.134  18.818  1.00  0.33           O  
ATOM   3582  N   LEU A 467       4.247  26.106  18.688  1.00  0.40           N  
ATOM   3583  CA  LEU A 467       3.164  25.954  17.723  1.00  0.41           C  
ATOM   3584  C   LEU A 467       2.459  24.614  17.903  1.00  0.40           C  
ATOM   3585  CB  LEU A 467       3.699  26.075  16.293  1.00  0.36           C  
ATOM   3586  O   LEU A 467       1.627  24.229  17.079  1.00  0.38           O  
ATOM   3587  CG  LEU A 467       3.954  27.493  15.782  1.00  0.33           C  
ATOM   3588  CD1 LEU A 467       4.944  27.468  14.622  1.00  0.28           C  
ATOM   3589  CD2 LEU A 467       2.646  28.154  15.362  1.00  0.30           C  
ATOM   3590  N   VAL A 468       2.597  23.843  19.022  1.00  0.46           N  
ATOM   3591  CA  VAL A 468       1.596  22.784  19.100  1.00  0.46           C  
ATOM   3592  C   VAL A 468       0.287  23.349  19.647  1.00  0.46           C  
ATOM   3593  CB  VAL A 468       2.080  21.610  19.981  1.00  0.44           C  
ATOM   3594  O   VAL A 468       0.210  23.731  20.818  1.00  0.44           O  
ATOM   3595  CG1 VAL A 468       1.083  20.454  19.934  1.00  0.38           C  
ATOM   3596  CG2 VAL A 468       3.465  21.145  19.535  1.00  0.40           C  
ATOM   3597  N   ASN A 469      -0.486  24.027  18.858  1.00  0.44           N  
ATOM   3598  CA  ASN A 469      -1.857  24.382  19.208  1.00  0.44           C  
ATOM   3599  C   ASN A 469      -2.729  23.143  19.387  1.00  0.44           C  
ATOM   3600  CB  ASN A 469      -2.459  25.307  18.147  1.00  0.42           C  
ATOM   3601  O   ASN A 469      -3.068  22.471  18.411  1.00  0.42           O  
ATOM   3602  CG  ASN A 469      -2.248  26.774  18.464  1.00  0.40           C  
ATOM   3603  ND2 ASN A 469      -2.281  27.613  17.436  1.00  0.34           N  
ATOM   3604  OD1 ASN A 469      -2.057  27.150  19.623  1.00  0.39           O  
ATOM   3605  N   TRP A 470      -2.852  22.479  20.595  1.00  0.40           N  
ATOM   3606  CA  TRP A 470      -3.843  21.486  20.998  1.00  0.47           C  
ATOM   3607  C   TRP A 470      -5.239  22.099  21.047  1.00  0.42           C  
ATOM   3608  CB  TRP A 470      -3.485  20.891  22.363  1.00  0.41           C  
ATOM   3609  O   TRP A 470      -5.582  22.802  22.001  1.00  0.40           O  
ATOM   3610  CG  TRP A 470      -2.416  19.841  22.307  1.00  0.41           C  
ATOM   3611  CD1 TRP A 470      -1.073  20.040  22.141  1.00  0.38           C  
ATOM   3612  CD2 TRP A 470      -2.602  18.427  22.414  1.00  0.38           C  
ATOM   3613  CE2 TRP A 470      -1.327  17.828  22.304  1.00  0.29           C  
ATOM   3614  CE3 TRP A 470      -3.723  17.606  22.593  1.00  0.23           C  
ATOM   3615  NE1 TRP A 470      -0.413  18.833  22.139  1.00  0.22           N  
ATOM   3616  CH2 TRP A 470      -2.258  15.665  22.543  1.00  0.20           C  
ATOM   3617  CZ2 TRP A 470      -1.144  16.445  22.368  1.00  0.20           C  
ATOM   3618  CZ3 TRP A 470      -3.539  16.230  22.656  1.00  0.20           C  
ATOM   3619  N   TYR A 471      -5.727  22.835  20.128  1.00  0.42           N  
ATOM   3620  CA  TYR A 471      -7.140  23.147  20.310  1.00  0.42           C  
ATOM   3621  C   TYR A 471      -7.962  21.875  20.485  1.00  0.42           C  
ATOM   3622  CB  TYR A 471      -7.671  23.951  19.119  1.00  0.39           C  
ATOM   3623  O   TYR A 471      -8.209  21.150  19.519  1.00  0.40           O  
ATOM   3624  CG  TYR A 471      -7.094  25.342  19.020  1.00  0.36           C  
ATOM   3625  CD1 TYR A 471      -7.641  26.397  19.748  1.00  0.32           C  
ATOM   3626  CD2 TYR A 471      -6.003  25.606  18.199  1.00  0.34           C  
ATOM   3627  CE1 TYR A 471      -7.114  27.681  19.659  1.00  0.34           C  
ATOM   3628  CE2 TYR A 471      -5.469  26.886  18.102  1.00  0.36           C  
ATOM   3629  OH  TYR A 471      -5.504  29.185  18.743  1.00  0.28           O  
ATOM   3630  CZ  TYR A 471      -6.030  27.916  18.835  1.00  0.33           C  
ATOM   3631  N   GLY A 472      -7.527  20.848  21.229  1.00  0.38           N  
ATOM   3632  CA  GLY A 472      -8.238  19.586  21.359  1.00  0.38           C  
ATOM   3633  C   GLY A 472      -9.188  19.555  22.541  1.00  0.39           C  
ATOM   3634  O   GLY A 472      -8.767  19.728  23.687  1.00  0.37           O  
ATOM   3635  N   ILE A 473     -10.157  20.494  22.741  1.00  0.36           N  
ATOM   3636  CA  ILE A 473     -11.300  20.155  23.581  1.00  0.37           C  
ATOM   3637  C   ILE A 473     -12.398  21.202  23.406  1.00  0.36           C  
ATOM   3638  CB  ILE A 473     -10.897  20.046  25.069  1.00  0.34           C  
ATOM   3639  O   ILE A 473     -12.185  22.386  23.678  1.00  0.35           O  
ATOM   3640  CG1 ILE A 473      -9.784  19.007  25.246  1.00  0.31           C  
ATOM   3641  CG2 ILE A 473     -12.112  19.701  25.935  1.00  0.31           C  
ATOM   3642  CD1 ILE A 473      -9.237  18.920  26.664  1.00  0.29           C  
ATOM   3643  N   ASN A 474     -13.129  21.123  22.259  1.00  0.38           N  
ATOM   3644  CA  ASN A 474     -14.419  21.788  22.113  1.00  0.39           C  
ATOM   3645  C   ASN A 474     -15.144  21.904  23.451  1.00  0.38           C  
ATOM   3646  CB  ASN A 474     -15.293  21.047  21.098  1.00  0.36           C  
ATOM   3647  O   ASN A 474     -15.232  20.931  24.201  1.00  0.36           O  
ATOM   3648  CG  ASN A 474     -16.565  21.801  20.762  1.00  0.34           C  
ATOM   3649  ND2 ASN A 474     -17.275  21.340  19.739  1.00  0.28           N  
ATOM   3650  OD1 ASN A 474     -16.906  22.790  21.416  1.00  0.33           O  
ATOM   3651  N   PRO A 475     -15.524  23.041  23.940  1.00  0.34           N  
ATOM   3652  CA  PRO A 475     -16.421  23.344  25.058  1.00  0.34           C  
ATOM   3653  C   PRO A 475     -17.654  22.444  25.087  1.00  0.34           C  
ATOM   3654  CB  PRO A 475     -16.815  24.802  24.808  1.00  0.31           C  
ATOM   3655  O   PRO A 475     -18.272  22.270  26.140  1.00  0.32           O  
ATOM   3656  CG  PRO A 475     -16.426  25.065  23.389  1.00  0.30           C  
ATOM   3657  CD  PRO A 475     -15.437  24.018  22.964  1.00  0.33           C  
ATOM   3658  N   ASN A 476     -18.129  21.762  23.937  1.00  0.36           N  
ATOM   3659  CA  ASN A 476     -19.351  20.968  24.013  1.00  0.38           C  
ATOM   3660  C   ASN A 476     -19.067  19.548  24.494  1.00  0.36           C  
ATOM   3661  CB  ASN A 476     -20.056  20.938  22.655  1.00  0.33           C  
ATOM   3662  O   ASN A 476     -19.932  18.675  24.407  1.00  0.34           O  
ATOM   3663  CG  ASN A 476     -20.607  22.292  22.253  1.00  0.32           C  
ATOM   3664  ND2 ASN A 476     -20.737  22.516  20.951  1.00  0.21           N  
ATOM   3665  OD1 ASN A 476     -20.911  23.130  23.105  1.00  0.30           O  
ATOM   3666  N   GLY A 477     -18.024  19.171  25.313  1.00  0.37           N  
ATOM   3667  CA  GLY A 477     -17.860  17.937  26.066  1.00  0.37           C  
ATOM   3668  C   GLY A 477     -17.191  16.835  25.266  1.00  0.37           C  
ATOM   3669  O   GLY A 477     -17.089  15.698  25.732  1.00  0.35           O  
ATOM   3670  N   HIS A 478     -16.730  16.929  24.042  1.00  0.47           N  
ATOM   3671  CA  HIS A 478     -16.170  15.784  23.334  1.00  0.47           C  
ATOM   3672  C   HIS A 478     -14.649  15.754  23.451  1.00  0.48           C  
ATOM   3673  CB  HIS A 478     -16.582  15.810  21.861  1.00  0.43           C  
ATOM   3674  O   HIS A 478     -13.968  16.664  22.973  1.00  0.45           O  
ATOM   3675  CG  HIS A 478     -18.063  15.794  21.653  1.00  0.40           C  
ATOM   3676  CD2 HIS A 478     -18.918  16.773  21.274  1.00  0.37           C  
ATOM   3677  ND1 HIS A 478     -18.829  14.665  21.842  1.00  0.42           N  
ATOM   3678  CE1 HIS A 478     -20.095  14.950  21.587  1.00  0.36           C  
ATOM   3679  NE2 HIS A 478     -20.176  16.224  21.240  1.00  0.33           N  
ATOM   3680  N   ARG A 479     -14.145  14.906  24.490  1.00  0.53           N  
ATOM   3681  CA  ARG A 479     -12.797  14.830  25.044  1.00  0.53           C  
ATOM   3682  C   ARG A 479     -11.954  13.805  24.294  1.00  0.54           C  
ATOM   3683  CB  ARG A 479     -12.846  14.481  26.533  1.00  0.50           C  
ATOM   3684  O   ARG A 479     -12.423  12.704  23.998  1.00  0.51           O  
ATOM   3685  CG  ARG A 479     -13.538  15.529  27.389  1.00  0.47           C  
ATOM   3686  CD  ARG A 479     -13.537  15.144  28.862  1.00  0.49           C  
ATOM   3687  NE  ARG A 479     -14.343  16.063  29.660  1.00  0.42           N  
ATOM   3688  NH1 ARG A 479     -13.634  15.242  31.700  1.00  0.35           N  
ATOM   3689  NH2 ARG A 479     -15.140  16.967  31.615  1.00  0.31           N  
ATOM   3690  CZ  ARG A 479     -14.370  16.089  30.990  1.00  0.43           C  
ATOM   3691  N   SER A 480     -10.738  14.263  23.813  1.00  0.63           N  
ATOM   3692  CA  SER A 480      -9.697  13.314  23.429  1.00  0.63           C  
ATOM   3693  C   SER A 480      -8.943  12.798  24.650  1.00  0.63           C  
ATOM   3694  CB  SER A 480      -8.717  13.960  22.450  1.00  0.61           C  
ATOM   3695  O   SER A 480      -8.874  13.477  25.677  1.00  0.61           O  
ATOM   3696  OG  SER A 480      -9.371  14.315  21.244  1.00  0.60           O  
ATOM   3697  N   THR A 481      -8.593  11.525  24.706  1.00  0.64           N  
ATOM   3698  CA  THR A 481      -7.774  10.848  25.705  1.00  0.64           C  
ATOM   3699  C   THR A 481      -6.318  10.779  25.254  1.00  0.65           C  
ATOM   3700  CB  THR A 481      -8.296   9.427  25.985  1.00  0.62           C  
ATOM   3701  O   THR A 481      -6.029  10.346  24.136  1.00  0.64           O  
ATOM   3702  CG2 THR A 481      -7.485   8.751  27.087  1.00  0.60           C  
ATOM   3703  OG1 THR A 481      -9.668   9.499  26.393  1.00  0.63           O  
ATOM   3704  N   VAL A 482      -5.381  11.262  26.048  1.00  0.65           N  
ATOM   3705  CA  VAL A 482      -3.951  11.143  25.784  1.00  0.64           C  
ATOM   3706  C   VAL A 482      -3.283  10.348  26.905  1.00  0.65           C  
ATOM   3707  CB  VAL A 482      -3.282  12.528  25.642  1.00  0.63           C  
ATOM   3708  O   VAL A 482      -3.363  10.727  28.075  1.00  0.63           O  
ATOM   3709  CG1 VAL A 482      -1.807  12.380  25.271  1.00  0.61           C  
ATOM   3710  CG2 VAL A 482      -4.016  13.370  24.600  1.00  0.60           C  
ATOM   3711  N   LEU A 483      -2.702   9.179  26.505  1.00  0.64           N  
ATOM   3712  CA  LEU A 483      -2.047   8.273  27.442  1.00  0.64           C  
ATOM   3713  C   LEU A 483      -0.574   8.097  27.089  1.00  0.64           C  
ATOM   3714  CB  LEU A 483      -2.748   6.911  27.449  1.00  0.62           C  
ATOM   3715  O   LEU A 483      -0.243   7.677  25.978  1.00  0.63           O  
ATOM   3716  CG  LEU A 483      -4.236   6.917  27.800  1.00  0.59           C  
ATOM   3717  CD1 LEU A 483      -4.843   5.539  27.556  1.00  0.57           C  
ATOM   3718  CD2 LEU A 483      -4.443   7.349  29.247  1.00  0.57           C  
ATOM   3719  N   GLY A 484       0.283   8.332  28.066  1.00  0.65           N  
ATOM   3720  CA  GLY A 484       1.707   8.059  27.948  1.00  0.63           C  
ATOM   3721  C   GLY A 484       2.379   8.859  26.847  1.00  0.64           C  
ATOM   3722  O   GLY A 484       3.209   8.329  26.107  1.00  0.61           O  
ATOM   3723  N   THR A 485       2.154  10.301  26.769  1.00  0.64           N  
ATOM   3724  CA  THR A 485       2.725  11.146  25.725  1.00  0.63           C  
ATOM   3725  C   THR A 485       4.095  11.671  26.144  1.00  0.64           C  
ATOM   3726  CB  THR A 485       1.798  12.330  25.395  1.00  0.61           C  
ATOM   3727  O   THR A 485       4.286  12.078  27.292  1.00  0.61           O  
ATOM   3728  CG2 THR A 485       2.366  13.173  24.259  1.00  0.57           C  
ATOM   3729  OG1 THR A 485       0.513  11.829  25.007  1.00  0.60           O  
ATOM   3730  N   ASP A 486       5.079  11.455  25.332  1.00  0.63           N  
ATOM   3731  CA  ASP A 486       6.385  12.098  25.439  1.00  0.62           C  
ATOM   3732  C   ASP A 486       6.430  13.390  24.627  1.00  0.62           C  
ATOM   3733  CB  ASP A 486       7.491  11.147  24.976  1.00  0.59           C  
ATOM   3734  O   ASP A 486       6.339  13.360  23.398  1.00  0.59           O  
ATOM   3735  CG  ASP A 486       8.885  11.667  25.280  1.00  0.56           C  
ATOM   3736  OD1 ASP A 486       9.017  12.811  25.766  1.00  0.58           O  
ATOM   3737  OD2 ASP A 486       9.861  10.927  25.027  1.00  0.61           O  
ATOM   3738  N   LEU A 487       6.342  14.476  25.269  1.00  0.57           N  
ATOM   3739  CA  LEU A 487       6.467  15.803  24.677  1.00  0.56           C  
ATOM   3740  C   LEU A 487       7.911  16.290  24.734  1.00  0.56           C  
ATOM   3741  CB  LEU A 487       5.552  16.799  25.396  1.00  0.54           C  
ATOM   3742  O   LEU A 487       8.464  16.483  25.819  1.00  0.54           O  
ATOM   3743  CG  LEU A 487       4.055  16.487  25.366  1.00  0.51           C  
ATOM   3744  CD1 LEU A 487       3.293  17.460  26.260  1.00  0.49           C  
ATOM   3745  CD2 LEU A 487       3.526  16.539  23.937  1.00  0.49           C  
ATOM   3746  N   GLY A 488       8.797  15.833  24.017  1.00  0.53           N  
ATOM   3747  CA  GLY A 488      10.206  16.160  23.869  1.00  0.52           C  
ATOM   3748  C   GLY A 488      10.633  17.350  24.707  1.00  0.53           C  
ATOM   3749  O   GLY A 488       9.791  18.097  25.210  1.00  0.50           O  
ATOM   3750  N   GLU A 489      11.909  17.626  25.044  1.00  0.47           N  
ATOM   3751  CA  GLU A 489      12.596  18.536  25.956  1.00  0.46           C  
ATOM   3752  C   GLU A 489      12.338  19.993  25.579  1.00  0.47           C  
ATOM   3753  CB  GLU A 489      14.100  18.254  25.966  1.00  0.41           C  
ATOM   3754  O   GLU A 489      12.442  20.885  26.424  1.00  0.43           O  
ATOM   3755  CG  GLU A 489      14.476  16.951  26.656  1.00  0.38           C  
ATOM   3756  CD  GLU A 489      15.978  16.737  26.758  1.00  0.40           C  
ATOM   3757  OE1 GLU A 489      16.747  17.573  26.230  1.00  0.42           O  
ATOM   3758  OE2 GLU A 489      16.389  15.726  27.370  1.00  0.39           O  
ATOM   3759  N   ASN A 490      11.886  20.250  24.290  1.00  0.43           N  
ATOM   3760  CA  ASN A 490      11.982  21.619  23.796  1.00  0.44           C  
ATOM   3761  C   ASN A 490      10.618  22.304  23.776  1.00  0.43           C  
ATOM   3762  CB  ASN A 490      12.609  21.644  22.400  1.00  0.39           C  
ATOM   3763  O   ASN A 490      10.485  23.417  23.264  1.00  0.40           O  
ATOM   3764  CG  ASN A 490      14.081  21.282  22.415  1.00  0.37           C  
ATOM   3765  ND2 ASN A 490      14.532  20.590  21.375  1.00  0.32           N  
ATOM   3766  OD1 ASN A 490      14.806  21.621  23.353  1.00  0.37           O  
ATOM   3767  N   LEU A 491       9.562  21.672  24.422  1.00  0.47           N  
ATOM   3768  CA  LEU A 491       8.335  22.454  24.523  1.00  0.47           C  
ATOM   3769  C   LEU A 491       8.365  23.357  25.751  1.00  0.47           C  
ATOM   3770  CB  LEU A 491       7.115  21.531  24.584  1.00  0.45           C  
ATOM   3771  O   LEU A 491       8.693  22.906  26.851  1.00  0.46           O  
ATOM   3772  CG  LEU A 491       6.645  20.939  23.254  1.00  0.44           C  
ATOM   3773  CD1 LEU A 491       5.761  19.721  23.498  1.00  0.42           C  
ATOM   3774  CD2 LEU A 491       5.904  21.989  22.433  1.00  0.43           C  
ATOM   3775  N   PRO A 492       8.296  24.708  25.461  1.00  0.45           N  
ATOM   3776  CA  PRO A 492       8.214  25.556  26.652  1.00  0.44           C  
ATOM   3777  C   PRO A 492       7.167  25.071  27.651  1.00  0.45           C  
ATOM   3778  CB  PRO A 492       7.834  26.926  26.084  1.00  0.42           C  
ATOM   3779  O   PRO A 492       6.046  24.734  27.262  1.00  0.43           O  
ATOM   3780  CG  PRO A 492       7.930  26.764  24.601  1.00  0.40           C  
ATOM   3781  CD  PRO A 492       7.993  25.298  24.284  1.00  0.41           C  
ATOM   3782  N   GLU A 493       7.542  24.610  28.841  1.00  0.41           N  
ATOM   3783  CA  GLU A 493       6.681  24.195  29.945  1.00  0.42           C  
ATOM   3784  C   GLU A 493       5.408  25.036  29.998  1.00  0.41           C  
ATOM   3785  CB  GLU A 493       7.430  24.291  31.276  1.00  0.38           C  
ATOM   3786  O   GLU A 493       4.329  24.518  30.293  1.00  0.39           O  
ATOM   3787  CG  GLU A 493       7.357  23.023  32.116  1.00  0.36           C  
ATOM   3788  CD  GLU A 493       8.088  23.140  33.443  1.00  0.39           C  
ATOM   3789  OE1 GLU A 493       8.740  24.180  33.688  1.00  0.42           O  
ATOM   3790  OE2 GLU A 493       8.010  22.182  34.245  1.00  0.39           O  
ATOM   3791  N   ASP A 494       5.437  26.337  29.881  1.00  0.36           N  
ATOM   3792  CA  ASP A 494       4.315  27.268  29.955  1.00  0.39           C  
ATOM   3793  C   ASP A 494       3.348  27.058  28.792  1.00  0.36           C  
ATOM   3794  CB  ASP A 494       4.817  28.714  29.967  1.00  0.34           C  
ATOM   3795  O   ASP A 494       2.139  27.241  28.942  1.00  0.34           O  
ATOM   3796  CG  ASP A 494       6.316  28.823  29.748  1.00  0.34           C  
ATOM   3797  OD1 ASP A 494       7.045  27.847  30.026  1.00  0.34           O  
ATOM   3798  OD2 ASP A 494       6.772  29.896  29.297  1.00  0.35           O  
ATOM   3799  N   GLN A 495       3.782  26.684  27.637  1.00  0.39           N  
ATOM   3800  CA  GLN A 495       2.925  26.340  26.507  1.00  0.39           C  
ATOM   3801  C   GLN A 495       2.368  24.927  26.650  1.00  0.38           C  
ATOM   3802  CB  GLN A 495       3.693  26.471  25.191  1.00  0.37           C  
ATOM   3803  O   GLN A 495       1.226  24.662  26.266  1.00  0.36           O  
ATOM   3804  CG  GLN A 495       3.980  27.911  24.787  1.00  0.35           C  
ATOM   3805  CD  GLN A 495       4.417  28.038  23.340  1.00  0.37           C  
ATOM   3806  NE2 GLN A 495       4.568  29.273  22.872  1.00  0.32           N  
ATOM   3807  OE1 GLN A 495       4.619  27.035  22.648  1.00  0.40           O  
ATOM   3808  N   LEU A 496       3.126  23.990  27.211  1.00  0.41           N  
ATOM   3809  CA  LEU A 496       2.473  22.796  27.737  1.00  0.41           C  
ATOM   3810  C   LEU A 496       1.521  23.154  28.873  1.00  0.41           C  
ATOM   3811  CB  LEU A 496       3.514  21.786  28.226  1.00  0.39           C  
ATOM   3812  O   LEU A 496       0.421  22.604  28.964  1.00  0.39           O  
ATOM   3813  CG  LEU A 496       4.104  20.855  27.166  1.00  0.38           C  
ATOM   3814  CD1 LEU A 496       5.520  20.440  27.555  1.00  0.35           C  
ATOM   3815  CD2 LEU A 496       3.216  19.630  26.976  1.00  0.36           C  
ATOM   3816  N   LYS A 497       1.896  23.909  29.824  1.00  0.35           N  
ATOM   3817  CA  LYS A 497       1.194  24.344  31.028  1.00  0.35           C  
ATOM   3818  C   LYS A 497      -0.052  25.153  30.676  1.00  0.34           C  
ATOM   3819  CB  LYS A 497       2.120  25.171  31.921  1.00  0.31           C  
ATOM   3820  O   LYS A 497      -1.121  24.938  31.252  1.00  0.32           O  
ATOM   3821  CG  LYS A 497       3.114  24.340  32.720  1.00  0.29           C  
ATOM   3822  CD  LYS A 497       3.975  25.215  33.622  1.00  0.32           C  
ATOM   3823  CE  LYS A 497       5.016  24.392  34.370  1.00  0.27           C  
ATOM   3824  NZ  LYS A 497       5.975  25.260  35.116  1.00  0.28           N  
ATOM   3825  N   THR A 498      -0.144  26.090  29.829  1.00  0.33           N  
ATOM   3826  CA  THR A 498      -1.277  26.972  29.573  1.00  0.33           C  
ATOM   3827  C   THR A 498      -2.275  26.310  28.627  1.00  0.33           C  
ATOM   3828  CB  THR A 498      -0.816  28.315  28.979  1.00  0.29           C  
ATOM   3829  O   THR A 498      -3.485  26.500  28.761  1.00  0.30           O  
ATOM   3830  CG2 THR A 498      -0.981  29.448  29.987  1.00  0.26           C  
ATOM   3831  OG1 THR A 498       0.564  28.219  28.608  1.00  0.19           O  
ATOM   3832  N   GLN A 499      -1.846  25.501  27.768  1.00  0.36           N  
ATOM   3833  CA  GLN A 499      -2.827  25.098  26.766  1.00  0.36           C  
ATOM   3834  C   GLN A 499      -3.334  23.683  27.030  1.00  0.36           C  
ATOM   3835  CB  GLN A 499      -2.228  25.187  25.361  1.00  0.33           C  
ATOM   3836  O   GLN A 499      -4.501  23.379  26.773  1.00  0.34           O  
ATOM   3837  CG  GLN A 499      -2.121  26.609  24.828  1.00  0.31           C  
ATOM   3838  CD  GLN A 499      -1.852  26.658  23.335  1.00  0.35           C  
ATOM   3839  NE2 GLN A 499      -1.926  27.852  22.758  1.00  0.29           N  
ATOM   3840  OE1 GLN A 499      -1.578  25.630  22.707  1.00  0.34           O  
ATOM   3841  N   VAL A 500      -2.588  22.869  27.826  1.00  0.36           N  
ATOM   3842  CA  VAL A 500      -2.857  21.474  28.163  1.00  0.37           C  
ATOM   3843  C   VAL A 500      -3.140  21.349  29.658  1.00  0.36           C  
ATOM   3844  CB  VAL A 500      -1.679  20.557  27.765  1.00  0.34           C  
ATOM   3845  O   VAL A 500      -3.448  20.260  30.148  1.00  0.35           O  
ATOM   3846  CG1 VAL A 500      -2.035  19.090  27.997  1.00  0.32           C  
ATOM   3847  CG2 VAL A 500      -1.290  20.792  26.306  1.00  0.33           C  
ATOM   3848  N   ARG A 501      -3.184  22.483  30.467  1.00  0.34           N  
ATOM   3849  CA  ARG A 501      -3.203  22.656  31.916  1.00  0.34           C  
ATOM   3850  C   ARG A 501      -4.425  21.983  32.532  1.00  0.34           C  
ATOM   3851  CB  ARG A 501      -3.183  24.142  32.281  1.00  0.30           C  
ATOM   3852  O   ARG A 501      -4.400  21.585  33.698  1.00  0.31           O  
ATOM   3853  CG  ARG A 501      -1.903  24.590  32.968  1.00  0.29           C  
ATOM   3854  CD  ARG A 501      -1.969  26.053  33.384  1.00  0.31           C  
ATOM   3855  NE  ARG A 501      -0.751  26.474  34.071  1.00  0.27           N  
ATOM   3856  NH1 ARG A 501      -1.526  28.587  34.588  1.00  0.23           N  
ATOM   3857  NH2 ARG A 501       0.580  27.945  35.227  1.00  0.21           N  
ATOM   3858  CZ  ARG A 501      -0.568  27.668  34.627  1.00  0.26           C  
ATOM   3859  N   GLU A 502      -5.307  21.400  31.755  1.00  0.35           N  
ATOM   3860  CA  GLU A 502      -6.427  21.002  32.602  1.00  0.36           C  
ATOM   3861  C   GLU A 502      -6.798  19.539  32.375  1.00  0.36           C  
ATOM   3862  CB  GLU A 502      -7.642  21.898  32.345  1.00  0.32           C  
ATOM   3863  O   GLU A 502      -7.385  18.899  33.250  1.00  0.33           O  
ATOM   3864  CG  GLU A 502      -7.586  23.233  33.074  1.00  0.30           C  
ATOM   3865  CD  GLU A 502      -8.812  24.099  32.834  1.00  0.34           C  
ATOM   3866  OE1 GLU A 502      -9.679  23.712  32.018  1.00  0.33           O  
ATOM   3867  OE2 GLU A 502      -8.907  25.174  33.468  1.00  0.30           O  
ATOM   3868  N   GLU A 503      -5.932  18.732  31.587  1.00  0.37           N  
ATOM   3869  CA  GLU A 503      -6.695  17.510  31.351  1.00  0.38           C  
ATOM   3870  C   GLU A 503      -5.773  16.336  31.035  1.00  0.37           C  
ATOM   3871  CB  GLU A 503      -7.697  17.713  30.212  1.00  0.34           C  
ATOM   3872  O   GLU A 503      -6.143  15.177  31.237  1.00  0.35           O  
ATOM   3873  CG  GLU A 503      -8.862  18.623  30.573  1.00  0.32           C  
ATOM   3874  CD  GLU A 503      -9.853  18.809  29.435  1.00  0.37           C  
ATOM   3875  OE1 GLU A 503      -9.582  18.330  28.310  1.00  0.36           O  
ATOM   3876  OE2 GLU A 503     -10.909  19.438  29.670  1.00  0.35           O  
ATOM   3877  N   LEU A 504      -4.406  16.681  30.752  1.00  0.37           N  
ATOM   3878  CA  LEU A 504      -3.528  15.547  30.483  1.00  0.38           C  
ATOM   3879  C   LEU A 504      -2.980  14.965  31.781  1.00  0.37           C  
ATOM   3880  CB  LEU A 504      -2.373  15.968  29.571  1.00  0.35           C  
ATOM   3881  O   LEU A 504      -2.344  13.909  31.773  1.00  0.35           O  
ATOM   3882  CG  LEU A 504      -2.516  15.614  28.089  1.00  0.33           C  
ATOM   3883  CD1 LEU A 504      -1.955  16.734  27.220  1.00  0.29           C  
ATOM   3884  CD2 LEU A 504      -1.816  14.293  27.786  1.00  0.32           C  
ATOM   3885  N   HIS A 505      -3.425  15.545  32.866  1.00  0.35           N  
ATOM   3886  CA  HIS A 505      -3.098  14.939  34.152  1.00  0.36           C  
ATOM   3887  C   HIS A 505      -4.047  13.791  34.477  1.00  0.35           C  
ATOM   3888  CB  HIS A 505      -3.143  15.988  35.265  1.00  0.32           C  
ATOM   3889  O   HIS A 505      -3.833  13.057  35.445  1.00  0.33           O  
ATOM   3890  CG  HIS A 505      -1.922  16.850  35.326  1.00  0.31           C  
ATOM   3891  CD2 HIS A 505      -1.697  18.105  34.872  1.00  0.30           C  
ATOM   3892  ND1 HIS A 505      -0.745  16.434  35.910  1.00  0.23           N  
ATOM   3893  CE1 HIS A 505       0.153  17.400  35.814  1.00  0.30           C  
ATOM   3894  NE2 HIS A 505      -0.399  18.425  35.188  1.00  0.27           N  
ATOM   3895  N   THR A 506      -4.890  13.317  33.457  1.00  0.35           N  
ATOM   3896  CA  THR A 506      -5.632  12.112  33.812  1.00  0.35           C  
ATOM   3897  C   THR A 506      -4.963  10.872  33.225  1.00  0.35           C  
ATOM   3898  CB  THR A 506      -7.091  12.190  33.326  1.00  0.33           C  
ATOM   3899  O   THR A 506      -5.070  10.613  32.024  1.00  0.34           O  
ATOM   3900  CG2 THR A 506      -8.010  12.710  34.426  1.00  0.31           C  
ATOM   3901  OG1 THR A 506      -7.166  13.073  32.199  1.00  0.29           O  
ATOM   3902  N   LEU A 507      -3.717  10.681  33.290  1.00  0.33           N  
ATOM   3903  CA  LEU A 507      -2.840   9.605  32.841  1.00  0.34           C  
ATOM   3904  C   LEU A 507      -2.889   8.426  33.807  1.00  0.33           C  
ATOM   3905  CB  LEU A 507      -1.401  10.108  32.705  1.00  0.30           C  
ATOM   3906  O   LEU A 507      -2.327   7.364  33.527  1.00  0.31           O  
ATOM   3907  CG  LEU A 507      -1.061  10.848  31.410  1.00  0.30           C  
ATOM   3908  CD1 LEU A 507       0.161  11.738  31.613  1.00  0.27           C  
ATOM   3909  CD2 LEU A 507      -0.825   9.859  30.274  1.00  0.30           C  
ATOM   3910  N   THR A 508      -4.167   7.967  34.238  1.00  0.30           N  
ATOM   3911  CA  THR A 508      -4.587   6.770  34.959  1.00  0.30           C  
ATOM   3912  C   THR A 508      -6.106   6.731  35.104  1.00  0.30           C  
ATOM   3913  CB  THR A 508      -3.934   6.700  36.352  1.00  0.27           C  
ATOM   3914  O   THR A 508      -6.720   7.714  35.524  1.00  0.28           O  
ATOM   3915  CG2 THR A 508      -2.498   6.194  36.262  1.00  0.25           C  
ATOM   3916  OG1 THR A 508      -3.932   8.007  36.940  1.00  0.17           O  
ATOM   3917  N   GLY A 509      -6.929   6.549  33.982  1.00  0.31           N  
ATOM   3918  CA  GLY A 509      -8.218   5.960  34.308  1.00  0.30           C  
ATOM   3919  C   GLY A 509      -8.775   6.438  35.635  1.00  0.31           C  
ATOM   3920  O   GLY A 509      -9.774   5.906  36.123  1.00  0.29           O  
ATOM   3921  N   ILE A 510      -8.303   7.694  36.147  1.00  0.32           N  
ATOM   3922  CA  ILE A 510      -8.944   8.354  37.279  1.00  0.32           C  
ATOM   3923  C   ILE A 510      -9.441   9.735  36.858  1.00  0.32           C  
ATOM   3924  CB  ILE A 510      -7.981   8.475  38.481  1.00  0.28           C  
ATOM   3925  O   ILE A 510      -8.643  10.611  36.517  1.00  0.30           O  
ATOM   3926  CG1 ILE A 510      -7.424   7.097  38.860  1.00  0.25           C  
ATOM   3927  CG2 ILE A 510      -8.686   9.127  39.674  1.00  0.27           C  
ATOM   3928  CD1 ILE A 510      -6.378   7.135  39.966  1.00  0.24           C  
ATOM   3929  N   ALA A 511     -10.420   9.844  35.861  1.00  0.39           N  
ATOM   3930  CA  ALA A 511     -11.514  10.804  35.740  1.00  0.39           C  
ATOM   3931  C   ALA A 511     -11.411  11.889  36.809  1.00  0.39           C  
ATOM   3932  CB  ALA A 511     -12.861  10.092  35.837  1.00  0.36           C  
ATOM   3933  O   ALA A 511     -11.257  11.589  37.995  1.00  0.37           O  
ATOM   3934  N   ASN A 512     -10.589  13.277  36.456  1.00  0.48           N  
ATOM   3935  CA  ASN A 512     -10.761  14.689  36.783  1.00  0.48           C  
ATOM   3936  C   ASN A 512     -10.109  15.039  38.117  1.00  0.49           C  
ATOM   3937  CB  ASN A 512     -12.246  15.058  36.805  1.00  0.45           C  
ATOM   3938  O   ASN A 512     -10.795  15.179  39.131  1.00  0.47           O  
ATOM   3939  CG  ASN A 512     -12.806  15.309  35.419  1.00  0.43           C  
ATOM   3940  ND2 ASN A 512     -14.124  15.214  35.286  1.00  0.37           N  
ATOM   3941  OD1 ASN A 512     -12.061  15.584  34.475  1.00  0.44           O  
ATOM   3942  N   LYS A 513      -8.854  14.624  38.330  1.00  0.58           N  
ATOM   3943  CA  LYS A 513      -8.140  15.310  39.403  1.00  0.57           C  
ATOM   3944  C   LYS A 513      -7.898  16.775  39.052  1.00  0.58           C  
ATOM   3945  CB  LYS A 513      -6.809  14.614  39.693  1.00  0.54           C  
ATOM   3946  O   LYS A 513      -7.324  17.082  38.005  1.00  0.56           O  
ATOM   3947  CG  LYS A 513      -6.949  13.302  40.451  1.00  0.51           C  
ATOM   3948  CD  LYS A 513      -5.590  12.721  40.820  1.00  0.52           C  
ATOM   3949  CE  LYS A 513      -5.727  11.376  41.520  1.00  0.43           C  
ATOM   3950  NZ  LYS A 513      -4.396  10.801  41.880  1.00  0.38           N  
ATOM   3951  N   GLN A 514      -8.594  17.626  39.714  1.00  0.67           N  
ATOM   3952  CA  GLN A 514      -8.250  19.039  39.834  1.00  0.67           C  
ATOM   3953  C   GLN A 514      -7.325  19.281  41.023  1.00  0.69           C  
ATOM   3954  CB  GLN A 514      -9.514  19.889  39.971  1.00  0.65           C  
ATOM   3955  O   GLN A 514      -7.452  18.626  42.059  1.00  0.68           O  
ATOM   3956  CG  GLN A 514     -10.495  19.723  38.818  1.00  0.62           C  
ATOM   3957  CD  GLN A 514      -9.973  20.299  37.515  1.00  0.61           C  
ATOM   3958  NE2 GLN A 514     -10.413  19.731  36.397  1.00  0.54           N  
ATOM   3959  OE1 GLN A 514      -9.181  21.247  37.513  1.00  0.65           O  
ATOM   3960  N   TRP A 515      -6.205  19.998  40.694  1.00  0.57           N  
ATOM   3961  CA  TRP A 515      -5.255  20.360  41.740  1.00  0.68           C  
ATOM   3962  C   TRP A 515      -5.024  21.867  41.768  1.00  0.61           C  
ATOM   3963  CB  TRP A 515      -3.924  19.631  41.534  1.00  0.57           C  
ATOM   3964  O   TRP A 515      -5.041  22.524  40.724  1.00  0.59           O  
ATOM   3965  CG  TRP A 515      -2.780  20.224  42.300  1.00  0.54           C  
ATOM   3966  CD1 TRP A 515      -2.608  20.223  43.656  1.00  0.47           C  
ATOM   3967  CD2 TRP A 515      -1.650  20.910  41.753  1.00  0.49           C  
ATOM   3968  CE2 TRP A 515      -0.831  21.298  42.836  1.00  0.44           C  
ATOM   3969  CE3 TRP A 515      -1.249  21.234  40.450  1.00  0.48           C  
ATOM   3970  NE1 TRP A 515      -1.438  20.867  43.985  1.00  0.45           N  
ATOM   3971  CH2 TRP A 515       0.735  22.299  41.371  1.00  0.39           C  
ATOM   3972  CZ2 TRP A 515       0.366  21.994  42.656  1.00  0.46           C  
ATOM   3973  CZ3 TRP A 515      -0.057  21.927  40.272  1.00  0.37           C  
ATOM   3974  N   ALA A 516      -4.766  22.372  42.900  1.00  0.76           N  
ATOM   3975  CA  ALA A 516      -4.274  23.719  43.179  1.00  0.78           C  
ATOM   3976  C   ALA A 516      -3.393  23.733  44.425  1.00  0.80           C  
ATOM   3977  CB  ALA A 516      -5.441  24.688  43.346  1.00  0.76           C  
ATOM   3978  O   ALA A 516      -3.443  22.808  45.239  1.00  0.81           O  
ATOM   3979  N   GLY A 517      -2.557  24.681  44.450  1.00  0.75           N  
ATOM   3980  CA  GLY A 517      -1.740  24.887  45.635  1.00  0.78           C  
ATOM   3981  C   GLY A 517      -1.325  26.333  45.830  1.00  0.77           C  
ATOM   3982  O   GLY A 517      -1.407  27.139  44.901  1.00  0.75           O  
ATOM   3983  N   GLN A 518      -0.879  26.679  46.957  1.00  0.83           N  
ATOM   3984  CA  GLN A 518      -0.367  27.994  47.328  1.00  0.85           C  
ATOM   3985  C   GLN A 518       0.630  27.892  48.479  1.00  0.87           C  
ATOM   3986  CB  GLN A 518      -1.515  28.930  47.709  1.00  0.82           C  
ATOM   3987  O   GLN A 518       0.575  26.950  49.273  1.00  0.87           O  
ATOM   3988  CG  GLN A 518      -2.237  28.528  48.988  1.00  0.77           C  
ATOM   3989  CD  GLN A 518      -3.375  29.468  49.340  1.00  0.76           C  
ATOM   3990  NE2 GLN A 518      -3.905  29.331  50.550  1.00  0.76           N  
ATOM   3991  OE1 GLN A 518      -3.774  30.311  48.530  1.00  0.79           O  
ATOM   3992  N   GLN A 519       1.533  28.747  48.438  1.00  0.77           N  
ATOM   3993  CA  GLN A 519       2.363  28.943  49.622  1.00  0.82           C  
ATOM   3994  C   GLN A 519       1.531  29.444  50.800  1.00  0.80           C  
ATOM   3995  CB  GLN A 519       3.498  29.923  49.327  1.00  0.74           C  
ATOM   3996  O   GLN A 519       0.769  30.403  50.664  1.00  0.78           O  
ATOM   3997  CG  GLN A 519       4.512  30.048  50.456  1.00  0.66           C  
ATOM   3998  CD  GLN A 519       5.395  28.822  50.590  1.00  0.66           C  
ATOM   3999  NE2 GLN A 519       6.077  28.703  51.724  1.00  0.65           N  
ATOM   4000  OE1 GLN A 519       5.463  27.987  49.683  1.00  0.76           O  
ATOM   4001  N   VAL A 520       1.713  28.774  51.883  1.00  0.83           N  
ATOM   4002  CA  VAL A 520       1.097  29.179  53.142  1.00  0.87           C  
ATOM   4003  C   VAL A 520       2.177  29.608  54.132  1.00  0.85           C  
ATOM   4004  CB  VAL A 520       0.241  28.043  53.747  1.00  0.81           C  
ATOM   4005  O   VAL A 520       3.099  28.843  54.425  1.00  0.83           O  
ATOM   4006  CG1 VAL A 520      -0.327  28.459  55.102  1.00  0.70           C  
ATOM   4007  CG2 VAL A 520      -0.884  27.656  52.788  1.00  0.70           C  
ATOM   4008  N   THR A 521       2.138  30.858  54.511  1.00  0.84           N  
ATOM   4009  CA  THR A 521       2.870  31.448  55.625  1.00  0.88           C  
ATOM   4010  C   THR A 521       1.908  31.987  56.680  1.00  0.84           C  
ATOM   4011  CB  THR A 521       3.798  32.581  55.146  1.00  0.80           C  
ATOM   4012  O   THR A 521       1.448  33.127  56.584  1.00  0.79           O  
ATOM   4013  CG2 THR A 521       4.690  33.077  56.279  1.00  0.66           C  
ATOM   4014  OG1 THR A 521       4.623  32.096  54.080  1.00  0.74           O  
ATOM   4015  N   GLU A 522       1.648  31.176  57.629  1.00  0.88           N  
ATOM   4016  CA  GLU A 522       0.629  31.518  58.617  1.00  0.91           C  
ATOM   4017  C   GLU A 522       1.022  31.027  60.008  1.00  0.90           C  
ATOM   4018  CB  GLU A 522      -0.727  30.931  58.217  1.00  0.85           C  
ATOM   4019  O   GLU A 522       1.590  29.942  60.152  1.00  0.88           O  
ATOM   4020  CG  GLU A 522      -1.294  31.516  56.931  1.00  0.75           C  
ATOM   4021  CD  GLU A 522      -1.895  32.901  57.116  1.00  0.73           C  
ATOM   4022  OE1 GLU A 522      -1.991  33.371  58.272  1.00  0.79           O  
ATOM   4023  OE2 GLU A 522      -2.273  33.520  56.097  1.00  0.78           O  
ATOM   4024  N   THR A 523       0.752  31.839  61.094  1.00  0.89           N  
ATOM   4025  CA  THR A 523       0.799  31.364  62.472  1.00  0.92           C  
ATOM   4026  C   THR A 523      -0.548  30.778  62.888  1.00  0.89           C  
ATOM   4027  CB  THR A 523       1.190  32.495  63.441  1.00  0.87           C  
ATOM   4028  O   THR A 523      -1.557  31.485  62.913  1.00  0.86           O  
ATOM   4029  CG2 THR A 523       1.337  31.973  64.866  1.00  0.73           C  
ATOM   4030  OG1 THR A 523       2.437  33.065  63.022  1.00  0.81           O  
ATOM   4031  N   ILE A 524      -0.559  29.442  63.187  1.00  0.88           N  
ATOM   4032  CA  ILE A 524      -1.760  28.797  63.707  1.00  0.92           C  
ATOM   4033  C   ILE A 524      -1.769  28.877  65.232  1.00  0.89           C  
ATOM   4034  CB  ILE A 524      -1.855  27.325  63.247  1.00  0.86           C  
ATOM   4035  O   ILE A 524      -0.866  28.358  65.893  1.00  0.87           O  
ATOM   4036  CG1 ILE A 524      -1.577  27.217  61.743  1.00  0.74           C  
ATOM   4037  CG2 ILE A 524      -3.226  26.738  63.595  1.00  0.73           C  
ATOM   4038  CD1 ILE A 524      -2.521  28.041  60.879  1.00  0.72           C  
ATOM   4039  N   PRO A 525      -2.735  29.632  65.893  1.00  0.92           N  
ATOM   4040  CA  PRO A 525      -2.761  29.779  67.350  1.00  0.94           C  
ATOM   4041  C   PRO A 525      -2.813  28.438  68.078  1.00  0.93           C  
ATOM   4042  CB  PRO A 525      -4.038  30.586  67.600  1.00  0.91           C  
ATOM   4043  O   PRO A 525      -3.185  27.423  67.484  1.00  0.93           O  
ATOM   4044  CG  PRO A 525      -4.414  31.131  66.260  1.00  0.85           C  
ATOM   4045  CD  PRO A 525      -3.781  30.274  65.202  1.00  0.84           C  
ATOM   4046  N   ALA A 526      -2.477  28.451  69.394  1.00  0.88           N  
ATOM   4047  CA  ALA A 526      -2.623  27.294  70.273  1.00  0.92           C  
ATOM   4048  C   ALA A 526      -4.072  26.816  70.316  1.00  0.88           C  
ATOM   4049  CB  ALA A 526      -2.135  27.629  71.680  1.00  0.85           C  
ATOM   4050  O   ALA A 526      -4.992  27.620  70.488  1.00  0.83           O  
ATOM   4051  N   ASN A 527      -4.343  25.572  70.122  1.00  0.87           N  
ATOM   4052  CA  ASN A 527      -5.685  24.998  70.103  1.00  0.89           C  
ATOM   4053  C   ASN A 527      -6.606  25.757  69.152  1.00  0.82           C  
ATOM   4054  CB  ASN A 527      -6.279  24.975  71.513  1.00  0.82           C  
ATOM   4055  O   ASN A 527      -7.781  25.971  69.458  1.00  0.76           O  
ATOM   4056  CG  ASN A 527      -5.483  24.107  72.468  1.00  0.72           C  
ATOM   4057  ND2 ASN A 527      -5.112  24.670  73.612  1.00  0.80           N  
ATOM   4058  OD1 ASN A 527      -5.202  22.941  72.179  1.00  0.72           O  
ATOM   4059  N   GLY A 528      -6.092  26.180  68.060  1.00  0.89           N  
ATOM   4060  CA  GLY A 528      -6.870  26.961  67.112  1.00  0.90           C  
ATOM   4061  C   GLY A 528      -6.759  26.452  65.687  1.00  0.89           C  
ATOM   4062  O   GLY A 528      -6.133  25.419  65.438  1.00  0.87           O  
ATOM   4063  N   TYR A 529      -7.356  27.171  64.805  1.00  0.92           N  
ATOM   4064  CA  TYR A 529      -7.307  26.790  63.398  1.00  0.94           C  
ATOM   4065  C   TYR A 529      -7.303  28.022  62.500  1.00  0.90           C  
ATOM   4066  CB  TYR A 529      -8.492  25.889  63.042  1.00  0.90           C  
ATOM   4067  O   TYR A 529      -7.668  29.116  62.935  1.00  0.86           O  
ATOM   4068  CG  TYR A 529      -9.822  26.603  63.052  1.00  0.84           C  
ATOM   4069  CD1 TYR A 529     -10.569  26.711  64.223  1.00  0.78           C  
ATOM   4070  CD2 TYR A 529     -10.335  27.170  61.890  1.00  0.79           C  
ATOM   4071  CE1 TYR A 529     -11.796  27.366  64.236  1.00  0.84           C  
ATOM   4072  CE2 TYR A 529     -11.561  27.827  61.891  1.00  0.82           C  
ATOM   4073  OH  TYR A 529     -13.496  28.571  63.074  1.00  0.70           O  
ATOM   4074  CZ  TYR A 529     -12.282  27.921  63.067  1.00  0.84           C  
ATOM   4075  N   LYS A 530      -6.899  27.833  61.263  1.00  0.93           N  
ATOM   4076  CA  LYS A 530      -7.014  28.782  60.159  1.00  0.92           C  
ATOM   4077  C   LYS A 530      -7.708  28.147  58.958  1.00  0.92           C  
ATOM   4078  CB  LYS A 530      -5.634  29.301  59.752  1.00  0.90           C  
ATOM   4079  O   LYS A 530      -7.320  27.066  58.509  1.00  0.90           O  
ATOM   4080  CG  LYS A 530      -5.674  30.473  58.783  1.00  0.80           C  
ATOM   4081  CD  LYS A 530      -6.131  31.753  59.471  1.00  0.76           C  
ATOM   4082  CE  LYS A 530      -6.017  32.957  58.547  1.00  0.74           C  
ATOM   4083  NZ  LYS A 530      -6.348  34.231  59.253  1.00  0.72           N  
ATOM   4084  N   ALA A 531      -8.735  28.837  58.491  1.00  0.90           N  
ATOM   4085  CA  ALA A 531      -9.423  28.425  57.271  1.00  0.91           C  
ATOM   4086  C   ALA A 531      -8.882  29.173  56.056  1.00  0.88           C  
ATOM   4087  CB  ALA A 531     -10.927  28.653  57.405  1.00  0.87           C  
ATOM   4088  O   ALA A 531      -8.733  30.397  56.087  1.00  0.85           O  
ATOM   4089  N   LEU A 532      -8.557  28.439  55.048  1.00  0.90           N  
ATOM   4090  CA  LEU A 532      -8.123  28.970  53.760  1.00  0.90           C  
ATOM   4091  C   LEU A 532      -9.083  28.554  52.650  1.00  0.88           C  
ATOM   4092  CB  LEU A 532      -6.707  28.491  53.433  1.00  0.88           C  
ATOM   4093  O   LEU A 532      -9.570  27.421  52.637  1.00  0.85           O  
ATOM   4094  CG  LEU A 532      -5.621  28.839  54.452  1.00  0.84           C  
ATOM   4095  CD1 LEU A 532      -4.309  28.154  54.083  1.00  0.80           C  
ATOM   4096  CD2 LEU A 532      -5.434  30.350  54.539  1.00  0.81           C  
ATOM   4097  N   ASN A 533      -9.417  29.455  51.733  1.00  0.86           N  
ATOM   4098  CA  ASN A 533     -10.135  29.123  50.507  1.00  0.87           C  
ATOM   4099  C   ASN A 533      -9.193  29.042  49.309  1.00  0.85           C  
ATOM   4100  CB  ASN A 533     -11.244  30.143  50.242  1.00  0.83           C  
ATOM   4101  O   ASN A 533      -8.559  30.034  48.945  1.00  0.81           O  
ATOM   4102  CG  ASN A 533     -12.396  30.021  51.220  1.00  0.76           C  
ATOM   4103  ND2 ASN A 533     -12.934  31.157  51.648  1.00  0.76           N  
ATOM   4104  OD1 ASN A 533     -12.799  28.915  51.589  1.00  0.75           O  
ATOM   4105  N   ILE A 534      -9.073  27.906  48.744  1.00  0.86           N  
ATOM   4106  CA  ILE A 534      -8.196  27.678  47.600  1.00  0.86           C  
ATOM   4107  C   ILE A 534      -9.033  27.527  46.332  1.00  0.84           C  
ATOM   4108  CB  ILE A 534      -7.307  26.432  47.808  1.00  0.83           C  
ATOM   4109  O   ILE A 534      -9.969  26.725  46.291  1.00  0.81           O  
ATOM   4110  CG1 ILE A 534      -6.527  26.546  49.123  1.00  0.77           C  
ATOM   4111  CG2 ILE A 534      -6.357  26.242  46.622  1.00  0.76           C  
ATOM   4112  CD1 ILE A 534      -5.504  27.674  49.140  1.00  0.74           C  
ATOM   4113  N   SER A 535      -8.813  28.333  45.302  1.00  0.81           N  
ATOM   4114  CA  SER A 535      -9.442  28.156  43.997  1.00  0.81           C  
ATOM   4115  C   SER A 535      -8.863  26.950  43.264  1.00  0.79           C  
ATOM   4116  CB  SER A 535      -9.269  29.413  43.143  1.00  0.78           C  
ATOM   4117  O   SER A 535      -7.653  26.875  43.040  1.00  0.76           O  
ATOM   4118  OG  SER A 535     -10.020  29.314  41.945  1.00  0.72           O  
ATOM   4119  N   VAL A 536      -9.631  25.998  43.019  1.00  0.79           N  
ATOM   4120  CA  VAL A 536      -9.290  24.830  42.214  1.00  0.79           C  
ATOM   4121  C   VAL A 536     -10.154  24.799  40.956  1.00  0.77           C  
ATOM   4122  CB  VAL A 536      -9.465  23.519  43.013  1.00  0.77           C  
ATOM   4123  O   VAL A 536     -11.241  24.217  40.956  1.00  0.73           O  
ATOM   4124  CG1 VAL A 536      -8.919  22.329  42.226  1.00  0.75           C  
ATOM   4125  CG2 VAL A 536      -8.775  23.627  44.372  1.00  0.74           C  
ATOM   4126  N   PRO A 537      -9.759  25.508  39.831  1.00  0.72           N  
ATOM   4127  CA  PRO A 537     -10.570  25.585  38.614  1.00  0.72           C  
ATOM   4128  C   PRO A 537     -10.936  24.210  38.060  1.00  0.71           C  
ATOM   4129  CB  PRO A 537      -9.668  26.344  37.637  1.00  0.69           C  
ATOM   4130  O   PRO A 537     -10.082  23.322  37.987  1.00  0.68           O  
ATOM   4131  CG  PRO A 537      -8.699  27.080  38.505  1.00  0.67           C  
ATOM   4132  CD  PRO A 537      -8.461  26.270  39.747  1.00  0.68           C  
ATOM   4133  N   GLY A 538     -12.288  24.056  37.845  1.00  0.68           N  
ATOM   4134  CA  GLY A 538     -12.815  22.838  37.250  1.00  0.68           C  
ATOM   4135  C   GLY A 538     -13.364  21.863  38.274  1.00  0.68           C  
ATOM   4136  O   GLY A 538     -13.994  20.866  37.915  1.00  0.66           O  
ATOM   4137  N   LEU A 539     -13.031  21.988  39.586  1.00  0.73           N  
ATOM   4138  CA  LEU A 539     -13.606  21.152  40.635  1.00  0.73           C  
ATOM   4139  C   LEU A 539     -15.113  21.367  40.736  1.00  0.73           C  
ATOM   4140  CB  LEU A 539     -12.945  21.452  41.983  1.00  0.70           C  
ATOM   4141  O   LEU A 539     -15.579  22.507  40.792  1.00  0.71           O  
ATOM   4142  CG  LEU A 539     -13.158  20.417  43.088  1.00  0.68           C  
ATOM   4143  CD1 LEU A 539     -12.201  19.243  42.907  1.00  0.64           C  
ATOM   4144  CD2 LEU A 539     -12.976  21.055  44.461  1.00  0.66           C  
ATOM   4145  N   LYS A 540     -15.934  20.356  40.468  1.00  0.70           N  
ATOM   4146  CA  LYS A 540     -17.377  20.420  40.683  1.00  0.70           C  
ATOM   4147  C   LYS A 540     -17.715  20.338  42.169  1.00  0.71           C  
ATOM   4148  CB  LYS A 540     -18.084  19.297  39.922  1.00  0.67           C  
ATOM   4149  O   LYS A 540     -16.945  19.783  42.956  1.00  0.70           O  
ATOM   4150  CG  LYS A 540     -17.975  19.411  38.409  1.00  0.65           C  
ATOM   4151  CD  LYS A 540     -18.884  18.411  37.706  1.00  0.64           C  
ATOM   4152  CE  LYS A 540     -18.784  18.531  36.191  1.00  0.59           C  
ATOM   4153  NZ  LYS A 540     -19.661  17.541  35.498  1.00  0.52           N  
ATOM   4154  N   GLY A 541     -18.835  20.938  42.629  1.00  0.65           N  
ATOM   4155  CA  GLY A 541     -19.374  20.739  43.965  1.00  0.65           C  
ATOM   4156  C   GLY A 541     -19.482  19.276  44.352  1.00  0.66           C  
ATOM   4157  O   GLY A 541     -19.713  18.418  43.498  1.00  0.62           O  
ATOM   4158  N   ASN A 542     -19.090  18.952  45.627  1.00  0.72           N  
ATOM   4159  CA  ASN A 542     -19.158  17.652  46.286  1.00  0.72           C  
ATOM   4160  C   ASN A 542     -18.084  16.702  45.763  1.00  0.71           C  
ATOM   4161  CB  ASN A 542     -20.546  17.033  46.111  1.00  0.68           C  
ATOM   4162  O   ASN A 542     -18.232  15.482  45.852  1.00  0.68           O  
ATOM   4163  CG  ASN A 542     -21.642  17.869  46.741  1.00  0.63           C  
ATOM   4164  ND2 ASN A 542     -22.868  17.700  46.259  1.00  0.63           N  
ATOM   4165  OD1 ASN A 542     -21.390  18.661  47.652  1.00  0.62           O  
ATOM   4166  N   SER A 543     -17.025  17.237  45.150  1.00  0.76           N  
ATOM   4167  CA  SER A 543     -15.851  16.440  44.810  1.00  0.76           C  
ATOM   4168  C   SER A 543     -15.065  16.053  46.058  1.00  0.77           C  
ATOM   4169  CB  SER A 543     -14.946  17.204  43.843  1.00  0.74           C  
ATOM   4170  O   SER A 543     -14.982  16.830  47.011  1.00  0.77           O  
ATOM   4171  OG  SER A 543     -15.630  17.496  42.637  1.00  0.72           O  
ATOM   4172  N   ALA A 544     -14.622  14.742  46.129  1.00  0.75           N  
ATOM   4173  CA  ALA A 544     -13.631  14.398  47.146  1.00  0.77           C  
ATOM   4174  C   ALA A 544     -12.357  15.218  46.970  1.00  0.77           C  
ATOM   4175  CB  ALA A 544     -13.311  12.906  47.094  1.00  0.73           C  
ATOM   4176  O   ALA A 544     -11.808  15.295  45.868  1.00  0.76           O  
ATOM   4177  N   VAL A 545     -11.952  15.888  48.047  1.00  0.81           N  
ATOM   4178  CA  VAL A 545     -10.750  16.715  48.023  1.00  0.82           C  
ATOM   4179  C   VAL A 545      -9.785  16.256  49.113  1.00  0.82           C  
ATOM   4180  CB  VAL A 545     -11.087  18.211  48.204  1.00  0.80           C  
ATOM   4181  O   VAL A 545     -10.210  15.860  50.201  1.00  0.81           O  
ATOM   4182  CG1 VAL A 545     -11.786  18.762  46.963  1.00  0.73           C  
ATOM   4183  CG2 VAL A 545     -11.955  18.416  49.445  1.00  0.72           C  
ATOM   4184  N   ILE A 546      -8.498  16.134  48.765  1.00  0.81           N  
ATOM   4185  CA  ILE A 546      -7.390  15.895  49.683  1.00  0.83           C  
ATOM   4186  C   ILE A 546      -6.460  17.105  49.696  1.00  0.84           C  
ATOM   4187  CB  ILE A 546      -6.606  14.619  49.302  1.00  0.80           C  
ATOM   4188  O   ILE A 546      -6.046  17.589  48.640  1.00  0.84           O  
ATOM   4189  CG1 ILE A 546      -7.533  13.398  49.314  1.00  0.70           C  
ATOM   4190  CG2 ILE A 546      -5.418  14.414  50.245  1.00  0.69           C  
ATOM   4191  CD1 ILE A 546      -6.906  12.138  48.734  1.00  0.67           C  
ATOM   4192  N   ALA A 547      -6.211  17.619  50.884  1.00  0.86           N  
ATOM   4193  CA  ALA A 547      -5.214  18.667  51.085  1.00  0.88           C  
ATOM   4194  C   ALA A 547      -4.005  18.135  51.849  1.00  0.87           C  
ATOM   4195  CB  ALA A 547      -5.828  19.853  51.825  1.00  0.85           C  
ATOM   4196  O   ALA A 547      -4.148  17.298  52.744  1.00  0.85           O  
ATOM   4197  N   SER A 548      -2.784  18.539  51.426  1.00  0.85           N  
ATOM   4198  CA  SER A 548      -1.545  18.180  52.108  1.00  0.87           C  
ATOM   4199  C   SER A 548      -0.568  19.350  52.131  1.00  0.87           C  
ATOM   4200  CB  SER A 548      -0.891  16.973  51.433  1.00  0.83           C  
ATOM   4201  O   SER A 548      -0.596  20.207  51.246  1.00  0.86           O  
ATOM   4202  OG  SER A 548      -0.557  17.269  50.088  1.00  0.74           O  
ATOM   4203  N   LEU A 549       0.243  19.398  53.144  1.00  0.83           N  
ATOM   4204  CA  LEU A 549       1.362  20.326  53.256  1.00  0.86           C  
ATOM   4205  C   LEU A 549       2.656  19.680  52.770  1.00  0.82           C  
ATOM   4206  CB  LEU A 549       1.526  20.798  54.703  1.00  0.81           C  
ATOM   4207  O   LEU A 549       2.879  18.487  52.990  1.00  0.78           O  
ATOM   4208  CG  LEU A 549       0.387  21.646  55.272  1.00  0.75           C  
ATOM   4209  CD1 LEU A 549       0.589  21.870  56.767  1.00  0.71           C  
ATOM   4210  CD2 LEU A 549       0.290  22.977  54.534  1.00  0.74           C  
ATOM   4211  N   SER A 550       3.599  20.383  52.179  1.00  0.85           N  
ATOM   4212  CA  SER A 550       4.896  19.893  51.724  1.00  0.87           C  
ATOM   4213  C   SER A 550       5.817  19.592  52.901  1.00  0.86           C  
ATOM   4214  CB  SER A 550       5.558  20.912  50.796  1.00  0.83           C  
ATOM   4215  O   SER A 550       6.867  18.968  52.732  1.00  0.84           O  
ATOM   4216  OG  SER A 550       5.785  22.136  51.472  1.00  0.79           O  
ATOM   4217  N   ALA A 551       5.393  20.060  54.074  1.00  0.85           N  
ATOM   4218  CA  ALA A 551       6.174  19.781  55.276  1.00  0.87           C  
ATOM   4219  C   ALA A 551       5.282  19.267  56.403  1.00  0.88           C  
ATOM   4220  CB  ALA A 551       6.924  21.033  55.725  1.00  0.84           C  
ATOM   4221  O   ALA A 551       4.118  19.659  56.509  1.00  0.86           O  
ATOM   4222  N   ILE A 552       5.804  18.266  57.202  1.00  0.79           N  
ATOM   4223  CA  ILE A 552       5.127  17.763  58.392  1.00  0.84           C  
ATOM   4224  C   ILE A 552       5.386  18.701  59.568  1.00  0.81           C  
ATOM   4225  CB  ILE A 552       5.585  16.328  58.738  1.00  0.75           C  
ATOM   4226  O   ILE A 552       6.538  18.951  59.929  1.00  0.79           O  
ATOM   4227  CG1 ILE A 552       5.291  15.377  57.572  1.00  0.65           C  
ATOM   4228  CG2 ILE A 552       4.911  15.842  60.025  1.00  0.62           C  
ATOM   4229  CD1 ILE A 552       5.865  13.979  57.755  1.00  0.64           C  
ATOM   4230  N   TYR A 553       4.377  19.240  60.138  1.00  0.85           N  
ATOM   4231  CA  TYR A 553       4.403  20.000  61.383  1.00  0.89           C  
ATOM   4232  C   TYR A 553       3.755  19.214  62.516  1.00  0.83           C  
ATOM   4233  CB  TYR A 553       3.691  21.345  61.206  1.00  0.84           C  
ATOM   4234  O   TYR A 553       2.585  18.837  62.428  1.00  0.77           O  
ATOM   4235  CG  TYR A 553       4.383  22.277  60.241  1.00  0.82           C  
ATOM   4236  CD1 TYR A 553       5.261  23.257  60.698  1.00  0.77           C  
ATOM   4237  CD2 TYR A 553       4.160  22.179  58.872  1.00  0.79           C  
ATOM   4238  CE1 TYR A 553       5.900  24.119  59.812  1.00  0.87           C  
ATOM   4239  CE2 TYR A 553       4.793  23.036  57.978  1.00  0.86           C  
ATOM   4240  OH  TYR A 553       6.289  24.852  57.575  1.00  0.73           O  
ATOM   4241  CZ  TYR A 553       5.660  24.001  58.456  1.00  0.87           C  
ATOM   4242  N   HIS A 554       4.563  18.845  63.516  1.00  0.77           N  
ATOM   4243  CA  HIS A 554       4.023  18.120  64.660  1.00  0.84           C  
ATOM   4244  C   HIS A 554       2.906  18.909  65.335  1.00  0.77           C  
ATOM   4245  CB  HIS A 554       5.130  17.809  65.669  1.00  0.71           C  
ATOM   4246  O   HIS A 554       3.115  20.046  65.764  1.00  0.72           O  
ATOM   4247  CG  HIS A 554       5.664  16.416  65.563  1.00  0.62           C  
ATOM   4248  CD2 HIS A 554       6.935  15.955  65.486  1.00  0.62           C  
ATOM   4249  ND1 HIS A 554       4.847  15.307  65.523  1.00  0.65           N  
ATOM   4250  CE1 HIS A 554       5.595  14.220  65.426  1.00  0.59           C  
ATOM   4251  NE2 HIS A 554       6.865  14.586  65.402  1.00  0.60           N  
ATOM   4252  N   GLY A 555       1.665  18.355  65.334  1.00  0.87           N  
ATOM   4253  CA  GLY A 555       0.475  18.960  65.912  1.00  0.90           C  
ATOM   4254  C   GLY A 555      -0.427  19.608  64.878  1.00  0.87           C  
ATOM   4255  O   GLY A 555      -1.519  20.076  65.206  1.00  0.83           O  
ATOM   4256  N   ILE A 556      -0.128  19.724  63.699  1.00  0.90           N  
ATOM   4257  CA  ILE A 556      -0.938  20.320  62.642  1.00  0.91           C  
ATOM   4258  C   ILE A 556      -1.692  19.225  61.890  1.00  0.88           C  
ATOM   4259  CB  ILE A 556      -0.072  21.143  61.662  1.00  0.88           C  
ATOM   4260  O   ILE A 556      -1.112  18.199  61.529  1.00  0.84           O  
ATOM   4261  CG1 ILE A 556       0.611  22.302  62.398  1.00  0.83           C  
ATOM   4262  CG2 ILE A 556      -0.919  21.658  60.495  1.00  0.82           C  
ATOM   4263  CD1 ILE A 556      -0.356  23.342  62.947  1.00  0.79           C  
ATOM   4264  N   THR A 557      -2.949  19.339  61.639  1.00  0.91           N  
ATOM   4265  CA  THR A 557      -3.755  18.552  60.713  1.00  0.92           C  
ATOM   4266  C   THR A 557      -4.322  19.434  59.605  1.00  0.91           C  
ATOM   4267  CB  THR A 557      -4.907  17.838  61.444  1.00  0.89           C  
ATOM   4268  O   THR A 557      -4.477  20.644  59.785  1.00  0.89           O  
ATOM   4269  CG2 THR A 557      -4.376  16.877  62.502  1.00  0.80           C  
ATOM   4270  OG1 THR A 557      -5.742  18.815  62.078  1.00  0.83           O  
ATOM   4271  N   VAL A 558      -4.573  18.878  58.552  1.00  0.90           N  
ATOM   4272  CA  VAL A 558      -5.155  19.557  57.399  1.00  0.90           C  
ATOM   4273  C   VAL A 558      -6.419  18.827  56.953  1.00  0.87           C  
ATOM   4274  CB  VAL A 558      -4.150  19.648  56.228  1.00  0.86           C  
ATOM   4275  O   VAL A 558      -6.380  17.632  56.650  1.00  0.82           O  
ATOM   4276  CG1 VAL A 558      -4.716  20.504  55.096  1.00  0.79           C  
ATOM   4277  CG2 VAL A 558      -2.816  20.212  56.713  1.00  0.78           C  
ATOM   4278  N   ASP A 559      -7.526  19.483  56.955  1.00  0.90           N  
ATOM   4279  CA  ASP A 559      -8.807  19.015  56.434  1.00  0.91           C  
ATOM   4280  C   ASP A 559      -9.250  19.848  55.234  1.00  0.90           C  
ATOM   4281  CB  ASP A 559      -9.877  19.056  57.527  1.00  0.88           C  
ATOM   4282  O   ASP A 559      -8.954  21.043  55.157  1.00  0.88           O  
ATOM   4283  CG  ASP A 559      -9.568  18.135  58.695  1.00  0.81           C  
ATOM   4284  OD1 ASP A 559      -9.353  16.923  58.476  1.00  0.79           O  
ATOM   4285  OD2 ASP A 559      -9.541  18.626  59.844  1.00  0.84           O  
ATOM   4286  N   ALA A 560      -9.959  19.248  54.357  1.00  0.87           N  
ATOM   4287  CA  ALA A 560     -10.416  19.961  53.167  1.00  0.88           C  
ATOM   4288  C   ALA A 560     -11.835  19.545  52.790  1.00  0.85           C  
ATOM   4289  CB  ALA A 560      -9.464  19.712  52.000  1.00  0.84           C  
ATOM   4290  O   ALA A 560     -12.206  18.378  52.931  1.00  0.81           O  
ATOM   4291  N   ALA A 561     -12.637  20.483  52.320  1.00  0.84           N  
ATOM   4292  CA  ALA A 561     -13.972  20.248  51.775  1.00  0.85           C  
ATOM   4293  C   ALA A 561     -14.204  21.078  50.516  1.00  0.84           C  
ATOM   4294  CB  ALA A 561     -15.037  20.565  52.822  1.00  0.83           C  
ATOM   4295  O   ALA A 561     -13.817  22.248  50.456  1.00  0.81           O  
ATOM   4296  N   SER A 562     -14.647  20.438  49.464  1.00  0.80           N  
ATOM   4297  CA  SER A 562     -15.080  21.199  48.296  1.00  0.81           C  
ATOM   4298  C   SER A 562     -16.293  22.065  48.619  1.00  0.80           C  
ATOM   4299  CB  SER A 562     -15.408  20.260  47.135  1.00  0.77           C  
ATOM   4300  O   SER A 562     -17.272  21.581  49.191  1.00  0.78           O  
ATOM   4301  OG  SER A 562     -16.795  19.972  47.097  1.00  0.70           O  
ATOM   4302  N   ASN A 563     -16.016  23.312  48.446  1.00  0.79           N  
ATOM   4303  CA  ASN A 563     -17.127  24.258  48.434  1.00  0.77           C  
ATOM   4304  C   ASN A 563     -17.637  24.506  47.017  1.00  0.74           C  
ATOM   4305  CB  ASN A 563     -16.716  25.578  49.089  1.00  0.74           C  
ATOM   4306  O   ASN A 563     -17.069  23.995  46.050  1.00  0.67           O  
ATOM   4307  CG  ASN A 563     -16.297  25.407  50.536  1.00  0.70           C  
ATOM   4308  ND2 ASN A 563     -15.586  26.393  51.068  1.00  0.66           N  
ATOM   4309  OD1 ASN A 563     -16.610  24.396  51.170  1.00  0.67           O  
ATOM   4310  N   ASN A 564     -18.892  24.808  46.775  1.00  0.69           N  
ATOM   4311  CA  ASN A 564     -19.486  25.145  45.486  1.00  0.68           C  
ATOM   4312  C   ASN A 564     -18.422  25.318  44.406  1.00  0.68           C  
ATOM   4313  CB  ASN A 564     -20.337  26.412  45.602  1.00  0.63           C  
ATOM   4314  O   ASN A 564     -17.226  25.233  44.689  1.00  0.62           O  
ATOM   4315  CG  ASN A 564     -21.678  26.157  46.262  1.00  0.59           C  
ATOM   4316  ND2 ASN A 564     -22.319  27.220  46.732  1.00  0.55           N  
ATOM   4317  OD1 ASN A 564     -22.132  25.013  46.351  1.00  0.57           O  
ATOM   4318  N   THR A 565     -18.716  25.265  43.135  1.00  0.68           N  
ATOM   4319  CA  THR A 565     -17.980  25.121  41.884  1.00  0.67           C  
ATOM   4320  C   THR A 565     -16.687  25.932  41.921  1.00  0.68           C  
ATOM   4321  CB  THR A 565     -18.832  25.563  40.681  1.00  0.60           C  
ATOM   4322  O   THR A 565     -16.719  27.154  42.082  1.00  0.63           O  
ATOM   4323  CG2 THR A 565     -19.732  24.430  40.198  1.00  0.52           C  
ATOM   4324  OG1 THR A 565     -19.649  26.676  41.064  1.00  0.57           O  
ATOM   4325  N   GLY A 566     -15.512  25.254  42.288  1.00  0.74           N  
ATOM   4326  CA  GLY A 566     -14.144  25.654  41.998  1.00  0.76           C  
ATOM   4327  C   GLY A 566     -13.373  26.082  43.232  1.00  0.77           C  
ATOM   4328  O   GLY A 566     -12.265  26.612  43.126  1.00  0.75           O  
ATOM   4329  N   THR A 567     -13.951  26.073  44.409  1.00  0.81           N  
ATOM   4330  CA  THR A 567     -13.188  26.469  45.588  1.00  0.82           C  
ATOM   4331  C   THR A 567     -13.163  25.344  46.619  1.00  0.83           C  
ATOM   4332  CB  THR A 567     -13.770  27.743  46.228  1.00  0.79           C  
ATOM   4333  O   THR A 567     -14.161  24.646  46.808  1.00  0.82           O  
ATOM   4334  CG2 THR A 567     -12.690  28.534  46.959  1.00  0.71           C  
ATOM   4335  OG1 THR A 567     -14.340  28.567  45.203  1.00  0.74           O  
ATOM   4336  N   VAL A 568     -12.052  25.083  47.255  1.00  0.82           N  
ATOM   4337  CA  VAL A 568     -11.846  24.156  48.363  1.00  0.85           C  
ATOM   4338  C   VAL A 568     -11.539  24.937  49.639  1.00  0.86           C  
ATOM   4339  CB  VAL A 568     -10.706  23.157  48.062  1.00  0.82           C  
ATOM   4340  O   VAL A 568     -10.642  25.783  49.657  1.00  0.86           O  
ATOM   4341  CG1 VAL A 568     -10.447  22.255  49.267  1.00  0.78           C  
ATOM   4342  CG2 VAL A 568     -11.041  22.322  46.828  1.00  0.78           C  
ATOM   4343  N   SER A 569     -12.427  24.766  50.659  1.00  0.87           N  
ATOM   4344  CA  SER A 569     -12.104  25.228  52.006  1.00  0.89           C  
ATOM   4345  C   SER A 569     -11.121  24.286  52.692  1.00  0.89           C  
ATOM   4346  CB  SER A 569     -13.374  25.354  52.848  1.00  0.85           C  
ATOM   4347  O   SER A 569     -11.413  23.103  52.880  1.00  0.87           O  
ATOM   4348  OG  SER A 569     -13.169  26.236  53.938  1.00  0.75           O  
ATOM   4349  N   VAL A 570      -9.988  24.725  53.008  1.00  0.89           N  
ATOM   4350  CA  VAL A 570      -8.952  23.993  53.729  1.00  0.91           C  
ATOM   4351  C   VAL A 570      -8.836  24.529  55.154  1.00  0.91           C  
ATOM   4352  CB  VAL A 570      -7.587  24.087  53.011  1.00  0.88           C  
ATOM   4353  O   VAL A 570      -8.701  25.737  55.360  1.00  0.90           O  
ATOM   4354  CG1 VAL A 570      -6.525  23.287  53.764  1.00  0.82           C  
ATOM   4355  CG2 VAL A 570      -7.708  23.597  51.570  1.00  0.82           C  
ATOM   4356  N   ILE A 571      -8.930  23.713  56.125  1.00  0.90           N  
ATOM   4357  CA  ILE A 571      -8.736  24.035  57.535  1.00  0.93           C  
ATOM   4358  C   ILE A 571      -7.407  23.458  58.017  1.00  0.92           C  
ATOM   4359  CB  ILE A 571      -9.899  23.500  58.401  1.00  0.89           C  
ATOM   4360  O   ILE A 571      -7.198  22.244  57.973  1.00  0.92           O  
ATOM   4361  CG1 ILE A 571     -11.230  24.105  57.941  1.00  0.80           C  
ATOM   4362  CG2 ILE A 571      -9.647  23.794  59.883  1.00  0.79           C  
ATOM   4363  CD1 ILE A 571     -12.443  23.580  58.697  1.00  0.76           C  
ATOM   4364  N   ILE A 572      -6.528  24.265  58.442  1.00  0.89           N  
ATOM   4365  CA  ILE A 572      -5.288  23.908  59.123  1.00  0.92           C  
ATOM   4366  C   ILE A 572      -5.461  24.077  60.631  1.00  0.91           C  
ATOM   4367  CB  ILE A 572      -4.102  24.760  58.620  1.00  0.89           C  
ATOM   4368  O   ILE A 572      -5.641  25.195  61.120  1.00  0.89           O  
ATOM   4369  CG1 ILE A 572      -4.027  24.721  57.089  1.00  0.82           C  
ATOM   4370  CG2 ILE A 572      -2.789  24.279  59.245  1.00  0.81           C  
ATOM   4371  CD1 ILE A 572      -2.917  25.581  56.502  1.00  0.78           C  
ATOM   4372  N   SER A 573      -5.457  23.029  61.381  1.00  0.92           N  
ATOM   4373  CA  SER A 573      -5.680  23.022  62.823  1.00  0.93           C  
ATOM   4374  C   SER A 573      -4.386  22.747  63.582  1.00  0.92           C  
ATOM   4375  CB  SER A 573      -6.733  21.978  63.198  1.00  0.90           C  
ATOM   4376  O   SER A 573      -3.579  21.915  63.162  1.00  0.91           O  
ATOM   4377  OG  SER A 573      -7.956  22.235  62.529  1.00  0.82           O  
ATOM   4378  N   ASN A 574      -4.208  23.432  64.651  1.00  0.90           N  
ATOM   4379  CA  ASN A 574      -3.122  23.267  65.611  1.00  0.93           C  
ATOM   4380  C   ASN A 574      -3.626  22.700  66.935  1.00  0.90           C  
ATOM   4381  CB  ASN A 574      -2.402  24.597  65.843  1.00  0.89           C  
ATOM   4382  O   ASN A 574      -4.349  23.375  67.669  1.00  0.87           O  
ATOM   4383  CG  ASN A 574      -1.299  24.492  66.877  1.00  0.81           C  
ATOM   4384  ND2 ASN A 574      -0.748  25.633  67.274  1.00  0.87           N  
ATOM   4385  OD1 ASN A 574      -0.944  23.395  67.314  1.00  0.81           O  
ATOM   4386  N   TYR A 575      -3.194  21.437  67.415  1.00  0.89           N  
ATOM   4387  CA  TYR A 575      -3.633  20.759  68.629  1.00  0.91           C  
ATOM   4388  C   TYR A 575      -2.607  20.918  69.744  1.00  0.88           C  
ATOM   4389  CB  TYR A 575      -3.880  19.272  68.354  1.00  0.84           C  
ATOM   4390  O   TYR A 575      -2.741  20.312  70.810  1.00  0.83           O  
ATOM   4391  CG  TYR A 575      -5.031  19.011  67.413  1.00  0.73           C  
ATOM   4392  CD1 TYR A 575      -6.350  19.112  67.850  1.00  0.70           C  
ATOM   4393  CD2 TYR A 575      -4.802  18.663  66.086  1.00  0.71           C  
ATOM   4394  CE1 TYR A 575      -7.413  18.870  66.987  1.00  0.70           C  
ATOM   4395  CE2 TYR A 575      -5.858  18.419  65.214  1.00  0.68           C  
ATOM   4396  OH  TYR A 575      -8.207  18.286  64.814  1.00  0.52           O  
ATOM   4397  CZ  TYR A 575      -7.158  18.526  65.673  1.00  0.72           C  
ATOM   4398  N   THR A 576      -1.639  21.708  69.521  1.00  0.92           N  
ATOM   4399  CA  THR A 576      -0.622  21.878  70.553  1.00  0.93           C  
ATOM   4400  C   THR A 576      -0.945  23.077  71.439  1.00  0.92           C  
ATOM   4401  CB  THR A 576       0.777  22.056  69.935  1.00  0.91           C  
ATOM   4402  O   THR A 576      -1.750  23.933  71.065  1.00  0.89           O  
ATOM   4403  CG2 THR A 576       1.042  21.005  68.861  1.00  0.82           C  
ATOM   4404  OG1 THR A 576       0.871  23.359  69.346  1.00  0.86           O  
ATOM   4405  N   GLY A 577      -0.328  23.165  72.659  1.00  0.83           N  
ATOM   4406  CA  GLY A 577      -0.479  24.265  73.598  1.00  0.87           C  
ATOM   4407  C   GLY A 577       0.309  25.500  73.202  1.00  0.82           C  
ATOM   4408  O   GLY A 577       0.373  26.471  73.959  1.00  0.78           O  
ATOM   4409  N   SER A 578       0.901  25.563  72.018  1.00  0.90           N  
ATOM   4410  CA  SER A 578       1.734  26.663  71.542  1.00  0.92           C  
ATOM   4411  C   SER A 578       1.385  27.041  70.107  1.00  0.91           C  
ATOM   4412  CB  SER A 578       3.215  26.292  71.635  1.00  0.88           C  
ATOM   4413  O   SER A 578       0.981  26.186  69.315  1.00  0.90           O  
ATOM   4414  OG  SER A 578       3.582  26.015  72.975  1.00  0.77           O  
ATOM   4415  N   PRO A 579       1.458  28.266  69.750  1.00  0.91           N  
ATOM   4416  CA  PRO A 579       1.324  28.626  68.336  1.00  0.93           C  
ATOM   4417  C   PRO A 579       2.375  27.955  67.454  1.00  0.91           C  
ATOM   4418  CB  PRO A 579       1.505  30.146  68.340  1.00  0.90           C  
ATOM   4419  O   PRO A 579       3.525  27.796  67.871  1.00  0.88           O  
ATOM   4420  CG  PRO A 579       2.176  30.447  69.641  1.00  0.83           C  
ATOM   4421  CD  PRO A 579       1.970  29.281  70.565  1.00  0.81           C  
ATOM   4422  N   ILE A 580       2.055  27.556  66.225  1.00  0.89           N  
ATOM   4423  CA  ILE A 580       2.959  26.959  65.248  1.00  0.92           C  
ATOM   4424  C   ILE A 580       2.996  27.819  63.987  1.00  0.89           C  
ATOM   4425  CB  ILE A 580       2.539  25.514  64.899  1.00  0.89           C  
ATOM   4426  O   ILE A 580       1.953  28.118  63.400  1.00  0.87           O  
ATOM   4427  CG1 ILE A 580       2.686  24.604  66.124  1.00  0.86           C  
ATOM   4428  CG2 ILE A 580       3.360  24.982  63.721  1.00  0.85           C  
ATOM   4429  CD1 ILE A 580       2.130  23.201  65.924  1.00  0.82           C  
ATOM   4430  N   ASP A 581       4.167  28.259  63.575  1.00  0.91           N  
ATOM   4431  CA  ASP A 581       4.380  28.939  62.301  1.00  0.92           C  
ATOM   4432  C   ASP A 581       4.472  27.937  61.152  1.00  0.89           C  
ATOM   4433  CB  ASP A 581       5.647  29.796  62.355  1.00  0.88           C  
ATOM   4434  O   ASP A 581       5.413  27.144  61.088  1.00  0.85           O  
ATOM   4435  CG  ASP A 581       5.525  30.977  63.301  1.00  0.81           C  
ATOM   4436  OD1 ASP A 581       4.407  31.509  63.472  1.00  0.81           O  
ATOM   4437  OD2 ASP A 581       6.556  31.381  63.880  1.00  0.89           O  
ATOM   4438  N   VAL A 582       3.546  27.906  60.349  1.00  0.87           N  
ATOM   4439  CA  VAL A 582       3.488  27.052  59.167  1.00  0.89           C  
ATOM   4440  C   VAL A 582       4.034  27.807  57.957  1.00  0.85           C  
ATOM   4441  CB  VAL A 582       2.048  26.568  58.887  1.00  0.85           C  
ATOM   4442  O   VAL A 582       3.522  28.870  57.598  1.00  0.81           O  
ATOM   4443  CG1 VAL A 582       1.996  25.739  57.604  1.00  0.76           C  
ATOM   4444  CG2 VAL A 582       1.517  25.760  60.070  1.00  0.75           C  
ATOM   4445  N   ASN A 583       5.154  27.355  57.327  1.00  0.87           N  
ATOM   4446  CA  ASN A 583       5.763  27.780  56.070  1.00  0.89           C  
ATOM   4447  C   ASN A 583       5.946  26.608  55.111  1.00  0.84           C  
ATOM   4448  CB  ASN A 583       7.104  28.469  56.330  1.00  0.83           C  
ATOM   4449  O   ASN A 583       7.028  26.021  55.042  1.00  0.78           O  
ATOM   4450  CG  ASN A 583       7.671  29.130  55.089  1.00  0.75           C  
ATOM   4451  ND2 ASN A 583       8.805  29.804  55.241  1.00  0.82           N  
ATOM   4452  OD1 ASN A 583       7.094  29.036  54.002  1.00  0.75           O  
ATOM   4453  N   ALA A 584       4.882  26.373  54.430  1.00  0.89           N  
ATOM   4454  CA  ALA A 584       4.873  25.205  53.554  1.00  0.90           C  
ATOM   4455  C   ALA A 584       4.001  25.446  52.326  1.00  0.88           C  
ATOM   4456  CB  ALA A 584       4.387  23.973  54.315  1.00  0.87           C  
ATOM   4457  O   ALA A 584       3.151  26.340  52.326  1.00  0.85           O  
ATOM   4458  N   TYR A 585       4.281  24.597  51.316  1.00  0.86           N  
ATOM   4459  CA  TYR A 585       3.383  24.580  50.166  1.00  0.88           C  
ATOM   4460  C   TYR A 585       2.160  23.713  50.443  1.00  0.86           C  
ATOM   4461  CB  TYR A 585       4.114  24.068  48.921  1.00  0.84           C  
ATOM   4462  O   TYR A 585       2.290  22.535  50.782  1.00  0.83           O  
ATOM   4463  CG  TYR A 585       3.346  24.278  47.638  1.00  0.77           C  
ATOM   4464  CD1 TYR A 585       3.331  25.520  47.008  1.00  0.72           C  
ATOM   4465  CD2 TYR A 585       2.635  23.235  47.055  1.00  0.74           C  
ATOM   4466  CE1 TYR A 585       2.623  25.718  45.826  1.00  0.74           C  
ATOM   4467  CE2 TYR A 585       1.924  23.422  45.874  1.00  0.71           C  
ATOM   4468  OH  TYR A 585       1.222  24.855  44.099  1.00  0.59           O  
ATOM   4469  CZ  TYR A 585       1.924  24.665  45.268  1.00  0.74           C  
ATOM   4470  N   LEU A 586       0.971  24.236  50.373  1.00  0.86           N  
ATOM   4471  CA  LEU A 586      -0.314  23.553  50.477  1.00  0.87           C  
ATOM   4472  C   LEU A 586      -0.794  23.087  49.107  1.00  0.84           C  
ATOM   4473  CB  LEU A 586      -1.360  24.472  51.112  1.00  0.85           C  
ATOM   4474  O   LEU A 586      -0.977  23.901  48.198  1.00  0.80           O  
ATOM   4475  CG  LEU A 586      -2.779  23.912  51.219  1.00  0.83           C  
ATOM   4476  CD1 LEU A 586      -2.816  22.742  52.197  1.00  0.79           C  
ATOM   4477  CD2 LEU A 586      -3.755  25.004  51.646  1.00  0.80           C  
ATOM   4478  N   SER A 587      -0.936  21.774  48.982  1.00  0.85           N  
ATOM   4479  CA  SER A 587      -1.487  21.171  47.773  1.00  0.86           C  
ATOM   4480  C   SER A 587      -2.903  20.654  48.009  1.00  0.85           C  
ATOM   4481  CB  SER A 587      -0.593  20.028  47.288  1.00  0.82           C  
ATOM   4482  O   SER A 587      -3.176  20.021  49.031  1.00  0.83           O  
ATOM   4483  OG  SER A 587      -1.140  19.418  46.132  1.00  0.70           O  
ATOM   4484  N   VAL A 588      -3.810  20.945  47.160  1.00  0.84           N  
ATOM   4485  CA  VAL A 588      -5.172  20.423  47.145  1.00  0.84           C  
ATOM   4486  C   VAL A 588      -5.409  19.634  45.859  1.00  0.81           C  
ATOM   4487  CB  VAL A 588      -6.215  21.555  47.276  1.00  0.82           C  
ATOM   4488  O   VAL A 588      -5.142  20.129  44.762  1.00  0.76           O  
ATOM   4489  CG1 VAL A 588      -7.634  20.989  47.242  1.00  0.77           C  
ATOM   4490  CG2 VAL A 588      -5.983  22.348  48.561  1.00  0.76           C  
ATOM   4491  N   THR A 589      -5.842  18.388  46.077  1.00  0.80           N  
ATOM   4492  CA  THR A 589      -6.245  17.511  44.984  1.00  0.80           C  
ATOM   4493  C   THR A 589      -7.726  17.159  45.092  1.00  0.80           C  
ATOM   4494  CB  THR A 589      -5.408  16.218  44.967  1.00  0.78           C  
ATOM   4495  O   THR A 589      -8.194  16.736  46.151  1.00  0.77           O  
ATOM   4496  CG2 THR A 589      -5.767  15.347  43.767  1.00  0.72           C  
ATOM   4497  OG1 THR A 589      -4.018  16.557  44.898  1.00  0.73           O  
ATOM   4498  N   GLY A 590      -8.436  17.507  44.156  1.00  0.76           N  
ATOM   4499  CA  GLY A 590      -9.833  17.118  44.040  1.00  0.75           C  
ATOM   4500  C   GLY A 590     -10.086  16.135  42.913  1.00  0.75           C  
ATOM   4501  O   GLY A 590      -9.471  16.231  41.849  1.00  0.71           O  
ATOM   4502  N   ILE A 591     -10.929  15.042  43.226  1.00  0.67           N  
ATOM   4503  CA  ILE A 591     -11.455  14.062  42.282  1.00  0.66           C  
ATOM   4504  C   ILE A 591     -12.915  14.381  41.968  1.00  0.67           C  
ATOM   4505  CB  ILE A 591     -11.327  12.623  42.830  1.00  0.64           C  
ATOM   4506  O   ILE A 591     -13.774  14.323  42.852  1.00  0.64           O  
ATOM   4507  CG1 ILE A 591      -9.874  12.328  43.219  1.00  0.58           C  
ATOM   4508  CG2 ILE A 591     -11.836  11.607  41.803  1.00  0.59           C  
ATOM   4509  CD1 ILE A 591      -9.677  10.979  43.898  1.00  0.58           C  
ATOM   4510  N   ALA A 592     -13.134  15.012  40.846  1.00  0.60           N  
ATOM   4511  CA  ALA A 592     -14.530  15.170  40.447  1.00  0.59           C  
ATOM   4512  C   ALA A 592     -15.211  13.814  40.282  1.00  0.60           C  
ATOM   4513  CB  ALA A 592     -14.625  15.970  39.150  1.00  0.57           C  
ATOM   4514  O   ALA A 592     -14.618  12.876  39.745  1.00  0.58           O  
ATOM   4515  N   LYS A 593     -16.376  13.591  40.917  1.00  0.51           N  
ATOM   4516  CA  LYS A 593     -17.284  12.455  40.786  1.00  0.50           C  
ATOM   4517  C   LYS A 593     -17.768  12.302  39.347  1.00  0.51           C  
ATOM   4518  CB  LYS A 593     -18.480  12.612  41.727  1.00  0.47           C  
ATOM   4519  O   LYS A 593     -18.571  13.105  38.867  1.00  0.49           O  
ATOM   4520  CG  LYS A 593     -18.550  11.557  42.820  1.00  0.44           C  
ATOM   4521  CD  LYS A 593     -19.783  11.740  43.696  1.00  0.46           C  
ATOM   4522  CE  LYS A 593     -19.869  10.667  44.773  1.00  0.40           C  
ATOM   4523  NZ  LYS A 593     -21.076  10.843  45.635  1.00  0.38           N  
ATOM   4524  N   SER A 594     -16.982  12.221  38.371  1.00  0.46           N  
ATOM   4525  CA  SER A 594     -17.625  12.119  37.065  1.00  0.46           C  
ATOM   4526  C   SER A 594     -18.006  10.677  36.747  1.00  0.47           C  
ATOM   4527  CB  SER A 594     -16.707  12.666  35.971  1.00  0.42           C  
ATOM   4528  O   SER A 594     -18.798  10.425  35.837  1.00  0.45           O  
ATOM   4529  OG  SER A 594     -15.462  11.989  35.975  1.00  0.39           O  
ATOM   4530  N   PHE A 595     -17.902   9.542  37.618  1.00  0.40           N  
ATOM   4531  CA  PHE A 595     -18.376   8.285  37.052  1.00  0.42           C  
ATOM   4532  C   PHE A 595     -19.155   7.484  38.088  1.00  0.41           C  
ATOM   4533  CB  PHE A 595     -17.202   7.457  36.520  1.00  0.37           C  
ATOM   4534  O   PHE A 595     -19.276   6.262  37.972  1.00  0.39           O  
ATOM   4535  CG  PHE A 595     -16.575   8.022  35.275  1.00  0.36           C  
ATOM   4536  CD1 PHE A 595     -17.115   7.750  34.023  1.00  0.31           C  
ATOM   4537  CD2 PHE A 595     -15.445   8.825  35.355  1.00  0.34           C  
ATOM   4538  CE1 PHE A 595     -16.536   8.272  32.868  1.00  0.35           C  
ATOM   4539  CE2 PHE A 595     -14.861   9.350  34.206  1.00  0.39           C  
ATOM   4540  CZ  PHE A 595     -15.408   9.071  32.963  1.00  0.32           C  
ATOM   4541  N   LEU A 596     -19.902   8.142  39.005  1.00  0.29           N  
ATOM   4542  CA  LEU A 596     -21.075   7.330  39.315  1.00  0.32           C  
ATOM   4543  C   LEU A 596     -22.274   7.767  38.480  1.00  0.29           C  
ATOM   4544  CB  LEU A 596     -21.413   7.426  40.805  1.00  0.27           C  
ATOM   4545  O   LEU A 596     -22.466   8.960  38.238  1.00  0.26           O  
ATOM   4546  CG  LEU A 596     -20.443   6.737  41.766  1.00  0.29           C  
ATOM   4547  CD1 LEU A 596     -20.740   7.149  43.204  1.00  0.27           C  
ATOM   4548  CD2 LEU A 596     -20.521   5.222  41.612  1.00  0.30           C  
TER    4549      LEU A 596
END
