# Supplementary material for: DepoScope: Accurate phage depolymerase annotation and domain delineation using large language models
Source: PLoS Comput Biol. 2024 Aug 5;20(8):e1011831. doi: 10.1371/journal.pcbi.1011831 (PMC11326577; doi:10.1371/journal.pcbi.1011831)
Supplement: S1 Data — (ZIP) [file pcbi.1011831.s003.zip › FN_FP_deposcope_032024/False_positives/NC_015296.1__YP_004327543.pdb]

PARENT N/A
ATOM      1  N   MET A   1      -1.711 -21.884  -2.487  1.00  0.23           N  
ATOM      2  CA  MET A   1      -1.550 -20.441  -2.329  1.00  0.25           C  
ATOM      3  C   MET A   1      -1.323 -20.076  -0.866  1.00  0.24           C  
ATOM      4  CB  MET A   1      -2.775 -19.701  -2.868  1.00  0.23           C  
ATOM      5  O   MET A   1      -2.117 -20.445   0.001  1.00  0.24           O  
ATOM      6  CG  MET A   1      -2.436 -18.436  -3.641  1.00  0.23           C  
ATOM      7  SD  MET A   1      -3.929 -17.579  -4.276  1.00  0.19           S  
ATOM      8  CE  MET A   1      -4.195 -18.499  -5.817  1.00  0.18           C  
ATOM      9  N   ILE A   2      -0.229 -20.087  -0.072  1.00  0.27           N  
ATOM     10  CA  ILE A   2      -0.521 -19.909   1.347  1.00  0.28           C  
ATOM     11  C   ILE A   2      -0.934 -18.463   1.610  1.00  0.27           C  
ATOM     12  CB  ILE A   2       0.691 -20.289   2.226  1.00  0.26           C  
ATOM     13  O   ILE A   2      -0.161 -17.535   1.362  1.00  0.27           O  
ATOM     14  CG1 ILE A   2       1.115 -21.737   1.954  1.00  0.27           C  
ATOM     15  CG2 ILE A   2       0.369 -20.082   3.708  1.00  0.27           C  
ATOM     16  CD1 ILE A   2       2.422 -22.136   2.625  1.00  0.24           C  
ATOM     17  N   SER A   3      -1.825 -17.714   0.985  1.00  0.28           N  
ATOM     18  CA  SER A   3      -2.262 -16.558   1.761  1.00  0.28           C  
ATOM     19  C   SER A   3      -1.989 -16.756   3.248  1.00  0.28           C  
ATOM     20  CB  SER A   3      -3.752 -16.295   1.538  1.00  0.26           C  
ATOM     21  O   SER A   3      -2.358 -17.783   3.821  1.00  0.27           O  
ATOM     22  OG  SER A   3      -4.541 -17.177   2.319  1.00  0.29           O  
ATOM     23  N   GLN A   4      -0.718 -16.861   3.780  1.00  0.32           N  
ATOM     24  CA  GLN A   4      -0.697 -16.633   5.221  1.00  0.32           C  
ATOM     25  C   GLN A   4      -2.087 -16.278   5.742  1.00  0.31           C  
ATOM     26  CB  GLN A   4       0.295 -15.524   5.575  1.00  0.29           C  
ATOM     27  O   GLN A   4      -2.706 -15.321   5.272  1.00  0.30           O  
ATOM     28  CG  GLN A   4       1.745 -15.986   5.614  1.00  0.28           C  
ATOM     29  CD  GLN A   4       2.700 -14.886   6.040  1.00  0.32           C  
ATOM     30  NE2 GLN A   4       3.931 -15.264   6.368  1.00  0.27           N  
ATOM     31  OE1 GLN A   4       2.335 -13.707   6.072  1.00  0.39           O  
ATOM     32  N   PHE A   5      -3.080 -17.068   5.560  1.00  0.32           N  
ATOM     33  CA  PHE A   5      -4.250 -17.188   6.422  1.00  0.35           C  
ATOM     34  C   PHE A   5      -4.093 -16.329   7.671  1.00  0.32           C  
ATOM     35  CB  PHE A   5      -4.481 -18.650   6.816  1.00  0.31           C  
ATOM     36  O   PHE A   5      -3.055 -16.373   8.335  1.00  0.31           O  
ATOM     37  CG  PHE A   5      -5.482 -19.362   5.947  1.00  0.30           C  
ATOM     38  CD1 PHE A   5      -6.839 -19.307   6.237  1.00  0.30           C  
ATOM     39  CD2 PHE A   5      -5.064 -20.088   4.839  1.00  0.32           C  
ATOM     40  CE1 PHE A   5      -7.768 -19.965   5.434  1.00  0.31           C  
ATOM     41  CE2 PHE A   5      -5.986 -20.749   4.032  1.00  0.33           C  
ATOM     42  CZ  PHE A   5      -7.337 -20.687   4.332  1.00  0.30           C  
ATOM     43  N   ASN A   6      -4.186 -14.873   7.496  1.00  0.33           N  
ATOM     44  CA  ASN A   6      -4.577 -13.986   8.586  1.00  0.35           C  
ATOM     45  C   ASN A   6      -4.535 -14.700   9.934  1.00  0.33           C  
ATOM     46  CB  ASN A   6      -5.972 -13.408   8.335  1.00  0.31           C  
ATOM     47  O   ASN A   6      -5.466 -15.427  10.285  1.00  0.32           O  
ATOM     48  CG  ASN A   6      -5.937 -12.134   7.514  1.00  0.29           C  
ATOM     49  ND2 ASN A   6      -7.083 -11.753   6.961  1.00  0.28           N  
ATOM     50  OD1 ASN A   6      -4.889 -11.498   7.376  1.00  0.32           O  
ATOM     51  N   GLN A   7      -3.653 -15.625  10.253  1.00  0.38           N  
ATOM     52  CA  GLN A   7      -3.412 -15.693  11.690  1.00  0.40           C  
ATOM     53  C   GLN A   7      -3.695 -14.352  12.360  1.00  0.38           C  
ATOM     54  CB  GLN A   7      -1.973 -16.128  11.974  1.00  0.36           C  
ATOM     55  O   GLN A   7      -3.446 -13.295  11.776  1.00  0.36           O  
ATOM     56  CG  GLN A   7      -1.688 -17.580  11.614  1.00  0.34           C  
ATOM     57  CD  GLN A   7      -1.208 -18.395  12.800  1.00  0.39           C  
ATOM     58  NE2 GLN A   7      -1.336 -19.714  12.704  1.00  0.33           N  
ATOM     59  OE1 GLN A   7      -0.725 -17.844  13.794  1.00  0.42           O  
ATOM     60  N   PRO A   8      -4.895 -14.081  13.042  1.00  0.39           N  
ATOM     61  CA  PRO A   8      -4.850 -12.900  13.907  1.00  0.38           C  
ATOM     62  C   PRO A   8      -3.424 -12.480  14.259  1.00  0.40           C  
ATOM     63  CB  PRO A   8      -5.611 -13.349  15.156  1.00  0.37           C  
ATOM     64  O   PRO A   8      -2.668 -13.269  14.832  1.00  0.38           O  
ATOM     65  CG  PRO A   8      -5.855 -14.809  14.951  1.00  0.35           C  
ATOM     66  CD  PRO A   8      -5.379 -15.183  13.576  1.00  0.40           C  
ATOM     67  N   HIS A   9      -2.601 -12.201  13.311  1.00  0.35           N  
ATOM     68  CA  HIS A   9      -1.470 -11.417  13.793  1.00  0.38           C  
ATOM     69  C   HIS A   9      -1.930 -10.297  14.720  1.00  0.36           C  
ATOM     70  CB  HIS A   9      -0.681 -10.835  12.618  1.00  0.33           C  
ATOM     71  O   HIS A   9      -2.690  -9.417  14.308  1.00  0.34           O  
ATOM     72  CG  HIS A   9       0.245 -11.816  11.972  1.00  0.31           C  
ATOM     73  CD2 HIS A   9       0.186 -12.434  10.769  1.00  0.33           C  
ATOM     74  ND1 HIS A   9       1.395 -12.267  12.583  1.00  0.23           N  
ATOM     75  CE1 HIS A   9       2.006 -13.122  11.780  1.00  0.32           C  
ATOM     76  NE2 HIS A   9       1.293 -13.241  10.673  1.00  0.31           N  
ATOM     77  N   GLY A  10      -2.398 -10.668  16.121  1.00  0.36           N  
ATOM     78  CA  GLY A  10      -2.209  -9.690  17.180  1.00  0.36           C  
ATOM     79  C   GLY A  10      -3.270  -8.606  17.188  1.00  0.36           C  
ATOM     80  O   GLY A  10      -2.970  -7.439  17.449  1.00  0.34           O  
ATOM     81  N   SER A  11      -4.542  -8.723  16.508  1.00  0.38           N  
ATOM     82  CA  SER A  11      -5.471  -7.741  17.058  1.00  0.39           C  
ATOM     83  C   SER A  11      -5.933  -8.138  18.456  1.00  0.38           C  
ATOM     84  CB  SER A  11      -6.683  -7.576  16.139  1.00  0.35           C  
ATOM     85  O   SER A  11      -6.240  -9.306  18.705  1.00  0.37           O  
ATOM     86  OG  SER A  11      -7.848  -8.112  16.742  1.00  0.34           O  
ATOM     87  N   THR A  12      -5.442  -7.534  19.530  1.00  0.37           N  
ATOM     88  CA  THR A  12      -6.058  -7.437  20.849  1.00  0.38           C  
ATOM     89  C   THR A  12      -7.562  -7.210  20.727  1.00  0.38           C  
ATOM     90  CB  THR A  12      -5.430  -6.302  21.678  1.00  0.34           C  
ATOM     91  O   THR A  12      -8.282  -7.235  21.728  1.00  0.36           O  
ATOM     92  CG2 THR A  12      -4.065  -6.709  22.223  1.00  0.32           C  
ATOM     93  OG1 THR A  12      -5.274  -5.143  20.849  1.00  0.32           O  
ATOM     94  N   SER A  13      -8.207  -6.975  19.574  1.00  0.45           N  
ATOM     95  CA  SER A  13      -9.665  -6.920  19.595  1.00  0.45           C  
ATOM     96  C   SER A  13     -10.274  -8.291  19.317  1.00  0.46           C  
ATOM     97  CB  SER A  13     -10.179  -5.908  18.571  1.00  0.40           C  
ATOM     98  O   SER A  13     -10.083  -8.853  18.237  1.00  0.43           O  
ATOM     99  OG  SER A  13     -11.481  -6.254  18.131  1.00  0.41           O  
ATOM    100  N   ILE A  14     -10.651  -9.049  20.437  1.00  0.53           N  
ATOM    101  CA  ILE A  14     -11.485 -10.239  20.559  1.00  0.54           C  
ATOM    102  C   ILE A  14     -12.511 -10.270  19.429  1.00  0.54           C  
ATOM    103  CB  ILE A  14     -12.196 -10.293  21.930  1.00  0.48           C  
ATOM    104  O   ILE A  14     -12.773 -11.325  18.848  1.00  0.52           O  
ATOM    105  CG1 ILE A  14     -11.180 -10.554  23.049  1.00  0.39           C  
ATOM    106  CG2 ILE A  14     -13.294 -11.361  21.928  1.00  0.40           C  
ATOM    107  CD1 ILE A  14     -11.755 -10.413  24.452  1.00  0.37           C  
ATOM    108  N   PHE A  15     -13.107  -9.104  19.090  1.00  0.48           N  
ATOM    109  CA  PHE A  15     -14.187  -9.004  18.115  1.00  0.51           C  
ATOM    110  C   PHE A  15     -13.667  -9.247  16.704  1.00  0.48           C  
ATOM    111  CB  PHE A  15     -14.861  -7.631  18.197  1.00  0.43           C  
ATOM    112  O   PHE A  15     -14.262 -10.009  15.940  1.00  0.46           O  
ATOM    113  CG  PHE A  15     -16.283  -7.680  18.688  1.00  0.39           C  
ATOM    114  CD1 PHE A  15     -17.326  -7.955  17.813  1.00  0.31           C  
ATOM    115  CD2 PHE A  15     -16.575  -7.452  20.027  1.00  0.35           C  
ATOM    116  CE1 PHE A  15     -18.643  -8.002  18.265  1.00  0.32           C  
ATOM    117  CE2 PHE A  15     -17.889  -7.497  20.486  1.00  0.38           C  
ATOM    118  CZ  PHE A  15     -18.921  -7.771  19.604  1.00  0.28           C  
ATOM    119  N   VAL A  16     -12.520  -8.670  16.273  1.00  0.53           N  
ATOM    120  CA  VAL A  16     -11.908  -8.923  14.973  1.00  0.54           C  
ATOM    121  C   VAL A  16     -11.381 -10.356  14.920  1.00  0.54           C  
ATOM    122  CB  VAL A  16     -10.766  -7.924  14.680  1.00  0.48           C  
ATOM    123  O   VAL A  16     -11.518 -11.036  13.901  1.00  0.52           O  
ATOM    124  CG1 VAL A  16     -10.112  -8.233  13.334  1.00  0.39           C  
ATOM    125  CG2 VAL A  16     -11.292  -6.491  14.706  1.00  0.40           C  
ATOM    126  N   ASN A  17     -10.934 -10.906  16.126  1.00  0.62           N  
ATOM    127  CA  ASN A  17     -10.530 -12.301  16.262  1.00  0.64           C  
ATOM    128  C   ASN A  17     -11.716 -13.247  16.099  1.00  0.63           C  
ATOM    129  CB  ASN A  17      -9.848 -12.533  17.612  1.00  0.58           C  
ATOM    130  O   ASN A  17     -11.654 -14.198  15.318  1.00  0.62           O  
ATOM    131  CG  ASN A  17      -8.391 -12.114  17.610  1.00  0.55           C  
ATOM    132  ND2 ASN A  17      -7.796 -12.031  18.794  1.00  0.52           N  
ATOM    133  OD1 ASN A  17      -7.805 -11.865  16.553  1.00  0.53           O  
ATOM    134  N   LYS A  18     -12.848 -12.920  16.705  1.00  0.66           N  
ATOM    135  CA  LYS A  18     -14.022 -13.778  16.568  1.00  0.67           C  
ATOM    136  C   LYS A  18     -14.568 -13.739  15.143  1.00  0.67           C  
ATOM    137  CB  LYS A  18     -15.111 -13.361  17.558  1.00  0.64           C  
ATOM    138  O   LYS A  18     -14.905 -14.779  14.574  1.00  0.66           O  
ATOM    139  CG  LYS A  18     -15.125 -14.175  18.843  1.00  0.60           C  
ATOM    140  CD  LYS A  18     -16.373 -13.894  19.669  1.00  0.61           C  
ATOM    141  CE  LYS A  18     -16.454 -14.803  20.889  1.00  0.57           C  
ATOM    142  NZ  LYS A  18     -17.764 -14.669  21.593  1.00  0.49           N  
ATOM    143  N   GLN A  19     -14.690 -12.553  14.576  1.00  0.66           N  
ATOM    144  CA  GLN A  19     -15.203 -12.434  13.215  1.00  0.66           C  
ATOM    145  C   GLN A  19     -14.301 -13.163  12.222  1.00  0.65           C  
ATOM    146  CB  GLN A  19     -15.341 -10.964  12.818  1.00  0.62           C  
ATOM    147  O   GLN A  19     -14.785 -13.910  11.369  1.00  0.63           O  
ATOM    148  CG  GLN A  19     -16.169 -10.741  11.560  1.00  0.58           C  
ATOM    149  CD  GLN A  19     -16.326  -9.272  11.213  1.00  0.59           C  
ATOM    150  NE2 GLN A  19     -17.184  -8.981  10.242  1.00  0.49           N  
ATOM    151  OE1 GLN A  19     -15.682  -8.407  11.814  1.00  0.62           O  
ATOM    152  N   SER A  20     -12.977 -12.975  12.335  1.00  0.63           N  
ATOM    153  CA  SER A  20     -12.013 -13.671  11.488  1.00  0.64           C  
ATOM    154  C   SER A  20     -12.054 -15.177  11.724  1.00  0.63           C  
ATOM    155  CB  SER A  20     -10.600 -13.145  11.740  1.00  0.61           C  
ATOM    156  O   SER A  20     -12.022 -15.961  10.774  1.00  0.63           O  
ATOM    157  OG  SER A  20     -10.333 -12.011  10.933  1.00  0.59           O  
ATOM    158  N   ILE A  21     -12.214 -15.649  12.879  1.00  0.68           N  
ATOM    159  CA  ILE A  21     -12.336 -17.057  13.239  1.00  0.69           C  
ATOM    160  C   ILE A  21     -13.669 -17.604  12.734  1.00  0.69           C  
ATOM    161  CB  ILE A  21     -12.216 -17.263  14.766  1.00  0.67           C  
ATOM    162  O   ILE A  21     -13.709 -18.639  12.065  1.00  0.68           O  
ATOM    163  CG1 ILE A  21     -10.792 -16.949  15.237  1.00  0.62           C  
ATOM    164  CG2 ILE A  21     -12.619 -18.689  15.152  1.00  0.62           C  
ATOM    165  CD1 ILE A  21     -10.660 -16.784  16.744  1.00  0.60           C  
ATOM    166  N   ALA A  22     -14.789 -16.858  12.958  1.00  0.68           N  
ATOM    167  CA  ALA A  22     -16.109 -17.275  12.491  1.00  0.69           C  
ATOM    168  C   ALA A  22     -16.127 -17.441  10.974  1.00  0.68           C  
ATOM    169  CB  ALA A  22     -17.170 -16.267  12.925  1.00  0.65           C  
ATOM    170  O   ALA A  22     -16.558 -18.477  10.462  1.00  0.67           O  
ATOM    171  N   LEU A  23     -15.663 -16.387  10.243  1.00  0.60           N  
ATOM    172  CA  LEU A  23     -15.542 -16.443   8.790  1.00  0.62           C  
ATOM    173  C   LEU A  23     -14.659 -17.611   8.363  1.00  0.59           C  
ATOM    174  CB  LEU A  23     -14.970 -15.131   8.248  1.00  0.58           C  
ATOM    175  O   LEU A  23     -14.989 -18.331   7.418  1.00  0.59           O  
ATOM    176  CG  LEU A  23     -15.979 -14.016   7.968  1.00  0.56           C  
ATOM    177  CD1 LEU A  23     -15.321 -12.651   8.138  1.00  0.51           C  
ATOM    178  CD2 LEU A  23     -16.564 -14.163   6.568  1.00  0.53           C  
ATOM    179  N   ASN A  24     -13.496 -17.820   9.102  1.00  0.60           N  
ATOM    180  CA  ASN A  24     -12.521 -18.857   8.784  1.00  0.62           C  
ATOM    181  C   ASN A  24     -13.110 -20.254   8.956  1.00  0.60           C  
ATOM    182  CB  ASN A  24     -11.268 -18.699   9.649  1.00  0.59           C  
ATOM    183  O   ASN A  24     -12.812 -21.159   8.174  1.00  0.59           O  
ATOM    184  CG  ASN A  24     -10.371 -17.572   9.178  1.00  0.58           C  
ATOM    185  ND2 ASN A  24      -9.539 -17.061  10.077  1.00  0.53           N  
ATOM    186  OD1 ASN A  24     -10.427 -17.162   8.015  1.00  0.54           O  
ATOM    187  N   PHE A  25     -14.035 -20.604   9.748  1.00  0.63           N  
ATOM    188  CA  PHE A  25     -14.597 -21.909  10.076  1.00  0.64           C  
ATOM    189  C   PHE A  25     -16.010 -22.045   9.522  1.00  0.64           C  
ATOM    190  CB  PHE A  25     -14.604 -22.126  11.593  1.00  0.61           C  
ATOM    191  O   PHE A  25     -16.628 -23.105   9.639  1.00  0.62           O  
ATOM    192  CG  PHE A  25     -13.277 -22.568  12.149  1.00  0.59           C  
ATOM    193  CD1 PHE A  25     -12.992 -23.918  12.313  1.00  0.57           C  
ATOM    194  CD2 PHE A  25     -12.315 -21.634  12.507  1.00  0.59           C  
ATOM    195  CE1 PHE A  25     -11.765 -24.331  12.828  1.00  0.58           C  
ATOM    196  CE2 PHE A  25     -11.087 -22.038  13.022  1.00  0.57           C  
ATOM    197  CZ  PHE A  25     -10.814 -23.387  13.183  1.00  0.58           C  
ATOM    198  N   GLY A  26     -16.597 -20.886   8.694  1.00  0.64           N  
ATOM    199  CA  GLY A  26     -17.964 -20.882   8.198  1.00  0.66           C  
ATOM    200  C   GLY A  26     -19.000 -20.958   9.304  1.00  0.66           C  
ATOM    201  O   GLY A  26     -20.021 -21.634   9.160  1.00  0.67           O  
ATOM    202  N   VAL A  27     -18.719 -20.351  10.523  1.00  0.69           N  
ATOM    203  CA  VAL A  27     -19.648 -20.303  11.648  1.00  0.70           C  
ATOM    204  C   VAL A  27     -19.949 -18.850  12.007  1.00  0.69           C  
ATOM    205  CB  VAL A  27     -19.088 -21.051  12.879  1.00  0.67           C  
ATOM    206  O   VAL A  27     -19.399 -17.927  11.401  1.00  0.66           O  
ATOM    207  CG1 VAL A  27     -18.866 -22.528  12.558  1.00  0.61           C  
ATOM    208  CG2 VAL A  27     -17.788 -20.402  13.351  1.00  0.61           C  
ATOM    209  N   THR A  28     -21.031 -18.673  12.774  1.00  0.69           N  
ATOM    210  CA  THR A  28     -21.367 -17.346  13.279  1.00  0.71           C  
ATOM    211  C   THR A  28     -20.497 -16.988  14.480  1.00  0.69           C  
ATOM    212  CB  THR A  28     -22.853 -17.258  13.673  1.00  0.68           C  
ATOM    213  O   THR A  28     -19.908 -17.868  15.111  1.00  0.68           O  
ATOM    214  CG2 THR A  28     -23.756 -17.619  12.498  1.00  0.60           C  
ATOM    215  OG1 THR A  28     -23.109 -18.163  14.754  1.00  0.70           O  
ATOM    216  N   GLN A  29     -20.268 -15.735  14.788  1.00  0.69           N  
ATOM    217  CA  GLN A  29     -19.488 -15.278  15.933  1.00  0.71           C  
ATOM    218  C   GLN A  29     -19.974 -15.928  17.225  1.00  0.70           C  
ATOM    219  CB  GLN A  29     -19.555 -13.754  16.055  1.00  0.66           C  
ATOM    220  O   GLN A  29     -19.178 -16.200  18.127  1.00  0.70           O  
ATOM    221  CG  GLN A  29     -18.809 -13.016  14.951  1.00  0.63           C  
ATOM    222  CD  GLN A  29     -18.812 -11.511  15.147  1.00  0.63           C  
ATOM    223  NE2 GLN A  29     -18.557 -10.774  14.071  1.00  0.55           N  
ATOM    224  OE1 GLN A  29     -19.042 -11.016  16.254  1.00  0.67           O  
ATOM    225  N   ASP A  30     -21.291 -16.248  17.220  1.00  0.72           N  
ATOM    226  CA  ASP A  30     -21.887 -16.810  18.428  1.00  0.74           C  
ATOM    227  C   ASP A  30     -21.547 -18.292  18.570  1.00  0.72           C  
ATOM    228  CB  ASP A  30     -23.405 -16.618  18.418  1.00  0.70           C  
ATOM    229  O   ASP A  30     -21.698 -18.869  19.649  1.00  0.72           O  
ATOM    230  CG  ASP A  30     -23.818 -15.157  18.401  1.00  0.65           C  
ATOM    231  OD1 ASP A  30     -23.071 -14.306  18.931  1.00  0.66           O  
ATOM    232  OD2 ASP A  30     -24.901 -14.854  17.855  1.00  0.74           O  
ATOM    233  N   GLU A  31     -20.972 -18.814  17.505  1.00  0.75           N  
ATOM    234  CA  GLU A  31     -20.580 -20.219  17.556  1.00  0.76           C  
ATOM    235  C   GLU A  31     -19.101 -20.368  17.903  1.00  0.74           C  
ATOM    236  CB  GLU A  31     -20.879 -20.910  16.224  1.00  0.73           C  
ATOM    237  O   GLU A  31     -18.600 -21.485  18.043  1.00  0.72           O  
ATOM    238  CG  GLU A  31     -22.364 -21.104  15.951  1.00  0.70           C  
ATOM    239  CD  GLU A  31     -22.652 -21.668  14.569  1.00  0.69           C  
ATOM    240  OE1 GLU A  31     -22.033 -21.206  13.584  1.00  0.76           O  
ATOM    241  OE2 GLU A  31     -23.504 -22.579  14.470  1.00  0.75           O  
ATOM    242  N   VAL A  32     -18.315 -19.256  18.242  1.00  0.79           N  
ATOM    243  CA  VAL A  32     -16.916 -19.245  18.655  1.00  0.80           C  
ATOM    244  C   VAL A  32     -16.819 -18.933  20.146  1.00  0.79           C  
ATOM    245  CB  VAL A  32     -16.093 -18.220  17.842  1.00  0.77           C  
ATOM    246  O   VAL A  32     -17.416 -17.966  20.625  1.00  0.76           O  
ATOM    247  CG1 VAL A  32     -14.630 -18.233  18.280  1.00  0.75           C  
ATOM    248  CG2 VAL A  32     -16.209 -18.510  16.346  1.00  0.74           C  
ATOM    249  N   VAL A  33     -16.062 -19.751  20.866  1.00  0.79           N  
ATOM    250  CA  VAL A  33     -15.830 -19.536  22.291  1.00  0.79           C  
ATOM    251  C   VAL A  33     -14.329 -19.516  22.573  1.00  0.77           C  
ATOM    252  CB  VAL A  33     -16.519 -20.620  23.148  1.00  0.77           C  
ATOM    253  O   VAL A  33     -13.559 -20.223  21.918  1.00  0.75           O  
ATOM    254  CG1 VAL A  33     -15.892 -21.990  22.893  1.00  0.70           C  
ATOM    255  CG2 VAL A  33     -16.438 -20.259  24.630  1.00  0.69           C  
ATOM    256  N   TYR A  34     -13.864 -18.682  23.496  1.00  0.80           N  
ATOM    257  CA  TYR A  34     -12.508 -18.691  24.035  1.00  0.81           C  
ATOM    258  C   TYR A  34     -12.351 -19.773  25.097  1.00  0.81           C  
ATOM    259  CB  TYR A  34     -12.156 -17.323  24.628  1.00  0.78           C  
ATOM    260  O   TYR A  34     -13.194 -19.906  25.987  1.00  0.79           O  
ATOM    261  CG  TYR A  34     -11.874 -16.266  23.588  1.00  0.72           C  
ATOM    262  CD1 TYR A  34     -10.567 -15.960  23.215  1.00  0.67           C  
ATOM    263  CD2 TYR A  34     -12.912 -15.570  22.979  1.00  0.68           C  
ATOM    264  CE1 TYR A  34     -10.302 -14.985  22.259  1.00  0.66           C  
ATOM    265  CE2 TYR A  34     -12.658 -14.593  22.022  1.00  0.65           C  
ATOM    266  OH  TYR A  34     -11.095 -13.343  20.721  1.00  0.56           O  
ATOM    267  CZ  TYR A  34     -11.352 -14.309  21.668  1.00  0.64           C  
ATOM    268  N   PHE A  35     -11.339 -20.465  24.905  1.00  0.77           N  
ATOM    269  CA  PHE A  35     -11.104 -21.516  25.889  1.00  0.79           C  
ATOM    270  C   PHE A  35     -10.934 -20.924  27.283  1.00  0.78           C  
ATOM    271  CB  PHE A  35      -9.867 -22.338  25.513  1.00  0.76           C  
ATOM    272  O   PHE A  35     -10.148 -19.995  27.477  1.00  0.77           O  
ATOM    273  CG  PHE A  35      -9.491 -23.373  26.539  1.00  0.75           C  
ATOM    274  CD1 PHE A  35     -10.176 -24.580  26.611  1.00  0.73           C  
ATOM    275  CD2 PHE A  35      -8.453 -23.139  27.431  1.00  0.75           C  
ATOM    276  CE1 PHE A  35      -9.831 -25.540  27.560  1.00  0.79           C  
ATOM    277  CE2 PHE A  35      -8.103 -24.093  28.382  1.00  0.77           C  
ATOM    278  CZ  PHE A  35      -8.793 -25.293  28.445  1.00  0.77           C  
ATOM    279  N   ALA A  36     -11.601 -21.275  28.217  1.00  0.79           N  
ATOM    280  CA  ALA A  36     -11.449 -21.154  29.665  1.00  0.82           C  
ATOM    281  C   ALA A  36     -11.863 -22.443  30.370  1.00  0.82           C  
ATOM    282  CB  ALA A  36     -12.268 -19.977  30.190  1.00  0.78           C  
ATOM    283  O   ALA A  36     -12.838 -23.087  29.976  1.00  0.81           O  
ATOM    284  N   ALA A  37     -11.093 -22.857  31.288  1.00  0.70           N  
ATOM    285  CA  ALA A  37     -11.556 -23.959  32.126  1.00  0.77           C  
ATOM    286  C   ALA A  37     -12.921 -23.649  32.735  1.00  0.74           C  
ATOM    287  CB  ALA A  37     -10.540 -24.254  33.227  1.00  0.67           C  
ATOM    288  O   ALA A  37     -13.140 -22.553  33.256  1.00  0.74           O  
ATOM    289  N   GLY A  38     -13.830 -24.638  32.723  1.00  0.72           N  
ATOM    290  CA  GLY A  38     -15.166 -24.580  33.294  1.00  0.76           C  
ATOM    291  C   GLY A  38     -16.216 -24.098  32.311  1.00  0.72           C  
ATOM    292  O   GLY A  38     -17.406 -24.066  32.631  1.00  0.71           O  
ATOM    293  N   ILE A  39     -15.887 -23.704  31.153  1.00  0.77           N  
ATOM    294  CA  ILE A  39     -16.857 -23.188  30.192  1.00  0.80           C  
ATOM    295  C   ILE A  39     -17.713 -24.334  29.658  1.00  0.77           C  
ATOM    296  CB  ILE A  39     -16.161 -22.450  29.027  1.00  0.75           C  
ATOM    297  O   ILE A  39     -17.205 -25.426  29.395  1.00  0.75           O  
ATOM    298  CG1 ILE A  39     -17.192 -21.686  28.188  1.00  0.66           C  
ATOM    299  CG2 ILE A  39     -15.370 -23.434  28.160  1.00  0.65           C  
ATOM    300  CD1 ILE A  39     -16.581 -20.667  27.235  1.00  0.65           C  
ATOM    301  N   ASP A  40     -19.009 -24.131  29.523  1.00  0.76           N  
ATOM    302  CA  ASP A  40     -19.941 -25.030  28.851  1.00  0.79           C  
ATOM    303  C   ASP A  40     -19.752 -24.985  27.336  1.00  0.76           C  
ATOM    304  CB  ASP A  40     -21.385 -24.674  29.211  1.00  0.73           C  
ATOM    305  O   ASP A  40     -19.839 -23.917  26.726  1.00  0.73           O  
ATOM    306  CG  ASP A  40     -22.395 -25.671  28.669  1.00  0.68           C  
ATOM    307  OD1 ASP A  40     -22.013 -26.550  27.866  1.00  0.70           O  
ATOM    308  OD2 ASP A  40     -23.583 -25.574  29.046  1.00  0.77           O  
ATOM    309  N   LEU A  41     -19.463 -26.092  26.690  1.00  0.74           N  
ATOM    310  CA  LEU A  41     -19.110 -26.167  25.277  1.00  0.76           C  
ATOM    311  C   LEU A  41     -20.356 -26.321  24.412  1.00  0.72           C  
ATOM    312  CB  LEU A  41     -18.152 -27.335  25.024  1.00  0.71           C  
ATOM    313  O   LEU A  41     -20.265 -26.345  23.183  1.00  0.69           O  
ATOM    314  CG  LEU A  41     -16.768 -27.228  25.665  1.00  0.68           C  
ATOM    315  CD1 LEU A  41     -15.976 -28.511  25.436  1.00  0.66           C  
ATOM    316  CD2 LEU A  41     -16.014 -26.023  25.112  1.00  0.69           C  
ATOM    317  N   SER A  42     -21.567 -26.325  25.050  1.00  0.77           N  
ATOM    318  CA  SER A  42     -22.831 -26.513  24.345  1.00  0.79           C  
ATOM    319  C   SER A  42     -23.133 -25.332  23.428  1.00  0.76           C  
ATOM    320  CB  SER A  42     -23.976 -26.703  25.339  1.00  0.73           C  
ATOM    321  O   SER A  42     -23.068 -24.177  23.853  1.00  0.73           O  
ATOM    322  OG  SER A  42     -24.012 -25.639  26.275  1.00  0.68           O  
ATOM    323  N   GLY A  43     -23.432 -25.577  22.197  1.00  0.74           N  
ATOM    324  CA  GLY A  43     -23.860 -24.603  21.206  1.00  0.74           C  
ATOM    325  C   GLY A  43     -22.705 -23.981  20.444  1.00  0.73           C  
ATOM    326  O   GLY A  43     -22.915 -23.291  19.444  1.00  0.71           O  
ATOM    327  N   TYR A  44     -21.471 -24.300  20.861  1.00  0.78           N  
ATOM    328  CA  TYR A  44     -20.302 -23.757  20.176  1.00  0.78           C  
ATOM    329  C   TYR A  44     -19.716 -24.776  19.206  1.00  0.76           C  
ATOM    330  CB  TYR A  44     -19.237 -23.328  21.189  1.00  0.75           C  
ATOM    331  O   TYR A  44     -19.847 -25.985  19.412  1.00  0.72           O  
ATOM    332  CG  TYR A  44     -19.705 -22.259  22.147  1.00  0.74           C  
ATOM    333  CD1 TYR A  44     -19.941 -20.958  21.708  1.00  0.72           C  
ATOM    334  CD2 TYR A  44     -19.911 -22.547  23.492  1.00  0.74           C  
ATOM    335  CE1 TYR A  44     -20.371 -19.969  22.586  1.00  0.77           C  
ATOM    336  CE2 TYR A  44     -20.341 -21.566  24.379  1.00  0.76           C  
ATOM    337  OH  TYR A  44     -20.993 -19.307  24.793  1.00  0.68           O  
ATOM    338  CZ  TYR A  44     -20.568 -20.282  23.918  1.00  0.75           C  
ATOM    339  N   LYS A  45     -19.225 -24.290  18.092  1.00  0.77           N  
ATOM    340  CA  LYS A  45     -18.639 -25.102  17.029  1.00  0.77           C  
ATOM    341  C   LYS A  45     -17.129 -24.895  16.947  1.00  0.76           C  
ATOM    342  CB  LYS A  45     -19.287 -24.772  15.683  1.00  0.74           C  
ATOM    343  O   LYS A  45     -16.408 -25.747  16.425  1.00  0.74           O  
ATOM    344  CG  LYS A  45     -20.753 -25.167  15.588  1.00  0.71           C  
ATOM    345  CD  LYS A  45     -21.299 -24.955  14.182  1.00  0.71           C  
ATOM    346  CE  LYS A  45     -22.780 -25.301  14.099  1.00  0.70           C  
ATOM    347  NZ  LYS A  45     -23.378 -24.868  12.800  1.00  0.64           N  
ATOM    348  N   VAL A  46     -16.661 -23.672  17.540  1.00  0.77           N  
ATOM    349  CA  VAL A  46     -15.239 -23.348  17.509  1.00  0.78           C  
ATOM    350  C   VAL A  46     -14.788 -22.867  18.887  1.00  0.78           C  
ATOM    351  CB  VAL A  46     -14.924 -22.277  16.441  1.00  0.76           C  
ATOM    352  O   VAL A  46     -15.486 -22.085  19.537  1.00  0.77           O  
ATOM    353  CG1 VAL A  46     -13.436 -21.933  16.444  1.00  0.74           C  
ATOM    354  CG2 VAL A  46     -15.363 -22.757  15.059  1.00  0.74           C  
ATOM    355  N   ILE A  47     -13.605 -23.361  19.290  1.00  0.78           N  
ATOM    356  CA  ILE A  47     -12.931 -22.874  20.488  1.00  0.78           C  
ATOM    357  C   ILE A  47     -11.625 -22.184  20.102  1.00  0.77           C  
ATOM    358  CB  ILE A  47     -12.657 -24.021  21.487  1.00  0.76           C  
ATOM    359  O   ILE A  47     -10.894 -22.667  19.234  1.00  0.75           O  
ATOM    360  CG1 ILE A  47     -12.237 -23.454  22.848  1.00  0.69           C  
ATOM    361  CG2 ILE A  47     -11.590 -24.972  20.938  1.00  0.69           C  
ATOM    362  CD1 ILE A  47     -12.327 -24.456  23.991  1.00  0.68           C  
ATOM    363  N   TYR A  48     -11.328 -21.058  20.643  1.00  0.77           N  
ATOM    364  CA  TYR A  48     -10.085 -20.312  20.482  1.00  0.78           C  
ATOM    365  C   TYR A  48      -9.272 -20.323  21.772  1.00  0.78           C  
ATOM    366  CB  TYR A  48     -10.374 -18.869  20.059  1.00  0.76           C  
ATOM    367  O   TYR A  48      -9.769 -19.929  22.829  1.00  0.77           O  
ATOM    368  CG  TYR A  48      -9.132 -18.034  19.864  1.00  0.73           C  
ATOM    369  CD1 TYR A  48      -8.291 -18.245  18.773  1.00  0.71           C  
ATOM    370  CD2 TYR A  48      -8.796 -17.033  20.769  1.00  0.73           C  
ATOM    371  CE1 TYR A  48      -7.145 -17.479  18.589  1.00  0.73           C  
ATOM    372  CE2 TYR A  48      -7.652 -16.261  20.595  1.00  0.72           C  
ATOM    373  OH  TYR A  48      -5.700 -15.729  19.328  1.00  0.67           O  
ATOM    374  CZ  TYR A  48      -6.834 -16.490  19.504  1.00  0.71           C  
ATOM    375  N   ASP A  49      -8.012 -20.807  21.668  1.00  0.76           N  
ATOM    376  CA  ASP A  49      -7.024 -20.747  22.741  1.00  0.76           C  
ATOM    377  C   ASP A  49      -6.158 -19.495  22.620  1.00  0.76           C  
ATOM    378  CB  ASP A  49      -6.143 -21.998  22.730  1.00  0.74           C  
ATOM    379  O   ASP A  49      -5.357 -19.375  21.690  1.00  0.74           O  
ATOM    380  CG  ASP A  49      -5.104 -22.002  23.837  1.00  0.73           C  
ATOM    381  OD1 ASP A  49      -5.174 -21.143  24.742  1.00  0.76           O  
ATOM    382  OD2 ASP A  49      -4.205 -22.870  23.802  1.00  0.76           O  
ATOM    383  N   GLU A  50      -6.306 -18.462  23.445  1.00  0.71           N  
ATOM    384  CA  GLU A  50      -5.562 -17.206  23.470  1.00  0.71           C  
ATOM    385  C   GLU A  50      -4.081 -17.446  23.746  1.00  0.70           C  
ATOM    386  CB  GLU A  50      -6.146 -16.256  24.520  1.00  0.68           C  
ATOM    387  O   GLU A  50      -3.231 -16.654  23.334  1.00  0.68           O  
ATOM    388  CG  GLU A  50      -7.346 -15.460  24.030  1.00  0.65           C  
ATOM    389  CD  GLU A  50      -7.758 -14.348  24.982  1.00  0.64           C  
ATOM    390  OE1 GLU A  50      -7.306 -14.350  26.149  1.00  0.63           O  
ATOM    391  OE2 GLU A  50      -8.540 -13.469  24.557  1.00  0.60           O  
ATOM    392  N   SER A  51      -3.781 -18.591  24.463  1.00  0.69           N  
ATOM    393  CA  SER A  51      -2.404 -18.835  24.878  1.00  0.69           C  
ATOM    394  C   SER A  51      -1.556 -19.334  23.713  1.00  0.68           C  
ATOM    395  CB  SER A  51      -2.360 -19.850  26.022  1.00  0.67           C  
ATOM    396  O   SER A  51      -0.405 -18.921  23.555  1.00  0.66           O  
ATOM    397  OG  SER A  51      -2.695 -21.146  25.557  1.00  0.65           O  
ATOM    398  N   THR A  52      -2.086 -20.124  22.769  1.00  0.67           N  
ATOM    399  CA  THR A  52      -1.409 -20.630  21.580  1.00  0.66           C  
ATOM    400  C   THR A  52      -1.821 -19.836  20.344  1.00  0.65           C  
ATOM    401  CB  THR A  52      -1.711 -22.124  21.358  1.00  0.64           C  
ATOM    402  O   THR A  52      -1.219 -19.981  19.278  1.00  0.63           O  
ATOM    403  CG2 THR A  52      -1.240 -22.962  22.542  1.00  0.60           C  
ATOM    404  OG1 THR A  52      -3.124 -22.300  21.194  1.00  0.63           O  
ATOM    405  N   GLN A  53      -2.872 -18.852  20.436  1.00  0.64           N  
ATOM    406  CA  GLN A  53      -3.507 -18.114  19.349  1.00  0.64           C  
ATOM    407  C   GLN A  53      -4.015 -19.060  18.264  1.00  0.64           C  
ATOM    408  CB  GLN A  53      -2.533 -17.100  18.747  1.00  0.61           C  
ATOM    409  O   GLN A  53      -3.880 -18.776  17.072  1.00  0.62           O  
ATOM    410  CG  GLN A  53      -2.115 -16.001  19.714  1.00  0.58           C  
ATOM    411  CD  GLN A  53      -1.287 -14.917  19.048  1.00  0.59           C  
ATOM    412  NE2 GLN A  53      -1.082 -13.810  19.753  1.00  0.50           N  
ATOM    413  OE1 GLN A  53      -0.835 -15.074  17.909  1.00  0.59           O  
ATOM    414  N   ARG A  54      -4.652 -20.251  18.643  1.00  0.70           N  
ATOM    415  CA  ARG A  54      -5.178 -21.249  17.718  1.00  0.70           C  
ATOM    416  C   ARG A  54      -6.664 -21.489  17.958  1.00  0.71           C  
ATOM    417  CB  ARG A  54      -4.406 -22.564  17.850  1.00  0.68           C  
ATOM    418  O   ARG A  54      -7.118 -21.514  19.104  1.00  0.70           O  
ATOM    419  CG  ARG A  54      -2.979 -22.496  17.330  1.00  0.66           C  
ATOM    420  CD  ARG A  54      -2.254 -23.824  17.499  1.00  0.65           C  
ATOM    421  NE  ARG A  54      -0.899 -23.771  16.958  1.00  0.56           N  
ATOM    422  NH1 ARG A  54      -0.419 -25.990  17.383  1.00  0.49           N  
ATOM    423  NH2 ARG A  54       1.152 -24.641  16.401  1.00  0.45           N  
ATOM    424  CZ  ARG A  54      -0.058 -24.801  16.915  1.00  0.60           C  
ATOM    425  N   ALA A  55      -7.477 -21.454  16.895  1.00  0.74           N  
ATOM    426  CA  ALA A  55      -8.875 -21.872  16.949  1.00  0.74           C  
ATOM    427  C   ALA A  55      -9.028 -23.332  16.533  1.00  0.74           C  
ATOM    428  CB  ALA A  55      -9.733 -20.975  16.059  1.00  0.71           C  
ATOM    429  O   ALA A  55      -8.309 -23.812  15.655  1.00  0.72           O  
ATOM    430  N   TYR A  56      -9.886 -24.137  17.119  1.00  0.76           N  
ATOM    431  CA  TYR A  56     -10.124 -25.555  16.876  1.00  0.77           C  
ATOM    432  C   TYR A  56     -11.609 -25.833  16.676  1.00  0.77           C  
ATOM    433  CB  TYR A  56      -9.587 -26.397  18.037  1.00  0.75           C  
ATOM    434  O   TYR A  56     -12.452 -25.275  17.383  1.00  0.75           O  
ATOM    435  CG  TYR A  56      -8.158 -26.082  18.406  1.00  0.74           C  
ATOM    436  CD1 TYR A  56      -7.096 -26.682  17.734  1.00  0.72           C  
ATOM    437  CD2 TYR A  56      -7.867 -25.184  19.427  1.00  0.72           C  
ATOM    438  CE1 TYR A  56      -5.777 -26.396  18.071  1.00  0.73           C  
ATOM    439  CE2 TYR A  56      -6.552 -24.890  19.773  1.00  0.72           C  
ATOM    440  OH  TYR A  56      -4.212 -25.212  19.429  1.00  0.68           O  
ATOM    441  CZ  TYR A  56      -5.515 -25.500  19.091  1.00  0.71           C  
ATOM    442  N   SER A  57     -12.067 -26.540  15.586  1.00  0.76           N  
ATOM    443  CA  SER A  57     -13.445 -27.008  15.480  1.00  0.77           C  
ATOM    444  C   SER A  57     -13.789 -27.973  16.610  1.00  0.77           C  
ATOM    445  CB  SER A  57     -13.680 -27.686  14.130  1.00  0.74           C  
ATOM    446  O   SER A  57     -13.002 -28.865  16.933  1.00  0.77           O  
ATOM    447  OG  SER A  57     -15.055 -27.971  13.942  1.00  0.68           O  
ATOM    448  N   LEU A  58     -14.859 -27.867  17.230  1.00  0.76           N  
ATOM    449  CA  LEU A  58     -15.450 -28.789  18.193  1.00  0.76           C  
ATOM    450  C   LEU A  58     -16.252 -29.876  17.484  1.00  0.75           C  
ATOM    451  CB  LEU A  58     -16.349 -28.035  19.176  1.00  0.74           C  
ATOM    452  O   LEU A  58     -16.984 -29.592  16.533  1.00  0.72           O  
ATOM    453  CG  LEU A  58     -15.640 -27.140  20.194  1.00  0.72           C  
ATOM    454  CD1 LEU A  58     -16.658 -26.320  20.978  1.00  0.69           C  
ATOM    455  CD2 LEU A  58     -14.781 -27.978  21.135  1.00  0.70           C  
ATOM    456  N   PRO A  59     -15.995 -31.174  17.490  1.00  0.74           N  
ATOM    457  CA  PRO A  59     -16.773 -32.229  16.836  1.00  0.74           C  
ATOM    458  C   PRO A  59     -18.273 -32.100  17.089  1.00  0.75           C  
ATOM    459  CB  PRO A  59     -16.222 -33.513  17.462  1.00  0.72           C  
ATOM    460  O   PRO A  59     -18.686 -31.652  18.162  1.00  0.74           O  
ATOM    461  CG  PRO A  59     -15.503 -33.060  18.692  1.00  0.70           C  
ATOM    462  CD  PRO A  59     -15.240 -31.586  18.575  1.00  0.70           C  
ATOM    463  N   SER A  60     -18.988 -32.455  15.932  1.00  0.63           N  
ATOM    464  CA  SER A  60     -20.411 -32.736  16.093  1.00  0.62           C  
ATOM    465  C   SER A  60     -20.643 -33.849  17.108  1.00  0.62           C  
ATOM    466  CB  SER A  60     -21.036 -33.120  14.751  1.00  0.57           C  
ATOM    467  O   SER A  60     -20.000 -34.899  17.045  1.00  0.59           O  
ATOM    468  OG  SER A  60     -20.330 -34.195  14.156  1.00  0.61           O  
ATOM    469  N   GLY A  61     -20.871 -33.513  18.381  1.00  0.56           N  
ATOM    470  CA  GLY A  61     -21.273 -34.456  19.412  1.00  0.56           C  
ATOM    471  C   GLY A  61     -20.910 -33.999  20.813  1.00  0.57           C  
ATOM    472  O   GLY A  61     -21.122 -34.728  21.784  1.00  0.56           O  
ATOM    473  N   ILE A  62     -20.205 -32.945  20.991  1.00  0.64           N  
ATOM    474  CA  ILE A  62     -20.156 -32.379  22.334  1.00  0.64           C  
ATOM    475  C   ILE A  62     -21.572 -32.069  22.816  1.00  0.65           C  
ATOM    476  CB  ILE A  62     -19.283 -31.105  22.380  1.00  0.60           C  
ATOM    477  O   ILE A  62     -22.272 -31.249  22.217  1.00  0.63           O  
ATOM    478  CG1 ILE A  62     -17.820 -31.449  22.077  1.00  0.56           C  
ATOM    479  CG2 ILE A  62     -19.412 -30.410  23.738  1.00  0.56           C  
ATOM    480  CD1 ILE A  62     -16.854 -30.294  22.300  1.00  0.56           C  
ATOM    481  N   VAL A  63     -22.094 -32.960  23.595  1.00  0.49           N  
ATOM    482  CA  VAL A  63     -23.429 -32.881  24.180  1.00  0.54           C  
ATOM    483  C   VAL A  63     -23.493 -31.720  25.169  1.00  0.51           C  
ATOM    484  CB  VAL A  63     -23.819 -34.201  24.882  1.00  0.46           C  
ATOM    485  O   VAL A  63     -22.489 -31.377  25.798  1.00  0.50           O  
ATOM    486  CG1 VAL A  63     -25.200 -34.669  24.424  1.00  0.39           C  
ATOM    487  CG2 VAL A  63     -22.770 -35.279  24.613  1.00  0.37           C  
ATOM    488  N   SER A  64     -24.681 -31.109  25.235  1.00  0.59           N  
ATOM    489  CA  SER A  64     -25.032 -30.150  26.277  1.00  0.62           C  
ATOM    490  C   SER A  64     -24.598 -30.644  27.653  1.00  0.61           C  
ATOM    491  CB  SER A  64     -26.537 -29.880  26.275  1.00  0.54           C  
ATOM    492  O   SER A  64     -24.834 -31.802  28.005  1.00  0.61           O  
ATOM    493  OG  SER A  64     -26.870 -28.874  27.215  1.00  0.53           O  
ATOM    494  N   GLY A  65     -23.896 -29.698  28.443  1.00  0.59           N  
ATOM    495  CA  GLY A  65     -23.356 -29.938  29.772  1.00  0.60           C  
ATOM    496  C   GLY A  65     -21.901 -30.366  29.756  1.00  0.59           C  
ATOM    497  O   GLY A  65     -21.321 -30.653  30.805  1.00  0.58           O  
ATOM    498  N   THR A  66     -21.231 -30.411  28.654  1.00  0.70           N  
ATOM    499  CA  THR A  66     -19.817 -30.761  28.576  1.00  0.74           C  
ATOM    500  C   THR A  66     -18.942 -29.535  28.823  1.00  0.72           C  
ATOM    501  CB  THR A  66     -19.469 -31.377  27.209  1.00  0.67           C  
ATOM    502  O   THR A  66     -18.978 -28.575  28.051  1.00  0.71           O  
ATOM    503  CG2 THR A  66     -18.031 -31.887  27.185  1.00  0.57           C  
ATOM    504  OG1 THR A  66     -20.356 -32.470  26.943  1.00  0.62           O  
ATOM    505  N   THR A  67     -18.311 -29.445  30.013  1.00  0.73           N  
ATOM    506  CA  THR A  67     -17.433 -28.345  30.396  1.00  0.77           C  
ATOM    507  C   THR A  67     -15.988 -28.646  30.007  1.00  0.73           C  
ATOM    508  CB  THR A  67     -17.513 -28.068  31.909  1.00  0.70           C  
ATOM    509  O   THR A  67     -15.517 -29.773  30.172  1.00  0.72           O  
ATOM    510  CG2 THR A  67     -18.842 -27.418  32.279  1.00  0.58           C  
ATOM    511  OG1 THR A  67     -17.383 -29.303  32.623  1.00  0.64           O  
ATOM    512  N   ALA A  68     -15.329 -27.675  29.472  1.00  0.63           N  
ATOM    513  CA  ALA A  68     -13.892 -27.762  29.230  1.00  0.70           C  
ATOM    514  C   ALA A  68     -13.117 -27.825  30.544  1.00  0.68           C  
ATOM    515  CB  ALA A  68     -13.420 -26.574  28.395  1.00  0.63           C  
ATOM    516  O   ALA A  68     -13.414 -27.083  31.483  1.00  0.69           O  
ATOM    517  N   ILE A  69     -12.084 -28.683  30.651  1.00  0.72           N  
ATOM    518  CA  ILE A  69     -11.222 -28.801  31.821  1.00  0.75           C  
ATOM    519  C   ILE A  69      -9.824 -28.287  31.486  1.00  0.68           C  
ATOM    520  CB  ILE A  69     -11.151 -30.260  32.326  1.00  0.69           C  
ATOM    521  O   ILE A  69      -9.303 -27.399  32.165  1.00  0.63           O  
ATOM    522  CG1 ILE A  69     -12.541 -30.747  32.750  1.00  0.67           C  
ATOM    523  CG2 ILE A  69     -10.151 -30.384  33.479  1.00  0.60           C  
ATOM    524  CD1 ILE A  69     -12.589 -32.217  33.143  1.00  0.67           C  
ATOM    525  N   SER A  70      -9.274 -28.953  30.395  1.00  0.78           N  
ATOM    526  CA  SER A  70      -7.968 -28.494  29.934  1.00  0.80           C  
ATOM    527  C   SER A  70      -7.844 -28.611  28.418  1.00  0.76           C  
ATOM    528  CB  SER A  70      -6.851 -29.293  30.607  1.00  0.75           C  
ATOM    529  O   SER A  70      -8.567 -29.386  27.789  1.00  0.74           O  
ATOM    530  OG  SER A  70      -6.892 -30.652  30.206  1.00  0.73           O  
ATOM    531  N   LEU A  71      -7.046 -27.728  27.793  1.00  0.74           N  
ATOM    532  CA  LEU A  71      -6.543 -27.804  26.426  1.00  0.74           C  
ATOM    533  C   LEU A  71      -5.018 -27.809  26.407  1.00  0.72           C  
ATOM    534  CB  LEU A  71      -7.072 -26.632  25.595  1.00  0.70           C  
ATOM    535  O   LEU A  71      -4.384 -26.861  26.876  1.00  0.69           O  
ATOM    536  CG  LEU A  71      -6.702 -26.632  24.110  1.00  0.69           C  
ATOM    537  CD1 LEU A  71      -7.309 -27.845  23.413  1.00  0.67           C  
ATOM    538  CD2 LEU A  71      -7.162 -25.340  23.444  1.00  0.69           C  
ATOM    539  N   ASP A  72      -4.420 -28.975  26.085  1.00  0.72           N  
ATOM    540  CA  ASP A  72      -2.974 -29.155  26.170  1.00  0.72           C  
ATOM    541  C   ASP A  72      -2.288 -28.703  24.883  1.00  0.68           C  
ATOM    542  CB  ASP A  72      -2.632 -30.617  26.464  1.00  0.69           C  
ATOM    543  O   ASP A  72      -2.955 -28.376  23.899  1.00  0.66           O  
ATOM    544  CG  ASP A  72      -2.855 -31.530  25.270  1.00  0.67           C  
ATOM    545  OD1 ASP A  72      -3.026 -31.025  24.140  1.00  0.68           O  
ATOM    546  OD2 ASP A  72      -2.863 -32.765  25.463  1.00  0.74           O  
ATOM    547  N   GLU A  73      -0.930 -28.492  24.757  1.00  0.63           N  
ATOM    548  CA  GLU A  73      -0.155 -27.948  23.645  1.00  0.64           C  
ATOM    549  C   GLU A  73      -0.332 -28.790  22.385  1.00  0.62           C  
ATOM    550  CB  GLU A  73       1.327 -27.859  24.015  1.00  0.59           C  
ATOM    551  O   GLU A  73      -0.020 -28.338  21.281  1.00  0.60           O  
ATOM    552  CG  GLU A  73       1.611 -26.957  25.207  1.00  0.55           C  
ATOM    553  CD  GLU A  73       3.093 -26.812  25.512  1.00  0.56           C  
ATOM    554  OE1 GLU A  73       3.918 -27.476  24.843  1.00  0.62           O  
ATOM    555  OE2 GLU A  73       3.433 -26.030  26.427  1.00  0.56           O  
ATOM    556  N   ARG A  74      -0.883 -30.002  22.524  1.00  0.63           N  
ATOM    557  CA  ARG A  74      -1.141 -30.885  21.391  1.00  0.63           C  
ATOM    558  C   ARG A  74      -2.595 -30.788  20.942  1.00  0.63           C  
ATOM    559  CB  ARG A  74      -0.799 -32.333  21.749  1.00  0.59           C  
ATOM    560  O   ARG A  74      -3.062 -31.610  20.151  1.00  0.62           O  
ATOM    561  CG  ARG A  74       0.674 -32.563  22.046  1.00  0.55           C  
ATOM    562  CD  ARG A  74       0.959 -34.016  22.398  1.00  0.57           C  
ATOM    563  NE  ARG A  74       2.229 -34.161  23.103  1.00  0.42           N  
ATOM    564  NH1 ARG A  74       2.021 -36.438  23.435  1.00  0.31           N  
ATOM    565  NH2 ARG A  74       3.872 -35.326  24.206  1.00  0.26           N  
ATOM    566  CZ  ARG A  74       2.705 -35.308  23.580  1.00  0.48           C  
ATOM    567  N   ALA A  75      -3.317 -29.788  21.375  1.00  0.71           N  
ATOM    568  CA  ALA A  75      -4.733 -29.552  21.106  1.00  0.73           C  
ATOM    569  C   ALA A  75      -5.592 -30.691  21.646  1.00  0.74           C  
ATOM    570  CB  ALA A  75      -4.968 -29.376  19.608  1.00  0.68           C  
ATOM    571  O   ALA A  75      -6.624 -31.031  21.061  1.00  0.73           O  
ATOM    572  N   VAL A  76      -5.292 -31.461  22.595  1.00  0.67           N  
ATOM    573  CA  VAL A  76      -6.231 -32.327  23.300  1.00  0.69           C  
ATOM    574  C   VAL A  76      -7.071 -31.499  24.270  1.00  0.70           C  
ATOM    575  CB  VAL A  76      -5.501 -33.458  24.058  1.00  0.65           C  
ATOM    576  O   VAL A  76      -6.550 -30.964  25.251  1.00  0.71           O  
ATOM    577  CG1 VAL A  76      -6.502 -34.354  24.786  1.00  0.62           C  
ATOM    578  CG2 VAL A  76      -4.645 -34.280  23.096  1.00  0.62           C  
ATOM    579  N   LEU A  77      -8.300 -31.366  23.912  1.00  0.73           N  
ATOM    580  CA  LEU A  77      -9.313 -30.831  24.814  1.00  0.75           C  
ATOM    581  C   LEU A  77      -9.808 -31.906  25.776  1.00  0.76           C  
ATOM    582  CB  LEU A  77     -10.491 -30.259  24.020  1.00  0.72           C  
ATOM    583  O   LEU A  77     -10.395 -32.903  25.351  1.00  0.75           O  
ATOM    584  CG  LEU A  77     -11.644 -29.680  24.841  1.00  0.70           C  
ATOM    585  CD1 LEU A  77     -11.206 -28.396  25.538  1.00  0.67           C  
ATOM    586  CD2 LEU A  77     -12.857 -29.424  23.952  1.00  0.70           C  
ATOM    587  N   THR A  78      -9.443 -31.826  27.004  1.00  0.73           N  
ATOM    588  CA  THR A  78     -10.097 -32.566  28.078  1.00  0.76           C  
ATOM    589  C   THR A  78     -11.358 -31.844  28.543  1.00  0.74           C  
ATOM    590  CB  THR A  78      -9.149 -32.770  29.274  1.00  0.72           C  
ATOM    591  O   THR A  78     -11.316 -30.656  28.868  1.00  0.75           O  
ATOM    592  CG2 THR A  78      -9.778 -33.677  30.326  1.00  0.66           C  
ATOM    593  OG1 THR A  78      -7.929 -33.365  28.813  1.00  0.72           O  
ATOM    594  N   HIS A  79     -12.449 -32.540  28.524  1.00  0.76           N  
ATOM    595  CA  HIS A  79     -13.716 -32.009  29.015  1.00  0.81           C  
ATOM    596  C   HIS A  79     -14.400 -32.997  29.954  1.00  0.79           C  
ATOM    597  CB  HIS A  79     -14.642 -31.666  27.847  1.00  0.75           C  
ATOM    598  O   HIS A  79     -13.931 -34.124  30.125  1.00  0.75           O  
ATOM    599  CG  HIS A  79     -14.918 -32.823  26.941  1.00  0.70           C  
ATOM    600  CD2 HIS A  79     -14.445 -33.118  25.707  1.00  0.67           C  
ATOM    601  ND1 HIS A  79     -15.782 -33.843  27.277  1.00  0.67           N  
ATOM    602  CE1 HIS A  79     -15.827 -34.718  26.286  1.00  0.65           C  
ATOM    603  NE2 HIS A  79     -15.024 -34.302  25.322  1.00  0.62           N  
ATOM    604  N   SER A  80     -15.542 -32.697  30.545  1.00  0.75           N  
ATOM    605  CA  SER A  80     -16.206 -33.427  31.620  1.00  0.77           C  
ATOM    606  C   SER A  80     -16.706 -34.786  31.140  1.00  0.72           C  
ATOM    607  CB  SER A  80     -17.375 -32.614  32.179  1.00  0.72           C  
ATOM    608  O   SER A  80     -16.971 -35.677  31.950  1.00  0.68           O  
ATOM    609  OG  SER A  80     -18.310 -32.311  31.159  1.00  0.68           O  
ATOM    610  N   ALA A  81     -16.791 -35.000  29.823  1.00  0.75           N  
ATOM    611  CA  ALA A  81     -17.314 -36.248  29.272  1.00  0.76           C  
ATOM    612  C   ALA A  81     -16.211 -37.051  28.589  1.00  0.70           C  
ATOM    613  CB  ALA A  81     -18.447 -35.962  28.290  1.00  0.71           C  
ATOM    614  O   ALA A  81     -16.461 -38.136  28.060  1.00  0.67           O  
ATOM    615  N   GLY A  82     -14.915 -36.657  28.737  1.00  0.71           N  
ATOM    616  CA  GLY A  82     -13.785 -37.363  28.155  1.00  0.73           C  
ATOM    617  C   GLY A  82     -12.725 -36.434  27.594  1.00  0.71           C  
ATOM    618  O   GLY A  82     -12.537 -35.324  28.096  1.00  0.68           O  
ATOM    619  N   SER A  83     -11.904 -36.776  26.702  1.00  0.69           N  
ATOM    620  CA  SER A  83     -10.962 -35.980  25.922  1.00  0.70           C  
ATOM    621  C   SER A  83     -11.157 -36.203  24.426  1.00  0.66           C  
ATOM    622  CB  SER A  83      -9.522 -36.318  26.312  1.00  0.64           C  
ATOM    623  O   SER A  83     -11.582 -37.280  24.003  1.00  0.63           O  
ATOM    624  OG  SER A  83      -9.345 -37.720  26.418  1.00  0.60           O  
ATOM    625  N   VAL A  84     -11.132 -35.153  23.865  1.00  0.72           N  
ATOM    626  CA  VAL A  84     -11.162 -35.173  22.406  1.00  0.72           C  
ATOM    627  C   VAL A  84      -9.915 -34.485  21.854  1.00  0.70           C  
ATOM    628  CB  VAL A  84     -12.434 -34.492  21.854  1.00  0.69           C  
ATOM    629  O   VAL A  84      -9.511 -33.430  22.348  1.00  0.68           O  
ATOM    630  CG1 VAL A  84     -12.438 -33.002  22.189  1.00  0.63           C  
ATOM    631  CG2 VAL A  84     -12.541 -34.704  20.345  1.00  0.63           C  
ATOM    632  N   ASP A  85      -9.149 -35.179  21.023  1.00  0.65           N  
ATOM    633  CA  ASP A  85      -8.069 -34.571  20.253  1.00  0.65           C  
ATOM    634  C   ASP A  85      -8.615 -33.588  19.221  1.00  0.65           C  
ATOM    635  CB  ASP A  85      -7.231 -35.649  19.561  1.00  0.61           C  
ATOM    636  O   ASP A  85      -9.294 -33.989  18.273  1.00  0.62           O  
ATOM    637  CG  ASP A  85      -5.948 -35.106  18.957  1.00  0.57           C  
ATOM    638  OD1 ASP A  85      -5.818 -33.871  18.809  1.00  0.61           O  
ATOM    639  OD2 ASP A  85      -5.060 -35.920  18.622  1.00  0.67           O  
ATOM    640  N   LEU A  86      -8.648 -32.343  19.617  1.00  0.65           N  
ATOM    641  CA  LEU A  86      -9.063 -31.291  18.695  1.00  0.63           C  
ATOM    642  C   LEU A  86      -8.029 -31.096  17.591  1.00  0.61           C  
ATOM    643  CB  LEU A  86      -9.280 -29.975  19.446  1.00  0.60           C  
ATOM    644  O   LEU A  86      -8.296 -30.416  16.598  1.00  0.57           O  
ATOM    645  CG  LEU A  86     -10.334 -29.991  20.554  1.00  0.57           C  
ATOM    646  CD1 LEU A  86     -10.425 -28.622  21.219  1.00  0.55           C  
ATOM    647  CD2 LEU A  86     -11.690 -30.412  19.996  1.00  0.58           C  
ATOM    648  N   GLY A  87      -6.735 -31.431  17.799  1.00  0.52           N  
ATOM    649  CA  GLY A  87      -5.707 -31.538  16.776  1.00  0.50           C  
ATOM    650  C   GLY A  87      -6.115 -32.420  15.610  1.00  0.51           C  
ATOM    651  O   GLY A  87      -5.832 -32.100  14.454  1.00  0.49           O  
ATOM    652  N   GLU A  88      -6.790 -33.612  15.800  1.00  0.40           N  
ATOM    653  CA  GLU A  88      -7.388 -34.436  14.754  1.00  0.38           C  
ATOM    654  C   GLU A  88      -8.698 -33.833  14.257  1.00  0.39           C  
ATOM    655  CB  GLU A  88      -7.623 -35.861  15.260  1.00  0.36           C  
ATOM    656  O   GLU A  88      -9.076 -34.022  13.099  1.00  0.37           O  
ATOM    657  CG  GLU A  88      -6.411 -36.771  15.125  1.00  0.34           C  
ATOM    658  CD  GLU A  88      -6.728 -38.236  15.380  1.00  0.39           C  
ATOM    659  OE1 GLU A  88      -7.855 -38.543  15.831  1.00  0.45           O  
ATOM    660  OE2 GLU A  88      -5.842 -39.083  15.127  1.00  0.39           O  
ATOM    661  N   LEU A  89      -9.400 -32.989  14.976  1.00  0.37           N  
ATOM    662  CA  LEU A  89     -10.657 -32.339  14.622  1.00  0.36           C  
ATOM    663  C   LEU A  89     -10.461 -30.836  14.448  1.00  0.37           C  
ATOM    664  CB  LEU A  89     -11.719 -32.607  15.691  1.00  0.34           C  
ATOM    665  O   LEU A  89     -11.416 -30.110  14.165  1.00  0.35           O  
ATOM    666  CG  LEU A  89     -12.397 -33.977  15.644  1.00  0.32           C  
ATOM    667  CD1 LEU A  89     -13.022 -34.305  16.996  1.00  0.28           C  
ATOM    668  CD2 LEU A  89     -13.449 -34.016  14.540  1.00  0.30           C  
ATOM    669  N   ALA A  90      -9.257 -30.326  14.903  1.00  0.34           N  
ATOM    670  CA  ALA A  90      -8.884 -29.014  14.379  1.00  0.33           C  
ATOM    671  C   ALA A  90      -9.254 -28.887  12.905  1.00  0.34           C  
ATOM    672  CB  ALA A  90      -7.389 -28.770  14.572  1.00  0.32           C  
ATOM    673  O   ALA A  90      -8.863 -29.722  12.086  1.00  0.33           O  
ATOM    674  N   VAL A  91     -10.557 -29.272  12.419  1.00  0.32           N  
ATOM    675  CA  VAL A  91     -10.605 -28.771  11.049  1.00  0.32           C  
ATOM    676  C   VAL A  91      -9.359 -27.937  10.759  1.00  0.32           C  
ATOM    677  CB  VAL A  91     -11.878 -27.932  10.797  1.00  0.30           C  
ATOM    678  O   VAL A  91      -9.143 -26.895  11.381  1.00  0.30           O  
ATOM    679  CG1 VAL A  91     -12.112 -27.745   9.299  1.00  0.29           C  
ATOM    680  CG2 VAL A  91     -13.090 -28.591  11.452  1.00  0.30           C  
ATOM    681  N   SER A  92      -8.066 -28.420  11.300  1.00  0.31           N  
ATOM    682  CA  SER A  92      -6.810 -27.905  10.765  1.00  0.30           C  
ATOM    683  C   SER A  92      -6.995 -27.347   9.358  1.00  0.31           C  
ATOM    684  CB  SER A  92      -5.744 -29.001  10.752  1.00  0.29           C  
ATOM    685  O   SER A  92      -7.527 -28.029   8.479  1.00  0.30           O  
ATOM    686  OG  SER A  92      -5.952 -29.892   9.669  1.00  0.29           O  
ATOM    687  N   ARG A  93      -7.949 -26.470   8.999  1.00  0.33           N  
ATOM    688  CA  ARG A  93      -7.429 -26.006   7.717  1.00  0.32           C  
ATOM    689  C   ARG A  93      -5.908 -25.900   7.750  1.00  0.33           C  
ATOM    690  CB  ARG A  93      -8.041 -24.653   7.347  1.00  0.30           C  
ATOM    691  O   ARG A  93      -5.356 -24.800   7.695  1.00  0.31           O  
ATOM    692  CG  ARG A  93      -9.101 -24.733   6.260  1.00  0.28           C  
ATOM    693  CD  ARG A  93      -9.631 -23.356   5.887  1.00  0.34           C  
ATOM    694  NE  ARG A  93     -10.574 -23.425   4.775  1.00  0.29           N  
ATOM    695  NH1 ARG A  93     -11.080 -21.171   4.793  1.00  0.25           N  
ATOM    696  NH2 ARG A  93     -12.075 -22.561   3.266  1.00  0.22           N  
ATOM    697  CZ  ARG A  93     -11.241 -22.385   4.280  1.00  0.27           C  
ATOM    698  N   GLU A  94      -5.124 -26.549   8.702  1.00  0.31           N  
ATOM    699  CA  GLU A  94      -3.735 -26.896   8.417  1.00  0.31           C  
ATOM    700  C   GLU A  94      -3.645 -27.981   7.348  1.00  0.31           C  
ATOM    701  CB  GLU A  94      -3.022 -27.353   9.693  1.00  0.28           C  
ATOM    702  O   GLU A  94      -3.817 -29.166   7.643  1.00  0.29           O  
ATOM    703  CG  GLU A  94      -2.684 -26.219  10.649  1.00  0.26           C  
ATOM    704  CD  GLU A  94      -2.007 -26.692  11.926  1.00  0.32           C  
ATOM    705  OE1 GLU A  94      -1.925 -27.921  12.149  1.00  0.34           O  
ATOM    706  OE2 GLU A  94      -1.557 -25.826  12.709  1.00  0.31           O  
ATOM    707  N   GLU A  95      -4.350 -28.099   6.360  1.00  0.31           N  
ATOM    708  CA  GLU A  95      -3.855 -28.689   5.120  1.00  0.33           C  
ATOM    709  C   GLU A  95      -2.663 -27.907   4.575  1.00  0.32           C  
ATOM    710  CB  GLU A  95      -4.968 -28.750   4.071  1.00  0.29           C  
ATOM    711  O   GLU A  95      -2.837 -26.903   3.882  1.00  0.30           O  
ATOM    712  CG  GLU A  95      -5.822 -30.007   4.154  1.00  0.27           C  
ATOM    713  CD  GLU A  95      -6.866 -30.096   3.052  1.00  0.33           C  
ATOM    714  OE1 GLU A  95      -7.020 -29.121   2.282  1.00  0.36           O  
ATOM    715  OE2 GLU A  95      -7.535 -31.150   2.958  1.00  0.33           O  
ATOM    716  N   TYR A  96      -1.712 -27.135   5.273  1.00  0.30           N  
ATOM    717  CA  TYR A  96      -0.386 -26.571   5.047  1.00  0.33           C  
ATOM    718  C   TYR A  96       0.702 -27.582   5.390  1.00  0.31           C  
ATOM    719  CB  TYR A  96      -0.194 -25.297   5.875  1.00  0.28           C  
ATOM    720  O   TYR A  96       0.675 -28.192   6.462  1.00  0.29           O  
ATOM    721  CG  TYR A  96      -0.935 -24.101   5.329  1.00  0.28           C  
ATOM    722  CD1 TYR A  96      -0.377 -23.310   4.327  1.00  0.26           C  
ATOM    723  CD2 TYR A  96      -2.193 -23.759   5.813  1.00  0.28           C  
ATOM    724  CE1 TYR A  96      -1.054 -22.205   3.822  1.00  0.27           C  
ATOM    725  CE2 TYR A  96      -2.880 -22.656   5.315  1.00  0.29           C  
ATOM    726  OH  TYR A  96      -2.979 -20.795   3.825  1.00  0.16           O  
ATOM    727  CZ  TYR A  96      -2.303 -21.887   4.321  1.00  0.26           C  
ATOM    728  N   VAL A  97       1.248 -28.400   4.463  1.00  0.35           N  
ATOM    729  CA  VAL A  97       2.573 -28.910   4.127  1.00  0.37           C  
ATOM    730  C   VAL A  97       3.509 -28.742   5.321  1.00  0.35           C  
ATOM    731  CB  VAL A  97       3.158 -28.197   2.887  1.00  0.33           C  
ATOM    732  O   VAL A  97       3.737 -27.623   5.788  1.00  0.34           O  
ATOM    733  CG1 VAL A  97       4.461 -28.861   2.447  1.00  0.31           C  
ATOM    734  CG2 VAL A  97       2.143 -28.195   1.745  1.00  0.30           C  
ATOM    735  N   THR A  98       3.349 -29.380   6.563  1.00  0.37           N  
ATOM    736  CA  THR A  98       4.504 -29.607   7.425  1.00  0.39           C  
ATOM    737  C   THR A  98       5.800 -29.534   6.623  1.00  0.38           C  
ATOM    738  CB  THR A  98       4.412 -30.971   8.134  1.00  0.36           C  
ATOM    739  O   THR A  98       5.823 -29.872   5.437  1.00  0.37           O  
ATOM    740  CG2 THR A  98       3.575 -30.874   9.406  1.00  0.32           C  
ATOM    741  OG1 THR A  98       3.810 -31.924   7.250  1.00  0.30           O  
ATOM    742  N   LEU A  99       6.677 -28.404   6.737  1.00  0.43           N  
ATOM    743  CA  LEU A  99       8.059 -28.427   6.271  1.00  0.43           C  
ATOM    744  C   LEU A  99       8.409 -29.786   5.674  1.00  0.44           C  
ATOM    745  CB  LEU A  99       9.018 -28.098   7.418  1.00  0.39           C  
ATOM    746  O   LEU A  99       8.230 -30.819   6.323  1.00  0.42           O  
ATOM    747  CG  LEU A  99       9.062 -26.637   7.867  1.00  0.36           C  
ATOM    748  CD1 LEU A  99       9.810 -26.511   9.191  1.00  0.29           C  
ATOM    749  CD2 LEU A  99       9.711 -25.767   6.796  1.00  0.32           C  
ATOM    750  N   PRO A 100       8.232 -29.929   4.374  1.00  0.52           N  
ATOM    751  CA  PRO A 100       8.694 -31.171   3.749  1.00  0.53           C  
ATOM    752  C   PRO A 100       9.802 -31.855   4.547  1.00  0.55           C  
ATOM    753  CB  PRO A 100       9.210 -30.708   2.384  1.00  0.47           C  
ATOM    754  O   PRO A 100      10.768 -31.204   4.953  1.00  0.53           O  
ATOM    755  CG  PRO A 100       9.371 -29.228   2.518  1.00  0.44           C  
ATOM    756  CD  PRO A 100       8.641 -28.779   3.751  1.00  0.48           C  
ATOM    757  N   GLY A 101       9.572 -32.856   5.384  1.00  0.61           N  
ATOM    758  CA  GLY A 101      10.656 -33.790   5.645  1.00  0.61           C  
ATOM    759  C   GLY A 101      11.447 -34.150   4.402  1.00  0.62           C  
ATOM    760  O   GLY A 101      11.130 -33.688   3.303  1.00  0.59           O  
ATOM    761  N   SER A 102      12.629 -34.573   4.524  1.00  0.65           N  
ATOM    762  CA  SER A 102      13.543 -35.035   3.485  1.00  0.68           C  
ATOM    763  C   SER A 102      13.628 -36.557   3.460  1.00  0.70           C  
ATOM    764  CB  SER A 102      14.937 -34.442   3.695  1.00  0.62           C  
ATOM    765  O   SER A 102      13.687 -37.198   4.511  1.00  0.70           O  
ATOM    766  OG  SER A 102      15.853 -34.960   2.745  1.00  0.63           O  
ATOM    767  N   PHE A 103      13.471 -37.034   2.366  1.00  0.72           N  
ATOM    768  CA  PHE A 103      13.796 -38.439   2.150  1.00  0.77           C  
ATOM    769  C   PHE A 103      15.142 -38.786   2.775  1.00  0.76           C  
ATOM    770  CB  PHE A 103      13.812 -38.764   0.653  1.00  0.72           C  
ATOM    771  O   PHE A 103      15.352 -39.915   3.224  1.00  0.76           O  
ATOM    772  CG  PHE A 103      12.444 -38.980   0.064  1.00  0.72           C  
ATOM    773  CD1 PHE A 103      11.953 -40.264  -0.138  1.00  0.70           C  
ATOM    774  CD2 PHE A 103      11.649 -37.897  -0.289  1.00  0.75           C  
ATOM    775  CE1 PHE A 103      10.687 -40.466  -0.683  1.00  0.81           C  
ATOM    776  CE2 PHE A 103      10.383 -38.091  -0.834  1.00  0.79           C  
ATOM    777  CZ  PHE A 103       9.905 -39.376  -1.031  1.00  0.80           C  
ATOM    778  N   ASN A 104      16.082 -37.722   3.083  1.00  0.70           N  
ATOM    779  CA  ASN A 104      17.436 -37.943   3.582  1.00  0.73           C  
ATOM    780  C   ASN A 104      17.428 -38.423   5.030  1.00  0.71           C  
ATOM    781  CB  ASN A 104      18.272 -36.668   3.449  1.00  0.67           C  
ATOM    782  O   ASN A 104      18.300 -39.193   5.438  1.00  0.70           O  
ATOM    783  CG  ASN A 104      18.623 -36.348   2.010  1.00  0.62           C  
ATOM    784  ND2 ASN A 104      19.025 -35.107   1.760  1.00  0.67           N  
ATOM    785  OD1 ASN A 104      18.534 -37.208   1.130  1.00  0.66           O  
ATOM    786  N   PHE A 105      16.363 -38.024   5.808  1.00  0.69           N  
ATOM    787  CA  PHE A 105      16.382 -38.301   7.239  1.00  0.73           C  
ATOM    788  C   PHE A 105      15.418 -39.429   7.586  1.00  0.67           C  
ATOM    789  CB  PHE A 105      16.025 -37.042   8.036  1.00  0.64           C  
ATOM    790  O   PHE A 105      15.349 -39.862   8.738  1.00  0.66           O  
ATOM    791  CG  PHE A 105      16.973 -35.894   7.814  1.00  0.59           C  
ATOM    792  CD1 PHE A 105      18.311 -36.000   8.174  1.00  0.56           C  
ATOM    793  CD2 PHE A 105      16.526 -34.708   7.246  1.00  0.60           C  
ATOM    794  CE1 PHE A 105      19.191 -34.940   7.970  1.00  0.59           C  
ATOM    795  CE2 PHE A 105      17.399 -33.644   7.040  1.00  0.58           C  
ATOM    796  CZ  PHE A 105      18.731 -33.762   7.403  1.00  0.58           C  
ATOM    797  N   GLY A 106      14.732 -40.051   6.536  1.00  0.68           N  
ATOM    798  CA  GLY A 106      13.629 -40.939   6.871  1.00  0.68           C  
ATOM    799  C   GLY A 106      12.487 -40.232   7.575  1.00  0.66           C  
ATOM    800  O   GLY A 106      12.681 -39.172   8.175  1.00  0.63           O  
ATOM    801  N   HIS A 107      11.310 -40.786   7.345  1.00  0.76           N  
ATOM    802  CA  HIS A 107      10.078 -40.204   7.864  1.00  0.78           C  
ATOM    803  C   HIS A 107       8.935 -41.213   7.830  1.00  0.76           C  
ATOM    804  CB  HIS A 107       9.699 -38.954   7.068  1.00  0.73           C  
ATOM    805  O   HIS A 107       8.895 -42.083   6.958  1.00  0.74           O  
ATOM    806  CG  HIS A 107       8.685 -38.092   7.751  1.00  0.68           C  
ATOM    807  CD2 HIS A 107       7.369 -37.899   7.501  1.00  0.67           C  
ATOM    808  ND1 HIS A 107       8.993 -37.298   8.835  1.00  0.68           N  
ATOM    809  CE1 HIS A 107       7.906 -36.653   9.223  1.00  0.66           C  
ATOM    810  NE2 HIS A 107       6.907 -36.999   8.430  1.00  0.64           N  
ATOM    811  N   THR A 108       8.061 -41.217   8.852  1.00  0.72           N  
ATOM    812  CA  THR A 108       6.779 -41.910   8.802  1.00  0.73           C  
ATOM    813  C   THR A 108       5.652 -40.938   8.465  1.00  0.71           C  
ATOM    814  CB  THR A 108       6.471 -42.613  10.137  1.00  0.68           C  
ATOM    815  O   THR A 108       5.356 -40.028   9.243  1.00  0.69           O  
ATOM    816  CG2 THR A 108       5.149 -43.371  10.068  1.00  0.64           C  
ATOM    817  OG1 THR A 108       7.524 -43.538  10.437  1.00  0.70           O  
ATOM    818  N   ILE A 109       5.091 -41.090   7.307  1.00  0.75           N  
ATOM    819  CA  ILE A 109       3.926 -40.320   6.884  1.00  0.76           C  
ATOM    820  C   ILE A 109       2.666 -40.896   7.526  1.00  0.75           C  
ATOM    821  CB  ILE A 109       3.786 -40.307   5.345  1.00  0.72           C  
ATOM    822  O   ILE A 109       2.305 -42.049   7.276  1.00  0.73           O  
ATOM    823  CG1 ILE A 109       5.066 -39.767   4.697  1.00  0.67           C  
ATOM    824  CG2 ILE A 109       2.567 -39.482   4.921  1.00  0.67           C  
ATOM    825  CD1 ILE A 109       4.964 -39.577   3.190  1.00  0.66           C  
ATOM    826  N   ASN A 110       2.050 -40.190   8.402  1.00  0.71           N  
ATOM    827  CA  ASN A 110       0.857 -40.619   9.124  1.00  0.70           C  
ATOM    828  C   ASN A 110      -0.407 -39.997   8.538  1.00  0.69           C  
ATOM    829  CB  ASN A 110       0.978 -40.276  10.611  1.00  0.67           C  
ATOM    830  O   ASN A 110      -1.514 -40.475   8.793  1.00  0.67           O  
ATOM    831  CG  ASN A 110       2.071 -41.064  11.305  1.00  0.64           C  
ATOM    832  ND2 ASN A 110       3.011 -40.358  11.922  1.00  0.66           N  
ATOM    833  OD1 ASN A 110       2.071 -42.298  11.286  1.00  0.66           O  
ATOM    834  N   VAL A 111      -0.165 -38.917   7.660  1.00  0.67           N  
ATOM    835  CA  VAL A 111      -1.263 -38.159   7.068  1.00  0.68           C  
ATOM    836  C   VAL A 111      -0.960 -37.873   5.599  1.00  0.66           C  
ATOM    837  CB  VAL A 111      -1.514 -36.837   7.827  1.00  0.64           C  
ATOM    838  O   VAL A 111       0.200 -37.686   5.222  1.00  0.65           O  
ATOM    839  CG1 VAL A 111      -2.388 -37.079   9.057  1.00  0.57           C  
ATOM    840  CG2 VAL A 111      -0.189 -36.192   8.228  1.00  0.58           C  
ATOM    841  N   LYS A 112      -1.826 -38.023   4.539  1.00  0.63           N  
ATOM    842  CA  LYS A 112      -1.688 -37.995   3.085  1.00  0.62           C  
ATOM    843  C   LYS A 112      -1.173 -36.640   2.608  1.00  0.62           C  
ATOM    844  CB  LYS A 112      -3.023 -38.315   2.412  1.00  0.59           C  
ATOM    845  O   LYS A 112      -0.714 -36.510   1.471  1.00  0.60           O  
ATOM    846  CG  LYS A 112      -3.344 -39.801   2.348  1.00  0.57           C  
ATOM    847  CD  LYS A 112      -4.133 -40.149   1.093  1.00  0.56           C  
ATOM    848  CE  LYS A 112      -4.399 -41.645   0.995  1.00  0.55           C  
ATOM    849  NZ  LYS A 112      -5.083 -42.004  -0.284  1.00  0.49           N  
ATOM    850  N   ASN A 113      -1.097 -35.693   3.463  1.00  0.57           N  
ATOM    851  CA  ASN A 113      -0.653 -34.356   3.083  1.00  0.58           C  
ATOM    852  C   ASN A 113       0.735 -34.047   3.637  1.00  0.57           C  
ATOM    853  CB  ASN A 113      -1.659 -33.303   3.553  1.00  0.55           C  
ATOM    854  O   ASN A 113       1.193 -32.905   3.574  1.00  0.56           O  
ATOM    855  CG  ASN A 113      -1.833 -33.292   5.059  1.00  0.54           C  
ATOM    856  ND2 ASN A 113      -2.293 -32.168   5.595  1.00  0.50           N  
ATOM    857  OD1 ASN A 113      -1.557 -34.287   5.735  1.00  0.52           O  
ATOM    858  N   GLU A 114       1.365 -34.914   4.342  1.00  0.68           N  
ATOM    859  CA  GLU A 114       2.785 -34.759   4.641  1.00  0.68           C  
ATOM    860  C   GLU A 114       3.624 -34.794   3.367  1.00  0.68           C  
ATOM    861  CB  GLU A 114       3.253 -35.848   5.610  1.00  0.65           C  
ATOM    862  O   GLU A 114       3.475 -35.700   2.544  1.00  0.66           O  
ATOM    863  CG  GLU A 114       2.971 -35.533   7.072  1.00  0.63           C  
ATOM    864  CD  GLU A 114       3.416 -36.635   8.020  1.00  0.62           C  
ATOM    865  OE1 GLU A 114       3.738 -37.749   7.547  1.00  0.64           O  
ATOM    866  OE2 GLU A 114       3.441 -36.384   9.245  1.00  0.60           O  
ATOM    867  N   LEU A 115       4.423 -33.718   3.153  1.00  0.73           N  
ATOM    868  CA  LEU A 115       5.324 -33.626   2.009  1.00  0.74           C  
ATOM    869  C   LEU A 115       6.742 -34.028   2.400  1.00  0.74           C  
ATOM    870  CB  LEU A 115       5.324 -32.205   1.439  1.00  0.71           C  
ATOM    871  O   LEU A 115       7.203 -33.705   3.498  1.00  0.72           O  
ATOM    872  CG  LEU A 115       3.976 -31.671   0.950  1.00  0.68           C  
ATOM    873  CD1 LEU A 115       4.121 -30.234   0.461  1.00  0.65           C  
ATOM    874  CD2 LEU A 115       3.416 -32.563  -0.153  1.00  0.66           C  
ATOM    875  N   LEU A 116       7.374 -34.690   1.632  1.00  0.75           N  
ATOM    876  CA  LEU A 116       8.811 -34.941   1.643  1.00  0.76           C  
ATOM    877  C   LEU A 116       9.485 -34.291   0.439  1.00  0.75           C  
ATOM    878  CB  LEU A 116       9.093 -36.446   1.650  1.00  0.73           C  
ATOM    879  O   LEU A 116       8.900 -34.226  -0.645  1.00  0.73           O  
ATOM    880  CG  LEU A 116       8.729 -37.198   2.931  1.00  0.70           C  
ATOM    881  CD1 LEU A 116       8.755 -38.703   2.687  1.00  0.66           C  
ATOM    882  CD2 LEU A 116       9.677 -36.817   4.063  1.00  0.68           C  
ATOM    883  N   VAL A 117      10.681 -33.758   0.609  1.00  0.74           N  
ATOM    884  CA  VAL A 117      11.494 -33.170  -0.450  1.00  0.76           C  
ATOM    885  C   VAL A 117      12.506 -34.196  -0.955  1.00  0.76           C  
ATOM    886  CB  VAL A 117      12.223 -31.897   0.035  1.00  0.73           C  
ATOM    887  O   VAL A 117      13.156 -34.879  -0.160  1.00  0.76           O  
ATOM    888  CG1 VAL A 117      13.062 -31.293  -1.090  1.00  0.67           C  
ATOM    889  CG2 VAL A 117      11.218 -30.875   0.563  1.00  0.67           C  
ATOM    890  N   HIS A 118      12.488 -34.272  -2.217  1.00  0.79           N  
ATOM    891  CA  HIS A 118      13.519 -34.915  -3.023  1.00  0.80           C  
ATOM    892  C   HIS A 118      13.861 -34.079  -4.251  1.00  0.78           C  
ATOM    893  CB  HIS A 118      13.071 -36.314  -3.449  1.00  0.77           C  
ATOM    894  O   HIS A 118      12.970 -33.683  -5.006  1.00  0.76           O  
ATOM    895  CG  HIS A 118      14.103 -37.063  -4.231  1.00  0.74           C  
ATOM    896  CD2 HIS A 118      14.120 -37.465  -5.524  1.00  0.72           C  
ATOM    897  ND1 HIS A 118      15.293 -37.487  -3.679  1.00  0.72           N  
ATOM    898  CE1 HIS A 118      15.999 -38.118  -4.602  1.00  0.74           C  
ATOM    899  NE2 HIS A 118      15.310 -38.119  -5.730  1.00  0.73           N  
ATOM    900  N   ASP A 119      15.136 -33.647  -4.479  1.00  0.74           N  
ATOM    901  CA  ASP A 119      15.693 -32.875  -5.586  1.00  0.73           C  
ATOM    902  C   ASP A 119      14.903 -31.587  -5.809  1.00  0.71           C  
ATOM    903  CB  ASP A 119      15.709 -33.711  -6.868  1.00  0.70           C  
ATOM    904  O   ASP A 119      14.477 -31.301  -6.930  1.00  0.68           O  
ATOM    905  CG  ASP A 119      16.719 -34.844  -6.824  1.00  0.68           C  
ATOM    906  OD1 ASP A 119      17.638 -34.810  -5.977  1.00  0.68           O  
ATOM    907  OD2 ASP A 119      16.597 -35.778  -7.646  1.00  0.75           O  
ATOM    908  N   ASP A 120      14.594 -30.795  -4.748  1.00  0.65           N  
ATOM    909  CA  ASP A 120      13.895 -29.516  -4.657  1.00  0.64           C  
ATOM    910  C   ASP A 120      12.434 -29.658  -5.078  1.00  0.64           C  
ATOM    911  CB  ASP A 120      14.592 -28.462  -5.520  1.00  0.61           C  
ATOM    912  O   ASP A 120      11.714 -28.663  -5.183  1.00  0.62           O  
ATOM    913  CG  ASP A 120      15.915 -27.998  -4.937  1.00  0.58           C  
ATOM    914  OD1 ASP A 120      16.063 -27.983  -3.696  1.00  0.60           O  
ATOM    915  OD2 ASP A 120      16.817 -27.642  -5.726  1.00  0.65           O  
ATOM    916  N   GLU A 121      11.934 -30.916  -5.256  1.00  0.70           N  
ATOM    917  CA  GLU A 121      10.537 -31.227  -5.544  1.00  0.71           C  
ATOM    918  C   GLU A 121       9.842 -31.823  -4.323  1.00  0.70           C  
ATOM    919  CB  GLU A 121      10.433 -32.188  -6.730  1.00  0.68           C  
ATOM    920  O   GLU A 121      10.423 -32.644  -3.611  1.00  0.69           O  
ATOM    921  CG  GLU A 121      10.656 -31.524  -8.081  1.00  0.64           C  
ATOM    922  CD  GLU A 121      10.226 -32.391  -9.254  1.00  0.63           C  
ATOM    923  OE1 GLU A 121      10.021 -33.611  -9.064  1.00  0.62           O  
ATOM    924  OE2 GLU A 121      10.095 -31.845 -10.373  1.00  0.58           O  
ATOM    925  N   LYS A 122       8.671 -31.321  -3.964  1.00  0.73           N  
ATOM    926  CA  LYS A 122       7.851 -31.817  -2.863  1.00  0.73           C  
ATOM    927  C   LYS A 122       6.961 -32.971  -3.317  1.00  0.73           C  
ATOM    928  CB  LYS A 122       6.994 -30.692  -2.282  1.00  0.71           C  
ATOM    929  O   LYS A 122       6.347 -32.906  -4.384  1.00  0.72           O  
ATOM    930  CG  LYS A 122       7.799 -29.552  -1.673  1.00  0.68           C  
ATOM    931  CD  LYS A 122       6.894 -28.430  -1.181  1.00  0.67           C  
ATOM    932  CE  LYS A 122       7.700 -27.230  -0.702  1.00  0.63           C  
ATOM    933  NZ  LYS A 122       6.817 -26.101  -0.284  1.00  0.56           N  
ATOM    934  N   TYR A 123       6.877 -34.078  -2.582  1.00  0.77           N  
ATOM    935  CA  TYR A 123       6.067 -35.266  -2.827  1.00  0.78           C  
ATOM    936  C   TYR A 123       5.118 -35.528  -1.664  1.00  0.77           C  
ATOM    937  CB  TYR A 123       6.961 -36.488  -3.057  1.00  0.76           C  
ATOM    938  O   TYR A 123       5.473 -35.310  -0.503  1.00  0.76           O  
ATOM    939  CG  TYR A 123       7.789 -36.406  -4.316  1.00  0.75           C  
ATOM    940  CD1 TYR A 123       7.355 -37.002  -5.498  1.00  0.73           C  
ATOM    941  CD2 TYR A 123       9.006 -35.734  -4.327  1.00  0.76           C  
ATOM    942  CE1 TYR A 123       8.116 -36.931  -6.661  1.00  0.78           C  
ATOM    943  CE2 TYR A 123       9.775 -35.656  -5.484  1.00  0.76           C  
ATOM    944  OH  TYR A 123      10.079 -36.183  -7.792  1.00  0.73           O  
ATOM    945  CZ  TYR A 123       9.322 -36.257  -6.644  1.00  0.78           C  
ATOM    946  N   ARG A 124       3.881 -35.890  -1.997  1.00  0.79           N  
ATOM    947  CA  ARG A 124       2.927 -36.442  -1.041  1.00  0.80           C  
ATOM    948  C   ARG A 124       2.667 -37.919  -1.318  1.00  0.81           C  
ATOM    949  CB  ARG A 124       1.611 -35.662  -1.082  1.00  0.77           C  
ATOM    950  O   ARG A 124       2.652 -38.347  -2.474  1.00  0.80           O  
ATOM    951  CG  ARG A 124       0.465 -36.348  -0.357  1.00  0.72           C  
ATOM    952  CD  ARG A 124      -0.817 -35.530  -0.426  1.00  0.70           C  
ATOM    953  NE  ARG A 124      -1.572 -35.813  -1.644  1.00  0.64           N  
ATOM    954  NH1 ARG A 124      -3.570 -34.971  -0.849  1.00  0.54           N  
ATOM    955  NH2 ARG A 124      -3.450 -35.841  -2.966  1.00  0.49           N  
ATOM    956  CZ  ARG A 124      -2.862 -35.541  -1.817  1.00  0.64           C  
ATOM    957  N   TRP A 125       2.444 -38.771  -0.392  1.00  0.76           N  
ATOM    958  CA  TRP A 125       2.076 -40.179  -0.493  1.00  0.79           C  
ATOM    959  C   TRP A 125       0.573 -40.336  -0.699  1.00  0.76           C  
ATOM    960  CB  TRP A 125       2.515 -40.941   0.761  1.00  0.72           C  
ATOM    961  O   TRP A 125      -0.224 -39.848   0.106  1.00  0.72           O  
ATOM    962  CG  TRP A 125       2.236 -42.414   0.707  1.00  0.67           C  
ATOM    963  CD1 TRP A 125       1.287 -43.099   1.412  1.00  0.62           C  
ATOM    964  CD2 TRP A 125       2.920 -43.383  -0.093  1.00  0.68           C  
ATOM    965  CE2 TRP A 125       2.331 -44.638   0.177  1.00  0.73           C  
ATOM    966  CE3 TRP A 125       3.974 -43.312  -1.014  1.00  0.75           C  
ATOM    967  NE1 TRP A 125       1.338 -44.437   1.098  1.00  0.75           N  
ATOM    968  CH2 TRP A 125       3.794 -45.717  -1.339  1.00  0.72           C  
ATOM    969  CZ2 TRP A 125       2.762 -45.814  -0.442  1.00  0.73           C  
ATOM    970  CZ3 TRP A 125       4.401 -44.484  -1.629  1.00  0.74           C  
ATOM    971  N   ASP A 126      -0.000 -40.846  -1.618  1.00  0.78           N  
ATOM    972  CA  ASP A 126      -1.407 -41.062  -1.942  1.00  0.79           C  
ATOM    973  C   ASP A 126      -1.834 -42.490  -1.609  1.00  0.78           C  
ATOM    974  CB  ASP A 126      -1.669 -40.765  -3.420  1.00  0.75           C  
ATOM    975  O   ASP A 126      -3.006 -42.843  -1.758  1.00  0.77           O  
ATOM    976  CG  ASP A 126      -3.147 -40.630  -3.744  1.00  0.69           C  
ATOM    977  OD1 ASP A 126      -3.888 -40.000  -2.960  1.00  0.66           O  
ATOM    978  OD2 ASP A 126      -3.574 -41.160  -4.793  1.00  0.72           O  
ATOM    979  N   GLY A 127      -0.945 -43.275  -1.200  1.00  0.76           N  
ATOM    980  CA  GLY A 127      -1.213 -44.653  -0.821  1.00  0.77           C  
ATOM    981  C   GLY A 127      -1.699 -44.795   0.609  1.00  0.77           C  
ATOM    982  O   GLY A 127      -2.203 -43.836   1.197  1.00  0.74           O  
ATOM    983  N   SER A 128      -1.807 -45.962   1.059  1.00  0.74           N  
ATOM    984  CA  SER A 128      -2.247 -46.292   2.411  1.00  0.78           C  
ATOM    985  C   SER A 128      -1.309 -45.701   3.458  1.00  0.76           C  
ATOM    986  CB  SER A 128      -2.336 -47.808   2.591  1.00  0.72           C  
ATOM    987  O   SER A 128      -0.087 -45.746   3.299  1.00  0.77           O  
ATOM    988  OG  SER A 128      -2.799 -48.430   1.404  1.00  0.66           O  
ATOM    989  N   LEU A 129      -1.766 -45.132   4.615  1.00  0.68           N  
ATOM    990  CA  LEU A 129      -1.074 -44.631   5.798  1.00  0.72           C  
ATOM    991  C   LEU A 129      -1.166 -45.632   6.945  1.00  0.69           C  
ATOM    992  CB  LEU A 129      -1.659 -43.285   6.232  1.00  0.64           C  
ATOM    993  O   LEU A 129      -2.145 -46.374   7.051  1.00  0.67           O  
ATOM    994  CG  LEU A 129      -1.484 -42.123   5.253  1.00  0.61           C  
ATOM    995  CD1 LEU A 129      -2.259 -40.901   5.736  1.00  0.58           C  
ATOM    996  CD2 LEU A 129      -0.007 -41.789   5.077  1.00  0.61           C  
ATOM    997  N   PRO A 130      -0.023 -45.706   7.694  1.00  0.75           N  
ATOM    998  CA  PRO A 130       1.170 -44.863   7.588  1.00  0.79           C  
ATOM    999  C   PRO A 130       2.129 -45.333   6.496  1.00  0.76           C  
ATOM   1000  CB  PRO A 130       1.814 -44.987   8.971  1.00  0.72           C  
ATOM   1001  O   PRO A 130       2.210 -46.531   6.215  1.00  0.73           O  
ATOM   1002  CG  PRO A 130       1.401 -46.336   9.464  1.00  0.68           C  
ATOM   1003  CD  PRO A 130       0.051 -46.661   8.892  1.00  0.69           C  
ATOM   1004  N   LYS A 131       2.883 -44.547   5.878  1.00  0.83           N  
ATOM   1005  CA  LYS A 131       3.988 -44.831   4.966  1.00  0.85           C  
ATOM   1006  C   LYS A 131       5.334 -44.569   5.636  1.00  0.84           C  
ATOM   1007  CB  LYS A 131       3.863 -43.993   3.694  1.00  0.82           C  
ATOM   1008  O   LYS A 131       5.635 -43.434   6.013  1.00  0.82           O  
ATOM   1009  CG  LYS A 131       5.019 -44.169   2.720  1.00  0.78           C  
ATOM   1010  CD  LYS A 131       5.067 -45.585   2.160  1.00  0.77           C  
ATOM   1011  CE  LYS A 131       6.185 -45.745   1.138  1.00  0.84           C  
ATOM   1012  NZ  LYS A 131       6.169 -47.099   0.508  1.00  0.78           N  
ATOM   1013  N   VAL A 132       6.034 -45.610   5.976  1.00  0.81           N  
ATOM   1014  CA  VAL A 132       7.403 -45.476   6.462  1.00  0.84           C  
ATOM   1015  C   VAL A 132       8.348 -45.244   5.285  1.00  0.81           C  
ATOM   1016  CB  VAL A 132       7.845 -46.722   7.262  1.00  0.79           C  
ATOM   1017  O   VAL A 132       8.376 -46.032   4.337  1.00  0.79           O  
ATOM   1018  CG1 VAL A 132       9.272 -46.551   7.782  1.00  0.74           C  
ATOM   1019  CG2 VAL A 132       6.880 -46.983   8.418  1.00  0.73           C  
ATOM   1020  N   VAL A 133       9.065 -44.178   5.283  1.00  0.83           N  
ATOM   1021  CA  VAL A 133      10.124 -43.807   4.351  1.00  0.85           C  
ATOM   1022  C   VAL A 133      11.486 -43.991   5.016  1.00  0.83           C  
ATOM   1023  CB  VAL A 133       9.964 -42.351   3.860  1.00  0.81           C  
ATOM   1024  O   VAL A 133      11.746 -43.425   6.081  1.00  0.81           O  
ATOM   1025  CG1 VAL A 133      11.060 -41.995   2.857  1.00  0.73           C  
ATOM   1026  CG2 VAL A 133       8.582 -42.146   3.241  1.00  0.72           C  
ATOM   1027  N   ALA A 134      12.336 -44.936   4.481  1.00  0.81           N  
ATOM   1028  CA  ALA A 134      13.689 -45.159   4.984  1.00  0.84           C  
ATOM   1029  C   ALA A 134      14.580 -43.949   4.718  1.00  0.82           C  
ATOM   1030  CB  ALA A 134      14.293 -46.410   4.349  1.00  0.79           C  
ATOM   1031  O   ALA A 134      14.441 -43.282   3.689  1.00  0.81           O  
ATOM   1032  N   ALA A 135      15.576 -43.656   5.586  1.00  0.73           N  
ATOM   1033  CA  ALA A 135      16.591 -42.629   5.358  1.00  0.78           C  
ATOM   1034  C   ALA A 135      17.404 -42.931   4.103  1.00  0.74           C  
ATOM   1035  CB  ALA A 135      17.512 -42.514   6.571  1.00  0.70           C  
ATOM   1036  O   ALA A 135      17.885 -44.052   3.921  1.00  0.72           O  
ATOM   1037  N   GLY A 136      17.539 -42.012   3.196  1.00  0.74           N  
ATOM   1038  CA  GLY A 136      18.254 -42.092   1.933  1.00  0.77           C  
ATOM   1039  C   GLY A 136      17.413 -42.659   0.805  1.00  0.73           C  
ATOM   1040  O   GLY A 136      17.903 -42.840  -0.311  1.00  0.73           O  
ATOM   1041  N   SER A 137      16.173 -42.970   1.031  1.00  0.84           N  
ATOM   1042  CA  SER A 137      15.316 -43.457  -0.045  1.00  0.84           C  
ATOM   1043  C   SER A 137      14.867 -42.318  -0.954  1.00  0.80           C  
ATOM   1044  CB  SER A 137      14.093 -44.176   0.527  1.00  0.80           C  
ATOM   1045  O   SER A 137      15.030 -41.144  -0.614  1.00  0.76           O  
ATOM   1046  OG  SER A 137      13.311 -43.291   1.310  1.00  0.74           O  
ATOM   1047  N   THR A 138      14.435 -42.591  -2.216  1.00  0.81           N  
ATOM   1048  CA  THR A 138      13.847 -41.704  -3.213  1.00  0.83           C  
ATOM   1049  C   THR A 138      12.368 -42.019  -3.412  1.00  0.81           C  
ATOM   1050  CB  THR A 138      14.584 -41.811  -4.560  1.00  0.79           C  
ATOM   1051  O   THR A 138      11.894 -43.083  -3.006  1.00  0.79           O  
ATOM   1052  CG2 THR A 138      16.087 -41.623  -4.382  1.00  0.70           C  
ATOM   1053  OG1 THR A 138      14.340 -43.103  -5.130  1.00  0.75           O  
ATOM   1054  N   PRO A 139      11.625 -41.074  -3.988  1.00  0.80           N  
ATOM   1055  CA  PRO A 139      10.241 -41.425  -4.317  1.00  0.83           C  
ATOM   1056  C   PRO A 139      10.135 -42.722  -5.115  1.00  0.82           C  
ATOM   1057  CB  PRO A 139       9.762 -40.232  -5.147  1.00  0.80           C  
ATOM   1058  O   PRO A 139       9.287 -43.567  -4.818  1.00  0.82           O  
ATOM   1059  CG  PRO A 139      10.644 -39.099  -4.731  1.00  0.78           C  
ATOM   1060  CD  PRO A 139      11.988 -39.653  -4.356  1.00  0.79           C  
ATOM   1061  N   ASP A 140      11.031 -42.987  -6.089  1.00  0.81           N  
ATOM   1062  CA  ASP A 140      11.017 -44.159  -6.958  1.00  0.84           C  
ATOM   1063  C   ASP A 140      11.213 -45.442  -6.154  1.00  0.83           C  
ATOM   1064  CB  ASP A 140      12.099 -44.042  -8.034  1.00  0.79           C  
ATOM   1065  O   ASP A 140      10.487 -46.420  -6.348  1.00  0.82           O  
ATOM   1066  CG  ASP A 140      11.789 -42.980  -9.074  1.00  0.71           C  
ATOM   1067  OD1 ASP A 140      10.597 -42.739  -9.363  1.00  0.71           O  
ATOM   1068  OD2 ASP A 140      12.745 -42.381  -9.612  1.00  0.79           O  
ATOM   1069  N   ASN A 141      12.114 -45.367  -5.181  1.00  0.78           N  
ATOM   1070  CA  ASN A 141      12.451 -46.593  -4.467  1.00  0.80           C  
ATOM   1071  C   ASN A 141      11.707 -46.689  -3.137  1.00  0.75           C  
ATOM   1072  CB  ASN A 141      13.961 -46.685  -4.238  1.00  0.73           C  
ATOM   1073  O   ASN A 141      11.868 -47.664  -2.400  1.00  0.73           O  
ATOM   1074  CG  ASN A 141      14.474 -45.618  -3.292  1.00  0.67           C  
ATOM   1075  ND2 ASN A 141      15.792 -45.466  -3.227  1.00  0.71           N  
ATOM   1076  OD1 ASN A 141      13.693 -44.935  -2.624  1.00  0.67           O  
ATOM   1077  N   SER A 142      10.752 -45.638  -2.856  1.00  0.83           N  
ATOM   1078  CA  SER A 142       9.970 -45.685  -1.625  1.00  0.85           C  
ATOM   1079  C   SER A 142       8.482 -45.844  -1.921  1.00  0.79           C  
ATOM   1080  CB  SER A 142      10.200 -44.422  -0.795  1.00  0.78           C  
ATOM   1081  O   SER A 142       7.645 -45.669  -1.033  1.00  0.73           O  
ATOM   1082  OG  SER A 142       9.563 -43.305  -1.390  1.00  0.65           O  
ATOM   1083  N   GLY A 143       8.160 -46.500  -3.176  1.00  0.80           N  
ATOM   1084  CA  GLY A 143       6.806 -46.890  -3.537  1.00  0.80           C  
ATOM   1085  C   GLY A 143       6.429 -46.497  -4.952  1.00  0.77           C  
ATOM   1086  O   GLY A 143       5.353 -46.856  -5.436  1.00  0.73           O  
ATOM   1087  N   GLY A 144       7.427 -45.822  -5.704  1.00  0.77           N  
ATOM   1088  CA  GLY A 144       7.198 -45.316  -7.048  1.00  0.79           C  
ATOM   1089  C   GLY A 144       6.448 -43.998  -7.069  1.00  0.74           C  
ATOM   1090  O   GLY A 144       5.986 -43.523  -6.029  1.00  0.72           O  
ATOM   1091  N   VAL A 145       6.318 -43.252  -8.147  1.00  0.74           N  
ATOM   1092  CA  VAL A 145       5.533 -42.059  -8.448  1.00  0.76           C  
ATOM   1093  C   VAL A 145       4.325 -42.438  -9.301  1.00  0.71           C  
ATOM   1094  CB  VAL A 145       6.382 -40.989  -9.171  1.00  0.69           C  
ATOM   1095  O   VAL A 145       4.459 -43.153 -10.297  1.00  0.68           O  
ATOM   1096  CG1 VAL A 145       5.572 -39.712  -9.387  1.00  0.61           C  
ATOM   1097  CG2 VAL A 145       7.653 -40.692  -8.379  1.00  0.60           C  
ATOM   1098  N   GLY A 146       3.169 -42.045  -8.806  1.00  0.75           N  
ATOM   1099  CA  GLY A 146       1.930 -42.311  -9.519  1.00  0.76           C  
ATOM   1100  C   GLY A 146       0.727 -42.425  -8.603  1.00  0.75           C  
ATOM   1101  O   GLY A 146       0.806 -42.085  -7.420  1.00  0.73           O  
ATOM   1102  N   THR A 147      -0.546 -42.655  -9.099  1.00  0.68           N  
ATOM   1103  CA  THR A 147      -1.770 -42.904  -8.344  1.00  0.71           C  
ATOM   1104  C   THR A 147      -1.580 -44.065  -7.373  1.00  0.71           C  
ATOM   1105  CB  THR A 147      -2.953 -43.204  -9.283  1.00  0.63           C  
ATOM   1106  O   THR A 147      -1.119 -45.140  -7.765  1.00  0.69           O  
ATOM   1107  CG2 THR A 147      -4.264 -43.284  -8.506  1.00  0.55           C  
ATOM   1108  OG1 THR A 147      -3.055 -42.163 -10.262  1.00  0.63           O  
ATOM   1109  N   GLY A 148      -1.921 -43.742  -6.081  1.00  0.68           N  
ATOM   1110  CA  GLY A 148      -1.733 -44.680  -4.986  1.00  0.71           C  
ATOM   1111  C   GLY A 148      -0.317 -44.685  -4.442  1.00  0.70           C  
ATOM   1112  O   GLY A 148       0.027 -45.517  -3.600  1.00  0.70           O  
ATOM   1113  N   ALA A 149       0.577 -43.859  -4.891  1.00  0.80           N  
ATOM   1114  CA  ALA A 149       1.970 -43.782  -4.459  1.00  0.82           C  
ATOM   1115  C   ALA A 149       2.406 -42.331  -4.271  1.00  0.79           C  
ATOM   1116  CB  ALA A 149       2.879 -44.481  -5.467  1.00  0.77           C  
ATOM   1117  O   ALA A 149       1.617 -41.491  -3.833  1.00  0.73           O  
ATOM   1118  N   TRP A 150       3.638 -41.975  -4.380  1.00  0.74           N  
ATOM   1119  CA  TRP A 150       4.128 -40.609  -4.231  1.00  0.76           C  
ATOM   1120  C   TRP A 150       3.588 -39.713  -5.341  1.00  0.69           C  
ATOM   1121  CB  TRP A 150       5.659 -40.582  -4.235  1.00  0.67           C  
ATOM   1122  O   TRP A 150       3.696 -40.045  -6.524  1.00  0.62           O  
ATOM   1123  CG  TRP A 150       6.283 -41.266  -3.056  1.00  0.61           C  
ATOM   1124  CD1 TRP A 150       6.905 -42.483  -3.043  1.00  0.57           C  
ATOM   1125  CD2 TRP A 150       6.340 -40.771  -1.714  1.00  0.63           C  
ATOM   1126  CE2 TRP A 150       7.013 -41.742  -0.940  1.00  0.70           C  
ATOM   1127  CE3 TRP A 150       5.888 -39.600  -1.092  1.00  0.75           C  
ATOM   1128  NE1 TRP A 150       7.347 -42.775  -1.773  1.00  0.75           N  
ATOM   1129  CH2 TRP A 150       6.792 -40.421   1.012  1.00  0.72           C  
ATOM   1130  CZ2 TRP A 150       7.245 -41.576   0.428  1.00  0.73           C  
ATOM   1131  CZ3 TRP A 150       6.120 -39.437   0.269  1.00  0.73           C  
ATOM   1132  N   ILE A 151       2.921 -38.708  -5.014  1.00  0.76           N  
ATOM   1133  CA  ILE A 151       2.481 -37.654  -5.922  1.00  0.76           C  
ATOM   1134  C   ILE A 151       3.340 -36.408  -5.722  1.00  0.75           C  
ATOM   1135  CB  ILE A 151       0.988 -37.315  -5.713  1.00  0.73           C  
ATOM   1136  O   ILE A 151       3.439 -35.887  -4.608  1.00  0.73           O  
ATOM   1137  CG1 ILE A 151       0.124 -38.566  -5.906  1.00  0.68           C  
ATOM   1138  CG2 ILE A 151       0.551 -36.196  -6.663  1.00  0.68           C  
ATOM   1139  CD1 ILE A 151      -1.373 -38.307  -5.801  1.00  0.67           C  
ATOM   1140  N   PRO A 152       4.096 -35.799  -6.579  1.00  0.71           N  
ATOM   1141  CA  PRO A 152       4.773 -34.505  -6.470  1.00  0.70           C  
ATOM   1142  C   PRO A 152       3.814 -33.363  -6.138  1.00  0.69           C  
ATOM   1143  CB  PRO A 152       5.392 -34.313  -7.857  1.00  0.67           C  
ATOM   1144  O   PRO A 152       2.737 -33.266  -6.731  1.00  0.67           O  
ATOM   1145  CG  PRO A 152       4.647 -35.260  -8.742  1.00  0.66           C  
ATOM   1146  CD  PRO A 152       3.923 -36.251  -7.877  1.00  0.65           C  
ATOM   1147  N   VAL A 153       3.944 -32.522  -4.953  1.00  0.61           N  
ATOM   1148  CA  VAL A 153       3.166 -31.399  -4.439  1.00  0.61           C  
ATOM   1149  C   VAL A 153       3.986 -30.115  -4.535  1.00  0.59           C  
ATOM   1150  CB  VAL A 153       2.720 -31.639  -2.980  1.00  0.58           C  
ATOM   1151  O   VAL A 153       4.785 -29.813  -3.645  1.00  0.56           O  
ATOM   1152  CG1 VAL A 153       1.292 -31.142  -2.763  1.00  0.55           C  
ATOM   1153  CG2 VAL A 153       2.832 -33.121  -2.625  1.00  0.56           C  
ATOM   1154  N   GLY A 154       4.674 -29.671  -5.416  1.00  0.48           N  
ATOM   1155  CA  GLY A 154       5.504 -28.499  -5.648  1.00  0.47           C  
ATOM   1156  C   GLY A 154       4.836 -27.459  -6.527  1.00  0.48           C  
ATOM   1157  O   GLY A 154       3.773 -27.712  -7.099  1.00  0.45           O  
ATOM   1158  N   ILE A 155       4.903 -26.081  -6.350  1.00  0.38           N  
ATOM   1159  CA  ILE A 155       4.482 -25.047  -7.290  1.00  0.39           C  
ATOM   1160  C   ILE A 155       4.548 -25.589  -8.716  1.00  0.38           C  
ATOM   1161  CB  ILE A 155       5.352 -23.777  -7.159  1.00  0.36           C  
ATOM   1162  O   ILE A 155       3.691 -25.276  -9.546  1.00  0.36           O  
ATOM   1163  CG1 ILE A 155       4.984 -23.007  -5.886  1.00  0.34           C  
ATOM   1164  CG2 ILE A 155       5.202 -22.890  -8.399  1.00  0.33           C  
ATOM   1165  CD1 ILE A 155       5.964 -21.897  -5.529  1.00  0.32           C  
ATOM   1166  N   ASN A 156       5.524 -26.404  -8.992  1.00  0.38           N  
ATOM   1167  CA  ASN A 156       5.503 -27.163 -10.237  1.00  0.38           C  
ATOM   1168  C   ASN A 156       4.395 -28.213 -10.236  1.00  0.38           C  
ATOM   1169  CB  ASN A 156       6.860 -27.825 -10.486  1.00  0.35           C  
ATOM   1170  O   ASN A 156       3.892 -28.592 -11.294  1.00  0.36           O  
ATOM   1171  CG  ASN A 156       7.927 -26.831 -10.903  1.00  0.34           C  
ATOM   1172  ND2 ASN A 156       9.188 -27.229 -10.782  1.00  0.35           N  
ATOM   1173  OD1 ASN A 156       7.620 -25.715 -11.329  1.00  0.37           O  
ATOM   1174  N   SER A 157       3.708 -28.512  -9.095  1.00  0.37           N  
ATOM   1175  CA  SER A 157       2.556 -29.407  -9.080  1.00  0.37           C  
ATOM   1176  C   SER A 157       1.254 -28.630  -8.919  1.00  0.37           C  
ATOM   1177  CB  SER A 157       2.689 -30.433  -7.953  1.00  0.35           C  
ATOM   1178  O   SER A 157       0.189 -29.103  -9.319  1.00  0.35           O  
ATOM   1179  OG  SER A 157       2.650 -29.798  -6.687  1.00  0.34           O  
ATOM   1180  N   LEU A 158       1.191 -27.446  -8.275  1.00  0.38           N  
ATOM   1181  CA  LEU A 158      -0.015 -26.660  -8.511  1.00  0.38           C  
ATOM   1182  C   LEU A 158      -0.096 -26.210  -9.966  1.00  0.38           C  
ATOM   1183  CB  LEU A 158      -0.050 -25.441  -7.585  1.00  0.36           C  
ATOM   1184  O   LEU A 158      -1.189 -26.096 -10.525  1.00  0.36           O  
ATOM   1185  CG  LEU A 158      -0.555 -25.685  -6.162  1.00  0.35           C  
ATOM   1186  CD1 LEU A 158      -0.094 -24.564  -5.237  1.00  0.33           C  
ATOM   1187  CD2 LEU A 158      -2.075 -25.806  -6.147  1.00  0.36           C  
ATOM   1188  N   SER A 159       0.959 -26.114 -10.581  1.00  0.37           N  
ATOM   1189  CA  SER A 159       1.021 -26.097 -12.039  1.00  0.37           C  
ATOM   1190  C   SER A 159       0.908 -27.505 -12.614  1.00  0.37           C  
ATOM   1191  CB  SER A 159       2.322 -25.446 -12.512  1.00  0.35           C  
ATOM   1192  O   SER A 159       0.539 -27.678 -13.777  1.00  0.35           O  
ATOM   1193  OG  SER A 159       3.446 -26.168 -12.039  1.00  0.34           O  
ATOM   1194  N   GLY A 160       0.966 -28.485 -11.784  1.00  0.35           N  
ATOM   1195  CA  GLY A 160       0.782 -29.859 -12.223  1.00  0.36           C  
ATOM   1196  C   GLY A 160      -0.604 -30.400 -11.926  1.00  0.35           C  
ATOM   1197  O   GLY A 160      -1.382 -29.768 -11.207  1.00  0.34           O  
ATOM   1198  N   ASP A 161      -1.354 -31.225 -12.821  1.00  0.39           N  
ATOM   1199  CA  ASP A 161      -2.622 -31.946 -12.880  1.00  0.39           C  
ATOM   1200  C   ASP A 161      -3.348 -31.891 -11.538  1.00  0.39           C  
ATOM   1201  CB  ASP A 161      -2.392 -33.401 -13.295  1.00  0.36           C  
ATOM   1202  O   ASP A 161      -4.579 -31.850 -11.494  1.00  0.37           O  
ATOM   1203  CG  ASP A 161      -2.047 -33.550 -14.767  1.00  0.34           C  
ATOM   1204  OD1 ASP A 161      -2.289 -32.606 -15.549  1.00  0.35           O  
ATOM   1205  OD2 ASP A 161      -1.531 -34.623 -15.148  1.00  0.36           O  
ATOM   1206  N   GLY A 162      -2.733 -31.753 -10.310  1.00  0.39           N  
ATOM   1207  CA  GLY A 162      -3.325 -31.893  -8.989  1.00  0.39           C  
ATOM   1208  C   GLY A 162      -3.757 -30.569  -8.387  1.00  0.39           C  
ATOM   1209  O   GLY A 162      -4.658 -30.529  -7.546  1.00  0.36           O  
ATOM   1210  N   GLY A 163      -3.063 -29.349  -8.630  1.00  0.39           N  
ATOM   1211  CA  GLY A 163      -3.505 -28.091  -8.048  1.00  0.39           C  
ATOM   1212  C   GLY A 163      -4.884 -27.668  -8.518  1.00  0.39           C  
ATOM   1213  O   GLY A 163      -5.753 -27.351  -7.704  1.00  0.36           O  
ATOM   1214  N   TRP A 164      -5.249 -28.012  -9.775  1.00  0.31           N  
ATOM   1215  CA  TRP A 164      -6.465 -27.677 -10.507  1.00  0.42           C  
ATOM   1216  C   TRP A 164      -7.641 -28.521 -10.025  1.00  0.32           C  
ATOM   1217  CB  TRP A 164      -6.260 -27.878 -12.011  1.00  0.32           C  
ATOM   1218  O   TRP A 164      -8.782 -28.054 -10.009  1.00  0.31           O  
ATOM   1219  CG  TRP A 164      -5.339 -26.875 -12.639  1.00  0.34           C  
ATOM   1220  CD1 TRP A 164      -4.017 -27.047 -12.942  1.00  0.33           C  
ATOM   1221  CD2 TRP A 164      -5.672 -25.542 -13.037  1.00  0.35           C  
ATOM   1222  CE2 TRP A 164      -4.501 -24.962 -13.575  1.00  0.35           C  
ATOM   1223  CE3 TRP A 164      -6.847 -24.781 -12.992  1.00  0.39           C  
ATOM   1224  NE1 TRP A 164      -3.507 -25.900 -13.505  1.00  0.35           N  
ATOM   1225  CH2 TRP A 164      -5.637 -22.931 -14.009  1.00  0.27           C  
ATOM   1226  CZ2 TRP A 164      -4.474 -23.654 -14.065  1.00  0.28           C  
ATOM   1227  CZ3 TRP A 164      -6.817 -23.479 -13.480  1.00  0.30           C  
ATOM   1228  N   SER A 165      -7.327 -29.778  -9.605  1.00  0.41           N  
ATOM   1229  CA  SER A 165      -8.297 -30.709  -9.037  1.00  0.42           C  
ATOM   1230  C   SER A 165      -8.899 -30.161  -7.747  1.00  0.41           C  
ATOM   1231  CB  SER A 165      -7.645 -32.066  -8.769  1.00  0.39           C  
ATOM   1232  O   SER A 165      -9.999 -30.553  -7.354  1.00  0.39           O  
ATOM   1233  OG  SER A 165      -6.584 -31.940  -7.839  1.00  0.36           O  
ATOM   1234  N   ARG A 166      -8.378 -28.998  -7.253  1.00  0.43           N  
ATOM   1235  CA  ARG A 166      -8.824 -28.684  -5.899  1.00  0.43           C  
ATOM   1236  C   ARG A 166      -9.545 -27.340  -5.858  1.00  0.42           C  
ATOM   1237  CB  ARG A 166      -7.638 -28.672  -4.932  1.00  0.40           C  
ATOM   1238  O   ARG A 166     -10.143 -26.982  -4.841  1.00  0.40           O  
ATOM   1239  CG  ARG A 166      -7.178 -30.056  -4.504  1.00  0.38           C  
ATOM   1240  CD  ARG A 166      -6.111 -29.986  -3.421  1.00  0.42           C  
ATOM   1241  NE  ARG A 166      -5.775 -31.311  -2.909  1.00  0.40           N  
ATOM   1242  NH1 ARG A 166      -4.340 -30.542  -1.270  1.00  0.32           N  
ATOM   1243  NH2 ARG A 166      -4.707 -32.791  -1.514  1.00  0.28           N  
ATOM   1244  CZ  ARG A 166      -4.941 -31.545  -1.899  1.00  0.38           C  
ATOM   1245  N   ILE A 167      -9.687 -26.501  -6.996  1.00  0.42           N  
ATOM   1246  CA  ILE A 167     -10.684 -25.446  -7.145  1.00  0.44           C  
ATOM   1247  C   ILE A 167     -11.973 -26.032  -7.718  1.00  0.43           C  
ATOM   1248  CB  ILE A 167     -10.167 -24.303  -8.046  1.00  0.40           C  
ATOM   1249  O   ILE A 167     -11.990 -26.522  -8.850  1.00  0.41           O  
ATOM   1250  CG1 ILE A 167      -8.881 -23.705  -7.465  1.00  0.37           C  
ATOM   1251  CG2 ILE A 167     -11.242 -23.226  -8.221  1.00  0.37           C  
ATOM   1252  CD1 ILE A 167      -8.240 -22.641  -8.346  1.00  0.37           C  
ATOM   1253  N   GLY A 168     -12.816 -26.784  -6.818  1.00  0.42           N  
ATOM   1254  CA  GLY A 168     -14.162 -27.245  -7.118  1.00  0.42           C  
ATOM   1255  C   GLY A 168     -14.944 -26.278  -7.988  1.00  0.42           C  
ATOM   1256  O   GLY A 168     -14.898 -25.065  -7.773  1.00  0.41           O  
ATOM   1257  N   SER A 169     -15.252 -26.534  -9.209  1.00  0.39           N  
ATOM   1258  CA  SER A 169     -16.439 -26.071  -9.921  1.00  0.40           C  
ATOM   1259  C   SER A 169     -17.709 -26.664  -9.323  1.00  0.40           C  
ATOM   1260  CB  SER A 169     -16.348 -26.432 -11.405  1.00  0.37           C  
ATOM   1261  O   SER A 169     -17.649 -27.622  -8.549  1.00  0.39           O  
ATOM   1262  OG  SER A 169     -16.463 -27.833 -11.590  1.00  0.37           O  
ATOM   1263  N   GLU A 170     -18.848 -25.893  -9.227  1.00  0.38           N  
ATOM   1264  CA  GLU A 170     -20.216 -26.203  -8.824  1.00  0.40           C  
ATOM   1265  C   GLU A 170     -20.554 -27.666  -9.096  1.00  0.39           C  
ATOM   1266  CB  GLU A 170     -21.210 -25.291  -9.548  1.00  0.35           C  
ATOM   1267  O   GLU A 170     -21.389 -28.255  -8.406  1.00  0.37           O  
ATOM   1268  CG  GLU A 170     -21.434 -23.954  -8.856  1.00  0.34           C  
ATOM   1269  CD  GLU A 170     -22.538 -23.126  -9.494  1.00  0.40           C  
ATOM   1270  OE1 GLU A 170     -23.007 -23.487 -10.597  1.00  0.48           O  
ATOM   1271  OE2 GLU A 170     -22.937 -22.108  -8.885  1.00  0.41           O  
ATOM   1272  N   PHE A 171     -19.751 -28.498  -9.741  1.00  0.33           N  
ATOM   1273  CA  PHE A 171     -20.120 -29.866 -10.083  1.00  0.36           C  
ATOM   1274  C   PHE A 171     -19.115 -30.858  -9.510  1.00  0.34           C  
ATOM   1275  CB  PHE A 171     -20.216 -30.034 -11.603  1.00  0.30           C  
ATOM   1276  O   PHE A 171     -19.075 -32.019  -9.924  1.00  0.32           O  
ATOM   1277  CG  PHE A 171     -21.323 -29.235 -12.234  1.00  0.31           C  
ATOM   1278  CD1 PHE A 171     -22.649 -29.629 -12.098  1.00  0.28           C  
ATOM   1279  CD2 PHE A 171     -21.039 -28.088 -12.963  1.00  0.30           C  
ATOM   1280  CE1 PHE A 171     -23.676 -28.890 -12.681  1.00  0.30           C  
ATOM   1281  CE2 PHE A 171     -22.060 -27.344 -13.549  1.00  0.35           C  
ATOM   1282  CZ  PHE A 171     -23.378 -27.748 -13.407  1.00  0.27           C  
ATOM   1283  N   GLY A 172     -18.384 -30.600  -8.437  1.00  0.44           N  
ATOM   1284  CA  GLY A 172     -17.478 -31.535  -7.790  1.00  0.45           C  
ATOM   1285  C   GLY A 172     -16.263 -31.870  -8.634  1.00  0.44           C  
ATOM   1286  O   GLY A 172     -15.396 -32.636  -8.208  1.00  0.42           O  
ATOM   1287  N   LYS A 173     -16.139 -31.370  -9.907  1.00  0.47           N  
ATOM   1288  CA  LYS A 173     -14.972 -31.420 -10.783  1.00  0.46           C  
ATOM   1289  C   LYS A 173     -14.051 -30.227 -10.541  1.00  0.47           C  
ATOM   1290  CB  LYS A 173     -15.402 -31.460 -12.250  1.00  0.43           C  
ATOM   1291  O   LYS A 173     -14.514 -29.141 -10.183  1.00  0.44           O  
ATOM   1292  CG  LYS A 173     -16.114 -32.744 -12.651  1.00  0.40           C  
ATOM   1293  CD  LYS A 173     -16.440 -32.761 -14.139  1.00  0.42           C  
ATOM   1294  CE  LYS A 173     -17.227 -34.005 -14.526  1.00  0.38           C  
ATOM   1295  NZ  LYS A 173     -17.574 -34.012 -15.978  1.00  0.37           N  
ATOM   1296  N   SER A 174     -12.758 -30.535 -10.424  1.00  0.49           N  
ATOM   1297  CA  SER A 174     -11.790 -29.446 -10.511  1.00  0.50           C  
ATOM   1298  C   SER A 174     -12.082 -28.541 -11.703  1.00  0.49           C  
ATOM   1299  CB  SER A 174     -10.368 -29.999 -10.616  1.00  0.47           C  
ATOM   1300  O   SER A 174     -12.763 -28.948 -12.646  1.00  0.48           O  
ATOM   1301  OG  SER A 174     -10.154 -30.599 -11.882  1.00  0.46           O  
ATOM   1302  N   LEU A 175     -12.084 -27.237 -11.539  1.00  0.52           N  
ATOM   1303  CA  LEU A 175     -12.166 -26.397 -12.730  1.00  0.53           C  
ATOM   1304  C   LEU A 175     -11.495 -27.075 -13.920  1.00  0.52           C  
ATOM   1305  CB  LEU A 175     -11.516 -25.036 -12.471  1.00  0.50           C  
ATOM   1306  O   LEU A 175     -12.020 -27.042 -15.035  1.00  0.52           O  
ATOM   1307  CG  LEU A 175     -11.705 -23.976 -13.557  1.00  0.49           C  
ATOM   1308  CD1 LEU A 175     -13.162 -23.528 -13.613  1.00  0.45           C  
ATOM   1309  CD2 LEU A 175     -10.783 -22.786 -13.311  1.00  0.46           C  
ATOM   1310  N   LYS A 176     -10.353 -27.732 -13.740  1.00  0.52           N  
ATOM   1311  CA  LYS A 176      -9.733 -28.463 -14.841  1.00  0.52           C  
ATOM   1312  C   LYS A 176     -10.637 -29.590 -15.331  1.00  0.52           C  
ATOM   1313  CB  LYS A 176      -8.377 -29.027 -14.414  1.00  0.50           C  
ATOM   1314  O   LYS A 176     -10.860 -29.735 -16.535  1.00  0.51           O  
ATOM   1315  CG  LYS A 176      -7.593 -29.676 -15.545  1.00  0.48           C  
ATOM   1316  CD  LYS A 176      -6.219 -30.141 -15.079  1.00  0.48           C  
ATOM   1317  CE  LYS A 176      -5.447 -30.822 -16.201  1.00  0.47           C  
ATOM   1318  NZ  LYS A 176      -4.096 -31.270 -15.751  1.00  0.45           N  
ATOM   1319  N   GLU A 177     -11.098 -30.550 -14.502  1.00  0.53           N  
ATOM   1320  CA  GLU A 177     -11.953 -31.645 -14.950  1.00  0.54           C  
ATOM   1321  C   GLU A 177     -13.225 -31.119 -15.608  1.00  0.53           C  
ATOM   1322  CB  GLU A 177     -12.308 -32.564 -13.779  1.00  0.51           C  
ATOM   1323  O   GLU A 177     -13.695 -31.680 -16.601  1.00  0.52           O  
ATOM   1324  CG  GLU A 177     -11.199 -33.536 -13.401  1.00  0.50           C  
ATOM   1325  CD  GLU A 177     -11.465 -34.273 -12.098  1.00  0.50           C  
ATOM   1326  OE1 GLU A 177     -12.172 -33.723 -11.224  1.00  0.53           O  
ATOM   1327  OE2 GLU A 177     -10.962 -35.409 -11.951  1.00  0.50           O  
ATOM   1328  N   HIS A 178     -13.726 -30.072 -15.024  1.00  0.53           N  
ATOM   1329  CA  HIS A 178     -14.875 -29.471 -15.692  1.00  0.54           C  
ATOM   1330  C   HIS A 178     -14.490 -28.920 -17.061  1.00  0.53           C  
ATOM   1331  CB  HIS A 178     -15.475 -28.359 -14.830  1.00  0.50           C  
ATOM   1332  O   HIS A 178     -15.139 -29.228 -18.064  1.00  0.51           O  
ATOM   1333  CG  HIS A 178     -16.769 -27.823 -15.356  1.00  0.48           C  
ATOM   1334  CD2 HIS A 178     -17.099 -26.596 -15.822  1.00  0.45           C  
ATOM   1335  ND1 HIS A 178     -17.911 -28.589 -15.441  1.00  0.48           N  
ATOM   1336  CE1 HIS A 178     -18.891 -27.853 -15.939  1.00  0.43           C  
ATOM   1337  NE2 HIS A 178     -18.425 -26.640 -16.178  1.00  0.40           N  
ATOM   1338  N   ILE A 179     -13.428 -28.140 -17.080  1.00  0.53           N  
ATOM   1339  CA  ILE A 179     -13.019 -27.570 -18.359  1.00  0.53           C  
ATOM   1340  C   ILE A 179     -12.602 -28.688 -19.312  1.00  0.53           C  
ATOM   1341  CB  ILE A 179     -11.866 -26.557 -18.185  1.00  0.51           C  
ATOM   1342  O   ILE A 179     -12.953 -28.668 -20.494  1.00  0.52           O  
ATOM   1343  CG1 ILE A 179     -12.367 -25.295 -17.472  1.00  0.46           C  
ATOM   1344  CG2 ILE A 179     -11.242 -26.210 -19.540  1.00  0.47           C  
ATOM   1345  CD1 ILE A 179     -11.260 -24.326 -17.080  1.00  0.46           C  
ATOM   1346  N   GLN A 180     -11.910 -29.716 -18.791  1.00  0.54           N  
ATOM   1347  CA  GLN A 180     -11.505 -30.843 -19.625  1.00  0.55           C  
ATOM   1348  C   GLN A 180     -12.704 -31.709 -19.999  1.00  0.55           C  
ATOM   1349  CB  GLN A 180     -10.449 -31.687 -18.912  1.00  0.52           C  
ATOM   1350  O   GLN A 180     -12.664 -32.439 -20.992  1.00  0.54           O  
ATOM   1351  CG  GLN A 180      -9.056 -31.071 -18.925  1.00  0.51           C  
ATOM   1352  CD  GLN A 180      -8.024 -31.937 -18.228  1.00  0.52           C  
ATOM   1353  NE2 GLN A 180      -6.761 -31.775 -18.607  1.00  0.45           N  
ATOM   1354  OE1 GLN A 180      -8.359 -32.745 -17.356  1.00  0.55           O  
ATOM   1355  N   SER A 181     -13.661 -31.660 -19.261  1.00  0.54           N  
ATOM   1356  CA  SER A 181     -14.834 -32.456 -19.607  1.00  0.55           C  
ATOM   1357  C   SER A 181     -15.692 -31.750 -20.652  1.00  0.54           C  
ATOM   1358  CB  SER A 181     -15.671 -32.748 -18.361  1.00  0.50           C  
ATOM   1359  O   SER A 181     -16.585 -32.360 -21.245  1.00  0.52           O  
ATOM   1360  OG  SER A 181     -16.347 -31.581 -17.924  1.00  0.48           O  
ATOM   1361  N   LEU A 182     -15.416 -30.448 -20.840  1.00  0.53           N  
ATOM   1362  CA  LEU A 182     -16.162 -29.681 -21.831  1.00  0.54           C  
ATOM   1363  C   LEU A 182     -15.635 -29.952 -23.237  1.00  0.53           C  
ATOM   1364  CB  LEU A 182     -16.082 -28.184 -21.522  1.00  0.50           C  
ATOM   1365  O   LEU A 182     -14.432 -30.141 -23.427  1.00  0.52           O  
ATOM   1366  CG  LEU A 182     -16.769 -27.719 -20.238  1.00  0.49           C  
ATOM   1367  CD1 LEU A 182     -16.410 -26.267 -19.940  1.00  0.47           C  
ATOM   1368  CD2 LEU A 182     -18.281 -27.888 -20.349  1.00  0.48           C  
ATOM   1369  N   PRO A 183     -16.365 -30.517 -24.215  1.00  0.60           N  
ATOM   1370  CA  PRO A 183     -15.807 -30.585 -25.567  1.00  0.60           C  
ATOM   1371  C   PRO A 183     -14.877 -29.415 -25.882  1.00  0.61           C  
ATOM   1372  CB  PRO A 183     -17.048 -30.551 -26.463  1.00  0.54           C  
ATOM   1373  O   PRO A 183     -15.205 -28.264 -25.584  1.00  0.58           O  
ATOM   1374  CG  PRO A 183     -18.194 -30.371 -25.520  1.00  0.50           C  
ATOM   1375  CD  PRO A 183     -17.657 -30.334 -24.118  1.00  0.52           C  
ATOM   1376  N   SER A 184     -13.552 -29.767 -25.954  1.00  0.78           N  
ATOM   1377  CA  SER A 184     -12.580 -28.811 -26.475  1.00  0.80           C  
ATOM   1378  C   SER A 184     -12.158 -29.169 -27.896  1.00  0.80           C  
ATOM   1379  CB  SER A 184     -11.350 -28.749 -25.569  1.00  0.76           C  
ATOM   1380  O   SER A 184     -11.933 -30.341 -28.205  1.00  0.77           O  
ATOM   1381  OG  SER A 184     -11.720 -28.429 -24.239  1.00  0.68           O  
ATOM   1382  N   LEU A 185     -12.175 -28.224 -28.746  1.00  0.80           N  
ATOM   1383  CA  LEU A 185     -11.510 -28.380 -30.035  1.00  0.83           C  
ATOM   1384  C   LEU A 185     -10.014 -28.115 -29.910  1.00  0.82           C  
ATOM   1385  CB  LEU A 185     -12.123 -27.434 -31.071  1.00  0.79           C  
ATOM   1386  O   LEU A 185      -9.589 -27.298 -29.090  1.00  0.81           O  
ATOM   1387  CG  LEU A 185     -13.585 -27.687 -31.440  1.00  0.74           C  
ATOM   1388  CD1 LEU A 185     -14.071 -26.637 -32.433  1.00  0.70           C  
ATOM   1389  CD2 LEU A 185     -13.758 -29.091 -32.011  1.00  0.72           C  
ATOM   1390  N   SER A 186      -9.177 -28.884 -30.608  1.00  0.83           N  
ATOM   1391  CA  SER A 186      -7.738 -28.647 -30.646  1.00  0.86           C  
ATOM   1392  C   SER A 186      -7.393 -27.482 -31.568  1.00  0.87           C  
ATOM   1393  CB  SER A 186      -6.998 -29.905 -31.101  1.00  0.83           C  
ATOM   1394  O   SER A 186      -7.893 -27.406 -32.693  1.00  0.86           O  
ATOM   1395  OG  SER A 186      -5.596 -29.694 -31.097  1.00  0.75           O  
ATOM   1396  N   ALA A 187      -6.512 -26.629 -31.119  1.00  0.87           N  
ATOM   1397  CA  ALA A 187      -6.066 -25.462 -31.876  1.00  0.90           C  
ATOM   1398  C   ALA A 187      -5.367 -25.880 -33.166  1.00  0.88           C  
ATOM   1399  CB  ALA A 187      -5.135 -24.600 -31.026  1.00  0.87           C  
ATOM   1400  O   ALA A 187      -5.197 -25.068 -34.079  1.00  0.86           O  
ATOM   1401  N   VAL A 188      -5.048 -27.189 -33.370  1.00  0.83           N  
ATOM   1402  CA  VAL A 188      -4.303 -27.693 -34.519  1.00  0.85           C  
ATOM   1403  C   VAL A 188      -5.249 -28.425 -35.468  1.00  0.82           C  
ATOM   1404  CB  VAL A 188      -3.154 -28.630 -34.084  1.00  0.80           C  
ATOM   1405  O   VAL A 188      -4.811 -29.022 -36.454  1.00  0.79           O  
ATOM   1406  CG1 VAL A 188      -2.130 -27.874 -33.239  1.00  0.70           C  
ATOM   1407  CG2 VAL A 188      -3.706 -29.829 -33.315  1.00  0.68           C  
ATOM   1408  N   LYS A 189      -6.489 -28.459 -35.243  1.00  0.86           N  
ATOM   1409  CA  LYS A 189      -7.477 -29.267 -35.952  1.00  0.86           C  
ATOM   1410  C   LYS A 189      -7.377 -29.058 -37.461  1.00  0.82           C  
ATOM   1411  CB  LYS A 189      -8.889 -28.934 -35.470  1.00  0.84           C  
ATOM   1412  O   LYS A 189      -7.475 -30.013 -38.233  1.00  0.79           O  
ATOM   1413  CG  LYS A 189      -9.989 -29.675 -36.216  1.00  0.83           C  
ATOM   1414  CD  LYS A 189     -11.366 -29.348 -35.652  1.00  0.79           C  
ATOM   1415  CE  LYS A 189     -12.471 -30.047 -36.432  1.00  0.79           C  
ATOM   1416  NZ  LYS A 189     -13.825 -29.697 -35.909  1.00  0.80           N  
ATOM   1417  N   TYR A 190      -7.126 -27.851 -37.850  1.00  0.86           N  
ATOM   1418  CA  TYR A 190      -7.160 -27.533 -39.273  1.00  0.88           C  
ATOM   1419  C   TYR A 190      -5.752 -27.362 -39.829  1.00  0.84           C  
ATOM   1420  CB  TYR A 190      -7.976 -26.260 -39.519  1.00  0.85           C  
ATOM   1421  O   TYR A 190      -5.576 -26.942 -40.975  1.00  0.80           O  
ATOM   1422  CG  TYR A 190      -9.451 -26.420 -39.237  1.00  0.86           C  
ATOM   1423  CD1 TYR A 190     -10.230 -27.304 -39.980  1.00  0.83           C  
ATOM   1424  CD2 TYR A 190     -10.067 -25.687 -38.229  1.00  0.84           C  
ATOM   1425  CE1 TYR A 190     -11.589 -27.454 -39.724  1.00  0.85           C  
ATOM   1426  CE2 TYR A 190     -11.426 -25.828 -37.965  1.00  0.86           C  
ATOM   1427  OH  TYR A 190     -13.522 -26.857 -38.460  1.00  0.77           O  
ATOM   1428  CZ  TYR A 190     -12.177 -26.713 -38.716  1.00  0.84           C  
ATOM   1429  N   MET A 191      -4.730 -27.661 -39.053  1.00  0.86           N  
ATOM   1430  CA  MET A 191      -3.352 -27.593 -39.530  1.00  0.88           C  
ATOM   1431  C   MET A 191      -3.003 -28.821 -40.364  1.00  0.84           C  
ATOM   1432  CB  MET A 191      -2.381 -27.465 -38.355  1.00  0.85           C  
ATOM   1433  O   MET A 191      -3.409 -29.936 -40.034  1.00  0.81           O  
ATOM   1434  CG  MET A 191      -2.529 -26.168 -37.575  1.00  0.81           C  
ATOM   1435  SD  MET A 191      -1.279 -26.003 -36.242  1.00  0.87           S  
ATOM   1436  CE  MET A 191      -1.858 -24.477 -35.449  1.00  0.75           C  
ATOM   1437  N   THR A 192      -2.309 -28.607 -41.452  1.00  0.83           N  
ATOM   1438  CA  THR A 192      -1.703 -29.695 -42.210  1.00  0.85           C  
ATOM   1439  C   THR A 192      -0.567 -30.338 -41.420  1.00  0.84           C  
ATOM   1440  CB  THR A 192      -1.172 -29.201 -43.569  1.00  0.82           C  
ATOM   1441  O   THR A 192      -0.071 -29.757 -40.452  1.00  0.82           O  
ATOM   1442  CG2 THR A 192      -2.266 -28.497 -44.364  1.00  0.75           C  
ATOM   1443  OG1 THR A 192      -0.092 -28.285 -43.349  1.00  0.81           O  
ATOM   1444  N   PHE A 193      -0.170 -31.468 -41.865  1.00  0.76           N  
ATOM   1445  CA  PHE A 193       0.941 -32.148 -41.210  1.00  0.82           C  
ATOM   1446  C   PHE A 193       2.193 -31.280 -41.228  1.00  0.76           C  
ATOM   1447  CB  PHE A 193       1.225 -33.493 -41.887  1.00  0.73           C  
ATOM   1448  O   PHE A 193       2.936 -31.232 -40.245  1.00  0.74           O  
ATOM   1449  CG  PHE A 193       2.376 -34.248 -41.278  1.00  0.62           C  
ATOM   1450  CD1 PHE A 193       2.197 -35.004 -40.126  1.00  0.57           C  
ATOM   1451  CD2 PHE A 193       3.637 -34.201 -41.859  1.00  0.61           C  
ATOM   1452  CE1 PHE A 193       3.261 -35.704 -39.561  1.00  0.57           C  
ATOM   1453  CE2 PHE A 193       4.704 -34.898 -41.299  1.00  0.59           C  
ATOM   1454  CZ  PHE A 193       4.514 -35.648 -40.150  1.00  0.58           C  
ATOM   1455  N   VAL A 194       2.424 -30.629 -42.238  1.00  0.83           N  
ATOM   1456  CA  VAL A 194       3.596 -29.773 -42.393  1.00  0.85           C  
ATOM   1457  C   VAL A 194       3.517 -28.605 -41.413  1.00  0.84           C  
ATOM   1458  CB  VAL A 194       3.726 -29.247 -43.840  1.00  0.81           C  
ATOM   1459  O   VAL A 194       4.501 -28.278 -40.746  1.00  0.82           O  
ATOM   1460  CG1 VAL A 194       4.887 -28.261 -43.954  1.00  0.73           C  
ATOM   1461  CG2 VAL A 194       3.910 -30.409 -44.815  1.00  0.69           C  
ATOM   1462  N   GLU A 195       2.373 -28.015 -41.317  1.00  0.83           N  
ATOM   1463  CA  GLU A 195       2.172 -26.908 -40.387  1.00  0.85           C  
ATOM   1464  C   GLU A 195       2.324 -27.368 -38.940  1.00  0.84           C  
ATOM   1465  CB  GLU A 195       0.794 -26.275 -40.595  1.00  0.83           C  
ATOM   1466  O   GLU A 195       2.942 -26.679 -38.126  1.00  0.84           O  
ATOM   1467  CG  GLU A 195       0.673 -25.475 -41.885  1.00  0.81           C  
ATOM   1468  CD  GLU A 195      -0.765 -25.144 -42.253  1.00  0.78           C  
ATOM   1469  OE1 GLU A 195      -1.662 -25.983 -42.010  1.00  0.82           O  
ATOM   1470  OE2 GLU A 195      -0.996 -24.037 -42.789  1.00  0.82           O  
ATOM   1471  N   TYR A 196       1.821 -28.503 -38.699  1.00  0.84           N  
ATOM   1472  CA  TYR A 196       1.934 -29.069 -37.359  1.00  0.86           C  
ATOM   1473  C   TYR A 196       3.380 -29.427 -37.039  1.00  0.84           C  
ATOM   1474  CB  TYR A 196       1.046 -30.310 -37.223  1.00  0.83           C  
ATOM   1475  O   TYR A 196       3.859 -29.171 -35.931  1.00  0.82           O  
ATOM   1476  CG  TYR A 196       1.057 -30.915 -35.841  1.00  0.79           C  
ATOM   1477  CD1 TYR A 196       0.640 -30.179 -34.734  1.00  0.75           C  
ATOM   1478  CD2 TYR A 196       1.484 -32.223 -35.638  1.00  0.76           C  
ATOM   1479  CE1 TYR A 196       0.650 -30.732 -33.457  1.00  0.78           C  
ATOM   1480  CE2 TYR A 196       1.498 -32.786 -34.366  1.00  0.78           C  
ATOM   1481  OH  TYR A 196       1.091 -32.587 -32.023  1.00  0.68           O  
ATOM   1482  CZ  TYR A 196       1.079 -32.035 -33.284  1.00  0.77           C  
ATOM   1483  N   ALA A 197       4.048 -29.943 -37.985  1.00  0.84           N  
ATOM   1484  CA  ALA A 197       5.466 -30.247 -37.809  1.00  0.85           C  
ATOM   1485  C   ALA A 197       6.274 -28.975 -37.564  1.00  0.82           C  
ATOM   1486  CB  ALA A 197       6.006 -30.990 -39.028  1.00  0.82           C  
ATOM   1487  O   ALA A 197       7.168 -28.954 -36.715  1.00  0.80           O  
ATOM   1488  N   ALA A 198       5.942 -27.954 -38.243  1.00  0.85           N  
ATOM   1489  CA  ALA A 198       6.588 -26.657 -38.057  1.00  0.86           C  
ATOM   1490  C   ALA A 198       6.310 -26.100 -36.664  1.00  0.86           C  
ATOM   1491  CB  ALA A 198       6.120 -25.671 -39.125  1.00  0.83           C  
ATOM   1492  O   ALA A 198       7.206 -25.553 -36.017  1.00  0.84           O  
ATOM   1493  N   LEU A 199       5.143 -26.282 -36.181  1.00  0.84           N  
ATOM   1494  CA  LEU A 199       4.709 -25.888 -34.845  1.00  0.86           C  
ATOM   1495  C   LEU A 199       5.543 -26.583 -33.775  1.00  0.84           C  
ATOM   1496  CB  LEU A 199       3.226 -26.215 -34.645  1.00  0.83           C  
ATOM   1497  O   LEU A 199       6.042 -25.935 -32.852  1.00  0.82           O  
ATOM   1498  CG  LEU A 199       2.623 -25.830 -33.293  1.00  0.77           C  
ATOM   1499  CD1 LEU A 199       1.159 -25.435 -33.459  1.00  0.71           C  
ATOM   1500  CD2 LEU A 199       2.764 -26.977 -32.298  1.00  0.72           C  
ATOM   1501  N   LEU A 200       5.700 -27.861 -33.922  1.00  0.84           N  
ATOM   1502  CA  LEU A 200       6.470 -28.654 -32.970  1.00  0.85           C  
ATOM   1503  C   LEU A 200       7.951 -28.297 -33.038  1.00  0.79           C  
ATOM   1504  CB  LEU A 200       6.281 -30.149 -33.241  1.00  0.82           C  
ATOM   1505  O   LEU A 200       8.644 -28.306 -32.018  1.00  0.76           O  
ATOM   1506  CG  LEU A 200       4.910 -30.732 -32.896  1.00  0.81           C  
ATOM   1507  CD1 LEU A 200       4.853 -32.210 -33.269  1.00  0.78           C  
ATOM   1508  CD2 LEU A 200       4.603 -30.538 -31.415  1.00  0.78           C  
ATOM   1509  N   ALA A 201       8.438 -27.967 -34.204  1.00  0.86           N  
ATOM   1510  CA  ALA A 201       9.846 -27.641 -34.418  1.00  0.85           C  
ATOM   1511  C   ALA A 201      10.162 -26.229 -33.932  1.00  0.82           C  
ATOM   1512  CB  ALA A 201      10.208 -27.786 -35.894  1.00  0.83           C  
ATOM   1513  O   ALA A 201      11.329 -25.838 -33.858  1.00  0.78           O  
ATOM   1514  N   GLY A 202       9.091 -25.455 -33.595  1.00  0.82           N  
ATOM   1515  CA  GLY A 202       9.289 -24.069 -33.203  1.00  0.82           C  
ATOM   1516  C   GLY A 202       9.640 -23.163 -34.369  1.00  0.79           C  
ATOM   1517  O   GLY A 202      10.340 -22.163 -34.196  1.00  0.75           O  
ATOM   1518  N   ASN A 203       9.288 -23.662 -35.598  1.00  0.81           N  
ATOM   1519  CA  ASN A 203       9.556 -22.897 -36.811  1.00  0.81           C  
ATOM   1520  C   ASN A 203       8.659 -21.666 -36.908  1.00  0.79           C  
ATOM   1521  CB  ASN A 203       9.385 -23.778 -38.050  1.00  0.77           C  
ATOM   1522  O   ASN A 203       7.444 -21.790 -37.065  1.00  0.75           O  
ATOM   1523  CG  ASN A 203       9.780 -23.068 -39.330  1.00  0.73           C  
ATOM   1524  ND2 ASN A 203       9.821 -23.810 -40.431  1.00  0.72           N  
ATOM   1525  OD1 ASN A 203      10.047 -21.864 -39.330  1.00  0.71           O  
ATOM   1526  N   ASP A 204       9.173 -20.465 -36.942  1.00  0.80           N  
ATOM   1527  CA  ASP A 204       8.458 -19.193 -36.899  1.00  0.79           C  
ATOM   1528  C   ASP A 204       8.061 -18.738 -38.301  1.00  0.79           C  
ATOM   1529  CB  ASP A 204       9.313 -18.120 -36.221  1.00  0.76           C  
ATOM   1530  O   ASP A 204       7.514 -17.647 -38.474  1.00  0.75           O  
ATOM   1531  CG  ASP A 204       9.504 -18.367 -34.734  1.00  0.70           C  
ATOM   1532  OD1 ASP A 204       8.801 -19.228 -34.163  1.00  0.65           O  
ATOM   1533  OD2 ASP A 204      10.364 -17.691 -34.128  1.00  0.70           O  
ATOM   1534  N   THR A 205       8.332 -19.611 -39.361  1.00  0.80           N  
ATOM   1535  CA  THR A 205       8.055 -19.195 -40.732  1.00  0.80           C  
ATOM   1536  C   THR A 205       6.610 -19.510 -41.111  1.00  0.80           C  
ATOM   1537  CB  THR A 205       9.010 -19.879 -41.727  1.00  0.78           C  
ATOM   1538  O   THR A 205       6.091 -18.979 -42.095  1.00  0.78           O  
ATOM   1539  CG2 THR A 205      10.465 -19.559 -41.401  1.00  0.71           C  
ATOM   1540  OG1 THR A 205       8.819 -21.298 -41.665  1.00  0.75           O  
ATOM   1541  N   VAL A 206       5.967 -20.241 -40.355  1.00  0.83           N  
ATOM   1542  CA  VAL A 206       4.588 -20.631 -40.632  1.00  0.84           C  
ATOM   1543  C   VAL A 206       3.642 -19.882 -39.696  1.00  0.84           C  
ATOM   1544  CB  VAL A 206       4.388 -22.155 -40.483  1.00  0.82           C  
ATOM   1545  O   VAL A 206       3.827 -19.892 -38.477  1.00  0.83           O  
ATOM   1546  CG1 VAL A 206       2.939 -22.541 -40.777  1.00  0.81           C  
ATOM   1547  CG2 VAL A 206       5.343 -22.911 -41.406  1.00  0.80           C  
ATOM   1548  N   ASN A 207       2.673 -19.200 -40.255  1.00  0.84           N  
ATOM   1549  CA  ASN A 207       1.630 -18.499 -39.513  1.00  0.85           C  
ATOM   1550  C   ASN A 207       0.474 -19.429 -39.156  1.00  0.85           C  
ATOM   1551  CB  ASN A 207       1.118 -17.298 -40.312  1.00  0.82           C  
ATOM   1552  O   ASN A 207       0.008 -20.198 -39.999  1.00  0.84           O  
ATOM   1553  CG  ASN A 207       0.192 -16.411 -39.504  1.00  0.75           C  
ATOM   1554  ND2 ASN A 207      -0.410 -15.427 -40.162  1.00  0.72           N  
ATOM   1555  OD1 ASN A 207       0.019 -16.608 -38.299  1.00  0.72           O  
ATOM   1556  N   HIS A 208      -0.049 -19.255 -37.887  1.00  0.87           N  
ATOM   1557  CA  HIS A 208      -1.039 -20.213 -37.409  1.00  0.88           C  
ATOM   1558  C   HIS A 208      -2.351 -19.521 -37.057  1.00  0.88           C  
ATOM   1559  CB  HIS A 208      -0.505 -20.975 -36.195  1.00  0.87           C  
ATOM   1560  O   HIS A 208      -3.353 -20.184 -36.779  1.00  0.87           O  
ATOM   1561  CG  HIS A 208       0.767 -21.715 -36.463  1.00  0.85           C  
ATOM   1562  CD2 HIS A 208       0.986 -22.951 -36.971  1.00  0.82           C  
ATOM   1563  ND1 HIS A 208       2.009 -21.182 -36.196  1.00  0.83           N  
ATOM   1564  CE1 HIS A 208       2.940 -22.059 -36.531  1.00  0.82           C  
ATOM   1565  NE2 HIS A 208       2.345 -23.141 -37.004  1.00  0.82           N  
ATOM   1566  N   ASP A 209      -2.447 -18.269 -37.137  1.00  0.84           N  
ATOM   1567  CA  ASP A 209      -3.597 -17.523 -36.635  1.00  0.85           C  
ATOM   1568  C   ASP A 209      -4.852 -17.836 -37.446  1.00  0.85           C  
ATOM   1569  CB  ASP A 209      -3.315 -16.019 -36.663  1.00  0.83           C  
ATOM   1570  O   ASP A 209      -5.941 -17.978 -36.885  1.00  0.84           O  
ATOM   1571  CG  ASP A 209      -2.787 -15.540 -38.004  1.00  0.78           C  
ATOM   1572  OD1 ASP A 209      -2.742 -16.340 -38.964  1.00  0.75           O  
ATOM   1573  OD2 ASP A 209      -2.410 -14.352 -38.102  1.00  0.78           O  
ATOM   1574  N   VAL A 210      -4.692 -18.005 -38.761  1.00  0.85           N  
ATOM   1575  CA  VAL A 210      -5.835 -18.252 -39.634  1.00  0.86           C  
ATOM   1576  C   VAL A 210      -6.470 -19.597 -39.286  1.00  0.87           C  
ATOM   1577  CB  VAL A 210      -5.427 -18.225 -41.124  1.00  0.84           C  
ATOM   1578  O   VAL A 210      -7.695 -19.706 -39.194  1.00  0.86           O  
ATOM   1579  CG1 VAL A 210      -6.612 -18.595 -42.015  1.00  0.79           C  
ATOM   1580  CG2 VAL A 210      -4.879 -16.850 -41.502  1.00  0.78           C  
ATOM   1581  N   LYS A 211      -5.670 -20.549 -39.080  1.00  0.89           N  
ATOM   1582  CA  LYS A 211      -6.154 -21.884 -38.741  1.00  0.90           C  
ATOM   1583  C   LYS A 211      -6.733 -21.917 -37.329  1.00  0.91           C  
ATOM   1584  CB  LYS A 211      -5.029 -22.912 -38.869  1.00  0.88           C  
ATOM   1585  O   LYS A 211      -7.772 -22.538 -37.093  1.00  0.91           O  
ATOM   1586  CG  LYS A 211      -4.477 -23.052 -40.280  1.00  0.83           C  
ATOM   1587  CD  LYS A 211      -5.557 -23.488 -41.263  1.00  0.78           C  
ATOM   1588  CE  LYS A 211      -4.986 -23.724 -42.654  1.00  0.75           C  
ATOM   1589  NZ  LYS A 211      -6.049 -24.103 -43.632  1.00  0.73           N  
ATOM   1590  N   VAL A 212      -6.117 -21.209 -36.457  1.00  0.90           N  
ATOM   1591  CA  VAL A 212      -6.612 -21.128 -35.086  1.00  0.91           C  
ATOM   1592  C   VAL A 212      -7.931 -20.359 -35.057  1.00  0.90           C  
ATOM   1593  CB  VAL A 212      -5.582 -20.455 -34.151  1.00  0.90           C  
ATOM   1594  O   VAL A 212      -8.862 -20.739 -34.344  1.00  0.89           O  
ATOM   1595  CG1 VAL A 212      -6.195 -20.186 -32.778  1.00  0.87           C  
ATOM   1596  CG2 VAL A 212      -4.332 -21.323 -34.021  1.00  0.86           C  
ATOM   1597  N   GLN A 213      -8.077 -19.378 -35.934  1.00  0.87           N  
ATOM   1598  CA  GLN A 213      -9.336 -18.646 -36.025  1.00  0.87           C  
ATOM   1599  C   GLN A 213     -10.467 -19.554 -36.500  1.00  0.87           C  
ATOM   1600  CB  GLN A 213      -9.195 -17.448 -36.965  1.00  0.86           C  
ATOM   1601  O   GLN A 213     -11.583 -19.489 -35.981  1.00  0.86           O  
ATOM   1602  CG  GLN A 213     -10.426 -16.554 -37.011  1.00  0.84           C  
ATOM   1603  CD  GLN A 213     -10.773 -15.963 -35.657  1.00  0.83           C  
ATOM   1604  NE2 GLN A 213     -12.002 -16.194 -35.206  1.00  0.82           N  
ATOM   1605  OE1 GLN A 213      -9.944 -15.305 -35.021  1.00  0.82           O  
ATOM   1606  N   GLN A 214     -10.155 -20.411 -37.389  1.00  0.88           N  
ATOM   1607  CA  GLN A 214     -11.156 -21.369 -37.846  1.00  0.89           C  
ATOM   1608  C   GLN A 214     -11.624 -22.264 -36.702  1.00  0.89           C  
ATOM   1609  CB  GLN A 214     -10.601 -22.223 -38.987  1.00  0.87           C  
ATOM   1610  O   GLN A 214     -12.814 -22.563 -36.587  1.00  0.89           O  
ATOM   1611  CG  GLN A 214     -10.408 -21.458 -40.290  1.00  0.79           C  
ATOM   1612  CD  GLN A 214      -9.735 -22.291 -41.365  1.00  0.75           C  
ATOM   1613  NE2 GLN A 214     -10.049 -22.001 -42.623  1.00  0.71           N  
ATOM   1614  OE1 GLN A 214      -8.938 -23.186 -41.067  1.00  0.76           O  
ATOM   1615  N   VAL A 215     -10.696 -22.619 -35.865  1.00  0.89           N  
ATOM   1616  CA  VAL A 215     -11.028 -23.438 -34.704  1.00  0.89           C  
ATOM   1617  C   VAL A 215     -11.879 -22.629 -33.727  1.00  0.88           C  
ATOM   1618  CB  VAL A 215      -9.758 -23.961 -33.996  1.00  0.88           C  
ATOM   1619  O   VAL A 215     -12.865 -23.135 -33.187  1.00  0.86           O  
ATOM   1620  CG1 VAL A 215     -10.121 -24.699 -32.709  1.00  0.84           C  
ATOM   1621  CG2 VAL A 215      -8.963 -24.871 -34.932  1.00  0.82           C  
ATOM   1622  N   MET A 216     -11.546 -21.379 -33.570  1.00  0.88           N  
ATOM   1623  CA  MET A 216     -12.294 -20.491 -32.683  1.00  0.87           C  
ATOM   1624  C   MET A 216     -13.726 -20.313 -33.174  1.00  0.87           C  
ATOM   1625  CB  MET A 216     -11.603 -19.130 -32.578  1.00  0.86           C  
ATOM   1626  O   MET A 216     -14.668 -20.354 -32.381  1.00  0.85           O  
ATOM   1627  CG  MET A 216     -10.285 -19.169 -31.822  1.00  0.83           C  
ATOM   1628  SD  MET A 216     -10.489 -19.707 -30.080  1.00  0.84           S  
ATOM   1629  CE  MET A 216      -8.791 -19.493 -29.478  1.00  0.75           C  
ATOM   1630  N   ASP A 217     -13.885 -20.202 -34.457  1.00  0.84           N  
ATOM   1631  CA  ASP A 217     -15.197 -20.041 -35.076  1.00  0.85           C  
ATOM   1632  C   ASP A 217     -16.055 -21.289 -34.877  1.00  0.84           C  
ATOM   1633  CB  ASP A 217     -15.053 -19.734 -36.568  1.00  0.83           C  
ATOM   1634  O   ASP A 217     -17.219 -21.192 -34.483  1.00  0.83           O  
ATOM   1635  CG  ASP A 217     -14.401 -18.389 -36.836  1.00  0.80           C  
ATOM   1636  OD1 ASP A 217     -14.399 -17.522 -35.935  1.00  0.80           O  
ATOM   1637  OD2 ASP A 217     -13.888 -18.193 -37.959  1.00  0.81           O  
ATOM   1638  N   GLU A 218     -15.498 -22.365 -35.020  1.00  0.84           N  
ATOM   1639  CA  GLU A 218     -16.211 -23.619 -34.792  1.00  0.84           C  
ATOM   1640  C   GLU A 218     -16.520 -23.817 -33.311  1.00  0.83           C  
ATOM   1641  CB  GLU A 218     -15.400 -24.803 -35.323  1.00  0.83           C  
ATOM   1642  O   GLU A 218     -17.608 -24.272 -32.954  1.00  0.81           O  
ATOM   1643  CG  GLU A 218     -16.120 -26.140 -35.216  1.00  0.81           C  
ATOM   1644  CD  GLU A 218     -15.330 -27.296 -35.807  1.00  0.78           C  
ATOM   1645  OE1 GLU A 218     -14.212 -27.067 -36.322  1.00  0.81           O  
ATOM   1646  OE2 GLU A 218     -15.834 -28.440 -35.757  1.00  0.81           O  
ATOM   1647  N   ALA A 219     -15.534 -23.485 -32.491  1.00  0.85           N  
ATOM   1648  CA  ALA A 219     -15.731 -23.610 -31.049  1.00  0.85           C  
ATOM   1649  C   ALA A 219     -16.878 -22.721 -30.574  1.00  0.84           C  
ATOM   1650  CB  ALA A 219     -14.446 -23.259 -30.304  1.00  0.83           C  
ATOM   1651  O   ALA A 219     -17.640 -23.105 -29.684  1.00  0.81           O  
ATOM   1652  N   HIS A 220     -17.015 -21.650 -31.222  1.00  0.82           N  
ATOM   1653  CA  HIS A 220     -18.130 -20.745 -30.969  1.00  0.82           C  
ATOM   1654  C   HIS A 220     -19.462 -21.403 -31.312  1.00  0.81           C  
ATOM   1655  CB  HIS A 220     -17.962 -19.452 -31.769  1.00  0.81           C  
ATOM   1656  O   HIS A 220     -20.390 -21.397 -30.499  1.00  0.79           O  
ATOM   1657  CG  HIS A 220     -19.114 -18.507 -31.632  1.00  0.78           C  
ATOM   1658  CD2 HIS A 220     -20.095 -18.170 -32.501  1.00  0.75           C  
ATOM   1659  ND1 HIS A 220     -19.347 -17.780 -30.484  1.00  0.74           N  
ATOM   1660  CE1 HIS A 220     -20.426 -17.035 -30.655  1.00  0.75           C  
ATOM   1661  NE2 HIS A 220     -20.899 -17.253 -31.870  1.00  0.73           N  
ATOM   1662  N   GLU A 221     -19.549 -22.036 -32.426  1.00  0.79           N  
ATOM   1663  CA  GLU A 221     -20.761 -22.711 -32.880  1.00  0.79           C  
ATOM   1664  C   GLU A 221     -21.104 -23.894 -31.980  1.00  0.78           C  
ATOM   1665  CB  GLU A 221     -20.606 -23.179 -34.329  1.00  0.76           C  
ATOM   1666  O   GLU A 221     -22.270 -24.103 -31.637  1.00  0.77           O  
ATOM   1667  CG  GLU A 221     -20.509 -22.042 -35.336  1.00  0.70           C  
ATOM   1668  CD  GLU A 221     -21.725 -21.129 -35.329  1.00  0.67           C  
ATOM   1669  OE1 GLU A 221     -22.845 -21.612 -35.049  1.00  0.65           O  
ATOM   1670  OE2 GLU A 221     -21.556 -19.921 -35.608  1.00  0.62           O  
ATOM   1671  N   LEU A 222     -20.082 -24.532 -31.533  1.00  0.80           N  
ATOM   1672  CA  LEU A 222     -20.260 -25.744 -30.740  1.00  0.80           C  
ATOM   1673  C   LEU A 222     -20.346 -25.413 -29.254  1.00  0.78           C  
ATOM   1674  CB  LEU A 222     -19.110 -26.723 -30.991  1.00  0.78           C  
ATOM   1675  O   LEU A 222     -20.576 -26.300 -28.428  1.00  0.75           O  
ATOM   1676  CG  LEU A 222     -19.041 -27.342 -32.388  1.00  0.76           C  
ATOM   1677  CD1 LEU A 222     -17.824 -28.255 -32.503  1.00  0.74           C  
ATOM   1678  CD2 LEU A 222     -20.322 -28.108 -32.699  1.00  0.74           C  
ATOM   1679  N   LYS A 223     -20.131 -24.114 -28.835  1.00  0.78           N  
ATOM   1680  CA  LYS A 223     -20.128 -23.618 -27.462  1.00  0.77           C  
ATOM   1681  C   LYS A 223     -19.147 -24.403 -26.596  1.00  0.77           C  
ATOM   1682  CB  LYS A 223     -21.533 -23.692 -26.861  1.00  0.75           C  
ATOM   1683  O   LYS A 223     -19.507 -24.879 -25.518  1.00  0.74           O  
ATOM   1684  CG  LYS A 223     -22.577 -22.894 -27.628  1.00  0.73           C  
ATOM   1685  CD  LYS A 223     -23.938 -22.953 -26.946  1.00  0.71           C  
ATOM   1686  CE  LYS A 223     -24.987 -22.166 -27.720  1.00  0.66           C  
ATOM   1687  NZ  LYS A 223     -26.332 -22.257 -27.079  1.00  0.63           N  
ATOM   1688  N   CYS A 224     -17.978 -24.573 -27.159  1.00  0.80           N  
ATOM   1689  CA  CYS A 224     -16.987 -25.368 -26.442  1.00  0.81           C  
ATOM   1690  C   CYS A 224     -15.676 -24.604 -26.297  1.00  0.81           C  
ATOM   1691  CB  CYS A 224     -16.738 -26.692 -27.164  1.00  0.78           C  
ATOM   1692  O   CYS A 224     -15.557 -23.472 -26.768  1.00  0.79           O  
ATOM   1693  SG  CYS A 224     -15.968 -26.503 -28.787  1.00  0.80           S  
ATOM   1694  N   SER A 225     -14.657 -25.143 -25.543  1.00  0.84           N  
ATOM   1695  CA  SER A 225     -13.339 -24.578 -25.273  1.00  0.85           C  
ATOM   1696  C   SER A 225     -12.351 -24.927 -26.380  1.00  0.85           C  
ATOM   1697  CB  SER A 225     -12.808 -25.076 -23.928  1.00  0.83           C  
ATOM   1698  O   SER A 225     -12.619 -25.803 -27.206  1.00  0.85           O  
ATOM   1699  OG  SER A 225     -13.662 -24.675 -22.870  1.00  0.78           O  
ATOM   1700  N   VAL A 226     -11.218 -24.249 -26.443  1.00  0.87           N  
ATOM   1701  CA  VAL A 226     -10.131 -24.521 -27.376  1.00  0.88           C  
ATOM   1702  C   VAL A 226      -8.857 -24.854 -26.603  1.00  0.88           C  
ATOM   1703  CB  VAL A 226      -9.883 -23.326 -28.323  1.00  0.87           C  
ATOM   1704  O   VAL A 226      -8.412 -24.070 -25.760  1.00  0.87           O  
ATOM   1705  CG1 VAL A 226      -8.710 -23.613 -29.260  1.00  0.86           C  
ATOM   1706  CG2 VAL A 226     -11.144 -23.009 -29.124  1.00  0.85           C  
ATOM   1707  N   TYR A 227      -8.329 -26.002 -26.892  1.00  0.87           N  
ATOM   1708  CA  TYR A 227      -7.091 -26.502 -26.303  1.00  0.89           C  
ATOM   1709  C   TYR A 227      -5.910 -26.265 -27.236  1.00  0.89           C  
ATOM   1710  CB  TYR A 227      -7.213 -27.995 -25.983  1.00  0.86           C  
ATOM   1711  O   TYR A 227      -5.970 -26.598 -28.422  1.00  0.88           O  
ATOM   1712  CG  TYR A 227      -5.914 -28.630 -25.549  1.00  0.82           C  
ATOM   1713  CD1 TYR A 227      -5.296 -28.255 -24.358  1.00  0.78           C  
ATOM   1714  CD2 TYR A 227      -5.302 -29.605 -26.329  1.00  0.79           C  
ATOM   1715  CE1 TYR A 227      -4.099 -28.836 -23.955  1.00  0.79           C  
ATOM   1716  CE2 TYR A 227      -4.104 -30.193 -25.936  1.00  0.80           C  
ATOM   1717  OH  TYR A 227      -2.325 -30.382 -24.355  1.00  0.69           O  
ATOM   1718  CZ  TYR A 227      -3.511 -29.803 -24.749  1.00  0.78           C  
ATOM   1719  N   PHE A 228      -4.865 -25.711 -26.715  1.00  0.89           N  
ATOM   1720  CA  PHE A 228      -3.600 -25.518 -27.414  1.00  0.90           C  
ATOM   1721  C   PHE A 228      -2.581 -26.569 -26.989  1.00  0.88           C  
ATOM   1722  CB  PHE A 228      -3.047 -24.114 -27.150  1.00  0.89           C  
ATOM   1723  O   PHE A 228      -2.027 -26.495 -25.891  1.00  0.86           O  
ATOM   1724  CG  PHE A 228      -3.777 -23.026 -27.890  1.00  0.90           C  
ATOM   1725  CD1 PHE A 228      -3.224 -22.446 -29.025  1.00  0.88           C  
ATOM   1726  CD2 PHE A 228      -5.017 -22.582 -27.449  1.00  0.88           C  
ATOM   1727  CE1 PHE A 228      -3.898 -21.438 -29.712  1.00  0.88           C  
ATOM   1728  CE2 PHE A 228      -5.696 -21.575 -28.130  1.00  0.89           C  
ATOM   1729  CZ  PHE A 228      -5.134 -21.004 -29.260  1.00  0.88           C  
ATOM   1730  N   PRO A 229      -2.323 -27.619 -27.814  1.00  0.88           N  
ATOM   1731  CA  PRO A 229      -1.260 -28.583 -27.521  1.00  0.88           C  
ATOM   1732  C   PRO A 229       0.131 -27.952 -27.542  1.00  0.88           C  
ATOM   1733  CB  PRO A 229      -1.406 -29.620 -28.638  1.00  0.86           C  
ATOM   1734  O   PRO A 229       0.300 -26.838 -28.044  1.00  0.86           O  
ATOM   1735  CG  PRO A 229      -2.788 -29.417 -29.169  1.00  0.84           C  
ATOM   1736  CD  PRO A 229      -3.145 -27.965 -29.030  1.00  0.84           C  
ATOM   1737  N   THR A 230       1.023 -28.723 -27.103  1.00  0.86           N  
ATOM   1738  CA  THR A 230       2.420 -28.302 -27.086  1.00  0.88           C  
ATOM   1739  C   THR A 230       2.855 -27.820 -28.467  1.00  0.86           C  
ATOM   1740  CB  THR A 230       3.343 -29.444 -26.623  1.00  0.84           C  
ATOM   1741  O   THR A 230       2.556 -28.461 -29.477  1.00  0.85           O  
ATOM   1742  CG2 THR A 230       4.805 -29.011 -26.642  1.00  0.76           C  
ATOM   1743  OG1 THR A 230       2.987 -29.826 -25.289  1.00  0.80           O  
ATOM   1744  N   GLY A 231       3.537 -26.706 -28.436  1.00  0.88           N  
ATOM   1745  CA  GLY A 231       4.069 -26.154 -29.672  1.00  0.89           C  
ATOM   1746  C   GLY A 231       4.231 -24.646 -29.632  1.00  0.88           C  
ATOM   1747  O   GLY A 231       3.816 -23.998 -28.669  1.00  0.87           O  
ATOM   1748  N   ARG A 232       4.934 -24.145 -30.609  1.00  0.88           N  
ATOM   1749  CA  ARG A 232       5.102 -22.705 -30.776  1.00  0.88           C  
ATOM   1750  C   ARG A 232       4.193 -22.173 -31.879  1.00  0.88           C  
ATOM   1751  CB  ARG A 232       6.561 -22.367 -31.090  1.00  0.86           C  
ATOM   1752  O   ARG A 232       4.403 -22.465 -33.058  1.00  0.86           O  
ATOM   1753  CG  ARG A 232       6.856 -20.876 -31.114  1.00  0.83           C  
ATOM   1754  CD  ARG A 232       8.332 -20.598 -31.362  1.00  0.81           C  
ATOM   1755  NE  ARG A 232       8.612 -19.165 -31.393  1.00  0.78           N  
ATOM   1756  NH1 ARG A 232       9.255 -19.032 -29.178  1.00  0.72           N  
ATOM   1757  NH2 ARG A 232       9.267 -17.155 -30.495  1.00  0.70           N  
ATOM   1758  CZ  ARG A 232       9.044 -18.454 -30.355  1.00  0.77           C  
ATOM   1759  N   TYR A 233       3.179 -21.444 -31.504  1.00  0.89           N  
ATOM   1760  CA  TYR A 233       2.188 -20.851 -32.395  1.00  0.89           C  
ATOM   1761  C   TYR A 233       2.581 -19.429 -32.778  1.00  0.88           C  
ATOM   1762  CB  TYR A 233       0.805 -20.851 -31.737  1.00  0.89           C  
ATOM   1763  O   TYR A 233       2.786 -18.579 -31.907  1.00  0.86           O  
ATOM   1764  CG  TYR A 233       0.294 -22.230 -31.398  1.00  0.89           C  
ATOM   1765  CD1 TYR A 233      -0.688 -22.841 -32.174  1.00  0.88           C  
ATOM   1766  CD2 TYR A 233       0.792 -22.925 -30.301  1.00  0.88           C  
ATOM   1767  CE1 TYR A 233      -1.163 -24.111 -31.864  1.00  0.88           C  
ATOM   1768  CE2 TYR A 233       0.325 -24.195 -29.981  1.00  0.88           C  
ATOM   1769  OH  TYR A 233      -1.117 -26.037 -30.456  1.00  0.86           O  
ATOM   1770  CZ  TYR A 233      -0.651 -24.780 -30.768  1.00  0.88           C  
ATOM   1771  N   VAL A 234       2.619 -19.184 -34.060  1.00  0.85           N  
ATOM   1772  CA  VAL A 234       2.978 -17.858 -34.552  1.00  0.85           C  
ATOM   1773  C   VAL A 234       1.733 -17.147 -35.079  1.00  0.84           C  
ATOM   1774  CB  VAL A 234       4.055 -17.935 -35.657  1.00  0.83           C  
ATOM   1775  O   VAL A 234       1.038 -17.667 -35.955  1.00  0.83           O  
ATOM   1776  CG1 VAL A 234       4.438 -16.536 -36.137  1.00  0.81           C  
ATOM   1777  CG2 VAL A 234       5.286 -18.685 -35.150  1.00  0.81           C  
ATOM   1778  N   PHE A 235       1.480 -15.989 -34.496  1.00  0.83           N  
ATOM   1779  CA  PHE A 235       0.347 -15.161 -34.894  1.00  0.82           C  
ATOM   1780  C   PHE A 235       0.823 -13.874 -35.556  1.00  0.81           C  
ATOM   1781  CB  PHE A 235      -0.532 -14.834 -33.683  1.00  0.81           C  
ATOM   1782  O   PHE A 235       1.589 -13.111 -34.964  1.00  0.79           O  
ATOM   1783  CG  PHE A 235      -1.248 -16.028 -33.112  1.00  0.83           C  
ATOM   1784  CD1 PHE A 235      -1.065 -17.292 -33.658  1.00  0.82           C  
ATOM   1785  CD2 PHE A 235      -2.106 -15.886 -32.029  1.00  0.82           C  
ATOM   1786  CE1 PHE A 235      -1.726 -18.399 -33.132  1.00  0.82           C  
ATOM   1787  CE2 PHE A 235      -2.771 -16.987 -31.498  1.00  0.82           C  
ATOM   1788  CZ  PHE A 235      -2.581 -18.243 -32.052  1.00  0.80           C  
ATOM   1789  N   ASP A 236       0.345 -13.625 -36.759  1.00  0.77           N  
ATOM   1790  CA  ASP A 236       0.601 -12.361 -37.443  1.00  0.76           C  
ATOM   1791  C   ASP A 236      -0.554 -11.383 -37.238  1.00  0.76           C  
ATOM   1792  CB  ASP A 236       0.833 -12.596 -38.937  1.00  0.74           C  
ATOM   1793  O   ASP A 236      -0.371 -10.168 -37.341  1.00  0.73           O  
ATOM   1794  CG  ASP A 236       2.182 -13.226 -39.236  1.00  0.73           C  
ATOM   1795  OD1 ASP A 236       3.102 -13.125 -38.395  1.00  0.71           O  
ATOM   1796  OD2 ASP A 236       2.327 -13.826 -40.322  1.00  0.69           O  
ATOM   1797  N   THR A 237      -1.672 -11.929 -36.918  1.00  0.75           N  
ATOM   1798  CA  THR A 237      -2.875 -11.158 -36.626  1.00  0.74           C  
ATOM   1799  C   THR A 237      -3.535 -11.650 -35.342  1.00  0.75           C  
ATOM   1800  CB  THR A 237      -3.884 -11.236 -37.787  1.00  0.73           C  
ATOM   1801  O   THR A 237      -3.209 -12.731 -34.845  1.00  0.74           O  
ATOM   1802  CG2 THR A 237      -3.238 -10.822 -39.106  1.00  0.70           C  
ATOM   1803  OG1 THR A 237      -4.365 -12.580 -37.905  1.00  0.71           O  
ATOM   1804  N   ALA A 238      -4.430 -10.858 -34.854  1.00  0.75           N  
ATOM   1805  CA  ALA A 238      -5.152 -11.238 -33.643  1.00  0.75           C  
ATOM   1806  C   ALA A 238      -6.126 -12.380 -33.920  1.00  0.76           C  
ATOM   1807  CB  ALA A 238      -5.897 -10.036 -33.068  1.00  0.73           C  
ATOM   1808  O   ALA A 238      -6.799 -12.393 -34.953  1.00  0.75           O  
ATOM   1809  N   VAL A 239      -6.192 -13.349 -32.959  1.00  0.81           N  
ATOM   1810  CA  VAL A 239      -7.221 -14.384 -32.938  1.00  0.81           C  
ATOM   1811  C   VAL A 239      -8.383 -13.941 -32.052  1.00  0.81           C  
ATOM   1812  CB  VAL A 239      -6.657 -15.734 -32.441  1.00  0.80           C  
ATOM   1813  O   VAL A 239      -8.182 -13.570 -30.894  1.00  0.80           O  
ATOM   1814  CG1 VAL A 239      -7.779 -16.756 -32.267  1.00  0.80           C  
ATOM   1815  CG2 VAL A 239      -5.598 -16.258 -33.410  1.00  0.79           C  
ATOM   1816  N   ASN A 240      -9.564 -13.978 -32.664  1.00  0.78           N  
ATOM   1817  CA  ASN A 240     -10.778 -13.625 -31.936  1.00  0.78           C  
ATOM   1818  C   ASN A 240     -11.314 -14.807 -31.134  1.00  0.78           C  
ATOM   1819  CB  ASN A 240     -11.849 -13.105 -32.897  1.00  0.76           C  
ATOM   1820  O   ASN A 240     -11.579 -15.872 -31.693  1.00  0.77           O  
ATOM   1821  CG  ASN A 240     -11.401 -11.874 -33.660  1.00  0.73           C  
ATOM   1822  ND2 ASN A 240     -11.630 -11.871 -34.968  1.00  0.71           N  
ATOM   1823  OD1 ASN A 240     -10.853 -10.933 -33.079  1.00  0.71           O  
ATOM   1824  N   VAL A 241     -11.439 -14.571 -29.807  1.00  0.80           N  
ATOM   1825  CA  VAL A 241     -12.086 -15.541 -28.930  1.00  0.80           C  
ATOM   1826  C   VAL A 241     -13.550 -15.156 -28.724  1.00  0.79           C  
ATOM   1827  CB  VAL A 241     -11.365 -15.644 -27.568  1.00  0.79           C  
ATOM   1828  O   VAL A 241     -13.853 -14.217 -27.984  1.00  0.77           O  
ATOM   1829  CG1 VAL A 241     -11.980 -16.751 -26.713  1.00  0.80           C  
ATOM   1830  CG2 VAL A 241      -9.871 -15.890 -27.772  1.00  0.79           C  
ATOM   1831  N   TRP A 242     -14.468 -15.901 -29.385  1.00  0.77           N  
ATOM   1832  CA  TRP A 242     -15.877 -15.532 -29.478  1.00  0.78           C  
ATOM   1833  C   TRP A 242     -16.606 -15.836 -28.173  1.00  0.76           C  
ATOM   1834  CB  TRP A 242     -16.551 -16.269 -30.638  1.00  0.74           C  
ATOM   1835  O   TRP A 242     -16.123 -16.620 -27.353  1.00  0.72           O  
ATOM   1836  CG  TRP A 242     -15.941 -15.983 -31.978  1.00  0.66           C  
ATOM   1837  CD1 TRP A 242     -15.280 -16.865 -32.787  1.00  0.58           C  
ATOM   1838  CD2 TRP A 242     -15.932 -14.726 -32.661  1.00  0.62           C  
ATOM   1839  CE2 TRP A 242     -15.249 -14.919 -33.882  1.00  0.58           C  
ATOM   1840  CE3 TRP A 242     -16.438 -13.454 -32.360  1.00  0.71           C  
ATOM   1841  NE1 TRP A 242     -14.862 -16.231 -33.934  1.00  0.70           N  
ATOM   1842  CH2 TRP A 242     -15.562 -12.651 -34.483  1.00  0.65           C  
ATOM   1843  CZ2 TRP A 242     -15.057 -13.885 -34.802  1.00  0.69           C  
ATOM   1844  CZ3 TRP A 242     -16.246 -12.427 -33.277  1.00  0.63           C  
ATOM   1845  N   THR A 243     -17.837 -15.255 -27.937  1.00  0.72           N  
ATOM   1846  CA  THR A 243     -18.600 -15.209 -26.694  1.00  0.72           C  
ATOM   1847  C   THR A 243     -18.924 -16.618 -26.207  1.00  0.72           C  
ATOM   1848  CB  THR A 243     -19.905 -14.410 -26.868  1.00  0.69           C  
ATOM   1849  O   THR A 243     -18.988 -16.864 -25.000  1.00  0.69           O  
ATOM   1850  CG2 THR A 243     -20.664 -14.303 -25.550  1.00  0.62           C  
ATOM   1851  OG1 THR A 243     -19.592 -13.092 -27.336  1.00  0.66           O  
ATOM   1852  N   TYR A 244     -18.966 -17.584 -27.002  1.00  0.75           N  
ATOM   1853  CA  TYR A 244     -19.384 -18.921 -26.593  1.00  0.75           C  
ATOM   1854  C   TYR A 244     -18.181 -19.842 -26.428  1.00  0.75           C  
ATOM   1855  CB  TYR A 244     -20.360 -19.514 -27.613  1.00  0.73           C  
ATOM   1856  O   TYR A 244     -18.327 -20.997 -26.021  1.00  0.74           O  
ATOM   1857  CG  TYR A 244     -21.663 -18.760 -27.716  1.00  0.70           C  
ATOM   1858  CD1 TYR A 244     -22.484 -18.594 -26.603  1.00  0.68           C  
ATOM   1859  CD2 TYR A 244     -22.077 -18.214 -28.926  1.00  0.69           C  
ATOM   1860  CE1 TYR A 244     -23.687 -17.901 -26.694  1.00  0.65           C  
ATOM   1861  CE2 TYR A 244     -23.278 -17.519 -29.029  1.00  0.65           C  
ATOM   1862  OH  TYR A 244     -25.265 -16.682 -28.004  1.00  0.60           O  
ATOM   1863  CZ  TYR A 244     -24.075 -17.368 -27.908  1.00  0.63           C  
ATOM   1864  N   VAL A 245     -17.033 -19.247 -26.708  1.00  0.81           N  
ATOM   1865  CA  VAL A 245     -15.829 -19.994 -26.360  1.00  0.82           C  
ATOM   1866  C   VAL A 245     -15.535 -19.838 -24.870  1.00  0.81           C  
ATOM   1867  CB  VAL A 245     -14.613 -19.532 -27.194  1.00  0.80           C  
ATOM   1868  O   VAL A 245     -15.176 -18.751 -24.412  1.00  0.79           O  
ATOM   1869  CG1 VAL A 245     -13.370 -20.343 -26.831  1.00  0.82           C  
ATOM   1870  CG2 VAL A 245     -14.915 -19.651 -28.687  1.00  0.81           C  
ATOM   1871  N   ARG A 246     -15.651 -20.901 -24.106  1.00  0.80           N  
ATOM   1872  CA  ARG A 246     -15.643 -20.865 -22.647  1.00  0.80           C  
ATOM   1873  C   ARG A 246     -14.225 -20.688 -22.112  1.00  0.80           C  
ATOM   1874  CB  ARG A 246     -16.264 -22.140 -22.074  1.00  0.78           C  
ATOM   1875  O   ARG A 246     -14.011 -19.970 -21.134  1.00  0.79           O  
ATOM   1876  CG  ARG A 246     -17.760 -22.260 -22.317  1.00  0.72           C  
ATOM   1877  CD  ARG A 246     -18.354 -23.464 -21.599  1.00  0.68           C  
ATOM   1878  NE  ARG A 246     -19.802 -23.533 -21.770  1.00  0.59           N  
ATOM   1879  NH1 ARG A 246     -20.083 -25.378 -20.408  1.00  0.48           N  
ATOM   1880  NH2 ARG A 246     -21.896 -24.411 -21.424  1.00  0.43           N  
ATOM   1881  CZ  ARG A 246     -20.590 -24.440 -21.200  1.00  0.60           C  
ATOM   1882  N   ALA A 247     -13.358 -21.454 -22.784  1.00  0.83           N  
ATOM   1883  CA  ALA A 247     -11.971 -21.412 -22.328  1.00  0.83           C  
ATOM   1884  C   ALA A 247     -11.003 -21.537 -23.501  1.00  0.84           C  
ATOM   1885  CB  ALA A 247     -11.713 -22.520 -21.309  1.00  0.82           C  
ATOM   1886  O   ALA A 247     -11.279 -22.252 -24.468  1.00  0.84           O  
ATOM   1887  N   VAL A 248      -9.967 -20.755 -23.441  1.00  0.87           N  
ATOM   1888  CA  VAL A 248      -8.755 -20.952 -24.230  1.00  0.87           C  
ATOM   1889  C   VAL A 248      -7.614 -21.401 -23.320  1.00  0.88           C  
ATOM   1890  CB  VAL A 248      -8.357 -19.666 -24.989  1.00  0.86           C  
ATOM   1891  O   VAL A 248      -7.239 -20.688 -22.386  1.00  0.87           O  
ATOM   1892  CG1 VAL A 248      -7.090 -19.895 -25.811  1.00  0.84           C  
ATOM   1893  CG2 VAL A 248      -9.503 -19.201 -25.886  1.00  0.83           C  
ATOM   1894  N   TRP A 249      -7.137 -22.672 -23.549  1.00  0.87           N  
ATOM   1895  CA  TRP A 249      -6.247 -23.174 -22.508  1.00  0.88           C  
ATOM   1896  C   TRP A 249      -5.186 -24.098 -23.097  1.00  0.87           C  
ATOM   1897  CB  TRP A 249      -7.044 -23.914 -21.430  1.00  0.85           C  
ATOM   1898  O   TRP A 249      -5.363 -24.640 -24.190  1.00  0.85           O  
ATOM   1899  CG  TRP A 249      -7.745 -25.143 -21.926  1.00  0.77           C  
ATOM   1900  CD1 TRP A 249      -8.956 -25.202 -22.557  1.00  0.71           C  
ATOM   1901  CD2 TRP A 249      -7.277 -26.491 -21.827  1.00  0.73           C  
ATOM   1902  CE2 TRP A 249      -8.257 -27.318 -22.420  1.00  0.73           C  
ATOM   1903  CE3 TRP A 249      -6.123 -27.082 -21.294  1.00  0.74           C  
ATOM   1904  NE1 TRP A 249      -9.270 -26.508 -22.857  1.00  0.77           N  
ATOM   1905  CH2 TRP A 249      -6.978 -29.258 -21.967  1.00  0.75           C  
ATOM   1906  CZ2 TRP A 249      -8.117 -28.706 -22.496  1.00  0.76           C  
ATOM   1907  CZ3 TRP A 249      -5.986 -28.463 -21.370  1.00  0.75           C  
ATOM   1908  N   GLY A 250      -4.114 -24.232 -22.322  1.00  0.87           N  
ATOM   1909  CA  GLY A 250      -3.020 -25.164 -22.546  1.00  0.87           C  
ATOM   1910  C   GLY A 250      -2.471 -25.760 -21.263  1.00  0.85           C  
ATOM   1911  O   GLY A 250      -2.981 -25.482 -20.176  1.00  0.82           O  
ATOM   1912  N   ASP A 251      -1.454 -26.543 -21.356  1.00  0.81           N  
ATOM   1913  CA  ASP A 251      -0.860 -27.238 -20.218  1.00  0.81           C  
ATOM   1914  C   ASP A 251       0.414 -26.538 -19.751  1.00  0.79           C  
ATOM   1915  CB  ASP A 251      -0.558 -28.695 -20.577  1.00  0.76           C  
ATOM   1916  O   ASP A 251       1.216 -27.121 -19.018  1.00  0.76           O  
ATOM   1917  CG  ASP A 251       0.466 -28.831 -21.690  1.00  0.69           C  
ATOM   1918  OD1 ASP A 251       0.990 -27.801 -22.167  1.00  0.63           O  
ATOM   1919  OD2 ASP A 251       0.749 -29.979 -22.097  1.00  0.70           O  
ATOM   1920  N   GLY A 252       0.570 -25.348 -20.264  1.00  0.84           N  
ATOM   1921  CA  GLY A 252       1.765 -24.603 -19.899  1.00  0.84           C  
ATOM   1922  C   GLY A 252       2.901 -24.775 -20.890  1.00  0.83           C  
ATOM   1923  O   GLY A 252       3.995 -24.244 -20.686  1.00  0.81           O  
ATOM   1924  N   SER A 253       2.578 -25.572 -21.928  1.00  0.85           N  
ATOM   1925  CA  SER A 253       3.665 -25.905 -22.843  1.00  0.86           C  
ATOM   1926  C   SER A 253       3.445 -25.276 -24.215  1.00  0.85           C  
ATOM   1927  CB  SER A 253       3.801 -27.422 -22.984  1.00  0.83           C  
ATOM   1928  O   SER A 253       4.322 -25.338 -25.079  1.00  0.83           O  
ATOM   1929  OG  SER A 253       2.623 -27.983 -23.538  1.00  0.76           O  
ATOM   1930  N   ALA A 254       2.373 -24.690 -24.443  1.00  0.89           N  
ATOM   1931  CA  ALA A 254       2.084 -23.970 -25.680  1.00  0.89           C  
ATOM   1932  C   ALA A 254       2.578 -22.528 -25.604  1.00  0.89           C  
ATOM   1933  CB  ALA A 254       0.587 -24.001 -25.976  1.00  0.88           C  
ATOM   1934  O   ALA A 254       2.241 -21.799 -24.669  1.00  0.87           O  
ATOM   1935  N   ILE A 255       3.430 -22.189 -26.546  1.00  0.88           N  
ATOM   1936  CA  ILE A 255       3.968 -20.839 -26.672  1.00  0.88           C  
ATOM   1937  C   ILE A 255       3.273 -20.111 -27.821  1.00  0.87           C  
ATOM   1938  CB  ILE A 255       5.497 -20.858 -26.896  1.00  0.87           C  
ATOM   1939  O   ILE A 255       3.319 -20.562 -28.968  1.00  0.86           O  
ATOM   1940  CG1 ILE A 255       6.194 -21.613 -25.758  1.00  0.83           C  
ATOM   1941  CG2 ILE A 255       6.042 -19.432 -27.022  1.00  0.82           C  
ATOM   1942  CD1 ILE A 255       7.680 -21.846 -25.990  1.00  0.80           C  
ATOM   1943  N   ILE A 256       2.607 -19.106 -27.494  1.00  0.87           N  
ATOM   1944  CA  ILE A 256       2.010 -18.237 -28.503  1.00  0.87           C  
ATOM   1945  C   ILE A 256       2.870 -16.988 -28.682  1.00  0.86           C  
ATOM   1946  CB  ILE A 256       0.564 -17.844 -28.127  1.00  0.86           C  
ATOM   1947  O   ILE A 256       3.145 -16.272 -27.715  1.00  0.84           O  
ATOM   1948  CG1 ILE A 256      -0.276 -19.097 -27.855  1.00  0.83           C  
ATOM   1949  CG2 ILE A 256      -0.067 -16.990 -29.231  1.00  0.82           C  
ATOM   1950  CD1 ILE A 256      -1.676 -18.802 -27.334  1.00  0.80           C  
ATOM   1951  N   THR A 257       3.380 -16.855 -29.883  1.00  0.83           N  
ATOM   1952  CA  THR A 257       4.330 -15.778 -30.135  1.00  0.82           C  
ATOM   1953  C   THR A 257       3.959 -15.014 -31.403  1.00  0.81           C  
ATOM   1954  CB  THR A 257       5.767 -16.318 -30.259  1.00  0.81           C  
ATOM   1955  O   THR A 257       3.198 -15.514 -32.234  1.00  0.79           O  
ATOM   1956  CG2 THR A 257       5.924 -17.182 -31.506  1.00  0.74           C  
ATOM   1957  OG1 THR A 257       6.680 -15.216 -30.337  1.00  0.77           O  
ATOM   1958  N   ARG A 258       4.498 -13.894 -31.527  1.00  0.76           N  
ATOM   1959  CA  ARG A 258       4.416 -13.133 -32.769  1.00  0.76           C  
ATOM   1960  C   ARG A 258       5.677 -13.313 -33.606  1.00  0.75           C  
ATOM   1961  CB  ARG A 258       4.190 -11.648 -32.475  1.00  0.74           C  
ATOM   1962  O   ARG A 258       6.771 -13.483 -33.063  1.00  0.72           O  
ATOM   1963  CG  ARG A 258       3.695 -10.852 -33.672  1.00  0.69           C  
ATOM   1964  CD  ARG A 258       3.202  -9.470 -33.266  1.00  0.66           C  
ATOM   1965  NE  ARG A 258       2.706  -8.716 -34.413  1.00  0.59           N  
ATOM   1966  NH1 ARG A 258       1.752  -7.029 -33.154  1.00  0.49           N  
ATOM   1967  NH2 ARG A 258       1.623  -6.971 -35.442  1.00  0.43           N  
ATOM   1968  CZ  ARG A 258       2.028  -7.574 -34.334  1.00  0.60           C  
ATOM   1969  N   ARG A 259       5.520 -13.261 -34.970  1.00  0.71           N  
ATOM   1970  CA  ARG A 259       6.669 -13.383 -35.860  1.00  0.69           C  
ATOM   1971  C   ARG A 259       7.624 -12.206 -35.686  1.00  0.70           C  
ATOM   1972  CB  ARG A 259       6.213 -13.477 -37.318  1.00  0.67           C  
ATOM   1973  O   ARG A 259       7.188 -11.059 -35.563  1.00  0.66           O  
ATOM   1974  CG  ARG A 259       7.326 -13.837 -38.289  1.00  0.64           C  
ATOM   1975  CD  ARG A 259       6.810 -13.965 -39.715  1.00  0.63           C  
ATOM   1976  NE  ARG A 259       5.840 -15.049 -39.842  1.00  0.51           N  
ATOM   1977  NH1 ARG A 259       5.541 -14.793 -42.118  1.00  0.48           N  
ATOM   1978  NH2 ARG A 259       4.391 -16.418 -40.982  1.00  0.44           N  
ATOM   1979  CZ  ARG A 259       5.259 -15.417 -40.980  1.00  0.59           C  
ATOM   1980  N   TYR A 260       8.845 -12.557 -35.708  1.00  0.55           N  
ATOM   1981  CA  TYR A 260       9.957 -11.618 -35.809  1.00  0.56           C  
ATOM   1982  C   TYR A 260       9.807 -10.725 -37.034  1.00  0.54           C  
ATOM   1983  CB  TYR A 260      11.290 -12.370 -35.871  1.00  0.50           C  
ATOM   1984  O   TYR A 260       9.580 -11.214 -38.143  1.00  0.52           O  
ATOM   1985  CG  TYR A 260      12.499 -11.472 -35.763  1.00  0.48           C  
ATOM   1986  CD1 TYR A 260      13.152 -11.011 -36.903  1.00  0.42           C  
ATOM   1987  CD2 TYR A 260      12.990 -11.084 -34.521  1.00  0.43           C  
ATOM   1988  CE1 TYR A 260      14.267 -10.185 -36.809  1.00  0.38           C  
ATOM   1989  CE2 TYR A 260      14.104 -10.258 -34.414  1.00  0.44           C  
ATOM   1990  OH  TYR A 260      15.838  -8.996 -35.462  1.00  0.25           O  
ATOM   1991  CZ  TYR A 260      14.735  -9.814 -35.562  1.00  0.39           C  
ATOM   1992  N   GLY A 261       9.948  -9.341 -36.858  1.00  0.49           N  
ATOM   1993  CA  GLY A 261       9.991  -8.361 -37.932  1.00  0.48           C  
ATOM   1994  C   GLY A 261       8.619  -8.020 -38.482  1.00  0.49           C  
ATOM   1995  O   GLY A 261       8.498  -7.203 -39.398  1.00  0.47           O  
ATOM   1996  N   SER A 262       7.540  -8.726 -38.170  1.00  0.49           N  
ATOM   1997  CA  SER A 262       6.231  -8.222 -38.573  1.00  0.47           C  
ATOM   1998  C   SER A 262       6.003  -6.804 -38.061  1.00  0.48           C  
ATOM   1999  CB  SER A 262       5.121  -9.141 -38.060  1.00  0.45           C  
ATOM   2000  O   SER A 262       6.137  -6.541 -36.864  1.00  0.46           O  
ATOM   2001  OG  SER A 262       5.105  -9.169 -36.644  1.00  0.41           O  
ATOM   2002  N   GLN A 263       6.643  -5.806 -38.771  1.00  0.41           N  
ATOM   2003  CA  GLN A 263       6.496  -4.375 -38.528  1.00  0.42           C  
ATOM   2004  C   GLN A 263       5.056  -4.023 -38.166  1.00  0.41           C  
ATOM   2005  CB  GLN A 263       6.939  -3.574 -39.754  1.00  0.38           C  
ATOM   2006  O   GLN A 263       4.114  -4.559 -38.753  1.00  0.39           O  
ATOM   2007  CG  GLN A 263       8.450  -3.515 -39.937  1.00  0.36           C  
ATOM   2008  CD  GLN A 263       8.878  -2.470 -40.950  1.00  0.38           C  
ATOM   2009  NE2 GLN A 263      10.183  -2.239 -41.048  1.00  0.30           N  
ATOM   2010  OE1 GLN A 263       8.043  -1.877 -41.640  1.00  0.38           O  
ATOM   2011  N   PHE A 264       4.867  -3.361 -37.049  1.00  0.44           N  
ATOM   2012  CA  PHE A 264       3.685  -2.543 -36.809  1.00  0.44           C  
ATOM   2013  C   PHE A 264       3.488  -1.533 -37.934  1.00  0.44           C  
ATOM   2014  CB  PHE A 264       3.797  -1.816 -35.465  1.00  0.42           C  
ATOM   2015  O   PHE A 264       4.392  -0.754 -38.241  1.00  0.43           O  
ATOM   2016  CG  PHE A 264       3.697  -2.727 -34.272  1.00  0.40           C  
ATOM   2017  CD1 PHE A 264       2.463  -3.201 -33.842  1.00  0.37           C  
ATOM   2018  CD2 PHE A 264       4.838  -3.111 -33.579  1.00  0.39           C  
ATOM   2019  CE1 PHE A 264       2.367  -4.044 -32.738  1.00  0.37           C  
ATOM   2020  CE2 PHE A 264       4.750  -3.954 -32.474  1.00  0.39           C  
ATOM   2021  CZ  PHE A 264       3.514  -4.419 -32.055  1.00  0.37           C  
ATOM   2022  N   SER A 265       2.960  -1.872 -38.978  1.00  0.39           N  
ATOM   2023  CA  SER A 265       2.657  -0.856 -39.980  1.00  0.38           C  
ATOM   2024  C   SER A 265       2.023   0.377 -39.344  1.00  0.39           C  
ATOM   2025  CB  SER A 265       1.725  -1.421 -41.053  1.00  0.36           C  
ATOM   2026  O   SER A 265       1.035   0.267 -38.615  1.00  0.37           O  
ATOM   2027  OG  SER A 265       0.615  -2.074 -40.462  1.00  0.31           O  
ATOM   2028  N   SER A 266       2.765   1.188 -38.500  1.00  0.33           N  
ATOM   2029  CA  SER A 266       2.747   2.615 -38.194  1.00  0.34           C  
ATOM   2030  C   SER A 266       2.584   2.858 -36.698  1.00  0.33           C  
ATOM   2031  CB  SER A 266       1.621   3.313 -38.958  1.00  0.29           C  
ATOM   2032  O   SER A 266       1.593   2.435 -36.099  1.00  0.31           O  
ATOM   2033  OG  SER A 266       2.132   4.372 -39.750  1.00  0.23           O  
ATOM   2034  N   PRO A 267       3.651   3.027 -35.929  1.00  0.31           N  
ATOM   2035  CA  PRO A 267       3.523   3.868 -34.737  1.00  0.32           C  
ATOM   2036  C   PRO A 267       2.719   5.141 -34.995  1.00  0.31           C  
ATOM   2037  CB  PRO A 267       4.974   4.201 -34.383  1.00  0.29           C  
ATOM   2038  O   PRO A 267       2.993   5.863 -35.957  1.00  0.30           O  
ATOM   2039  CG  PRO A 267       5.774   3.706 -35.545  1.00  0.28           C  
ATOM   2040  CD  PRO A 267       4.865   2.929 -36.453  1.00  0.32           C  
ATOM   2041  N   GLY A 268       1.375   5.077 -34.664  1.00  0.28           N  
ATOM   2042  CA  GLY A 268       0.586   6.296 -34.576  1.00  0.29           C  
ATOM   2043  C   GLY A 268      -0.858   6.104 -35.002  1.00  0.28           C  
ATOM   2044  O   GLY A 268      -1.730   6.892 -34.629  1.00  0.26           O  
ATOM   2045  N   VAL A 269      -1.124   4.967 -35.692  1.00  0.26           N  
ATOM   2046  CA  VAL A 269      -2.527   4.800 -36.057  1.00  0.28           C  
ATOM   2047  C   VAL A 269      -3.128   3.632 -35.277  1.00  0.26           C  
ATOM   2048  CB  VAL A 269      -2.695   4.570 -37.575  1.00  0.24           C  
ATOM   2049  O   VAL A 269      -2.690   2.489 -35.424  1.00  0.25           O  
ATOM   2050  CG1 VAL A 269      -4.174   4.547 -37.957  1.00  0.11           C  
ATOM   2051  CG2 VAL A 269      -1.954   5.648 -38.363  1.00  0.09           C  
ATOM   2052  N   ILE A 270      -3.460   3.745 -34.064  1.00  0.31           N  
ATOM   2053  CA  ILE A 270      -4.567   2.894 -33.641  1.00  0.32           C  
ATOM   2054  C   ILE A 270      -5.522   2.670 -34.811  1.00  0.31           C  
ATOM   2055  CB  ILE A 270      -5.324   3.506 -32.441  1.00  0.29           C  
ATOM   2056  O   ILE A 270      -6.282   3.568 -35.181  1.00  0.29           O  
ATOM   2057  CG1 ILE A 270      -4.360   3.761 -31.276  1.00  0.27           C  
ATOM   2058  CG2 ILE A 270      -6.477   2.596 -32.009  1.00  0.27           C  
ATOM   2059  CD1 ILE A 270      -4.992   4.492 -30.099  1.00  0.26           C  
ATOM   2060  N   ASP A 271      -5.001   2.085 -35.865  1.00  0.30           N  
ATOM   2061  CA  ASP A 271      -5.997   1.667 -36.846  1.00  0.31           C  
ATOM   2062  C   ASP A 271      -6.903   0.576 -36.279  1.00  0.30           C  
ATOM   2063  CB  ASP A 271      -5.317   1.172 -38.125  1.00  0.27           C  
ATOM   2064  O   ASP A 271      -6.461  -0.553 -36.059  1.00  0.28           O  
ATOM   2065  CG  ASP A 271      -6.302   0.842 -39.232  1.00  0.27           C  
ATOM   2066  OD1 ASP A 271      -7.528   0.884 -38.990  1.00  0.15           O  
ATOM   2067  OD2 ASP A 271      -5.849   0.533 -40.355  1.00  0.13           O  
ATOM   2068  N   PRO A 272      -7.880   0.820 -35.447  1.00  0.31           N  
ATOM   2069  CA  PRO A 272      -8.842  -0.136 -34.893  1.00  0.32           C  
ATOM   2070  C   PRO A 272      -9.180  -1.263 -35.865  1.00  0.31           C  
ATOM   2071  CB  PRO A 272     -10.073   0.728 -34.609  1.00  0.29           C  
ATOM   2072  O   PRO A 272      -9.463  -2.386 -35.440  1.00  0.30           O  
ATOM   2073  CG  PRO A 272      -9.695   2.097 -35.074  1.00  0.28           C  
ATOM   2074  CD  PRO A 272      -8.292   2.050 -35.607  1.00  0.32           C  
ATOM   2075  N   ALA A 273      -9.366  -0.988 -37.168  1.00  0.29           N  
ATOM   2076  CA  ALA A 273      -9.669  -2.014 -38.162  1.00  0.30           C  
ATOM   2077  C   ALA A 273      -8.530  -3.024 -38.273  1.00  0.29           C  
ATOM   2078  CB  ALA A 273      -9.944  -1.375 -39.521  1.00  0.26           C  
ATOM   2079  O   ALA A 273      -8.763  -4.204 -38.545  1.00  0.27           O  
ATOM   2080  N   HIS A 274      -7.252  -2.696 -37.875  1.00  0.27           N  
ATOM   2081  CA  HIS A 274      -5.996  -3.431 -37.979  1.00  0.30           C  
ATOM   2082  C   HIS A 274      -5.190  -3.330 -36.688  1.00  0.28           C  
ATOM   2083  CB  HIS A 274      -5.168  -2.913 -39.157  1.00  0.25           C  
ATOM   2084  O   HIS A 274      -4.048  -2.864 -36.699  1.00  0.26           O  
ATOM   2085  CG  HIS A 274      -5.764  -3.227 -40.492  1.00  0.23           C  
ATOM   2086  CD2 HIS A 274      -5.568  -4.273 -41.329  1.00  0.09           C  
ATOM   2087  ND1 HIS A 274      -6.682  -2.405 -41.109  1.00  0.12           N  
ATOM   2088  CE1 HIS A 274      -7.027  -2.934 -42.271  1.00  0.08           C  
ATOM   2089  NE2 HIS A 274      -6.365  -4.068 -42.429  1.00  0.09           N  
ATOM   2090  N   ASP A 275      -5.809  -3.182 -35.563  1.00  0.40           N  
ATOM   2091  CA  ASP A 275      -4.939  -3.331 -34.401  1.00  0.41           C  
ATOM   2092  C   ASP A 275      -4.273  -4.705 -34.385  1.00  0.41           C  
ATOM   2093  CB  ASP A 275      -5.728  -3.114 -33.108  1.00  0.38           C  
ATOM   2094  O   ASP A 275      -4.862  -5.680 -33.913  1.00  0.39           O  
ATOM   2095  CG  ASP A 275      -4.844  -2.758 -31.926  1.00  0.36           C  
ATOM   2096  OD1 ASP A 275      -3.602  -2.799 -32.059  1.00  0.36           O  
ATOM   2097  OD2 ASP A 275      -5.395  -2.435 -30.851  1.00  0.33           O  
ATOM   2098  N   THR A 276      -3.488  -5.016 -35.348  1.00  0.43           N  
ATOM   2099  CA  THR A 276      -2.534  -6.110 -35.485  1.00  0.43           C  
ATOM   2100  C   THR A 276      -1.699  -6.262 -34.216  1.00  0.43           C  
ATOM   2101  CB  THR A 276      -1.603  -5.892 -36.692  1.00  0.39           C  
ATOM   2102  O   THR A 276      -0.781  -7.083 -34.166  1.00  0.41           O  
ATOM   2103  CG2 THR A 276      -2.390  -5.875 -37.998  1.00  0.33           C  
ATOM   2104  OG1 THR A 276      -0.921  -4.640 -36.542  1.00  0.28           O  
ATOM   2105  N   ARG A 277      -1.952  -5.563 -33.186  1.00  0.56           N  
ATOM   2106  CA  ARG A 277      -1.019  -5.583 -32.064  1.00  0.55           C  
ATOM   2107  C   ARG A 277      -1.362  -6.702 -31.086  1.00  0.56           C  
ATOM   2108  CB  ARG A 277      -1.019  -4.235 -31.340  1.00  0.51           C  
ATOM   2109  O   ARG A 277      -0.632  -6.934 -30.120  1.00  0.54           O  
ATOM   2110  CG  ARG A 277      -0.499  -3.083 -32.184  1.00  0.49           C  
ATOM   2111  CD  ARG A 277      -0.484  -1.775 -31.404  1.00  0.50           C  
ATOM   2112  NE  ARG A 277      -1.818  -1.189 -31.309  1.00  0.44           N  
ATOM   2113  NH1 ARG A 277      -1.165   0.600 -30.003  1.00  0.35           N  
ATOM   2114  NH2 ARG A 277      -3.360   0.370 -30.624  1.00  0.31           N  
ATOM   2115  CZ  ARG A 277      -2.111  -0.074 -30.646  1.00  0.45           C  
ATOM   2116  N   LYS A 278      -2.261  -7.531 -31.424  1.00  0.67           N  
ATOM   2117  CA  LYS A 278      -2.746  -8.390 -30.348  1.00  0.68           C  
ATOM   2118  C   LYS A 278      -2.673  -9.862 -30.745  1.00  0.68           C  
ATOM   2119  CB  LYS A 278      -4.180  -8.020 -29.969  1.00  0.65           C  
ATOM   2120  O   LYS A 278      -2.803 -10.200 -31.923  1.00  0.65           O  
ATOM   2121  CG  LYS A 278      -4.351  -6.573 -29.530  1.00  0.62           C  
ATOM   2122  CD  LYS A 278      -5.814  -6.237 -29.270  1.00  0.60           C  
ATOM   2123  CE  LYS A 278      -5.996  -4.766 -28.921  1.00  0.52           C  
ATOM   2124  NZ  LYS A 278      -7.440  -4.395 -28.822  1.00  0.46           N  
ATOM   2125  N   LEU A 279      -2.524 -10.712 -29.635  1.00  0.76           N  
ATOM   2126  CA  LEU A 279      -2.491 -12.131 -29.973  1.00  0.76           C  
ATOM   2127  C   LEU A 279      -3.860 -12.771 -29.767  1.00  0.76           C  
ATOM   2128  CB  LEU A 279      -1.442 -12.859 -29.129  1.00  0.74           C  
ATOM   2129  O   LEU A 279      -4.343 -13.505 -30.632  1.00  0.75           O  
ATOM   2130  CG  LEU A 279       0.020 -12.528 -29.430  1.00  0.72           C  
ATOM   2131  CD1 LEU A 279       0.938 -13.225 -28.432  1.00  0.70           C  
ATOM   2132  CD2 LEU A 279       0.375 -12.926 -30.859  1.00  0.71           C  
ATOM   2133  N   PHE A 280      -4.572 -12.447 -28.701  1.00  0.79           N  
ATOM   2134  CA  PHE A 280      -5.942 -12.877 -28.448  1.00  0.78           C  
ATOM   2135  C   PHE A 280      -6.847 -11.678 -28.190  1.00  0.78           C  
ATOM   2136  CB  PHE A 280      -5.993 -13.839 -27.258  1.00  0.77           C  
ATOM   2137  O   PHE A 280      -6.518 -10.808 -27.382  1.00  0.76           O  
ATOM   2138  CG  PHE A 280      -5.330 -15.165 -27.520  1.00  0.79           C  
ATOM   2139  CD1 PHE A 280      -5.950 -16.123 -28.313  1.00  0.78           C  
ATOM   2140  CD2 PHE A 280      -4.087 -15.452 -26.972  1.00  0.79           C  
ATOM   2141  CE1 PHE A 280      -5.338 -17.351 -28.557  1.00  0.78           C  
ATOM   2142  CE2 PHE A 280      -3.470 -16.677 -27.211  1.00  0.78           C  
ATOM   2143  CZ  PHE A 280      -4.097 -17.625 -28.003  1.00  0.74           C  
ATOM   2144  N   ARG A 281      -7.902 -11.739 -28.878  1.00  0.72           N  
ATOM   2145  CA  ARG A 281      -8.979 -10.783 -28.641  1.00  0.72           C  
ATOM   2146  C   ARG A 281     -10.198 -11.471 -28.035  1.00  0.72           C  
ATOM   2147  CB  ARG A 281      -9.368 -10.078 -29.943  1.00  0.70           C  
ATOM   2148  O   ARG A 281     -10.908 -12.207 -28.724  1.00  0.70           O  
ATOM   2149  CG  ARG A 281     -10.281  -8.879 -29.745  1.00  0.67           C  
ATOM   2150  CD  ARG A 281     -10.579  -8.174 -31.060  1.00  0.64           C  
ATOM   2151  NE  ARG A 281      -9.474  -7.312 -31.473  1.00  0.58           N  
ATOM   2152  NH1 ARG A 281     -10.429  -6.702 -33.486  1.00  0.48           N  
ATOM   2153  NH2 ARG A 281      -8.375  -5.879 -32.891  1.00  0.42           N  
ATOM   2154  CZ  ARG A 281      -9.429  -6.633 -32.616  1.00  0.60           C  
ATOM   2155  N   MET A 282     -10.497 -11.225 -26.696  1.00  0.74           N  
ATOM   2156  CA  MET A 282     -11.612 -11.831 -25.972  1.00  0.73           C  
ATOM   2157  C   MET A 282     -12.898 -11.041 -26.194  1.00  0.73           C  
ATOM   2158  CB  MET A 282     -11.301 -11.914 -24.477  1.00  0.71           C  
ATOM   2159  O   MET A 282     -13.003  -9.887 -25.775  1.00  0.69           O  
ATOM   2160  CG  MET A 282      -9.964 -12.567 -24.164  1.00  0.67           C  
ATOM   2161  SD  MET A 282      -9.903 -14.327 -24.679  1.00  0.62           S  
ATOM   2162  CE  MET A 282     -11.080 -15.046 -23.500  1.00  0.58           C  
ATOM   2163  N   MET A 283     -13.949 -11.556 -26.982  1.00  0.66           N  
ATOM   2164  CA  MET A 283     -15.134 -10.848 -27.458  1.00  0.65           C  
ATOM   2165  C   MET A 283     -16.222 -10.829 -26.389  1.00  0.65           C  
ATOM   2166  CB  MET A 283     -15.670 -11.494 -28.737  1.00  0.62           C  
ATOM   2167  O   MET A 283     -17.247 -10.165 -26.552  1.00  0.61           O  
ATOM   2168  CG  MET A 283     -14.676 -11.493 -29.887  1.00  0.59           C  
ATOM   2169  SD  MET A 283     -14.263  -9.798 -30.457  1.00  0.55           S  
ATOM   2170  CE  MET A 283     -15.822  -9.344 -31.266  1.00  0.51           C  
ATOM   2171  N   GLY A 284     -15.925 -11.254 -25.163  1.00  0.61           N  
ATOM   2172  CA  GLY A 284     -16.920 -11.203 -24.104  1.00  0.59           C  
ATOM   2173  C   GLY A 284     -18.338 -11.397 -24.607  1.00  0.61           C  
ATOM   2174  O   GLY A 284     -18.598 -11.276 -25.806  1.00  0.58           O  
ATOM   2175  N   GLY A 285     -19.193 -12.129 -23.731  1.00  0.47           N  
ATOM   2176  CA  GLY A 285     -20.613 -12.225 -24.026  1.00  0.46           C  
ATOM   2177  C   GLY A 285     -21.449 -12.607 -22.820  1.00  0.47           C  
ATOM   2178  O   GLY A 285     -20.930 -12.715 -21.707  1.00  0.44           O  
ATOM   2179  N   ALA A 286     -22.813 -12.571 -22.879  1.00  0.40           N  
ATOM   2180  CA  ALA A 286     -23.953 -12.848 -22.008  1.00  0.41           C  
ATOM   2181  C   ALA A 286     -23.846 -14.241 -21.393  1.00  0.40           C  
ATOM   2182  CB  ALA A 286     -25.261 -12.711 -22.783  1.00  0.36           C  
ATOM   2183  O   ALA A 286     -24.460 -14.518 -20.360  1.00  0.38           O  
ATOM   2184  N   LEU A 287     -23.065 -15.213 -22.046  1.00  0.37           N  
ATOM   2185  CA  LEU A 287     -23.279 -16.562 -21.533  1.00  0.39           C  
ATOM   2186  C   LEU A 287     -22.368 -16.841 -20.342  1.00  0.38           C  
ATOM   2187  CB  LEU A 287     -23.035 -17.599 -22.632  1.00  0.33           C  
ATOM   2188  O   LEU A 287     -22.525 -17.855 -19.659  1.00  0.35           O  
ATOM   2189  CG  LEU A 287     -24.142 -17.756 -23.675  1.00  0.31           C  
ATOM   2190  CD1 LEU A 287     -23.671 -18.648 -24.819  1.00  0.26           C  
ATOM   2191  CD2 LEU A 287     -25.404 -18.323 -23.034  1.00  0.29           C  
ATOM   2192  N   GLY A 288     -21.569 -15.789 -19.810  1.00  0.55           N  
ATOM   2193  CA  GLY A 288     -20.831 -16.148 -18.609  1.00  0.54           C  
ATOM   2194  C   GLY A 288     -19.337 -15.915 -18.735  1.00  0.55           C  
ATOM   2195  O   GLY A 288     -18.873 -15.353 -19.728  1.00  0.52           O  
ATOM   2196  N   PRO A 289     -18.628 -16.153 -17.656  1.00  0.67           N  
ATOM   2197  CA  PRO A 289     -17.191 -15.884 -17.576  1.00  0.67           C  
ATOM   2198  C   PRO A 289     -16.382 -16.699 -18.583  1.00  0.68           C  
ATOM   2199  CB  PRO A 289     -16.836 -16.283 -16.142  1.00  0.63           C  
ATOM   2200  O   PRO A 289     -16.672 -17.878 -18.805  1.00  0.66           O  
ATOM   2201  CG  PRO A 289     -17.905 -17.247 -15.738  1.00  0.60           C  
ATOM   2202  CD  PRO A 289     -19.127 -16.980 -16.569  1.00  0.59           C  
ATOM   2203  N   GLN A 290     -15.564 -16.145 -19.366  1.00  0.77           N  
ATOM   2204  CA  GLN A 290     -14.513 -16.748 -20.179  1.00  0.78           C  
ATOM   2205  C   GLN A 290     -13.209 -16.864 -19.396  1.00  0.78           C  
ATOM   2206  CB  GLN A 290     -14.289 -15.934 -21.455  1.00  0.76           C  
ATOM   2207  O   GLN A 290     -12.983 -16.116 -18.442  1.00  0.78           O  
ATOM   2208  CG  GLN A 290     -15.462 -15.975 -22.425  1.00  0.74           C  
ATOM   2209  CD  GLN A 290     -15.176 -15.242 -23.723  1.00  0.72           C  
ATOM   2210  NE2 GLN A 290     -15.267 -15.957 -24.839  1.00  0.67           N  
ATOM   2211  OE1 GLN A 290     -14.877 -14.044 -23.722  1.00  0.71           O  
ATOM   2212  N   SER A 291     -12.434 -17.890 -19.772  1.00  0.81           N  
ATOM   2213  CA  SER A 291     -11.121 -18.006 -19.146  1.00  0.82           C  
ATOM   2214  C   SER A 291     -10.030 -18.234 -20.187  1.00  0.82           C  
ATOM   2215  CB  SER A 291     -11.111 -19.147 -18.128  1.00  0.80           C  
ATOM   2216  O   SER A 291     -10.288 -18.803 -21.250  1.00  0.82           O  
ATOM   2217  OG  SER A 291     -11.360 -20.389 -18.762  1.00  0.76           O  
ATOM   2218  N   ILE A 292      -8.872 -17.726 -19.936  1.00  0.85           N  
ATOM   2219  CA  ILE A 292      -7.651 -18.062 -20.662  1.00  0.86           C  
ATOM   2220  C   ILE A 292      -6.552 -18.446 -19.674  1.00  0.86           C  
ATOM   2221  CB  ILE A 292      -7.184 -16.890 -21.554  1.00  0.84           C  
ATOM   2222  O   ILE A 292      -6.310 -17.734 -18.697  1.00  0.86           O  
ATOM   2223  CG1 ILE A 292      -6.007 -17.325 -22.434  1.00  0.79           C  
ATOM   2224  CG2 ILE A 292      -6.809 -15.676 -20.698  1.00  0.78           C  
ATOM   2225  CD1 ILE A 292      -5.738 -16.397 -23.611  1.00  0.76           C  
ATOM   2226  N   HIS A 293      -5.967 -19.645 -19.947  1.00  0.86           N  
ATOM   2227  CA  HIS A 293      -5.033 -20.104 -18.925  1.00  0.86           C  
ATOM   2228  C   HIS A 293      -4.089 -21.166 -19.477  1.00  0.86           C  
ATOM   2229  CB  HIS A 293      -5.791 -20.653 -17.715  1.00  0.84           C  
ATOM   2230  O   HIS A 293      -4.371 -21.777 -20.511  1.00  0.85           O  
ATOM   2231  CG  HIS A 293      -6.615 -21.863 -18.022  1.00  0.81           C  
ATOM   2232  CD2 HIS A 293      -7.885 -21.982 -18.476  1.00  0.78           C  
ATOM   2233  ND1 HIS A 293      -6.140 -23.147 -17.862  1.00  0.77           N  
ATOM   2234  CE1 HIS A 293      -7.085 -24.005 -18.207  1.00  0.77           C  
ATOM   2235  NE2 HIS A 293      -8.154 -23.324 -18.584  1.00  0.74           N  
ATOM   2236  N   GLY A 294      -3.017 -21.355 -18.740  1.00  0.87           N  
ATOM   2237  CA  GLY A 294      -2.094 -22.444 -19.019  1.00  0.87           C  
ATOM   2238  C   GLY A 294      -1.292 -22.236 -20.290  1.00  0.87           C  
ATOM   2239  O   GLY A 294      -0.875 -23.202 -20.931  1.00  0.85           O  
ATOM   2240  N   LEU A 295      -1.124 -20.984 -20.769  1.00  0.88           N  
ATOM   2241  CA  LEU A 295      -0.379 -20.664 -21.981  1.00  0.88           C  
ATOM   2242  C   LEU A 295       0.841 -19.808 -21.659  1.00  0.87           C  
ATOM   2243  CB  LEU A 295      -1.277 -19.936 -22.985  1.00  0.87           C  
ATOM   2244  O   LEU A 295       0.891 -19.160 -20.611  1.00  0.86           O  
ATOM   2245  CG  LEU A 295      -2.554 -20.666 -23.406  1.00  0.85           C  
ATOM   2246  CD1 LEU A 295      -3.402 -19.774 -24.307  1.00  0.82           C  
ATOM   2247  CD2 LEU A 295      -2.214 -21.976 -24.109  1.00  0.82           C  
ATOM   2248  N   ILE A 296       1.802 -19.873 -22.526  1.00  0.88           N  
ATOM   2249  CA  ILE A 296       2.921 -18.937 -22.526  1.00  0.88           C  
ATOM   2250  C   ILE A 296       2.749 -17.927 -23.659  1.00  0.87           C  
ATOM   2251  CB  ILE A 296       4.273 -19.671 -22.663  1.00  0.87           C  
ATOM   2252  O   ILE A 296       2.707 -18.304 -24.833  1.00  0.85           O  
ATOM   2253  CG1 ILE A 296       4.439 -20.699 -21.538  1.00  0.84           C  
ATOM   2254  CG2 ILE A 296       5.433 -18.671 -22.667  1.00  0.84           C  
ATOM   2255  CD1 ILE A 296       5.619 -21.642 -21.730  1.00  0.82           C  
ATOM   2256  N   ILE A 297       2.579 -16.677 -23.251  1.00  0.86           N  
ATOM   2257  CA  ILE A 297       2.533 -15.591 -24.224  1.00  0.85           C  
ATOM   2258  C   ILE A 297       3.914 -14.951 -24.348  1.00  0.84           C  
ATOM   2259  CB  ILE A 297       1.482 -14.527 -23.836  1.00  0.84           C  
ATOM   2260  O   ILE A 297       4.416 -14.352 -23.394  1.00  0.82           O  
ATOM   2261  CG1 ILE A 297       0.118 -15.186 -23.599  1.00  0.80           C  
ATOM   2262  CG2 ILE A 297       1.388 -13.443 -24.913  1.00  0.79           C  
ATOM   2263  CD1 ILE A 297      -0.446 -15.897 -24.822  1.00  0.77           C  
ATOM   2264  N   ASP A 298       4.561 -15.097 -25.493  1.00  0.81           N  
ATOM   2265  CA  ASP A 298       5.863 -14.517 -25.806  1.00  0.80           C  
ATOM   2266  C   ASP A 298       5.732 -13.393 -26.831  1.00  0.79           C  
ATOM   2267  CB  ASP A 298       6.820 -15.593 -26.324  1.00  0.79           C  
ATOM   2268  O   ASP A 298       5.522 -13.650 -28.018  1.00  0.77           O  
ATOM   2269  CG  ASP A 298       8.243 -15.090 -26.490  1.00  0.78           C  
ATOM   2270  OD1 ASP A 298       8.478 -13.869 -26.364  1.00  0.77           O  
ATOM   2271  OD2 ASP A 298       9.138 -15.923 -26.751  1.00  0.75           O  
ATOM   2272  N   GLY A 299       5.818 -12.142 -26.317  1.00  0.75           N  
ATOM   2273  CA  GLY A 299       5.646 -10.987 -27.183  1.00  0.75           C  
ATOM   2274  C   GLY A 299       6.826 -10.753 -28.107  1.00  0.75           C  
ATOM   2275  O   GLY A 299       6.740  -9.955 -29.043  1.00  0.72           O  
ATOM   2276  N   ASN A 300       7.950 -11.423 -27.812  1.00  0.70           N  
ATOM   2277  CA  ASN A 300       9.183 -11.316 -28.585  1.00  0.69           C  
ATOM   2278  C   ASN A 300       9.688  -9.877 -28.639  1.00  0.69           C  
ATOM   2279  CB  ASN A 300       8.977 -11.861 -30.001  1.00  0.66           C  
ATOM   2280  O   ASN A 300      10.179  -9.426 -29.675  1.00  0.65           O  
ATOM   2281  CG  ASN A 300      10.277 -12.283 -30.658  1.00  0.63           C  
ATOM   2282  ND2 ASN A 300      10.214 -12.600 -31.946  1.00  0.60           N  
ATOM   2283  OD1 ASN A 300      11.328 -12.324 -30.014  1.00  0.61           O  
ATOM   2284  N   ALA A 301       9.457  -9.000 -27.642  1.00  0.65           N  
ATOM   2285  CA  ALA A 301       9.833  -7.590 -27.600  1.00  0.64           C  
ATOM   2286  C   ALA A 301      11.328  -7.413 -27.852  1.00  0.64           C  
ATOM   2287  CB  ALA A 301       9.448  -6.976 -26.256  1.00  0.61           C  
ATOM   2288  O   ALA A 301      11.751  -6.415 -28.439  1.00  0.61           O  
ATOM   2289  N   ARG A 302      12.226  -8.194 -27.424  1.00  0.57           N  
ATOM   2290  CA  ARG A 302      13.673  -8.070 -27.572  1.00  0.56           C  
ATOM   2291  C   ARG A 302      14.081  -8.151 -29.039  1.00  0.57           C  
ATOM   2292  CB  ARG A 302      14.390  -9.156 -26.768  1.00  0.54           C  
ATOM   2293  O   ARG A 302      15.187  -7.747 -29.404  1.00  0.55           O  
ATOM   2294  CG  ARG A 302      14.232  -9.013 -25.262  1.00  0.51           C  
ATOM   2295  CD  ARG A 302      15.049 -10.053 -24.508  1.00  0.51           C  
ATOM   2296  NE  ARG A 302      14.863  -9.942 -23.065  1.00  0.43           N  
ATOM   2297  NH1 ARG A 302      16.578 -11.392 -22.523  1.00  0.36           N  
ATOM   2298  NH2 ARG A 302      15.337 -10.407 -20.866  1.00  0.32           N  
ATOM   2299  CZ  ARG A 302      15.593 -10.581 -22.154  1.00  0.47           C  
ATOM   2300  N   SER A 303      13.242  -8.616 -29.813  1.00  0.55           N  
ATOM   2301  CA  SER A 303      13.594  -8.741 -31.224  1.00  0.54           C  
ATOM   2302  C   SER A 303      13.169  -7.505 -32.011  1.00  0.55           C  
ATOM   2303  CB  SER A 303      12.948  -9.988 -31.829  1.00  0.52           C  
ATOM   2304  O   SER A 303      13.474  -7.385 -33.200  1.00  0.53           O  
ATOM   2305  OG  SER A 303      11.572 -10.054 -31.495  1.00  0.49           O  
ATOM   2306  N   PHE A 304      12.507  -6.611 -31.529  1.00  0.52           N  
ATOM   2307  CA  PHE A 304      12.101  -5.383 -32.202  1.00  0.53           C  
ATOM   2308  C   PHE A 304      13.236  -4.366 -32.204  1.00  0.52           C  
ATOM   2309  CB  PHE A 304      10.861  -4.785 -31.529  1.00  0.50           C  
ATOM   2310  O   PHE A 304      13.878  -4.141 -31.175  1.00  0.50           O  
ATOM   2311  CG  PHE A 304       9.627  -5.635 -31.665  1.00  0.48           C  
ATOM   2312  CD1 PHE A 304       8.887  -5.628 -32.840  1.00  0.46           C  
ATOM   2313  CD2 PHE A 304       9.208  -6.443 -30.616  1.00  0.46           C  
ATOM   2314  CE1 PHE A 304       7.744  -6.414 -32.968  1.00  0.44           C  
ATOM   2315  CE2 PHE A 304       8.067  -7.232 -30.736  1.00  0.45           C  
ATOM   2316  CZ  PHE A 304       7.336  -7.215 -31.913  1.00  0.45           C  
ATOM   2317  N   THR A 305      13.926  -4.268 -33.531  1.00  0.45           N  
ATOM   2318  CA  THR A 305      14.764  -3.099 -33.777  1.00  0.45           C  
ATOM   2319  C   THR A 305      13.930  -1.821 -33.749  1.00  0.45           C  
ATOM   2320  CB  THR A 305      15.493  -3.209 -35.129  1.00  0.42           C  
ATOM   2321  O   THR A 305      12.970  -1.683 -34.509  1.00  0.42           O  
ATOM   2322  CG2 THR A 305      16.896  -2.615 -35.046  1.00  0.37           C  
ATOM   2323  OG1 THR A 305      15.592  -4.590 -35.501  1.00  0.33           O  
ATOM   2324  N   VAL A 306      13.893  -1.014 -32.720  1.00  0.40           N  
ATOM   2325  CA  VAL A 306      13.086   0.160 -32.403  1.00  0.44           C  
ATOM   2326  C   VAL A 306      13.778   1.419 -32.921  1.00  0.41           C  
ATOM   2327  CB  VAL A 306      12.830   0.280 -30.883  1.00  0.39           C  
ATOM   2328  O   VAL A 306      14.974   1.615 -32.693  1.00  0.39           O  
ATOM   2329  CG1 VAL A 306      11.696   1.264 -30.602  1.00  0.35           C  
ATOM   2330  CG2 VAL A 306      12.513  -1.091 -30.287  1.00  0.35           C  
ATOM   2331  N   PRO A 307      13.153   2.137 -33.928  1.00  0.38           N  
ATOM   2332  CA  PRO A 307      13.722   3.441 -34.275  1.00  0.39           C  
ATOM   2333  C   PRO A 307      13.808   4.385 -33.079  1.00  0.38           C  
ATOM   2334  CB  PRO A 307      12.751   3.980 -35.328  1.00  0.35           C  
ATOM   2335  O   PRO A 307      12.915   4.392 -32.228  1.00  0.36           O  
ATOM   2336  CG  PRO A 307      11.757   2.882 -35.530  1.00  0.34           C  
ATOM   2337  CD  PRO A 307      12.000   1.823 -34.493  1.00  0.36           C  
ATOM   2338  N   LYS A 308      14.949   4.966 -32.741  1.00  0.36           N  
ATOM   2339  CA  LYS A 308      15.235   6.131 -31.909  1.00  0.38           C  
ATOM   2340  C   LYS A 308      14.274   7.276 -32.216  1.00  0.36           C  
ATOM   2341  CB  LYS A 308      16.680   6.592 -32.108  1.00  0.34           C  
ATOM   2342  O   LYS A 308      14.010   7.576 -33.382  1.00  0.34           O  
ATOM   2343  CG  LYS A 308      17.685   5.886 -31.211  1.00  0.32           C  
ATOM   2344  CD  LYS A 308      19.087   6.454 -31.387  1.00  0.34           C  
ATOM   2345  CE  LYS A 308      20.100   5.728 -30.511  1.00  0.30           C  
ATOM   2346  NZ  LYS A 308      21.481   6.264 -30.700  1.00  0.31           N  
ATOM   2347  N   HIS A 309      13.311   7.650 -31.218  1.00  0.35           N  
ATOM   2348  CA  HIS A 309      12.716   8.967 -31.414  1.00  0.41           C  
ATOM   2349  C   HIS A 309      13.787  10.049 -31.496  1.00  0.35           C  
ATOM   2350  CB  HIS A 309      11.735   9.285 -30.284  1.00  0.34           C  
ATOM   2351  O   HIS A 309      14.706  10.082 -30.674  1.00  0.34           O  
ATOM   2352  CG  HIS A 309      10.489   9.971 -30.747  1.00  0.34           C  
ATOM   2353  CD2 HIS A 309       9.246   9.491 -30.987  1.00  0.36           C  
ATOM   2354  ND1 HIS A 309      10.441  11.321 -31.019  1.00  0.23           N  
ATOM   2355  CE1 HIS A 309       9.218  11.643 -31.408  1.00  0.35           C  
ATOM   2356  NE2 HIS A 309       8.474  10.550 -31.397  1.00  0.35           N  
ATOM   2357  N   THR A 310      13.718  10.863 -32.660  1.00  0.35           N  
ATOM   2358  CA  THR A 310      14.313  12.133 -33.062  1.00  0.36           C  
ATOM   2359  C   THR A 310      13.618  13.300 -32.367  1.00  0.35           C  
ATOM   2360  CB  THR A 310      14.243  12.324 -34.588  1.00  0.32           C  
ATOM   2361  O   THR A 310      13.816  14.458 -32.740  1.00  0.33           O  
ATOM   2362  CG2 THR A 310      15.241  11.420 -35.303  1.00  0.29           C  
ATOM   2363  OG1 THR A 310      12.920  12.011 -35.042  1.00  0.29           O  
ATOM   2364  N   ASP A 311      12.670  13.102 -31.311  1.00  0.35           N  
ATOM   2365  CA  ASP A 311      12.210  14.372 -30.757  1.00  0.39           C  
ATOM   2366  C   ASP A 311      13.235  14.950 -29.785  1.00  0.36           C  
ATOM   2367  CB  ASP A 311      10.861  14.194 -30.056  1.00  0.33           C  
ATOM   2368  O   ASP A 311      13.501  14.364 -28.733  1.00  0.34           O  
ATOM   2369  CG  ASP A 311      10.117  15.503 -29.863  1.00  0.33           C  
ATOM   2370  OD1 ASP A 311      10.739  16.582 -29.976  1.00  0.34           O  
ATOM   2371  OD2 ASP A 311       8.897  15.456 -29.591  1.00  0.33           O  
ATOM   2372  N   PRO A 312      14.187  15.818 -30.150  1.00  0.32           N  
ATOM   2373  CA  PRO A 312      15.190  16.525 -29.350  1.00  0.32           C  
ATOM   2374  C   PRO A 312      14.609  17.125 -28.072  1.00  0.32           C  
ATOM   2375  CB  PRO A 312      15.683  17.624 -30.294  1.00  0.30           C  
ATOM   2376  O   PRO A 312      15.346  17.390 -27.119  1.00  0.31           O  
ATOM   2377  CG  PRO A 312      14.688  17.645 -31.409  1.00  0.29           C  
ATOM   2378  CD  PRO A 312      13.881  16.380 -31.352  1.00  0.32           C  
ATOM   2379  N   ASP A 313      13.288  17.606 -28.124  1.00  0.30           N  
ATOM   2380  CA  ASP A 313      12.800  18.345 -26.964  1.00  0.34           C  
ATOM   2381  C   ASP A 313      12.376  17.394 -25.847  1.00  0.30           C  
ATOM   2382  CB  ASP A 313      11.630  19.250 -27.356  1.00  0.27           C  
ATOM   2383  O   ASP A 313      12.073  17.830 -24.734  1.00  0.28           O  
ATOM   2384  CG  ASP A 313      12.077  20.544 -28.012  1.00  0.28           C  
ATOM   2385  OD1 ASP A 313      13.262  20.919 -27.879  1.00  0.20           O  
ATOM   2386  OD2 ASP A 313      11.235  21.198 -28.666  1.00  0.13           O  
ATOM   2387  N   GLN A 314      12.434  16.101 -26.054  1.00  0.34           N  
ATOM   2388  CA  GLN A 314      12.163  15.080 -25.048  1.00  0.38           C  
ATOM   2389  C   GLN A 314      13.460  14.532 -24.458  1.00  0.34           C  
ATOM   2390  CB  GLN A 314      11.336  13.941 -25.646  1.00  0.33           C  
ATOM   2391  O   GLN A 314      14.346  14.092 -25.195  1.00  0.33           O  
ATOM   2392  CG  GLN A 314       9.934  14.356 -26.071  1.00  0.33           C  
ATOM   2393  CD  GLN A 314       8.854  13.778 -25.176  1.00  0.38           C  
ATOM   2394  NE2 GLN A 314       7.673  14.386 -25.203  1.00  0.32           N  
ATOM   2395  OE1 GLN A 314       9.079  12.792 -24.466  1.00  0.44           O  
ATOM   2396  N   THR A 315      14.086  15.446 -23.587  1.00  0.28           N  
ATOM   2397  CA  THR A 315      15.311  15.380 -22.798  1.00  0.33           C  
ATOM   2398  C   THR A 315      15.769  13.934 -22.631  1.00  0.28           C  
ATOM   2399  CB  THR A 315      15.118  16.023 -21.412  1.00  0.26           C  
ATOM   2400  O   THR A 315      16.808  13.673 -22.020  1.00  0.27           O  
ATOM   2401  CG2 THR A 315      16.105  17.165 -21.194  1.00  0.16           C  
ATOM   2402  OG1 THR A 315      13.783  16.534 -21.310  1.00  0.13           O  
ATOM   2403  N   TYR A 316      14.956  12.974 -23.322  1.00  0.32           N  
ATOM   2404  CA  TYR A 316      15.464  11.608 -23.267  1.00  0.37           C  
ATOM   2405  C   TYR A 316      15.842  11.110 -24.657  1.00  0.32           C  
ATOM   2406  CB  TYR A 316      14.424  10.673 -22.642  1.00  0.30           C  
ATOM   2407  O   TYR A 316      15.055  10.423 -25.312  1.00  0.30           O  
ATOM   2408  CG  TYR A 316      14.061  11.031 -21.221  1.00  0.31           C  
ATOM   2409  CD1 TYR A 316      14.876  10.649 -20.157  1.00  0.30           C  
ATOM   2410  CD2 TYR A 316      12.905  11.749 -20.940  1.00  0.31           C  
ATOM   2411  CE1 TYR A 316      14.545  10.975 -18.846  1.00  0.29           C  
ATOM   2412  CE2 TYR A 316      12.564  12.081 -19.633  1.00  0.33           C  
ATOM   2413  OH  TYR A 316      13.056  12.015 -17.298  1.00  0.12           O  
ATOM   2414  CZ  TYR A 316      13.389  11.690 -18.594  1.00  0.29           C  
ATOM   2415  N   PRO A 317      16.728  11.800 -25.463  1.00  0.33           N  
ATOM   2416  CA  PRO A 317      17.180  11.522 -26.828  1.00  0.34           C  
ATOM   2417  C   PRO A 317      17.558  10.057 -27.038  1.00  0.33           C  
ATOM   2418  CB  PRO A 317      18.402  12.429 -26.987  1.00  0.29           C  
ATOM   2419  O   PRO A 317      17.541   9.568 -28.170  1.00  0.31           O  
ATOM   2420  CG  PRO A 317      18.731  12.873 -25.598  1.00  0.29           C  
ATOM   2421  CD  PRO A 317      17.538  12.620 -24.721  1.00  0.32           C  
ATOM   2422  N   ASN A 318      17.771   9.394 -25.994  1.00  0.30           N  
ATOM   2423  CA  ASN A 318      18.293   8.040 -26.142  1.00  0.34           C  
ATOM   2424  C   ASN A 318      17.237   6.992 -25.802  1.00  0.30           C  
ATOM   2425  CB  ASN A 318      19.535   7.845 -25.270  1.00  0.27           C  
ATOM   2426  O   ASN A 318      17.534   5.796 -25.762  1.00  0.27           O  
ATOM   2427  CG  ASN A 318      20.695   8.720 -25.703  1.00  0.27           C  
ATOM   2428  ND2 ASN A 318      21.590   9.022 -24.769  1.00  0.13           N  
ATOM   2429  OD1 ASN A 318      20.787   9.121 -26.866  1.00  0.14           O  
ATOM   2430  N   GLN A 319      15.917   7.410 -25.739  1.00  0.32           N  
ATOM   2431  CA  GLN A 319      14.933   6.412 -25.331  1.00  0.37           C  
ATOM   2432  C   GLN A 319      13.843   6.250 -26.387  1.00  0.32           C  
ATOM   2433  CB  GLN A 319      14.310   6.790 -23.987  1.00  0.30           C  
ATOM   2434  O   GLN A 319      13.325   7.240 -26.909  1.00  0.31           O  
ATOM   2435  CG  GLN A 319      15.264   6.656 -22.807  1.00  0.30           C  
ATOM   2436  CD  GLN A 319      14.544   6.613 -21.472  1.00  0.36           C  
ATOM   2437  NE2 GLN A 319      15.286   6.328 -20.408  1.00  0.28           N  
ATOM   2438  OE1 GLN A 319      13.332   6.837 -21.398  1.00  0.40           O  
ATOM   2439  N   THR A 320      13.867   5.224 -27.218  1.00  0.37           N  
ATOM   2440  CA  THR A 320      13.031   4.593 -28.234  1.00  0.39           C  
ATOM   2441  C   THR A 320      11.603   4.419 -27.728  1.00  0.37           C  
ATOM   2442  CB  THR A 320      13.600   3.225 -28.654  1.00  0.34           C  
ATOM   2443  O   THR A 320      11.379   3.799 -26.686  1.00  0.35           O  
ATOM   2444  CG2 THR A 320      13.272   2.917 -30.112  1.00  0.30           C  
ATOM   2445  OG1 THR A 320      15.023   3.234 -28.488  1.00  0.28           O  
ATOM   2446  N   TYR A 321      10.650   5.370 -27.843  1.00  0.36           N  
ATOM   2447  CA  TYR A 321       9.206   5.270 -27.670  1.00  0.39           C  
ATOM   2448  C   TYR A 321       8.634   4.131 -28.506  1.00  0.36           C  
ATOM   2449  CB  TYR A 321       8.526   6.588 -28.050  1.00  0.34           C  
ATOM   2450  O   TYR A 321       8.903   4.037 -29.706  1.00  0.35           O  
ATOM   2451  CG  TYR A 321       8.167   7.450 -26.865  1.00  0.32           C  
ATOM   2452  CD1 TYR A 321       6.929   7.326 -26.237  1.00  0.30           C  
ATOM   2453  CD2 TYR A 321       9.063   8.391 -26.369  1.00  0.31           C  
ATOM   2454  CE1 TYR A 321       6.593   8.119 -25.146  1.00  0.28           C  
ATOM   2455  CE2 TYR A 321       8.738   9.190 -25.278  1.00  0.31           C  
ATOM   2456  OH  TYR A 321       7.175   9.835 -23.593  1.00  0.13           O  
ATOM   2457  CZ  TYR A 321       7.502   9.047 -24.674  1.00  0.29           C  
ATOM   2458  N   TYR A 322       8.160   3.142 -27.938  1.00  0.37           N  
ATOM   2459  CA  TYR A 322       7.272   2.060 -28.351  1.00  0.40           C  
ATOM   2460  C   TYR A 322       5.839   2.557 -28.498  1.00  0.37           C  
ATOM   2461  CB  TYR A 322       7.324   0.908 -27.343  1.00  0.35           C  
ATOM   2462  O   TYR A 322       5.233   3.022 -27.529  1.00  0.36           O  
ATOM   2463  CG  TYR A 322       8.649   0.187 -27.314  1.00  0.33           C  
ATOM   2464  CD1 TYR A 322       8.940  -0.816 -28.237  1.00  0.32           C  
ATOM   2465  CD2 TYR A 322       9.613   0.504 -26.363  1.00  0.34           C  
ATOM   2466  CE1 TYR A 322      10.159  -1.484 -28.212  1.00  0.31           C  
ATOM   2467  CE2 TYR A 322      10.836  -0.158 -26.329  1.00  0.34           C  
ATOM   2468  OH  TYR A 322      12.308  -1.808 -27.228  1.00  0.22           O  
ATOM   2469  CZ  TYR A 322      11.099  -1.149 -27.257  1.00  0.32           C  
ATOM   2470  N   GLY A 323       5.535   3.272 -29.378  1.00  0.35           N  
ATOM   2471  CA  GLY A 323       4.114   3.281 -29.684  1.00  0.35           C  
ATOM   2472  C   GLY A 323       3.358   2.134 -29.039  1.00  0.35           C  
ATOM   2473  O   GLY A 323       3.951   1.111 -28.690  1.00  0.34           O  
ATOM   2474  N   ASP A 324       2.460   2.327 -27.963  1.00  0.34           N  
ATOM   2475  CA  ASP A 324       1.392   1.574 -27.311  1.00  0.36           C  
ATOM   2476  C   ASP A 324       1.234   0.191 -27.939  1.00  0.35           C  
ATOM   2477  CB  ASP A 324       0.070   2.340 -27.387  1.00  0.32           C  
ATOM   2478  O   ASP A 324       0.432   0.008 -28.857  1.00  0.34           O  
ATOM   2479  CG  ASP A 324       0.052   3.580 -26.510  1.00  0.31           C  
ATOM   2480  OD1 ASP A 324       0.814   3.638 -25.520  1.00  0.32           O  
ATOM   2481  OD2 ASP A 324      -0.733   4.506 -26.809  1.00  0.29           O  
ATOM   2482  N   VAL A 325       2.134  -0.719 -28.051  1.00  0.32           N  
ATOM   2483  CA  VAL A 325       1.964  -2.082 -28.545  1.00  0.35           C  
ATOM   2484  C   VAL A 325       1.705  -3.028 -27.375  1.00  0.33           C  
ATOM   2485  CB  VAL A 325       3.197  -2.552 -29.348  1.00  0.31           C  
ATOM   2486  O   VAL A 325       2.557  -3.188 -26.498  1.00  0.32           O  
ATOM   2487  CG1 VAL A 325       2.884  -3.836 -30.115  1.00  0.28           C  
ATOM   2488  CG2 VAL A 325       3.661  -1.455 -30.304  1.00  0.28           C  
ATOM   2489  N   GLU A 326       0.376  -3.712 -27.244  1.00  0.35           N  
ATOM   2490  CA  GLU A 326      -0.215  -4.436 -26.123  1.00  0.36           C  
ATOM   2491  C   GLU A 326      -0.510  -5.886 -26.497  1.00  0.35           C  
ATOM   2492  CB  GLU A 326      -1.495  -3.743 -25.650  1.00  0.33           C  
ATOM   2493  O   GLU A 326      -1.177  -6.150 -27.499  1.00  0.35           O  
ATOM   2494  CG  GLU A 326      -1.262  -2.366 -25.047  1.00  0.32           C  
ATOM   2495  CD  GLU A 326      -2.512  -1.763 -24.426  1.00  0.39           C  
ATOM   2496  OE1 GLU A 326      -3.602  -2.368 -24.547  1.00  0.44           O  
ATOM   2497  OE2 GLU A 326      -2.401  -0.677 -23.814  1.00  0.38           O  
ATOM   2498  N   PRO A 327       0.243  -7.102 -25.897  1.00  0.35           N  
ATOM   2499  CA  PRO A 327       0.265  -8.460 -26.445  1.00  0.34           C  
ATOM   2500  C   PRO A 327      -1.027  -9.227 -26.173  1.00  0.35           C  
ATOM   2501  CB  PRO A 327       1.449  -9.111 -25.725  1.00  0.31           C  
ATOM   2502  O   PRO A 327      -1.481  -9.999 -27.021  1.00  0.33           O  
ATOM   2503  CG  PRO A 327       1.933  -8.071 -24.767  1.00  0.30           C  
ATOM   2504  CD  PRO A 327       1.138  -6.816 -24.984  1.00  0.34           C  
ATOM   2505  N   VAL A 328      -1.626  -9.477 -24.949  1.00  0.27           N  
ATOM   2506  CA  VAL A 328      -2.875 -10.113 -24.544  1.00  0.26           C  
ATOM   2507  C   VAL A 328      -3.840  -9.060 -24.004  1.00  0.27           C  
ATOM   2508  CB  VAL A 328      -2.636 -11.211 -23.484  1.00  0.25           C  
ATOM   2509  O   VAL A 328      -3.488  -8.286 -23.111  1.00  0.26           O  
ATOM   2510  CG1 VAL A 328      -3.936 -11.949 -23.168  1.00  0.23           C  
ATOM   2511  CG2 VAL A 328      -1.565 -12.190 -23.962  1.00  0.24           C  
ATOM   2512  N   ASP A 329      -4.750  -8.743 -24.791  1.00  0.29           N  
ATOM   2513  CA  ASP A 329      -5.982  -8.035 -24.457  1.00  0.32           C  
ATOM   2514  C   ASP A 329      -6.980  -8.963 -23.769  1.00  0.29           C  
ATOM   2515  CB  ASP A 329      -6.608  -7.426 -25.713  1.00  0.28           C  
ATOM   2516  O   ASP A 329      -7.312 -10.027 -24.296  1.00  0.29           O  
ATOM   2517  CG  ASP A 329      -7.209  -6.053 -25.471  1.00  0.27           C  
ATOM   2518  OD1 ASP A 329      -7.294  -5.622 -24.300  1.00  0.29           O  
ATOM   2519  OD2 ASP A 329      -7.603  -5.396 -26.459  1.00  0.26           O  
ATOM   2520  N   VAL A 330      -6.804  -9.258 -22.536  1.00  0.24           N  
ATOM   2521  CA  VAL A 330      -7.755 -10.040 -21.752  1.00  0.24           C  
ATOM   2522  C   VAL A 330      -8.790  -9.111 -21.120  1.00  0.24           C  
ATOM   2523  CB  VAL A 330      -7.044 -10.868 -20.659  1.00  0.23           C  
ATOM   2524  O   VAL A 330      -8.458  -8.304 -20.249  1.00  0.24           O  
ATOM   2525  CG1 VAL A 330      -7.729 -12.221 -20.475  1.00  0.19           C  
ATOM   2526  CG2 VAL A 330      -5.569 -11.056 -21.008  1.00  0.22           C  
ATOM   2527  N   GLY A 331      -9.500  -8.501 -22.022  1.00  0.28           N  
ATOM   2528  CA  GLY A 331     -10.729  -7.738 -21.871  1.00  0.27           C  
ATOM   2529  C   GLY A 331     -11.184  -7.078 -23.158  1.00  0.28           C  
ATOM   2530  O   GLY A 331     -10.434  -7.029 -24.136  1.00  0.27           O  
ATOM   2531  N   PRO A 332     -12.191  -7.063 -23.568  1.00  0.27           N  
ATOM   2532  CA  PRO A 332     -12.577  -6.242 -24.718  1.00  0.26           C  
ATOM   2533  C   PRO A 332     -11.710  -4.994 -24.869  1.00  0.26           C  
ATOM   2534  CB  PRO A 332     -14.028  -5.865 -24.411  1.00  0.24           C  
ATOM   2535  O   PRO A 332     -11.789  -4.080 -24.045  1.00  0.25           O  
ATOM   2536  CG  PRO A 332     -14.146  -5.975 -22.926  1.00  0.23           C  
ATOM   2537  CD  PRO A 332     -13.075  -6.905 -22.430  1.00  0.27           C  
ATOM   2538  N   TYR A 333     -10.413  -4.767 -25.073  1.00  0.30           N  
ATOM   2539  CA  TYR A 333     -10.794  -3.776 -26.072  1.00  0.30           C  
ATOM   2540  C   TYR A 333     -12.081  -4.181 -26.780  1.00  0.30           C  
ATOM   2541  CB  TYR A 333      -9.671  -3.587 -27.097  1.00  0.28           C  
ATOM   2542  O   TYR A 333     -12.089  -5.123 -27.576  1.00  0.28           O  
ATOM   2543  CG  TYR A 333      -8.739  -2.445 -26.773  1.00  0.26           C  
ATOM   2544  CD1 TYR A 333      -9.028  -1.146 -27.183  1.00  0.24           C  
ATOM   2545  CD2 TYR A 333      -7.566  -2.664 -26.058  1.00  0.24           C  
ATOM   2546  CE1 TYR A 333      -8.171  -0.091 -26.888  1.00  0.14           C  
ATOM   2547  CE2 TYR A 333      -6.701  -1.616 -25.757  1.00  0.15           C  
ATOM   2548  OH  TYR A 333      -6.159   0.705 -25.881  1.00  0.09           O  
ATOM   2549  CZ  TYR A 333      -7.012  -0.336 -26.176  1.00  0.19           C  
ATOM   2550  N   VAL A 334     -12.849  -4.673 -26.186  1.00  0.25           N  
ATOM   2551  CA  VAL A 334     -14.121  -4.187 -26.710  1.00  0.26           C  
ATOM   2552  C   VAL A 334     -14.151  -2.661 -26.661  1.00  0.25           C  
ATOM   2553  CB  VAL A 334     -15.318  -4.769 -25.925  1.00  0.23           C  
ATOM   2554  O   VAL A 334     -14.151  -2.068 -25.579  1.00  0.24           O  
ATOM   2555  CG1 VAL A 334     -16.639  -4.362 -26.574  1.00  0.10           C  
ATOM   2556  CG2 VAL A 334     -15.208  -6.290 -25.837  1.00  0.09           C  
ATOM   2557  N   PHE A 335     -13.229  -1.956 -27.250  1.00  0.26           N  
ATOM   2558  CA  PHE A 335     -14.092  -1.085 -28.039  1.00  0.28           C  
ATOM   2559  C   PHE A 335     -15.293  -1.855 -28.575  1.00  0.26           C  
ATOM   2560  CB  PHE A 335     -13.310  -0.459 -29.198  1.00  0.25           C  
ATOM   2561  O   PHE A 335     -15.141  -2.951 -29.121  1.00  0.25           O  
ATOM   2562  CG  PHE A 335     -12.338   0.607 -28.768  1.00  0.23           C  
ATOM   2563  CD1 PHE A 335     -12.766   1.912 -28.555  1.00  0.10           C  
ATOM   2564  CD2 PHE A 335     -10.997   0.304 -28.578  1.00  0.10           C  
ATOM   2565  CE1 PHE A 335     -11.869   2.901 -28.158  1.00  0.09           C  
ATOM   2566  CE2 PHE A 335     -10.094   1.287 -28.180  1.00  0.10           C  
ATOM   2567  CZ  PHE A 335     -10.532   2.584 -27.972  1.00  0.08           C  
ATOM   2568  N   GLY A 336     -16.134  -2.548 -27.692  1.00  0.28           N  
ATOM   2569  CA  GLY A 336     -17.436  -2.936 -28.210  1.00  0.28           C  
ATOM   2570  C   GLY A 336     -17.362  -4.054 -29.233  1.00  0.28           C  
ATOM   2571  O   GLY A 336     -16.359  -4.194 -29.937  1.00  0.27           O  
ATOM   2572  N   PRO A 337     -17.965  -5.168 -28.947  1.00  0.27           N  
ATOM   2573  CA  PRO A 337     -18.567  -5.819 -30.113  1.00  0.26           C  
ATOM   2574  C   PRO A 337     -18.430  -4.989 -31.388  1.00  0.27           C  
ATOM   2575  CB  PRO A 337     -20.037  -5.967 -29.713  1.00  0.24           C  
ATOM   2576  O   PRO A 337     -18.633  -3.773 -31.362  1.00  0.25           O  
ATOM   2577  CG  PRO A 337     -20.198  -5.088 -28.516  1.00  0.23           C  
ATOM   2578  CD  PRO A 337     -18.834  -4.707 -28.016  1.00  0.25           C  
ATOM   2579  N   GLU A 338     -17.305  -4.869 -32.090  1.00  0.28           N  
ATOM   2580  CA  GLU A 338     -17.711  -4.602 -33.466  1.00  0.28           C  
ATOM   2581  C   GLU A 338     -19.181  -4.201 -33.540  1.00  0.27           C  
ATOM   2582  CB  GLU A 338     -17.453  -5.824 -34.351  1.00  0.25           C  
ATOM   2583  O   GLU A 338     -20.065  -5.008 -33.245  1.00  0.26           O  
ATOM   2584  CG  GLU A 338     -15.997  -5.992 -34.761  1.00  0.24           C  
ATOM   2585  CD  GLU A 338     -15.770  -7.162 -35.704  1.00  0.26           C  
ATOM   2586  OE1 GLU A 338     -16.750  -7.860 -36.052  1.00  0.25           O  
ATOM   2587  OE2 GLU A 338     -14.603  -7.384 -36.097  1.00  0.16           O  
ATOM   2588  N   GLY A 339     -19.748  -3.190 -32.863  1.00  0.27           N  
ATOM   2589  CA  GLY A 339     -20.821  -2.499 -33.561  1.00  0.27           C  
ATOM   2590  C   GLY A 339     -20.501  -2.217 -35.017  1.00  0.27           C  
ATOM   2591  O   GLY A 339     -19.371  -1.853 -35.351  1.00  0.26           O  
ATOM   2592  N   ASN A 340     -20.668  -3.230 -35.793  1.00  0.25           N  
ATOM   2593  CA  ASN A 340     -21.202  -3.027 -37.136  1.00  0.26           C  
ATOM   2594  C   ASN A 340     -20.356  -2.036 -37.932  1.00  0.25           C  
ATOM   2595  CB  ASN A 340     -22.655  -2.551 -37.069  1.00  0.22           C  
ATOM   2596  O   ASN A 340     -20.276  -0.858 -37.580  1.00  0.23           O  
ATOM   2597  CG  ASN A 340     -23.503  -3.106 -38.197  1.00  0.22           C  
ATOM   2598  ND2 ASN A 340     -24.813  -2.907 -38.106  1.00  0.13           N  
ATOM   2599  OD1 ASN A 340     -22.986  -3.709 -39.141  1.00  0.12           O  
ATOM   2600  N   THR A 341     -19.055  -2.204 -38.232  1.00  0.26           N  
ATOM   2601  CA  THR A 341     -18.371  -1.628 -39.385  1.00  0.27           C  
ATOM   2602  C   THR A 341     -19.377  -1.084 -40.395  1.00  0.26           C  
ATOM   2603  CB  THR A 341     -17.461  -2.665 -40.070  1.00  0.24           C  
ATOM   2604  O   THR A 341     -19.013  -0.323 -41.294  1.00  0.24           O  
ATOM   2605  CG2 THR A 341     -16.266  -3.015 -39.189  1.00  0.22           C  
ATOM   2606  OG1 THR A 341     -18.215  -3.856 -40.329  1.00  0.18           O  
ATOM   2607  N   SER A 342     -20.655  -1.134 -39.990  1.00  0.27           N  
ATOM   2608  CA  SER A 342     -21.459  -0.445 -40.994  1.00  0.28           C  
ATOM   2609  C   SER A 342     -21.787   0.979 -40.557  1.00  0.27           C  
ATOM   2610  CB  SER A 342     -22.753  -1.214 -41.266  1.00  0.24           C  
ATOM   2611  O   SER A 342     -22.122   1.827 -41.387  1.00  0.25           O  
ATOM   2612  OG  SER A 342     -22.990  -2.174 -40.250  1.00  0.14           O  
ATOM   2613  N   VAL A 343     -21.277   1.410 -39.260  1.00  0.25           N  
ATOM   2614  CA  VAL A 343     -21.526   2.832 -39.051  1.00  0.25           C  
ATOM   2615  C   VAL A 343     -20.228   3.530 -38.651  1.00  0.25           C  
ATOM   2616  CB  VAL A 343     -22.611   3.067 -37.977  1.00  0.22           C  
ATOM   2617  O   VAL A 343     -19.672   3.256 -37.585  1.00  0.23           O  
ATOM   2618  CG1 VAL A 343     -23.057   4.528 -37.969  1.00  0.14           C  
ATOM   2619  CG2 VAL A 343     -23.804   2.142 -38.213  1.00  0.19           C  
ATOM   2620  N   PRO A 344     -19.151   3.831 -39.446  1.00  0.24           N  
ATOM   2621  CA  PRO A 344     -18.384   5.038 -39.128  1.00  0.24           C  
ATOM   2622  C   PRO A 344     -19.147   6.001 -38.222  1.00  0.24           C  
ATOM   2623  CB  PRO A 344     -18.129   5.666 -40.501  1.00  0.22           C  
ATOM   2624  O   PRO A 344     -20.290   6.359 -38.519  1.00  0.23           O  
ATOM   2625  CG  PRO A 344     -18.452   4.585 -41.481  1.00  0.22           C  
ATOM   2626  CD  PRO A 344     -19.368   3.597 -40.817  1.00  0.22           C  
ATOM   2627  N   GLY A 345     -19.083   5.819 -36.707  1.00  0.26           N  
ATOM   2628  CA  GLY A 345     -19.776   6.700 -35.781  1.00  0.26           C  
ATOM   2629  C   GLY A 345     -20.771   5.972 -34.896  1.00  0.26           C  
ATOM   2630  O   GLY A 345     -21.353   6.568 -33.987  1.00  0.25           O  
ATOM   2631  N   ALA A 346     -21.082   4.714 -35.087  1.00  0.25           N  
ATOM   2632  CA  ALA A 346     -22.000   4.013 -34.192  1.00  0.25           C  
ATOM   2633  C   ALA A 346     -21.259   3.434 -32.990  1.00  0.25           C  
ATOM   2634  CB  ALA A 346     -22.736   2.907 -34.943  1.00  0.23           C  
ATOM   2635  O   ALA A 346     -20.206   2.811 -33.144  1.00  0.24           O  
ATOM   2636  N   SER A 347     -20.913   4.296 -31.967  1.00  0.27           N  
ATOM   2637  CA  SER A 347     -20.522   4.525 -30.580  1.00  0.29           C  
ATOM   2638  C   SER A 347     -20.075   3.230 -29.910  1.00  0.27           C  
ATOM   2639  CB  SER A 347     -21.678   5.144 -29.792  1.00  0.26           C  
ATOM   2640  O   SER A 347     -20.757   2.208 -30.007  1.00  0.27           O  
ATOM   2641  OG  SER A 347     -21.958   6.453 -30.255  1.00  0.13           O  
ATOM   2642  N   TYR A 348     -18.791   2.847 -30.258  1.00  0.33           N  
ATOM   2643  CA  TYR A 348     -17.691   1.920 -30.018  1.00  0.34           C  
ATOM   2644  C   TYR A 348     -18.040   0.933 -28.911  1.00  0.33           C  
ATOM   2645  CB  TYR A 348     -16.414   2.683 -29.653  1.00  0.30           C  
ATOM   2646  O   TYR A 348     -17.572  -0.207 -28.916  1.00  0.31           O  
ATOM   2647  CG  TYR A 348     -15.432   2.804 -30.793  1.00  0.29           C  
ATOM   2648  CD1 TYR A 348     -14.488   1.808 -31.034  1.00  0.26           C  
ATOM   2649  CD2 TYR A 348     -15.445   3.913 -31.632  1.00  0.29           C  
ATOM   2650  CE1 TYR A 348     -13.580   1.915 -32.082  1.00  0.27           C  
ATOM   2651  CE2 TYR A 348     -14.541   4.031 -32.683  1.00  0.29           C  
ATOM   2652  OH  TYR A 348     -12.718   3.140 -33.939  1.00  0.14           O  
ATOM   2653  CZ  TYR A 348     -13.614   3.028 -32.900  1.00  0.27           C  
ATOM   2654  N   TYR A 349     -19.222   0.895 -28.298  1.00  0.37           N  
ATOM   2655  CA  TYR A 349     -19.674   0.318 -27.037  1.00  0.39           C  
ATOM   2656  C   TYR A 349     -21.156  -0.034 -27.100  1.00  0.37           C  
ATOM   2657  CB  TYR A 349     -19.416   1.286 -25.879  1.00  0.35           C  
ATOM   2658  O   TYR A 349     -22.011   0.855 -27.125  1.00  0.36           O  
ATOM   2659  CG  TYR A 349     -17.955   1.605 -25.669  1.00  0.33           C  
ATOM   2660  CD1 TYR A 349     -17.112   0.706 -25.021  1.00  0.31           C  
ATOM   2661  CD2 TYR A 349     -17.417   2.806 -26.118  1.00  0.34           C  
ATOM   2662  CE1 TYR A 349     -15.766   0.997 -24.824  1.00  0.33           C  
ATOM   2663  CE2 TYR A 349     -16.072   3.107 -25.927  1.00  0.34           C  
ATOM   2664  OH  TYR A 349     -13.925   2.491 -25.087  1.00  0.27           O  
ATOM   2665  CZ  TYR A 349     -15.256   2.198 -25.280  1.00  0.33           C  
ATOM   2666  N   ASN A 350     -21.563  -0.977 -27.846  1.00  0.32           N  
ATOM   2667  CA  ASN A 350     -22.937  -1.422 -27.639  1.00  0.34           C  
ATOM   2668  C   ASN A 350     -23.147  -1.950 -26.223  1.00  0.32           C  
ATOM   2669  CB  ASN A 350     -23.316  -2.490 -28.667  1.00  0.30           C  
ATOM   2670  O   ASN A 350     -22.531  -2.942 -25.828  1.00  0.31           O  
ATOM   2671  CG  ASN A 350     -24.628  -2.191 -29.364  1.00  0.29           C  
ATOM   2672  ND2 ASN A 350     -24.909  -2.919 -30.438  1.00  0.13           N  
ATOM   2673  OD1 ASN A 350     -25.382  -1.311 -28.942  1.00  0.13           O  
ATOM   2674  N   HIS A 351     -23.487  -1.059 -25.208  1.00  0.30           N  
ATOM   2675  CA  HIS A 351     -23.919  -0.843 -23.832  1.00  0.35           C  
ATOM   2676  C   HIS A 351     -24.778  -2.002 -23.336  1.00  0.30           C  
ATOM   2677  CB  HIS A 351     -24.692   0.472 -23.712  1.00  0.29           C  
ATOM   2678  O   HIS A 351     -24.889  -2.225 -22.128  1.00  0.28           O  
ATOM   2679  CG  HIS A 351     -23.847   1.686 -23.929  1.00  0.28           C  
ATOM   2680  CD2 HIS A 351     -23.776   2.545 -24.973  1.00  0.27           C  
ATOM   2681  ND1 HIS A 351     -22.933   2.133 -22.998  1.00  0.18           N  
ATOM   2682  CE1 HIS A 351     -22.336   3.218 -23.462  1.00  0.26           C  
ATOM   2683  NE2 HIS A 351     -22.829   3.489 -24.658  1.00  0.25           N  
ATOM   2684  N   ASP A 352     -25.205  -2.773 -24.221  1.00  0.33           N  
ATOM   2685  CA  ASP A 352     -26.342  -3.551 -23.740  1.00  0.35           C  
ATOM   2686  C   ASP A 352     -25.880  -4.847 -23.077  1.00  0.33           C  
ATOM   2687  CB  ASP A 352     -27.304  -3.863 -24.888  1.00  0.30           C  
ATOM   2688  O   ASP A 352     -26.629  -5.462 -22.315  1.00  0.31           O  
ATOM   2689  CG  ASP A 352     -28.273  -2.729 -25.174  1.00  0.29           C  
ATOM   2690  OD1 ASP A 352     -28.461  -1.853 -24.303  1.00  0.22           O  
ATOM   2691  OD2 ASP A 352     -28.857  -2.713 -26.280  1.00  0.15           O  
ATOM   2692  N   LYS A 353     -24.453  -5.059 -22.916  1.00  0.36           N  
ATOM   2693  CA  LYS A 353     -24.214  -6.416 -22.432  1.00  0.39           C  
ATOM   2694  C   LYS A 353     -23.325  -6.409 -21.192  1.00  0.37           C  
ATOM   2695  CB  LYS A 353     -23.578  -7.273 -23.528  1.00  0.34           C  
ATOM   2696  O   LYS A 353     -22.106  -6.254 -21.296  1.00  0.35           O  
ATOM   2697  CG  LYS A 353     -24.498  -7.551 -24.707  1.00  0.32           C  
ATOM   2698  CD  LYS A 353     -23.956  -8.671 -25.586  1.00  0.36           C  
ATOM   2699  CE  LYS A 353     -24.838  -8.902 -26.806  1.00  0.27           C  
ATOM   2700  NZ  LYS A 353     -24.299  -9.986 -27.682  1.00  0.27           N  
ATOM   2701  N   LYS A 354     -23.772  -5.943 -20.022  1.00  0.42           N  
ATOM   2702  CA  LYS A 354     -23.502  -5.775 -18.597  1.00  0.42           C  
ATOM   2703  C   LYS A 354     -22.692  -6.946 -18.049  1.00  0.42           C  
ATOM   2704  CB  LYS A 354     -24.810  -5.631 -17.817  1.00  0.37           C  
ATOM   2705  O   LYS A 354     -22.008  -6.812 -17.032  1.00  0.39           O  
ATOM   2706  CG  LYS A 354     -25.469  -4.267 -17.959  1.00  0.34           C  
ATOM   2707  CD  LYS A 354     -26.671  -4.129 -17.034  1.00  0.36           C  
ATOM   2708  CE  LYS A 354     -27.342  -2.770 -17.187  1.00  0.28           C  
ATOM   2709  NZ  LYS A 354     -28.511  -2.623 -16.270  1.00  0.29           N  
ATOM   2710  N   GLU A 355     -22.444  -8.045 -18.737  1.00  0.45           N  
ATOM   2711  CA  GLU A 355     -21.897  -9.190 -18.015  1.00  0.45           C  
ATOM   2712  C   GLU A 355     -20.631  -9.713 -18.688  1.00  0.45           C  
ATOM   2713  CB  GLU A 355     -22.938 -10.307 -17.911  1.00  0.40           C  
ATOM   2714  O   GLU A 355     -20.701 -10.367 -19.730  1.00  0.43           O  
ATOM   2715  CG  GLU A 355     -24.150  -9.942 -17.067  1.00  0.36           C  
ATOM   2716  CD  GLU A 355     -25.152 -11.078 -16.931  1.00  0.38           C  
ATOM   2717  OE1 GLU A 355     -24.941 -12.149 -17.545  1.00  0.37           O  
ATOM   2718  OE2 GLU A 355     -26.155 -10.895 -16.206  1.00  0.31           O  
ATOM   2719  N   SER A 356     -19.496  -8.989 -18.489  1.00  0.59           N  
ATOM   2720  CA  SER A 356     -18.151  -9.417 -18.859  1.00  0.58           C  
ATOM   2721  C   SER A 356     -17.417 -10.022 -17.667  1.00  0.60           C  
ATOM   2722  CB  SER A 356     -17.349  -8.241 -19.418  1.00  0.53           C  
ATOM   2723  O   SER A 356     -17.378  -9.428 -16.588  1.00  0.56           O  
ATOM   2724  OG  SER A 356     -17.192  -7.228 -18.438  1.00  0.51           O  
ATOM   2725  N   GLY A 357     -17.336 -11.386 -17.497  1.00  0.70           N  
ATOM   2726  CA  GLY A 357     -16.446 -12.184 -16.669  1.00  0.69           C  
ATOM   2727  C   GLY A 357     -15.275 -12.765 -17.439  1.00  0.70           C  
ATOM   2728  O   GLY A 357     -15.467 -13.498 -18.411  1.00  0.67           O  
ATOM   2729  N   LEU A 358     -14.056 -12.262 -17.139  1.00  0.78           N  
ATOM   2730  CA  LEU A 358     -12.816 -12.841 -17.644  1.00  0.78           C  
ATOM   2731  C   LEU A 358     -11.912 -13.274 -16.495  1.00  0.79           C  
ATOM   2732  CB  LEU A 358     -12.080 -11.839 -18.537  1.00  0.77           C  
ATOM   2733  O   LEU A 358     -11.686 -12.509 -15.554  1.00  0.79           O  
ATOM   2734  CG  LEU A 358     -10.721 -12.284 -19.079  1.00  0.74           C  
ATOM   2735  CD1 LEU A 358     -10.888 -13.474 -20.017  1.00  0.71           C  
ATOM   2736  CD2 LEU A 358     -10.025 -11.129 -19.790  1.00  0.72           C  
ATOM   2737  N   THR A 359     -11.458 -14.431 -16.663  1.00  0.81           N  
ATOM   2738  CA  THR A 359     -10.465 -14.952 -15.730  1.00  0.82           C  
ATOM   2739  C   THR A 359      -9.175 -15.315 -16.460  1.00  0.82           C  
ATOM   2740  CB  THR A 359     -10.997 -16.187 -14.980  1.00  0.80           C  
ATOM   2741  O   THR A 359      -9.187 -16.129 -17.385  1.00  0.82           O  
ATOM   2742  CG2 THR A 359      -9.981 -16.692 -13.961  1.00  0.76           C  
ATOM   2743  OG1 THR A 359     -12.209 -15.839 -14.298  1.00  0.79           O  
ATOM   2744  N   VAL A 360      -8.096 -14.687 -16.121  1.00  0.84           N  
ATOM   2745  CA  VAL A 360      -6.755 -14.960 -16.625  1.00  0.84           C  
ATOM   2746  C   VAL A 360      -5.894 -15.551 -15.511  1.00  0.85           C  
ATOM   2747  CB  VAL A 360      -6.091 -13.684 -17.191  1.00  0.83           C  
ATOM   2748  O   VAL A 360      -5.638 -14.894 -14.500  1.00  0.85           O  
ATOM   2749  CG1 VAL A 360      -4.736 -14.012 -17.815  1.00  0.81           C  
ATOM   2750  CG2 VAL A 360      -7.007 -13.016 -18.216  1.00  0.81           C  
ATOM   2751  N   PHE A 361      -5.491 -16.836 -15.719  1.00  0.84           N  
ATOM   2752  CA  PHE A 361      -4.739 -17.445 -14.628  1.00  0.85           C  
ATOM   2753  C   PHE A 361      -3.742 -18.467 -15.163  1.00  0.84           C  
ATOM   2754  CB  PHE A 361      -5.687 -18.112 -13.627  1.00  0.83           C  
ATOM   2755  O   PHE A 361      -3.895 -18.966 -16.279  1.00  0.83           O  
ATOM   2756  CG  PHE A 361      -6.464 -19.266 -14.201  1.00  0.81           C  
ATOM   2757  CD1 PHE A 361      -7.637 -19.047 -14.913  1.00  0.79           C  
ATOM   2758  CD2 PHE A 361      -6.020 -20.570 -14.029  1.00  0.79           C  
ATOM   2759  CE1 PHE A 361      -8.358 -20.113 -15.446  1.00  0.79           C  
ATOM   2760  CE2 PHE A 361      -6.735 -21.641 -14.558  1.00  0.79           C  
ATOM   2761  CZ  PHE A 361      -7.904 -21.410 -15.266  1.00  0.77           C  
ATOM   2762  N   ASP A 362      -2.667 -18.664 -14.407  1.00  0.87           N  
ATOM   2763  CA  ASP A 362      -1.621 -19.644 -14.681  1.00  0.87           C  
ATOM   2764  C   ASP A 362      -0.968 -19.386 -16.037  1.00  0.86           C  
ATOM   2765  CB  ASP A 362      -2.189 -21.064 -14.632  1.00  0.84           C  
ATOM   2766  O   ASP A 362      -0.644 -20.327 -16.765  1.00  0.84           O  
ATOM   2767  CG  ASP A 362      -2.575 -21.500 -13.230  1.00  0.79           C  
ATOM   2768  OD1 ASP A 362      -2.110 -20.881 -12.248  1.00  0.74           O  
ATOM   2769  OD2 ASP A 362      -3.348 -22.475 -13.104  1.00  0.79           O  
ATOM   2770  N   MET A 363      -0.824 -18.226 -16.374  1.00  0.87           N  
ATOM   2771  CA  MET A 363      -0.185 -17.797 -17.615  1.00  0.87           C  
ATOM   2772  C   MET A 363       1.241 -17.322 -17.357  1.00  0.87           C  
ATOM   2773  CB  MET A 363      -0.995 -16.683 -18.280  1.00  0.86           C  
ATOM   2774  O   MET A 363       1.556 -16.857 -16.260  1.00  0.85           O  
ATOM   2775  CG  MET A 363      -2.433 -17.069 -18.587  1.00  0.83           C  
ATOM   2776  SD  MET A 363      -2.560 -18.251 -19.985  1.00  0.84           S  
ATOM   2777  CE  MET A 363      -2.116 -17.162 -21.366  1.00  0.76           C  
ATOM   2778  N   VAL A 364       2.050 -17.462 -18.347  1.00  0.87           N  
ATOM   2779  CA  VAL A 364       3.345 -16.792 -18.397  1.00  0.87           C  
ATOM   2780  C   VAL A 364       3.351 -15.762 -19.525  1.00  0.86           C  
ATOM   2781  CB  VAL A 364       4.499 -17.801 -18.591  1.00  0.86           C  
ATOM   2782  O   VAL A 364       3.134 -16.106 -20.689  1.00  0.85           O  
ATOM   2783  CG1 VAL A 364       5.843 -17.077 -18.658  1.00  0.83           C  
ATOM   2784  CG2 VAL A 364       4.500 -18.832 -17.464  1.00  0.83           C  
ATOM   2785  N   PHE A 365       3.563 -14.528 -19.170  1.00  0.85           N  
ATOM   2786  CA  PHE A 365       3.748 -13.445 -20.129  1.00  0.85           C  
ATOM   2787  C   PHE A 365       5.214 -13.034 -20.205  1.00  0.84           C  
ATOM   2788  CB  PHE A 365       2.884 -12.237 -19.752  1.00  0.84           C  
ATOM   2789  O   PHE A 365       5.804 -12.629 -19.201  1.00  0.82           O  
ATOM   2790  CG  PHE A 365       1.407 -12.522 -19.761  1.00  0.85           C  
ATOM   2791  CD1 PHE A 365       0.644 -12.277 -20.897  1.00  0.83           C  
ATOM   2792  CD2 PHE A 365       0.779 -13.034 -18.633  1.00  0.83           C  
ATOM   2793  CE1 PHE A 365      -0.724 -12.540 -20.908  1.00  0.83           C  
ATOM   2794  CE2 PHE A 365      -0.587 -13.299 -18.637  1.00  0.83           C  
ATOM   2795  CZ  PHE A 365      -1.337 -13.050 -19.775  1.00  0.81           C  
ATOM   2796  N   LYS A 366       5.809 -13.190 -21.357  1.00  0.82           N  
ATOM   2797  CA  LYS A 366       7.231 -12.910 -21.531  1.00  0.82           C  
ATOM   2798  C   LYS A 366       7.458 -11.888 -22.642  1.00  0.82           C  
ATOM   2799  CB  LYS A 366       7.998 -14.197 -21.837  1.00  0.80           C  
ATOM   2800  O   LYS A 366       6.820 -11.956 -23.694  1.00  0.79           O  
ATOM   2801  CG  LYS A 366       9.507 -14.013 -21.920  1.00  0.74           C  
ATOM   2802  CD  LYS A 366      10.212 -15.322 -22.254  1.00  0.71           C  
ATOM   2803  CE  LYS A 366      11.708 -15.117 -22.450  1.00  0.63           C  
ATOM   2804  NZ  LYS A 366      12.390 -16.380 -22.863  1.00  0.57           N  
ATOM   2805  N   ASP A 367       8.399 -10.984 -22.384  1.00  0.75           N  
ATOM   2806  CA  ASP A 367       8.973 -10.069 -23.366  1.00  0.75           C  
ATOM   2807  C   ASP A 367       7.878  -9.365 -24.165  1.00  0.75           C  
ATOM   2808  CB  ASP A 367       9.915 -10.818 -24.311  1.00  0.73           C  
ATOM   2809  O   ASP A 367       7.903  -9.368 -25.397  1.00  0.72           O  
ATOM   2810  CG  ASP A 367      11.134 -11.385 -23.606  1.00  0.72           C  
ATOM   2811  OD1 ASP A 367      11.636 -10.752 -22.652  1.00  0.70           O  
ATOM   2812  OD2 ASP A 367      11.600 -12.472 -24.010  1.00  0.69           O  
ATOM   2813  N   GLN A 368       7.016  -8.796 -23.434  1.00  0.74           N  
ATOM   2814  CA  GLN A 368       5.871  -8.123 -24.038  1.00  0.74           C  
ATOM   2815  C   GLN A 368       6.245  -6.723 -24.515  1.00  0.74           C  
ATOM   2816  CB  GLN A 368       4.708  -8.047 -23.048  1.00  0.72           C  
ATOM   2817  O   GLN A 368       6.797  -5.928 -23.752  1.00  0.71           O  
ATOM   2818  CG  GLN A 368       4.276  -9.402 -22.502  1.00  0.68           C  
ATOM   2819  CD  GLN A 368       3.846 -10.364 -23.593  1.00  0.66           C  
ATOM   2820  NE2 GLN A 368       4.338 -11.596 -23.524  1.00  0.58           N  
ATOM   2821  OE1 GLN A 368       3.077 -10.003 -24.490  1.00  0.63           O  
ATOM   2822  N   PRO A 369       6.086  -6.352 -25.833  1.00  0.65           N  
ATOM   2823  CA  PRO A 369       6.349  -4.975 -26.258  1.00  0.65           C  
ATOM   2824  C   PRO A 369       5.382  -3.970 -25.636  1.00  0.65           C  
ATOM   2825  CB  PRO A 369       6.171  -5.035 -27.778  1.00  0.63           C  
ATOM   2826  O   PRO A 369       5.688  -2.777 -25.563  1.00  0.62           O  
ATOM   2827  CG  PRO A 369       5.322  -6.242 -28.016  1.00  0.61           C  
ATOM   2828  CD  PRO A 369       5.531  -7.203 -26.881  1.00  0.60           C  
ATOM   2829  N   GLY A 370       4.147  -4.276 -25.255  1.00  0.65           N  
ATOM   2830  CA  GLY A 370       3.158  -3.496 -24.529  1.00  0.64           C  
ATOM   2831  C   GLY A 370       2.754  -4.125 -23.209  1.00  0.65           C  
ATOM   2832  O   GLY A 370       3.607  -4.417 -22.368  1.00  0.62           O  
ATOM   2833  N   GLY A 371       1.445  -4.364 -23.038  1.00  0.68           N  
ATOM   2834  CA  GLY A 371       0.890  -4.923 -21.816  1.00  0.68           C  
ATOM   2835  C   GLY A 371       0.603  -6.409 -21.915  1.00  0.69           C  
ATOM   2836  O   GLY A 371       0.657  -6.985 -23.004  1.00  0.67           O  
ATOM   2837  N   GLY A 372       0.454  -7.042 -20.757  1.00  0.75           N  
ATOM   2838  CA  GLY A 372       0.013  -8.426 -20.696  1.00  0.75           C  
ATOM   2839  C   GLY A 372      -1.494  -8.578 -20.785  1.00  0.75           C  
ATOM   2840  O   GLY A 372      -2.020  -9.015 -21.810  1.00  0.73           O  
ATOM   2841  N   VAL A 373      -2.120  -8.109 -19.765  1.00  0.79           N  
ATOM   2842  CA  VAL A 373      -3.576  -8.121 -19.678  1.00  0.79           C  
ATOM   2843  C   VAL A 373      -4.108  -6.690 -19.716  1.00  0.78           C  
ATOM   2844  CB  VAL A 373      -4.063  -8.836 -18.398  1.00  0.77           C  
ATOM   2845  O   VAL A 373      -3.910  -5.922 -18.772  1.00  0.76           O  
ATOM   2846  CG1 VAL A 373      -5.589  -8.905 -18.365  1.00  0.78           C  
ATOM   2847  CG2 VAL A 373      -3.460 -10.237 -18.308  1.00  0.78           C  
ATOM   2848  N   VAL A 374      -4.762  -6.323 -20.766  1.00  0.71           N  
ATOM   2849  CA  VAL A 374      -5.247  -4.960 -20.960  1.00  0.71           C  
ATOM   2850  C   VAL A 374      -6.730  -4.986 -21.322  1.00  0.71           C  
ATOM   2851  CB  VAL A 374      -4.444  -4.223 -22.055  1.00  0.69           C  
ATOM   2852  O   VAL A 374      -7.152  -5.762 -22.183  1.00  0.68           O  
ATOM   2853  CG1 VAL A 374      -4.926  -2.780 -22.199  1.00  0.65           C  
ATOM   2854  CG2 VAL A 374      -2.950  -4.262 -21.738  1.00  0.64           C  
ATOM   2855  N   GLY A 375      -7.508  -4.042 -20.633  1.00  0.68           N  
ATOM   2856  CA  GLY A 375      -8.896  -3.998 -21.066  1.00  0.67           C  
ATOM   2857  C   GLY A 375      -9.786  -3.196 -20.136  1.00  0.68           C  
ATOM   2858  O   GLY A 375      -9.301  -2.360 -19.372  1.00  0.64           O  
ATOM   2859  N   ASN A 376     -11.165  -3.225 -20.445  1.00  0.65           N  
ATOM   2860  CA  ASN A 376     -12.221  -2.710 -19.580  1.00  0.65           C  
ATOM   2861  C   ASN A 376     -13.344  -3.727 -19.399  1.00  0.64           C  
ATOM   2862  CB  ASN A 376     -12.778  -1.397 -20.135  1.00  0.63           C  
ATOM   2863  O   ASN A 376     -13.486  -4.650 -20.203  1.00  0.62           O  
ATOM   2864  CG  ASN A 376     -13.364  -1.553 -21.525  1.00  0.61           C  
ATOM   2865  ND2 ASN A 376     -13.598  -0.433 -22.198  1.00  0.54           N  
ATOM   2866  OD1 ASN A 376     -13.605  -2.670 -21.988  1.00  0.57           O  
ATOM   2867  N   GLY A 377     -14.036  -3.807 -18.328  1.00  0.69           N  
ATOM   2868  CA  GLY A 377     -15.152  -4.700 -18.059  1.00  0.68           C  
ATOM   2869  C   GLY A 377     -15.441  -4.863 -16.579  1.00  0.69           C  
ATOM   2870  O   GLY A 377     -14.907  -4.122 -15.751  1.00  0.67           O  
ATOM   2871  N   GLN A 378     -16.350  -5.811 -16.382  1.00  0.72           N  
ATOM   2872  CA  GLN A 378     -16.712  -6.168 -15.014  1.00  0.72           C  
ATOM   2873  C   GLN A 378     -16.298  -7.601 -14.692  1.00  0.72           C  
ATOM   2874  CB  GLN A 378     -18.215  -5.993 -14.794  1.00  0.70           C  
ATOM   2875  O   GLN A 378     -16.207  -8.442 -15.588  1.00  0.71           O  
ATOM   2876  CG  GLN A 378     -18.702  -4.562 -14.980  1.00  0.67           C  
ATOM   2877  CD  GLN A 378     -20.198  -4.419 -14.775  1.00  0.65           C  
ATOM   2878  NE2 GLN A 378     -20.696  -3.192 -14.875  1.00  0.56           N  
ATOM   2879  OE1 GLN A 378     -20.901  -5.405 -14.530  1.00  0.63           O  
ATOM   2880  N   ASN A 379     -15.967  -7.796 -13.445  1.00  0.77           N  
ATOM   2881  CA  ASN A 379     -15.646  -9.125 -12.935  1.00  0.77           C  
ATOM   2882  C   ASN A 379     -14.399  -9.696 -13.604  1.00  0.77           C  
ATOM   2883  CB  ASN A 379     -16.832 -10.073 -13.125  1.00  0.75           C  
ATOM   2884  O   ASN A 379     -14.399 -10.844 -14.050  1.00  0.76           O  
ATOM   2885  CG  ASN A 379     -18.057  -9.640 -12.344  1.00  0.71           C  
ATOM   2886  ND2 ASN A 379     -19.223  -9.728 -12.974  1.00  0.69           N  
ATOM   2887  OD1 ASN A 379     -17.957  -9.229 -11.186  1.00  0.69           O  
ATOM   2888  N   ILE A 380     -13.434  -8.960 -13.730  1.00  0.80           N  
ATOM   2889  CA  ILE A 380     -12.151  -9.381 -14.282  1.00  0.80           C  
ATOM   2890  C   ILE A 380     -11.252  -9.897 -13.161  1.00  0.81           C  
ATOM   2891  CB  ILE A 380     -11.456  -8.228 -15.040  1.00  0.79           C  
ATOM   2892  O   ILE A 380     -11.066  -9.222 -12.145  1.00  0.80           O  
ATOM   2893  CG1 ILE A 380     -12.335  -7.744 -16.199  1.00  0.77           C  
ATOM   2894  CG2 ILE A 380     -10.077  -8.666 -15.543  1.00  0.76           C  
ATOM   2895  CD1 ILE A 380     -11.802  -6.504 -16.903  1.00  0.74           C  
ATOM   2896  N   ARG A 381     -10.684 -11.057 -13.384  1.00  0.84           N  
ATOM   2897  CA  ARG A 381      -9.808 -11.707 -12.416  1.00  0.84           C  
ATOM   2898  C   ARG A 381      -8.479 -12.097 -13.055  1.00  0.85           C  
ATOM   2899  CB  ARG A 381     -10.486 -12.943 -11.822  1.00  0.82           C  
ATOM   2900  O   ARG A 381      -8.447 -12.891 -13.997  1.00  0.85           O  
ATOM   2901  CG  ARG A 381     -11.798 -12.646 -11.113  1.00  0.77           C  
ATOM   2902  CD  ARG A 381     -12.418 -13.904 -10.523  1.00  0.74           C  
ATOM   2903  NE  ARG A 381     -13.653 -13.609  -9.803  1.00  0.68           N  
ATOM   2904  NH1 ARG A 381     -14.942 -15.129 -10.973  1.00  0.61           N  
ATOM   2905  NH2 ARG A 381     -15.885 -13.853  -9.318  1.00  0.56           N  
ATOM   2906  CZ  ARG A 381     -14.824 -14.198 -10.033  1.00  0.67           C  
ATOM   2907  N   VAL A 382      -7.436 -11.588 -12.568  1.00  0.86           N  
ATOM   2908  CA  VAL A 382      -6.071 -11.882 -12.993  1.00  0.86           C  
ATOM   2909  C   VAL A 382      -5.278 -12.459 -11.822  1.00  0.87           C  
ATOM   2910  CB  VAL A 382      -5.366 -10.624 -13.546  1.00  0.85           C  
ATOM   2911  O   VAL A 382      -4.978 -11.751 -10.858  1.00  0.86           O  
ATOM   2912  CG1 VAL A 382      -3.978 -10.974 -14.081  1.00  0.84           C  
ATOM   2913  CG2 VAL A 382      -6.214  -9.974 -14.638  1.00  0.84           C  
ATOM   2914  N   PHE A 383      -4.985 -13.833 -11.870  1.00  0.86           N  
ATOM   2915  CA  PHE A 383      -4.368 -14.416 -10.684  1.00  0.86           C  
ATOM   2916  C   PHE A 383      -3.415 -15.542 -11.068  1.00  0.86           C  
ATOM   2917  CB  PHE A 383      -5.438 -14.939  -9.722  1.00  0.84           C  
ATOM   2918  O   PHE A 383      -3.613 -16.210 -12.084  1.00  0.84           O  
ATOM   2919  CG  PHE A 383      -6.261 -16.067 -10.284  1.00  0.79           C  
ATOM   2920  CD1 PHE A 383      -7.405 -15.807 -11.029  1.00  0.76           C  
ATOM   2921  CD2 PHE A 383      -5.890 -17.388 -10.067  1.00  0.76           C  
ATOM   2922  CE1 PHE A 383      -8.168 -16.849 -11.550  1.00  0.74           C  
ATOM   2923  CE2 PHE A 383      -6.648 -18.434 -10.584  1.00  0.73           C  
ATOM   2924  CZ  PHE A 383      -7.787 -18.163 -11.325  1.00  0.72           C  
ATOM   2925  N   GLY A 384      -2.389 -15.645 -10.220  1.00  0.89           N  
ATOM   2926  CA  GLY A 384      -1.462 -16.758 -10.348  1.00  0.88           C  
ATOM   2927  C   GLY A 384      -0.616 -16.688 -11.605  1.00  0.88           C  
ATOM   2928  O   GLY A 384      -0.153 -17.715 -12.106  1.00  0.85           O  
ATOM   2929  N   ASN A 385      -0.481 -15.491 -12.253  1.00  0.88           N  
ATOM   2930  CA  ASN A 385       0.290 -15.322 -13.480  1.00  0.88           C  
ATOM   2931  C   ASN A 385       1.721 -14.879 -13.186  1.00  0.87           C  
ATOM   2932  CB  ASN A 385      -0.395 -14.321 -14.412  1.00  0.87           C  
ATOM   2933  O   ASN A 385       1.995 -14.317 -12.124  1.00  0.85           O  
ATOM   2934  CG  ASN A 385      -1.817 -14.720 -14.754  1.00  0.86           C  
ATOM   2935  ND2 ASN A 385      -2.785 -14.008 -14.191  1.00  0.88           N  
ATOM   2936  OD1 ASN A 385      -2.043 -15.663 -15.518  1.00  0.87           O  
ATOM   2937  N   HIS A 386       2.594 -15.162 -14.176  1.00  0.88           N  
ATOM   2938  CA  HIS A 386       3.965 -14.663 -14.193  1.00  0.88           C  
ATOM   2939  C   HIS A 386       4.176 -13.673 -15.334  1.00  0.87           C  
ATOM   2940  CB  HIS A 386       4.956 -15.822 -14.314  1.00  0.85           C  
ATOM   2941  O   HIS A 386       4.120 -14.049 -16.507  1.00  0.85           O  
ATOM   2942  CG  HIS A 386       4.983 -16.715 -13.115  1.00  0.78           C  
ATOM   2943  CD2 HIS A 386       3.987 -17.150 -12.307  1.00  0.72           C  
ATOM   2944  ND1 HIS A 386       6.146 -17.266 -12.623  1.00  0.70           N  
ATOM   2945  CE1 HIS A 386       5.863 -18.005 -11.563  1.00  0.71           C  
ATOM   2946  NE2 HIS A 386       4.560 -17.951 -11.350  1.00  0.68           N  
ATOM   2947  N   PHE A 387       4.393 -12.433 -14.976  1.00  0.87           N  
ATOM   2948  CA  PHE A 387       4.716 -11.397 -15.949  1.00  0.86           C  
ATOM   2949  C   PHE A 387       6.210 -11.092 -15.940  1.00  0.85           C  
ATOM   2950  CB  PHE A 387       3.918 -10.121 -15.662  1.00  0.86           C  
ATOM   2951  O   PHE A 387       6.758 -10.682 -14.915  1.00  0.83           O  
ATOM   2952  CG  PHE A 387       2.428 -10.298 -15.777  1.00  0.87           C  
ATOM   2953  CD1 PHE A 387       1.766  -9.984 -16.957  1.00  0.85           C  
ATOM   2954  CD2 PHE A 387       1.690 -10.780 -14.704  1.00  0.85           C  
ATOM   2955  CE1 PHE A 387       0.387 -10.147 -17.066  1.00  0.85           C  
ATOM   2956  CE2 PHE A 387       0.312 -10.946 -14.805  1.00  0.85           C  
ATOM   2957  CZ  PHE A 387      -0.338 -10.628 -15.987  1.00  0.85           C  
ATOM   2958  N   MET A 388       6.834 -11.335 -17.141  1.00  0.84           N  
ATOM   2959  CA  MET A 388       8.283 -11.177 -17.231  1.00  0.83           C  
ATOM   2960  C   MET A 388       8.663 -10.332 -18.442  1.00  0.82           C  
ATOM   2961  CB  MET A 388       8.969 -12.542 -17.310  1.00  0.81           C  
ATOM   2962  O   MET A 388       8.434 -10.736 -19.584  1.00  0.78           O  
ATOM   2963  CG  MET A 388       8.765 -13.402 -16.073  1.00  0.75           C  
ATOM   2964  SD  MET A 388       9.660 -15.001 -16.174  1.00  0.72           S  
ATOM   2965  CE  MET A 388       8.657 -15.850 -17.426  1.00  0.63           C  
ATOM   2966  N   GLY A 389       9.278  -9.300 -18.187  1.00  0.76           N  
ATOM   2967  CA  GLY A 389       9.825  -8.498 -19.270  1.00  0.75           C  
ATOM   2968  C   GLY A 389       8.759  -7.789 -20.084  1.00  0.75           C  
ATOM   2969  O   GLY A 389       8.437  -8.211 -21.197  1.00  0.72           O  
ATOM   2970  N   TRP A 390       8.153  -6.667 -19.606  1.00  0.72           N  
ATOM   2971  CA  TRP A 390       7.181  -5.883 -20.360  1.00  0.73           C  
ATOM   2972  C   TRP A 390       7.633  -4.432 -20.488  1.00  0.72           C  
ATOM   2973  CB  TRP A 390       5.805  -5.944 -19.692  1.00  0.69           C  
ATOM   2974  O   TRP A 390       8.448  -3.957 -19.693  1.00  0.68           O  
ATOM   2975  CG  TRP A 390       5.780  -5.395 -18.297  1.00  0.63           C  
ATOM   2976  CD1 TRP A 390       5.490  -4.112 -17.922  1.00  0.56           C  
ATOM   2977  CD2 TRP A 390       6.060  -6.112 -17.092  1.00  0.58           C  
ATOM   2978  CE2 TRP A 390       5.921  -5.201 -16.021  1.00  0.56           C  
ATOM   2979  CE3 TRP A 390       6.415  -7.439 -16.812  1.00  0.69           C  
ATOM   2980  NE1 TRP A 390       5.574  -3.989 -16.555  1.00  0.67           N  
ATOM   2981  CH2 TRP A 390       6.472  -6.878 -14.445  1.00  0.63           C  
ATOM   2982  CZ2 TRP A 390       6.125  -5.575 -14.691  1.00  0.66           C  
ATOM   2983  CZ3 TRP A 390       6.617  -7.809 -15.487  1.00  0.62           C  
ATOM   2984  N   TYR A 391       7.124  -3.678 -21.486  1.00  0.67           N  
ATOM   2985  CA  TYR A 391       7.536  -2.297 -21.708  1.00  0.67           C  
ATOM   2986  C   TYR A 391       6.541  -1.324 -21.087  1.00  0.67           C  
ATOM   2987  CB  TYR A 391       7.677  -2.012 -23.207  1.00  0.65           C  
ATOM   2988  O   TYR A 391       6.936  -0.343 -20.453  1.00  0.64           O  
ATOM   2989  CG  TYR A 391       9.062  -2.276 -23.747  1.00  0.62           C  
ATOM   2990  CD1 TYR A 391      10.004  -1.253 -23.834  1.00  0.59           C  
ATOM   2991  CD2 TYR A 391       9.431  -3.548 -24.172  1.00  0.59           C  
ATOM   2992  CE1 TYR A 391      11.280  -1.492 -24.333  1.00  0.55           C  
ATOM   2993  CE2 TYR A 391      10.704  -3.798 -24.672  1.00  0.55           C  
ATOM   2994  OH  TYR A 391      12.883  -3.007 -25.243  1.00  0.48           O  
ATOM   2995  CZ  TYR A 391      11.621  -2.765 -24.749  1.00  0.57           C  
ATOM   2996  N   ASP A 392       5.224  -1.474 -21.234  1.00  0.68           N  
ATOM   2997  CA  ASP A 392       4.218  -0.551 -20.718  1.00  0.68           C  
ATOM   2998  C   ASP A 392       3.665  -1.034 -19.379  1.00  0.68           C  
ATOM   2999  CB  ASP A 392       3.080  -0.379 -21.726  1.00  0.66           C  
ATOM   3000  O   ASP A 392       4.349  -0.963 -18.356  1.00  0.64           O  
ATOM   3001  CG  ASP A 392       2.136   0.755 -21.367  1.00  0.64           C  
ATOM   3002  OD1 ASP A 392       2.486   1.591 -20.507  1.00  0.62           O  
ATOM   3003  OD2 ASP A 392       1.030   0.810 -21.947  1.00  0.62           O  
ATOM   3004  N   HIS A 393       2.512  -1.686 -19.390  1.00  0.76           N  
ATOM   3005  CA  HIS A 393       1.834  -2.204 -18.206  1.00  0.76           C  
ATOM   3006  C   HIS A 393       1.607  -3.708 -18.315  1.00  0.77           C  
ATOM   3007  CB  HIS A 393       0.500  -1.485 -17.996  1.00  0.75           C  
ATOM   3008  O   HIS A 393       1.271  -4.213 -19.389  1.00  0.75           O  
ATOM   3009  CG  HIS A 393       0.595   0.003 -18.114  1.00  0.72           C  
ATOM   3010  CD2 HIS A 393       0.105   0.853 -19.046  1.00  0.70           C  
ATOM   3011  ND1 HIS A 393       1.266   0.781 -17.195  1.00  0.69           N  
ATOM   3012  CE1 HIS A 393       1.183   2.050 -17.559  1.00  0.67           C  
ATOM   3013  NE2 HIS A 393       0.484   2.121 -18.679  1.00  0.65           N  
ATOM   3014  N   ALA A 394       1.851  -4.386 -17.197  1.00  0.81           N  
ATOM   3015  CA  ALA A 394       1.556  -5.816 -17.222  1.00  0.82           C  
ATOM   3016  C   ALA A 394       0.052  -6.067 -17.166  1.00  0.82           C  
ATOM   3017  CB  ALA A 394       2.254  -6.523 -16.063  1.00  0.81           C  
ATOM   3018  O   ALA A 394      -0.482  -6.856 -17.950  1.00  0.82           O  
ATOM   3019  N   VAL A 395      -0.550  -5.371 -16.290  1.00  0.83           N  
ATOM   3020  CA  VAL A 395      -2.005  -5.383 -16.182  1.00  0.83           C  
ATOM   3021  C   VAL A 395      -2.539  -3.954 -16.242  1.00  0.83           C  
ATOM   3022  CB  VAL A 395      -2.472  -6.072 -14.881  1.00  0.82           C  
ATOM   3023  O   VAL A 395      -2.224  -3.130 -15.380  1.00  0.81           O  
ATOM   3024  CG1 VAL A 395      -3.997  -6.105 -14.804  1.00  0.83           C  
ATOM   3025  CG2 VAL A 395      -1.899  -7.486 -14.792  1.00  0.83           C  
ATOM   3026  N   TYR A 396      -3.283  -3.625 -17.253  1.00  0.78           N  
ATOM   3027  CA  TYR A 396      -3.872  -2.308 -17.468  1.00  0.78           C  
ATOM   3028  C   TYR A 396      -5.376  -2.413 -17.689  1.00  0.78           C  
ATOM   3029  CB  TYR A 396      -3.216  -1.615 -18.666  1.00  0.77           C  
ATOM   3030  O   TYR A 396      -5.826  -2.809 -18.767  1.00  0.76           O  
ATOM   3031  CG  TYR A 396      -3.745  -0.225 -18.928  1.00  0.75           C  
ATOM   3032  CD1 TYR A 396      -4.249   0.556 -17.890  1.00  0.73           C  
ATOM   3033  CD2 TYR A 396      -3.742   0.308 -20.212  1.00  0.73           C  
ATOM   3034  CE1 TYR A 396      -4.740   1.836 -18.127  1.00  0.71           C  
ATOM   3035  CE2 TYR A 396      -4.230   1.587 -20.460  1.00  0.71           C  
ATOM   3036  OH  TYR A 396      -5.210   3.609 -19.653  1.00  0.64           O  
ATOM   3037  CZ  TYR A 396      -4.726   2.342 -19.413  1.00  0.68           C  
ATOM   3038  N   ILE A 397      -6.164  -2.132 -16.570  1.00  0.76           N  
ATOM   3039  CA  ILE A 397      -7.621  -2.137 -16.654  1.00  0.76           C  
ATOM   3040  C   ILE A 397      -8.149  -0.708 -16.544  1.00  0.76           C  
ATOM   3041  CB  ILE A 397      -8.247  -3.026 -15.555  1.00  0.75           C  
ATOM   3042  O   ILE A 397      -7.932  -0.035 -15.533  1.00  0.73           O  
ATOM   3043  CG1 ILE A 397      -7.604  -4.418 -15.565  1.00  0.73           C  
ATOM   3044  CG2 ILE A 397      -9.764  -3.122 -15.738  1.00  0.73           C  
ATOM   3045  CD1 ILE A 397      -7.758  -5.161 -16.884  1.00  0.71           C  
ATOM   3046  N   ALA A 398      -8.735  -0.130 -17.621  1.00  0.69           N  
ATOM   3047  CA  ALA A 398      -9.132   1.274 -17.696  1.00  0.68           C  
ATOM   3048  C   ALA A 398     -10.606   1.408 -18.066  1.00  0.69           C  
ATOM   3049  CB  ALA A 398      -8.263   2.020 -18.706  1.00  0.66           C  
ATOM   3050  O   ALA A 398     -11.123   0.635 -18.876  1.00  0.66           O  
ATOM   3051  N   GLY A 399     -11.366   2.248 -17.281  1.00  0.62           N  
ATOM   3052  CA  GLY A 399     -12.677   2.694 -17.726  1.00  0.61           C  
ATOM   3053  C   GLY A 399     -12.623   3.540 -18.984  1.00  0.61           C  
ATOM   3054  O   GLY A 399     -11.567   3.671 -19.607  1.00  0.58           O  
ATOM   3055  N   SER A 400     -13.790   3.988 -19.564  1.00  0.52           N  
ATOM   3056  CA  SER A 400     -13.908   4.785 -20.781  1.00  0.52           C  
ATOM   3057  C   SER A 400     -13.668   6.264 -20.497  1.00  0.52           C  
ATOM   3058  CB  SER A 400     -15.287   4.596 -21.414  1.00  0.49           C  
ATOM   3059  O   SER A 400     -14.108   6.784 -19.470  1.00  0.49           O  
ATOM   3060  OG  SER A 400     -16.083   5.756 -21.242  1.00  0.45           O  
ATOM   3061  N   ASN A 401     -12.835   7.041 -21.285  1.00  0.43           N  
ATOM   3062  CA  ASN A 401     -12.571   8.476 -21.300  1.00  0.43           C  
ATOM   3063  C   ASN A 401     -13.702   9.247 -21.974  1.00  0.43           C  
ATOM   3064  CB  ASN A 401     -11.240   8.770 -21.995  1.00  0.40           C  
ATOM   3065  O   ASN A 401     -13.706  10.479 -21.973  1.00  0.41           O  
ATOM   3066  CG  ASN A 401     -10.106   8.994 -21.015  1.00  0.38           C  
ATOM   3067  ND2 ASN A 401      -8.892   9.137 -21.534  1.00  0.30           N  
ATOM   3068  OD1 ASN A 401     -10.319   9.038 -19.800  1.00  0.37           O  
ATOM   3069  N   PHE A 402     -14.663   8.714 -22.570  1.00  0.38           N  
ATOM   3070  CA  PHE A 402     -15.458   9.527 -23.483  1.00  0.40           C  
ATOM   3071  C   PHE A 402     -16.761   9.964 -22.823  1.00  0.38           C  
ATOM   3072  CB  PHE A 402     -15.756   8.756 -24.772  1.00  0.36           C  
ATOM   3073  O   PHE A 402     -17.596   9.128 -22.471  1.00  0.36           O  
ATOM   3074  CG  PHE A 402     -14.529   8.418 -25.575  1.00  0.34           C  
ATOM   3075  CD1 PHE A 402     -13.902   9.383 -26.353  1.00  0.32           C  
ATOM   3076  CD2 PHE A 402     -14.001   7.133 -25.550  1.00  0.33           C  
ATOM   3077  CE1 PHE A 402     -12.766   9.073 -27.097  1.00  0.35           C  
ATOM   3078  CE2 PHE A 402     -12.866   6.816 -26.291  1.00  0.36           C  
ATOM   3079  CZ  PHE A 402     -12.251   7.787 -27.064  1.00  0.33           C  
ATOM   3080  N   ALA A 403     -16.694  11.112 -22.092  1.00  0.36           N  
ATOM   3081  CA  ALA A 403     -17.823  11.925 -21.647  1.00  0.36           C  
ATOM   3082  C   ALA A 403     -19.005  11.792 -22.603  1.00  0.36           C  
ATOM   3083  CB  ALA A 403     -17.407  13.388 -21.519  1.00  0.33           C  
ATOM   3084  O   ALA A 403     -20.160  11.767 -22.173  1.00  0.34           O  
ATOM   3085  N   SER A 404     -18.706  12.019 -23.980  1.00  0.35           N  
ATOM   3086  CA  SER A 404     -19.794  12.026 -24.952  1.00  0.36           C  
ATOM   3087  C   SER A 404     -20.640  10.762 -24.844  1.00  0.35           C  
ATOM   3088  CB  SER A 404     -19.243  12.160 -26.372  1.00  0.31           C  
ATOM   3089  O   SER A 404     -21.764  10.716 -25.348  1.00  0.32           O  
ATOM   3090  OG  SER A 404     -18.327  11.116 -26.657  1.00  0.21           O  
ATOM   3091  N   GLU A 405     -20.252   9.796 -23.936  1.00  0.33           N  
ATOM   3092  CA  GLU A 405     -20.929   8.510 -24.082  1.00  0.36           C  
ATOM   3093  C   GLU A 405     -21.899   8.263 -22.931  1.00  0.33           C  
ATOM   3094  CB  GLU A 405     -19.908   7.372 -24.164  1.00  0.31           C  
ATOM   3095  O   GLU A 405     -22.546   7.216 -22.871  1.00  0.31           O  
ATOM   3096  CG  GLU A 405     -19.061   7.395 -25.428  1.00  0.30           C  
ATOM   3097  CD  GLU A 405     -18.186   6.162 -25.586  1.00  0.35           C  
ATOM   3098  OE1 GLU A 405     -18.172   5.306 -24.673  1.00  0.36           O  
ATOM   3099  OE2 GLU A 405     -17.509   6.051 -26.633  1.00  0.34           O  
ATOM   3100  N   GLY A 406     -22.511   9.381 -22.324  1.00  0.35           N  
ATOM   3101  CA  GLY A 406     -23.679   9.706 -21.520  1.00  0.35           C  
ATOM   3102  C   GLY A 406     -23.871   8.771 -20.341  1.00  0.35           C  
ATOM   3103  O   GLY A 406     -24.214   9.212 -19.242  1.00  0.32           O  
ATOM   3104  N   ASP A 407     -23.305   7.381 -20.295  1.00  0.35           N  
ATOM   3105  CA  ASP A 407     -23.419   6.385 -19.235  1.00  0.36           C  
ATOM   3106  C   ASP A 407     -22.125   5.588 -19.088  1.00  0.35           C  
ATOM   3107  CB  ASP A 407     -24.591   5.440 -19.509  1.00  0.32           C  
ATOM   3108  O   ASP A 407     -21.809   4.746 -19.932  1.00  0.33           O  
ATOM   3109  CG  ASP A 407     -25.933   6.149 -19.529  1.00  0.30           C  
ATOM   3110  OD1 ASP A 407     -26.019   7.305 -19.061  1.00  0.14           O  
ATOM   3111  OD2 ASP A 407     -26.914   5.547 -20.015  1.00  0.11           O  
ATOM   3112  N   GLY A 408     -20.813   6.150 -19.105  1.00  0.42           N  
ATOM   3113  CA  GLY A 408     -19.459   5.721 -18.795  1.00  0.42           C  
ATOM   3114  C   GLY A 408     -19.387   4.295 -18.281  1.00  0.42           C  
ATOM   3115  O   GLY A 408     -20.270   3.849 -17.546  1.00  0.41           O  
ATOM   3116  N   ILE A 409     -19.016   3.342 -19.090  1.00  0.49           N  
ATOM   3117  CA  ILE A 409     -18.699   1.984 -18.664  1.00  0.49           C  
ATOM   3118  C   ILE A 409     -17.876   2.025 -17.378  1.00  0.50           C  
ATOM   3119  CB  ILE A 409     -17.937   1.209 -19.763  1.00  0.46           C  
ATOM   3120  O   ILE A 409     -16.769   2.569 -17.359  1.00  0.47           O  
ATOM   3121  CG1 ILE A 409     -18.764   1.162 -21.053  1.00  0.38           C  
ATOM   3122  CG2 ILE A 409     -17.587  -0.203 -19.284  1.00  0.40           C  
ATOM   3123  CD1 ILE A 409     -18.047   0.504 -22.224  1.00  0.39           C  
ATOM   3124  N   LEU A 410     -18.535   1.767 -16.160  1.00  0.58           N  
ATOM   3125  CA  LEU A 410     -17.839   1.494 -14.907  1.00  0.57           C  
ATOM   3126  C   LEU A 410     -17.108   0.157 -14.972  1.00  0.59           C  
ATOM   3127  CB  LEU A 410     -18.824   1.494 -13.735  1.00  0.54           C  
ATOM   3128  O   LEU A 410     -17.720  -0.877 -15.248  1.00  0.56           O  
ATOM   3129  CG  LEU A 410     -19.436   2.846 -13.364  1.00  0.51           C  
ATOM   3130  CD1 LEU A 410     -20.581   2.655 -12.375  1.00  0.46           C  
ATOM   3131  CD2 LEU A 410     -18.373   3.774 -12.787  1.00  0.46           C  
ATOM   3132  N   CYS A 411     -15.811   0.197 -15.155  1.00  0.71           N  
ATOM   3133  CA  CYS A 411     -15.053  -1.000 -14.812  1.00  0.71           C  
ATOM   3134  C   CYS A 411     -15.177  -1.318 -13.327  1.00  0.71           C  
ATOM   3135  CB  CYS A 411     -13.580  -0.828 -15.184  1.00  0.69           C  
ATOM   3136  O   CYS A 411     -14.884  -0.472 -12.480  1.00  0.69           O  
ATOM   3137  SG  CYS A 411     -13.271  -0.859 -16.964  1.00  0.64           S  
ATOM   3138  N   SER A 412     -15.789  -2.496 -13.102  1.00  0.74           N  
ATOM   3139  CA  SER A 412     -15.993  -2.800 -11.689  1.00  0.75           C  
ATOM   3140  C   SER A 412     -15.626  -4.247 -11.376  1.00  0.76           C  
ATOM   3141  CB  SER A 412     -17.444  -2.535 -11.287  1.00  0.73           C  
ATOM   3142  O   SER A 412     -15.541  -5.080 -12.280  1.00  0.75           O  
ATOM   3143  OG  SER A 412     -18.326  -3.385 -12.000  1.00  0.70           O  
ATOM   3144  N   ASP A 413     -15.315  -4.482 -10.131  1.00  0.79           N  
ATOM   3145  CA  ASP A 413     -15.061  -5.808  -9.575  1.00  0.80           C  
ATOM   3146  C   ASP A 413     -13.827  -6.444 -10.212  1.00  0.80           C  
ATOM   3147  CB  ASP A 413     -16.279  -6.713  -9.768  1.00  0.78           C  
ATOM   3148  O   ASP A 413     -13.909  -7.533 -10.784  1.00  0.79           O  
ATOM   3149  CG  ASP A 413     -17.537  -6.161  -9.122  1.00  0.76           C  
ATOM   3150  OD1 ASP A 413     -17.562  -5.990  -7.884  1.00  0.75           O  
ATOM   3151  OD2 ASP A 413     -18.513  -5.897  -9.857  1.00  0.76           O  
ATOM   3152  N   ILE A 414     -12.776  -5.753 -10.128  1.00  0.83           N  
ATOM   3153  CA  ILE A 414     -11.495  -6.184 -10.679  1.00  0.84           C  
ATOM   3154  C   ILE A 414     -10.605  -6.718  -9.559  1.00  0.84           C  
ATOM   3155  CB  ILE A 414     -10.785  -5.033 -11.425  1.00  0.82           C  
ATOM   3156  O   ILE A 414     -10.427  -6.060  -8.532  1.00  0.84           O  
ATOM   3157  CG1 ILE A 414     -11.737  -4.386 -12.438  1.00  0.78           C  
ATOM   3158  CG2 ILE A 414      -9.514  -5.539 -12.114  1.00  0.77           C  
ATOM   3159  CD1 ILE A 414     -12.304  -5.358 -13.464  1.00  0.75           C  
ATOM   3160  N   VAL A 415     -10.067  -7.901  -9.806  1.00  0.87           N  
ATOM   3161  CA  VAL A 415      -9.191  -8.527  -8.821  1.00  0.88           C  
ATOM   3162  C   VAL A 415      -7.880  -8.941  -9.486  1.00  0.89           C  
ATOM   3163  CB  VAL A 415      -9.863  -9.750  -8.159  1.00  0.86           C  
ATOM   3164  O   VAL A 415      -7.878  -9.740 -10.425  1.00  0.89           O  
ATOM   3165  CG1 VAL A 415      -8.926 -10.395  -7.140  1.00  0.82           C  
ATOM   3166  CG2 VAL A 415     -11.178  -9.343  -7.498  1.00  0.82           C  
ATOM   3167  N   VAL A 416      -6.775  -8.396  -9.070  1.00  0.89           N  
ATOM   3168  CA  VAL A 416      -5.414  -8.774  -9.436  1.00  0.90           C  
ATOM   3169  C   VAL A 416      -4.691  -9.347  -8.219  1.00  0.90           C  
ATOM   3170  CB  VAL A 416      -4.626  -7.573 -10.007  1.00  0.89           C  
ATOM   3171  O   VAL A 416      -4.351  -8.613  -7.289  1.00  0.90           O  
ATOM   3172  CG1 VAL A 416      -3.235  -8.009 -10.464  1.00  0.87           C  
ATOM   3173  CG2 VAL A 416      -5.394  -6.931 -11.161  1.00  0.87           C  
ATOM   3174  N   THR A 417      -4.467 -10.739  -8.214  1.00  0.91           N  
ATOM   3175  CA  THR A 417      -4.009 -11.334  -6.964  1.00  0.91           C  
ATOM   3176  C   THR A 417      -3.031 -12.474  -7.234  1.00  0.91           C  
ATOM   3177  CB  THR A 417      -5.191 -11.856  -6.126  1.00  0.88           C  
ATOM   3178  O   THR A 417      -3.161 -13.187  -8.231  1.00  0.90           O  
ATOM   3179  CG2 THR A 417      -5.889 -13.018  -6.825  1.00  0.76           C  
ATOM   3180  OG1 THR A 417      -4.708 -12.299  -4.852  1.00  0.81           O  
ATOM   3181  N   GLY A 418      -2.105 -12.610  -6.362  1.00  0.91           N  
ATOM   3182  CA  GLY A 418      -1.229 -13.770  -6.363  1.00  0.91           C  
ATOM   3183  C   GLY A 418      -0.338 -13.844  -7.589  1.00  0.90           C  
ATOM   3184  O   GLY A 418       0.084 -14.930  -7.992  1.00  0.88           O  
ATOM   3185  N   ASN A 419      -0.142 -12.707  -8.307  1.00  0.90           N  
ATOM   3186  CA  ASN A 419       0.722 -12.676  -9.482  1.00  0.90           C  
ATOM   3187  C   ASN A 419       2.163 -12.340  -9.110  1.00  0.89           C  
ATOM   3188  CB  ASN A 419       0.192 -11.675 -10.511  1.00  0.90           C  
ATOM   3189  O   ASN A 419       2.417 -11.759  -8.053  1.00  0.88           O  
ATOM   3190  CG  ASN A 419      -1.244 -11.951 -10.909  1.00  0.89           C  
ATOM   3191  ND2 ASN A 419      -2.172 -11.181 -10.353  1.00  0.90           N  
ATOM   3192  OD1 ASN A 419      -1.518 -12.850 -11.708  1.00  0.89           O  
ATOM   3193  N   VAL A 420       3.084 -12.751 -10.003  1.00  0.90           N  
ATOM   3194  CA  VAL A 420       4.494 -12.384  -9.921  1.00  0.90           C  
ATOM   3195  C   VAL A 420       4.856 -11.462 -11.084  1.00  0.89           C  
ATOM   3196  CB  VAL A 420       5.406 -13.631  -9.925  1.00  0.88           C  
ATOM   3197  O   VAL A 420       4.680 -11.825 -12.249  1.00  0.88           O  
ATOM   3198  CG1 VAL A 420       6.877 -13.224  -9.858  1.00  0.84           C  
ATOM   3199  CG2 VAL A 420       5.051 -14.555  -8.762  1.00  0.83           C  
ATOM   3200  N   PHE A 421       5.313 -10.251 -10.780  1.00  0.89           N  
ATOM   3201  CA  PHE A 421       5.766  -9.263 -11.752  1.00  0.89           C  
ATOM   3202  C   PHE A 421       7.278  -9.084 -11.677  1.00  0.87           C  
ATOM   3203  CB  PHE A 421       5.066  -7.921 -11.523  1.00  0.88           C  
ATOM   3204  O   PHE A 421       7.807  -8.655 -10.649  1.00  0.85           O  
ATOM   3205  CG  PHE A 421       3.566  -7.993 -11.622  1.00  0.89           C  
ATOM   3206  CD1 PHE A 421       2.922  -7.735 -12.826  1.00  0.88           C  
ATOM   3207  CD2 PHE A 421       2.800  -8.320 -10.511  1.00  0.88           C  
ATOM   3208  CE1 PHE A 421       1.534  -7.802 -12.921  1.00  0.88           C  
ATOM   3209  CE2 PHE A 421       1.412  -8.389 -10.598  1.00  0.88           C  
ATOM   3210  CZ  PHE A 421       0.781  -8.129 -11.804  1.00  0.88           C  
ATOM   3211  N   ARG A 422       7.958  -9.399 -12.831  1.00  0.86           N  
ATOM   3212  CA  ARG A 422       9.416  -9.347 -12.818  1.00  0.85           C  
ATOM   3213  C   ARG A 422       9.950  -8.668 -14.075  1.00  0.83           C  
ATOM   3214  CB  ARG A 422      10.004 -10.754 -12.692  1.00  0.83           C  
ATOM   3215  O   ARG A 422       9.427  -8.880 -15.171  1.00  0.79           O  
ATOM   3216  CG  ARG A 422       9.772 -11.399 -11.334  1.00  0.77           C  
ATOM   3217  CD  ARG A 422      10.485 -12.739 -11.217  1.00  0.74           C  
ATOM   3218  NE  ARG A 422      10.236 -13.371  -9.925  1.00  0.67           N  
ATOM   3219  NH1 ARG A 422      11.222 -15.383 -10.487  1.00  0.58           N  
ATOM   3220  NH2 ARG A 422      10.315 -15.088  -8.402  1.00  0.54           N  
ATOM   3221  CZ  ARG A 422      10.591 -14.613  -9.608  1.00  0.68           C  
ATOM   3222  N   ASN A 423      11.141  -8.059 -13.915  1.00  0.72           N  
ATOM   3223  CA  ASN A 423      12.045  -7.627 -14.976  1.00  0.71           C  
ATOM   3224  C   ASN A 423      11.322  -6.776 -16.016  1.00  0.70           C  
ATOM   3225  CB  ASN A 423      12.705  -8.835 -15.644  1.00  0.63           C  
ATOM   3226  O   ASN A 423      11.352  -7.087 -17.208  1.00  0.63           O  
ATOM   3227  CG  ASN A 423      13.634  -9.584 -14.709  1.00  0.56           C  
ATOM   3228  ND2 ASN A 423      13.859 -10.861 -14.994  1.00  0.53           N  
ATOM   3229  OD1 ASN A 423      14.144  -9.020 -13.738  1.00  0.56           O  
ATOM   3230  N   ARG A 424      10.835  -5.662 -15.565  1.00  0.68           N  
ATOM   3231  CA  ARG A 424      10.388  -4.710 -16.577  1.00  0.66           C  
ATOM   3232  C   ARG A 424      11.563  -4.195 -17.401  1.00  0.67           C  
ATOM   3233  CB  ARG A 424       9.651  -3.538 -15.925  1.00  0.61           C  
ATOM   3234  O   ARG A 424      12.649  -3.962 -16.865  1.00  0.63           O  
ATOM   3235  CG  ARG A 424       8.991  -2.596 -16.919  1.00  0.57           C  
ATOM   3236  CD  ARG A 424       8.169  -1.524 -16.218  1.00  0.57           C  
ATOM   3237  NE  ARG A 424       7.640  -0.545 -17.165  1.00  0.40           N  
ATOM   3238  NH1 ARG A 424       6.651   0.784 -15.556  1.00  0.32           N  
ATOM   3239  NH2 ARG A 424       6.500   1.353 -17.772  1.00  0.29           N  
ATOM   3240  CZ  ARG A 424       6.931   0.528 -16.829  1.00  0.51           C  
ATOM   3241  N   ILE A 425      11.400  -3.995 -18.743  1.00  0.59           N  
ATOM   3242  CA  ILE A 425      12.465  -3.724 -19.703  1.00  0.58           C  
ATOM   3243  C   ILE A 425      12.834  -2.242 -19.660  1.00  0.59           C  
ATOM   3244  CB  ILE A 425      12.052  -4.132 -21.135  1.00  0.53           C  
ATOM   3245  O   ILE A 425      13.990  -1.877 -19.886  1.00  0.55           O  
ATOM   3246  CG1 ILE A 425      11.750  -5.634 -21.195  1.00  0.43           C  
ATOM   3247  CG2 ILE A 425      13.143  -3.752 -22.140  1.00  0.44           C  
ATOM   3248  CD1 ILE A 425      11.147  -6.091 -22.517  1.00  0.43           C  
ATOM   3249  N   ASN A 426      11.955  -1.350 -19.303  1.00  0.53           N  
ATOM   3250  CA  ASN A 426      12.273   0.069 -19.431  1.00  0.53           C  
ATOM   3251  C   ASN A 426      11.656   0.886 -18.300  1.00  0.53           C  
ATOM   3252  CB  ASN A 426      11.807   0.603 -20.787  1.00  0.49           C  
ATOM   3253  O   ASN A 426      10.782   0.397 -17.580  1.00  0.51           O  
ATOM   3254  CG  ASN A 426      12.421   1.946 -21.128  1.00  0.47           C  
ATOM   3255  ND2 ASN A 426      12.035   2.502 -22.270  1.00  0.38           N  
ATOM   3256  OD1 ASN A 426      13.236   2.480 -20.371  1.00  0.46           O  
ATOM   3257  N   ASN A 427      12.160   2.162 -18.078  1.00  0.47           N  
ATOM   3258  CA  ASN A 427      11.975   3.110 -16.985  1.00  0.48           C  
ATOM   3259  C   ASN A 427      10.992   4.215 -17.361  1.00  0.47           C  
ATOM   3260  CB  ASN A 427      13.317   3.714 -16.565  1.00  0.43           C  
ATOM   3261  O   ASN A 427      11.372   5.383 -17.462  1.00  0.45           O  
ATOM   3262  CG  ASN A 427      13.309   4.217 -15.135  1.00  0.39           C  
ATOM   3263  ND2 ASN A 427      14.459   4.687 -14.665  1.00  0.30           N  
ATOM   3264  OD1 ASN A 427      12.279   4.182 -14.457  1.00  0.39           O  
ATOM   3265  N   ARG A 428       9.835   3.830 -17.966  1.00  0.49           N  
ATOM   3266  CA  ARG A 428       8.872   4.905 -18.187  1.00  0.48           C  
ATOM   3267  C   ARG A 428       7.674   4.767 -17.254  1.00  0.49           C  
ATOM   3268  CB  ARG A 428       8.403   4.916 -19.644  1.00  0.45           C  
ATOM   3269  O   ARG A 428       6.897   3.817 -17.369  1.00  0.47           O  
ATOM   3270  CG  ARG A 428       8.876   6.125 -20.434  1.00  0.42           C  
ATOM   3271  CD  ARG A 428       8.121   6.270 -21.748  1.00  0.44           C  
ATOM   3272  NE  ARG A 428       8.466   7.513 -22.433  1.00  0.40           N  
ATOM   3273  NH1 ARG A 428       6.674   7.449 -23.890  1.00  0.32           N  
ATOM   3274  NH2 ARG A 428       8.174   9.180 -23.985  1.00  0.28           N  
ATOM   3275  CZ  ARG A 428       7.770   8.045 -23.435  1.00  0.38           C  
ATOM   3276  N   GLY A 429       7.606   5.571 -16.171  1.00  0.55           N  
ATOM   3277  CA  GLY A 429       6.450   6.106 -15.470  1.00  0.53           C  
ATOM   3278  C   GLY A 429       5.217   5.232 -15.600  1.00  0.55           C  
ATOM   3279  O   GLY A 429       4.090   5.733 -15.591  1.00  0.52           O  
ATOM   3280  N   ASN A 430       5.338   4.000 -15.859  1.00  0.66           N  
ATOM   3281  CA  ASN A 430       4.164   3.148 -16.013  1.00  0.66           C  
ATOM   3282  C   ASN A 430       4.192   1.973 -15.040  1.00  0.67           C  
ATOM   3283  CB  ASN A 430       4.053   2.642 -17.453  1.00  0.63           C  
ATOM   3284  O   ASN A 430       5.235   1.346 -14.847  1.00  0.63           O  
ATOM   3285  CG  ASN A 430       3.682   3.739 -18.431  1.00  0.59           C  
ATOM   3286  ND2 ASN A 430       4.089   3.579 -19.685  1.00  0.56           N  
ATOM   3287  OD1 ASN A 430       3.037   4.724 -18.062  1.00  0.59           O  
ATOM   3288  N   GLY A 431       3.162   1.758 -14.240  1.00  0.76           N  
ATOM   3289  CA  GLY A 431       3.014   0.750 -13.203  1.00  0.77           C  
ATOM   3290  C   GLY A 431       2.764  -0.641 -13.753  1.00  0.78           C  
ATOM   3291  O   GLY A 431       2.190  -0.792 -14.834  1.00  0.76           O  
ATOM   3292  N   ALA A 432       3.235  -1.665 -13.070  1.00  0.84           N  
ATOM   3293  CA  ALA A 432       2.920  -3.052 -13.405  1.00  0.85           C  
ATOM   3294  C   ALA A 432       1.412  -3.285 -13.417  1.00  0.85           C  
ATOM   3295  CB  ALA A 432       3.595  -4.004 -12.420  1.00  0.84           C  
ATOM   3296  O   ALA A 432       0.886  -3.935 -14.323  1.00  0.84           O  
ATOM   3297  N   VAL A 433       0.809  -2.760 -12.455  1.00  0.87           N  
ATOM   3298  CA  VAL A 433      -0.649  -2.748 -12.404  1.00  0.86           C  
ATOM   3299  C   VAL A 433      -1.158  -1.313 -12.517  1.00  0.86           C  
ATOM   3300  CB  VAL A 433      -1.178  -3.401 -11.107  1.00  0.86           C  
ATOM   3301  O   VAL A 433      -0.808  -0.457 -11.700  1.00  0.84           O  
ATOM   3302  CG1 VAL A 433      -2.704  -3.365 -11.068  1.00  0.86           C  
ATOM   3303  CG2 VAL A 433      -0.670  -4.837 -10.988  1.00  0.86           C  
ATOM   3304  N   LYS A 434      -1.898  -1.076 -13.529  1.00  0.81           N  
ATOM   3305  CA  LYS A 434      -2.417   0.266 -13.778  1.00  0.80           C  
ATOM   3306  C   LYS A 434      -3.936   0.248 -13.928  1.00  0.80           C  
ATOM   3307  CB  LYS A 434      -1.774   0.866 -15.029  1.00  0.79           C  
ATOM   3308  O   LYS A 434      -4.491  -0.647 -14.569  1.00  0.79           O  
ATOM   3309  CG  LYS A 434      -2.206   2.295 -15.322  1.00  0.76           C  
ATOM   3310  CD  LYS A 434      -1.342   2.930 -16.404  1.00  0.75           C  
ATOM   3311  CE  LYS A 434      -1.782   4.356 -16.708  1.00  0.68           C  
ATOM   3312  NZ  LYS A 434      -0.835   5.042 -17.637  1.00  0.66           N  
ATOM   3313  N   ALA A 435      -4.592   1.220 -13.295  1.00  0.79           N  
ATOM   3314  CA  ALA A 435      -6.001   1.518 -13.539  1.00  0.79           C  
ATOM   3315  C   ALA A 435      -6.189   2.975 -13.954  1.00  0.79           C  
ATOM   3316  CB  ALA A 435      -6.832   1.211 -12.296  1.00  0.78           C  
ATOM   3317  O   ALA A 435      -5.505   3.865 -13.445  1.00  0.76           O  
ATOM   3318  N   ARG A 436      -7.164   3.080 -14.996  1.00  0.70           N  
ATOM   3319  CA  ARG A 436      -7.463   4.425 -15.475  1.00  0.70           C  
ATOM   3320  C   ARG A 436      -8.962   4.611 -15.685  1.00  0.70           C  
ATOM   3321  CB  ARG A 436      -6.711   4.712 -16.776  1.00  0.68           C  
ATOM   3322  O   ARG A 436      -9.683   3.644 -15.940  1.00  0.66           O  
ATOM   3323  CG  ARG A 436      -6.626   6.190 -17.125  1.00  0.65           C  
ATOM   3324  CD  ARG A 436      -5.741   6.432 -18.340  1.00  0.63           C  
ATOM   3325  NE  ARG A 436      -5.624   7.855 -18.647  1.00  0.57           N  
ATOM   3326  NH1 ARG A 436      -4.280   7.556 -20.502  1.00  0.48           N  
ATOM   3327  NH2 ARG A 436      -4.894   9.667 -19.853  1.00  0.43           N  
ATOM   3328  CZ  ARG A 436      -4.933   8.356 -19.667  1.00  0.60           C  
ATOM   3329  N   PHE A 437      -9.647   5.837 -15.558  1.00  0.65           N  
ATOM   3330  CA  PHE A 437     -10.936   6.310 -16.048  1.00  0.64           C  
ATOM   3331  C   PHE A 437     -12.079   5.553 -15.383  1.00  0.64           C  
ATOM   3332  CB  PHE A 437     -11.022   6.158 -17.570  1.00  0.61           C  
ATOM   3333  O   PHE A 437     -12.787   4.785 -16.037  1.00  0.61           O  
ATOM   3334  CG  PHE A 437      -9.900   6.834 -18.312  1.00  0.58           C  
ATOM   3335  CD1 PHE A 437      -9.677   8.198 -18.171  1.00  0.56           C  
ATOM   3336  CD2 PHE A 437      -9.069   6.104 -19.151  1.00  0.56           C  
ATOM   3337  CE1 PHE A 437      -8.640   8.826 -18.856  1.00  0.53           C  
ATOM   3338  CE2 PHE A 437      -8.030   6.724 -19.839  1.00  0.54           C  
ATOM   3339  CZ  PHE A 437      -7.818   8.086 -19.691  1.00  0.55           C  
ATOM   3340  N   GLY A 438     -12.531   5.706 -14.100  1.00  0.65           N  
ATOM   3341  CA  GLY A 438     -13.784   5.289 -13.492  1.00  0.64           C  
ATOM   3342  C   GLY A 438     -13.806   3.819 -13.119  1.00  0.65           C  
ATOM   3343  O   GLY A 438     -14.767   3.110 -13.426  1.00  0.62           O  
ATOM   3344  N   VAL A 439     -12.850   3.272 -12.520  1.00  0.73           N  
ATOM   3345  CA  VAL A 439     -12.797   1.903 -12.016  1.00  0.73           C  
ATOM   3346  C   VAL A 439     -13.387   1.849 -10.608  1.00  0.73           C  
ATOM   3347  CB  VAL A 439     -11.353   1.356 -12.010  1.00  0.71           C  
ATOM   3348  O   VAL A 439     -13.058   2.679  -9.758  1.00  0.71           O  
ATOM   3349  CG1 VAL A 439     -11.327  -0.094 -11.530  1.00  0.66           C  
ATOM   3350  CG2 VAL A 439     -10.733   1.472 -13.402  1.00  0.66           C  
ATOM   3351  N   ASN A 440     -14.399   0.987 -10.477  1.00  0.75           N  
ATOM   3352  CA  ASN A 440     -15.024   0.760  -9.178  1.00  0.75           C  
ATOM   3353  C   ASN A 440     -14.704  -0.631  -8.637  1.00  0.75           C  
ATOM   3354  CB  ASN A 440     -16.538   0.959  -9.269  1.00  0.73           C  
ATOM   3355  O   ASN A 440     -14.696  -1.607  -9.389  1.00  0.73           O  
ATOM   3356  CG  ASN A 440     -17.198   1.051  -7.907  1.00  0.68           C  
ATOM   3357  ND2 ASN A 440     -18.526   1.058  -7.891  1.00  0.65           N  
ATOM   3358  OD1 ASN A 440     -16.520   1.116  -6.878  1.00  0.66           O  
ATOM   3359  N   ARG A 441     -14.352  -0.787  -7.323  1.00  0.80           N  
ATOM   3360  CA  ARG A 441     -14.032  -2.026  -6.622  1.00  0.81           C  
ATOM   3361  C   ARG A 441     -12.871  -2.751  -7.295  1.00  0.81           C  
ATOM   3362  CB  ARG A 441     -15.256  -2.941  -6.561  1.00  0.79           C  
ATOM   3363  O   ARG A 441     -13.079  -3.717  -8.031  1.00  0.80           O  
ATOM   3364  CG  ARG A 441     -16.424  -2.357  -5.782  1.00  0.78           C  
ATOM   3365  CD  ARG A 441     -17.531  -3.380  -5.572  1.00  0.77           C  
ATOM   3366  NE  ARG A 441     -18.103  -3.823  -6.841  1.00  0.68           N  
ATOM   3367  NH1 ARG A 441     -19.545  -2.030  -7.053  1.00  0.65           N  
ATOM   3368  NH2 ARG A 441     -19.496  -3.665  -8.660  1.00  0.62           N  
ATOM   3369  CZ  ARG A 441     -19.047  -3.172  -7.515  1.00  0.70           C  
ATOM   3370  N   TYR A 442     -11.695  -2.176  -7.165  1.00  0.85           N  
ATOM   3371  CA  TYR A 442     -10.421  -2.678  -7.666  1.00  0.86           C  
ATOM   3372  C   TYR A 442      -9.546  -3.182  -6.524  1.00  0.86           C  
ATOM   3373  CB  TYR A 442      -9.682  -1.586  -8.446  1.00  0.85           C  
ATOM   3374  O   TYR A 442      -9.228  -2.431  -5.599  1.00  0.86           O  
ATOM   3375  CG  TYR A 442      -8.677  -2.121  -9.436  1.00  0.83           C  
ATOM   3376  CD1 TYR A 442      -7.545  -2.811  -9.006  1.00  0.81           C  
ATOM   3377  CD2 TYR A 442      -8.856  -1.938 -10.803  1.00  0.81           C  
ATOM   3378  CE1 TYR A 442      -6.615  -3.305  -9.915  1.00  0.81           C  
ATOM   3379  CE2 TYR A 442      -7.932  -2.428 -11.721  1.00  0.82           C  
ATOM   3380  OH  TYR A 442      -5.900  -3.595 -12.173  1.00  0.76           O  
ATOM   3381  CZ  TYR A 442      -6.818  -3.109 -11.269  1.00  0.78           C  
ATOM   3382  N   ALA A 443      -9.248  -4.497  -6.589  1.00  0.89           N  
ATOM   3383  CA  ALA A 443      -8.436  -5.115  -5.543  1.00  0.90           C  
ATOM   3384  C   ALA A 443      -7.107  -5.614  -6.103  1.00  0.91           C  
ATOM   3385  CB  ALA A 443      -9.199  -6.263  -4.887  1.00  0.89           C  
ATOM   3386  O   ALA A 443      -7.081  -6.357  -7.087  1.00  0.91           O  
ATOM   3387  N   VAL A 444      -6.006  -5.185  -5.556  1.00  0.92           N  
ATOM   3388  CA  VAL A 444      -4.657  -5.672  -5.823  1.00  0.92           C  
ATOM   3389  C   VAL A 444      -4.077  -6.307  -4.562  1.00  0.92           C  
ATOM   3390  CB  VAL A 444      -3.733  -4.538  -6.323  1.00  0.91           C  
ATOM   3391  O   VAL A 444      -3.742  -5.606  -3.604  1.00  0.92           O  
ATOM   3392  CG1 VAL A 444      -2.373  -5.095  -6.739  1.00  0.88           C  
ATOM   3393  CG2 VAL A 444      -4.386  -3.791  -7.484  1.00  0.88           C  
ATOM   3394  N   THR A 445      -4.004  -7.709  -4.582  1.00  0.92           N  
ATOM   3395  CA  THR A 445      -3.727  -8.382  -3.317  1.00  0.92           C  
ATOM   3396  C   THR A 445      -2.713  -9.506  -3.513  1.00  0.92           C  
ATOM   3397  CB  THR A 445      -5.015  -8.952  -2.693  1.00  0.89           C  
ATOM   3398  O   THR A 445      -2.737 -10.199  -4.532  1.00  0.91           O  
ATOM   3399  CG2 THR A 445      -6.037  -7.849  -2.439  1.00  0.75           C  
ATOM   3400  OG1 THR A 445      -5.583  -9.919  -3.585  1.00  0.79           O  
ATOM   3401  N   GLY A 446      -1.880  -9.672  -2.524  1.00  0.92           N  
ATOM   3402  CA  GLY A 446      -1.028 -10.847  -2.431  1.00  0.92           C  
ATOM   3403  C   GLY A 446      -0.083 -10.993  -3.609  1.00  0.91           C  
ATOM   3404  O   GLY A 446       0.300 -12.108  -3.969  1.00  0.89           O  
ATOM   3405  N   ASN A 447       0.221  -9.882  -4.371  1.00  0.91           N  
ATOM   3406  CA  ASN A 447       1.133  -9.940  -5.509  1.00  0.91           C  
ATOM   3407  C   ASN A 447       2.578  -9.702  -5.081  1.00  0.90           C  
ATOM   3408  CB  ASN A 447       0.722  -8.926  -6.578  1.00  0.91           C  
ATOM   3409  O   ASN A 447       2.830  -9.063  -4.058  1.00  0.89           O  
ATOM   3410  CG  ASN A 447      -0.704  -9.126  -7.055  1.00  0.90           C  
ATOM   3411  ND2 ASN A 447      -1.614  -8.290  -6.569  1.00  0.91           N  
ATOM   3412  OD1 ASN A 447      -0.985 -10.024  -7.852  1.00  0.90           O  
ATOM   3413  N   SER A 448       3.541 -10.250  -5.889  1.00  0.91           N  
ATOM   3414  CA  SER A 448       4.971  -9.986  -5.763  1.00  0.90           C  
ATOM   3415  C   SER A 448       5.484  -9.153  -6.933  1.00  0.90           C  
ATOM   3416  CB  SER A 448       5.752 -11.298  -5.680  1.00  0.88           C  
ATOM   3417  O   SER A 448       5.303  -9.525  -8.094  1.00  0.88           O  
ATOM   3418  OG  SER A 448       7.137 -11.048  -5.508  1.00  0.78           O  
ATOM   3419  N   PHE A 449       6.091  -7.996  -6.590  1.00  0.90           N  
ATOM   3420  CA  PHE A 449       6.647  -7.074  -7.574  1.00  0.90           C  
ATOM   3421  C   PHE A 449       8.160  -6.971  -7.424  1.00  0.88           C  
ATOM   3422  CB  PHE A 449       6.009  -5.689  -7.435  1.00  0.89           C  
ATOM   3423  O   PHE A 449       8.661  -6.640  -6.347  1.00  0.85           O  
ATOM   3424  CG  PHE A 449       4.507  -5.699  -7.531  1.00  0.90           C  
ATOM   3425  CD1 PHE A 449       3.871  -5.411  -8.732  1.00  0.88           C  
ATOM   3426  CD2 PHE A 449       3.731  -5.997  -6.418  1.00  0.88           C  
ATOM   3427  CE1 PHE A 449       2.481  -5.420  -8.823  1.00  0.88           C  
ATOM   3428  CE2 PHE A 449       2.342  -6.008  -6.502  1.00  0.89           C  
ATOM   3429  CZ  PHE A 449       1.719  -5.718  -7.705  1.00  0.88           C  
ATOM   3430  N   ASP A 450       8.910  -7.276  -8.385  1.00  0.86           N  
ATOM   3431  CA  ASP A 450      10.338  -7.023  -8.556  1.00  0.85           C  
ATOM   3432  C   ASP A 450      10.615  -6.307  -9.876  1.00  0.83           C  
ATOM   3433  CB  ASP A 450      11.126  -8.333  -8.493  1.00  0.83           C  
ATOM   3434  O   ASP A 450      10.858  -6.951 -10.898  1.00  0.80           O  
ATOM   3435  CG  ASP A 450      12.630  -8.123  -8.527  1.00  0.80           C  
ATOM   3436  OD1 ASP A 450      13.089  -6.976  -8.340  1.00  0.78           O  
ATOM   3437  OD2 ASP A 450      13.361  -9.113  -8.745  1.00  0.80           O  
ATOM   3438  N   ILE A 451      10.632  -4.843  -9.759  1.00  0.81           N  
ATOM   3439  CA  ILE A 451      10.487  -4.120 -11.018  1.00  0.80           C  
ATOM   3440  C   ILE A 451      11.335  -2.851 -10.986  1.00  0.79           C  
ATOM   3441  CB  ILE A 451       9.009  -3.770 -11.302  1.00  0.76           C  
ATOM   3442  O   ILE A 451      11.677  -2.353  -9.911  1.00  0.74           O  
ATOM   3443  CG1 ILE A 451       8.424  -2.947 -10.148  1.00  0.67           C  
ATOM   3444  CG2 ILE A 451       8.188  -5.041 -11.539  1.00  0.63           C  
ATOM   3445  CD1 ILE A 451       7.033  -2.394 -10.425  1.00  0.65           C  
ATOM   3446  N   VAL A 452      11.681  -2.234 -12.102  1.00  0.72           N  
ATOM   3447  CA  VAL A 452      12.577  -1.087 -12.205  1.00  0.71           C  
ATOM   3448  C   VAL A 452      11.767   0.207 -12.157  1.00  0.70           C  
ATOM   3449  CB  VAL A 452      13.420  -1.139 -13.499  1.00  0.65           C  
ATOM   3450  O   VAL A 452      12.334   1.300 -12.085  1.00  0.64           O  
ATOM   3451  CG1 VAL A 452      14.501  -0.059 -13.484  1.00  0.51           C  
ATOM   3452  CG2 VAL A 452      14.045  -2.522 -13.672  1.00  0.49           C  
ATOM   3453  N   ASP A 453      10.355   0.254 -12.125  1.00  0.75           N  
ATOM   3454  CA  ASP A 453       9.541   1.465 -12.116  1.00  0.75           C  
ATOM   3455  C   ASP A 453       8.458   1.391 -11.041  1.00  0.75           C  
ATOM   3456  CB  ASP A 453       8.904   1.693 -13.489  1.00  0.73           C  
ATOM   3457  O   ASP A 453       8.744   1.069  -9.886  1.00  0.71           O  
ATOM   3458  CG  ASP A 453       8.527   3.144 -13.734  1.00  0.69           C  
ATOM   3459  OD1 ASP A 453       8.525   3.944 -12.774  1.00  0.66           O  
ATOM   3460  OD2 ASP A 453       8.226   3.489 -14.897  1.00  0.68           O  
ATOM   3461  N   TYR A 454       7.145   1.702 -11.416  1.00  0.81           N  
ATOM   3462  CA  TYR A 454       6.052   1.755 -10.451  1.00  0.82           C  
ATOM   3463  C   TYR A 454       5.399   0.387 -10.292  1.00  0.82           C  
ATOM   3464  CB  TYR A 454       5.005   2.786 -10.881  1.00  0.80           C  
ATOM   3465  O   TYR A 454       5.077  -0.273 -11.282  1.00  0.81           O  
ATOM   3466  CG  TYR A 454       5.581   4.150 -11.174  1.00  0.76           C  
ATOM   3467  CD1 TYR A 454       6.771   4.568 -10.581  1.00  0.72           C  
ATOM   3468  CD2 TYR A 454       4.937   5.025 -12.043  1.00  0.72           C  
ATOM   3469  CE1 TYR A 454       7.304   5.824 -10.847  1.00  0.70           C  
ATOM   3470  CE2 TYR A 454       5.461   6.284 -12.316  1.00  0.72           C  
ATOM   3471  OH  TYR A 454       7.168   7.919 -11.980  1.00  0.55           O  
ATOM   3472  CZ  TYR A 454       6.644   6.674 -11.714  1.00  0.66           C  
ATOM   3473  N   CYS A 455       5.166   0.017  -9.073  1.00  0.87           N  
ATOM   3474  CA  CYS A 455       4.386  -1.199  -8.877  1.00  0.88           C  
ATOM   3475  C   CYS A 455       2.931  -0.985  -9.279  1.00  0.87           C  
ATOM   3476  CB  CYS A 455       4.460  -1.654  -7.420  1.00  0.86           C  
ATOM   3477  O   CYS A 455       2.361  -1.792 -10.015  1.00  0.86           O  
ATOM   3478  SG  CYS A 455       6.124  -2.106  -6.882  1.00  0.89           S  
ATOM   3479  N   MET A 456       2.403   0.090  -8.913  1.00  0.87           N  
ATOM   3480  CA  MET A 456       0.989   0.341  -9.180  1.00  0.87           C  
ATOM   3481  C   MET A 456       0.756   1.802  -9.549  1.00  0.86           C  
ATOM   3482  CB  MET A 456       0.137  -0.035  -7.966  1.00  0.86           C  
ATOM   3483  O   MET A 456       1.381   2.698  -8.978  1.00  0.84           O  
ATOM   3484  CG  MET A 456       0.206  -1.509  -7.602  1.00  0.85           C  
ATOM   3485  SD  MET A 456      -0.597  -1.874  -5.993  1.00  0.88           S  
ATOM   3486  CE  MET A 456       0.801  -1.599  -4.869  1.00  0.81           C  
ATOM   3487  N   ALA A 457      -0.090   2.031 -10.480  1.00  0.82           N  
ATOM   3488  CA  ALA A 457      -0.515   3.377 -10.854  1.00  0.81           C  
ATOM   3489  C   ALA A 457      -2.032   3.453 -11.002  1.00  0.81           C  
ATOM   3490  CB  ALA A 457       0.165   3.808 -12.151  1.00  0.80           C  
ATOM   3491  O   ALA A 457      -2.624   2.704 -11.783  1.00  0.80           O  
ATOM   3492  N   PHE A 458      -2.615   4.260 -10.240  1.00  0.80           N  
ATOM   3493  CA  PHE A 458      -4.036   4.559 -10.364  1.00  0.80           C  
ATOM   3494  C   PHE A 458      -4.248   5.987 -10.855  1.00  0.79           C  
ATOM   3495  CB  PHE A 458      -4.749   4.354  -9.024  1.00  0.78           C  
ATOM   3496  O   PHE A 458      -4.227   6.931 -10.062  1.00  0.76           O  
ATOM   3497  CG  PHE A 458      -4.694   2.937  -8.519  1.00  0.79           C  
ATOM   3498  CD1 PHE A 458      -5.575   1.977  -9.002  1.00  0.78           C  
ATOM   3499  CD2 PHE A 458      -3.761   2.566  -7.559  1.00  0.78           C  
ATOM   3500  CE1 PHE A 458      -5.526   0.665  -8.536  1.00  0.76           C  
ATOM   3501  CE2 PHE A 458      -3.706   1.257  -7.089  1.00  0.77           C  
ATOM   3502  CZ  PHE A 458      -4.590   0.309  -7.577  1.00  0.71           C  
ATOM   3503  N   GLU A 459      -4.184   5.957 -12.278  1.00  0.70           N  
ATOM   3504  CA  GLU A 459      -4.198   7.228 -12.996  1.00  0.70           C  
ATOM   3505  C   GLU A 459      -5.625   7.687 -13.278  1.00  0.70           C  
ATOM   3506  CB  GLU A 459      -3.413   7.114 -14.306  1.00  0.68           C  
ATOM   3507  O   GLU A 459      -6.465   6.893 -13.706  1.00  0.66           O  
ATOM   3508  CG  GLU A 459      -1.909   6.983 -14.112  1.00  0.64           C  
ATOM   3509  CD  GLU A 459      -1.147   6.834 -15.419  1.00  0.63           C  
ATOM   3510  OE1 GLU A 459      -1.788   6.789 -16.494  1.00  0.61           O  
ATOM   3511  OE2 GLU A 459       0.101   6.761 -15.368  1.00  0.57           O  
ATOM   3512  N   MET A 460      -5.827   8.907 -13.172  1.00  0.57           N  
ATOM   3513  CA  MET A 460      -7.148   9.520 -13.280  1.00  0.58           C  
ATOM   3514  C   MET A 460      -7.229  10.426 -14.503  1.00  0.56           C  
ATOM   3515  CB  MET A 460      -7.477  10.316 -12.016  1.00  0.53           C  
ATOM   3516  O   MET A 460      -6.302  11.191 -14.777  1.00  0.53           O  
ATOM   3517  CG  MET A 460      -7.655   9.454 -10.777  1.00  0.51           C  
ATOM   3518  SD  MET A 460      -8.320  10.400  -9.352  1.00  0.48           S  
ATOM   3519  CE  MET A 460      -6.781  10.764  -8.463  1.00  0.41           C  
ATOM   3520  N   GLY A 461      -7.893  10.002 -15.552  1.00  0.50           N  
ATOM   3521  CA  GLY A 461      -8.144  10.660 -16.825  1.00  0.49           C  
ATOM   3522  C   GLY A 461      -9.446  11.437 -16.848  1.00  0.50           C  
ATOM   3523  O   GLY A 461     -10.156  11.501 -15.842  1.00  0.47           O  
ATOM   3524  N   ASN A 462      -9.776  12.281 -17.872  1.00  0.41           N  
ATOM   3525  CA  ASN A 462     -10.801  13.117 -18.487  1.00  0.42           C  
ATOM   3526  C   ASN A 462     -12.175  12.456 -18.428  1.00  0.41           C  
ATOM   3527  CB  ASN A 462     -10.430  13.443 -19.936  1.00  0.39           C  
ATOM   3528  O   ASN A 462     -12.559  11.730 -19.347  1.00  0.39           O  
ATOM   3529  CG  ASN A 462      -9.689  14.759 -20.067  1.00  0.36           C  
ATOM   3530  ND2 ASN A 462      -9.249  15.073 -21.280  1.00  0.27           N  
ATOM   3531  OD1 ASN A 462      -9.513  15.487 -19.087  1.00  0.34           O  
ATOM   3532  N   GLY A 463     -12.689  11.881 -17.432  1.00  0.43           N  
ATOM   3533  CA  GLY A 463     -14.096  11.541 -17.563  1.00  0.42           C  
ATOM   3534  C   GLY A 463     -15.023  12.630 -17.058  1.00  0.44           C  
ATOM   3535  O   GLY A 463     -14.577  13.584 -16.417  1.00  0.42           O  
ATOM   3536  N   PRO A 464     -16.236  12.885 -17.710  1.00  0.42           N  
ATOM   3537  CA  PRO A 464     -17.205  13.750 -17.034  1.00  0.41           C  
ATOM   3538  C   PRO A 464     -17.191  13.579 -15.516  1.00  0.42           C  
ATOM   3539  CB  PRO A 464     -18.546  13.305 -17.621  1.00  0.39           C  
ATOM   3540  O   PRO A 464     -16.911  12.486 -15.018  1.00  0.40           O  
ATOM   3541  CG  PRO A 464     -18.247  12.020 -18.325  1.00  0.37           C  
ATOM   3542  CD  PRO A 464     -16.757  11.880 -18.450  1.00  0.39           C  
ATOM   3543  N   ALA A 465     -17.140  14.739 -14.764  1.00  0.43           N  
ATOM   3544  CA  ALA A 465     -17.297  14.871 -13.318  1.00  0.43           C  
ATOM   3545  C   ALA A 465     -18.152  13.739 -12.754  1.00  0.43           C  
ATOM   3546  CB  ALA A 465     -17.914  16.223 -12.971  1.00  0.39           C  
ATOM   3547  O   ALA A 465     -18.132  13.480 -11.548  1.00  0.41           O  
ATOM   3548  N   THR A 466     -18.839  12.981 -13.477  1.00  0.43           N  
ATOM   3549  CA  THR A 466     -19.854  12.085 -12.932  1.00  0.43           C  
ATOM   3550  C   THR A 466     -19.266  10.702 -12.664  1.00  0.43           C  
ATOM   3551  CB  THR A 466     -21.057  11.959 -13.885  1.00  0.40           C  
ATOM   3552  O   THR A 466     -19.953   9.821 -12.144  1.00  0.41           O  
ATOM   3553  CG2 THR A 466     -21.812  13.279 -13.995  1.00  0.36           C  
ATOM   3554  OG1 THR A 466     -20.591  11.578 -15.186  1.00  0.31           O  
ATOM   3555  N   GLN A 467     -17.876  10.501 -12.809  1.00  0.52           N  
ATOM   3556  CA  GLN A 467     -17.593   9.097 -12.530  1.00  0.52           C  
ATOM   3557  C   GLN A 467     -16.340   8.948 -11.673  1.00  0.53           C  
ATOM   3558  CB  GLN A 467     -17.434   8.312 -13.833  1.00  0.49           C  
ATOM   3559  O   GLN A 467     -15.234   8.812 -12.200  1.00  0.50           O  
ATOM   3560  CG  GLN A 467     -18.729   8.159 -14.620  1.00  0.46           C  
ATOM   3561  CD  GLN A 467     -18.597   7.195 -15.785  1.00  0.49           C  
ATOM   3562  NE2 GLN A 467     -19.712   6.911 -16.449  1.00  0.37           N  
ATOM   3563  OE1 GLN A 467     -17.501   6.711 -16.086  1.00  0.48           O  
ATOM   3564  N   PRO A 468     -16.358   8.937 -10.343  1.00  0.57           N  
ATOM   3565  CA  PRO A 468     -15.252   8.757  -9.399  1.00  0.56           C  
ATOM   3566  C   PRO A 468     -14.738   7.320  -9.359  1.00  0.58           C  
ATOM   3567  CB  PRO A 468     -15.869   9.155  -8.055  1.00  0.53           C  
ATOM   3568  O   PRO A 468     -15.470   6.389  -9.703  1.00  0.56           O  
ATOM   3569  CG  PRO A 468     -17.328   8.870  -8.205  1.00  0.50           C  
ATOM   3570  CD  PRO A 468     -17.691   8.988  -9.658  1.00  0.50           C  
ATOM   3571  N   PHE A 469     -13.336   7.163  -9.249  1.00  0.64           N  
ATOM   3572  CA  PHE A 469     -12.957   5.884  -8.662  1.00  0.63           C  
ATOM   3573  C   PHE A 469     -13.811   5.575  -7.438  1.00  0.65           C  
ATOM   3574  CB  PHE A 469     -11.473   5.885  -8.280  1.00  0.60           C  
ATOM   3575  O   PHE A 469     -14.109   6.468  -6.641  1.00  0.62           O  
ATOM   3576  CG  PHE A 469     -10.548   5.640  -9.440  1.00  0.55           C  
ATOM   3577  CD1 PHE A 469     -10.167   4.349  -9.784  1.00  0.50           C  
ATOM   3578  CD2 PHE A 469     -10.057   6.703 -10.188  1.00  0.52           C  
ATOM   3579  CE1 PHE A 469      -9.310   4.119 -10.858  1.00  0.50           C  
ATOM   3580  CE2 PHE A 469      -9.200   6.482 -11.263  1.00  0.54           C  
ATOM   3581  CZ  PHE A 469      -8.828   5.189 -11.596  1.00  0.48           C  
ATOM   3582  N   GLY A 470     -14.399   4.355  -7.422  1.00  0.72           N  
ATOM   3583  CA  GLY A 470     -15.041   3.884  -6.205  1.00  0.73           C  
ATOM   3584  C   GLY A 470     -14.054   3.507  -5.117  1.00  0.74           C  
ATOM   3585  O   GLY A 470     -13.383   4.373  -4.553  1.00  0.70           O  
ATOM   3586  N   GLN A 471     -13.964   2.206  -4.881  1.00  0.80           N  
ATOM   3587  CA  GLN A 471     -13.198   1.575  -3.811  1.00  0.81           C  
ATOM   3588  C   GLN A 471     -11.993   0.822  -4.368  1.00  0.82           C  
ATOM   3589  CB  GLN A 471     -14.084   0.624  -3.005  1.00  0.79           C  
ATOM   3590  O   GLN A 471     -12.138  -0.033  -5.243  1.00  0.81           O  
ATOM   3591  CG  GLN A 471     -15.230   1.317  -2.280  1.00  0.74           C  
ATOM   3592  CD  GLN A 471     -16.134   0.344  -1.546  1.00  0.71           C  
ATOM   3593  NE2 GLN A 471     -16.868   0.846  -0.559  1.00  0.64           N  
ATOM   3594  OE1 GLN A 471     -16.173  -0.849  -1.864  1.00  0.70           O  
ATOM   3595  N   ILE A 472     -10.802   1.222  -3.885  1.00  0.85           N  
ATOM   3596  CA  ILE A 472      -9.560   0.535  -4.222  1.00  0.85           C  
ATOM   3597  C   ILE A 472      -8.976  -0.119  -2.972  1.00  0.86           C  
ATOM   3598  CB  ILE A 472      -8.532   1.502  -4.851  1.00  0.84           C  
ATOM   3599  O   ILE A 472      -8.867   0.520  -1.923  1.00  0.86           O  
ATOM   3600  CG1 ILE A 472      -9.089   2.104  -6.146  1.00  0.79           C  
ATOM   3601  CG2 ILE A 472      -7.203   0.785  -5.108  1.00  0.78           C  
ATOM   3602  CD1 ILE A 472      -8.238   3.228  -6.722  1.00  0.76           C  
ATOM   3603  N   VAL A 473      -8.685  -1.396  -3.118  1.00  0.89           N  
ATOM   3604  CA  VAL A 473      -8.060  -2.148  -2.036  1.00  0.90           C  
ATOM   3605  C   VAL A 473      -6.696  -2.666  -2.487  1.00  0.91           C  
ATOM   3606  CB  VAL A 473      -8.950  -3.324  -1.574  1.00  0.88           C  
ATOM   3607  O   VAL A 473      -6.591  -3.346  -3.511  1.00  0.91           O  
ATOM   3608  CG1 VAL A 473      -8.257  -4.125  -0.472  1.00  0.84           C  
ATOM   3609  CG2 VAL A 473     -10.305  -2.809  -1.093  1.00  0.84           C  
ATOM   3610  N   VAL A 474      -5.653  -2.316  -1.783  1.00  0.91           N  
ATOM   3611  CA  VAL A 474      -4.292  -2.808  -1.965  1.00  0.91           C  
ATOM   3612  C   VAL A 474      -3.815  -3.494  -0.687  1.00  0.92           C  
ATOM   3613  CB  VAL A 474      -3.323  -1.667  -2.351  1.00  0.90           C  
ATOM   3614  O   VAL A 474      -3.630  -2.842   0.343  1.00  0.91           O  
ATOM   3615  CG1 VAL A 474      -1.907  -2.206  -2.550  1.00  0.87           C  
ATOM   3616  CG2 VAL A 474      -3.811  -0.958  -3.613  1.00  0.87           C  
ATOM   3617  N   ASP A 475      -3.643  -4.859  -0.793  1.00  0.92           N  
ATOM   3618  CA  ASP A 475      -3.444  -5.597   0.450  1.00  0.93           C  
ATOM   3619  C   ASP A 475      -2.440  -6.732   0.261  1.00  0.93           C  
ATOM   3620  CB  ASP A 475      -4.774  -6.152   0.964  1.00  0.91           C  
ATOM   3621  O   ASP A 475      -2.522  -7.484  -0.712  1.00  0.92           O  
ATOM   3622  CG  ASP A 475      -4.645  -6.859   2.302  1.00  0.86           C  
ATOM   3623  OD1 ASP A 475      -4.077  -6.273   3.248  1.00  0.85           O  
ATOM   3624  OD2 ASP A 475      -5.114  -8.012   2.410  1.00  0.87           O  
ATOM   3625  N   GLY A 476      -1.559  -6.870   1.216  1.00  0.92           N  
ATOM   3626  CA  GLY A 476      -0.717  -8.049   1.343  1.00  0.92           C  
ATOM   3627  C   GLY A 476       0.286  -8.191   0.214  1.00  0.92           C  
ATOM   3628  O   GLY A 476       0.702  -9.303  -0.118  1.00  0.90           O  
ATOM   3629  N   ASN A 477       0.601  -7.052  -0.530  1.00  0.92           N  
ATOM   3630  CA  ASN A 477       1.564  -7.107  -1.626  1.00  0.92           C  
ATOM   3631  C   ASN A 477       2.995  -6.939  -1.123  1.00  0.91           C  
ATOM   3632  CB  ASN A 477       1.242  -6.042  -2.677  1.00  0.92           C  
ATOM   3633  O   ASN A 477       3.232  -6.243  -0.134  1.00  0.89           O  
ATOM   3634  CG  ASN A 477      -0.169  -6.164  -3.218  1.00  0.91           C  
ATOM   3635  ND2 ASN A 477      -1.064  -5.307  -2.740  1.00  0.92           N  
ATOM   3636  OD1 ASN A 477      -0.453  -7.022  -4.058  1.00  0.90           O  
ATOM   3637  N   VAL A 478       3.960  -7.605  -1.838  1.00  0.91           N  
ATOM   3638  CA  VAL A 478       5.395  -7.414  -1.654  1.00  0.91           C  
ATOM   3639  C   VAL A 478       5.986  -6.725  -2.882  1.00  0.90           C  
ATOM   3640  CB  VAL A 478       6.117  -8.756  -1.397  1.00  0.89           C  
ATOM   3641  O   VAL A 478       5.880  -7.236  -4.000  1.00  0.89           O  
ATOM   3642  CG1 VAL A 478       7.617  -8.534  -1.209  1.00  0.81           C  
ATOM   3643  CG2 VAL A 478       5.521  -9.456  -0.177  1.00  0.81           C  
ATOM   3644  N   CYS A 479       6.589  -5.614  -2.623  1.00  0.91           N  
ATOM   3645  CA  CYS A 479       7.071  -4.810  -3.740  1.00  0.90           C  
ATOM   3646  C   CYS A 479       8.524  -4.401  -3.531  1.00  0.89           C  
ATOM   3647  CB  CYS A 479       6.202  -3.566  -3.920  1.00  0.88           C  
ATOM   3648  O   CYS A 479       8.867  -3.815  -2.503  1.00  0.86           O  
ATOM   3649  SG  CYS A 479       6.709  -2.517  -5.301  1.00  0.78           S  
ATOM   3650  N   THR A 480       9.363  -4.735  -4.440  1.00  0.88           N  
ATOM   3651  CA  THR A 480      10.676  -4.133  -4.652  1.00  0.87           C  
ATOM   3652  C   THR A 480      10.712  -3.364  -5.969  1.00  0.86           C  
ATOM   3653  CB  THR A 480      11.786  -5.200  -4.647  1.00  0.86           C  
ATOM   3654  O   THR A 480      10.465  -3.934  -7.034  1.00  0.84           O  
ATOM   3655  CG2 THR A 480      13.163  -4.562  -4.803  1.00  0.79           C  
ATOM   3656  OG1 THR A 480      11.743  -5.920  -3.409  1.00  0.83           O  
ATOM   3657  N   SER A 481      10.963  -2.034  -5.867  1.00  0.85           N  
ATOM   3658  CA  SER A 481      10.902  -1.194  -7.059  1.00  0.84           C  
ATOM   3659  C   SER A 481      12.050  -0.189  -7.086  1.00  0.84           C  
ATOM   3660  CB  SER A 481       9.565  -0.455  -7.126  1.00  0.83           C  
ATOM   3661  O   SER A 481      12.431   0.354  -6.047  1.00  0.81           O  
ATOM   3662  OG  SER A 481       9.545   0.450  -8.217  1.00  0.79           O  
ATOM   3663  N   ASP A 482      12.600   0.106  -8.210  1.00  0.79           N  
ATOM   3664  CA  ASP A 482      13.557   1.192  -8.397  1.00  0.79           C  
ATOM   3665  C   ASP A 482      12.846   2.539  -8.496  1.00  0.78           C  
ATOM   3666  CB  ASP A 482      14.406   0.951  -9.647  1.00  0.77           C  
ATOM   3667  O   ASP A 482      13.475   3.591  -8.365  1.00  0.75           O  
ATOM   3668  CG  ASP A 482      15.309  -0.263  -9.526  1.00  0.74           C  
ATOM   3669  OD1 ASP A 482      15.472  -0.793  -8.406  1.00  0.73           O  
ATOM   3670  OD2 ASP A 482      15.865  -0.693 -10.560  1.00  0.74           O  
ATOM   3671  N   GLY A 483      11.563   2.543  -8.779  1.00  0.79           N  
ATOM   3672  CA  GLY A 483      10.733   3.737  -8.749  1.00  0.79           C  
ATOM   3673  C   GLY A 483       9.899   3.852  -7.487  1.00  0.80           C  
ATOM   3674  O   GLY A 483      10.442   3.948  -6.384  1.00  0.77           O  
ATOM   3675  N   MET A 484       8.600   3.825  -7.700  1.00  0.83           N  
ATOM   3676  CA  MET A 484       7.708   4.071  -6.570  1.00  0.84           C  
ATOM   3677  C   MET A 484       6.811   2.865  -6.313  1.00  0.85           C  
ATOM   3678  CB  MET A 484       6.854   5.315  -6.820  1.00  0.82           C  
ATOM   3679  O   MET A 484       6.612   2.034  -7.200  1.00  0.84           O  
ATOM   3680  CG  MET A 484       5.930   5.193  -8.021  1.00  0.76           C  
ATOM   3681  SD  MET A 484       4.976   6.729  -8.333  1.00  0.74           S  
ATOM   3682  CE  MET A 484       6.273   7.770  -9.059  1.00  0.63           C  
ATOM   3683  N   PHE A 485       6.305   2.787  -5.146  1.00  0.88           N  
ATOM   3684  CA  PHE A 485       5.317   1.769  -4.809  1.00  0.89           C  
ATOM   3685  C   PHE A 485       3.983   2.066  -5.483  1.00  0.88           C  
ATOM   3686  CB  PHE A 485       5.130   1.682  -3.291  1.00  0.88           C  
ATOM   3687  O   PHE A 485       3.456   1.233  -6.223  1.00  0.87           O  
ATOM   3688  CG  PHE A 485       4.028   0.749  -2.868  1.00  0.89           C  
ATOM   3689  CD1 PHE A 485       4.015  -0.573  -3.293  1.00  0.89           C  
ATOM   3690  CD2 PHE A 485       3.003   1.195  -2.043  1.00  0.89           C  
ATOM   3691  CE1 PHE A 485       2.996  -1.439  -2.903  1.00  0.89           C  
ATOM   3692  CE2 PHE A 485       1.981   0.336  -1.649  1.00  0.90           C  
ATOM   3693  CZ  PHE A 485       1.979  -0.980  -2.081  1.00  0.89           C  
ATOM   3694  N   MET A 486       3.514   3.268  -5.337  1.00  0.87           N  
ATOM   3695  CA  MET A 486       2.194   3.561  -5.888  1.00  0.87           C  
ATOM   3696  C   MET A 486       2.082   5.031  -6.278  1.00  0.86           C  
ATOM   3697  CB  MET A 486       1.099   3.201  -4.883  1.00  0.86           C  
ATOM   3698  O   MET A 486       2.406   5.915  -5.483  1.00  0.83           O  
ATOM   3699  CG  MET A 486      -0.311   3.402  -5.415  1.00  0.84           C  
ATOM   3700  SD  MET A 486      -1.597   2.988  -4.173  1.00  0.86           S  
ATOM   3701  CE  MET A 486      -1.296   1.208  -3.983  1.00  0.77           C  
ATOM   3702  N   GLN A 487       1.617   5.248  -7.449  1.00  0.81           N  
ATOM   3703  CA  GLN A 487       1.172   6.563  -7.896  1.00  0.81           C  
ATOM   3704  C   GLN A 487      -0.348   6.682  -7.825  1.00  0.81           C  
ATOM   3705  CB  GLN A 487       1.654   6.839  -9.321  1.00  0.79           C  
ATOM   3706  O   GLN A 487      -1.068   5.822  -8.337  1.00  0.79           O  
ATOM   3707  CG  GLN A 487       1.328   8.239  -9.821  1.00  0.77           C  
ATOM   3708  CD  GLN A 487       1.919   8.527 -11.188  1.00  0.74           C  
ATOM   3709  NE2 GLN A 487       1.763   9.762 -11.653  1.00  0.68           N  
ATOM   3710  OE1 GLN A 487       2.512   7.648 -11.820  1.00  0.70           O  
ATOM   3711  N   ILE A 488      -0.758   7.744  -7.103  1.00  0.78           N  
ATOM   3712  CA  ILE A 488      -2.179   8.071  -7.042  1.00  0.78           C  
ATOM   3713  C   ILE A 488      -2.429   9.413  -7.727  1.00  0.77           C  
ATOM   3714  CB  ILE A 488      -2.687   8.111  -5.583  1.00  0.76           C  
ATOM   3715  O   ILE A 488      -2.000  10.458  -7.234  1.00  0.73           O  
ATOM   3716  CG1 ILE A 488      -2.357   6.797  -4.866  1.00  0.76           C  
ATOM   3717  CG2 ILE A 488      -4.191   8.395  -5.543  1.00  0.75           C  
ATOM   3718  CD1 ILE A 488      -2.629   6.823  -3.369  1.00  0.74           C  
ATOM   3719  N   GLY A 489      -2.963   9.365  -8.996  1.00  0.70           N  
ATOM   3720  CA  GLY A 489      -3.210  10.549  -9.804  1.00  0.69           C  
ATOM   3721  C   GLY A 489      -2.294  10.650 -11.009  1.00  0.69           C  
ATOM   3722  O   GLY A 489      -1.549   9.715 -11.309  1.00  0.65           O  
ATOM   3723  N   ASN A 490      -2.515  11.529 -11.951  1.00  0.55           N  
ATOM   3724  CA  ASN A 490      -1.836  11.548 -13.242  1.00  0.55           C  
ATOM   3725  C   ASN A 490      -0.749  12.619 -13.288  1.00  0.55           C  
ATOM   3726  CB  ASN A 490      -2.842  11.763 -14.375  1.00  0.49           C  
ATOM   3727  O   ASN A 490      -0.898  13.687 -12.691  1.00  0.52           O  
ATOM   3728  CG  ASN A 490      -2.435  11.066 -15.657  1.00  0.46           C  
ATOM   3729  ND2 ASN A 490      -3.323  11.074 -16.645  1.00  0.35           N  
ATOM   3730  OD1 ASN A 490      -1.331  10.523 -15.760  1.00  0.45           O  
ATOM   3731  N   ASP A 491       0.262  12.403 -14.176  1.00  0.40           N  
ATOM   3732  CA  ASP A 491       1.373  13.178 -14.719  1.00  0.42           C  
ATOM   3733  C   ASP A 491       0.946  13.953 -15.963  1.00  0.41           C  
ATOM   3734  CB  ASP A 491       2.555  12.264 -15.048  1.00  0.37           C  
ATOM   3735  O   ASP A 491       1.626  14.893 -16.379  1.00  0.39           O  
ATOM   3736  CG  ASP A 491       3.882  13.002 -15.091  1.00  0.35           C  
ATOM   3737  OD1 ASP A 491       3.891  14.246 -14.972  1.00  0.35           O  
ATOM   3738  OD2 ASP A 491       4.926  12.334 -15.247  1.00  0.32           O  
ATOM   3739  N   ILE A 492      -0.187  13.756 -16.538  1.00  0.37           N  
ATOM   3740  CA  ILE A 492      -0.304  14.186 -17.927  1.00  0.39           C  
ATOM   3741  C   ILE A 492      -1.315  15.326 -18.031  1.00  0.37           C  
ATOM   3742  CB  ILE A 492      -0.717  13.017 -18.848  1.00  0.34           C  
ATOM   3743  O   ILE A 492      -2.441  15.211 -17.541  1.00  0.36           O  
ATOM   3744  CG1 ILE A 492      -0.020  11.722 -18.414  1.00  0.30           C  
ATOM   3745  CG2 ILE A 492      -0.403  13.344 -20.311  1.00  0.31           C  
ATOM   3746  CD1 ILE A 492      -0.448  10.494 -19.205  1.00  0.29           C  
ATOM   3747  N   GLY A 493      -0.851  16.671 -18.060  1.00  0.35           N  
ATOM   3748  CA  GLY A 493      -1.164  17.930 -18.718  1.00  0.35           C  
ATOM   3749  C   GLY A 493      -2.460  18.551 -18.234  1.00  0.35           C  
ATOM   3750  O   GLY A 493      -3.309  17.863 -17.663  1.00  0.33           O  
ATOM   3751  N   THR A 494      -2.562  19.958 -18.012  1.00  0.37           N  
ATOM   3752  CA  THR A 494      -3.381  21.044 -17.485  1.00  0.39           C  
ATOM   3753  C   THR A 494      -4.839  20.874 -17.903  1.00  0.37           C  
ATOM   3754  CB  THR A 494      -2.865  22.414 -17.961  1.00  0.33           C  
ATOM   3755  O   THR A 494      -5.736  21.470 -17.303  1.00  0.33           O  
ATOM   3756  CG2 THR A 494      -1.528  22.754 -17.311  1.00  0.28           C  
ATOM   3757  OG1 THR A 494      -2.699  22.388 -19.384  1.00  0.26           O  
ATOM   3758  N   GLU A 495      -5.148  20.101 -18.895  1.00  0.36           N  
ATOM   3759  CA  GLU A 495      -6.465  20.169 -19.521  1.00  0.37           C  
ATOM   3760  C   GLU A 495      -7.403  19.109 -18.951  1.00  0.36           C  
ATOM   3761  CB  GLU A 495      -6.348  20.008 -21.039  1.00  0.32           C  
ATOM   3762  O   GLU A 495      -8.614  19.157 -19.177  1.00  0.33           O  
ATOM   3763  CG  GLU A 495      -5.661  21.176 -21.731  1.00  0.30           C  
ATOM   3764  CD  GLU A 495      -5.742  21.107 -23.247  1.00  0.33           C  
ATOM   3765  OE1 GLU A 495      -6.279  20.110 -23.782  1.00  0.35           O  
ATOM   3766  OE2 GLU A 495      -5.265  22.057 -23.907  1.00  0.32           O  
ATOM   3767  N   TRP A 496      -7.150  18.227 -17.933  1.00  0.26           N  
ATOM   3768  CA  TRP A 496      -7.680  16.872 -18.043  1.00  0.38           C  
ATOM   3769  C   TRP A 496      -8.478  16.497 -16.799  1.00  0.30           C  
ATOM   3770  CB  TRP A 496      -6.545  15.867 -18.258  1.00  0.30           C  
ATOM   3771  O   TRP A 496      -9.114  15.441 -16.756  1.00  0.27           O  
ATOM   3772  CG  TRP A 496      -5.645  16.201 -19.410  1.00  0.30           C  
ATOM   3773  CD1 TRP A 496      -4.559  17.031 -19.393  1.00  0.24           C  
ATOM   3774  CD2 TRP A 496      -5.759  15.716 -20.751  1.00  0.11           C  
ATOM   3775  CE2 TRP A 496      -4.706  16.293 -21.495  1.00  0.08           C  
ATOM   3776  CE3 TRP A 496      -6.649  14.847 -21.397  1.00  0.18           C  
ATOM   3777  NE1 TRP A 496      -3.989  17.090 -20.644  1.00  0.18           N  
ATOM   3778  CH2 TRP A 496      -5.405  15.176 -23.461  1.00  0.16           C  
ATOM   3779  CZ2 TRP A 496      -4.519  16.029 -22.854  1.00  0.16           C  
ATOM   3780  CZ3 TRP A 496      -6.462  14.586 -22.749  1.00  0.16           C  
ATOM   3781  N   PHE A 497      -9.112  17.373 -15.810  1.00  0.45           N  
ATOM   3782  CA  PHE A 497      -9.593  16.865 -14.530  1.00  0.47           C  
ATOM   3783  C   PHE A 497     -10.943  17.479 -14.177  1.00  0.46           C  
ATOM   3784  CB  PHE A 497      -8.578  17.154 -13.420  1.00  0.42           C  
ATOM   3785  O   PHE A 497     -11.144  18.684 -14.341  1.00  0.44           O  
ATOM   3786  CG  PHE A 497      -7.247  16.483 -13.625  1.00  0.40           C  
ATOM   3787  CD1 PHE A 497      -7.090  15.127 -13.366  1.00  0.36           C  
ATOM   3788  CD2 PHE A 497      -6.152  17.208 -14.076  1.00  0.38           C  
ATOM   3789  CE1 PHE A 497      -5.859  14.502 -13.554  1.00  0.37           C  
ATOM   3790  CE2 PHE A 497      -4.919  16.592 -14.267  1.00  0.38           C  
ATOM   3791  CZ  PHE A 497      -4.774  15.239 -14.005  1.00  0.36           C  
ATOM   3792  N   SER A 498     -11.880  16.603 -13.726  1.00  0.45           N  
ATOM   3793  CA  SER A 498     -13.133  16.866 -13.026  1.00  0.45           C  
ATOM   3794  C   SER A 498     -13.002  16.584 -11.533  1.00  0.45           C  
ATOM   3795  CB  SER A 498     -14.264  16.021 -13.615  1.00  0.41           C  
ATOM   3796  O   SER A 498     -12.124  15.826 -11.114  1.00  0.44           O  
ATOM   3797  OG  SER A 498     -14.318  14.749 -12.993  1.00  0.34           O  
ATOM   3798  N   THR A 499     -13.769  17.295 -10.462  1.00  0.49           N  
ATOM   3799  CA  THR A 499     -13.902  17.526  -9.028  1.00  0.49           C  
ATOM   3800  C   THR A 499     -14.186  16.219  -8.294  1.00  0.49           C  
ATOM   3801  CB  THR A 499     -15.021  18.541  -8.728  1.00  0.44           C  
ATOM   3802  O   THR A 499     -13.942  16.111  -7.090  1.00  0.47           O  
ATOM   3803  CG2 THR A 499     -14.647  19.934  -9.223  1.00  0.37           C  
ATOM   3804  OG1 THR A 499     -16.226  18.122  -9.379  1.00  0.35           O  
ATOM   3805  N   ASN A 500     -14.664  15.022  -8.852  1.00  0.48           N  
ATOM   3806  CA  ASN A 500     -15.176  13.895  -8.081  1.00  0.48           C  
ATOM   3807  C   ASN A 500     -14.362  12.628  -8.333  1.00  0.48           C  
ATOM   3808  CB  ASN A 500     -16.652  13.650  -8.401  1.00  0.44           C  
ATOM   3809  O   ASN A 500     -14.541  11.964  -9.355  1.00  0.46           O  
ATOM   3810  CG  ASN A 500     -17.571  14.634  -7.705  1.00  0.40           C  
ATOM   3811  ND2 ASN A 500     -18.796  14.756  -8.204  1.00  0.32           N  
ATOM   3812  OD1 ASN A 500     -17.184  15.279  -6.727  1.00  0.40           O  
ATOM   3813  N   TRP A 501     -13.453  12.166  -7.505  1.00  0.36           N  
ATOM   3814  CA  TRP A 501     -12.198  11.457  -7.726  1.00  0.59           C  
ATOM   3815  C   TRP A 501     -12.382   9.954  -7.544  1.00  0.41           C  
ATOM   3816  CB  TRP A 501     -11.115  11.970  -6.773  1.00  0.43           C  
ATOM   3817  O   TRP A 501     -12.108   9.173  -8.458  1.00  0.36           O  
ATOM   3818  CG  TRP A 501     -10.632  13.354  -7.088  1.00  0.41           C  
ATOM   3819  CD1 TRP A 501     -11.362  14.380  -7.619  1.00  0.38           C  
ATOM   3820  CD2 TRP A 501      -9.308  13.861  -6.896  1.00  0.41           C  
ATOM   3821  CE2 TRP A 501      -9.307  15.204  -7.332  1.00  0.40           C  
ATOM   3822  CE3 TRP A 501      -8.121  13.309  -6.395  1.00  0.40           C  
ATOM   3823  NE1 TRP A 501     -10.571  15.496  -7.768  1.00  0.39           N  
ATOM   3824  CH2 TRP A 501      -7.016  15.441  -6.789  1.00  0.33           C  
ATOM   3825  CZ2 TRP A 501      -8.164  16.005  -7.283  1.00  0.33           C  
ATOM   3826  CZ3 TRP A 501      -6.984  14.108  -6.347  1.00  0.32           C  
ATOM   3827  N   LEU A 502     -12.017   9.533  -6.356  1.00  0.65           N  
ATOM   3828  CA  LEU A 502     -11.793   8.358  -5.521  1.00  0.64           C  
ATOM   3829  C   LEU A 502     -12.545   8.480  -4.200  1.00  0.66           C  
ATOM   3830  CB  LEU A 502     -10.298   8.167  -5.255  1.00  0.61           C  
ATOM   3831  O   LEU A 502     -12.439   9.497  -3.511  1.00  0.63           O  
ATOM   3832  CG  LEU A 502      -9.902   6.906  -4.486  1.00  0.56           C  
ATOM   3833  CD1 LEU A 502     -10.088   5.671  -5.362  1.00  0.52           C  
ATOM   3834  CD2 LEU A 502      -8.462   7.008  -3.996  1.00  0.54           C  
ATOM   3835  N   LYS A 503     -13.383   7.569  -4.000  1.00  0.73           N  
ATOM   3836  CA  LYS A 503     -14.162   7.606  -2.766  1.00  0.74           C  
ATOM   3837  C   LYS A 503     -13.353   7.073  -1.588  1.00  0.75           C  
ATOM   3838  CB  LYS A 503     -15.453   6.801  -2.922  1.00  0.70           C  
ATOM   3839  O   LYS A 503     -13.290   7.708  -0.533  1.00  0.73           O  
ATOM   3840  CG  LYS A 503     -16.500   7.473  -3.798  1.00  0.65           C  
ATOM   3841  CD  LYS A 503     -17.835   6.742  -3.735  1.00  0.63           C  
ATOM   3842  CE  LYS A 503     -18.885   7.416  -4.608  1.00  0.50           C  
ATOM   3843  NZ  LYS A 503     -20.193   6.697  -4.557  1.00  0.43           N  
ATOM   3844  N   SER A 504     -12.749   5.860  -1.825  1.00  0.80           N  
ATOM   3845  CA  SER A 504     -11.991   5.302  -0.709  1.00  0.81           C  
ATOM   3846  C   SER A 504     -10.869   4.394  -1.202  1.00  0.82           C  
ATOM   3847  CB  SER A 504     -12.913   4.523   0.230  1.00  0.79           C  
ATOM   3848  O   SER A 504     -11.033   3.678  -2.192  1.00  0.82           O  
ATOM   3849  OG  SER A 504     -13.512   3.430  -0.446  1.00  0.75           O  
ATOM   3850  N   MET A 505      -9.708   4.527  -0.583  1.00  0.84           N  
ATOM   3851  CA  MET A 505      -8.575   3.635  -0.809  1.00  0.85           C  
ATOM   3852  C   MET A 505      -8.075   3.046   0.507  1.00  0.85           C  
ATOM   3853  CB  MET A 505      -7.439   4.376  -1.515  1.00  0.83           C  
ATOM   3854  O   MET A 505      -7.868   3.775   1.478  1.00  0.85           O  
ATOM   3855  CG  MET A 505      -6.246   3.495  -1.849  1.00  0.79           C  
ATOM   3856  SD  MET A 505      -4.930   4.404  -2.749  1.00  0.80           S  
ATOM   3857  CE  MET A 505      -5.740   4.630  -4.357  1.00  0.70           C  
ATOM   3858  N   THR A 506      -8.007   1.748   0.474  1.00  0.88           N  
ATOM   3859  CA  THR A 506      -7.456   1.020   1.612  1.00  0.90           C  
ATOM   3860  C   THR A 506      -6.158   0.317   1.227  1.00  0.90           C  
ATOM   3861  CB  THR A 506      -8.461  -0.013   2.154  1.00  0.88           C  
ATOM   3862  O   THR A 506      -6.138  -0.497   0.301  1.00  0.90           O  
ATOM   3863  CG2 THR A 506      -7.897  -0.745   3.368  1.00  0.81           C  
ATOM   3864  OG1 THR A 506      -9.669   0.658   2.534  1.00  0.85           O  
ATOM   3865  N   ILE A 507      -5.087   0.647   1.864  1.00  0.90           N  
ATOM   3866  CA  ILE A 507      -3.752   0.091   1.664  1.00  0.91           C  
ATOM   3867  C   ILE A 507      -3.266  -0.560   2.957  1.00  0.91           C  
ATOM   3868  CB  ILE A 507      -2.753   1.175   1.201  1.00  0.90           C  
ATOM   3869  O   ILE A 507      -2.932   0.132   3.921  1.00  0.90           O  
ATOM   3870  CG1 ILE A 507      -3.286   1.898  -0.041  1.00  0.87           C  
ATOM   3871  CG2 ILE A 507      -1.377   0.559   0.928  1.00  0.86           C  
ATOM   3872  CD1 ILE A 507      -2.511   3.157  -0.405  1.00  0.84           C  
ATOM   3873  N   THR A 508      -3.226  -1.976   2.944  1.00  0.91           N  
ATOM   3874  CA  THR A 508      -2.975  -2.670   4.203  1.00  0.92           C  
ATOM   3875  C   THR A 508      -1.993  -3.820   3.999  1.00  0.92           C  
ATOM   3876  CB  THR A 508      -4.282  -3.209   4.813  1.00  0.89           C  
ATOM   3877  O   THR A 508      -1.962  -4.435   2.932  1.00  0.91           O  
ATOM   3878  CG2 THR A 508      -5.207  -2.070   5.227  1.00  0.77           C  
ATOM   3879  OG1 THR A 508      -4.952  -4.027   3.846  1.00  0.81           O  
ATOM   3880  N   ASN A 509      -1.177  -4.041   5.006  1.00  0.92           N  
ATOM   3881  CA  ASN A 509      -0.373  -5.249   5.160  1.00  0.93           C  
ATOM   3882  C   ASN A 509       0.628  -5.406   4.020  1.00  0.92           C  
ATOM   3883  CB  ASN A 509      -1.272  -6.484   5.251  1.00  0.91           C  
ATOM   3884  O   ASN A 509       1.023  -6.524   3.683  1.00  0.90           O  
ATOM   3885  CG  ASN A 509      -2.289  -6.385   6.371  1.00  0.89           C  
ATOM   3886  ND2 ASN A 509      -3.557  -6.602   6.043  1.00  0.89           N  
ATOM   3887  OD1 ASN A 509      -1.937  -6.116   7.523  1.00  0.87           O  
ATOM   3888  N   ASN A 510       1.006  -4.309   3.370  1.00  0.92           N  
ATOM   3889  CA  ASN A 510       1.992  -4.369   2.297  1.00  0.92           C  
ATOM   3890  C   ASN A 510       3.413  -4.208   2.831  1.00  0.91           C  
ATOM   3891  CB  ASN A 510       1.699  -3.303   1.238  1.00  0.92           C  
ATOM   3892  O   ASN A 510       3.626  -3.551   3.852  1.00  0.89           O  
ATOM   3893  CG  ASN A 510       0.306  -3.428   0.655  1.00  0.92           C  
ATOM   3894  ND2 ASN A 510      -0.605  -2.574   1.107  1.00  0.92           N  
ATOM   3895  OD1 ASN A 510       0.050  -4.284  -0.195  1.00  0.91           O  
ATOM   3896  N   THR A 511       4.372  -4.832   2.186  1.00  0.92           N  
ATOM   3897  CA  THR A 511       5.799  -4.583   2.355  1.00  0.92           C  
ATOM   3898  C   THR A 511       6.405  -4.013   1.076  1.00  0.91           C  
ATOM   3899  CB  THR A 511       6.547  -5.869   2.752  1.00  0.90           C  
ATOM   3900  O   THR A 511       6.358  -4.651   0.023  1.00  0.89           O  
ATOM   3901  CG2 THR A 511       8.035  -5.601   2.951  1.00  0.80           C  
ATOM   3902  OG1 THR A 511       5.997  -6.378   3.973  1.00  0.85           O  
ATOM   3903  N   ALA A 512       6.955  -2.804   1.178  1.00  0.92           N  
ATOM   3904  CA  ALA A 512       7.466  -2.178  -0.039  1.00  0.91           C  
ATOM   3905  C   ALA A 512       8.835  -1.549   0.201  1.00  0.90           C  
ATOM   3906  CB  ALA A 512       6.483  -1.127  -0.549  1.00  0.90           C  
ATOM   3907  O   ALA A 512       9.035  -0.839   1.190  1.00  0.88           O  
ATOM   3908  N   ARG A 513       9.740  -1.855  -0.634  1.00  0.89           N  
ATOM   3909  CA  ARG A 513      11.038  -1.200  -0.755  1.00  0.88           C  
ATOM   3910  C   ARG A 513      11.171  -0.491  -2.099  1.00  0.87           C  
ATOM   3911  CB  ARG A 513      12.171  -2.214  -0.583  1.00  0.86           C  
ATOM   3912  O   ARG A 513      11.139  -1.133  -3.151  1.00  0.85           O  
ATOM   3913  CG  ARG A 513      13.559  -1.594  -0.587  1.00  0.78           C  
ATOM   3914  CD  ARG A 513      14.643  -2.635  -0.344  1.00  0.75           C  
ATOM   3915  NE  ARG A 513      15.973  -2.033  -0.322  1.00  0.72           N  
ATOM   3916  NH1 ARG A 513      17.096  -4.028  -0.011  1.00  0.63           N  
ATOM   3917  NH2 ARG A 513      18.264  -2.061  -0.160  1.00  0.57           N  
ATOM   3918  CZ  ARG A 513      17.108  -2.709  -0.165  1.00  0.69           C  
ATOM   3919  N   SER A 514      11.362   0.821  -2.040  1.00  0.87           N  
ATOM   3920  CA  SER A 514      11.467   1.632  -3.248  1.00  0.86           C  
ATOM   3921  C   SER A 514      12.739   2.473  -3.240  1.00  0.85           C  
ATOM   3922  CB  SER A 514      10.246   2.540  -3.393  1.00  0.84           C  
ATOM   3923  O   SER A 514      13.232   2.852  -2.176  1.00  0.83           O  
ATOM   3924  OG  SER A 514      10.269   3.220  -4.636  1.00  0.77           O  
ATOM   3925  N   LEU A 515      13.302   2.841  -4.366  1.00  0.82           N  
ATOM   3926  CA  LEU A 515      14.486   3.691  -4.442  1.00  0.81           C  
ATOM   3927  C   LEU A 515      14.095   5.149  -4.661  1.00  0.80           C  
ATOM   3928  CB  LEU A 515      15.411   3.223  -5.568  1.00  0.79           C  
ATOM   3929  O   LEU A 515      14.950   6.037  -4.629  1.00  0.77           O  
ATOM   3930  CG  LEU A 515      16.018   1.828  -5.412  1.00  0.76           C  
ATOM   3931  CD1 LEU A 515      17.001   1.548  -6.543  1.00  0.72           C  
ATOM   3932  CD2 LEU A 515      16.702   1.691  -4.056  1.00  0.73           C  
ATOM   3933  N   ASP A 516      12.859   5.409  -4.967  1.00  0.82           N  
ATOM   3934  CA  ASP A 516      12.388   6.784  -5.107  1.00  0.82           C  
ATOM   3935  C   ASP A 516      11.449   7.161  -3.963  1.00  0.81           C  
ATOM   3936  CB  ASP A 516      11.683   6.976  -6.451  1.00  0.80           C  
ATOM   3937  O   ASP A 516      11.865   7.808  -2.999  1.00  0.78           O  
ATOM   3938  CG  ASP A 516      11.107   8.370  -6.625  1.00  0.78           C  
ATOM   3939  OD1 ASP A 516      11.634   9.328  -6.018  1.00  0.75           O  
ATOM   3940  OD2 ASP A 516      10.116   8.512  -7.373  1.00  0.78           O  
ATOM   3941  N   ARG A 517      10.248   6.791  -3.952  1.00  0.84           N  
ATOM   3942  CA  ARG A 517       9.270   7.103  -2.915  1.00  0.85           C  
ATOM   3943  C   ARG A 517       8.207   6.013  -2.819  1.00  0.86           C  
ATOM   3944  CB  ARG A 517       8.609   8.456  -3.188  1.00  0.83           C  
ATOM   3945  O   ARG A 517       8.108   5.157  -3.700  1.00  0.85           O  
ATOM   3946  CG  ARG A 517       7.749   8.480  -4.442  1.00  0.80           C  
ATOM   3947  CD  ARG A 517       7.445   9.903  -4.890  1.00  0.78           C  
ATOM   3948  NE  ARG A 517       8.609  10.534  -5.506  1.00  0.72           N  
ATOM   3949  NH1 ARG A 517       7.713  12.664  -5.503  1.00  0.62           N  
ATOM   3950  NH2 ARG A 517       9.814  12.300  -6.345  1.00  0.58           N  
ATOM   3951  CZ  ARG A 517       8.709  11.831  -5.783  1.00  0.72           C  
ATOM   3952  N   ILE A 518       7.356   6.094  -1.742  1.00  0.88           N  
ATOM   3953  CA  ILE A 518       6.287   5.114  -1.587  1.00  0.89           C  
ATOM   3954  C   ILE A 518       5.031   5.600  -2.307  1.00  0.88           C  
ATOM   3955  CB  ILE A 518       5.979   4.845  -0.097  1.00  0.88           C  
ATOM   3956  O   ILE A 518       4.530   4.931  -3.214  1.00  0.85           O  
ATOM   3957  CG1 ILE A 518       7.202   4.239   0.600  1.00  0.86           C  
ATOM   3958  CG2 ILE A 518       4.758   3.931   0.046  1.00  0.84           C  
ATOM   3959  CD1 ILE A 518       7.668   2.920  -0.002  1.00  0.85           C  
ATOM   3960  N   PHE A 519       4.610   6.831  -1.991  1.00  0.86           N  
ATOM   3961  CA  PHE A 519       3.385   7.367  -2.571  1.00  0.86           C  
ATOM   3962  C   PHE A 519       3.657   8.679  -3.296  1.00  0.83           C  
ATOM   3963  CB  PHE A 519       2.323   7.576  -1.487  1.00  0.85           C  
ATOM   3964  O   PHE A 519       4.319   9.567  -2.755  1.00  0.79           O  
ATOM   3965  CG  PHE A 519       1.936   6.315  -0.764  1.00  0.86           C  
ATOM   3966  CD1 PHE A 519       1.244   5.305  -1.420  1.00  0.84           C  
ATOM   3967  CD2 PHE A 519       2.266   6.139   0.574  1.00  0.85           C  
ATOM   3968  CE1 PHE A 519       0.885   4.136  -0.753  1.00  0.86           C  
ATOM   3969  CE2 PHE A 519       1.911   4.974   1.247  1.00  0.87           C  
ATOM   3970  CZ  PHE A 519       1.219   3.974   0.583  1.00  0.83           C  
ATOM   3971  N   LEU A 520       3.175   8.783  -4.427  1.00  0.81           N  
ATOM   3972  CA  LEU A 520       3.046  10.048  -5.142  1.00  0.81           C  
ATOM   3973  C   LEU A 520       1.579  10.390  -5.381  1.00  0.80           C  
ATOM   3974  CB  LEU A 520       3.791   9.987  -6.478  1.00  0.79           C  
ATOM   3975  O   LEU A 520       0.862   9.640  -6.047  1.00  0.78           O  
ATOM   3976  CG  LEU A 520       3.716  11.238  -7.354  1.00  0.77           C  
ATOM   3977  CD1 LEU A 520       4.366  12.422  -6.645  1.00  0.74           C  
ATOM   3978  CD2 LEU A 520       4.379  10.987  -8.704  1.00  0.75           C  
ATOM   3979  N   LEU A 521       1.144  11.485  -4.623  1.00  0.77           N  
ATOM   3980  CA  LEU A 521      -0.198  12.006  -4.858  1.00  0.76           C  
ATOM   3981  C   LEU A 521      -0.157  13.217  -5.785  1.00  0.75           C  
ATOM   3982  CB  LEU A 521      -0.866  12.386  -3.534  1.00  0.74           C  
ATOM   3983  O   LEU A 521       0.413  14.253  -5.434  1.00  0.71           O  
ATOM   3984  CG  LEU A 521      -2.326  12.833  -3.614  1.00  0.68           C  
ATOM   3985  CD1 LEU A 521      -3.226  11.648  -3.947  1.00  0.63           C  
ATOM   3986  CD2 LEU A 521      -2.758  13.488  -2.307  1.00  0.63           C  
ATOM   3987  N   GLY A 522      -0.784  13.169  -6.896  1.00  0.69           N  
ATOM   3988  CA  GLY A 522      -0.926  14.231  -7.880  1.00  0.68           C  
ATOM   3989  C   GLY A 522       0.313  14.421  -8.736  1.00  0.69           C  
ATOM   3990  O   GLY A 522       1.142  13.515  -8.846  1.00  0.64           O  
ATOM   3991  N   VAL A 523       0.314  15.547  -9.637  1.00  0.55           N  
ATOM   3992  CA  VAL A 523       1.432  15.945 -10.485  1.00  0.56           C  
ATOM   3993  C   VAL A 523       1.996  17.281 -10.005  1.00  0.55           C  
ATOM   3994  CB  VAL A 523       1.012  16.046 -11.969  1.00  0.51           C  
ATOM   3995  O   VAL A 523       1.240  18.196  -9.670  1.00  0.53           O  
ATOM   3996  CG1 VAL A 523       2.228  16.290 -12.860  1.00  0.43           C  
ATOM   3997  CG2 VAL A 523       0.274  14.780 -12.401  1.00  0.44           C  
ATOM   3998  N   SER A 524       3.329  17.371 -10.028  1.00  0.44           N  
ATOM   3999  CA  SER A 524       4.088  18.612  -9.912  1.00  0.44           C  
ATOM   4000  C   SER A 524       3.709  19.597 -11.012  1.00  0.44           C  
ATOM   4001  CB  SER A 524       5.590  18.328  -9.966  1.00  0.39           C  
ATOM   4002  O   SER A 524       3.700  19.244 -12.193  1.00  0.42           O  
ATOM   4003  OG  SER A 524       6.009  18.086 -11.299  1.00  0.36           O  
ATOM   4004  N   GLY A 525       3.092  20.720 -10.589  1.00  0.42           N  
ATOM   4005  CA  GLY A 525       3.142  21.917 -11.413  1.00  0.42           C  
ATOM   4006  C   GLY A 525       1.770  22.440 -11.790  1.00  0.42           C  
ATOM   4007  O   GLY A 525       1.645  23.549 -12.315  1.00  0.40           O  
ATOM   4008  N   SER A 526       0.601  21.791 -11.497  1.00  0.45           N  
ATOM   4009  CA  SER A 526      -0.656  22.422 -11.885  1.00  0.44           C  
ATOM   4010  C   SER A 526      -1.501  22.768 -10.664  1.00  0.45           C  
ATOM   4011  CB  SER A 526      -1.448  21.508 -12.822  1.00  0.41           C  
ATOM   4012  O   SER A 526      -1.910  21.879  -9.914  1.00  0.43           O  
ATOM   4013  OG  SER A 526      -2.053  20.450 -12.099  1.00  0.37           O  
ATOM   4014  N   SER A 527      -1.530  24.098 -10.166  1.00  0.48           N  
ATOM   4015  CA  SER A 527      -2.247  24.766  -9.085  1.00  0.47           C  
ATOM   4016  C   SER A 527      -3.757  24.654  -9.269  1.00  0.48           C  
ATOM   4017  CB  SER A 527      -1.844  26.239  -9.004  1.00  0.43           C  
ATOM   4018  O   SER A 527      -4.526  25.052  -8.392  1.00  0.45           O  
ATOM   4019  OG  SER A 527      -2.026  26.880 -10.255  1.00  0.37           O  
ATOM   4020  N   SER A 528      -4.263  24.107 -10.314  1.00  0.53           N  
ATOM   4021  CA  SER A 528      -5.699  24.153 -10.570  1.00  0.52           C  
ATOM   4022  C   SER A 528      -6.379  22.857 -10.143  1.00  0.53           C  
ATOM   4023  CB  SER A 528      -5.972  24.417 -12.051  1.00  0.49           C  
ATOM   4024  O   SER A 528      -7.601  22.727 -10.245  1.00  0.50           O  
ATOM   4025  OG  SER A 528      -4.760  24.459 -12.786  1.00  0.45           O  
ATOM   4026  N   TYR A 529      -5.689  22.090  -9.472  1.00  0.59           N  
ATOM   4027  CA  TYR A 529      -6.309  20.784  -9.277  1.00  0.59           C  
ATOM   4028  C   TYR A 529      -6.758  20.604  -7.832  1.00  0.59           C  
ATOM   4029  CB  TYR A 529      -5.340  19.664  -9.667  1.00  0.56           C  
ATOM   4030  O   TYR A 529      -5.972  20.799  -6.902  1.00  0.56           O  
ATOM   4031  CG  TYR A 529      -4.830  19.768 -11.083  1.00  0.54           C  
ATOM   4032  CD1 TYR A 529      -5.639  19.421 -12.163  1.00  0.50           C  
ATOM   4033  CD2 TYR A 529      -3.538  20.212 -11.346  1.00  0.50           C  
ATOM   4034  CE1 TYR A 529      -5.173  19.514 -13.470  1.00  0.45           C  
ATOM   4035  CE2 TYR A 529      -3.061  20.308 -12.649  1.00  0.48           C  
ATOM   4036  OH  TYR A 529      -3.418  20.051 -14.995  1.00  0.33           O  
ATOM   4037  CZ  TYR A 529      -3.885  19.958 -13.703  1.00  0.47           C  
ATOM   4038  N   ILE A 530      -8.157  20.293  -7.592  1.00  0.63           N  
ATOM   4039  CA  ILE A 530      -8.682  20.041  -6.255  1.00  0.62           C  
ATOM   4040  C   ILE A 530      -9.114  18.581  -6.137  1.00  0.63           C  
ATOM   4041  CB  ILE A 530      -9.866  20.978  -5.926  1.00  0.59           C  
ATOM   4042  O   ILE A 530      -9.952  18.111  -6.910  1.00  0.60           O  
ATOM   4043  CG1 ILE A 530      -9.436  22.445  -6.049  1.00  0.50           C  
ATOM   4044  CG2 ILE A 530     -10.416  20.684  -4.528  1.00  0.52           C  
ATOM   4045  CD1 ILE A 530     -10.573  23.441  -5.869  1.00  0.49           C  
ATOM   4046  N   MET A 531      -8.449  17.792  -5.401  1.00  0.67           N  
ATOM   4047  CA  MET A 531      -8.966  16.513  -4.924  1.00  0.67           C  
ATOM   4048  C   MET A 531     -10.014  16.721  -3.836  1.00  0.67           C  
ATOM   4049  CB  MET A 531      -7.829  15.637  -4.394  1.00  0.64           C  
ATOM   4050  O   MET A 531      -9.716  17.277  -2.778  1.00  0.65           O  
ATOM   4051  CG  MET A 531      -6.839  15.204  -5.463  1.00  0.61           C  
ATOM   4052  SD  MET A 531      -5.555  14.066  -4.812  1.00  0.53           S  
ATOM   4053  CE  MET A 531      -6.530  12.546  -4.643  1.00  0.51           C  
ATOM   4054  N   ASP A 532     -11.376  16.273  -4.193  1.00  0.70           N  
ATOM   4055  CA  ASP A 532     -12.472  16.545  -3.268  1.00  0.70           C  
ATOM   4056  C   ASP A 532     -13.125  15.249  -2.794  1.00  0.70           C  
ATOM   4057  CB  ASP A 532     -13.516  17.450  -3.924  1.00  0.68           C  
ATOM   4058  O   ASP A 532     -13.442  14.375  -3.603  1.00  0.68           O  
ATOM   4059  CG  ASP A 532     -14.558  17.960  -2.944  1.00  0.64           C  
ATOM   4060  OD1 ASP A 532     -14.286  17.991  -1.725  1.00  0.65           O  
ATOM   4061  OD2 ASP A 532     -15.663  18.333  -3.395  1.00  0.67           O  
ATOM   4062  N   GLY A 533     -13.330  15.031  -1.446  1.00  0.73           N  
ATOM   4063  CA  GLY A 533     -14.140  13.984  -0.844  1.00  0.72           C  
ATOM   4064  C   GLY A 533     -13.433  12.643  -0.786  1.00  0.73           C  
ATOM   4065  O   GLY A 533     -14.069  11.594  -0.915  1.00  0.70           O  
ATOM   4066  N   PHE A 534     -12.142  12.594  -0.549  1.00  0.77           N  
ATOM   4067  CA  PHE A 534     -11.305  11.406  -0.670  1.00  0.77           C  
ATOM   4068  C   PHE A 534     -10.842  10.928   0.701  1.00  0.78           C  
ATOM   4069  CB  PHE A 534     -10.093  11.691  -1.564  1.00  0.75           C  
ATOM   4070  O   PHE A 534     -10.420  11.731   1.535  1.00  0.76           O  
ATOM   4071  CG  PHE A 534      -9.101  10.560  -1.619  1.00  0.70           C  
ATOM   4072  CD1 PHE A 534      -9.457   9.332  -2.162  1.00  0.64           C  
ATOM   4073  CD2 PHE A 534      -7.813  10.727  -1.128  1.00  0.65           C  
ATOM   4074  CE1 PHE A 534      -8.540   8.284  -2.215  1.00  0.59           C  
ATOM   4075  CE2 PHE A 534      -6.892   9.684  -1.178  1.00  0.61           C  
ATOM   4076  CZ  PHE A 534      -7.258   8.463  -1.720  1.00  0.59           C  
ATOM   4077  N   SER A 535     -10.963   9.527   0.893  1.00  0.81           N  
ATOM   4078  CA  SER A 535     -10.455   8.943   2.130  1.00  0.82           C  
ATOM   4079  C   SER A 535      -9.441   7.840   1.845  1.00  0.82           C  
ATOM   4080  CB  SER A 535     -11.604   8.385   2.971  1.00  0.79           C  
ATOM   4081  O   SER A 535      -9.701   6.943   1.039  1.00  0.81           O  
ATOM   4082  OG  SER A 535     -11.122   7.856   4.194  1.00  0.72           O  
ATOM   4083  N   VAL A 536      -8.246   7.940   2.435  1.00  0.84           N  
ATOM   4084  CA  VAL A 536      -7.180   6.952   2.303  1.00  0.84           C  
ATOM   4085  C   VAL A 536      -6.834   6.380   3.676  1.00  0.85           C  
ATOM   4086  CB  VAL A 536      -5.921   7.561   1.646  1.00  0.83           C  
ATOM   4087  O   VAL A 536      -6.528   7.127   4.608  1.00  0.84           O  
ATOM   4088  CG1 VAL A 536      -4.831   6.502   1.485  1.00  0.78           C  
ATOM   4089  CG2 VAL A 536      -6.271   8.181   0.295  1.00  0.78           C  
ATOM   4090  N   GLN A 537      -6.976   5.116   3.711  1.00  0.88           N  
ATOM   4091  CA  GLN A 537      -6.509   4.390   4.888  1.00  0.89           C  
ATOM   4092  C   GLN A 537      -5.246   3.592   4.577  1.00  0.90           C  
ATOM   4093  CB  GLN A 537      -7.603   3.459   5.413  1.00  0.87           C  
ATOM   4094  O   GLN A 537      -5.245   2.745   3.682  1.00  0.90           O  
ATOM   4095  CG  GLN A 537      -7.231   2.741   6.703  1.00  0.78           C  
ATOM   4096  CD  GLN A 537      -8.384   1.945   7.285  1.00  0.74           C  
ATOM   4097  NE2 GLN A 537      -8.149   1.308   8.427  1.00  0.67           N  
ATOM   4098  OE1 GLN A 537      -9.478   1.903   6.713  1.00  0.74           O  
ATOM   4099  N   VAL A 538      -4.208   3.862   5.265  1.00  0.90           N  
ATOM   4100  CA  VAL A 538      -2.935   3.156   5.172  1.00  0.90           C  
ATOM   4101  C   VAL A 538      -2.595   2.523   6.519  1.00  0.90           C  
ATOM   4102  CB  VAL A 538      -1.795   4.098   4.723  1.00  0.89           C  
ATOM   4103  O   VAL A 538      -2.326   3.229   7.493  1.00  0.89           O  
ATOM   4104  CG1 VAL A 538      -0.500   3.316   4.512  1.00  0.86           C  
ATOM   4105  CG2 VAL A 538      -2.189   4.840   3.447  1.00  0.86           C  
ATOM   4106  N   ALA A 539      -2.653   1.120   6.567  1.00  0.91           N  
ATOM   4107  CA  ALA A 539      -2.521   0.500   7.884  1.00  0.92           C  
ATOM   4108  C   ALA A 539      -1.680  -0.771   7.809  1.00  0.92           C  
ATOM   4109  CB  ALA A 539      -3.897   0.191   8.467  1.00  0.90           C  
ATOM   4110  O   ALA A 539      -1.776  -1.531   6.843  1.00  0.92           O  
ATOM   4111  N   ASN A 540      -0.869  -0.981   8.851  1.00  0.91           N  
ATOM   4112  CA  ASN A 540      -0.136  -2.222   9.082  1.00  0.92           C  
ATOM   4113  C   ASN A 540       0.851  -2.509   7.954  1.00  0.91           C  
ATOM   4114  CB  ASN A 540      -1.105  -3.394   9.252  1.00  0.90           C  
ATOM   4115  O   ASN A 540       1.092  -3.669   7.615  1.00  0.89           O  
ATOM   4116  CG  ASN A 540      -2.100  -3.172  10.374  1.00  0.87           C  
ATOM   4117  ND2 ASN A 540      -3.343  -3.585  10.155  1.00  0.88           N  
ATOM   4118  OD1 ASN A 540      -1.755  -2.633  11.428  1.00  0.85           O  
ATOM   4119  N   ASN A 541       1.408  -1.487   7.298  1.00  0.92           N  
ATOM   4120  CA  ASN A 541       2.376  -1.650   6.218  1.00  0.92           C  
ATOM   4121  C   ASN A 541       3.806  -1.458   6.715  1.00  0.91           C  
ATOM   4122  CB  ASN A 541       2.075  -0.677   5.076  1.00  0.92           C  
ATOM   4123  O   ASN A 541       4.033  -0.794   7.727  1.00  0.88           O  
ATOM   4124  CG  ASN A 541       0.679  -0.853   4.512  1.00  0.91           C  
ATOM   4125  ND2 ASN A 541      -0.240   0.012   4.925  1.00  0.91           N  
ATOM   4126  OD1 ASN A 541       0.429  -1.758   3.712  1.00  0.90           O  
ATOM   4127  N   ARG A 542       4.767  -2.010   5.990  1.00  0.91           N  
ATOM   4128  CA  ARG A 542       6.195  -1.770   6.168  1.00  0.91           C  
ATOM   4129  C   ARG A 542       6.808  -1.157   4.912  1.00  0.91           C  
ATOM   4130  CB  ARG A 542       6.919  -3.070   6.523  1.00  0.88           C  
ATOM   4131  O   ARG A 542       6.881  -1.810   3.869  1.00  0.89           O  
ATOM   4132  CG  ARG A 542       8.363  -2.873   6.957  1.00  0.78           C  
ATOM   4133  CD  ARG A 542       8.963  -4.154   7.518  1.00  0.75           C  
ATOM   4134  NE  ARG A 542      10.314  -3.938   8.028  1.00  0.72           N  
ATOM   4135  NH1 ARG A 542      10.656  -6.138   8.645  1.00  0.63           N  
ATOM   4136  NH2 ARG A 542      12.301  -4.579   8.986  1.00  0.58           N  
ATOM   4137  CZ  ARG A 542      11.087  -4.885   8.552  1.00  0.69           C  
ATOM   4138  N   PHE A 543       7.302   0.084   5.054  1.00  0.91           N  
ATOM   4139  CA  PHE A 543       7.810   0.827   3.907  1.00  0.91           C  
ATOM   4140  C   PHE A 543       9.253   1.259   4.137  1.00  0.89           C  
ATOM   4141  CB  PHE A 543       6.934   2.052   3.627  1.00  0.91           C  
ATOM   4142  O   PHE A 543       9.599   1.734   5.221  1.00  0.87           O  
ATOM   4143  CG  PHE A 543       5.513   1.712   3.266  1.00  0.91           C  
ATOM   4144  CD1 PHE A 543       5.237   0.769   2.284  1.00  0.90           C  
ATOM   4145  CD2 PHE A 543       4.452   2.337   3.910  1.00  0.90           C  
ATOM   4146  CE1 PHE A 543       3.922   0.452   1.948  1.00  0.90           C  
ATOM   4147  CE2 PHE A 543       3.136   2.026   3.580  1.00  0.90           C  
ATOM   4148  CZ  PHE A 543       2.874   1.084   2.598  1.00  0.89           C  
ATOM   4149  N   TYR A 544      10.011   1.078   3.114  1.00  0.90           N  
ATOM   4150  CA  TYR A 544      11.399   1.520   3.049  1.00  0.90           C  
ATOM   4151  C   TYR A 544      11.669   2.283   1.757  1.00  0.89           C  
ATOM   4152  CB  TYR A 544      12.350   0.324   3.156  1.00  0.87           C  
ATOM   4153  O   TYR A 544      11.594   1.714   0.666  1.00  0.86           O  
ATOM   4154  CG  TYR A 544      13.810   0.700   3.088  1.00  0.78           C  
ATOM   4155  CD1 TYR A 544      14.497   0.685   1.876  1.00  0.71           C  
ATOM   4156  CD2 TYR A 544      14.505   1.072   4.234  1.00  0.72           C  
ATOM   4157  CE1 TYR A 544      15.843   1.029   1.809  1.00  0.70           C  
ATOM   4158  CE2 TYR A 544      15.851   1.418   4.178  1.00  0.70           C  
ATOM   4159  OH  TYR A 544      17.843   1.736   2.902  1.00  0.50           O  
ATOM   4160  CZ  TYR A 544      16.510   1.394   2.963  1.00  0.70           C  
ATOM   4161  N   ALA A 545      12.023   3.582   1.852  1.00  0.88           N  
ATOM   4162  CA  ALA A 545      12.235   4.391   0.655  1.00  0.88           C  
ATOM   4163  C   ALA A 545      12.956   5.692   0.993  1.00  0.87           C  
ATOM   4164  CB  ALA A 545      10.903   4.686  -0.031  1.00  0.86           C  
ATOM   4165  O   ALA A 545      13.095   6.046   2.166  1.00  0.84           O  
ATOM   4166  N   PRO A 546      13.422   6.461   0.034  1.00  0.86           N  
ATOM   4167  CA  PRO A 546      13.953   7.800   0.298  1.00  0.86           C  
ATOM   4168  C   PRO A 546      12.877   8.781   0.760  1.00  0.85           C  
ATOM   4169  CB  PRO A 546      14.533   8.223  -1.054  1.00  0.85           C  
ATOM   4170  O   PRO A 546      13.160   9.688   1.547  1.00  0.83           O  
ATOM   4171  CG  PRO A 546      14.891   6.941  -1.733  1.00  0.84           C  
ATOM   4172  CD  PRO A 546      13.854   5.911  -1.387  1.00  0.83           C  
ATOM   4173  N   SER A 547      11.704   8.694   0.285  1.00  0.85           N  
ATOM   4174  CA  SER A 547      10.564   9.516   0.678  1.00  0.86           C  
ATOM   4175  C   SER A 547       9.300   8.675   0.823  1.00  0.87           C  
ATOM   4176  CB  SER A 547      10.331  10.632  -0.341  1.00  0.83           C  
ATOM   4177  O   SER A 547       9.143   7.659   0.143  1.00  0.86           O  
ATOM   4178  OG  SER A 547       9.210  11.419   0.024  1.00  0.71           O  
ATOM   4179  N   PHE A 548       8.405   9.083   1.703  1.00  0.86           N  
ATOM   4180  CA  PHE A 548       7.189   8.320   1.957  1.00  0.86           C  
ATOM   4181  C   PHE A 548       6.026   8.865   1.136  1.00  0.84           C  
ATOM   4182  CB  PHE A 548       6.836   8.346   3.447  1.00  0.85           C  
ATOM   4183  O   PHE A 548       5.558   8.211   0.202  1.00  0.80           O  
ATOM   4184  CG  PHE A 548       5.510   7.713   3.769  1.00  0.87           C  
ATOM   4185  CD1 PHE A 548       5.242   6.400   3.398  1.00  0.85           C  
ATOM   4186  CD2 PHE A 548       4.530   8.430   4.442  1.00  0.86           C  
ATOM   4187  CE1 PHE A 548       4.015   5.811   3.695  1.00  0.85           C  
ATOM   4188  CE2 PHE A 548       3.301   7.848   4.742  1.00  0.87           C  
ATOM   4189  CZ  PHE A 548       3.046   6.539   4.367  1.00  0.84           C  
ATOM   4190  N   LEU A 549       5.573   9.990   1.358  1.00  0.84           N  
ATOM   4191  CA  LEU A 549       4.403  10.572   0.710  1.00  0.83           C  
ATOM   4192  C   LEU A 549       4.730  11.941   0.125  1.00  0.81           C  
ATOM   4193  CB  LEU A 549       3.245  10.693   1.704  1.00  0.81           C  
ATOM   4194  O   LEU A 549       5.117  12.857   0.855  1.00  0.77           O  
ATOM   4195  CG  LEU A 549       1.975  11.370   1.187  1.00  0.80           C  
ATOM   4196  CD1 LEU A 549       1.391  10.581   0.020  1.00  0.77           C  
ATOM   4197  CD2 LEU A 549       0.951  11.514   2.308  1.00  0.78           C  
ATOM   4198  N   SER A 550       4.586  12.036  -1.141  1.00  0.81           N  
ATOM   4199  CA  SER A 550       4.680  13.317  -1.834  1.00  0.81           C  
ATOM   4200  C   SER A 550       3.313  13.779  -2.329  1.00  0.79           C  
ATOM   4201  CB  SER A 550       5.652  13.220  -3.011  1.00  0.78           C  
ATOM   4202  O   SER A 550       2.679  13.100  -3.139  1.00  0.76           O  
ATOM   4203  OG  SER A 550       6.958  12.908  -2.559  1.00  0.74           O  
ATOM   4204  N   VAL A 551       2.830  14.938  -1.803  1.00  0.77           N  
ATOM   4205  CA  VAL A 551       1.530  15.491  -2.167  1.00  0.76           C  
ATOM   4206  C   VAL A 551       1.719  16.718  -3.055  1.00  0.75           C  
ATOM   4207  CB  VAL A 551       0.700  15.860  -0.917  1.00  0.74           C  
ATOM   4208  O   VAL A 551       2.185  17.762  -2.591  1.00  0.70           O  
ATOM   4209  CG1 VAL A 551      -0.698  16.329  -1.315  1.00  0.71           C  
ATOM   4210  CG2 VAL A 551       0.616  14.671   0.038  1.00  0.70           C  
ATOM   4211  N   TYR A 552       1.334  16.663  -4.332  1.00  0.71           N  
ATOM   4212  CA  TYR A 552       1.531  17.752  -5.283  1.00  0.70           C  
ATOM   4213  C   TYR A 552       0.196  18.278  -5.794  1.00  0.69           C  
ATOM   4214  CB  TYR A 552       2.395  17.288  -6.460  1.00  0.66           C  
ATOM   4215  O   TYR A 552       0.142  18.961  -6.819  1.00  0.65           O  
ATOM   4216  CG  TYR A 552       3.828  16.999  -6.085  1.00  0.61           C  
ATOM   4217  CD1 TYR A 552       4.675  18.019  -5.655  1.00  0.57           C  
ATOM   4218  CD2 TYR A 552       4.339  15.708  -6.160  1.00  0.59           C  
ATOM   4219  CE1 TYR A 552       5.997  17.759  -5.311  1.00  0.55           C  
ATOM   4220  CE2 TYR A 552       5.659  15.436  -5.817  1.00  0.59           C  
ATOM   4221  OH  TYR A 552       7.787  16.203  -5.054  1.00  0.48           O  
ATOM   4222  CZ  TYR A 552       6.479  16.466  -5.394  1.00  0.51           C  
ATOM   4223  N   THR A 553      -0.909  18.011  -5.109  1.00  0.68           N  
ATOM   4224  CA  THR A 553      -2.210  18.471  -5.582  1.00  0.68           C  
ATOM   4225  C   THR A 553      -2.985  19.151  -4.457  1.00  0.68           C  
ATOM   4226  CB  THR A 553      -3.042  17.307  -6.152  1.00  0.64           C  
ATOM   4227  O   THR A 553      -2.605  19.054  -3.288  1.00  0.65           O  
ATOM   4228  CG2 THR A 553      -3.376  16.288  -5.067  1.00  0.57           C  
ATOM   4229  OG1 THR A 553      -4.261  17.822  -6.700  1.00  0.64           O  
ATOM   4230  N   PHE A 554      -4.184  19.933  -4.852  1.00  0.65           N  
ATOM   4231  CA  PHE A 554      -5.140  20.505  -3.911  1.00  0.66           C  
ATOM   4232  C   PHE A 554      -6.048  19.423  -3.338  1.00  0.66           C  
ATOM   4233  CB  PHE A 554      -5.980  21.591  -4.590  1.00  0.61           C  
ATOM   4234  O   PHE A 554      -6.527  18.555  -4.071  1.00  0.62           O  
ATOM   4235  CG  PHE A 554      -5.165  22.713  -5.173  1.00  0.56           C  
ATOM   4236  CD1 PHE A 554      -4.638  23.706  -4.356  1.00  0.48           C  
ATOM   4237  CD2 PHE A 554      -4.925  22.775  -6.540  1.00  0.49           C  
ATOM   4238  CE1 PHE A 554      -3.883  24.746  -4.893  1.00  0.43           C  
ATOM   4239  CE2 PHE A 554      -4.172  23.811  -7.084  1.00  0.51           C  
ATOM   4240  CZ  PHE A 554      -3.652  24.796  -6.259  1.00  0.40           C  
ATOM   4241  N   MET A 555      -6.184  19.510  -2.057  1.00  0.67           N  
ATOM   4242  CA  MET A 555      -7.114  18.610  -1.382  1.00  0.67           C  
ATOM   4243  C   MET A 555      -8.202  19.394  -0.658  1.00  0.67           C  
ATOM   4244  CB  MET A 555      -6.370  17.711  -0.393  1.00  0.63           C  
ATOM   4245  O   MET A 555      -7.904  20.283   0.142  1.00  0.65           O  
ATOM   4246  CG  MET A 555      -5.374  16.769  -1.049  1.00  0.59           C  
ATOM   4247  SD  MET A 555      -4.635  15.585   0.143  1.00  0.53           S  
ATOM   4248  CE  MET A 555      -3.629  16.720   1.138  1.00  0.47           C  
ATOM   4249  N   THR A 556      -9.454  19.056  -1.056  1.00  0.73           N  
ATOM   4250  CA  THR A 556     -10.606  19.521  -0.291  1.00  0.74           C  
ATOM   4251  C   THR A 556     -11.434  18.342   0.211  1.00  0.74           C  
ATOM   4252  CB  THR A 556     -11.495  20.455  -1.132  1.00  0.71           C  
ATOM   4253  O   THR A 556     -11.552  17.323  -0.473  1.00  0.72           O  
ATOM   4254  CG2 THR A 556     -10.731  21.704  -1.560  1.00  0.65           C  
ATOM   4255  OG1 THR A 556     -11.940  19.757  -2.301  1.00  0.70           O  
ATOM   4256  N   ASN A 557     -11.819  18.381   1.513  1.00  0.78           N  
ATOM   4257  CA  ASN A 557     -12.673  17.376   2.136  1.00  0.78           C  
ATOM   4258  C   ASN A 557     -12.016  15.999   2.128  1.00  0.78           C  
ATOM   4259  CB  ASN A 557     -14.033  17.320   1.437  1.00  0.76           C  
ATOM   4260  O   ASN A 557     -12.692  14.985   1.943  1.00  0.76           O  
ATOM   4261  CG  ASN A 557     -14.743  18.660   1.431  1.00  0.73           C  
ATOM   4262  ND2 ASN A 557     -15.173  19.097   0.253  1.00  0.75           N  
ATOM   4263  OD1 ASN A 557     -14.902  19.297   2.475  1.00  0.73           O  
ATOM   4264  N   THR A 558     -10.731  15.898   2.209  1.00  0.80           N  
ATOM   4265  CA  THR A 558      -9.945  14.671   2.142  1.00  0.80           C  
ATOM   4266  C   THR A 558      -9.519  14.225   3.538  1.00  0.81           C  
ATOM   4267  CB  THR A 558      -8.700  14.853   1.255  1.00  0.78           C  
ATOM   4268  O   THR A 558      -9.237  15.058   4.402  1.00  0.80           O  
ATOM   4269  CG2 THR A 558      -7.931  13.543   1.112  1.00  0.72           C  
ATOM   4270  OG1 THR A 558      -9.106  15.301  -0.044  1.00  0.74           O  
ATOM   4271  N   GLU A 559      -9.502  12.929   3.681  1.00  0.83           N  
ATOM   4272  CA  GLU A 559      -9.082  12.336   4.947  1.00  0.84           C  
ATOM   4273  C   GLU A 559      -8.017  11.265   4.728  1.00  0.84           C  
ATOM   4274  CB  GLU A 559     -10.282  11.741   5.687  1.00  0.82           C  
ATOM   4275  O   GLU A 559      -8.238  10.306   3.985  1.00  0.83           O  
ATOM   4276  CG  GLU A 559      -9.947  11.205   7.071  1.00  0.79           C  
ATOM   4277  CD  GLU A 559     -11.174  10.787   7.866  1.00  0.76           C  
ATOM   4278  OE1 GLU A 559     -11.708   9.682   7.621  1.00  0.76           O  
ATOM   4279  OE2 GLU A 559     -11.605  11.572   8.740  1.00  0.72           O  
ATOM   4280  N   TRP A 560      -6.904  11.435   5.424  1.00  0.85           N  
ATOM   4281  CA  TRP A 560      -5.809  10.470   5.422  1.00  0.86           C  
ATOM   4282  C   TRP A 560      -5.609   9.871   6.810  1.00  0.86           C  
ATOM   4283  CB  TRP A 560      -4.512  11.128   4.944  1.00  0.83           C  
ATOM   4284  O   TRP A 560      -5.310  10.591   7.766  1.00  0.84           O  
ATOM   4285  CG  TRP A 560      -4.440  11.324   3.459  1.00  0.74           C  
ATOM   4286  CD1 TRP A 560      -5.132  12.238   2.714  1.00  0.67           C  
ATOM   4287  CD2 TRP A 560      -3.633  10.584   2.538  1.00  0.68           C  
ATOM   4288  CE2 TRP A 560      -3.885  11.104   1.250  1.00  0.68           C  
ATOM   4289  CE3 TRP A 560      -2.718   9.531   2.678  1.00  0.73           C  
ATOM   4290  NE1 TRP A 560      -4.803  12.111   1.385  1.00  0.75           N  
ATOM   4291  CH2 TRP A 560      -2.366   9.576   0.271  1.00  0.70           C  
ATOM   4292  CZ2 TRP A 560      -3.255  10.606   0.107  1.00  0.74           C  
ATOM   4293  CZ3 TRP A 560      -2.093   9.037   1.539  1.00  0.69           C  
ATOM   4294  N   MET A 561      -5.733   8.586   6.835  1.00  0.88           N  
ATOM   4295  CA  MET A 561      -5.517   7.854   8.079  1.00  0.90           C  
ATOM   4296  C   MET A 561      -4.353   6.878   7.942  1.00  0.90           C  
ATOM   4297  CB  MET A 561      -6.785   7.101   8.488  1.00  0.87           C  
ATOM   4298  O   MET A 561      -4.462   5.869   7.243  1.00  0.89           O  
ATOM   4299  CG  MET A 561      -7.963   8.010   8.800  1.00  0.77           C  
ATOM   4300  SD  MET A 561      -9.441   7.077   9.360  1.00  0.75           S  
ATOM   4301  CE  MET A 561     -10.025   6.420   7.773  1.00  0.66           C  
ATOM   4302  N   LEU A 562      -3.290   7.187   8.593  1.00  0.89           N  
ATOM   4303  CA  LEU A 562      -2.129   6.308   8.678  1.00  0.89           C  
ATOM   4304  C   LEU A 562      -2.029   5.672  10.060  1.00  0.89           C  
ATOM   4305  CB  LEU A 562      -0.846   7.083   8.366  1.00  0.87           C  
ATOM   4306  O   LEU A 562      -1.821   6.369  11.056  1.00  0.87           O  
ATOM   4307  CG  LEU A 562      -0.653   7.519   6.912  1.00  0.77           C  
ATOM   4308  CD1 LEU A 562      -1.428   8.803   6.637  1.00  0.70           C  
ATOM   4309  CD2 LEU A 562       0.828   7.704   6.601  1.00  0.70           C  
ATOM   4310  N   ASN A 563      -2.153   4.318  10.039  1.00  0.91           N  
ATOM   4311  CA  ASN A 563      -2.223   3.615  11.316  1.00  0.91           C  
ATOM   4312  C   ASN A 563      -1.321   2.383  11.327  1.00  0.91           C  
ATOM   4313  CB  ASN A 563      -3.667   3.219  11.632  1.00  0.88           C  
ATOM   4314  O   ASN A 563      -1.348   1.581  10.393  1.00  0.90           O  
ATOM   4315  CG  ASN A 563      -4.573   4.419  11.824  1.00  0.76           C  
ATOM   4316  ND2 ASN A 563      -5.693   4.436  11.111  1.00  0.70           N  
ATOM   4317  OD1 ASN A 563      -4.268   5.324  12.605  1.00  0.69           O  
ATOM   4318  N   ASN A 564      -0.551   2.259  12.433  1.00  0.91           N  
ATOM   4319  CA  ASN A 564       0.203   1.043  12.721  1.00  0.91           C  
ATOM   4320  C   ASN A 564       1.184   0.713  11.600  1.00  0.90           C  
ATOM   4321  CB  ASN A 564      -0.746  -0.133  12.960  1.00  0.89           C  
ATOM   4322  O   ASN A 564       1.398  -0.458  11.282  1.00  0.88           O  
ATOM   4323  CG  ASN A 564      -1.600   0.047  14.199  1.00  0.83           C  
ATOM   4324  ND2 ASN A 564      -2.825  -0.465  14.155  1.00  0.82           N  
ATOM   4325  OD1 ASN A 564      -1.164   0.643  15.187  1.00  0.78           O  
ATOM   4326  N   ASN A 565       1.732   1.669  10.919  1.00  0.91           N  
ATOM   4327  CA  ASN A 565       2.737   1.456   9.883  1.00  0.92           C  
ATOM   4328  C   ASN A 565       4.152   1.580  10.441  1.00  0.90           C  
ATOM   4329  CB  ASN A 565       2.534   2.439   8.728  1.00  0.91           C  
ATOM   4330  O   ASN A 565       4.385   2.324  11.395  1.00  0.88           O  
ATOM   4331  CG  ASN A 565       1.148   2.349   8.121  1.00  0.91           C  
ATOM   4332  ND2 ASN A 565       0.309   3.337   8.408  1.00  0.91           N  
ATOM   4333  OD1 ASN A 565       0.833   1.398   7.401  1.00  0.90           O  
ATOM   4334  N   ILE A 566       5.068   0.834   9.873  1.00  0.91           N  
ATOM   4335  CA  ILE A 566       6.503   1.038  10.036  1.00  0.91           C  
ATOM   4336  C   ILE A 566       7.081   1.667   8.770  1.00  0.90           C  
ATOM   4337  CB  ILE A 566       7.230  -0.287  10.356  1.00  0.90           C  
ATOM   4338  O   ILE A 566       7.075   1.048   7.703  1.00  0.89           O  
ATOM   4339  CG1 ILE A 566       6.654  -0.918  11.629  1.00  0.87           C  
ATOM   4340  CG2 ILE A 566       8.738  -0.057  10.492  1.00  0.86           C  
ATOM   4341  CD1 ILE A 566       7.193  -2.310  11.928  1.00  0.84           C  
ATOM   4342  N   VAL A 567       7.490   2.931   8.873  1.00  0.90           N  
ATOM   4343  CA  VAL A 567       8.019   3.661   7.727  1.00  0.90           C  
ATOM   4344  C   VAL A 567       9.449   4.113   8.017  1.00  0.88           C  
ATOM   4345  CB  VAL A 567       7.136   4.879   7.373  1.00  0.89           C  
ATOM   4346  O   VAL A 567       9.681   4.913   8.926  1.00  0.85           O  
ATOM   4347  CG1 VAL A 567       7.665   5.585   6.126  1.00  0.87           C  
ATOM   4348  CG2 VAL A 567       5.686   4.446   7.171  1.00  0.86           C  
ATOM   4349  N   GLU A 568      10.351   3.550   7.274  1.00  0.88           N  
ATOM   4350  CA  GLU A 568      11.769   3.883   7.368  1.00  0.88           C  
ATOM   4351  C   GLU A 568      12.263   4.558   6.092  1.00  0.87           C  
ATOM   4352  CB  GLU A 568      12.598   2.628   7.655  1.00  0.86           C  
ATOM   4353  O   GLU A 568      12.286   3.940   5.025  1.00  0.85           O  
ATOM   4354  CG  GLU A 568      12.311   1.998   9.009  1.00  0.80           C  
ATOM   4355  CD  GLU A 568      13.153   0.762   9.287  1.00  0.78           C  
ATOM   4356  OE1 GLU A 568      13.564   0.079   8.322  1.00  0.77           O  
ATOM   4357  OE2 GLU A 568      13.402   0.475  10.479  1.00  0.75           O  
ATOM   4358  N   ILE A 569      12.679   5.861   6.237  1.00  0.87           N  
ATOM   4359  CA  ILE A 569      13.080   6.603   5.046  1.00  0.86           C  
ATOM   4360  C   ILE A 569      14.584   6.860   5.081  1.00  0.85           C  
ATOM   4361  CB  ILE A 569      12.310   7.937   4.926  1.00  0.83           C  
ATOM   4362  O   ILE A 569      15.167   7.029   6.155  1.00  0.82           O  
ATOM   4363  CG1 ILE A 569      12.521   8.790   6.182  1.00  0.69           C  
ATOM   4364  CG2 ILE A 569      10.820   7.681   4.682  1.00  0.69           C  
ATOM   4365  CD1 ILE A 569      11.982  10.209   6.065  1.00  0.67           C  
ATOM   4366  N   THR A 570      15.210   6.869   3.932  1.00  0.83           N  
ATOM   4367  CA  THR A 570      16.649   7.080   3.820  1.00  0.83           C  
ATOM   4368  C   THR A 570      16.953   8.510   3.383  1.00  0.80           C  
ATOM   4369  CB  THR A 570      17.283   6.090   2.825  1.00  0.80           C  
ATOM   4370  O   THR A 570      18.099   8.958   3.460  1.00  0.75           O  
ATOM   4371  CG2 THR A 570      17.195   4.658   3.342  1.00  0.74           C  
ATOM   4372  OG1 THR A 570      16.595   6.176   1.571  1.00  0.81           O  
ATOM   4373  N   GLY A 571      15.953   9.179   2.855  1.00  0.82           N  
ATOM   4374  CA  GLY A 571      16.122  10.572   2.472  1.00  0.82           C  
ATOM   4375  C   GLY A 571      15.767  11.543   3.582  1.00  0.81           C  
ATOM   4376  O   GLY A 571      15.898  11.218   4.764  1.00  0.77           O  
ATOM   4377  N   THR A 572      15.311  12.835   3.158  1.00  0.79           N  
ATOM   4378  CA  THR A 572      15.043  13.879   4.140  1.00  0.79           C  
ATOM   4379  C   THR A 572      13.543  14.140   4.256  1.00  0.79           C  
ATOM   4380  CB  THR A 572      15.767  15.188   3.776  1.00  0.76           C  
ATOM   4381  O   THR A 572      13.076  14.669   5.267  1.00  0.76           O  
ATOM   4382  CG2 THR A 572      17.280  15.031   3.893  1.00  0.66           C  
ATOM   4383  OG1 THR A 572      15.439  15.551   2.430  1.00  0.73           O  
ATOM   4384  N   ALA A 573      12.773  13.794   3.336  1.00  0.79           N  
ATOM   4385  CA  ALA A 573      11.363  14.172   3.315  1.00  0.81           C  
ATOM   4386  C   ALA A 573      10.465  12.950   3.484  1.00  0.81           C  
ATOM   4387  CB  ALA A 573      11.026  14.900   2.016  1.00  0.77           C  
ATOM   4388  O   ALA A 573      10.363  12.116   2.581  1.00  0.79           O  
ATOM   4389  N   MET A 574       9.891  12.845   4.632  1.00  0.80           N  
ATOM   4390  CA  MET A 574       8.895  11.805   4.873  1.00  0.83           C  
ATOM   4391  C   MET A 574       7.584  12.132   4.166  1.00  0.82           C  
ATOM   4392  CB  MET A 574       8.650  11.631   6.373  1.00  0.79           C  
ATOM   4393  O   MET A 574       7.045  11.302   3.432  1.00  0.78           O  
ATOM   4394  CG  MET A 574       7.640  10.545   6.708  1.00  0.72           C  
ATOM   4395  SD  MET A 574       7.533  10.216   8.510  1.00  0.78           S  
ATOM   4396  CE  MET A 574       9.138   9.416   8.786  1.00  0.60           C  
ATOM   4397  N   ILE A 575       7.101  13.256   4.379  1.00  0.80           N  
ATOM   4398  CA  ILE A 575       5.940  13.810   3.691  1.00  0.79           C  
ATOM   4399  C   ILE A 575       6.306  15.152   3.060  1.00  0.77           C  
ATOM   4400  CB  ILE A 575       4.741  13.979   4.651  1.00  0.77           C  
ATOM   4401  O   ILE A 575       6.831  16.040   3.735  1.00  0.73           O  
ATOM   4402  CG1 ILE A 575       4.370  12.633   5.284  1.00  0.79           C  
ATOM   4403  CG2 ILE A 575       3.543  14.589   3.918  1.00  0.77           C  
ATOM   4404  CD1 ILE A 575       3.274  12.725   6.337  1.00  0.77           C  
ATOM   4405  N   THR A 576       6.171  15.164   1.812  1.00  0.79           N  
ATOM   4406  CA  THR A 576       6.371  16.425   1.105  1.00  0.78           C  
ATOM   4407  C   THR A 576       5.056  16.929   0.517  1.00  0.76           C  
ATOM   4408  CB  THR A 576       7.415  16.277  -0.017  1.00  0.75           C  
ATOM   4409  O   THR A 576       4.236  16.138   0.046  1.00  0.70           O  
ATOM   4410  CG2 THR A 576       8.781  15.906   0.549  1.00  0.64           C  
ATOM   4411  OG1 THR A 576       6.991  15.251  -0.923  1.00  0.72           O  
ATOM   4412  N   GLY A 577       4.751  18.145   0.853  1.00  0.72           N  
ATOM   4413  CA  GLY A 577       3.601  18.804   0.257  1.00  0.71           C  
ATOM   4414  C   GLY A 577       3.878  20.241  -0.144  1.00  0.71           C  
ATOM   4415  O   GLY A 577       4.825  20.857   0.348  1.00  0.66           O  
ATOM   4416  N   VAL A 578       3.322  20.672  -1.187  1.00  0.61           N  
ATOM   4417  CA  VAL A 578       3.324  22.095  -1.509  1.00  0.61           C  
ATOM   4418  C   VAL A 578       2.254  22.813  -0.689  1.00  0.61           C  
ATOM   4419  CB  VAL A 578       3.089  22.336  -3.017  1.00  0.56           C  
ATOM   4420  O   VAL A 578       1.115  22.348  -0.600  1.00  0.58           O  
ATOM   4421  CG1 VAL A 578       3.250  23.816  -3.360  1.00  0.45           C  
ATOM   4422  CG2 VAL A 578       4.048  21.485  -3.848  1.00  0.47           C  
ATOM   4423  N   ASP A 579       2.721  23.794   0.194  1.00  0.61           N  
ATOM   4424  CA  ASP A 579       1.790  24.686   0.878  1.00  0.60           C  
ATOM   4425  C   ASP A 579       0.830  25.342  -0.113  1.00  0.61           C  
ATOM   4426  CB  ASP A 579       2.551  25.757   1.661  1.00  0.56           C  
ATOM   4427  O   ASP A 579       1.257  26.083  -1.000  1.00  0.57           O  
ATOM   4428  CG  ASP A 579       1.690  26.455   2.700  1.00  0.51           C  
ATOM   4429  OD1 ASP A 579       0.473  26.181   2.768  1.00  0.52           O  
ATOM   4430  OD2 ASP A 579       2.235  27.289   3.456  1.00  0.55           O  
ATOM   4431  N   GLN A 580      -0.384  24.998   0.033  1.00  0.61           N  
ATOM   4432  CA  GLN A 580      -1.336  25.501  -0.951  1.00  0.62           C  
ATOM   4433  C   GLN A 580      -2.543  26.142  -0.272  1.00  0.62           C  
ATOM   4434  CB  GLN A 580      -1.794  24.376  -1.881  1.00  0.57           C  
ATOM   4435  O   GLN A 580      -2.867  25.813   0.871  1.00  0.58           O  
ATOM   4436  CG  GLN A 580      -0.670  23.767  -2.709  1.00  0.55           C  
ATOM   4437  CD  GLN A 580      -1.145  23.251  -4.054  1.00  0.56           C  
ATOM   4438  NE2 GLN A 580      -0.202  22.923  -4.930  1.00  0.43           N  
ATOM   4439  OE1 GLN A 580      -2.351  23.148  -4.303  1.00  0.55           O  
ATOM   4440  N   SER A 581      -3.269  27.233  -0.781  1.00  0.61           N  
ATOM   4441  CA  SER A 581      -4.282  28.096  -0.183  1.00  0.61           C  
ATOM   4442  C   SER A 581      -5.652  27.425  -0.187  1.00  0.61           C  
ATOM   4443  CB  SER A 581      -4.357  29.431  -0.927  1.00  0.56           C  
ATOM   4444  O   SER A 581      -6.533  27.797   0.590  1.00  0.58           O  
ATOM   4445  OG  SER A 581      -4.654  29.226  -2.298  1.00  0.53           O  
ATOM   4446  N   ASN A 582      -5.892  26.387  -0.939  1.00  0.61           N  
ATOM   4447  CA  ASN A 582      -7.229  25.821  -1.081  1.00  0.61           C  
ATOM   4448  C   ASN A 582      -7.322  24.436  -0.446  1.00  0.61           C  
ATOM   4449  CB  ASN A 582      -7.630  25.756  -2.556  1.00  0.55           C  
ATOM   4450  O   ASN A 582      -7.426  23.431  -1.152  1.00  0.57           O  
ATOM   4451  CG  ASN A 582      -8.034  27.108  -3.111  1.00  0.50           C  
ATOM   4452  ND2 ASN A 582      -7.985  27.247  -4.431  1.00  0.47           N  
ATOM   4453  OD1 ASN A 582      -8.387  28.021  -2.359  1.00  0.51           O  
ATOM   4454  N   ILE A 583      -7.275  24.336   0.956  1.00  0.66           N  
ATOM   4455  CA  ILE A 583      -7.313  23.077   1.691  1.00  0.66           C  
ATOM   4456  C   ILE A 583      -8.497  23.079   2.655  1.00  0.67           C  
ATOM   4457  CB  ILE A 583      -5.996  22.832   2.461  1.00  0.61           C  
ATOM   4458  O   ILE A 583      -8.480  22.379   3.671  1.00  0.63           O  
ATOM   4459  CG1 ILE A 583      -5.601  24.082   3.256  1.00  0.53           C  
ATOM   4460  CG2 ILE A 583      -4.878  22.419   1.499  1.00  0.53           C  
ATOM   4461  CD1 ILE A 583      -4.433  23.866   4.209  1.00  0.52           C  
ATOM   4462  N   ASN A 584      -9.704  23.043   2.094  1.00  0.71           N  
ATOM   4463  CA  ASN A 584     -10.890  23.065   2.942  1.00  0.72           C  
ATOM   4464  C   ASN A 584     -11.270  21.664   3.411  1.00  0.73           C  
ATOM   4465  CB  ASN A 584     -12.064  23.716   2.208  1.00  0.67           C  
ATOM   4466  O   ASN A 584     -11.353  20.736   2.605  1.00  0.70           O  
ATOM   4467  CG  ASN A 584     -11.826  25.183   1.911  1.00  0.61           C  
ATOM   4468  ND2 ASN A 584     -12.400  25.667   0.815  1.00  0.60           N  
ATOM   4469  OD1 ASN A 584     -11.132  25.876   2.659  1.00  0.64           O  
ATOM   4470  N   ASN A 585     -11.297  21.445   4.758  1.00  0.78           N  
ATOM   4471  CA  ASN A 585     -11.809  20.265   5.448  1.00  0.80           C  
ATOM   4472  C   ASN A 585     -10.927  19.045   5.201  1.00  0.80           C  
ATOM   4473  CB  ASN A 585     -13.249  19.975   5.018  1.00  0.75           C  
ATOM   4474  O   ASN A 585     -11.408  17.911   5.224  1.00  0.77           O  
ATOM   4475  CG  ASN A 585     -14.208  21.083   5.405  1.00  0.70           C  
ATOM   4476  ND2 ASN A 585     -15.235  21.290   4.589  1.00  0.70           N  
ATOM   4477  OD1 ASN A 585     -14.027  21.749   6.428  1.00  0.68           O  
ATOM   4478  N   SER A 586      -9.690  19.192   4.951  1.00  0.82           N  
ATOM   4479  CA  SER A 586      -8.739  18.096   4.794  1.00  0.82           C  
ATOM   4480  C   SER A 586      -8.101  17.722   6.127  1.00  0.83           C  
ATOM   4481  CB  SER A 586      -7.651  18.470   3.786  1.00  0.80           C  
ATOM   4482  O   SER A 586      -7.798  18.595   6.943  1.00  0.82           O  
ATOM   4483  OG  SER A 586      -8.221  18.800   2.531  1.00  0.74           O  
ATOM   4484  N   ARG A 587      -7.928  16.408   6.337  1.00  0.84           N  
ATOM   4485  CA  ARG A 587      -7.474  15.882   7.620  1.00  0.85           C  
ATOM   4486  C   ARG A 587      -6.420  14.798   7.426  1.00  0.85           C  
ATOM   4487  CB  ARG A 587      -8.654  15.328   8.422  1.00  0.83           C  
ATOM   4488  O   ARG A 587      -6.502  14.006   6.484  1.00  0.85           O  
ATOM   4489  CG  ARG A 587      -9.750  16.348   8.690  1.00  0.79           C  
ATOM   4490  CD  ARG A 587     -10.914  15.736   9.457  1.00  0.78           C  
ATOM   4491  NE  ARG A 587     -12.048  16.652   9.536  1.00  0.72           N  
ATOM   4492  NH1 ARG A 587     -13.651  14.990   9.608  1.00  0.65           N  
ATOM   4493  NH2 ARG A 587     -14.275  17.195   9.675  1.00  0.61           N  
ATOM   4494  CZ  ARG A 587     -13.322  16.277   9.606  1.00  0.72           C  
ATOM   4495  N   ILE A 588      -5.491  14.777   8.319  1.00  0.85           N  
ATOM   4496  CA  ILE A 588      -4.530  13.680   8.346  1.00  0.86           C  
ATOM   4497  C   ILE A 588      -4.351  13.186   9.780  1.00  0.86           C  
ATOM   4498  CB  ILE A 588      -3.169  14.106   7.752  1.00  0.85           C  
ATOM   4499  O   ILE A 588      -4.191  13.988  10.703  1.00  0.85           O  
ATOM   4500  CG1 ILE A 588      -2.231  12.898   7.645  1.00  0.84           C  
ATOM   4501  CG2 ILE A 588      -2.536  15.218   8.594  1.00  0.84           C  
ATOM   4502  CD1 ILE A 588      -1.050  13.112   6.708  1.00  0.82           C  
ATOM   4503  N   TYR A 589      -4.449  11.918   9.883  1.00  0.89           N  
ATOM   4504  CA  TYR A 589      -4.271  11.217  11.150  1.00  0.90           C  
ATOM   4505  C   TYR A 589      -3.093  10.253  11.078  1.00  0.89           C  
ATOM   4506  CB  TYR A 589      -5.546  10.457  11.528  1.00  0.88           C  
ATOM   4507  O   TYR A 589      -3.100   9.313  10.280  1.00  0.89           O  
ATOM   4508  CG  TYR A 589      -6.792  11.309  11.497  1.00  0.86           C  
ATOM   4509  CD1 TYR A 589      -7.169  12.067  12.603  1.00  0.84           C  
ATOM   4510  CD2 TYR A 589      -7.595  11.356  10.362  1.00  0.84           C  
ATOM   4511  CE1 TYR A 589      -8.317  12.851  12.579  1.00  0.85           C  
ATOM   4512  CE2 TYR A 589      -8.745  12.137  10.327  1.00  0.85           C  
ATOM   4513  OH  TYR A 589     -10.236  13.655  11.410  1.00  0.78           O  
ATOM   4514  CZ  TYR A 589      -9.098  12.880  11.439  1.00  0.83           C  
ATOM   4515  N   LEU A 590      -2.081  10.525  11.869  1.00  0.89           N  
ATOM   4516  CA  LEU A 590      -0.954   9.619  12.063  1.00  0.89           C  
ATOM   4517  C   LEU A 590      -1.014   8.966  13.440  1.00  0.88           C  
ATOM   4518  CB  LEU A 590       0.371  10.368  11.897  1.00  0.87           C  
ATOM   4519  O   LEU A 590      -0.714   9.607  14.450  1.00  0.87           O  
ATOM   4520  CG  LEU A 590       0.583  11.081  10.561  1.00  0.81           C  
ATOM   4521  CD1 LEU A 590       1.807  11.988  10.634  1.00  0.75           C  
ATOM   4522  CD2 LEU A 590       0.729  10.068   9.431  1.00  0.74           C  
ATOM   4523  N   LYS A 591      -1.366   7.682  13.409  1.00  0.91           N  
ATOM   4524  CA  LYS A 591      -1.622   7.028  14.690  1.00  0.91           C  
ATOM   4525  C   LYS A 591      -0.859   5.711  14.797  1.00  0.91           C  
ATOM   4526  CB  LYS A 591      -3.120   6.783  14.877  1.00  0.89           C  
ATOM   4527  O   LYS A 591      -0.868   4.905  13.864  1.00  0.90           O  
ATOM   4528  CG  LYS A 591      -3.491   6.239  16.249  1.00  0.79           C  
ATOM   4529  CD  LYS A 591      -4.997   6.266  16.472  1.00  0.75           C  
ATOM   4530  CE  LYS A 591      -5.368   5.741  17.853  1.00  0.71           C  
ATOM   4531  NZ  LYS A 591      -6.826   5.903  18.134  1.00  0.65           N  
ATOM   4532  N   ASP A 592      -0.207   5.493  15.960  1.00  0.91           N  
ATOM   4533  CA  ASP A 592       0.389   4.219  16.352  1.00  0.92           C  
ATOM   4534  C   ASP A 592       1.454   3.780  15.350  1.00  0.91           C  
ATOM   4535  CB  ASP A 592      -0.687   3.140  16.483  1.00  0.91           C  
ATOM   4536  O   ASP A 592       1.675   2.583  15.155  1.00  0.89           O  
ATOM   4537  CG  ASP A 592      -1.749   3.484  17.513  1.00  0.90           C  
ATOM   4538  OD1 ASP A 592      -1.396   3.862  18.651  1.00  0.89           O  
ATOM   4539  OD2 ASP A 592      -2.950   3.373  17.184  1.00  0.90           O  
ATOM   4540  N   ASN A 593       2.086   4.682  14.681  1.00  0.91           N  
ATOM   4541  CA  ASN A 593       3.103   4.378  13.679  1.00  0.91           C  
ATOM   4542  C   ASN A 593       4.507   4.413  14.277  1.00  0.89           C  
ATOM   4543  CB  ASN A 593       3.003   5.348  12.501  1.00  0.90           C  
ATOM   4544  O   ASN A 593       4.737   5.070  15.293  1.00  0.87           O  
ATOM   4545  CG  ASN A 593       1.633   5.340  11.851  1.00  0.90           C  
ATOM   4546  ND2 ASN A 593       0.838   6.367  12.129  1.00  0.90           N  
ATOM   4547  OD1 ASN A 593       1.291   4.417  11.107  1.00  0.89           O  
ATOM   4548  N   VAL A 594       5.390   3.659  13.673  1.00  0.89           N  
ATOM   4549  CA  VAL A 594       6.827   3.857  13.829  1.00  0.89           C  
ATOM   4550  C   VAL A 594       7.392   4.546  12.589  1.00  0.88           C  
ATOM   4551  CB  VAL A 594       7.561   2.519  14.076  1.00  0.88           C  
ATOM   4552  O   VAL A 594       7.455   3.947  11.513  1.00  0.86           O  
ATOM   4553  CG1 VAL A 594       9.057   2.754  14.281  1.00  0.87           C  
ATOM   4554  CG2 VAL A 594       6.961   1.796  15.280  1.00  0.86           C  
ATOM   4555  N   LEU A 595       7.691   5.827  12.723  1.00  0.88           N  
ATOM   4556  CA  LEU A 595       8.205   6.646  11.629  1.00  0.87           C  
ATOM   4557  C   LEU A 595       9.639   7.083  11.906  1.00  0.85           C  
ATOM   4558  CB  LEU A 595       7.316   7.874  11.416  1.00  0.86           C  
ATOM   4559  O   LEU A 595       9.929   7.641  12.967  1.00  0.82           O  
ATOM   4560  CG  LEU A 595       5.813   7.614  11.314  1.00  0.85           C  
ATOM   4561  CD1 LEU A 595       5.057   8.929  11.157  1.00  0.82           C  
ATOM   4562  CD2 LEU A 595       5.510   6.675  10.150  1.00  0.82           C  
ATOM   4563  N   GLY A 596      10.551   6.744  10.916  1.00  0.85           N  
ATOM   4564  CA  GLY A 596      11.939   7.062  11.214  1.00  0.85           C  
ATOM   4565  C   GLY A 596      12.753   7.395   9.978  1.00  0.84           C  
ATOM   4566  O   GLY A 596      12.531   6.822   8.909  1.00  0.81           O  
ATOM   4567  N   VAL A 597      13.640   8.418  10.153  1.00  0.82           N  
ATOM   4568  CA  VAL A 597      14.722   8.647   9.201  1.00  0.82           C  
ATOM   4569  C   VAL A 597      15.951   7.840   9.613  1.00  0.81           C  
ATOM   4570  CB  VAL A 597      15.080  10.147   9.098  1.00  0.80           C  
ATOM   4571  O   VAL A 597      16.446   7.978  10.734  1.00  0.79           O  
ATOM   4572  CG1 VAL A 597      16.207  10.365   8.091  1.00  0.75           C  
ATOM   4573  CG2 VAL A 597      13.848  10.963   8.712  1.00  0.74           C  
ATOM   4574  N   LEU A 598      16.357   6.933   8.795  1.00  0.77           N  
ATOM   4575  CA  LEU A 598      17.441   6.009   9.112  1.00  0.77           C  
ATOM   4576  C   LEU A 598      18.777   6.740   9.176  1.00  0.71           C  
ATOM   4577  CB  LEU A 598      17.509   4.886   8.073  1.00  0.72           C  
ATOM   4578  O   LEU A 598      19.676   6.334   9.916  1.00  0.65           O  
ATOM   4579  CG  LEU A 598      16.383   3.852   8.118  1.00  0.70           C  
ATOM   4580  CD1 LEU A 598      16.551   2.837   6.992  1.00  0.65           C  
ATOM   4581  CD2 LEU A 598      16.351   3.154   9.473  1.00  0.69           C  
ATOM   4582  N   ARG A 599      18.924   7.751   8.455  1.00  0.75           N  
ATOM   4583  CA  ARG A 599      20.171   8.509   8.490  1.00  0.75           C  
ATOM   4584  C   ARG A 599      20.290   9.306   9.784  1.00  0.73           C  
ATOM   4585  CB  ARG A 599      20.263   9.448   7.285  1.00  0.72           C  
ATOM   4586  O   ARG A 599      19.361  10.020  10.168  1.00  0.70           O  
ATOM   4587  CG  ARG A 599      20.530   8.736   5.969  1.00  0.70           C  
ATOM   4588  CD  ARG A 599      20.702   9.720   4.820  1.00  0.68           C  
ATOM   4589  NE  ARG A 599      21.815  10.636   5.057  1.00  0.57           N  
ATOM   4590  NH1 ARG A 599      21.647  11.696   3.011  1.00  0.53           N  
ATOM   4591  NH2 ARG A 599      23.260  12.334   4.510  1.00  0.49           N  
ATOM   4592  CZ  ARG A 599      22.238  11.553   4.192  1.00  0.63           C  
ATOM   4593  N   THR A 600      21.383   9.166  10.421  1.00  0.71           N  
ATOM   4594  CA  THR A 600      21.614   9.808  11.710  1.00  0.70           C  
ATOM   4595  C   THR A 600      22.189  11.209  11.521  1.00  0.69           C  
ATOM   4596  CB  THR A 600      22.565   8.974  12.587  1.00  0.65           C  
ATOM   4597  O   THR A 600      22.269  11.986  12.474  1.00  0.65           O  
ATOM   4598  CG2 THR A 600      21.918   7.655  13.000  1.00  0.56           C  
ATOM   4599  OG1 THR A 600      23.763   8.696  11.853  1.00  0.68           O  
ATOM   4600  N   ASP A 601      22.560  11.486  10.249  1.00  0.69           N  
ATOM   4601  CA  ASP A 601      23.227  12.746   9.937  1.00  0.68           C  
ATOM   4602  C   ASP A 601      22.245  13.756   9.347  1.00  0.68           C  
ATOM   4603  CB  ASP A 601      24.387  12.513   8.967  1.00  0.64           C  
ATOM   4604  O   ASP A 601      22.599  14.915   9.120  1.00  0.65           O  
ATOM   4605  CG  ASP A 601      23.948  11.879   7.659  1.00  0.60           C  
ATOM   4606  OD1 ASP A 601      23.019  11.042   7.668  1.00  0.66           O  
ATOM   4607  OD2 ASP A 601      24.538  12.217   6.609  1.00  0.71           O  
ATOM   4608  N   VAL A 602      21.107  13.262   8.956  1.00  0.70           N  
ATOM   4609  CA  VAL A 602      20.116  14.132   8.329  1.00  0.70           C  
ATOM   4610  C   VAL A 602      18.836  14.140   9.161  1.00  0.70           C  
ATOM   4611  CB  VAL A 602      19.809  13.690   6.881  1.00  0.67           C  
ATOM   4612  O   VAL A 602      18.430  13.106   9.698  1.00  0.67           O  
ATOM   4613  CG1 VAL A 602      18.883  14.693   6.196  1.00  0.59           C  
ATOM   4614  CG2 VAL A 602      21.104  13.525   6.087  1.00  0.59           C  
ATOM   4615  N   GLN A 603      18.324  15.248   9.271  1.00  0.71           N  
ATOM   4616  CA  GLN A 603      16.980  15.422   9.812  1.00  0.71           C  
ATOM   4617  C   GLN A 603      15.930  15.359   8.706  1.00  0.71           C  
ATOM   4618  CB  GLN A 603      16.871  16.748  10.565  1.00  0.67           C  
ATOM   4619  O   GLN A 603      16.013  16.096   7.721  1.00  0.68           O  
ATOM   4620  CG  GLN A 603      15.594  16.888  11.382  1.00  0.63           C  
ATOM   4621  CD  GLN A 603      15.557  18.166  12.199  1.00  0.61           C  
ATOM   4622  NE2 GLN A 603      14.648  18.225  13.166  1.00  0.49           N  
ATOM   4623  OE1 GLN A 603      16.340  19.092  11.964  1.00  0.60           O  
ATOM   4624  N   GLY A 604      15.108  14.355   8.934  1.00  0.77           N  
ATOM   4625  CA  GLY A 604      13.985  14.309   8.011  1.00  0.77           C  
ATOM   4626  C   GLY A 604      12.844  15.224   8.412  1.00  0.77           C  
ATOM   4627  O   GLY A 604      12.814  15.731   9.535  1.00  0.75           O  
ATOM   4628  N   TYR A 605      12.010  15.649   7.488  1.00  0.78           N  
ATOM   4629  CA  TYR A 605      10.824  16.435   7.810  1.00  0.79           C  
ATOM   4630  C   TYR A 605       9.574  15.810   7.202  1.00  0.79           C  
ATOM   4631  CB  TYR A 605      10.982  17.875   7.313  1.00  0.76           C  
ATOM   4632  O   TYR A 605       9.654  15.098   6.198  1.00  0.78           O  
ATOM   4633  CG  TYR A 605      11.023  17.997   5.809  1.00  0.72           C  
ATOM   4634  CD1 TYR A 605      12.225  17.886   5.114  1.00  0.67           C  
ATOM   4635  CD2 TYR A 605       9.860  18.225   5.081  1.00  0.68           C  
ATOM   4636  CE1 TYR A 605      12.267  18.001   3.728  1.00  0.62           C  
ATOM   4637  CE2 TYR A 605       9.891  18.341   3.695  1.00  0.65           C  
ATOM   4638  OH  TYR A 605      11.133  18.341   1.657  1.00  0.45           O  
ATOM   4639  CZ  TYR A 605      11.097  18.227   3.029  1.00  0.58           C  
ATOM   4640  N   ALA A 606       8.469  15.971   7.904  1.00  0.80           N  
ATOM   4641  CA  ALA A 606       7.132  15.703   7.382  1.00  0.80           C  
ATOM   4642  C   ALA A 606       6.328  16.993   7.244  1.00  0.79           C  
ATOM   4643  CB  ALA A 606       6.396  14.716   8.285  1.00  0.78           C  
ATOM   4644  O   ALA A 606       5.962  17.614   8.245  1.00  0.77           O  
ATOM   4645  N   ALA A 607       6.272  17.427   6.002  1.00  0.79           N  
ATOM   4646  CA  ALA A 607       5.467  18.608   5.704  1.00  0.79           C  
ATOM   4647  C   ALA A 607       3.990  18.247   5.574  1.00  0.79           C  
ATOM   4648  CB  ALA A 607       5.962  19.280   4.425  1.00  0.77           C  
ATOM   4649  O   ALA A 607       3.577  17.646   4.579  1.00  0.76           O  
ATOM   4650  N   VAL A 608       3.184  18.530   6.600  1.00  0.77           N  
ATOM   4651  CA  VAL A 608       1.743  18.302   6.582  1.00  0.77           C  
ATOM   4652  C   VAL A 608       1.015  19.616   6.309  1.00  0.76           C  
ATOM   4653  CB  VAL A 608       1.249  17.684   7.909  1.00  0.74           C  
ATOM   4654  O   VAL A 608      -0.070  19.855   6.845  1.00  0.72           O  
ATOM   4655  CG1 VAL A 608       1.681  16.223   8.018  1.00  0.71           C  
ATOM   4656  CG2 VAL A 608       1.769  18.489   9.098  1.00  0.70           C  
ATOM   4657  N   SER A 609       1.468  20.323   5.402  1.00  0.76           N  
ATOM   4658  CA  SER A 609       1.063  21.700   5.144  1.00  0.75           C  
ATOM   4659  C   SER A 609      -0.240  21.754   4.353  1.00  0.75           C  
ATOM   4660  CB  SER A 609       2.160  22.450   4.387  1.00  0.73           C  
ATOM   4661  O   SER A 609      -0.894  22.798   4.295  1.00  0.72           O  
ATOM   4662  OG  SER A 609       2.587  21.709   3.257  1.00  0.68           O  
ATOM   4663  N   ASN A 610      -0.749  20.715   3.862  1.00  0.74           N  
ATOM   4664  CA  ASN A 610      -1.921  20.676   2.993  1.00  0.74           C  
ATOM   4665  C   ASN A 610      -3.165  20.222   3.750  1.00  0.75           C  
ATOM   4666  CB  ASN A 610      -1.668  19.763   1.792  1.00  0.72           C  
ATOM   4667  O   ASN A 610      -4.192  19.919   3.140  1.00  0.72           O  
ATOM   4668  CG  ASN A 610      -0.540  20.259   0.908  1.00  0.68           C  
ATOM   4669  ND2 ASN A 610      -0.072  19.404   0.007  1.00  0.64           N  
ATOM   4670  OD1 ASN A 610      -0.092  21.402   1.035  1.00  0.65           O  
ATOM   4671  N   PHE A 611      -3.081  20.223   5.101  1.00  0.80           N  
ATOM   4672  CA  PHE A 611      -4.199  19.710   5.883  1.00  0.80           C  
ATOM   4673  C   PHE A 611      -4.681  20.752   6.886  1.00  0.80           C  
ATOM   4674  CB  PHE A 611      -3.801  18.423   6.613  1.00  0.79           C  
ATOM   4675  O   PHE A 611      -3.872  21.443   7.508  1.00  0.78           O  
ATOM   4676  CG  PHE A 611      -3.421  17.296   5.691  1.00  0.79           C  
ATOM   4677  CD1 PHE A 611      -4.397  16.506   5.097  1.00  0.78           C  
ATOM   4678  CD2 PHE A 611      -2.085  17.026   5.420  1.00  0.79           C  
ATOM   4679  CE1 PHE A 611      -4.047  15.462   4.243  1.00  0.78           C  
ATOM   4680  CE2 PHE A 611      -1.729  15.985   4.568  1.00  0.78           C  
ATOM   4681  CZ  PHE A 611      -2.711  15.203   3.982  1.00  0.73           C  
ATOM   4682  N   GLN A 612      -6.003  20.870   7.007  1.00  0.81           N  
ATOM   4683  CA  GLN A 612      -6.618  21.792   7.955  1.00  0.82           C  
ATOM   4684  C   GLN A 612      -6.588  21.226   9.372  1.00  0.82           C  
ATOM   4685  CB  GLN A 612      -8.059  22.103   7.545  1.00  0.80           C  
ATOM   4686  O   GLN A 612      -6.380  21.965  10.337  1.00  0.82           O  
ATOM   4687  CG  GLN A 612      -8.695  23.234   8.343  1.00  0.76           C  
ATOM   4688  CD  GLN A 612     -10.091  23.580   7.859  1.00  0.73           C  
ATOM   4689  NE2 GLN A 612     -10.583  24.748   8.258  1.00  0.68           N  
ATOM   4690  OE1 GLN A 612     -10.720  22.805   7.133  1.00  0.72           O  
ATOM   4691  N   GLN A 613      -6.753  19.964   9.451  1.00  0.84           N  
ATOM   4692  CA  GLN A 613      -6.695  19.263  10.729  1.00  0.85           C  
ATOM   4693  C   GLN A 613      -5.604  18.195  10.722  1.00  0.86           C  
ATOM   4694  CB  GLN A 613      -8.047  18.629  11.057  1.00  0.84           C  
ATOM   4695  O   GLN A 613      -5.573  17.338   9.837  1.00  0.86           O  
ATOM   4696  CG  GLN A 613      -9.187  19.632  11.164  1.00  0.81           C  
ATOM   4697  CD  GLN A 613     -10.524  18.975  11.452  1.00  0.79           C  
ATOM   4698  NE2 GLN A 613     -11.464  19.749  11.983  1.00  0.78           N  
ATOM   4699  OE1 GLN A 613     -10.710  17.781  11.197  1.00  0.79           O  
ATOM   4700  N   VAL A 614      -4.787  18.284  11.703  1.00  0.85           N  
ATOM   4701  CA  VAL A 614      -3.645  17.384  11.821  1.00  0.85           C  
ATOM   4702  C   VAL A 614      -3.641  16.731  13.201  1.00  0.85           C  
ATOM   4703  CB  VAL A 614      -2.311  18.125  11.577  1.00  0.84           C  
ATOM   4704  O   VAL A 614      -3.611  17.423  14.222  1.00  0.85           O  
ATOM   4705  CG1 VAL A 614      -1.128  17.170  11.726  1.00  0.83           C  
ATOM   4706  CG2 VAL A 614      -2.307  18.775  10.195  1.00  0.82           C  
ATOM   4707  N   GLU A 615      -3.699  15.417  13.229  1.00  0.88           N  
ATOM   4708  CA  GLU A 615      -3.556  14.639  14.457  1.00  0.89           C  
ATOM   4709  C   GLU A 615      -2.380  13.671  14.363  1.00  0.89           C  
ATOM   4710  CB  GLU A 615      -4.846  13.872  14.760  1.00  0.88           C  
ATOM   4711  O   GLU A 615      -2.318  12.847  13.447  1.00  0.89           O  
ATOM   4712  CG  GLU A 615      -4.815  13.116  16.080  1.00  0.84           C  
ATOM   4713  CD  GLU A 615      -6.118  12.395  16.389  1.00  0.83           C  
ATOM   4714  OE1 GLU A 615      -7.169  12.774  15.825  1.00  0.82           O  
ATOM   4715  OE2 GLU A 615      -6.087  11.445  17.203  1.00  0.81           O  
ATOM   4716  N   ILE A 616      -1.483  13.732  15.277  1.00  0.87           N  
ATOM   4717  CA  ILE A 616      -0.311  12.875  15.422  1.00  0.87           C  
ATOM   4718  C   ILE A 616      -0.311  12.230  16.806  1.00  0.87           C  
ATOM   4719  CB  ILE A 616       0.998  13.666  15.200  1.00  0.86           C  
ATOM   4720  O   ILE A 616       0.003  12.884  17.803  1.00  0.86           O  
ATOM   4721  CG1 ILE A 616       0.964  14.384  13.846  1.00  0.84           C  
ATOM   4722  CG2 ILE A 616       2.212  12.739  15.299  1.00  0.83           C  
ATOM   4723  CD1 ILE A 616       2.094  15.386  13.648  1.00  0.81           C  
ATOM   4724  N   SER A 617      -0.676  10.929  16.844  1.00  0.90           N  
ATOM   4725  CA  SER A 617      -0.914  10.377  18.173  1.00  0.91           C  
ATOM   4726  C   SER A 617      -0.294   8.991  18.315  1.00  0.91           C  
ATOM   4727  CB  SER A 617      -2.414  10.305  18.464  1.00  0.89           C  
ATOM   4728  O   SER A 617      -0.325   8.192  17.377  1.00  0.90           O  
ATOM   4729  OG  SER A 617      -3.078   9.520  17.488  1.00  0.80           O  
ATOM   4730  N   ASN A 618       0.334   8.765  19.463  1.00  0.91           N  
ATOM   4731  CA  ASN A 618       0.847   7.476  19.914  1.00  0.92           C  
ATOM   4732  C   ASN A 618       1.888   6.918  18.947  1.00  0.91           C  
ATOM   4733  CB  ASN A 618      -0.297   6.477  20.097  1.00  0.90           C  
ATOM   4734  O   ASN A 618       1.993   5.703  18.775  1.00  0.89           O  
ATOM   4735  CG  ASN A 618      -1.330   6.949  21.101  1.00  0.87           C  
ATOM   4736  ND2 ASN A 618      -2.590   6.608  20.860  1.00  0.87           N  
ATOM   4737  OD1 ASN A 618      -0.998   7.616  22.085  1.00  0.85           O  
ATOM   4738  N   ASN A 619       2.624   7.751  18.300  1.00  0.89           N  
ATOM   4739  CA  ASN A 619       3.658   7.330  17.361  1.00  0.90           C  
ATOM   4740  C   ASN A 619       5.027   7.255  18.030  1.00  0.88           C  
ATOM   4741  CB  ASN A 619       3.706   8.273  16.157  1.00  0.89           C  
ATOM   4742  O   ASN A 619       5.287   7.964  19.003  1.00  0.86           O  
ATOM   4743  CG  ASN A 619       2.379   8.358  15.428  1.00  0.88           C  
ATOM   4744  ND2 ASN A 619       1.657   9.453  15.638  1.00  0.89           N  
ATOM   4745  OD1 ASN A 619       2.006   7.448  14.684  1.00  0.88           O  
ATOM   4746  N   THR A 620       5.871   6.367  17.550  1.00  0.88           N  
ATOM   4747  CA  THR A 620       7.312   6.436  17.768  1.00  0.88           C  
ATOM   4748  C   THR A 620       8.003   7.133  16.600  1.00  0.87           C  
ATOM   4749  CB  THR A 620       7.915   5.032  17.961  1.00  0.87           C  
ATOM   4750  O   THR A 620       7.985   6.634  15.473  1.00  0.86           O  
ATOM   4751  CG2 THR A 620       9.420   5.107  18.195  1.00  0.84           C  
ATOM   4752  OG1 THR A 620       7.297   4.404  19.091  1.00  0.87           O  
ATOM   4753  N   LEU A 621       8.546   8.297  16.884  1.00  0.85           N  
ATOM   4754  CA  LEU A 621       9.155   9.153  15.873  1.00  0.85           C  
ATOM   4755  C   LEU A 621      10.667   9.220  16.056  1.00  0.84           C  
ATOM   4756  CB  LEU A 621       8.559  10.562  15.933  1.00  0.84           C  
ATOM   4757  O   LEU A 621      11.151   9.590  17.128  1.00  0.81           O  
ATOM   4758  CG  LEU A 621       7.033  10.655  15.894  1.00  0.83           C  
ATOM   4759  CD1 LEU A 621       6.584  12.097  16.105  1.00  0.81           C  
ATOM   4760  CD2 LEU A 621       6.498  10.111  14.573  1.00  0.81           C  
ATOM   4761  N   ARG A 622      11.387   8.847  15.008  1.00  0.83           N  
ATOM   4762  CA  ARG A 622      12.846   8.844  15.060  1.00  0.83           C  
ATOM   4763  C   ARG A 622      13.432   9.828  14.053  1.00  0.83           C  
ATOM   4764  CB  ARG A 622      13.391   7.439  14.798  1.00  0.82           C  
ATOM   4765  O   ARG A 622      13.229   9.683  12.846  1.00  0.81           O  
ATOM   4766  CG  ARG A 622      12.973   6.412  15.838  1.00  0.79           C  
ATOM   4767  CD  ARG A 622      13.520   5.028  15.517  1.00  0.76           C  
ATOM   4768  NE  ARG A 622      13.016   4.020  16.445  1.00  0.70           N  
ATOM   4769  NH1 ARG A 622      13.805   2.216  15.238  1.00  0.63           N  
ATOM   4770  NH2 ARG A 622      12.664   1.879  17.198  1.00  0.60           N  
ATOM   4771  CZ  ARG A 622      13.163   2.707  16.291  1.00  0.69           C  
ATOM   4772  N   ASN A 623      14.112  10.817  14.533  1.00  0.81           N  
ATOM   4773  CA  ASN A 623      14.826  11.817  13.745  1.00  0.81           C  
ATOM   4774  C   ASN A 623      13.895  12.531  12.769  1.00  0.80           C  
ATOM   4775  CB  ASN A 623      15.993  11.174  12.992  1.00  0.79           C  
ATOM   4776  O   ASN A 623      14.293  12.853  11.648  1.00  0.78           O  
ATOM   4777  CG  ASN A 623      17.030  10.577  13.923  1.00  0.77           C  
ATOM   4778  ND2 ASN A 623      17.643   9.478  13.500  1.00  0.76           N  
ATOM   4779  OD1 ASN A 623      17.277  11.098  15.013  1.00  0.75           O  
ATOM   4780  N   LEU A 624      12.689  12.749  13.102  1.00  0.79           N  
ATOM   4781  CA  LEU A 624      11.644  13.344  12.276  1.00  0.79           C  
ATOM   4782  C   LEU A 624      11.054  14.578  12.951  1.00  0.79           C  
ATOM   4783  CB  LEU A 624      10.537  12.324  11.994  1.00  0.78           C  
ATOM   4784  O   LEU A 624      10.716  14.540  14.137  1.00  0.77           O  
ATOM   4785  CG  LEU A 624       9.458  12.753  10.999  1.00  0.76           C  
ATOM   4786  CD1 LEU A 624      10.052  12.898   9.602  1.00  0.74           C  
ATOM   4787  CD2 LEU A 624       8.307  11.753  10.994  1.00  0.74           C  
ATOM   4788  N   TYR A 625      10.887  15.687  12.130  1.00  0.77           N  
ATOM   4789  CA  TYR A 625      10.109  16.822  12.613  1.00  0.77           C  
ATOM   4790  C   TYR A 625       8.936  17.114  11.685  1.00  0.77           C  
ATOM   4791  CB  TYR A 625      10.994  18.065  12.741  1.00  0.75           C  
ATOM   4792  O   TYR A 625       8.936  16.698  10.524  1.00  0.75           O  
ATOM   4793  CG  TYR A 625      11.405  18.657  11.415  1.00  0.71           C  
ATOM   4794  CD1 TYR A 625      12.563  18.231  10.768  1.00  0.66           C  
ATOM   4795  CD2 TYR A 625      10.638  19.644  10.806  1.00  0.67           C  
ATOM   4796  CE1 TYR A 625      12.947  18.775   9.547  1.00  0.61           C  
ATOM   4797  CE2 TYR A 625      11.011  20.195   9.585  1.00  0.62           C  
ATOM   4798  OH  TYR A 625      12.540  20.296   7.755  1.00  0.48           O  
ATOM   4799  CZ  TYR A 625      12.165  19.754   8.964  1.00  0.59           C  
ATOM   4800  N   PHE A 626       7.960  17.862  12.126  1.00  0.77           N  
ATOM   4801  CA  PHE A 626       6.766  18.177  11.349  1.00  0.77           C  
ATOM   4802  C   PHE A 626       6.740  19.653  10.970  1.00  0.77           C  
ATOM   4803  CB  PHE A 626       5.501  17.814  12.134  1.00  0.76           C  
ATOM   4804  O   PHE A 626       6.885  20.523  11.831  1.00  0.74           O  
ATOM   4805  CG  PHE A 626       5.301  16.333  12.311  1.00  0.75           C  
ATOM   4806  CD1 PHE A 626       4.604  15.594  11.362  1.00  0.75           C  
ATOM   4807  CD2 PHE A 626       5.808  15.680  13.426  1.00  0.75           C  
ATOM   4808  CE1 PHE A 626       4.417  14.223  11.523  1.00  0.74           C  
ATOM   4809  CE2 PHE A 626       5.625  14.310  13.594  1.00  0.74           C  
ATOM   4810  CZ  PHE A 626       4.928  13.584  12.642  1.00  0.69           C  
ATOM   4811  N   GLN A 627       6.658  19.896   9.749  1.00  0.77           N  
ATOM   4812  CA  GLN A 627       6.346  21.224   9.231  1.00  0.77           C  
ATOM   4813  C   GLN A 627       4.845  21.389   9.010  1.00  0.77           C  
ATOM   4814  CB  GLN A 627       7.100  21.483   7.926  1.00  0.75           C  
ATOM   4815  O   GLN A 627       4.262  20.725   8.150  1.00  0.76           O  
ATOM   4816  CG  GLN A 627       6.933  22.898   7.390  1.00  0.71           C  
ATOM   4817  CD  GLN A 627       7.784  23.166   6.163  1.00  0.68           C  
ATOM   4818  NE2 GLN A 627       7.453  24.223   5.430  1.00  0.59           N  
ATOM   4819  OE1 GLN A 627       8.733  22.429   5.877  1.00  0.64           O  
ATOM   4820  N   ILE A 628       4.215  22.271   9.828  1.00  0.76           N  
ATOM   4821  CA  ILE A 628       2.778  22.516   9.787  1.00  0.76           C  
ATOM   4822  C   ILE A 628       2.480  23.690   8.857  1.00  0.75           C  
ATOM   4823  CB  ILE A 628       2.211  22.793  11.197  1.00  0.74           C  
ATOM   4824  O   ILE A 628       3.140  24.729   8.929  1.00  0.72           O  
ATOM   4825  CG1 ILE A 628       2.631  21.684  12.169  1.00  0.71           C  
ATOM   4826  CG2 ILE A 628       0.686  22.930  11.149  1.00  0.71           C  
ATOM   4827  CD1 ILE A 628       2.150  20.295  11.769  1.00  0.69           C  
ATOM   4828  N   GLY A 629       1.613  23.516   7.913  1.00  0.72           N  
ATOM   4829  CA  GLY A 629       1.296  24.491   6.882  1.00  0.71           C  
ATOM   4830  C   GLY A 629       0.584  25.718   7.420  1.00  0.71           C  
ATOM   4831  O   GLY A 629       0.064  25.700   8.538  1.00  0.68           O  
ATOM   4832  N   SER A 630       0.462  26.739   6.647  1.00  0.70           N  
ATOM   4833  CA  SER A 630      -0.113  28.032   7.001  1.00  0.70           C  
ATOM   4834  C   SER A 630      -1.630  27.946   7.129  1.00  0.70           C  
ATOM   4835  CB  SER A 630       0.259  29.088   5.959  1.00  0.68           C  
ATOM   4836  O   SER A 630      -2.260  28.829   7.715  1.00  0.68           O  
ATOM   4837  OG  SER A 630       0.105  28.576   4.646  1.00  0.64           O  
ATOM   4838  N   TYR A 631      -2.216  26.900   6.780  1.00  0.74           N  
ATOM   4839  CA  TYR A 631      -3.670  26.810   6.712  1.00  0.74           C  
ATOM   4840  C   TYR A 631      -4.198  25.766   7.689  1.00  0.75           C  
ATOM   4841  CB  TYR A 631      -4.122  26.469   5.289  1.00  0.72           C  
ATOM   4842  O   TYR A 631      -5.402  25.503   7.735  1.00  0.73           O  
ATOM   4843  CG  TYR A 631      -3.748  27.514   4.266  1.00  0.69           C  
ATOM   4844  CD1 TYR A 631      -4.495  28.682   4.129  1.00  0.67           C  
ATOM   4845  CD2 TYR A 631      -2.647  27.336   3.435  1.00  0.67           C  
ATOM   4846  CE1 TYR A 631      -4.155  29.647   3.187  1.00  0.64           C  
ATOM   4847  CE2 TYR A 631      -2.298  28.294   2.489  1.00  0.64           C  
ATOM   4848  OH  TYR A 631      -2.715  30.397   1.439  1.00  0.59           O  
ATOM   4849  CZ  TYR A 631      -3.056  29.445   2.373  1.00  0.61           C  
ATOM   4850  N   THR A 632      -3.352  25.165   8.405  1.00  0.78           N  
ATOM   4851  CA  THR A 632      -3.789  24.264   9.466  1.00  0.78           C  
ATOM   4852  C   THR A 632      -4.499  25.037  10.574  1.00  0.78           C  
ATOM   4853  CB  THR A 632      -2.602  23.483  10.060  1.00  0.77           C  
ATOM   4854  O   THR A 632      -3.973  26.031  11.079  1.00  0.77           O  
ATOM   4855  CG2 THR A 632      -3.072  22.490  11.119  1.00  0.76           C  
ATOM   4856  OG1 THR A 632      -1.936  22.768   9.012  1.00  0.80           O  
ATOM   4857  N   THR A 633      -5.674  24.590  10.928  1.00  0.80           N  
ATOM   4858  CA  THR A 633      -6.455  25.253  11.966  1.00  0.80           C  
ATOM   4859  C   THR A 633      -6.384  24.474  13.277  1.00  0.81           C  
ATOM   4860  CB  THR A 633      -7.926  25.417  11.542  1.00  0.78           C  
ATOM   4861  O   THR A 633      -6.291  25.068  14.353  1.00  0.80           O  
ATOM   4862  CG2 THR A 633      -8.054  26.374  10.361  1.00  0.74           C  
ATOM   4863  OG1 THR A 633      -8.453  24.138  11.165  1.00  0.77           O  
ATOM   4864  N   ASP A 634      -6.402  23.180  13.170  1.00  0.83           N  
ATOM   4865  CA  ASP A 634      -6.417  22.320  14.350  1.00  0.84           C  
ATOM   4866  C   ASP A 634      -5.226  21.364  14.348  1.00  0.84           C  
ATOM   4867  CB  ASP A 634      -7.726  21.530  14.422  1.00  0.82           C  
ATOM   4868  O   ASP A 634      -5.033  20.607  13.395  1.00  0.84           O  
ATOM   4869  CG  ASP A 634      -8.957  22.419  14.402  1.00  0.79           C  
ATOM   4870  OD1 ASP A 634      -9.173  23.183  15.367  1.00  0.79           O  
ATOM   4871  OD2 ASP A 634      -9.719  22.353  13.413  1.00  0.80           O  
ATOM   4872  N   LEU A 635      -4.529  21.417  15.442  1.00  0.83           N  
ATOM   4873  CA  LEU A 635      -3.348  20.578  15.613  1.00  0.84           C  
ATOM   4874  C   LEU A 635      -3.421  19.796  16.921  1.00  0.84           C  
ATOM   4875  CB  LEU A 635      -2.076  21.429  15.584  1.00  0.82           C  
ATOM   4876  O   LEU A 635      -3.582  20.385  17.992  1.00  0.83           O  
ATOM   4877  CG  LEU A 635      -0.761  20.693  15.841  1.00  0.81           C  
ATOM   4878  CD1 LEU A 635      -0.499  19.674  14.736  1.00  0.78           C  
ATOM   4879  CD2 LEU A 635       0.395  21.682  15.948  1.00  0.79           C  
ATOM   4880  N   SER A 636      -3.289  18.492  16.845  1.00  0.87           N  
ATOM   4881  CA  SER A 636      -3.221  17.611  18.006  1.00  0.87           C  
ATOM   4882  C   SER A 636      -2.002  16.697  17.936  1.00  0.88           C  
ATOM   4883  CB  SER A 636      -4.493  16.769  18.116  1.00  0.86           C  
ATOM   4884  O   SER A 636      -1.862  15.911  16.998  1.00  0.87           O  
ATOM   4885  OG  SER A 636      -4.455  15.949  19.271  1.00  0.83           O  
ATOM   4886  N   ILE A 637      -1.114  16.774  18.916  1.00  0.86           N  
ATOM   4887  CA  ILE A 637       0.061  15.922  19.063  1.00  0.85           C  
ATOM   4888  C   ILE A 637       0.048  15.257  20.438  1.00  0.85           C  
ATOM   4889  CB  ILE A 637       1.368  16.723  18.868  1.00  0.84           C  
ATOM   4890  O   ILE A 637       0.348  15.899  21.448  1.00  0.84           O  
ATOM   4891  CG1 ILE A 637       1.356  17.443  17.514  1.00  0.79           C  
ATOM   4892  CG2 ILE A 637       2.588  15.805  18.989  1.00  0.78           C  
ATOM   4893  CD1 ILE A 637       2.594  18.289  17.252  1.00  0.76           C  
ATOM   4894  N   LYS A 638      -0.196  13.958  20.417  1.00  0.89           N  
ATOM   4895  CA  LYS A 638      -0.524  13.346  21.701  1.00  0.89           C  
ATOM   4896  C   LYS A 638       0.119  11.969  21.834  1.00  0.90           C  
ATOM   4897  CB  LYS A 638      -2.040  13.235  21.871  1.00  0.87           C  
ATOM   4898  O   LYS A 638       0.053  11.155  20.910  1.00  0.89           O  
ATOM   4899  CG  LYS A 638      -2.474  12.722  23.236  1.00  0.79           C  
ATOM   4900  CD  LYS A 638      -3.975  12.878  23.441  1.00  0.74           C  
ATOM   4901  CE  LYS A 638      -4.401  12.426  24.832  1.00  0.68           C  
ATOM   4902  NZ  LYS A 638      -5.804  12.835  25.141  1.00  0.61           N  
ATOM   4903  N   GLY A 639       0.658  11.702  23.005  1.00  0.90           N  
ATOM   4904  CA  GLY A 639       1.071  10.355  23.366  1.00  0.91           C  
ATOM   4905  C   GLY A 639       2.264   9.863  22.568  1.00  0.90           C  
ATOM   4906  O   GLY A 639       2.531   8.660  22.518  1.00  0.89           O  
ATOM   4907  N   ASN A 640       2.994  10.711  21.870  1.00  0.88           N  
ATOM   4908  CA  ASN A 640       4.092  10.294  21.005  1.00  0.88           C  
ATOM   4909  C   ASN A 640       5.398  10.158  21.782  1.00  0.86           C  
ATOM   4910  CB  ASN A 640       4.264  11.278  19.845  1.00  0.87           C  
ATOM   4911  O   ASN A 640       5.614  10.862  22.770  1.00  0.85           O  
ATOM   4912  CG  ASN A 640       3.003  11.434  19.020  1.00  0.87           C  
ATOM   4913  ND2 ASN A 640       2.286  12.532  19.234  1.00  0.87           N  
ATOM   4914  OD1 ASN A 640       2.674  10.576  18.197  1.00  0.87           O  
ATOM   4915  N   THR A 641       6.234   9.239  21.342  1.00  0.86           N  
ATOM   4916  CA  THR A 641       7.634   9.159  21.744  1.00  0.86           C  
ATOM   4917  C   THR A 641       8.548   9.630  20.616  1.00  0.85           C  
ATOM   4918  CB  THR A 641       8.016   7.725  22.154  1.00  0.85           C  
ATOM   4919  O   THR A 641       8.599   9.010  19.552  1.00  0.84           O  
ATOM   4920  CG2 THR A 641       9.483   7.643  22.565  1.00  0.81           C  
ATOM   4921  OG1 THR A 641       7.199   7.315  23.257  1.00  0.85           O  
ATOM   4922  N   VAL A 642       9.204  10.751  20.865  1.00  0.82           N  
ATOM   4923  CA  VAL A 642      10.052  11.371  19.852  1.00  0.82           C  
ATOM   4924  C   VAL A 642      11.520  11.226  20.247  1.00  0.81           C  
ATOM   4925  CB  VAL A 642       9.699  12.862  19.651  1.00  0.81           C  
ATOM   4926  O   VAL A 642      11.935  11.703  21.306  1.00  0.79           O  
ATOM   4927  CG1 VAL A 642      10.491  13.452  18.486  1.00  0.79           C  
ATOM   4928  CG2 VAL A 642       8.198  13.028  19.420  1.00  0.78           C  
ATOM   4929  N   ASN A 643      12.274  10.526  19.419  1.00  0.81           N  
ATOM   4930  CA  ASN A 643      13.681  10.247  19.688  1.00  0.80           C  
ATOM   4931  C   ASN A 643      14.588  10.873  18.632  1.00  0.80           C  
ATOM   4932  CB  ASN A 643      13.923   8.739  19.770  1.00  0.79           C  
ATOM   4933  O   ASN A 643      14.556  10.476  17.466  1.00  0.77           O  
ATOM   4934  CG  ASN A 643      13.247   8.103  20.969  1.00  0.76           C  
ATOM   4935  ND2 ASN A 643      12.366   7.144  20.713  1.00  0.74           N  
ATOM   4936  OD1 ASN A 643      13.515   8.472  22.115  1.00  0.74           O  
ATOM   4937  N   TYR A 644      15.456  11.816  19.090  1.00  0.76           N  
ATOM   4938  CA  TYR A 644      16.445  12.431  18.213  1.00  0.76           C
[truncated: 122,018 more chars]
