# Supplementary material for: DepoScope: Accurate phage depolymerase annotation and domain delineation using large language models
Source: PLoS Comput Biol. 2024 Aug 5;20(8):e1011831. doi: 10.1371/journal.pcbi.1011831 (PMC11326577; doi:10.1371/journal.pcbi.1011831)
Supplement: S1 Data — (ZIP) [file pcbi.1011831.s003.zip › FN_FP_deposcope_032024/False_positives/NC_016071.1__YP_004893846.pdb]

PARENT N/A
ATOM      1  N   MET A   1       0.333 -18.764 -19.159  1.00  0.34           N  
ATOM      2  CA  MET A   1      -0.196 -17.780 -18.219  1.00  0.40           C  
ATOM      3  C   MET A   1       0.216 -16.368 -18.620  1.00  0.35           C  
ATOM      4  CB  MET A   1       0.284 -18.081 -16.798  1.00  0.32           C  
ATOM      5  O   MET A   1       1.386 -16.000 -18.500  1.00  0.34           O  
ATOM      6  CG  MET A   1      -0.703 -17.672 -15.717  1.00  0.34           C  
ATOM      7  SD  MET A   1      -0.150 -18.161 -14.037  1.00  0.47           S  
ATOM      8  CE  MET A   1      -1.593 -19.115 -13.490  1.00  0.37           C  
ATOM      9  N   TYR A   2      -0.534 -15.696 -19.465  1.00  0.45           N  
ATOM     10  CA  TYR A   2      -0.257 -14.337 -19.916  1.00  0.50           C  
ATOM     11  C   TYR A   2      -0.551 -13.326 -18.814  1.00  0.43           C  
ATOM     12  CB  TYR A   2      -1.083 -14.005 -21.162  1.00  0.40           C  
ATOM     13  O   TYR A   2      -1.593 -13.399 -18.157  1.00  0.40           O  
ATOM     14  CG  TYR A   2      -0.646 -14.756 -22.397  1.00  0.40           C  
ATOM     15  CD1 TYR A   2       0.437 -14.319 -23.155  1.00  0.39           C  
ATOM     16  CD2 TYR A   2      -1.317 -15.903 -22.808  1.00  0.43           C  
ATOM     17  CE1 TYR A   2       0.842 -15.007 -24.295  1.00  0.40           C  
ATOM     18  CE2 TYR A   2      -0.922 -16.599 -23.945  1.00  0.44           C  
ATOM     19  OH  TYR A   2       0.553 -16.829 -25.808  1.00  0.38           O  
ATOM     20  CZ  TYR A   2       0.157 -16.144 -24.681  1.00  0.38           C  
ATOM     21  N   PRO A   3       0.542 -12.505 -18.303  1.00  0.44           N  
ATOM     22  CA  PRO A   3       0.248 -11.415 -17.369  1.00  0.45           C  
ATOM     23  C   PRO A   3      -0.983 -10.608 -17.774  1.00  0.44           C  
ATOM     24  CB  PRO A   3       1.511 -10.551 -17.427  1.00  0.40           C  
ATOM     25  O   PRO A   3      -1.056 -10.108 -18.899  1.00  0.42           O  
ATOM     26  CG  PRO A   3       2.029 -10.725 -18.818  1.00  0.39           C  
ATOM     27  CD  PRO A   3       1.641 -12.092 -19.304  1.00  0.43           C  
ATOM     28  N   ILE A   4      -2.150 -10.790 -17.124  1.00  0.46           N  
ATOM     29  CA  ILE A   4      -3.179  -9.758 -17.167  1.00  0.49           C  
ATOM     30  C   ILE A   4      -2.525  -8.379 -17.223  1.00  0.46           C  
ATOM     31  CB  ILE A   4      -4.127  -9.853 -15.950  1.00  0.42           C  
ATOM     32  O   ILE A   4      -1.754  -8.014 -16.332  1.00  0.43           O  
ATOM     33  CG1 ILE A   4      -4.797 -11.231 -15.901  1.00  0.38           C  
ATOM     34  CG2 ILE A   4      -5.174  -8.736 -15.993  1.00  0.37           C  
ATOM     35  CD1 ILE A   4      -5.667 -11.453 -14.672  1.00  0.39           C  
ATOM     36  N   PRO A   5      -2.453  -7.616 -18.347  1.00  0.40           N  
ATOM     37  CA  PRO A   5      -2.122  -6.211 -18.102  1.00  0.40           C  
ATOM     38  C   PRO A   5      -2.984  -5.583 -17.009  1.00  0.39           C  
ATOM     39  CB  PRO A   5      -2.386  -5.545 -19.455  1.00  0.37           C  
ATOM     40  O   PRO A   5      -4.207  -5.504 -17.152  1.00  0.38           O  
ATOM     41  CG  PRO A   5      -3.169  -6.555 -20.231  1.00  0.37           C  
ATOM     42  CD  PRO A   5      -3.115  -7.865 -19.499  1.00  0.40           C  
ATOM     43  N   CYS A   6      -2.502  -5.613 -15.737  1.00  0.29           N  
ATOM     44  CA  CYS A   6      -3.040  -4.639 -14.793  1.00  0.38           C  
ATOM     45  C   CYS A   6      -3.226  -3.281 -15.458  1.00  0.29           C  
ATOM     46  CB  CYS A   6      -2.118  -4.502 -13.582  1.00  0.30           C  
ATOM     47  O   CYS A   6      -2.249  -2.617 -15.809  1.00  0.30           O  
ATOM     48  SG  CYS A   6      -2.701  -5.389 -12.120  1.00  0.31           S  
ATOM     49  N   LEU A   7      -4.347  -3.076 -16.163  1.00  0.43           N  
ATOM     50  CA  LEU A   7      -4.723  -1.698 -16.461  1.00  0.45           C  
ATOM     51  C   LEU A   7      -4.456  -0.791 -15.265  1.00  0.43           C  
ATOM     52  CB  LEU A   7      -6.201  -1.620 -16.855  1.00  0.39           C  
ATOM     53  O   LEU A   7      -5.185  -0.835 -14.271  1.00  0.40           O  
ATOM     54  CG  LEU A   7      -6.600  -0.451 -17.758  1.00  0.37           C  
ATOM     55  CD1 LEU A   7      -6.372  -0.811 -19.222  1.00  0.34           C  
ATOM     56  CD2 LEU A   7      -8.055  -0.063 -17.517  1.00  0.38           C  
ATOM     57  N   PHE A   8      -3.192  -0.285 -15.221  1.00  0.39           N  
ATOM     58  CA  PHE A   8      -2.741   0.848 -14.422  1.00  0.41           C  
ATOM     59  C   PHE A   8      -3.703   2.022 -14.555  1.00  0.39           C  
ATOM     60  CB  PHE A   8      -1.330   1.275 -14.840  1.00  0.36           C  
ATOM     61  O   PHE A   8      -3.699   2.723 -15.569  1.00  0.37           O  
ATOM     62  CG  PHE A   8      -0.247   0.349 -14.355  1.00  0.35           C  
ATOM     63  CD1 PHE A   8       0.290   0.492 -13.082  1.00  0.32           C  
ATOM     64  CD2 PHE A   8       0.234  -0.664 -15.174  1.00  0.35           C  
ATOM     65  CE1 PHE A   8       1.293  -0.364 -12.631  1.00  0.34           C  
ATOM     66  CE2 PHE A   8       1.236  -1.522 -14.731  1.00  0.39           C  
ATOM     67  CZ  PHE A   8       1.765  -1.370 -13.459  1.00  0.31           C  
ATOM     68  N   LEU A   9      -4.681   2.035 -13.780  1.00  0.39           N  
ATOM     69  CA  LEU A   9      -5.343   3.330 -13.657  1.00  0.41           C  
ATOM     70  C   LEU A   9      -4.559   4.254 -12.731  1.00  0.40           C  
ATOM     71  CB  LEU A   9      -6.771   3.155 -13.134  1.00  0.36           C  
ATOM     72  O   LEU A   9      -4.475   4.007 -11.526  1.00  0.38           O  
ATOM     73  CG  LEU A   9      -7.896   3.403 -14.139  1.00  0.35           C  
ATOM     74  CD1 LEU A   9      -8.628   2.101 -14.448  1.00  0.32           C  
ATOM     75  CD2 LEU A   9      -8.865   4.454 -13.608  1.00  0.35           C  
ATOM     76  N   THR A  10      -3.634   5.088 -13.210  1.00  0.37           N  
ATOM     77  CA  THR A  10      -3.131   6.309 -12.590  1.00  0.39           C  
ATOM     78  C   THR A  10      -4.246   7.035 -11.842  1.00  0.38           C  
ATOM     79  CB  THR A  10      -2.512   7.254 -13.637  1.00  0.36           C  
ATOM     80  O   THR A  10      -5.075   7.710 -12.456  1.00  0.37           O  
ATOM     81  CG2 THR A  10      -1.142   6.756 -14.084  1.00  0.33           C  
ATOM     82  OG1 THR A  10      -3.377   7.327 -14.777  1.00  0.33           O  
ATOM     83  N   LEU A  11      -4.663   6.692 -10.573  1.00  0.44           N  
ATOM     84  CA  LEU A  11      -5.159   7.698  -9.640  1.00  0.44           C  
ATOM     85  C   LEU A  11      -4.182   8.864  -9.529  1.00  0.45           C  
ATOM     86  CB  LEU A  11      -5.393   7.079  -8.260  1.00  0.41           C  
ATOM     87  O   LEU A  11      -3.217   8.800  -8.765  1.00  0.43           O  
ATOM     88  CG  LEU A  11      -6.554   6.091  -8.147  1.00  0.39           C  
ATOM     89  CD1 LEU A  11      -6.433   5.275  -6.864  1.00  0.37           C  
ATOM     90  CD2 LEU A  11      -7.889   6.826  -8.196  1.00  0.39           C  
ATOM     91  N   SER A  12      -3.791   9.625 -10.589  1.00  0.35           N  
ATOM     92  CA  SER A  12      -3.044  10.878 -10.601  1.00  0.37           C  
ATOM     93  C   SER A  12      -3.911  12.043 -10.135  1.00  0.35           C  
ATOM     94  CB  SER A  12      -2.500  11.165 -12.002  1.00  0.33           C  
ATOM     95  O   SER A  12      -4.802  12.489 -10.860  1.00  0.34           O  
ATOM     96  OG  SER A  12      -3.556  11.250 -12.943  1.00  0.32           O  
ATOM     97  N   GLY A  13      -4.243  12.148  -8.871  1.00  0.42           N  
ATOM     98  CA  GLY A  13      -4.550  13.406  -8.208  1.00  0.42           C  
ATOM     99  C   GLY A  13      -4.760  13.256  -6.713  1.00  0.43           C  
ATOM    100  O   GLY A  13      -5.655  12.530  -6.276  1.00  0.41           O  
ATOM    101  N   GLY A  14      -3.744  13.438  -5.796  1.00  0.43           N  
ATOM    102  CA  GLY A  14      -3.512  13.665  -4.378  1.00  0.43           C  
ATOM    103  C   GLY A  14      -3.738  15.105  -3.959  1.00  0.43           C  
ATOM    104  O   GLY A  14      -3.149  16.024  -4.532  1.00  0.42           O  
ATOM    105  N   GLY A  15      -4.878  15.657  -3.309  1.00  0.45           N  
ATOM    106  CA  GLY A  15      -5.313  16.790  -2.509  1.00  0.46           C  
ATOM    107  C   GLY A  15      -4.773  16.763  -1.092  1.00  0.45           C  
ATOM    108  O   GLY A  15      -4.792  15.721  -0.434  1.00  0.45           O  
ATOM    109  N   THR A  16      -4.256  18.005  -0.652  1.00  0.46           N  
ATOM    110  CA  THR A  16      -4.033  18.340   0.750  1.00  0.46           C  
ATOM    111  C   THR A  16      -5.302  18.907   1.379  1.00  0.47           C  
ATOM    112  CB  THR A  16      -2.882  19.351   0.907  1.00  0.43           C  
ATOM    113  O   THR A  16      -5.596  20.095   1.234  1.00  0.45           O  
ATOM    114  CG2 THR A  16      -1.535  18.702   0.608  1.00  0.39           C  
ATOM    115  OG1 THR A  16      -3.086  20.442   0.001  1.00  0.36           O  
ATOM    116  N   GLU A  17      -6.565  18.183   1.897  1.00  0.53           N  
ATOM    117  CA  GLU A  17      -7.239  18.549   3.139  1.00  0.54           C  
ATOM    118  C   GLU A  17      -6.233  18.898   4.232  1.00  0.54           C  
ATOM    119  CB  GLU A  17      -8.153  17.414   3.609  1.00  0.51           C  
ATOM    120  O   GLU A  17      -5.266  18.164   4.450  1.00  0.52           O  
ATOM    121  CG  GLU A  17      -9.420  17.262   2.780  1.00  0.50           C  
ATOM    122  CD  GLU A  17     -10.569  16.629   3.550  1.00  0.53           C  
ATOM    123  OE1 GLU A  17     -10.326  16.041   4.628  1.00  0.52           O  
ATOM    124  OE2 GLU A  17     -11.721  16.722   3.071  1.00  0.48           O  
ATOM    125  N   PRO A  18      -6.428  20.274   4.822  1.00  0.60           N  
ATOM    126  CA  PRO A  18      -5.714  20.240   6.101  1.00  0.59           C  
ATOM    127  C   PRO A  18      -6.035  18.994   6.923  1.00  0.61           C  
ATOM    128  CB  PRO A  18      -6.205  21.504   6.812  1.00  0.58           C  
ATOM    129  O   PRO A  18      -7.190  18.563   6.973  1.00  0.60           O  
ATOM    130  CG  PRO A  18      -7.497  21.843   6.141  1.00  0.56           C  
ATOM    131  CD  PRO A  18      -7.494  21.237   4.767  1.00  0.56           C  
ATOM    132  N   LEU A  19      -5.182  18.265   7.320  1.00  0.70           N  
ATOM    133  CA  LEU A  19      -5.479  17.211   8.283  1.00  0.70           C  
ATOM    134  C   LEU A  19      -6.410  17.721   9.378  1.00  0.71           C  
ATOM    135  CB  LEU A  19      -4.188  16.672   8.905  1.00  0.68           C  
ATOM    136  O   LEU A  19      -6.124  18.736  10.018  1.00  0.70           O  
ATOM    137  CG  LEU A  19      -3.260  15.892   7.972  1.00  0.67           C  
ATOM    138  CD1 LEU A  19      -1.979  15.504   8.702  1.00  0.65           C  
ATOM    139  CD2 LEU A  19      -3.967  14.656   7.426  1.00  0.65           C  
ATOM    140  N   PRO A  20      -7.716  17.165   9.489  1.00  0.68           N  
ATOM    141  CA  PRO A  20      -8.454  17.620  10.670  1.00  0.69           C  
ATOM    142  C   PRO A  20      -7.592  17.645  11.930  1.00  0.70           C  
ATOM    143  CB  PRO A  20      -9.580  16.592  10.799  1.00  0.66           C  
ATOM    144  O   PRO A  20      -6.812  16.719  12.168  1.00  0.70           O  
ATOM    145  CG  PRO A  20      -9.650  15.930   9.461  1.00  0.65           C  
ATOM    146  CD  PRO A  20      -8.283  15.963   8.841  1.00  0.65           C  
ATOM    147  N   PRO A  21      -7.717  18.777  12.676  1.00  0.66           N  
ATOM    148  CA  PRO A  21      -7.013  18.737  13.960  1.00  0.68           C  
ATOM    149  C   PRO A  21      -7.278  17.450  14.738  1.00  0.70           C  
ATOM    150  CB  PRO A  21      -7.573  19.951  14.707  1.00  0.65           C  
ATOM    151  O   PRO A  21      -8.420  16.988  14.804  1.00  0.70           O  
ATOM    152  CG  PRO A  21      -8.033  20.882  13.632  1.00  0.63           C  
ATOM    153  CD  PRO A  21      -8.506  20.065  12.464  1.00  0.65           C  
ATOM    154  N   GLY A  22      -6.230  17.025  15.221  1.00  0.67           N  
ATOM    155  CA  GLY A  22      -6.417  15.854  16.062  1.00  0.72           C  
ATOM    156  C   GLY A  22      -6.653  14.582  15.270  1.00  0.71           C  
ATOM    157  O   GLY A  22      -7.202  13.611  15.794  1.00  0.69           O  
ATOM    158  N   SER A  23      -6.226  14.561  14.059  1.00  0.83           N  
ATOM    159  CA  SER A  23      -6.649  13.430  13.240  1.00  0.84           C  
ATOM    160  C   SER A  23      -5.490  12.474  12.976  1.00  0.84           C  
ATOM    161  CB  SER A  23      -7.232  13.916  11.913  1.00  0.80           C  
ATOM    162  O   SER A  23      -5.703  11.326  12.583  1.00  0.82           O  
ATOM    163  OG  SER A  23      -6.247  14.587  11.146  1.00  0.77           O  
ATOM    164  N   VAL A  24      -4.250  12.914  13.225  1.00  0.86           N  
ATOM    165  CA  VAL A  24      -3.110  12.070  12.884  1.00  0.88           C  
ATOM    166  C   VAL A  24      -2.980  10.940  13.903  1.00  0.89           C  
ATOM    167  CB  VAL A  24      -1.798  12.885  12.821  1.00  0.87           C  
ATOM    168  O   VAL A  24      -2.843  11.191  15.103  1.00  0.88           O  
ATOM    169  CG1 VAL A  24      -0.623  11.987  12.439  1.00  0.87           C  
ATOM    170  CG2 VAL A  24      -1.936  14.041  11.832  1.00  0.87           C  
ATOM    171  N   LYS A  25      -3.057   9.725  13.478  1.00  0.89           N  
ATOM    172  CA  LYS A  25      -2.864   8.506  14.259  1.00  0.90           C  
ATOM    173  C   LYS A  25      -1.391   8.107  14.299  1.00  0.88           C  
ATOM    174  CB  LYS A  25      -3.701   7.362  13.686  1.00  0.91           C  
ATOM    175  O   LYS A  25      -0.874   7.729  15.352  1.00  0.87           O  
ATOM    176  CG  LYS A  25      -3.572   6.055  14.454  1.00  0.92           C  
ATOM    177  CD  LYS A  25      -4.417   4.953  13.827  1.00  0.90           C  
ATOM    178  CE  LYS A  25      -4.221   3.623  14.542  1.00  0.92           C  
ATOM    179  NZ  LYS A  25      -4.953   2.514  13.859  1.00  0.91           N  
ATOM    180  N   LYS A  26      -0.687   8.148  13.119  1.00  0.89           N  
ATOM    181  CA  LYS A  26       0.684   7.668  12.967  1.00  0.91           C  
ATOM    182  C   LYS A  26       1.360   8.310  11.759  1.00  0.90           C  
ATOM    183  CB  LYS A  26       0.708   6.145  12.834  1.00  0.90           C  
ATOM    184  O   LYS A  26       0.698   8.638  10.772  1.00  0.90           O  
ATOM    185  CG  LYS A  26       2.105   5.543  12.862  1.00  0.90           C  
ATOM    186  CD  LYS A  26       2.058   4.024  12.958  1.00  0.88           C  
ATOM    187  CE  LYS A  26       3.456   3.421  12.998  1.00  0.89           C  
ATOM    188  NZ  LYS A  26       3.414   1.935  13.141  1.00  0.88           N  
ATOM    189  N   VAL A  27       2.697   8.439  11.808  1.00  0.90           N  
ATOM    190  CA  VAL A  27       3.568   8.814  10.699  1.00  0.91           C  
ATOM    191  C   VAL A  27       4.581   7.702  10.438  1.00  0.90           C  
ATOM    192  CB  VAL A  27       4.299  10.147  10.977  1.00  0.89           C  
ATOM    193  O   VAL A  27       5.080   7.076  11.376  1.00  0.88           O  
ATOM    194  CG1 VAL A  27       5.104  10.586   9.755  1.00  0.79           C  
ATOM    195  CG2 VAL A  27       3.299  11.229  11.379  1.00  0.79           C  
ATOM    196  N   ALA A  28       4.871   7.423   9.201  1.00  0.91           N  
ATOM    197  CA  ALA A  28       5.906   6.478   8.790  1.00  0.91           C  
ATOM    198  C   ALA A  28       6.780   7.067   7.687  1.00  0.90           C  
ATOM    199  CB  ALA A  28       5.275   5.168   8.323  1.00  0.90           C  
ATOM    200  O   ALA A  28       6.313   7.873   6.880  1.00  0.89           O  
ATOM    201  N   PHE A  29       7.995   6.708   7.633  1.00  0.89           N  
ATOM    202  CA  PHE A  29       8.944   7.163   6.623  1.00  0.89           C  
ATOM    203  C   PHE A  29       9.573   5.979   5.899  1.00  0.88           C  
ATOM    204  CB  PHE A  29      10.035   8.029   7.260  1.00  0.88           C  
ATOM    205  O   PHE A  29       9.859   4.949   6.514  1.00  0.86           O  
ATOM    206  CG  PHE A  29       9.521   9.312   7.856  1.00  0.87           C  
ATOM    207  CD1 PHE A  29       9.320  10.433   7.061  1.00  0.85           C  
ATOM    208  CD2 PHE A  29       9.238   9.395   9.213  1.00  0.85           C  
ATOM    209  CE1 PHE A  29       8.844  11.622   7.611  1.00  0.85           C  
ATOM    210  CE2 PHE A  29       8.762  10.579   9.770  1.00  0.86           C  
ATOM    211  CZ  PHE A  29       8.567  11.691   8.967  1.00  0.84           C  
ATOM    212  N   THR A  30       9.776   6.198   4.654  1.00  0.89           N  
ATOM    213  CA  THR A  30      10.786   5.374   3.999  1.00  0.88           C  
ATOM    214  C   THR A  30      12.190   5.822   4.394  1.00  0.86           C  
ATOM    215  CB  THR A  30      10.639   5.423   2.467  1.00  0.88           C  
ATOM    216  O   THR A  30      12.394   6.976   4.776  1.00  0.82           O  
ATOM    217  CG2 THR A  30       9.230   5.030   2.036  1.00  0.85           C  
ATOM    218  OG1 THR A  30      10.913   6.753   2.010  1.00  0.88           O  
ATOM    219  N   ARG A  31      13.147   4.950   4.354  1.00  0.82           N  
ATOM    220  CA  ARG A  31      14.557   5.263   4.566  1.00  0.81           C  
ATOM    221  C   ARG A  31      15.339   5.180   3.259  1.00  0.80           C  
ATOM    222  CB  ARG A  31      15.168   4.319   5.603  1.00  0.79           C  
ATOM    223  O   ARG A  31      15.229   4.195   2.526  1.00  0.76           O  
ATOM    224  CG  ARG A  31      14.664   4.551   7.019  1.00  0.76           C  
ATOM    225  CD  ARG A  31      15.459   3.746   8.039  1.00  0.74           C  
ATOM    226  NE  ARG A  31      14.976   3.973   9.398  1.00  0.65           N  
ATOM    227  NH1 ARG A  31      16.834   3.068  10.430  1.00  0.57           N  
ATOM    228  NH2 ARG A  31      15.107   3.896  11.689  1.00  0.54           N  
ATOM    229  CZ  ARG A  31      15.640   3.645  10.503  1.00  0.68           C  
ATOM    230  N   GLY A  32      15.994   6.183   2.868  1.00  0.74           N  
ATOM    231  CA  GLY A  32      16.937   6.083   1.766  1.00  0.74           C  
ATOM    232  C   GLY A  32      18.020   5.047   1.999  1.00  0.73           C  
ATOM    233  O   GLY A  32      18.330   4.712   3.144  1.00  0.70           O  
ATOM    234  N   LEU A  33      18.666   4.482   0.918  1.00  0.71           N  
ATOM    235  CA  LEU A  33      19.909   3.727   1.032  1.00  0.70           C  
ATOM    236  C   LEU A  33      21.104   4.665   1.169  1.00  0.70           C  
ATOM    237  CB  LEU A  33      20.097   2.818  -0.185  1.00  0.67           C  
ATOM    238  O   LEU A  33      21.088   5.779   0.641  1.00  0.66           O  
ATOM    239  CG  LEU A  33      19.162   1.611  -0.281  1.00  0.63           C  
ATOM    240  CD1 LEU A  33      19.403   0.856  -1.584  1.00  0.59           C  
ATOM    241  CD2 LEU A  33      19.354   0.690   0.920  1.00  0.60           C  
ATOM    242  N   VAL A  34      22.142   4.171   1.741  1.00  0.61           N  
ATOM    243  CA  VAL A  34      23.465   4.777   1.856  1.00  0.61           C  
ATOM    244  C   VAL A  34      23.995   5.130   0.469  1.00  0.61           C  
ATOM    245  CB  VAL A  34      24.456   3.841   2.583  1.00  0.57           C  
ATOM    246  O   VAL A  34      24.238   4.244  -0.354  1.00  0.58           O  
ATOM    247  CG1 VAL A  34      25.801   4.535   2.791  1.00  0.50           C  
ATOM    248  CG2 VAL A  34      23.875   3.384   3.920  1.00  0.51           C  
ATOM    249  N   GLY A  35      24.221   6.440   0.184  1.00  0.66           N  
ATOM    250  CA  GLY A  35      24.954   6.908  -0.981  1.00  0.65           C  
ATOM    251  C   GLY A  35      24.066   7.565  -2.020  1.00  0.66           C  
ATOM    252  O   GLY A  35      24.536   7.949  -3.093  1.00  0.63           O  
ATOM    253  N   GLY A  36      22.769   7.738  -1.864  1.00  0.60           N  
ATOM    254  CA  GLY A  36      21.833   8.279  -2.837  1.00  0.58           C  
ATOM    255  C   GLY A  36      20.927   9.351  -2.262  1.00  0.59           C  
ATOM    256  O   GLY A  36      20.700   9.396  -1.051  1.00  0.55           O  
ATOM    257  N   ALA A  37      20.749  10.467  -3.058  1.00  0.55           N  
ATOM    258  CA  ALA A  37      19.909  11.658  -2.968  1.00  0.54           C  
ATOM    259  C   ALA A  37      18.760  11.446  -1.986  1.00  0.55           C  
ATOM    260  CB  ALA A  37      19.366  12.031  -4.345  1.00  0.49           C  
ATOM    261  O   ALA A  37      17.991  10.491  -2.118  1.00  0.52           O  
ATOM    262  N   THR A  38      18.922  12.058  -0.771  1.00  0.59           N  
ATOM    263  CA  THR A  38      18.188  12.678   0.326  1.00  0.59           C  
ATOM    264  C   THR A  38      16.694  12.391   0.207  1.00  0.60           C  
ATOM    265  CB  THR A  38      18.419  14.200   0.364  1.00  0.53           C  
ATOM    266  O   THR A  38      15.873  13.080   0.818  1.00  0.56           O  
ATOM    267  CG2 THR A  38      19.860  14.528   0.744  1.00  0.44           C  
ATOM    268  OG1 THR A  38      18.140  14.752  -0.928  1.00  0.44           O  
ATOM    269  N   LYS A  39      16.443  11.460  -0.654  1.00  0.72           N  
ATOM    270  CA  LYS A  39      15.043  11.545  -1.060  1.00  0.72           C  
ATOM    271  C   LYS A  39      14.202  10.485  -0.355  1.00  0.73           C  
ATOM    272  CB  LYS A  39      14.913  11.395  -2.576  1.00  0.68           C  
ATOM    273  O   LYS A  39      14.544   9.301  -0.372  1.00  0.68           O  
ATOM    274  CG  LYS A  39      15.600  12.498  -3.368  1.00  0.64           C  
ATOM    275  CD  LYS A  39      15.387  12.325  -4.867  1.00  0.62           C  
ATOM    276  CE  LYS A  39      16.080  13.425  -5.661  1.00  0.55           C  
ATOM    277  NZ  LYS A  39      15.783  13.324  -7.121  1.00  0.47           N  
ATOM    278  N   ARG A  40      13.088  10.891   0.328  1.00  0.84           N  
ATOM    279  CA  ARG A  40      12.245  10.132   1.245  1.00  0.84           C  
ATOM    280  C   ARG A  40      10.767  10.370   0.953  1.00  0.85           C  
ATOM    281  CB  ARG A  40      12.559  10.502   2.696  1.00  0.82           C  
ATOM    282  O   ARG A  40      10.396  11.413   0.411  1.00  0.84           O  
ATOM    283  CG  ARG A  40      13.989  10.200   3.112  1.00  0.77           C  
ATOM    284  CD  ARG A  40      14.244  10.575   4.566  1.00  0.75           C  
ATOM    285  NE  ARG A  40      15.634  10.340   4.947  1.00  0.66           N  
ATOM    286  NH1 ARG A  40      15.287  10.675   7.207  1.00  0.54           N  
ATOM    287  NH2 ARG A  40      17.381  10.162   6.428  1.00  0.51           N  
ATOM    288  CZ  ARG A  40      16.098  10.393   6.193  1.00  0.69           C  
ATOM    289  N   SER A  41      10.101   9.355   1.299  1.00  0.88           N  
ATOM    290  CA  SER A  41       8.648   9.485   1.315  1.00  0.89           C  
ATOM    291  C   SER A  41       8.098   9.373   2.733  1.00  0.90           C  
ATOM    292  CB  SER A  41       8.005   8.422   0.424  1.00  0.88           C  
ATOM    293  O   SER A  41       8.690   8.705   3.583  1.00  0.89           O  
ATOM    294  OG  SER A  41       8.598   8.418  -0.863  1.00  0.82           O  
ATOM    295  N   MET A  42       7.145  10.065   2.994  1.00  0.90           N  
ATOM    296  CA  MET A  42       6.384  10.073   4.240  1.00  0.91           C  
ATOM    297  C   MET A  42       4.969   9.550   4.017  1.00  0.91           C  
ATOM    298  CB  MET A  42       6.333  11.483   4.831  1.00  0.89           C  
ATOM    299  O   MET A  42       4.323   9.898   3.028  1.00  0.91           O  
ATOM    300  CG  MET A  42       5.662  11.553   6.193  1.00  0.86           C  
ATOM    301  SD  MET A  42       5.706  13.241   6.912  1.00  0.87           S  
ATOM    302  CE  MET A  42       4.923  12.925   8.518  1.00  0.82           C  
ATOM    303  N   ALA A  43       4.565   8.735   4.952  1.00  0.92           N  
ATOM    304  CA  ALA A  43       3.170   8.317   5.063  1.00  0.92           C  
ATOM    305  C   ALA A  43       2.537   8.849   6.345  1.00  0.92           C  
ATOM    306  CB  ALA A  43       3.066   6.794   5.014  1.00  0.92           C  
ATOM    307  O   ALA A  43       3.109   8.713   7.429  1.00  0.92           O  
ATOM    308  N   ILE A  44       1.372   9.427   6.279  1.00  0.90           N  
ATOM    309  CA  ILE A  44       0.559   9.880   7.403  1.00  0.91           C  
ATOM    310  C   ILE A  44      -0.748   9.091   7.445  1.00  0.91           C  
ATOM    311  CB  ILE A  44       0.268  11.395   7.316  1.00  0.90           C  
ATOM    312  O   ILE A  44      -1.569   9.188   6.530  1.00  0.91           O  
ATOM    313  CG1 ILE A  44       1.576  12.193   7.359  1.00  0.86           C  
ATOM    314  CG2 ILE A  44      -0.676  11.829   8.441  1.00  0.86           C  
ATOM    315  CD1 ILE A  44       1.385  13.701   7.259  1.00  0.82           C  
ATOM    316  N   LEU A  45      -0.930   8.370   8.470  1.00  0.91           N  
ATOM    317  CA  LEU A  45      -2.168   7.658   8.771  1.00  0.92           C  
ATOM    318  C   LEU A  45      -3.059   8.483   9.693  1.00  0.91           C  
ATOM    319  CB  LEU A  45      -1.863   6.303   9.414  1.00  0.92           C  
ATOM    320  O   LEU A  45      -2.657   8.829  10.806  1.00  0.89           O  
ATOM    321  CG  LEU A  45      -3.072   5.459   9.821  1.00  0.93           C  
ATOM    322  CD1 LEU A  45      -3.951   5.172   8.608  1.00  0.92           C  
ATOM    323  CD2 LEU A  45      -2.620   4.159  10.479  1.00  0.92           C  
ATOM    324  N   LEU A  46      -4.291   8.696   9.271  1.00  0.87           N  
ATOM    325  CA  LEU A  46      -5.296   9.417  10.045  1.00  0.87           C  
ATOM    326  C   LEU A  46      -6.107   8.457  10.910  1.00  0.87           C  
ATOM    327  CB  LEU A  46      -6.229  10.197   9.115  1.00  0.86           C  
ATOM    328  O   LEU A  46      -6.152   7.256  10.637  1.00  0.87           O  
ATOM    329  CG  LEU A  46      -5.563  11.202   8.174  1.00  0.84           C  
ATOM    330  CD1 LEU A  46      -6.617  12.059   7.482  1.00  0.81           C  
ATOM    331  CD2 LEU A  46      -4.573  12.076   8.937  1.00  0.82           C  
ATOM    332  N   ILE A  47      -6.845   8.915  11.943  1.00  0.87           N  
ATOM    333  CA  ILE A  47      -7.643   8.163  12.905  1.00  0.88           C  
ATOM    334  C   ILE A  47      -8.808   7.482  12.190  1.00  0.86           C  
ATOM    335  CB  ILE A  47      -8.168   9.073  14.038  1.00  0.85           C  
ATOM    336  O   ILE A  47      -9.234   6.393  12.582  1.00  0.83           O  
ATOM    337  CG1 ILE A  47      -7.023   9.478  14.972  1.00  0.78           C  
ATOM    338  CG2 ILE A  47      -9.289   8.377  14.815  1.00  0.77           C  
ATOM    339  CD1 ILE A  47      -7.387  10.580  15.958  1.00  0.76           C  
ATOM    340  N   ASP A  48      -9.268   8.032  11.080  1.00  0.82           N  
ATOM    341  CA  ASP A  48     -10.407   7.514  10.328  1.00  0.83           C  
ATOM    342  C   ASP A  48      -9.964   6.454   9.322  1.00  0.83           C  
ATOM    343  CB  ASP A  48     -11.137   8.650   9.609  1.00  0.81           C  
ATOM    344  O   ASP A  48     -10.779   5.943   8.551  1.00  0.82           O  
ATOM    345  CG  ASP A  48     -10.262   9.372   8.600  1.00  0.81           C  
ATOM    346  OD1 ASP A  48      -9.169   8.865   8.266  1.00  0.83           O  
ATOM    347  OD2 ASP A  48     -10.667  10.461   8.137  1.00  0.83           O  
ATOM    348  N   GLY A  49      -8.685   6.131   9.240  1.00  0.86           N  
ATOM    349  CA  GLY A  49      -8.118   5.057   8.439  1.00  0.87           C  
ATOM    350  C   GLY A  49      -7.699   5.505   7.052  1.00  0.86           C  
ATOM    351  O   GLY A  49      -7.317   4.682   6.217  1.00  0.85           O  
ATOM    352  N   ARG A  50      -7.691   6.760   6.669  1.00  0.84           N  
ATOM    353  CA  ARG A  50      -7.100   7.289   5.445  1.00  0.84           C  
ATOM    354  C   ARG A  50      -5.584   7.396   5.571  1.00  0.84           C  
ATOM    355  CB  ARG A  50      -7.695   8.658   5.107  1.00  0.83           C  
ATOM    356  O   ARG A  50      -5.072   7.876   6.585  1.00  0.84           O  
ATOM    357  CG  ARG A  50      -9.154   8.607   4.683  1.00  0.83           C  
ATOM    358  CD  ARG A  50      -9.686   9.988   4.325  1.00  0.84           C  
ATOM    359  NE  ARG A  50      -9.753  10.859   5.495  1.00  0.81           N  
ATOM    360  NH1 ARG A  50      -9.985  12.813   4.284  1.00  0.82           N  
ATOM    361  NH2 ARG A  50      -9.944  12.877   6.575  1.00  0.81           N  
ATOM    362  CZ  ARG A  50      -9.894  12.181   5.449  1.00  0.79           C  
ATOM    363  N   LEU A  51      -4.922   6.938   4.626  1.00  0.89           N  
ATOM    364  CA  LEU A  51      -3.470   7.010   4.504  1.00  0.89           C  
ATOM    365  C   LEU A  51      -3.065   7.962   3.385  1.00  0.88           C  
ATOM    366  CB  LEU A  51      -2.885   5.619   4.244  1.00  0.89           C  
ATOM    367  O   LEU A  51      -3.368   7.717   2.215  1.00  0.87           O  
ATOM    368  CG  LEU A  51      -1.359   5.524   4.197  1.00  0.91           C  
ATOM    369  CD1 LEU A  51      -0.774   5.683   5.596  1.00  0.91           C  
ATOM    370  CD2 LEU A  51      -0.925   4.200   3.577  1.00  0.90           C  
ATOM    371  N   TYR A  52      -2.254   8.942   3.754  1.00  0.87           N  
ATOM    372  CA  TYR A  52      -1.646   9.879   2.815  1.00  0.87           C  
ATOM    373  C   TYR A  52      -0.151   9.619   2.676  1.00  0.87           C  
ATOM    374  CB  TYR A  52      -1.885  11.323   3.267  1.00  0.86           C  
ATOM    375  O   TYR A  52       0.522   9.289   3.655  1.00  0.86           O  
ATOM    376  CG  TYR A  52      -3.332  11.747   3.203  1.00  0.84           C  
ATOM    377  CD1 TYR A  52      -3.828  12.436   2.098  1.00  0.83           C  
ATOM    378  CD2 TYR A  52      -4.206  11.462   4.246  1.00  0.83           C  
ATOM    379  CE1 TYR A  52      -5.160  12.831   2.035  1.00  0.82           C  
ATOM    380  CE2 TYR A  52      -5.540  11.853   4.195  1.00  0.83           C  
ATOM    381  OH  TYR A  52      -7.327  12.924   3.030  1.00  0.79           O  
ATOM    382  CZ  TYR A  52      -6.007  12.535   3.086  1.00  0.80           C  
ATOM    383  N   THR A  53       0.371   9.845   1.483  1.00  0.89           N  
ATOM    384  CA  THR A  53       1.805   9.733   1.240  1.00  0.89           C  
ATOM    385  C   THR A  53       2.323  10.954   0.485  1.00  0.88           C  
ATOM    386  CB  THR A  53       2.141   8.456   0.448  1.00  0.88           C  
ATOM    387  O   THR A  53       1.587  11.570  -0.289  1.00  0.86           O  
ATOM    388  CG2 THR A  53       1.780   7.205   1.242  1.00  0.88           C  
ATOM    389  OG1 THR A  53       1.404   8.457  -0.782  1.00  0.89           O  
ATOM    390  N   GLN A  54       3.542  11.362   0.775  1.00  0.87           N  
ATOM    391  CA  GLN A  54       4.263  12.438   0.103  1.00  0.87           C  
ATOM    392  C   GLN A  54       5.761  12.153   0.058  1.00  0.87           C  
ATOM    393  CB  GLN A  54       4.004  13.775   0.798  1.00  0.86           C  
ATOM    394  O   GLN A  54       6.296  11.472   0.936  1.00  0.85           O  
ATOM    395  CG  GLN A  54       4.577  14.976   0.057  1.00  0.83           C  
ATOM    396  CD  GLN A  54       4.451  16.267   0.843  1.00  0.82           C  
ATOM    397  NE2 GLN A  54       4.030  17.332   0.171  1.00  0.80           N  
ATOM    398  OE1 GLN A  54       4.728  16.306   2.046  1.00  0.81           O  
ATOM    399  N   GLY A  55       6.390  12.749  -0.944  1.00  0.86           N  
ATOM    400  CA  GLY A  55       7.844  12.750  -0.978  1.00  0.85           C  
ATOM    401  C   GLY A  55       8.411  12.185  -2.266  1.00  0.85           C  
ATOM    402  O   GLY A  55       7.825  12.358  -3.337  1.00  0.83           O  
ATOM    403  N   ASP A  56       9.470  11.612  -2.155  1.00  0.84           N  
ATOM    404  CA  ASP A  56      10.096  10.923  -3.279  1.00  0.83           C  
ATOM    405  C   ASP A  56       9.357   9.629  -3.611  1.00  0.83           C  
ATOM    406  CB  ASP A  56      11.566  10.625  -2.974  1.00  0.82           C  
ATOM    407  O   ASP A  56       8.917   8.910  -2.711  1.00  0.81           O  
ATOM    408  CG  ASP A  56      12.358  10.226  -4.206  1.00  0.77           C  
ATOM    409  OD1 ASP A  56      12.193  10.862  -5.270  1.00  0.74           O  
ATOM    410  OD2 ASP A  56      13.153   9.266  -4.114  1.00  0.76           O  
ATOM    411  N   ASN A  57       9.251   9.294  -4.916  1.00  0.85           N  
ATOM    412  CA  ASN A  57       8.523   8.135  -5.423  1.00  0.86           C  
ATOM    413  C   ASN A  57       9.348   7.358  -6.445  1.00  0.86           C  
ATOM    414  CB  ASN A  57       7.188   8.565  -6.035  1.00  0.85           C  
ATOM    415  O   ASN A  57       8.793   6.698  -7.325  1.00  0.84           O  
ATOM    416  CG  ASN A  57       6.200   7.421  -6.144  1.00  0.86           C  
ATOM    417  ND2 ASN A  57       5.405   7.423  -7.207  1.00  0.87           N  
ATOM    418  OD1 ASN A  57       6.151   6.543  -5.278  1.00  0.86           O  
ATOM    419  N   ALA A  58      10.701   7.492  -6.326  1.00  0.86           N  
ATOM    420  CA  ALA A  58      11.641   6.889  -7.267  1.00  0.86           C  
ATOM    421  C   ALA A  58      11.525   5.367  -7.258  1.00  0.86           C  
ATOM    422  CB  ALA A  58      13.070   7.312  -6.936  1.00  0.85           C  
ATOM    423  O   ALA A  58      11.886   4.705  -8.234  1.00  0.85           O  
ATOM    424  N   TRP A  59      10.896   4.850  -6.208  1.00  0.87           N  
ATOM    425  CA  TRP A  59      10.697   3.412  -6.061  1.00  0.89           C  
ATOM    426  C   TRP A  59       9.215   3.078  -5.932  1.00  0.89           C  
ATOM    427  CB  TRP A  59      11.460   2.885  -4.842  1.00  0.87           C  
ATOM    428  O   TRP A  59       8.855   1.982  -5.496  1.00  0.88           O  
ATOM    429  CG  TRP A  59      12.934   3.160  -4.881  1.00  0.78           C  
ATOM    430  CD1 TRP A  59      13.602   4.165  -4.239  1.00  0.69           C  
ATOM    431  CD2 TRP A  59      13.921   2.420  -5.606  1.00  0.71           C  
ATOM    432  CE2 TRP A  59      15.169   3.032  -5.356  1.00  0.74           C  
ATOM    433  CE3 TRP A  59      13.872   1.296  -6.442  1.00  0.77           C  
ATOM    434  NE1 TRP A  59      14.947   4.094  -4.521  1.00  0.80           N  
ATOM    435  CH2 TRP A  59      16.283   1.457  -6.728  1.00  0.73           C  
ATOM    436  CZ2 TRP A  59      16.359   2.558  -5.914  1.00  0.78           C  
ATOM    437  CZ3 TRP A  59      15.057   0.825  -6.996  1.00  0.72           C  
ATOM    438  N   SER A  60       8.371   4.063  -6.241  1.00  0.88           N  
ATOM    439  CA  SER A  60       6.916   3.961  -6.249  1.00  0.89           C  
ATOM    440  C   SER A  60       6.364   3.811  -4.836  1.00  0.89           C  
ATOM    441  CB  SER A  60       6.465   2.780  -7.110  1.00  0.87           C  
ATOM    442  O   SER A  60       5.308   3.207  -4.637  1.00  0.88           O  
ATOM    443  OG  SER A  60       6.841   2.971  -8.463  1.00  0.82           O  
ATOM    444  N   GLU A  61       6.995   4.292  -3.743  1.00  0.89           N  
ATOM    445  CA  GLU A  61       6.684   4.163  -2.322  1.00  0.90           C  
ATOM    446  C   GLU A  61       5.382   4.878  -1.975  1.00  0.90           C  
ATOM    447  CB  GLU A  61       7.830   4.712  -1.469  1.00  0.88           C  
ATOM    448  O   GLU A  61       4.680   4.482  -1.042  1.00  0.89           O  
ATOM    449  CG  GLU A  61       9.188   4.113  -1.803  1.00  0.80           C  
ATOM    450  CD  GLU A  61       9.963   4.918  -2.834  1.00  0.76           C  
ATOM    451  OE1 GLU A  61       9.338   5.468  -3.769  1.00  0.75           O  
ATOM    452  OE2 GLU A  61      11.205   5.000  -2.706  1.00  0.72           O  
ATOM    453  N   CYS A  62       4.999   5.854  -2.742  1.00  0.88           N  
ATOM    454  CA  CYS A  62       3.824   6.664  -2.443  1.00  0.89           C  
ATOM    455  C   CYS A  62       2.554   5.996  -2.957  1.00  0.88           C  
ATOM    456  CB  CYS A  62       3.962   8.057  -3.057  1.00  0.87           C  
ATOM    457  O   CYS A  62       1.466   6.566  -2.865  1.00  0.86           O  
ATOM    458  SG  CYS A  62       5.251   9.065  -2.292  1.00  0.85           S  
ATOM    459  N   ALA A  63       2.634   4.805  -3.648  1.00  0.87           N  
ATOM    460  CA  ALA A  63       1.557   3.944  -4.127  1.00  0.87           C  
ATOM    461  C   ALA A  63       0.612   4.708  -5.050  1.00  0.85           C  
ATOM    462  CB  ALA A  63       0.784   3.354  -2.949  1.00  0.85           C  
ATOM    463  O   ALA A  63      -0.606   4.525  -4.992  1.00  0.80           O  
ATOM    464  N   ASN A  64       1.073   5.506  -5.960  1.00  0.81           N  
ATOM    465  CA  ASN A  64       0.299   6.403  -6.811  1.00  0.80           C  
ATOM    466  C   ASN A  64       0.177   5.861  -8.232  1.00  0.80           C  
ATOM    467  CB  ASN A  64       0.924   7.799  -6.827  1.00  0.78           C  
ATOM    468  O   ASN A  64      -0.146   6.606  -9.159  1.00  0.75           O  
ATOM    469  CG  ASN A  64       2.287   7.822  -7.492  1.00  0.74           C  
ATOM    470  ND2 ASN A  64       2.876   9.007  -7.598  1.00  0.69           N  
ATOM    471  OD1 ASN A  64       2.805   6.782  -7.909  1.00  0.69           O  
ATOM    472  N   GLY A  65       0.547   4.675  -8.501  1.00  0.78           N  
ATOM    473  CA  GLY A  65       0.470   4.016  -9.794  1.00  0.78           C  
ATOM    474  C   GLY A  65       1.637   4.349 -10.705  1.00  0.77           C  
ATOM    475  O   GLY A  65       1.722   3.842 -11.825  1.00  0.75           O  
ATOM    476  N   ASN A  66       2.555   5.214 -10.307  1.00  0.76           N  
ATOM    477  CA  ASN A  66       3.700   5.567 -11.139  1.00  0.77           C  
ATOM    478  C   ASN A  66       4.958   5.781 -10.301  1.00  0.76           C  
ATOM    479  CB  ASN A  66       3.397   6.817 -11.968  1.00  0.73           C  
ATOM    480  O   ASN A  66       4.934   5.603  -9.082  1.00  0.74           O  
ATOM    481  CG  ASN A  66       3.193   8.051 -11.112  1.00  0.68           C  
ATOM    482  ND2 ASN A  66       2.031   8.679 -11.244  1.00  0.65           N  
ATOM    483  OD1 ASN A  66       4.074   8.437 -10.339  1.00  0.66           O  
ATOM    484  N   ILE A  67       6.135   6.200 -10.901  1.00  0.74           N  
ATOM    485  CA  ILE A  67       7.414   6.452 -10.247  1.00  0.74           C  
ATOM    486  C   ILE A  67       7.670   7.955 -10.176  1.00  0.72           C  
ATOM    487  CB  ILE A  67       8.574   5.745 -10.984  1.00  0.69           C  
ATOM    488  O   ILE A  67       8.779   8.388  -9.855  1.00  0.68           O  
ATOM    489  CG1 ILE A  67       8.652   6.222 -12.439  1.00  0.64           C  
ATOM    490  CG2 ILE A  67       8.411   4.224 -10.914  1.00  0.62           C  
ATOM    491  CD1 ILE A  67       9.881   5.724 -13.188  1.00  0.62           C  
ATOM    492  N   SER A  68       6.758   8.759 -10.549  1.00  0.77           N  
ATOM    493  CA  SER A  68       6.959  10.203 -10.482  1.00  0.77           C  
ATOM    494  C   SER A  68       6.873  10.707  -9.045  1.00  0.77           C  
ATOM    495  CB  SER A  68       5.928  10.928 -11.348  1.00  0.74           C  
ATOM    496  O   SER A  68       5.943  10.360  -8.314  1.00  0.74           O  
ATOM    497  OG  SER A  68       6.154  10.668 -12.722  1.00  0.68           O  
ATOM    498  N   PRO A  69       7.845  11.566  -8.623  1.00  0.73           N  
ATOM    499  CA  PRO A  69       7.804  12.100  -7.259  1.00  0.71           C  
ATOM    500  C   PRO A  69       6.602  13.010  -7.018  1.00  0.72           C  
ATOM    501  CB  PRO A  69       9.114  12.884  -7.148  1.00  0.69           C  
ATOM    502  O   PRO A  69       6.270  13.839  -7.869  1.00  0.68           O  
ATOM    503  CG  PRO A  69       9.435  13.291  -8.550  1.00  0.67           C  
ATOM    504  CD  PRO A  69       8.889  12.251  -9.486  1.00  0.67           C  
ATOM    505  N   PHE A  70       6.053  12.950  -5.719  1.00  0.70           N  
ATOM    506  CA  PHE A  70       5.100  13.889  -5.139  1.00  0.70           C  
ATOM    507  C   PHE A  70       5.776  14.770  -4.095  1.00  0.71           C  
ATOM    508  CB  PHE A  70       3.920  13.141  -4.511  1.00  0.64           C  
ATOM    509  O   PHE A  70       5.643  14.529  -2.893  1.00  0.66           O  
ATOM    510  CG  PHE A  70       2.943  12.594  -5.517  1.00  0.60           C  
ATOM    511  CD1 PHE A  70       2.011  13.426  -6.125  1.00  0.56           C  
ATOM    512  CD2 PHE A  70       2.958  11.247  -5.854  1.00  0.58           C  
ATOM    513  CE1 PHE A  70       1.106  12.922  -7.056  1.00  0.54           C  
ATOM    514  CE2 PHE A  70       2.056  10.736  -6.784  1.00  0.56           C  
ATOM    515  CZ  PHE A  70       1.131  11.575  -7.383  1.00  0.54           C  
ATOM    516  N   LYS A  71       6.492  15.733  -4.508  1.00  0.71           N  
ATOM    517  CA  LYS A  71       7.230  16.552  -3.550  1.00  0.70           C  
ATOM    518  C   LYS A  71       6.327  17.606  -2.916  1.00  0.71           C  
ATOM    519  CB  LYS A  71       8.425  17.225  -4.228  1.00  0.66           C  
ATOM    520  O   LYS A  71       6.515  17.975  -1.755  1.00  0.68           O  
ATOM    521  CG  LYS A  71       9.543  16.266  -4.608  1.00  0.62           C  
ATOM    522  CD  LYS A  71      10.733  17.003  -5.207  1.00  0.61           C  
ATOM    523  CE  LYS A  71      11.853  16.044  -5.588  1.00  0.48           C  
ATOM    524  NZ  LYS A  71      13.014  16.761  -6.194  1.00  0.42           N  
ATOM    525  N   ASP A  72       5.324  17.939  -3.683  1.00  0.71           N  
ATOM    526  CA  ASP A  72       4.718  19.214  -3.311  1.00  0.70           C  
ATOM    527  C   ASP A  72       3.278  19.022  -2.842  1.00  0.71           C  
ATOM    528  CB  ASP A  72       4.762  20.192  -4.487  1.00  0.68           C  
ATOM    529  O   ASP A  72       2.609  19.986  -2.463  1.00  0.69           O  
ATOM    530  CG  ASP A  72       6.162  20.391  -5.041  1.00  0.64           C  
ATOM    531  OD1 ASP A  72       7.122  20.498  -4.248  1.00  0.63           O  
ATOM    532  OD2 ASP A  72       6.306  20.445  -6.282  1.00  0.65           O  
ATOM    533  N   HIS A  73       2.805  17.842  -2.867  1.00  0.74           N  
ATOM    534  CA  HIS A  73       1.442  17.621  -2.399  1.00  0.74           C  
ATOM    535  C   HIS A  73       1.289  16.234  -1.782  1.00  0.75           C  
ATOM    536  CB  HIS A  73       0.446  17.798  -3.546  1.00  0.72           C  
ATOM    537  O   HIS A  73       2.046  15.318  -2.111  1.00  0.74           O  
ATOM    538  CG  HIS A  73       0.752  16.954  -4.742  1.00  0.67           C  
ATOM    539  CD2 HIS A  73       0.205  15.794  -5.176  1.00  0.62           C  
ATOM    540  ND1 HIS A  73       1.736  17.280  -5.651  1.00  0.58           N  
ATOM    541  CE1 HIS A  73       1.779  16.355  -6.595  1.00  0.55           C  
ATOM    542  NE2 HIS A  73       0.860  15.442  -6.330  1.00  0.53           N  
ATOM    543  N   TRP A  74       0.319  15.936  -0.937  1.00  0.81           N  
ATOM    544  CA  TRP A  74      -0.073  14.679  -0.308  1.00  0.82           C  
ATOM    545  C   TRP A  74      -0.980  13.869  -1.228  1.00  0.81           C  
ATOM    546  CB  TRP A  74      -0.780  14.942   1.024  1.00  0.80           C  
ATOM    547  O   TRP A  74      -1.913  14.411  -1.825  1.00  0.78           O  
ATOM    548  CG  TRP A  74       0.121  15.476   2.097  1.00  0.77           C  
ATOM    549  CD1 TRP A  74       0.288  16.785   2.457  1.00  0.73           C  
ATOM    550  CD2 TRP A  74       0.983  14.714   2.947  1.00  0.76           C  
ATOM    551  CE2 TRP A  74       1.643  15.626   3.799  1.00  0.78           C  
ATOM    552  CE3 TRP A  74       1.260  13.346   3.071  1.00  0.79           C  
ATOM    553  NE1 TRP A  74       1.202  16.881   3.480  1.00  0.78           N  
ATOM    554  CH2 TRP A  74       2.819  13.869   4.864  1.00  0.77           C  
ATOM    555  CZ2 TRP A  74       2.565  15.213   4.764  1.00  0.77           C  
ATOM    556  CZ3 TRP A  74       2.178  12.937   4.031  1.00  0.77           C  
ATOM    557  N   HIS A  75      -0.794  12.590  -1.345  1.00  0.81           N  
ATOM    558  CA  HIS A  75      -1.571  11.591  -2.070  1.00  0.82           C  
ATOM    559  C   HIS A  75      -2.343  10.691  -1.111  1.00  0.83           C  
ATOM    560  CB  HIS A  75      -0.659  10.748  -2.963  1.00  0.81           C  
ATOM    561  O   HIS A  75      -1.754  10.082  -0.214  1.00  0.82           O  
ATOM    562  CG  HIS A  75      -1.378   9.663  -3.701  1.00  0.77           C  
ATOM    563  CD2 HIS A  75      -1.308   8.316  -3.590  1.00  0.75           C  
ATOM    564  ND1 HIS A  75      -2.298   9.922  -4.693  1.00  0.75           N  
ATOM    565  CE1 HIS A  75      -2.765   8.777  -5.162  1.00  0.73           C  
ATOM    566  NE2 HIS A  75      -2.180   7.787  -4.510  1.00  0.70           N  
ATOM    567  N   LEU A  76      -3.711  10.726  -1.267  1.00  0.80           N  
ATOM    568  CA  LEU A  76      -4.497   9.696  -0.596  1.00  0.81           C  
ATOM    569  C   LEU A  76      -4.193   8.318  -1.175  1.00  0.81           C  
ATOM    570  CB  LEU A  76      -5.993   9.997  -0.722  1.00  0.79           C  
ATOM    571  O   LEU A  76      -4.787   7.917  -2.178  1.00  0.80           O  
ATOM    572  CG  LEU A  76      -6.943   8.993  -0.067  1.00  0.79           C  
ATOM    573  CD1 LEU A  76      -6.724   8.963   1.442  1.00  0.78           C  
ATOM    574  CD2 LEU A  76      -8.392   9.336  -0.395  1.00  0.79           C  
ATOM    575  N   ALA A  77      -3.348   7.605  -0.538  1.00  0.85           N  
ATOM    576  CA  ALA A  77      -2.746   6.370  -1.034  1.00  0.86           C  
ATOM    577  C   ALA A  77      -3.637   5.168  -0.737  1.00  0.86           C  
ATOM    578  CB  ALA A  77      -1.363   6.169  -0.420  1.00  0.85           C  
ATOM    579  O   ALA A  77      -3.666   4.204  -1.507  1.00  0.86           O  
ATOM    580  N   ALA A  78      -4.446   5.203   0.352  1.00  0.85           N  
ATOM    581  CA  ALA A  78      -5.318   4.097   0.739  1.00  0.86           C  
ATOM    582  C   ALA A  78      -6.395   4.563   1.715  1.00  0.86           C  
ATOM    583  CB  ALA A  78      -4.500   2.965   1.355  1.00  0.85           C  
ATOM    584  O   ALA A  78      -6.207   5.548   2.432  1.00  0.85           O  
ATOM    585  N   ASN A  79      -7.522   3.808   1.788  1.00  0.81           N  
ATOM    586  CA  ASN A  79      -8.581   3.922   2.785  1.00  0.82           C  
ATOM    587  C   ASN A  79      -8.728   2.639   3.597  1.00  0.82           C  
ATOM    588  CB  ASN A  79      -9.910   4.283   2.117  1.00  0.80           C  
ATOM    589  O   ASN A  79      -8.319   1.566   3.149  1.00  0.82           O  
ATOM    590  CG  ASN A  79      -9.911   5.685   1.539  1.00  0.76           C  
ATOM    591  ND2 ASN A  79      -9.951   5.780   0.215  1.00  0.76           N  
ATOM    592  OD1 ASN A  79      -9.876   6.673   2.276  1.00  0.77           O  
ATOM    593  N   GLY A  80      -9.378   2.762   4.888  1.00  0.83           N  
ATOM    594  CA  GLY A  80      -9.614   1.622   5.760  1.00  0.84           C  
ATOM    595  C   GLY A  80      -8.338   1.029   6.326  1.00  0.85           C  
ATOM    596  O   GLY A  80      -8.280  -0.166   6.621  1.00  0.84           O  
ATOM    597  N   VAL A  81      -7.256   1.841   6.443  1.00  0.91           N  
ATOM    598  CA  VAL A  81      -5.965   1.414   6.973  1.00  0.92           C  
ATOM    599  C   VAL A  81      -5.998   1.441   8.499  1.00  0.91           C  
ATOM    600  CB  VAL A  81      -4.815   2.302   6.448  1.00  0.91           C  
ATOM    601  O   VAL A  81      -6.370   2.451   9.100  1.00  0.91           O  
ATOM    602  CG1 VAL A  81      -3.484   1.889   7.075  1.00  0.91           C  
ATOM    603  CG2 VAL A  81      -4.737   2.229   4.924  1.00  0.91           C  
ATOM    604  N   ALA A  82      -5.562   0.351   9.078  1.00  0.94           N  
ATOM    605  CA  ALA A  82      -5.479   0.182  10.527  1.00  0.95           C  
ATOM    606  C   ALA A  82      -4.106   0.596  11.049  1.00  0.93           C  
ATOM    607  CB  ALA A  82      -5.777  -1.265  10.912  1.00  0.94           C  
ATOM    608  O   ALA A  82      -3.995   1.170  12.135  1.00  0.91           O  
ATOM    609  N   ASP A  83      -3.036   0.306  10.253  1.00  0.93           N  
ATOM    610  CA  ASP A  83      -1.661   0.609  10.639  1.00  0.94           C  
ATOM    611  C   ASP A  83      -0.762   0.736   9.411  1.00  0.94           C  
ATOM    612  CB  ASP A  83      -1.118  -0.468  11.580  1.00  0.93           C  
ATOM    613  O   ASP A  83      -1.055   0.164   8.359  1.00  0.93           O  
ATOM    614  CG  ASP A  83      -0.050   0.055  12.525  1.00  0.91           C  
ATOM    615  OD1 ASP A  83       0.412   1.203  12.348  1.00  0.90           O  
ATOM    616  OD2 ASP A  83       0.335  -0.689  13.453  1.00  0.91           O  
ATOM    617  N   VAL A  84       0.338   1.532   9.487  1.00  0.94           N  
ATOM    618  CA  VAL A  84       1.308   1.734   8.417  1.00  0.94           C  
ATOM    619  C   VAL A  84       2.725   1.608   8.973  1.00  0.93           C  
ATOM    620  CB  VAL A  84       1.124   3.108   7.735  1.00  0.94           C  
ATOM    621  O   VAL A  84       3.016   2.102  10.065  1.00  0.91           O  
ATOM    622  CG1 VAL A  84       1.315   4.241   8.742  1.00  0.90           C  
ATOM    623  CG2 VAL A  84       2.096   3.258   6.566  1.00  0.90           C  
ATOM    624  N   PHE A  85       3.556   0.995   8.253  1.00  0.92           N  
ATOM    625  CA  PHE A  85       4.970   0.795   8.545  1.00  0.92           C  
ATOM    626  C   PHE A  85       5.836   1.276   7.387  1.00  0.91           C  
ATOM    627  CB  PHE A  85       5.256  -0.682   8.836  1.00  0.92           C  
ATOM    628  O   PHE A  85       5.516   1.030   6.222  1.00  0.89           O  
ATOM    629  CG  PHE A  85       4.305  -1.301   9.824  1.00  0.91           C  
ATOM    630  CD1 PHE A  85       4.603  -1.314  11.182  1.00  0.88           C  
ATOM    631  CD2 PHE A  85       3.113  -1.871   9.396  1.00  0.88           C  
ATOM    632  CE1 PHE A  85       3.724  -1.887  12.099  1.00  0.88           C  
ATOM    633  CE2 PHE A  85       2.231  -2.444  10.306  1.00  0.88           C  
ATOM    634  CZ  PHE A  85       2.538  -2.452  11.657  1.00  0.88           C  
ATOM    635  N   GLY A  86       6.742   2.062   7.750  1.00  0.90           N  
ATOM    636  CA  GLY A  86       7.756   2.509   6.808  1.00  0.89           C  
ATOM    637  C   GLY A  86       9.134   1.948   7.105  1.00  0.87           C  
ATOM    638  O   GLY A  86       9.417   1.548   8.236  1.00  0.83           O  
ATOM    639  N   GLY A  87       9.910   1.856   6.094  1.00  0.84           N  
ATOM    640  CA  GLY A  87      11.314   1.487   6.180  1.00  0.83           C  
ATOM    641  C   GLY A  87      11.920   1.130   4.837  1.00  0.82           C  
ATOM    642  O   GLY A  87      11.202   0.772   3.901  1.00  0.77           O  
ATOM    643  N   GLY A  88      13.168   1.434   4.662  1.00  0.83           N  
ATOM    644  CA  GLY A  88      13.862   1.314   3.390  1.00  0.83           C  
ATOM    645  C   GLY A  88      13.210   2.111   2.277  1.00  0.84           C  
ATOM    646  O   GLY A  88      13.161   3.342   2.333  1.00  0.80           O  
ATOM    647  N   ARG A  89      12.677   1.356   1.225  1.00  0.87           N  
ATOM    648  CA  ARG A  89      12.100   1.990   0.044  1.00  0.88           C  
ATOM    649  C   ARG A  89      10.668   1.518  -0.187  1.00  0.89           C  
ATOM    650  CB  ARG A  89      12.953   1.701  -1.193  1.00  0.87           C  
ATOM    651  O   ARG A  89      10.238   1.360  -1.331  1.00  0.88           O  
ATOM    652  CG  ARG A  89      14.351   2.295  -1.130  1.00  0.84           C  
ATOM    653  CD  ARG A  89      15.168   1.948  -2.367  1.00  0.82           C  
ATOM    654  NE  ARG A  89      16.551   2.400  -2.244  1.00  0.77           N  
ATOM    655  NH1 ARG A  89      17.318   1.216  -4.074  1.00  0.67           N  
ATOM    656  NH2 ARG A  89      18.762   2.512  -2.854  1.00  0.65           N  
ATOM    657  CZ  ARG A  89      17.540   2.042  -3.057  1.00  0.79           C  
ATOM    658  N   ALA A  90      10.012   1.181   0.883  1.00  0.90           N  
ATOM    659  CA  ALA A  90       8.652   0.654   0.796  1.00  0.91           C  
ATOM    660  C   ALA A  90       7.832   1.046   2.021  1.00  0.92           C  
ATOM    661  CB  ALA A  90       8.680  -0.865   0.642  1.00  0.90           C  
ATOM    662  O   ALA A  90       8.382   1.235   3.109  1.00  0.91           O  
ATOM    663  N   PHE A  91       6.572   1.128   1.827  1.00  0.92           N  
ATOM    664  CA  PHE A  91       5.582   1.118   2.897  1.00  0.93           C  
ATOM    665  C   PHE A  91       4.856  -0.220   2.951  1.00  0.93           C  
ATOM    666  CB  PHE A  91       4.574   2.256   2.710  1.00  0.93           C  
ATOM    667  O   PHE A  91       4.629  -0.851   1.916  1.00  0.92           O  
ATOM    668  CG  PHE A  91       5.155   3.626   2.933  1.00  0.93           C  
ATOM    669  CD1 PHE A  91       5.630   3.999   4.184  1.00  0.92           C  
ATOM    670  CD2 PHE A  91       5.227   4.541   1.890  1.00  0.92           C  
ATOM    671  CE1 PHE A  91       6.169   5.267   4.393  1.00  0.92           C  
ATOM    672  CE2 PHE A  91       5.764   5.809   2.092  1.00  0.92           C  
ATOM    673  CZ  PHE A  91       6.234   6.170   3.344  1.00  0.92           C  
ATOM    674  N   VAL A  92       4.495  -0.641   4.101  1.00  0.94           N  
ATOM    675  CA  VAL A  92       3.591  -1.750   4.390  1.00  0.94           C  
ATOM    676  C   VAL A  92       2.365  -1.235   5.140  1.00  0.95           C  
ATOM    677  CB  VAL A  92       4.293  -2.855   5.211  1.00  0.94           C  
ATOM    678  O   VAL A  92       2.493  -0.477   6.105  1.00  0.94           O  
ATOM    679  CG1 VAL A  92       3.347  -4.030   5.453  1.00  0.92           C  
ATOM    680  CG2 VAL A  92       5.561  -3.324   4.500  1.00  0.92           C  
ATOM    681  N   VAL A  93       1.160  -1.714   4.754  1.00  0.95           N  
ATOM    682  CA  VAL A  93      -0.078  -1.294   5.403  1.00  0.95           C  
ATOM    683  C   VAL A  93      -0.846  -2.519   5.893  1.00  0.95           C  
ATOM    684  CB  VAL A  93      -0.961  -0.456   4.452  1.00  0.94           C  
ATOM    685  O   VAL A  93      -0.869  -3.554   5.223  1.00  0.95           O  
ATOM    686  CG1 VAL A  93      -0.281   0.869   4.110  1.00  0.89           C  
ATOM    687  CG2 VAL A  93      -1.273  -1.243   3.181  1.00  0.89           C  
ATOM    688  N   LYS A  94      -1.446  -2.421   7.038  1.00  0.94           N  
ATOM    689  CA  LYS A  94      -2.498  -3.288   7.562  1.00  0.95           C  
ATOM    690  C   LYS A  94      -3.865  -2.616   7.460  1.00  0.94           C  
ATOM    691  CB  LYS A  94      -2.207  -3.668   9.014  1.00  0.94           C  
ATOM    692  O   LYS A  94      -4.057  -1.509   7.967  1.00  0.94           O  
ATOM    693  CG  LYS A  94      -3.118  -4.757   9.563  1.00  0.93           C  
ATOM    694  CD  LYS A  94      -2.792  -5.077  11.016  1.00  0.92           C  
ATOM    695  CE  LYS A  94      -3.664  -6.206  11.549  1.00  0.91           C  
ATOM    696  NZ  LYS A  94      -3.293  -6.579  12.948  1.00  0.90           N  
ATOM    697  N   TYR A  95      -4.808  -3.286   6.874  1.00  0.92           N  
ATOM    698  CA  TYR A  95      -6.167  -2.779   6.721  1.00  0.93           C  
ATOM    699  C   TYR A  95      -7.040  -3.193   7.900  1.00  0.91           C  
ATOM    700  CB  TYR A  95      -6.785  -3.283   5.413  1.00  0.93           C  
ATOM    701  O   TYR A  95      -6.734  -4.164   8.597  1.00  0.90           O  
ATOM    702  CG  TYR A  95      -6.210  -2.630   4.180  1.00  0.94           C  
ATOM    703  CD1 TYR A  95      -6.755  -1.453   3.672  1.00  0.93           C  
ATOM    704  CD2 TYR A  95      -5.122  -3.189   3.519  1.00  0.93           C  
ATOM    705  CE1 TYR A  95      -6.229  -0.849   2.535  1.00  0.93           C  
ATOM    706  CE2 TYR A  95      -4.588  -2.594   2.380  1.00  0.93           C  
ATOM    707  OH  TYR A  95      -4.623  -0.832   0.770  1.00  0.91           O  
ATOM    708  CZ  TYR A  95      -5.147  -1.426   1.897  1.00  0.93           C  
ATOM    709  N   ASN A  96      -8.221  -2.540   8.155  1.00  0.91           N  
ATOM    710  CA  ASN A  96      -9.202  -2.809   9.201  1.00  0.91           C  
ATOM    711  C   ASN A  96      -9.799  -4.207   9.065  1.00  0.87           C  
ATOM    712  CB  ASN A  96     -10.310  -1.754   9.182  1.00  0.91           C  
ATOM    713  O   ASN A  96     -10.224  -4.804  10.055  1.00  0.84           O  
ATOM    714  CG  ASN A  96      -9.841  -0.405   9.689  1.00  0.92           C  
ATOM    715  ND2 ASN A  96     -10.375   0.665   9.111  1.00  0.93           N  
ATOM    716  OD1 ASN A  96      -9.005  -0.324  10.593  1.00  0.91           O  
ATOM    717  N   ASN A  97      -9.732  -4.765   7.917  1.00  0.87           N  
ATOM    718  CA  ASN A  97     -10.240  -6.107   7.655  1.00  0.88           C  
ATOM    719  C   ASN A  97      -9.171  -7.169   7.897  1.00  0.85           C  
ATOM    720  CB  ASN A  97     -10.775  -6.209   6.225  1.00  0.86           C  
ATOM    721  O   ASN A  97      -9.377  -8.344   7.591  1.00  0.83           O  
ATOM    722  CG  ASN A  97      -9.687  -6.044   5.182  1.00  0.84           C  
ATOM    723  ND2 ASN A  97     -10.069  -6.110   3.912  1.00  0.88           N  
ATOM    724  OD1 ASN A  97      -8.514  -5.859   5.514  1.00  0.85           O  
ATOM    725  N   GLY A  98      -7.987  -6.781   8.346  1.00  0.90           N  
ATOM    726  CA  GLY A  98      -6.875  -7.668   8.647  1.00  0.90           C  
ATOM    727  C   GLY A  98      -6.013  -7.976   7.438  1.00  0.88           C  
ATOM    728  O   GLY A  98      -4.997  -8.664   7.552  1.00  0.86           O  
ATOM    729  N   GLY A  99      -6.343  -7.470   6.253  1.00  0.90           N  
ATOM    730  CA  GLY A  99      -5.515  -7.598   5.065  1.00  0.90           C  
ATOM    731  C   GLY A  99      -4.207  -6.836   5.164  1.00  0.91           C  
ATOM    732  O   GLY A  99      -4.135  -5.800   5.828  1.00  0.90           O  
ATOM    733  N   TRP A 100      -3.189  -7.341   4.466  1.00  0.91           N  
ATOM    734  CA  TRP A 100      -1.866  -6.730   4.392  1.00  0.93           C  
ATOM    735  C   TRP A 100      -1.478  -6.442   2.945  1.00  0.90           C  
ATOM    736  CB  TRP A 100      -0.817  -7.636   5.044  1.00  0.91           C  
ATOM    737  O   TRP A 100      -1.638  -7.298   2.072  1.00  0.86           O  
ATOM    738  CG  TRP A 100      -0.954  -7.753   6.532  1.00  0.89           C  
ATOM    739  CD1 TRP A 100      -1.752  -8.623   7.221  1.00  0.84           C  
ATOM    740  CD2 TRP A 100      -0.274  -6.967   7.516  1.00  0.85           C  
ATOM    741  CE2 TRP A 100      -0.708  -7.416   8.783  1.00  0.90           C  
ATOM    742  CE3 TRP A 100       0.662  -5.926   7.449  1.00  0.81           C  
ATOM    743  NE1 TRP A 100      -1.608  -8.426   8.575  1.00  0.81           N  
ATOM    744  CH2 TRP A 100       0.677  -5.842   9.881  1.00  0.83           C  
ATOM    745  CZ2 TRP A 100      -0.237  -6.859   9.974  1.00  0.82           C  
ATOM    746  CZ3 TRP A 100       1.129  -5.373   8.636  1.00  0.82           C  
ATOM    747  N   GLN A 101      -0.919  -5.271   2.679  1.00  0.91           N  
ATOM    748  CA  GLN A 101      -0.370  -4.895   1.380  1.00  0.92           C  
ATOM    749  C   GLN A 101       0.927  -4.107   1.539  1.00  0.92           C  
ATOM    750  CB  GLN A 101      -1.387  -4.076   0.583  1.00  0.92           C  
ATOM    751  O   GLN A 101       1.228  -3.608   2.625  1.00  0.91           O  
ATOM    752  CG  GLN A 101      -2.649  -4.847   0.222  1.00  0.92           C  
ATOM    753  CD  GLN A 101      -3.599  -4.044  -0.646  1.00  0.91           C  
ATOM    754  NE2 GLN A 101      -4.266  -4.718  -1.577  1.00  0.92           N  
ATOM    755  OE1 GLN A 101      -3.734  -2.827  -0.481  1.00  0.91           O  
ATOM    756  N   TYR A 102       1.612  -3.974   0.457  1.00  0.93           N  
ATOM    757  CA  TYR A 102       2.827  -3.168   0.400  1.00  0.93           C  
ATOM    758  C   TYR A 102       2.919  -2.414  -0.922  1.00  0.93           C  
ATOM    759  CB  TYR A 102       4.066  -4.048   0.587  1.00  0.92           C  
ATOM    760  O   TYR A 102       2.273  -2.788  -1.903  1.00  0.91           O  
ATOM    761  CG  TYR A 102       4.288  -5.030  -0.538  1.00  0.90           C  
ATOM    762  CD1 TYR A 102       3.621  -6.252  -0.564  1.00  0.86           C  
ATOM    763  CD2 TYR A 102       5.166  -4.737  -1.577  1.00  0.86           C  
ATOM    764  CE1 TYR A 102       3.824  -7.161  -1.598  1.00  0.86           C  
ATOM    765  CE2 TYR A 102       5.377  -5.638  -2.615  1.00  0.85           C  
ATOM    766  OH  TYR A 102       4.907  -7.741  -3.643  1.00  0.77           O  
ATOM    767  CZ  TYR A 102       4.702  -6.845  -2.617  1.00  0.85           C  
ATOM    768  N   CYS A 103       3.695  -1.384  -0.974  1.00  0.93           N  
ATOM    769  CA  CYS A 103       4.117  -0.666  -2.171  1.00  0.93           C  
ATOM    770  C   CYS A 103       5.580  -0.250  -2.071  1.00  0.92           C  
ATOM    771  CB  CYS A 103       3.241   0.566  -2.395  1.00  0.91           C  
ATOM    772  O   CYS A 103       6.148  -0.222  -0.977  1.00  0.90           O  
ATOM    773  SG  CYS A 103       3.442   1.841  -1.132  1.00  0.86           S  
ATOM    774  N   GLY A 104       6.232  -0.032  -3.214  1.00  0.92           N  
ATOM    775  CA  GLY A 104       7.644   0.312  -3.261  1.00  0.92           C  
ATOM    776  C   GLY A 104       8.529  -0.855  -3.655  1.00  0.91           C  
ATOM    777  O   GLY A 104       8.088  -1.767  -4.356  1.00  0.90           O  
ATOM    778  N   ASP A 105       9.839  -0.768  -3.242  1.00  0.89           N  
ATOM    779  CA  ASP A 105      10.867  -1.757  -3.551  1.00  0.90           C  
ATOM    780  C   ASP A 105      10.782  -2.951  -2.604  1.00  0.89           C  
ATOM    781  CB  ASP A 105      12.259  -1.125  -3.477  1.00  0.89           C  
ATOM    782  O   ASP A 105      10.980  -2.808  -1.395  1.00  0.88           O  
ATOM    783  CG  ASP A 105      13.373  -2.107  -3.791  1.00  0.87           C  
ATOM    784  OD1 ASP A 105      13.080  -3.266  -4.156  1.00  0.86           O  
ATOM    785  OD2 ASP A 105      14.556  -1.720  -3.670  1.00  0.86           O  
ATOM    786  N   THR A 106      10.682  -4.108  -3.116  1.00  0.87           N  
ATOM    787  CA  THR A 106      10.465  -5.345  -2.374  1.00  0.87           C  
ATOM    788  C   THR A 106      11.795  -6.010  -2.030  1.00  0.87           C  
ATOM    789  CB  THR A 106       9.588  -6.328  -3.171  1.00  0.85           C  
ATOM    790  O   THR A 106      11.821  -7.074  -1.410  1.00  0.84           O  
ATOM    791  CG2 THR A 106       8.201  -5.746  -3.424  1.00  0.80           C  
ATOM    792  OG1 THR A 106      10.214  -6.606  -4.430  1.00  0.82           O  
ATOM    793  N   SER A 107      12.967  -5.544  -2.467  1.00  0.86           N  
ATOM    794  CA  SER A 107      14.257  -6.168  -2.194  1.00  0.86           C  
ATOM    795  C   SER A 107      14.451  -6.408  -0.701  1.00  0.85           C  
ATOM    796  CB  SER A 107      15.396  -5.302  -2.732  1.00  0.84           C  
ATOM    797  O   SER A 107      15.063  -7.400  -0.300  1.00  0.83           O  
ATOM    798  OG  SER A 107      15.433  -4.050  -2.069  1.00  0.80           O  
ATOM    799  N   GLN A 108      13.741  -5.645   0.087  1.00  0.83           N  
ATOM    800  CA  GLN A 108      13.854  -5.755   1.538  1.00  0.84           C  
ATOM    801  C   GLN A 108      12.967  -6.874   2.075  1.00  0.84           C  
ATOM    802  CB  GLN A 108      13.491  -4.429   2.208  1.00  0.81           C  
ATOM    803  O   GLN A 108      13.189  -7.374   3.180  1.00  0.82           O  
ATOM    804  CG  GLN A 108      12.072  -3.961   1.916  1.00  0.74           C  
ATOM    805  CD  GLN A 108      11.829  -2.525   2.341  1.00  0.71           C  
ATOM    806  NE2 GLN A 108      10.680  -1.980   1.957  1.00  0.65           N  
ATOM    807  OE1 GLN A 108      12.666  -1.911   3.010  1.00  0.71           O  
ATOM    808  N   PHE A 109      11.943  -7.301   1.328  1.00  0.83           N  
ATOM    809  CA  PHE A 109      11.048  -8.378   1.734  1.00  0.83           C  
ATOM    810  C   PHE A 109      11.544  -9.720   1.211  1.00  0.80           C  
ATOM    811  CB  PHE A 109       9.624  -8.113   1.234  1.00  0.81           C  
ATOM    812  O   PHE A 109      11.500 -10.725   1.924  1.00  0.76           O  
ATOM    813  CG  PHE A 109       9.071  -6.779   1.657  1.00  0.82           C  
ATOM    814  CD1 PHE A 109       9.100  -6.390   2.991  1.00  0.80           C  
ATOM    815  CD2 PHE A 109       8.520  -5.914   0.720  1.00  0.80           C  
ATOM    816  CE1 PHE A 109       8.588  -5.156   3.385  1.00  0.81           C  
ATOM    817  CE2 PHE A 109       8.007  -4.679   1.107  1.00  0.80           C  
ATOM    818  CZ  PHE A 109       8.041  -4.302   2.440  1.00  0.80           C  
ATOM    819  N   THR A 110      12.043  -9.756  -0.055  1.00  0.74           N  
ATOM    820  CA  THR A 110      12.291 -10.996  -0.783  1.00  0.73           C  
ATOM    821  C   THR A 110      13.777 -11.154  -1.092  1.00  0.72           C  
ATOM    822  CB  THR A 110      11.483 -11.046  -2.093  1.00  0.70           C  
ATOM    823  O   THR A 110      14.197 -12.173  -1.645  1.00  0.68           O  
ATOM    824  CG2 THR A 110       9.986 -10.944  -1.819  1.00  0.68           C  
ATOM    825  OG1 THR A 110      11.880  -9.957  -2.934  1.00  0.68           O  
ATOM    826  N   GLY A 111      14.578 -10.136  -0.848  1.00  0.73           N  
ATOM    827  CA  GLY A 111      15.943 -10.110  -1.349  1.00  0.73           C  
ATOM    828  C   GLY A 111      16.024  -9.897  -2.849  1.00  0.71           C  
ATOM    829  O   GLY A 111      17.112  -9.698  -3.395  1.00  0.68           O  
ATOM    830  N   SER A 112      14.917 -10.039  -3.516  1.00  0.75           N  
ATOM    831  CA  SER A 112      14.825  -9.712  -4.935  1.00  0.74           C  
ATOM    832  C   SER A 112      14.064  -8.409  -5.154  1.00  0.74           C  
ATOM    833  CB  SER A 112      14.144 -10.845  -5.703  1.00  0.71           C  
ATOM    834  O   SER A 112      13.030  -8.174  -4.525  1.00  0.70           O  
ATOM    835  OG  SER A 112      12.811 -11.025  -5.258  1.00  0.68           O  
ATOM    836  N   GLY A 113      14.592  -7.553  -5.971  1.00  0.78           N  
ATOM    837  CA  GLY A 113      14.056  -6.229  -6.244  1.00  0.78           C  
ATOM    838  C   GLY A 113      12.938  -6.238  -7.269  1.00  0.79           C  
ATOM    839  O   GLY A 113      13.188  -6.387  -8.467  1.00  0.75           O  
ATOM    840  N   SER A 114      11.717  -6.271  -6.897  1.00  0.85           N  
ATOM    841  CA  SER A 114      10.584  -5.789  -7.681  1.00  0.86           C  
ATOM    842  C   SER A 114      10.025  -4.492  -7.106  1.00  0.86           C  
ATOM    843  CB  SER A 114       9.482  -6.848  -7.738  1.00  0.84           C  
ATOM    844  O   SER A 114       9.936  -4.335  -5.887  1.00  0.85           O  
ATOM    845  OG  SER A 114       9.959  -8.038  -8.343  1.00  0.80           O  
ATOM    846  N   ILE A 115       9.665  -3.544  -7.984  1.00  0.87           N  
ATOM    847  CA  ILE A 115       9.050  -2.270  -7.627  1.00  0.88           C  
ATOM    848  C   ILE A 115       7.552  -2.321  -7.921  1.00  0.88           C  
ATOM    849  CB  ILE A 115       9.705  -1.094  -8.384  1.00  0.86           C  
ATOM    850  O   ILE A 115       7.143  -2.634  -9.042  1.00  0.87           O  
ATOM    851  CG1 ILE A 115      11.202  -1.018  -8.061  1.00  0.83           C  
ATOM    852  CG2 ILE A 115       9.004   0.225  -8.044  1.00  0.82           C  
ATOM    853  CD1 ILE A 115      11.973  -0.032  -8.928  1.00  0.80           C  
ATOM    854  N   TYR A 116       6.723  -2.003  -7.008  1.00  0.87           N  
ATOM    855  CA  TYR A 116       5.270  -1.958  -7.120  1.00  0.88           C  
ATOM    856  C   TYR A 116       4.753  -0.535  -6.941  1.00  0.88           C  
ATOM    857  CB  TYR A 116       4.622  -2.883  -6.085  1.00  0.87           C  
ATOM    858  O   TYR A 116       4.863   0.040  -5.856  1.00  0.87           O  
ATOM    859  CG  TYR A 116       4.906  -4.347  -6.317  1.00  0.87           C  
ATOM    860  CD1 TYR A 116       4.060  -5.125  -7.104  1.00  0.85           C  
ATOM    861  CD2 TYR A 116       6.020  -4.955  -5.749  1.00  0.85           C  
ATOM    862  CE1 TYR A 116       4.317  -6.475  -7.319  1.00  0.86           C  
ATOM    863  CE2 TYR A 116       6.287  -6.305  -5.957  1.00  0.86           C  
ATOM    864  OH  TYR A 116       5.691  -8.391  -6.952  1.00  0.81           O  
ATOM    865  CZ  TYR A 116       5.431  -7.055  -6.742  1.00  0.84           C  
ATOM    866  N   SER A 117       4.078  -0.025  -7.935  1.00  0.86           N  
ATOM    867  CA  SER A 117       3.613   1.357  -7.984  1.00  0.87           C  
ATOM    868  C   SER A 117       2.224   1.495  -7.370  1.00  0.87           C  
ATOM    869  CB  SER A 117       3.595   1.867  -9.425  1.00  0.85           C  
ATOM    870  O   SER A 117       1.710   2.606  -7.226  1.00  0.85           O  
ATOM    871  OG  SER A 117       2.784   1.039 -10.241  1.00  0.83           O  
ATOM    872  N   SER A 118       1.631   0.417  -7.014  1.00  0.84           N  
ATOM    873  CA  SER A 118       0.329   0.339  -6.361  1.00  0.86           C  
ATOM    874  C   SER A 118       0.360  -0.624  -5.178  1.00  0.87           C  
ATOM    875  CB  SER A 118      -0.745  -0.100  -7.357  1.00  0.83           C  
ATOM    876  O   SER A 118       1.223  -1.501  -5.108  1.00  0.87           O  
ATOM    877  OG  SER A 118      -0.391  -1.328  -7.970  1.00  0.79           O  
ATOM    878  N   TRP A 119      -0.598  -0.507  -4.264  1.00  0.86           N  
ATOM    879  CA  TRP A 119      -0.770  -1.444  -3.158  1.00  0.90           C  
ATOM    880  C   TRP A 119      -0.993  -2.861  -3.675  1.00  0.86           C  
ATOM    881  CB  TRP A 119      -1.944  -1.019  -2.272  1.00  0.86           C  
ATOM    882  O   TRP A 119      -2.000  -3.139  -4.330  1.00  0.81           O  
ATOM    883  CG  TRP A 119      -1.724   0.275  -1.548  1.00  0.83           C  
ATOM    884  CD1 TRP A 119      -2.400   1.449  -1.734  1.00  0.77           C  
ATOM    885  CD2 TRP A 119      -0.757   0.527  -0.524  1.00  0.81           C  
ATOM    886  CE2 TRP A 119      -0.903   1.877  -0.134  1.00  0.87           C  
ATOM    887  CE3 TRP A 119       0.220  -0.258   0.102  1.00  0.81           C  
ATOM    888  NE1 TRP A 119      -1.911   2.416  -0.887  1.00  0.81           N  
ATOM    889  CH2 TRP A 119       0.841   1.668   1.452  1.00  0.81           C  
ATOM    890  CZ2 TRP A 119      -0.107   2.459   0.856  1.00  0.81           C  
ATOM    891  CZ3 TRP A 119       1.011   0.323   1.087  1.00  0.81           C  
ATOM    892  N   THR A 120      -0.160  -3.741  -3.333  1.00  0.90           N  
ATOM    893  CA  THR A 120      -0.137  -5.142  -3.740  1.00  0.90           C  
ATOM    894  C   THR A 120      -0.164  -6.059  -2.521  1.00  0.90           C  
ATOM    895  CB  THR A 120       1.105  -5.455  -4.595  1.00  0.88           C  
ATOM    896  O   THR A 120       0.558  -5.830  -1.549  1.00  0.89           O  
ATOM    897  CG2 THR A 120       1.136  -6.924  -5.002  1.00  0.80           C  
ATOM    898  OG1 THR A 120       1.082  -4.643  -5.775  1.00  0.83           O  
ATOM    899  N   SER A 121      -0.915  -7.097  -2.544  1.00  0.88           N  
ATOM    900  CA  SER A 121      -0.966  -8.095  -1.480  1.00  0.88           C  
ATOM    901  C   SER A 121       0.336  -8.886  -1.402  1.00  0.87           C  
ATOM    902  CB  SER A 121      -2.140  -9.050  -1.696  1.00  0.86           C  
ATOM    903  O   SER A 121       0.936  -9.206  -2.430  1.00  0.84           O  
ATOM    904  OG  SER A 121      -3.370  -8.345  -1.689  1.00  0.83           O  
ATOM    905  N   PHE A 122       0.776  -9.247  -0.186  1.00  0.88           N  
ATOM    906  CA  PHE A 122       1.950 -10.101  -0.048  1.00  0.87           C  
ATOM    907  C   PHE A 122       1.715 -11.455  -0.709  1.00  0.85           C  
ATOM    908  CB  PHE A 122       2.306 -10.293   1.430  1.00  0.86           C  
ATOM    909  O   PHE A 122       0.766 -12.162  -0.366  1.00  0.81           O  
ATOM    910  CG  PHE A 122       3.008  -9.112   2.043  1.00  0.86           C  
ATOM    911  CD1 PHE A 122       4.379  -8.944   1.889  1.00  0.83           C  
ATOM    912  CD2 PHE A 122       2.297  -8.170   2.775  1.00  0.83           C  
ATOM    913  CE1 PHE A 122       5.032  -7.852   2.455  1.00  0.83           C  
ATOM    914  CE2 PHE A 122       2.943  -7.076   3.344  1.00  0.81           C  
ATOM    915  CZ  PHE A 122       4.310  -6.919   3.184  1.00  0.82           C  
ATOM    916  N   PRO A 123       2.479 -11.799  -1.702  1.00  0.81           N  
ATOM    917  CA  PRO A 123       2.333 -13.164  -2.211  1.00  0.81           C  
ATOM    918  C   PRO A 123       2.688 -14.223  -1.169  1.00  0.81           C  
ATOM    919  CB  PRO A 123       3.309 -13.208  -3.389  1.00  0.78           C  
ATOM    920  O   PRO A 123       3.565 -13.999  -0.331  1.00  0.79           O  
ATOM    921  CG  PRO A 123       4.370 -12.214  -3.043  1.00  0.75           C  
ATOM    922  CD  PRO A 123       3.750 -11.122  -2.220  1.00  0.76           C  
ATOM    923  N   SER A 124       2.059 -15.409  -1.275  1.00  0.76           N  
ATOM    924  CA  SER A 124       2.318 -16.525  -0.371  1.00  0.75           C  
ATOM    925  C   SER A 124       3.784 -16.943  -0.414  1.00  0.75           C  
ATOM    926  CB  SER A 124       1.429 -17.718  -0.723  1.00  0.72           C  
ATOM    927  O   SER A 124       4.308 -17.489   0.559  1.00  0.73           O  
ATOM    928  OG  SER A 124       1.579 -18.072  -2.087  1.00  0.72           O  
ATOM    929  N   SER A 125       4.440 -16.724  -1.503  1.00  0.74           N  
ATOM    930  CA  SER A 125       5.858 -17.012  -1.689  1.00  0.74           C  
ATOM    931  C   SER A 125       6.723 -16.122  -0.802  1.00  0.71           C  
ATOM    932  CB  SER A 125       6.256 -16.827  -3.154  1.00  0.70           C  
ATOM    933  O   SER A 125       7.836 -16.501  -0.431  1.00  0.67           O  
ATOM    934  OG  SER A 125       5.869 -15.546  -3.622  1.00  0.68           O  
ATOM    935  N   ILE A 126       6.280 -14.913  -0.419  1.00  0.74           N  
ATOM    936  CA  ILE A 126       6.988 -13.970   0.440  1.00  0.76           C  
ATOM    937  C   ILE A 126       6.707 -14.296   1.905  1.00  0.75           C  
ATOM    938  CB  ILE A 126       6.586 -12.511   0.129  1.00  0.71           C  
ATOM    939  O   ILE A 126       7.616 -14.274   2.738  1.00  0.71           O  
ATOM    940  CG1 ILE A 126       7.019 -12.129  -1.292  1.00  0.67           C  
ATOM    941  CG2 ILE A 126       7.189 -11.553   1.160  1.00  0.65           C  
ATOM    942  CD1 ILE A 126       6.619 -10.719  -1.703  1.00  0.67           C  
ATOM    943  N   THR A 127       5.520 -14.706   2.108  1.00  0.72           N  
ATOM    944  CA  THR A 127       5.140 -14.973   3.490  1.00  0.74           C  
ATOM    945  C   THR A 127       5.661 -16.335   3.941  1.00  0.73           C  
ATOM    946  CB  THR A 127       3.612 -14.920   3.670  1.00  0.70           C  
ATOM    947  O   THR A 127       5.936 -16.540   5.125  1.00  0.71           O  
ATOM    948  CG2 THR A 127       3.078 -13.511   3.433  1.00  0.69           C  
ATOM    949  OG1 THR A 127       2.995 -15.816   2.737  1.00  0.65           O  
ATOM    950  N   GLY A 128       5.888 -17.195   3.006  1.00  0.81           N  
ATOM    951  CA  GLY A 128       6.355 -18.521   3.377  1.00  0.80           C  
ATOM    952  C   GLY A 128       5.550 -19.145   4.500  1.00  0.79           C  
ATOM    953  O   GLY A 128       4.369 -19.454   4.327  1.00  0.70           O  
ATOM    954  N   THR A 129       6.237 -19.139   5.677  1.00  0.78           N  
ATOM    955  CA  THR A 129       5.695 -19.762   6.880  1.00  0.79           C  
ATOM    956  C   THR A 129       4.971 -18.732   7.743  1.00  0.79           C  
ATOM    957  CB  THR A 129       6.804 -20.440   7.706  1.00  0.75           C  
ATOM    958  O   THR A 129       4.402 -19.075   8.781  1.00  0.78           O  
ATOM    959  CG2 THR A 129       7.362 -21.660   6.981  1.00  0.71           C  
ATOM    960  OG1 THR A 129       7.865 -19.503   7.930  1.00  0.71           O  
ATOM    961  N   VAL A 130       4.951 -17.485   7.398  1.00  0.83           N  
ATOM    962  CA  VAL A 130       4.330 -16.407   8.160  1.00  0.84           C  
ATOM    963  C   VAL A 130       2.853 -16.294   7.787  1.00  0.83           C  
ATOM    964  CB  VAL A 130       5.045 -15.058   7.921  1.00  0.81           C  
ATOM    965  O   VAL A 130       2.518 -15.896   6.669  1.00  0.80           O  
ATOM    966  CG1 VAL A 130       4.316 -13.925   8.642  1.00  0.76           C  
ATOM    967  CG2 VAL A 130       6.500 -15.138   8.379  1.00  0.77           C  
ATOM    968  N   SER A 131       2.023 -16.646   8.670  1.00  0.86           N  
ATOM    969  CA  SER A 131       0.596 -16.368   8.543  1.00  0.87           C  
ATOM    970  C   SER A 131       0.304 -14.883   8.729  1.00  0.88           C  
ATOM    971  CB  SER A 131      -0.202 -17.185   9.560  1.00  0.85           C  
ATOM    972  O   SER A 131       0.398 -14.361   9.843  1.00  0.87           O  
ATOM    973  OG  SER A 131      -1.589 -16.917   9.443  1.00  0.84           O  
ATOM    974  N   LEU A 132      -0.150 -14.175   7.722  1.00  0.89           N  
ATOM    975  CA  LEU A 132      -0.440 -12.745   7.744  1.00  0.90           C  
ATOM    976  C   LEU A 132      -1.569 -12.434   8.720  1.00  0.90           C  
ATOM    977  CB  LEU A 132      -0.811 -12.252   6.343  1.00  0.89           C  
ATOM    978  O   LEU A 132      -1.605 -11.351   9.309  1.00  0.89           O  
ATOM    979  CG  LEU A 132       0.305 -12.277   5.297  1.00  0.88           C  
ATOM    980  CD1 LEU A 132      -0.212 -11.764   3.957  1.00  0.85           C  
ATOM    981  CD2 LEU A 132       1.498 -11.452   5.768  1.00  0.85           C  
ATOM    982  N   ALA A 133      -2.446 -13.357   9.018  1.00  0.89           N  
ATOM    983  CA  ALA A 133      -3.522 -13.229   9.998  1.00  0.90           C  
ATOM    984  C   ALA A 133      -2.963 -13.109  11.413  1.00  0.89           C  
ATOM    985  CB  ALA A 133      -4.472 -14.420   9.904  1.00  0.88           C  
ATOM    986  O   ALA A 133      -3.590 -12.503  12.286  1.00  0.88           O  
ATOM    987  N   ASN A 134      -1.759 -13.653  11.660  1.00  0.91           N  
ATOM    988  CA  ASN A 134      -1.088 -13.624  12.955  1.00  0.92           C  
ATOM    989  C   ASN A 134       0.019 -12.574  12.990  1.00  0.91           C  
ATOM    990  CB  ASN A 134      -0.522 -15.004  13.296  1.00  0.90           C  
ATOM    991  O   ASN A 134       0.767 -12.487  13.965  1.00  0.90           O  
ATOM    992  CG  ASN A 134      -1.605 -16.038  13.531  1.00  0.87           C  
ATOM    993  ND2 ASN A 134      -1.255 -17.310  13.376  1.00  0.88           N  
ATOM    994  OD1 ASN A 134      -2.748 -15.697  13.849  1.00  0.86           O  
ATOM    995  N   LEU A 135       0.268 -11.837  11.890  1.00  0.91           N  
ATOM    996  CA  LEU A 135       1.269 -10.776  11.856  1.00  0.92           C  
ATOM    997  C   LEU A 135       0.820  -9.578  12.686  1.00  0.92           C  
ATOM    998  CB  LEU A 135       1.539 -10.340  10.413  1.00  0.91           C  
ATOM    999  O   LEU A 135      -0.268  -9.040  12.468  1.00  0.90           O  
ATOM   1000  CG  LEU A 135       2.645  -9.302  10.215  1.00  0.90           C  
ATOM   1001  CD1 LEU A 135       3.989  -9.867  10.661  1.00  0.87           C  
ATOM   1002  CD2 LEU A 135       2.704  -8.855   8.758  1.00  0.87           C  
ATOM   1003  N   GLN A 136       1.603  -9.144  13.632  1.00  0.92           N  
ATOM   1004  CA  GLN A 136       1.366  -8.027  14.541  1.00  0.91           C  
ATOM   1005  C   GLN A 136       1.979  -6.739  14.000  1.00  0.90           C  
ATOM   1006  CB  GLN A 136       1.929  -8.335  15.929  1.00  0.91           C  
ATOM   1007  O   GLN A 136       1.302  -5.712  13.910  1.00  0.88           O  
ATOM   1008  CG  GLN A 136       1.710  -7.219  16.942  1.00  0.88           C  
ATOM   1009  CD  GLN A 136       2.183  -7.591  18.335  1.00  0.85           C  
ATOM   1010  NE2 GLN A 136       1.990  -6.685  19.288  1.00  0.87           N  
ATOM   1011  OE1 GLN A 136       2.716  -8.683  18.553  1.00  0.87           O  
ATOM   1012  N   SER A 137       3.274  -6.740  13.607  1.00  0.90           N  
ATOM   1013  CA  SER A 137       4.000  -5.568  13.127  1.00  0.90           C  
ATOM   1014  C   SER A 137       5.079  -5.960  12.123  1.00  0.91           C  
ATOM   1015  CB  SER A 137       4.630  -4.811  14.297  1.00  0.89           C  
ATOM   1016  O   SER A 137       5.521  -7.110  12.095  1.00  0.90           O  
ATOM   1017  OG  SER A 137       5.568  -5.627  14.977  1.00  0.83           O  
ATOM   1018  N   VAL A 138       5.507  -4.960  11.321  1.00  0.91           N  
ATOM   1019  CA  VAL A 138       6.613  -5.057  10.375  1.00  0.91           C  
ATOM   1020  C   VAL A 138       7.587  -3.902  10.597  1.00  0.89           C  
ATOM   1021  CB  VAL A 138       6.111  -5.057   8.913  1.00  0.90           C  
ATOM   1022  O   VAL A 138       7.169  -2.763  10.820  1.00  0.87           O  
ATOM   1023  CG1 VAL A 138       7.282  -5.190   7.941  1.00  0.86           C  
ATOM   1024  CG2 VAL A 138       5.102  -6.183   8.697  1.00  0.85           C  
ATOM   1025  N   SER A 139       8.812  -4.169  10.566  1.00  0.89           N  
ATOM   1026  CA  SER A 139       9.862  -3.155  10.569  1.00  0.89           C  
ATOM   1027  C   SER A 139      10.859  -3.388   9.439  1.00  0.88           C  
ATOM   1028  CB  SER A 139      10.593  -3.143  11.911  1.00  0.87           C  
ATOM   1029  O   SER A 139      11.349  -4.505   9.257  1.00  0.87           O  
ATOM   1030  OG  SER A 139      11.527  -2.078  11.967  1.00  0.81           O  
ATOM   1031  N   CYS A 140      11.152  -2.375   8.747  1.00  0.87           N  
ATOM   1032  CA  CYS A 140      12.075  -2.431   7.619  1.00  0.87           C  
ATOM   1033  C   CYS A 140      13.225  -1.448   7.806  1.00  0.85           C  
ATOM   1034  CB  CYS A 140      11.343  -2.130   6.312  1.00  0.85           C  
ATOM   1035  O   CYS A 140      13.002  -0.280   8.129  1.00  0.81           O  
ATOM   1036  SG  CYS A 140       9.963  -3.247   5.977  1.00  0.83           S  
ATOM   1037  N   ALA A 141      14.453  -1.948   7.630  1.00  0.83           N  
ATOM   1038  CA  ALA A 141      15.627  -1.079   7.662  1.00  0.83           C  
ATOM   1039  C   ALA A 141      16.787  -1.695   6.886  1.00  0.83           C  
ATOM   1040  CB  ALA A 141      16.043  -0.801   9.104  1.00  0.82           C  
ATOM   1041  O   ALA A 141      17.017  -2.905   6.958  1.00  0.81           O  
ATOM   1042  N   LEU A 142      17.571  -0.923   6.099  1.00  0.80           N  
ATOM   1043  CA  LEU A 142      18.832  -1.212   5.424  1.00  0.80           C  
ATOM   1044  C   LEU A 142      18.728  -2.492   4.603  1.00  0.81           C  
ATOM   1045  CB  LEU A 142      19.969  -1.335   6.441  1.00  0.79           C  
ATOM   1046  O   LEU A 142      19.610  -3.352   4.670  1.00  0.79           O  
ATOM   1047  CG  LEU A 142      20.297  -0.077   7.248  1.00  0.77           C  
ATOM   1048  CD1 LEU A 142      21.461  -0.344   8.196  1.00  0.74           C  
ATOM   1049  CD2 LEU A 142      20.615   1.088   6.317  1.00  0.73           C  
ATOM   1050  N   GLY A 143      17.552  -2.734   3.945  1.00  0.84           N  
ATOM   1051  CA  GLY A 143      17.330  -3.878   3.076  1.00  0.85           C  
ATOM   1052  C   GLY A 143      16.902  -5.124   3.828  1.00  0.86           C  
ATOM   1053  O   GLY A 143      16.896  -6.222   3.267  1.00  0.86           O  
ATOM   1054  N   ASN A 144      16.617  -5.026   5.030  1.00  0.87           N  
ATOM   1055  CA  ASN A 144      16.089  -6.112   5.849  1.00  0.88           C  
ATOM   1056  C   ASN A 144      14.681  -5.804   6.350  1.00  0.89           C  
ATOM   1057  CB  ASN A 144      17.022  -6.397   7.028  1.00  0.88           C  
ATOM   1058  O   ASN A 144      14.338  -4.642   6.574  1.00  0.88           O  
ATOM   1059  CG  ASN A 144      18.457  -6.624   6.596  1.00  0.86           C  
ATOM   1060  ND2 ASN A 144      19.336  -5.691   6.944  1.00  0.87           N  
ATOM   1061  OD1 ASN A 144      18.774  -7.629   5.955  1.00  0.87           O  
ATOM   1062  N   THR A 145      13.934  -6.841   6.660  1.00  0.90           N  
ATOM   1063  CA  THR A 145      12.599  -6.778   7.244  1.00  0.91           C  
ATOM   1064  C   THR A 145      12.476  -7.744   8.418  1.00  0.91           C  
ATOM   1065  CB  THR A 145      11.515  -7.097   6.198  1.00  0.90           C  
ATOM   1066  O   THR A 145      12.887  -8.902   8.322  1.00  0.91           O  
ATOM   1067  CG2 THR A 145      10.118  -6.973   6.797  1.00  0.88           C  
ATOM   1068  OG1 THR A 145      11.635  -6.184   5.100  1.00  0.89           O  
ATOM   1069  N   LEU A 146      11.921  -7.247   9.462  1.00  0.90           N  
ATOM   1070  CA  LEU A 146      11.482  -8.053  10.596  1.00  0.91           C  
ATOM   1071  C   LEU A 146       9.961  -8.151  10.637  1.00  0.91           C  
ATOM   1072  CB  LEU A 146      12.003  -7.461  11.908  1.00  0.90           C  
ATOM   1073  O   LEU A 146       9.266  -7.142  10.496  1.00  0.91           O  
ATOM   1074  CG  LEU A 146      13.523  -7.408  12.072  1.00  0.88           C  
ATOM   1075  CD1 LEU A 146      13.889  -6.826  13.433  1.00  0.85           C  
ATOM   1076  CD2 LEU A 146      14.128  -8.797  11.898  1.00  0.85           C  
ATOM   1077  N   TRP A 147       9.490  -9.347  10.846  1.00  0.90           N  
ATOM   1078  CA  TRP A 147       8.084  -9.720  10.959  1.00  0.92           C  
ATOM   1079  C   TRP A 147       7.771 -10.244  12.356  1.00  0.89           C  
ATOM   1080  CB  TRP A 147       7.722 -10.775   9.911  1.00  0.88           C  
ATOM   1081  O   TRP A 147       8.178 -11.351  12.717  1.00  0.85           O  
ATOM   1082  CG  TRP A 147       8.230 -10.467   8.534  1.00  0.77           C  
ATOM   1083  CD1 TRP A 147       9.504 -10.641   8.069  1.00  0.70           C  
ATOM   1084  CD2 TRP A 147       7.475  -9.926   7.446  1.00  0.74           C  
ATOM   1085  CE2 TRP A 147       8.356  -9.798   6.349  1.00  0.79           C  
ATOM   1086  CE3 TRP A 147       6.138  -9.537   7.292  1.00  0.75           C  
ATOM   1087  NE1 TRP A 147       9.586 -10.240   6.755  1.00  0.80           N  
ATOM   1088  CH2 TRP A 147       6.627  -8.924   4.989  1.00  0.76           C  
ATOM   1089  CZ2 TRP A 147       7.941  -9.297   5.113  1.00  0.78           C  
ATOM   1090  CZ3 TRP A 147       5.727  -9.039   6.061  1.00  0.76           C  
ATOM   1091  N   GLN A 148       7.049  -9.475  13.184  1.00  0.92           N  
ATOM   1092  CA  GLN A 148       6.629  -9.913  14.511  1.00  0.92           C  
ATOM   1093  C   GLN A 148       5.222 -10.502  14.476  1.00  0.92           C  
ATOM   1094  CB  GLN A 148       6.688  -8.751  15.504  1.00  0.91           C  
ATOM   1095  O   GLN A 148       4.279  -9.844  14.031  1.00  0.91           O  
ATOM   1096  CG  GLN A 148       6.533  -9.176  16.958  1.00  0.89           C  
ATOM   1097  CD  GLN A 148       6.668  -8.016  17.926  1.00  0.88           C  
ATOM   1098  NE2 GLN A 148       7.161  -8.300  19.126  1.00  0.88           N  
ATOM   1099  OE1 GLN A 148       6.333  -6.874  17.597  1.00  0.87           O  
ATOM   1100  N   MET A 149       5.123 -11.671  15.052  1.00  0.90           N  
ATOM   1101  CA  MET A 149       3.862 -12.401  15.143  1.00  0.91           C  
ATOM   1102  C   MET A 149       3.136 -12.074  16.443  1.00  0.90           C  
ATOM   1103  CB  MET A 149       4.103 -13.908  15.044  1.00  0.90           C  
ATOM   1104  O   MET A 149       3.762 -11.660  17.421  1.00  0.89           O  
ATOM   1105  CG  MET A 149       4.894 -14.323  13.813  1.00  0.89           C  
ATOM   1106  SD  MET A 149       4.110 -13.760  12.252  1.00  0.92           S  
ATOM   1107  CE  MET A 149       2.588 -14.747  12.285  1.00  0.86           C  
ATOM   1108  N   VAL A 150       1.861 -12.249  16.584  1.00  0.91           N  
ATOM   1109  CA  VAL A 150       1.003 -11.995  17.737  1.00  0.90           C  
ATOM   1110  C   VAL A 150       1.462 -12.845  18.919  1.00  0.88           C  
ATOM   1111  CB  VAL A 150      -0.480 -12.285  17.415  1.00  0.88           C  
ATOM   1112  O   VAL A 150       1.324 -12.437  20.075  1.00  0.85           O  
ATOM   1113  CG1 VAL A 150      -1.328 -12.230  18.684  1.00  0.82           C  
ATOM   1114  CG2 VAL A 150      -1.003 -11.296  16.375  1.00  0.80           C  
ATOM   1115  N   ASP A 151       2.099 -13.928  18.638  1.00  0.89           N  
ATOM   1116  CA  ASP A 151       2.598 -14.828  19.673  1.00  0.89           C  
ATOM   1117  C   ASP A 151       4.015 -14.449  20.094  1.00  0.88           C  
ATOM   1118  CB  ASP A 151       2.564 -16.278  19.185  1.00  0.88           C  
ATOM   1119  O   ASP A 151       4.661 -15.180  20.849  1.00  0.86           O  
ATOM   1120  CG  ASP A 151       3.411 -16.506  17.945  1.00  0.89           C  
ATOM   1121  OD1 ASP A 151       4.203 -15.613  17.575  1.00  0.90           O  
ATOM   1122  OD2 ASP A 151       3.284 -17.588  17.332  1.00  0.89           O  
ATOM   1123  N   GLY A 152       4.563 -13.362  19.582  1.00  0.88           N  
ATOM   1124  CA  GLY A 152       5.864 -12.810  19.923  1.00  0.88           C  
ATOM   1125  C   GLY A 152       7.002 -13.435  19.139  1.00  0.88           C  
ATOM   1126  O   GLY A 152       8.164 -13.063  19.318  1.00  0.86           O  
ATOM   1127  N   ARG A 153       6.809 -14.421  18.279  1.00  0.89           N  
ATOM   1128  CA  ARG A 153       7.866 -14.914  17.402  1.00  0.89           C  
ATOM   1129  C   ARG A 153       8.307 -13.837  16.416  1.00  0.90           C  
ATOM   1130  CB  ARG A 153       7.399 -16.159  16.644  1.00  0.88           C  
ATOM   1131  O   ARG A 153       7.479 -13.080  15.906  1.00  0.89           O  
ATOM   1132  CG  ARG A 153       7.242 -17.391  17.521  1.00  0.87           C  
ATOM   1133  CD  ARG A 153       6.839 -18.614  16.709  1.00  0.88           C  
ATOM   1134  NE  ARG A 153       5.477 -18.496  16.198  1.00  0.85           N  
ATOM   1135  NH1 ARG A 153       5.640 -20.296  14.758  1.00  0.85           N  
ATOM   1136  NH2 ARG A 153       3.689 -19.101  14.889  1.00  0.84           N  
ATOM   1137  CZ  ARG A 153       4.938 -19.298  15.283  1.00  0.83           C  
ATOM   1138  N   LEU A 154       9.518 -13.779  16.159  1.00  0.90           N  
ATOM   1139  CA  LEU A 154      10.153 -12.855  15.225  1.00  0.91           C  
ATOM   1140  C   LEU A 154      10.730 -13.604  14.028  1.00  0.90           C  
ATOM   1141  CB  LEU A 154      11.258 -12.060  15.925  1.00  0.89           C  
ATOM   1142  O   LEU A 154      11.480 -14.568  14.196  1.00  0.89           O  
ATOM   1143  CG  LEU A 154      11.773 -10.822  15.189  1.00  0.84           C  
ATOM   1144  CD1 LEU A 154      10.672  -9.772  15.084  1.00  0.79           C  
ATOM   1145  CD2 LEU A 154      12.997 -10.250  15.895  1.00  0.79           C  
ATOM   1146  N   TYR A 155      10.414 -13.191  12.867  1.00  0.91           N  
ATOM   1147  CA  TYR A 155      10.979 -13.655  11.604  1.00  0.92           C  
ATOM   1148  C   TYR A 155      11.788 -12.553  10.931  1.00  0.91           C  
ATOM   1149  CB  TYR A 155       9.869 -14.137  10.664  1.00  0.91           C  
ATOM   1150  O   TYR A 155      11.544 -11.366  11.161  1.00  0.90           O  
ATOM   1151  CG  TYR A 155       9.139 -15.360  11.163  1.00  0.90           C  
ATOM   1152  CD1 TYR A 155       9.406 -16.620  10.632  1.00  0.89           C  
ATOM   1153  CD2 TYR A 155       8.181 -15.258  12.166  1.00  0.89           C  
ATOM   1154  CE1 TYR A 155       8.734 -17.749  11.087  1.00  0.89           C  
ATOM   1155  CE2 TYR A 155       7.503 -16.381  12.629  1.00  0.89           C  
ATOM   1156  OH  TYR A 155       7.118 -18.735  12.539  1.00  0.86           O  
ATOM   1157  CZ  TYR A 155       7.786 -17.620  12.085  1.00  0.88           C  
ATOM   1158  N   GLY A 156      12.720 -12.872  10.092  1.00  0.92           N  
ATOM   1159  CA  GLY A 156      13.533 -11.944   9.323  1.00  0.92           C  
ATOM   1160  C   GLY A 156      13.678 -12.343   7.866  1.00  0.92           C  
ATOM   1161  O   GLY A 156      13.758 -13.531   7.548  1.00  0.91           O  
ATOM   1162  N   SER A 157      13.712 -11.396   6.994  1.00  0.91           N  
ATOM   1163  CA  SER A 157      14.033 -11.555   5.580  1.00  0.91           C  
ATOM   1164  C   SER A 157      14.795 -10.346   5.047  1.00  0.90           C  
ATOM   1165  CB  SER A 157      12.759 -11.767   4.761  1.00  0.90           C  
ATOM   1166  O   SER A 157      14.875  -9.312   5.715  1.00  0.88           O  
ATOM   1167  OG  SER A 157      11.904 -10.641   4.861  1.00  0.89           O  
ATOM   1168  N   GLY A 158      15.415 -10.459   3.903  1.00  0.90           N  
ATOM   1169  CA  GLY A 158      16.084  -9.350   3.243  1.00  0.89           C  
ATOM   1170  C   GLY A 158      17.535  -9.642   2.909  1.00  0.89           C  
ATOM   1171  O   GLY A 158      17.914 -10.801   2.726  1.00  0.88           O  
ATOM   1172  N   SER A 159      18.345  -8.569   2.844  1.00  0.87           N  
ATOM   1173  CA  SER A 159      19.723  -8.592   2.364  1.00  0.87           C  
ATOM   1174  C   SER A 159      20.637  -9.320   3.344  1.00  0.88           C  
ATOM   1175  CB  SER A 159      20.236  -7.170   2.136  1.00  0.86           C  
ATOM   1176  O   SER A 159      21.679  -9.850   2.952  1.00  0.87           O  
ATOM   1177  OG  SER A 159      20.311  -6.460   3.360  1.00  0.78           O  
ATOM   1178  N   ASN A 160      20.217  -9.210   4.674  1.00  0.89           N  
ATOM   1179  CA  ASN A 160      20.997  -9.758   5.778  1.00  0.89           C  
ATOM   1180  C   ASN A 160      22.427  -9.225   5.773  1.00  0.88           C  
ATOM   1181  CB  ASN A 160      21.000 -11.287   5.727  1.00  0.89           C  
ATOM   1182  O   ASN A 160      23.366  -9.951   6.105  1.00  0.85           O  
ATOM   1183  CG  ASN A 160      21.539 -11.913   6.998  1.00  0.92           C  
ATOM   1184  ND2 ASN A 160      22.105 -13.109   6.877  1.00  0.92           N  
ATOM   1185  OD1 ASN A 160      21.448 -11.328   8.080  1.00  0.91           O  
ATOM   1186  N   THR A 161      22.496  -7.979   5.299  1.00  0.83           N  
ATOM   1187  CA  THR A 161      23.767  -7.265   5.347  1.00  0.82           C  
ATOM   1188  C   THR A 161      24.266  -7.145   6.784  1.00  0.81           C  
ATOM   1189  CB  THR A 161      23.644  -5.862   4.724  1.00  0.80           C  
ATOM   1190  O   THR A 161      23.483  -6.877   7.698  1.00  0.76           O  
ATOM   1191  CG2 THR A 161      25.006  -5.185   4.620  1.00  0.73           C  
ATOM   1192  OG1 THR A 161      23.078  -5.975   3.413  1.00  0.76           O  
ATOM   1193  N   ASN A 162      25.315  -7.627   7.065  1.00  0.84           N  
ATOM   1194  CA  ASN A 162      26.032  -7.607   8.335  1.00  0.84           C  
ATOM   1195  C   ASN A 162      25.656  -8.800   9.210  1.00  0.85           C  
ATOM   1196  CB  ASN A 162      25.767  -6.297   9.081  1.00  0.83           C  
ATOM   1197  O   ASN A 162      25.997  -8.838  10.394  1.00  0.84           O  
ATOM   1198  CG  ASN A 162      26.275  -5.084   8.328  1.00  0.79           C  
ATOM   1199  ND2 ASN A 162      25.517  -3.994   8.378  1.00  0.77           N  
ATOM   1200  OD1 ASN A 162      27.340  -5.125   7.705  1.00  0.77           O  
ATOM   1201  N   GLY A 163      24.902  -9.718   8.694  1.00  0.88           N  
ATOM   1202  CA  GLY A 163      24.458 -10.873   9.458  1.00  0.89           C  
ATOM   1203  C   GLY A 163      23.362 -10.545  10.453  1.00  0.89           C  
ATOM   1204  O   GLY A 163      23.127 -11.301  11.398  1.00  0.87           O  
ATOM   1205  N   CYS A 164      22.699  -9.471  10.271  1.00  0.87           N  
ATOM   1206  CA  CYS A 164      21.814  -8.871  11.264  1.00  0.88           C  
ATOM   1207  C   CYS A 164      20.575  -9.732  11.481  1.00  0.88           C  
ATOM   1208  CB  CYS A 164      21.399  -7.465  10.833  1.00  0.85           C  
ATOM   1209  O   CYS A 164      19.879  -9.583  12.487  1.00  0.86           O  
ATOM   1210  SG  CYS A 164      20.508  -7.417   9.262  1.00  0.80           S  
ATOM   1211  N   LEU A 165      20.314 -10.685  10.681  1.00  0.89           N  
ATOM   1212  CA  LEU A 165      19.147 -11.547  10.829  1.00  0.90           C  
ATOM   1213  C   LEU A 165      19.505 -12.822  11.587  1.00  0.90           C  
ATOM   1214  CB  LEU A 165      18.564 -11.901   9.458  1.00  0.89           C  
ATOM   1215  O   LEU A 165      18.722 -13.775  11.611  1.00  0.88           O  
ATOM   1216  CG  LEU A 165      18.065 -10.729   8.611  1.00  0.88           C  
ATOM   1217  CD1 LEU A 165      17.460 -11.238   7.307  1.00  0.85           C  
ATOM   1218  CD2 LEU A 165      17.050  -9.900   9.390  1.00  0.85           C  
ATOM   1219  N   GLY A 166      20.782 -12.970  12.148  1.00  0.89           N  
ATOM   1220  CA  GLY A 166      21.199 -13.989  13.098  1.00  0.90           C  
ATOM   1221  C   GLY A 166      21.242 -15.382  12.499  1.00  0.89           C  
ATOM   1222  O   GLY A 166      21.033 -16.373  13.202  1.00  0.86           O  
ATOM   1223  N   SER A 167      21.463 -15.584  11.175  1.00  0.90           N  
ATOM   1224  CA  SER A 167      21.393 -16.842  10.438  1.00  0.90           C  
ATOM   1225  C   SER A 167      22.735 -17.566  10.453  1.00  0.89           C  
ATOM   1226  CB  SER A 167      20.953 -16.594   8.995  1.00  0.88           C  
ATOM   1227  O   SER A 167      22.900 -18.590   9.786  1.00  0.86           O  
ATOM   1228  OG  SER A 167      21.840 -15.699   8.345  1.00  0.80           O  
ATOM   1229  N   GLY A 168      23.736 -17.008  11.123  1.00  0.90           N  
ATOM   1230  CA  GLY A 168      25.086 -17.549  11.157  1.00  0.90           C  
ATOM   1231  C   GLY A 168      25.907 -17.180   9.936  1.00  0.90           C  
ATOM   1232  O   GLY A 168      27.044 -17.632   9.786  1.00  0.89           O  
ATOM   1233  N   ASN A 169      25.375 -16.468   8.990  1.00  0.90           N  
ATOM   1234  CA  ASN A 169      26.038 -16.002   7.777  1.00  0.91           C  
ATOM   1235  C   ASN A 169      25.454 -14.678   7.292  1.00  0.90           C  
ATOM   1236  CB  ASN A 169      25.946 -17.059   6.674  1.00  0.90           C  
ATOM   1237  O   ASN A 169      24.514 -14.153   7.891  1.00  0.89           O  
ATOM   1238  CG  ASN A 169      24.515 -17.372   6.284  1.00  0.88           C  
ATOM   1239  ND2 ASN A 169      24.092 -18.608   6.526  1.00  0.89           N  
ATOM   1240  OD1 ASN A 169      23.796 -16.512   5.769  1.00  0.88           O  
ATOM   1241  N   THR A 170      25.832 -14.098   6.092  1.00  0.90           N  
ATOM   1242  CA  THR A 170      25.403 -12.829   5.513  1.00  0.90           C  
ATOM   1243  C   THR A 170      24.627 -13.060   4.220  1.00  0.89           C  
ATOM   1244  CB  THR A 170      26.604 -11.906   5.237  1.00  0.89           C  
ATOM   1245  O   THR A 170      24.506 -12.154   3.392  1.00  0.86           O  
ATOM   1246  CG2 THR A 170      27.271 -11.467   6.536  1.00  0.84           C  
ATOM   1247  OG1 THR A 170      27.562 -12.607   4.434  1.00  0.87           O  
ATOM   1248  N   THR A 171      24.238 -14.326   3.984  1.00  0.91           N  
ATOM   1249  CA  THR A 171      23.504 -14.644   2.764  1.00  0.92           C  
ATOM   1250  C   THR A 171      22.107 -14.029   2.797  1.00  0.92           C  
ATOM   1251  CB  THR A 171      23.393 -16.166   2.558  1.00  0.90           C  
ATOM   1252  O   THR A 171      21.438 -14.052   3.833  1.00  0.91           O  
ATOM   1253  CG2 THR A 171      22.773 -16.494   1.204  1.00  0.85           C  
ATOM   1254  OG1 THR A 171      24.701 -16.747   2.626  1.00  0.88           O  
ATOM   1255  N   VAL A 172      21.639 -13.547   1.654  1.00  0.89           N  
ATOM   1256  CA  VAL A 172      20.299 -13.005   1.455  1.00  0.90           C  
ATOM   1257  C   VAL A 172      19.256 -14.028   1.899  1.00  0.90           C  
ATOM   1258  CB  VAL A 172      20.061 -12.606  -0.018  1.00  0.88           C  
ATOM   1259  O   VAL A 172      19.339 -15.205   1.538  1.00  0.89           O  
ATOM   1260  CG1 VAL A 172      18.625 -12.126  -0.222  1.00  0.85           C  
ATOM   1261  CG2 VAL A 172      21.054 -11.527  -0.446  1.00  0.84           C  
ATOM   1262  N   ILE A 173      18.285 -13.607   2.583  1.00  0.89           N  
ATOM   1263  CA  ILE A 173      17.143 -14.402   3.022  1.00  0.90           C  
ATOM   1264  C   ILE A 173      15.882 -13.936   2.298  1.00  0.89           C  
ATOM   1265  CB  ILE A 173      16.947 -14.312   4.552  1.00  0.89           C  
ATOM   1266  O   ILE A 173      15.228 -12.983   2.728  1.00  0.88           O  
ATOM   1267  CG1 ILE A 173      18.205 -14.800   5.281  1.00  0.89           C  
ATOM   1268  CG2 ILE A 173      15.717 -15.113   4.986  1.00  0.88           C  
ATOM   1269  CD1 ILE A 173      18.121 -14.694   6.797  1.00  0.87           C  
ATOM   1270  N   SER A 174      15.430 -14.705   1.289  1.00  0.87           N  
ATOM   1271  CA  SER A 174      14.383 -14.309   0.353  1.00  0.87           C  
ATOM   1272  C   SER A 174      12.999 -14.654   0.893  1.00  0.87           C  
ATOM   1273  CB  SER A 174      14.592 -14.983  -1.003  1.00  0.85           C  
ATOM   1274  O   SER A 174      11.988 -14.175   0.376  1.00  0.84           O  
ATOM   1275  OG  SER A 174      14.714 -16.387  -0.853  1.00  0.82           O  
ATOM   1276  N   ILE A 175      12.928 -15.521   1.804  1.00  0.85           N  
ATOM   1277  CA  ILE A 175      11.709 -15.933   2.492  1.00  0.87           C  
ATOM   1278  C   ILE A 175      11.868 -15.717   3.996  1.00  0.88           C  
ATOM   1279  CB  ILE A 175      11.364 -17.409   2.196  1.00  0.84           C  
ATOM   1280  O   ILE A 175      12.884 -16.100   4.580  1.00  0.87           O  
ATOM   1281  CG1 ILE A 175      11.262 -17.641   0.684  1.00  0.75           C  
ATOM   1282  CG2 ILE A 175      10.065 -17.812   2.900  1.00  0.73           C  
ATOM   1283  CD1 ILE A 175      11.157 -19.107   0.288  1.00  0.72           C  
ATOM   1284  N   PRO A 176      10.880 -15.130   4.717  1.00  0.88           N  
ATOM   1285  CA  PRO A 176      10.981 -14.948   6.167  1.00  0.89           C  
ATOM   1286  C   PRO A 176      11.312 -16.245   6.902  1.00  0.89           C  
ATOM   1287  CB  PRO A 176       9.590 -14.440   6.555  1.00  0.88           C  
ATOM   1288  O   PRO A 176      10.596 -17.240   6.761  1.00  0.88           O  
ATOM   1289  CG  PRO A 176       9.084 -13.742   5.335  1.00  0.87           C  
ATOM   1290  CD  PRO A 176       9.541 -14.505   4.125  1.00  0.87           C  
ATOM   1291  N   ARG A 177      12.332 -16.230   7.803  1.00  0.90           N  
ATOM   1292  CA  ARG A 177      12.756 -17.318   8.678  1.00  0.91           C  
ATOM   1293  C   ARG A 177      12.658 -16.912  10.144  1.00  0.91           C  
ATOM   1294  CB  ARG A 177      14.187 -17.747   8.347  1.00  0.88           C  
ATOM   1295  O   ARG A 177      12.901 -15.754  10.491  1.00  0.90           O  
ATOM   1296  CG  ARG A 177      14.346 -18.346   6.959  1.00  0.80           C  
ATOM   1297  CD  ARG A 177      15.740 -18.921   6.749  1.00  0.78           C  
ATOM   1298  NE  ARG A 177      15.886 -19.510   5.421  1.00  0.76           N  
ATOM   1299  NH1 ARG A 177      17.893 -20.557   5.879  1.00  0.68           N  
ATOM   1300  NH2 ARG A 177      16.937 -20.758   3.805  1.00  0.63           N  
ATOM   1301  CZ  ARG A 177      16.905 -20.274   5.038  1.00  0.72           C  
ATOM   1302  N   SER A 178      12.371 -17.826  10.908  1.00  0.90           N  
ATOM   1303  CA  SER A 178      12.412 -17.575  12.345  1.00  0.91           C  
ATOM   1304  C   SER A 178      13.818 -17.198  12.800  1.00  0.89           C  
ATOM   1305  CB  SER A 178      11.929 -18.802  13.119  1.00  0.89           C  
ATOM   1306  O   SER A 178      14.779 -17.923  12.532  1.00  0.87           O  
ATOM   1307  OG  SER A 178      11.805 -18.510  14.500  1.00  0.84           O  
ATOM   1308  N   ILE A 179      13.919 -16.067  13.542  1.00  0.88           N  
ATOM   1309  CA  ILE A 179      15.208 -15.585  14.026  1.00  0.87           C  
ATOM   1310  C   ILE A 179      15.246 -15.654  15.551  1.00  0.83           C  
ATOM   1311  CB  ILE A 179      15.488 -14.142  13.548  1.00  0.83           C  
ATOM   1312  O   ILE A 179      16.313 -15.529  16.158  1.00  0.76           O  
ATOM   1313  CG1 ILE A 179      14.397 -13.191  14.053  1.00  0.70           C  
ATOM   1314  CG2 ILE A 179      15.595 -14.091  12.021  1.00  0.69           C  
ATOM   1315  CD1 ILE A 179      14.701 -11.718  13.816  1.00  0.69           C  
ATOM   1316  N   SER A 180      14.196 -15.863  16.152  1.00  0.77           N  
ATOM   1317  CA  SER A 180      14.118 -16.121  17.586  1.00  0.77           C  
ATOM   1318  C   SER A 180      13.330 -17.394  17.877  1.00  0.76           C  
ATOM   1319  CB  SER A 180      13.475 -14.937  18.309  1.00  0.69           C  
ATOM   1320  O   SER A 180      12.286 -17.636  17.267  1.00  0.69           O  
ATOM   1321  OG  SER A 180      13.035 -15.316  19.602  1.00  0.60           O  
ATOM   1322  N   ALA A 181      13.818 -18.195  18.792  1.00  0.66           N  
ATOM   1323  CA  ALA A 181      13.116 -19.367  19.309  1.00  0.69           C  
ATOM   1324  C   ALA A 181      12.091 -18.970  20.367  1.00  0.67           C  
ATOM   1325  CB  ALA A 181      14.110 -20.371  19.887  1.00  0.58           C  
ATOM   1326  O   ALA A 181      11.260 -19.786  20.774  1.00  0.62           O  
ATOM   1327  N   SER A 182      12.125 -17.811  20.946  1.00  0.71           N  
ATOM   1328  CA  SER A 182      11.302 -17.345  22.057  1.00  0.72           C  
ATOM   1329  C   SER A 182      10.469 -16.132  21.657  1.00  0.74           C  
ATOM   1330  CB  SER A 182      12.176 -16.997  23.263  1.00  0.65           C  
ATOM   1331  O   SER A 182      10.765 -15.470  20.660  1.00  0.69           O  
ATOM   1332  OG  SER A 182      13.115 -15.989  22.930  1.00  0.58           O  
ATOM   1333  N   SER A 183       9.430 -15.868  22.558  1.00  0.79           N  
ATOM   1334  CA  SER A 183       8.641 -14.645  22.440  1.00  0.81           C  
ATOM   1335  C   SER A 183       9.512 -13.407  22.622  1.00  0.80           C  
ATOM   1336  CB  SER A 183       7.507 -14.637  23.466  1.00  0.75           C  
ATOM   1337  O   SER A 183      10.256 -13.303  23.599  1.00  0.77           O  
ATOM   1338  OG  SER A 183       6.710 -15.803  23.344  1.00  0.60           O  
ATOM   1339  N   VAL A 184       9.515 -12.552  21.627  1.00  0.82           N  
ATOM   1340  CA  VAL A 184      10.159 -11.243  21.605  1.00  0.85           C  
ATOM   1341  C   VAL A 184       9.165 -10.171  22.049  1.00  0.82           C  
ATOM   1342  CB  VAL A 184      10.714 -10.906  20.203  1.00  0.81           C  
ATOM   1343  O   VAL A 184       8.065 -10.071  21.502  1.00  0.78           O  
ATOM   1344  CG1 VAL A 184      11.313  -9.501  20.183  1.00  0.77           C  
ATOM   1345  CG2 VAL A 184      11.756 -11.940  19.780  1.00  0.74           C  
ATOM   1346  N   ARG A 185       9.537  -9.417  23.031  1.00  0.80           N  
ATOM   1347  CA  ARG A 185       8.704  -8.384  23.637  1.00  0.81           C  
ATOM   1348  C   ARG A 185       8.891  -7.045  22.931  1.00  0.77           C  
ATOM   1349  CB  ARG A 185       9.024  -8.239  25.126  1.00  0.76           C  
ATOM   1350  O   ARG A 185       7.932  -6.292  22.752  1.00  0.73           O  
ATOM   1351  CG  ARG A 185       8.533  -9.399  25.978  1.00  0.69           C  
ATOM   1352  CD  ARG A 185       8.790  -9.161  27.459  1.00  0.66           C  
ATOM   1353  NE  ARG A 185       8.296 -10.265  28.276  1.00  0.59           N  
ATOM   1354  NH1 ARG A 185       8.904  -9.317  30.293  1.00  0.47           N  
ATOM   1355  NH2 ARG A 185       7.881 -11.367  30.248  1.00  0.43           N  
ATOM   1356  CZ  ARG A 185       8.362 -10.314  29.604  1.00  0.63           C  
ATOM   1357  N   ALA A 186      10.185  -6.686  22.646  1.00  0.75           N  
ATOM   1358  CA  ALA A 186      10.619  -5.502  21.910  1.00  0.79           C  
ATOM   1359  C   ALA A 186      11.737  -5.845  20.929  1.00  0.81           C  
ATOM   1360  CB  ALA A 186      11.079  -4.413  22.877  1.00  0.75           C  
ATOM   1361  O   ALA A 186      12.531  -6.755  21.177  1.00  0.80           O  
ATOM   1362  N   TYR A 187      11.739  -5.118  19.839  1.00  0.76           N  
ATOM   1363  CA  TYR A 187      12.833  -5.257  18.885  1.00  0.80           C  
ATOM   1364  C   TYR A 187      13.108  -3.938  18.174  1.00  0.75           C  
ATOM   1365  CB  TYR A 187      12.515  -6.348  17.857  1.00  0.73           C  
ATOM   1366  O   TYR A 187      12.236  -3.068  18.106  1.00  0.70           O  
ATOM   1367  CG  TYR A 187      11.381  -5.992  16.926  1.00  0.74           C  
ATOM   1368  CD1 TYR A 187      10.057  -6.237  17.284  1.00  0.71           C  
ATOM   1369  CD2 TYR A 187      11.631  -5.412  15.687  1.00  0.77           C  
ATOM   1370  CE1 TYR A 187       9.009  -5.913  16.429  1.00  0.78           C  
ATOM   1371  CE2 TYR A 187      10.591  -5.084  14.824  1.00  0.81           C  
ATOM   1372  OH  TYR A 187       8.252  -5.015  14.352  1.00  0.49           O  
ATOM   1373  CZ  TYR A 187       9.285  -5.337  15.203  1.00  0.76           C  
ATOM   1374  N   SER A 188      14.299  -3.688  17.668  1.00  0.81           N  
ATOM   1375  CA  SER A 188      14.683  -2.613  16.759  1.00  0.83           C  
ATOM   1376  C   SER A 188      15.506  -3.144  15.591  1.00  0.82           C  
ATOM   1377  CB  SER A 188      15.476  -1.538  17.505  1.00  0.79           C  
ATOM   1378  O   SER A 188      16.182  -4.168  15.715  1.00  0.80           O  
ATOM   1379  OG  SER A 188      16.013  -0.590  16.598  1.00  0.67           O  
ATOM   1380  N   LEU A 189      15.301  -2.570  14.497  1.00  0.82           N  
ATOM   1381  CA  LEU A 189      16.008  -2.901  13.264  1.00  0.82           C  
ATOM   1382  C   LEU A 189      16.721  -1.676  12.701  1.00  0.80           C  
ATOM   1383  CB  LEU A 189      15.037  -3.464  12.224  1.00  0.80           C  
ATOM   1384  O   LEU A 189      16.074  -0.712  12.286  1.00  0.75           O  
ATOM   1385  CG  LEU A 189      15.636  -3.834  10.866  1.00  0.81           C  
ATOM   1386  CD1 LEU A 189      16.679  -4.935  11.029  1.00  0.78           C  
ATOM   1387  CD2 LEU A 189      14.541  -4.267   9.897  1.00  0.80           C  
ATOM   1388  N   ASN A 190      18.057  -1.825  12.676  1.00  0.80           N  
ATOM   1389  CA  ASN A 190      18.967  -0.909  11.996  1.00  0.80           C  
ATOM   1390  C   ASN A 190      20.081  -1.660  11.272  1.00  0.79           C  
ATOM   1391  CB  ASN A 190      19.561   0.093  12.988  1.00  0.77           C  
ATOM   1392  O   ASN A 190      19.812  -2.562  10.477  1.00  0.74           O  
ATOM   1393  CG  ASN A 190      20.108   1.333  12.309  1.00  0.71           C  
ATOM   1394  ND2 ASN A 190      20.180   2.433  13.050  1.00  0.63           N  
ATOM   1395  OD1 ASN A 190      20.461   1.304  11.127  1.00  0.66           O  
ATOM   1396  N   ALA A 191      21.385  -1.350  11.538  1.00  0.80           N  
ATOM   1397  CA  ALA A 191      22.527  -2.123  11.055  1.00  0.80           C  
ATOM   1398  C   ALA A 191      22.704  -3.405  11.865  1.00  0.81           C  
ATOM   1399  CB  ALA A 191      23.800  -1.283  11.110  1.00  0.79           C  
ATOM   1400  O   ALA A 191      23.467  -4.292  11.476  1.00  0.81           O  
ATOM   1401  N   CYS A 192      21.975  -3.478  12.903  1.00  0.81           N  
ATOM   1402  CA  CYS A 192      21.836  -4.641  13.772  1.00  0.84           C  
ATOM   1403  C   CYS A 192      20.371  -4.903  14.103  1.00  0.84           C  
ATOM   1404  CB  CYS A 192      22.633  -4.447  15.061  1.00  0.80           C  
ATOM   1405  O   CYS A 192      19.526  -4.021  13.936  1.00  0.84           O  
ATOM   1406  SG  CYS A 192      22.075  -3.047  16.057  1.00  0.83           S  
ATOM   1407  N   VAL A 193      20.061  -6.070  14.488  1.00  0.84           N  
ATOM   1408  CA  VAL A 193      18.810  -6.432  15.145  1.00  0.86           C  
ATOM   1409  C   VAL A 193      19.036  -6.570  16.649  1.00  0.86           C  
ATOM   1410  CB  VAL A 193      18.226  -7.742  14.571  1.00  0.85           C  
ATOM   1411  O   VAL A 193      19.931  -7.298  17.084  1.00  0.85           O  
ATOM   1412  CG1 VAL A 193      17.010  -8.192  15.381  1.00  0.85           C  
ATOM   1413  CG2 VAL A 193      17.855  -7.562  13.100  1.00  0.83           C  
ATOM   1414  N   THR A 194      18.219  -5.885  17.329  1.00  0.85           N  
ATOM   1415  CA  THR A 194      18.140  -6.033  18.778  1.00  0.87           C  
ATOM   1416  C   THR A 194      16.750  -6.500  19.199  1.00  0.87           C  
ATOM   1417  CB  THR A 194      18.479  -4.712  19.493  1.00  0.84           C  
ATOM   1418  O   THR A 194      15.748  -6.107  18.596  1.00  0.86           O  
ATOM   1419  CG2 THR A 194      19.868  -4.216  19.104  1.00  0.76           C  
ATOM   1420  OG1 THR A 194      17.511  -3.718  19.134  1.00  0.79           O  
ATOM   1421  N   TYR A 195      16.696  -7.398  20.184  1.00  0.84           N  
ATOM   1422  CA  TYR A 195      15.395  -7.725  20.757  1.00  0.86           C  
ATOM   1423  C   TYR A 195      15.525  -8.097  22.229  1.00  0.84           C  
ATOM   1424  CB  TYR A 195      14.741  -8.875  19.985  1.00  0.83           C  
ATOM   1425  O   TYR A 195      16.596  -8.511  22.679  1.00  0.81           O  
ATOM   1426  CG  TYR A 195      15.460 -10.194  20.135  1.00  0.83           C  
ATOM   1427  CD1 TYR A 195      16.378 -10.622  19.179  1.00  0.80           C  
ATOM   1428  CD2 TYR A 195      15.222 -11.014  21.232  1.00  0.83           C  
ATOM   1429  CE1 TYR A 195      17.042 -11.837  19.313  1.00  0.82           C  
ATOM   1430  CE2 TYR A 195      15.879 -12.232  21.376  1.00  0.83           C  
ATOM   1431  OH  TYR A 195      17.440 -13.838  20.550  1.00  0.64           O  
ATOM   1432  CZ  TYR A 195      16.786 -12.634  20.413  1.00  0.81           C  
ATOM   1433  N   LEU A 196      14.438  -7.923  22.958  1.00  0.86           N  
ATOM   1434  CA  LEU A 196      14.213  -8.425  24.309  1.00  0.87           C  
ATOM   1435  C   LEU A 196      13.395  -9.712  24.282  1.00  0.86           C  
ATOM   1436  CB  LEU A 196      13.500  -7.371  25.161  1.00  0.84           C  
ATOM   1437  O   LEU A 196      12.275  -9.729  23.766  1.00  0.83           O  
ATOM   1438  CG  LEU A 196      13.438  -7.644  26.665  1.00  0.76           C  
ATOM   1439  CD1 LEU A 196      14.832  -7.562  27.276  1.00  0.69           C  
ATOM   1440  CD2 LEU A 196      12.491  -6.663  27.347  1.00  0.69           C  
ATOM   1441  N   ASN A 197      14.012 -10.780  24.875  1.00  0.83           N  
ATOM   1442  CA  ASN A 197      13.214 -11.997  24.975  1.00  0.84           C  
ATOM   1443  C   ASN A 197      12.205 -11.914  26.117  1.00  0.83           C  
ATOM   1444  CB  ASN A 197      14.118 -13.219  25.153  1.00  0.82           C  
ATOM   1445  O   ASN A 197      12.168 -10.922  26.847  1.00  0.81           O  
ATOM   1446  CG  ASN A 197      14.773 -13.267  26.519  1.00  0.80           C  
ATOM   1447  ND2 ASN A 197      15.772 -14.129  26.668  1.00  0.82           N  
ATOM   1448  OD1 ASN A 197      14.385 -12.535  27.433  1.00  0.80           O  
ATOM   1449  N   ASN A 198      11.347 -12.888  26.443  1.00  0.81           N  
ATOM   1450  CA  ASN A 198      10.236 -12.886  27.389  1.00  0.81           C  
ATOM   1451  C   ASN A 198      10.728 -12.804  28.831  1.00  0.79           C  
ATOM   1452  CB  ASN A 198       9.365 -14.129  27.196  1.00  0.77           C  
ATOM   1453  O   ASN A 198       9.973 -12.426  29.729  1.00  0.76           O  
ATOM   1454  CG  ASN A 198      10.127 -15.419  27.426  1.00  0.71           C  
ATOM   1455  ND2 ASN A 198       9.400 -16.499  27.687  1.00  0.68           N  
ATOM   1456  OD1 ASN A 198      11.360 -15.444  27.372  1.00  0.68           O  
ATOM   1457  N   ILE A 199      11.963 -13.046  29.019  1.00  0.82           N  
ATOM   1458  CA  ILE A 199      12.483 -12.980  30.381  1.00  0.82           C  
ATOM   1459  C   ILE A 199      13.316 -11.712  30.554  1.00  0.82           C  
ATOM   1460  CB  ILE A 199      13.329 -14.227  30.724  1.00  0.80           C  
ATOM   1461  O   ILE A 199      14.037 -11.565  31.544  1.00  0.79           O  
ATOM   1462  CG1 ILE A 199      14.477 -14.387  29.720  1.00  0.79           C  
ATOM   1463  CG2 ILE A 199      12.452 -15.482  30.757  1.00  0.78           C  
ATOM   1464  CD1 ILE A 199      15.549 -15.374  30.159  1.00  0.77           C  
ATOM   1465  N   GLY A 200      13.304 -10.787  29.606  1.00  0.83           N  
ATOM   1466  CA  GLY A 200      13.944  -9.483  29.679  1.00  0.84           C  
ATOM   1467  C   GLY A 200      15.428  -9.527  29.366  1.00  0.83           C  
ATOM   1468  O   GLY A 200      16.169  -8.607  29.716  1.00  0.80           O  
ATOM   1469  N   LEU A 201      15.916 -10.605  28.767  1.00  0.84           N  
ATOM   1470  CA  LEU A 201      17.306 -10.670  28.330  1.00  0.85           C  
ATOM   1471  C   LEU A 201      17.484  -9.989  26.977  1.00  0.85           C  
ATOM   1472  CB  LEU A 201      17.774 -12.125  28.247  1.00  0.82           C  
ATOM   1473  O   LEU A 201      16.925 -10.437  25.974  1.00  0.84           O  
ATOM   1474  CG  LEU A 201      19.248 -12.345  27.901  1.00  0.76           C  
ATOM   1475  CD1 LEU A 201      20.140 -11.780  29.001  1.00  0.71           C  
ATOM   1476  CD2 LEU A 201      19.531 -13.828  27.685  1.00  0.71           C  
ATOM   1477  N   PRO A 202      18.256  -8.921  26.904  1.00  0.87           N  
ATOM   1478  CA  PRO A 202      18.574  -8.276  25.628  1.00  0.88           C  
ATOM   1479  C   PRO A 202      19.525  -9.106  24.769  1.00  0.88           C  
ATOM   1480  CB  PRO A 202      19.230  -6.959  26.052  1.00  0.86           C  
ATOM   1481  O   PRO A 202      20.536  -9.607  25.268  1.00  0.86           O  
ATOM   1482  CG  PRO A 202      19.766  -7.223  27.422  1.00  0.83           C  
ATOM   1483  CD  PRO A 202      18.967  -8.335  28.041  1.00  0.81           C  
ATOM   1484  N   ARG A 203      19.262  -9.165  23.526  1.00  0.86           N  
ATOM   1485  CA  ARG A 203      20.096  -9.857  22.549  1.00  0.88           C  
ATOM   1486  C   ARG A 203      20.317  -8.995  21.310  1.00  0.87           C  
ATOM   1487  CB  ARG A 203      19.465 -11.193  22.152  1.00  0.86           C  
ATOM   1488  O   ARG A 203      19.432  -8.235  20.911  1.00  0.87           O  
ATOM   1489  CG  ARG A 203      19.233 -12.136  23.322  1.00  0.85           C  
ATOM   1490  CD  ARG A 203      18.884 -13.541  22.853  1.00  0.85           C  
ATOM   1491  NE  ARG A 203      20.076 -14.297  22.480  1.00  0.84           N  
ATOM   1492  NH1 ARG A 203      18.916 -16.125  21.672  1.00  0.80           N  
ATOM   1493  NH2 ARG A 203      21.208 -16.105  21.628  1.00  0.79           N  
ATOM   1494  CZ  ARG A 203      20.064 -15.507  21.928  1.00  0.83           C  
ATOM   1495  N   VAL A 204      21.455  -9.216  20.670  1.00  0.87           N  
ATOM   1496  CA  VAL A 204      21.829  -8.398  19.520  1.00  0.87           C  
ATOM   1497  C   VAL A 204      22.520  -9.266  18.471  1.00  0.87           C  
ATOM   1498  CB  VAL A 204      22.748  -7.226  19.932  1.00  0.85           C  
ATOM   1499  O   VAL A 204      23.219 -10.224  18.811  1.00  0.86           O  
ATOM   1500  CG1 VAL A 204      24.056  -7.748  20.524  1.00  0.76           C  
ATOM   1501  CG2 VAL A 204      23.024  -6.319  18.735  1.00  0.75           C  
ATOM   1502  N   CYS A 205      22.346  -8.932  17.258  1.00  0.87           N  
ATOM   1503  CA  CYS A 205      23.085  -9.492  16.132  1.00  0.88           C  
ATOM   1504  C   CYS A 205      23.269  -8.455  15.031  1.00  0.86           C  
ATOM   1505  CB  CYS A 205      22.364 -10.719  15.575  1.00  0.85           C  
ATOM   1506  O   CYS A 205      22.475  -7.520  14.914  1.00  0.84           O  
ATOM   1507  SG  CYS A 205      21.133 -10.328  14.313  1.00  0.82           S  
ATOM   1508  N   GLY A 206      24.304  -8.566  14.190  1.00  0.87           N  
ATOM   1509  CA  GLY A 206      24.640  -7.626  13.132  1.00  0.87           C  
ATOM   1510  C   GLY A 206      25.837  -6.757  13.464  1.00  0.86           C  
ATOM   1511  O   GLY A 206      26.790  -7.218  14.097  1.00  0.81           O  
ATOM   1512  N   ALA A 207      25.864  -5.468  12.989  1.00  0.82           N  
ATOM   1513  CA  ALA A 207      26.904  -4.489  13.294  1.00  0.81           C  
ATOM   1514  C   ALA A 207      26.784  -3.990  14.731  1.00  0.80           C  
ATOM   1515  CB  ALA A 207      26.832  -3.316  12.319  1.00  0.79           C  
ATOM   1516  O   ALA A 207      26.153  -2.962  14.988  1.00  0.76           O  
ATOM   1517  N   THR A 208      27.347  -4.657  15.651  1.00  0.76           N  
ATOM   1518  CA  THR A 208      27.115  -4.563  17.088  1.00  0.76           C  
ATOM   1519  C   THR A 208      28.165  -3.673  17.749  1.00  0.75           C  
ATOM   1520  CB  THR A 208      27.128  -5.954  17.749  1.00  0.71           C  
ATOM   1521  O   THR A 208      28.220  -3.575  18.976  1.00  0.68           O  
ATOM   1522  CG2 THR A 208      25.969  -6.810  17.250  1.00  0.62           C  
ATOM   1523  OG1 THR A 208      28.363  -6.612  17.437  1.00  0.72           O  
ATOM   1524  N   HIS A 209      29.117  -3.104  16.963  1.00  0.70           N  
ATOM   1525  CA  HIS A 209      30.370  -2.574  17.490  1.00  0.72           C  
ATOM   1526  C   HIS A 209      30.118  -1.611  18.645  1.00  0.68           C  
ATOM   1527  CB  HIS A 209      31.162  -1.872  16.385  1.00  0.63           C  
ATOM   1528  O   HIS A 209      30.959  -1.470  19.536  1.00  0.62           O  
ATOM   1529  CG  HIS A 209      30.382  -0.818  15.665  1.00  0.57           C  
ATOM   1530  CD2 HIS A 209      30.344   0.526  15.829  1.00  0.54           C  
ATOM   1531  ND1 HIS A 209      29.510  -1.107  14.639  1.00  0.51           N  
ATOM   1532  CE1 HIS A 209      28.968   0.016  14.200  1.00  0.47           C  
ATOM   1533  NE2 HIS A 209      29.457   1.022  14.905  1.00  0.46           N  
ATOM   1534  N   GLN A 210      28.935  -1.125  18.770  1.00  0.66           N  
ATOM   1535  CA  GLN A 210      28.747  -0.167  19.854  1.00  0.67           C  
ATOM   1536  C   GLN A 210      27.738  -0.684  20.876  1.00  0.67           C  
ATOM   1537  CB  GLN A 210      28.289   1.185  19.303  1.00  0.61           C  
ATOM   1538  O   GLN A 210      27.527  -0.059  21.918  1.00  0.64           O  
ATOM   1539  CG  GLN A 210      29.271   1.813  18.323  1.00  0.58           C  
ATOM   1540  CD  GLN A 210      29.026   3.296  18.117  1.00  0.58           C  
ATOM   1541  NE2 GLN A 210      29.920   3.948  17.381  1.00  0.49           N  
ATOM   1542  OE1 GLN A 210      28.042   3.852  18.615  1.00  0.60           O  
ATOM   1543  N   ILE A 211      27.195  -1.848  20.687  1.00  0.73           N  
ATOM   1544  CA  ILE A 211      26.175  -2.388  21.579  1.00  0.73           C  
ATOM   1545  C   ILE A 211      26.791  -3.455  22.481  1.00  0.72           C  
ATOM   1546  CB  ILE A 211      24.986  -2.977  20.786  1.00  0.70           C  
ATOM   1547  O   ILE A 211      26.459  -3.542  23.666  1.00  0.68           O  
ATOM   1548  CG1 ILE A 211      24.352  -1.901  19.897  1.00  0.71           C  
ATOM   1549  CG2 ILE A 211      23.950  -3.583  21.737  1.00  0.70           C  
ATOM   1550  CD1 ILE A 211      23.289  -2.433  18.946  1.00  0.69           C  
ATOM   1551  N   ASP A 212      27.816  -4.135  21.993  1.00  0.65           N  
ATOM   1552  CA  ASP A 212      28.405  -5.221  22.771  1.00  0.66           C  
ATOM   1553  C   ASP A 212      29.736  -4.796  23.387  1.00  0.63           C  
ATOM   1554  CB  ASP A 212      28.601  -6.462  21.897  1.00  0.61           C  
ATOM   1555  O   ASP A 212      30.339  -5.549  24.154  1.00  0.59           O  
ATOM   1556  CG  ASP A 212      29.633  -6.259  20.803  1.00  0.59           C  
ATOM   1557  OD1 ASP A 212      30.157  -5.133  20.659  1.00  0.60           O  
ATOM   1558  OD2 ASP A 212      29.924  -7.233  20.075  1.00  0.68           O  
ATOM   1559  N   GLY A 213      30.120  -3.572  23.126  1.00  0.66           N  
ATOM   1560  CA  GLY A 213      31.368  -3.040  23.651  1.00  0.66           C  
ATOM   1561  C   GLY A 213      32.596  -3.624  22.979  1.00  0.65           C  
ATOM   1562  O   GLY A 213      33.726  -3.309  23.358  1.00  0.62           O  
ATOM   1563  N   THR A 214      32.362  -4.549  22.116  1.00  0.68           N  
ATOM   1564  CA  THR A 214      33.455  -5.137  21.350  1.00  0.67           C  
ATOM   1565  C   THR A 214      33.678  -4.371  20.050  1.00  0.66           C  
ATOM   1566  CB  THR A 214      33.182  -6.620  21.035  1.00  0.63           C  
ATOM   1567  O   THR A 214      32.720  -3.936  19.407  1.00  0.62           O  
ATOM   1568  CG2 THR A 214      32.851  -7.400  22.303  1.00  0.61           C  
ATOM   1569  OG1 THR A 214      32.076  -6.713  20.128  1.00  0.65           O  
ATOM   1570  N   SER A 215      34.872  -3.834  19.707  1.00  0.61           N  
ATOM   1571  CA  SER A 215      35.192  -2.835  18.693  1.00  0.60           C  
ATOM   1572  C   SER A 215      35.078  -3.417  17.288  1.00  0.61           C  
ATOM   1573  CB  SER A 215      36.601  -2.283  18.911  1.00  0.53           C  
ATOM   1574  O   SER A 215      35.124  -2.682  16.300  1.00  0.57           O  
ATOM   1575  OG  SER A 215      37.572  -3.305  18.760  1.00  0.48           O  
ATOM   1576  N   THR A 216      34.932  -4.648  17.067  1.00  0.62           N  
ATOM   1577  CA  THR A 216      35.199  -4.862  15.650  1.00  0.62           C  
ATOM   1578  C   THR A 216      34.428  -6.072  15.130  1.00  0.62           C  
ATOM   1579  CB  THR A 216      36.704  -5.059  15.389  1.00  0.52           C  
ATOM   1580  O   THR A 216      34.570  -6.452  13.966  1.00  0.57           O  
ATOM   1581  CG2 THR A 216      37.476  -3.763  15.616  1.00  0.40           C  
ATOM   1582  OG1 THR A 216      37.210  -6.064  16.276  1.00  0.46           O  
ATOM   1583  N   THR A 217      33.426  -6.487  15.844  1.00  0.70           N  
ATOM   1584  CA  THR A 217      32.928  -7.756  15.325  1.00  0.70           C  
ATOM   1585  C   THR A 217      31.447  -7.652  14.971  1.00  0.71           C  
ATOM   1586  CB  THR A 217      33.137  -8.895  16.339  1.00  0.63           C  
ATOM   1587  O   THR A 217      30.627  -7.281  15.814  1.00  0.65           O  
ATOM   1588  CG2 THR A 217      34.561  -9.438  16.271  1.00  0.52           C  
ATOM   1589  OG1 THR A 217      32.889  -8.402  17.662  1.00  0.56           O  
ATOM   1590  N   GLN A 218      31.126  -7.761  13.695  1.00  0.80           N  
ATOM   1591  CA  GLN A 218      29.819  -8.209  13.225  1.00  0.81           C  
ATOM   1592  C   GLN A 218      29.510  -9.620  13.717  1.00  0.81           C  
ATOM   1593  CB  GLN A 218      29.753  -8.160  11.697  1.00  0.78           C  
ATOM   1594  O   GLN A 218      30.290 -10.547  13.488  1.00  0.80           O  
ATOM   1595  CG  GLN A 218      29.838  -6.752  11.123  1.00  0.73           C  
ATOM   1596  CD  GLN A 218      29.792  -6.733   9.607  1.00  0.71           C  
ATOM   1597  NE2 GLN A 218      29.551  -5.558   9.035  1.00  0.66           N  
ATOM   1598  OE1 GLN A 218      29.973  -7.766   8.954  1.00  0.72           O  
ATOM   1599  N   THR A 219      28.509  -9.676  14.574  1.00  0.83           N  
ATOM   1600  CA  THR A 219      28.059 -11.012  14.947  1.00  0.85           C  
ATOM   1601  C   THR A 219      26.985 -11.510  13.984  1.00  0.86           C  
ATOM   1602  CB  THR A 219      27.511 -11.035  16.386  1.00  0.83           C  
ATOM   1603  O   THR A 219      26.056 -10.773  13.647  1.00  0.86           O  
ATOM   1604  CG2 THR A 219      28.569 -10.580  17.385  1.00  0.73           C  
ATOM   1605  OG1 THR A 219      26.379 -10.161  16.475  1.00  0.75           O  
ATOM   1606  N   GLN A 220      27.106 -12.729  13.584  1.00  0.85           N  
ATOM   1607  CA  GLN A 220      26.151 -13.319  12.653  1.00  0.88           C  
ATOM   1608  C   GLN A 220      25.108 -14.154  13.390  1.00  0.88           C  
ATOM   1609  CB  GLN A 220      26.873 -14.178  11.614  1.00  0.86           C  
ATOM   1610  O   GLN A 220      24.178 -14.679  12.774  1.00  0.87           O  
ATOM   1611  CG  GLN A 220      27.810 -13.391  10.708  1.00  0.84           C  
ATOM   1612  CD  GLN A 220      28.587 -14.278   9.754  1.00  0.81           C  
ATOM   1613  NE2 GLN A 220      29.424 -13.666   8.923  1.00  0.85           N  
ATOM   1614  OE1 GLN A 220      28.436 -15.504   9.763  1.00  0.84           O  
ATOM   1615  N   ASN A 221      25.370 -14.296  14.700  1.00  0.86           N  
ATOM   1616  CA  ASN A 221      24.446 -14.924  15.639  1.00  0.88           C  
ATOM   1617  C   ASN A 221      24.029 -13.960  16.745  1.00  0.87           C  
ATOM   1618  CB  ASN A 221      25.068 -16.187  16.240  1.00  0.86           C  
ATOM   1619  O   ASN A 221      24.785 -13.055  17.103  1.00  0.86           O  
ATOM   1620  CG  ASN A 221      25.364 -17.246  15.197  1.00  0.86           C  
ATOM   1621  ND2 ASN A 221      26.645 -17.514  14.972  1.00  0.88           N  
ATOM   1622  OD1 ASN A 221      24.450 -17.818  14.597  1.00  0.86           O  
ATOM   1623  N   PHE A 222      22.893 -14.177  17.289  1.00  0.87           N  
ATOM   1624  CA  PHE A 222      22.471 -13.404  18.451  1.00  0.88           C  
ATOM   1625  C   PHE A 222      23.320 -13.750  19.669  1.00  0.86           C  
ATOM   1626  CB  PHE A 222      20.990 -13.655  18.756  1.00  0.87           C  
ATOM   1627  O   PHE A 222      23.401 -14.914  20.066  1.00  0.83           O  
ATOM   1628  CG  PHE A 222      20.050 -12.984  17.792  1.00  0.87           C  
ATOM   1629  CD1 PHE A 222      19.729 -11.639  17.934  1.00  0.85           C  
ATOM   1630  CD2 PHE A 222      19.487 -13.698  16.742  1.00  0.86           C  
ATOM   1631  CE1 PHE A 222      18.859 -11.016  17.043  1.00  0.87           C  
ATOM   1632  CE2 PHE A 222      18.617 -13.082  15.848  1.00  0.88           C  
ATOM   1633  CZ  PHE A 222      18.303 -11.741  16.000  1.00  0.86           C  
ATOM   1634  N   ILE A 223      23.852 -12.726  20.309  1.00  0.85           N  
ATOM   1635  CA  ILE A 223      24.572 -12.829  21.574  1.00  0.86           C  
ATOM   1636  C   ILE A 223      23.796 -12.100  22.669  1.00  0.85           C  
ATOM   1637  CB  ILE A 223      26.002 -12.257  21.459  1.00  0.84           C  
ATOM   1638  O   ILE A 223      23.027 -11.179  22.386  1.00  0.84           O  
ATOM   1639  CG1 ILE A 223      25.955 -10.776  21.065  1.00  0.81           C  
ATOM   1640  CG2 ILE A 223      26.828 -13.065  20.453  1.00  0.81           C  
ATOM   1641  CD1 ILE A 223      27.307 -10.078  21.116  1.00  0.79           C  
ATOM   1642  N   ASP A 224      24.006 -12.509  23.847  1.00  0.85           N  
ATOM   1643  CA  ASP A 224      23.452 -11.839  25.020  1.00  0.86           C  
ATOM   1644  C   ASP A 224      24.224 -10.560  25.337  1.00  0.85           C  
ATOM   1645  CB  ASP A 224      23.466 -12.776  26.229  1.00  0.85           C  
ATOM   1646  O   ASP A 224      25.457 -10.554  25.326  1.00  0.83           O  
ATOM   1647  CG  ASP A 224      22.534 -13.964  26.069  1.00  0.84           C  
ATOM   1648  OD1 ASP A 224      21.632 -13.920  25.205  1.00  0.85           O  
ATOM   1649  OD2 ASP A 224      22.703 -14.953  26.815  1.00  0.85           O  
ATOM   1650  N   VAL A 225      23.487  -9.505  25.603  1.00  0.85           N  
ATOM   1651  CA  VAL A 225      24.074  -8.237  26.025  1.00  0.85           C  
ATOM   1652  C   VAL A 225      24.141  -8.181  27.550  1.00  0.83           C  
ATOM   1653  CB  VAL A 225      23.274  -7.032  25.482  1.00  0.84           C  
ATOM   1654  O   VAL A 225      23.110  -8.219  28.225  1.00  0.81           O  
ATOM   1655  CG1 VAL A 225      23.923  -5.717  25.908  1.00  0.82           C  
ATOM   1656  CG2 VAL A 225      23.162  -7.109  23.961  1.00  0.81           C  
ATOM   1657  N   SER A 226      25.353  -8.019  28.051  1.00  0.84           N  
ATOM   1658  CA  SER A 226      25.604  -7.953  29.487  1.00  0.84           C  
ATOM   1659  C   SER A 226      25.472  -6.525  30.006  1.00  0.83           C  
ATOM   1660  CB  SER A 226      26.995  -8.497  29.814  1.00  0.81           C  
ATOM   1661  O   SER A 226      26.046  -5.596  29.435  1.00  0.82           O  
ATOM   1662  OG  SER A 226      27.215  -8.508  31.214  1.00  0.74           O  
ATOM   1663  N   PHE A 227      24.856  -6.433  31.170  1.00  0.81           N  
ATOM   1664  CA  PHE A 227      24.838  -5.246  32.017  1.00  0.81           C  
ATOM   1665  C   PHE A 227      25.845  -5.376  33.154  1.00  0.79           C  
ATOM   1666  CB  PHE A 227      23.434  -5.010  32.583  1.00  0.78           C  
ATOM   1667  O   PHE A 227      25.622  -4.858  34.250  1.00  0.74           O  
ATOM   1668  CG  PHE A 227      22.459  -4.459  31.578  1.00  0.78           C  
ATOM   1669  CD1 PHE A 227      22.128  -3.110  31.578  1.00  0.76           C  
ATOM   1670  CD2 PHE A 227      21.873  -5.291  30.633  1.00  0.76           C  
ATOM   1671  CE1 PHE A 227      21.225  -2.597  30.649  1.00  0.78           C  
ATOM   1672  CE2 PHE A 227      20.971  -4.786  29.701  1.00  0.76           C  
ATOM   1673  CZ  PHE A 227      20.648  -3.439  29.711  1.00  0.76           C  
ATOM   1674  N   ALA A 228      26.920  -6.198  32.979  1.00  0.75           N  
ATOM   1675  CA  ALA A 228      27.837  -6.714  33.992  1.00  0.75           C  
ATOM   1676  C   ALA A 228      28.442  -5.579  34.814  1.00  0.75           C  
ATOM   1677  CB  ALA A 228      28.941  -7.542  33.339  1.00  0.69           C  
ATOM   1678  O   ALA A 228      29.011  -5.813  35.882  1.00  0.69           O  
ATOM   1679  N   SER A 229      28.456  -4.421  34.283  1.00  0.71           N  
ATOM   1680  CA  SER A 229      28.919  -3.282  35.069  1.00  0.72           C  
ATOM   1681  C   SER A 229      27.924  -2.929  36.170  1.00  0.71           C  
ATOM   1682  CB  SER A 229      29.149  -2.067  34.170  1.00  0.67           C  
ATOM   1683  O   SER A 229      28.243  -2.162  37.080  1.00  0.67           O  
ATOM   1684  OG  SER A 229      27.992  -1.783  33.403  1.00  0.59           O  
ATOM   1685  N   VAL A 230      26.749  -3.554  35.997  1.00  0.68           N  
ATOM   1686  CA  VAL A 230      25.738  -3.418  37.040  1.00  0.72           C  
ATOM   1687  C   VAL A 230      25.875  -4.561  38.044  1.00  0.71           C  
ATOM   1688  CB  VAL A 230      24.311  -3.396  36.449  1.00  0.66           C  
ATOM   1689  O   VAL A 230      25.731  -5.732  37.684  1.00  0.68           O  
ATOM   1690  CG1 VAL A 230      23.288  -3.026  37.522  1.00  0.59           C  
ATOM   1691  CG2 VAL A 230      24.235  -2.420  35.276  1.00  0.56           C  
ATOM   1692  N   THR A 231      26.391  -4.255  39.176  1.00  0.71           N  
ATOM   1693  CA  THR A 231      26.631  -5.234  40.230  1.00  0.75           C  
ATOM   1694  C   THR A 231      25.337  -5.945  40.614  1.00  0.72           C  
ATOM   1695  CB  THR A 231      27.245  -4.572  41.478  1.00  0.69           C  
ATOM   1696  O   THR A 231      25.368  -7.028  41.203  1.00  0.70           O  
ATOM   1697  CG2 THR A 231      28.709  -4.213  41.245  1.00  0.60           C  
ATOM   1698  OG1 THR A 231      26.515  -3.378  41.786  1.00  0.71           O  
ATOM   1699  N   GLU A 232      24.268  -5.361  40.224  1.00  0.73           N  
ATOM   1700  CA  GLU A 232      22.918  -5.824  40.528  1.00  0.76           C  
ATOM   1701  C   GLU A 232      22.349  -6.657  39.382  1.00  0.75           C  
ATOM   1702  CB  GLU A 232      21.996  -4.638  40.823  1.00  0.70           C  
ATOM   1703  O   GLU A 232      22.683  -6.430  38.218  1.00  0.72           O  
ATOM   1704  CG  GLU A 232      22.422  -3.813  42.028  1.00  0.65           C  
ATOM   1705  CD  GLU A 232      21.626  -2.528  42.188  1.00  0.64           C  
ATOM   1706  OE1 GLU A 232      20.795  -2.215  41.306  1.00  0.70           O  
ATOM   1707  OE2 GLU A 232      21.835  -1.828  43.204  1.00  0.66           O  
ATOM   1708  N   THR A 233      21.493  -7.666  39.718  1.00  0.78           N  
ATOM   1709  CA  THR A 233      20.664  -8.300  38.699  1.00  0.80           C  
ATOM   1710  C   THR A 233      19.641  -7.313  38.143  1.00  0.80           C  
ATOM   1711  CB  THR A 233      19.936  -9.536  39.260  1.00  0.76           C  
ATOM   1712  O   THR A 233      18.736  -6.879  38.859  1.00  0.78           O  
ATOM   1713  CG2 THR A 233      19.155 -10.258  38.167  1.00  0.70           C  
ATOM   1714  OG1 THR A 233      20.899 -10.437  39.819  1.00  0.77           O  
ATOM   1715  N   VAL A 234      19.800  -7.003  36.919  1.00  0.81           N  
ATOM   1716  CA  VAL A 234      18.888  -6.068  36.267  1.00  0.83           C  
ATOM   1717  C   VAL A 234      17.910  -6.834  35.380  1.00  0.82           C  
ATOM   1718  CB  VAL A 234      19.654  -5.017  35.433  1.00  0.78           C  
ATOM   1719  O   VAL A 234      18.319  -7.675  34.576  1.00  0.79           O  
ATOM   1720  CG1 VAL A 234      18.702  -3.938  34.919  1.00  0.67           C  
ATOM   1721  CG2 VAL A 234      20.776  -4.394  36.261  1.00  0.66           C  
ATOM   1722  N   TYR A 235      16.669  -6.512  35.558  1.00  0.83           N  
ATOM   1723  CA  TYR A 235      15.580  -6.987  34.712  1.00  0.85           C  
ATOM   1724  C   TYR A 235      15.159  -5.915  33.713  1.00  0.85           C  
ATOM   1725  CB  TYR A 235      14.379  -7.405  35.565  1.00  0.82           C  
ATOM   1726  O   TYR A 235      14.461  -4.964  34.071  1.00  0.84           O  
ATOM   1727  CG  TYR A 235      14.672  -8.549  36.506  1.00  0.78           C  
ATOM   1728  CD1 TYR A 235      14.455  -9.869  36.117  1.00  0.75           C  
ATOM   1729  CD2 TYR A 235      15.165  -8.313  37.784  1.00  0.76           C  
ATOM   1730  CE1 TYR A 235      14.722 -10.927  36.981  1.00  0.75           C  
ATOM   1731  CE2 TYR A 235      15.435  -9.362  38.656  1.00  0.76           C  
ATOM   1732  OH  TYR A 235      15.477 -11.706  39.105  1.00  0.62           O  
ATOM   1733  CZ  TYR A 235      15.211 -10.663  38.246  1.00  0.74           C  
ATOM   1734  N   VAL A 236      15.598  -6.082  32.511  1.00  0.87           N  
ATOM   1735  CA  VAL A 236      15.334  -5.095  31.469  1.00  0.88           C  
ATOM   1736  C   VAL A 236      13.869  -5.170  31.045  1.00  0.88           C  
ATOM   1737  CB  VAL A 236      16.254  -5.302  30.245  1.00  0.87           C  
ATOM   1738  O   VAL A 236      13.400  -6.216  30.592  1.00  0.86           O  
ATOM   1739  CG1 VAL A 236      16.013  -4.215  29.198  1.00  0.87           C  
ATOM   1740  CG2 VAL A 236      17.720  -5.318  30.676  1.00  0.86           C  
ATOM   1741  N   LYS A 237      13.144  -4.022  31.178  1.00  0.86           N  
ATOM   1742  CA  LYS A 237      11.727  -3.902  30.847  1.00  0.86           C  
ATOM   1743  C   LYS A 237      11.536  -3.421  29.411  1.00  0.85           C  
ATOM   1744  CB  LYS A 237      11.029  -2.947  31.817  1.00  0.84           C  
ATOM   1745  O   LYS A 237      10.711  -3.964  28.674  1.00  0.83           O  
ATOM   1746  CG  LYS A 237      11.013  -3.431  33.259  1.00  0.79           C  
ATOM   1747  CD  LYS A 237      10.173  -4.692  33.417  1.00  0.76           C  
ATOM   1748  CE  LYS A 237      10.048  -5.102  34.877  1.00  0.74           C  
ATOM   1749  NZ  LYS A 237       9.209  -6.327  35.039  1.00  0.70           N  
ATOM   1750  N   GLU A 238      12.259  -2.460  29.024  1.00  0.86           N  
ATOM   1751  CA  GLU A 238      12.337  -1.919  27.670  1.00  0.87           C  
ATOM   1752  C   GLU A 238      13.786  -1.677  27.255  1.00  0.87           C  
ATOM   1753  CB  GLU A 238      11.535  -0.620  27.562  1.00  0.84           C  
ATOM   1754  O   GLU A 238      14.635  -1.373  28.096  1.00  0.86           O  
ATOM   1755  CG  GLU A 238      10.031  -0.814  27.690  1.00  0.77           C  
ATOM   1756  CD  GLU A 238       9.229   0.386  27.213  1.00  0.75           C  
ATOM   1757  OE1 GLU A 238       9.827   1.333  26.653  1.00  0.76           O  
ATOM   1758  OE2 GLU A 238       7.992   0.381  27.402  1.00  0.74           O  
ATOM   1759  N   TRP A 239      14.014  -1.911  26.018  1.00  0.84           N  
ATOM   1760  CA  TRP A 239      15.363  -1.741  25.490  1.00  0.87           C  
ATOM   1761  C   TRP A 239      15.325  -1.285  24.035  1.00  0.83           C  
ATOM   1762  CB  TRP A 239      16.156  -3.045  25.608  1.00  0.81           C  
ATOM   1763  O   TRP A 239      14.649  -1.897  23.204  1.00  0.77           O  
ATOM   1764  CG  TRP A 239      17.557  -2.957  25.079  1.00  0.72           C  
ATOM   1765  CD1 TRP A 239      18.476  -1.980  25.342  1.00  0.64           C  
ATOM   1766  CD2 TRP A 239      18.194  -3.881  24.192  1.00  0.69           C  
ATOM   1767  CE2 TRP A 239      19.502  -3.401  23.959  1.00  0.72           C  
ATOM   1768  CE3 TRP A 239      17.786  -5.069  23.572  1.00  0.78           C  
ATOM   1769  NE1 TRP A 239      19.649  -2.242  24.671  1.00  0.81           N  
ATOM   1770  CH2 TRP A 239      19.982  -5.231  22.536  1.00  0.76           C  
ATOM   1771  CZ2 TRP A 239      20.406  -4.071  23.130  1.00  0.79           C  
ATOM   1772  CZ3 TRP A 239      18.687  -5.734  22.747  1.00  0.77           C  
ATOM   1773  N   LEU A 240      16.089  -0.261  23.733  1.00  0.84           N  
ATOM   1774  CA  LEU A 240      16.334   0.236  22.384  1.00  0.84           C  
ATOM   1775  C   LEU A 240      17.826   0.431  22.139  1.00  0.83           C  
ATOM   1776  CB  LEU A 240      15.591   1.555  22.156  1.00  0.82           C  
ATOM   1777  O   LEU A 240      18.535   0.968  22.993  1.00  0.81           O  
ATOM   1778  CG  LEU A 240      14.064   1.496  22.233  1.00  0.78           C  
ATOM   1779  CD1 LEU A 240      13.471   2.891  22.071  1.00  0.74           C  
ATOM   1780  CD2 LEU A 240      13.512   0.548  21.173  1.00  0.74           C  
ATOM   1781  N   ALA A 241      18.247   0.002  21.016  1.00  0.84           N  
ATOM   1782  CA  ALA A 241      19.633   0.214  20.606  1.00  0.83           C  
ATOM   1783  C   ALA A 241      19.723   0.513  19.112  1.00  0.82           C  
ATOM   1784  CB  ALA A 241      20.483  -1.006  20.954  1.00  0.82           C  
ATOM   1785  O   ALA A 241      18.992  -0.072  18.310  1.00  0.79           O  
ATOM   1786  N   ASN A 242      20.561   1.431  18.903  1.00  0.78           N  
ATOM   1787  CA  ASN A 242      21.013   1.697  17.542  1.00  0.78           C  
ATOM   1788  C   ASN A 242      22.529   1.572  17.420  1.00  0.77           C  
ATOM   1789  CB  ASN A 242      20.556   3.085  17.086  1.00  0.76           C  
ATOM   1790  O   ASN A 242      23.188   1.053  18.323  1.00  0.74           O  
ATOM   1791  CG  ASN A 242      21.186   4.202  17.895  1.00  0.74           C  
ATOM   1792  ND2 ASN A 242      20.383   5.193  18.263  1.00  0.71           N  
ATOM   1793  OD1 ASN A 242      22.385   4.174  18.187  1.00  0.73           O  
ATOM   1794  N   GLU A 243      23.217   1.970  16.330  1.00  0.75           N  
ATOM   1795  CA  GLU A 243      24.641   1.837  16.038  1.00  0.75           C  
ATOM   1796  C   GLU A 243      25.484   2.633  17.031  1.00  0.75           C  
ATOM   1797  CB  GLU A 243      24.942   2.294  14.608  1.00  0.73           C  
ATOM   1798  O   GLU A 243      26.659   2.326  17.241  1.00  0.72           O  
ATOM   1799  CG  GLU A 243      24.284   1.436  13.537  1.00  0.68           C  
ATOM   1800  CD  GLU A 243      24.524   1.949  12.126  1.00  0.65           C  
ATOM   1801  OE1 GLU A 243      25.168   3.011  11.968  1.00  0.63           O  
ATOM   1802  OE2 GLU A 243      24.064   1.284  11.171  1.00  0.59           O  
ATOM   1803  N   THR A 244      24.866   3.669  17.602  1.00  0.75           N  
ATOM   1804  CA  THR A 244      25.673   4.644  18.327  1.00  0.75           C  
ATOM   1805  C   THR A 244      25.304   4.658  19.808  1.00  0.76           C  
ATOM   1806  CB  THR A 244      25.504   6.057  17.740  1.00  0.74           C  
ATOM   1807  O   THR A 244      26.158   4.896  20.664  1.00  0.74           O  
ATOM   1808  CG2 THR A 244      26.087   6.142  16.334  1.00  0.69           C  
ATOM   1809  OG1 THR A 244      24.109   6.382  17.687  1.00  0.71           O  
ATOM   1810  N   ASN A 245      24.109   4.404  20.085  1.00  0.79           N  
ATOM   1811  CA  ASN A 245      23.595   4.526  21.445  1.00  0.80           C  
ATOM   1812  C   ASN A 245      22.598   3.417  21.769  1.00  0.81           C  
ATOM   1813  CB  ASN A 245      22.950   5.898  21.654  1.00  0.78           C  
ATOM   1814  O   ASN A 245      21.935   2.891  20.873  1.00  0.80           O  
ATOM   1815  CG  ASN A 245      23.909   7.041  21.385  1.00  0.72           C  
ATOM   1816  ND2 ASN A 245      23.551   7.906  20.444  1.00  0.69           N  
ATOM   1817  OD1 ASN A 245      24.963   7.145  22.017  1.00  0.70           O  
ATOM   1818  N   SER A 246      22.521   3.103  22.975  1.00  0.84           N  
ATOM   1819  CA  SER A 246      21.485   2.224  23.505  1.00  0.85           C  
ATOM   1820  C   SER A 246      20.943   2.745  24.832  1.00  0.86           C  
ATOM   1821  CB  SER A 246      22.026   0.805  23.688  1.00  0.83           C  
ATOM   1822  O   SER A 246      21.690   3.306  25.636  1.00  0.85           O  
ATOM   1823  OG  SER A 246      23.136   0.800  24.570  1.00  0.77           O  
ATOM   1824  N   MET A 247      19.662   2.490  24.980  1.00  0.86           N  
ATOM   1825  CA  MET A 247      18.911   2.807  26.192  1.00  0.87           C  
ATOM   1826  C   MET A 247      18.151   1.586  26.697  1.00  0.88           C  
ATOM   1827  CB  MET A 247      17.938   3.960  25.936  1.00  0.85           C  
ATOM   1828  O   MET A 247      17.468   0.911  25.924  1.00  0.87           O  
ATOM   1829  CG  MET A 247      17.225   4.449  27.186  1.00  0.78           C  
ATOM   1830  SD  MET A 247      16.091   5.851  26.844  1.00  0.78           S  
ATOM   1831  CE  MET A 247      17.291   7.126  26.369  1.00  0.70           C  
ATOM   1832  N   ALA A 248      18.277   1.409  27.953  1.00  0.89           N  
ATOM   1833  CA  ALA A 248      17.515   0.358  28.623  1.00  0.89           C  
ATOM   1834  C   ALA A 248      16.808   0.899  29.862  1.00  0.90           C  
ATOM   1835  CB  ALA A 248      18.431  -0.804  29.001  1.00  0.88           C  
ATOM   1836  O   ALA A 248      17.400   1.641  30.649  1.00  0.89           O  
ATOM   1837  N   ILE A 249      15.610   0.525  29.950  1.00  0.89           N  
ATOM   1838  CA  ILE A 249      14.901   0.653  31.218  1.00  0.90           C  
ATOM   1839  C   ILE A 249      14.929  -0.681  31.962  1.00  0.89           C  
ATOM   1840  CB  ILE A 249      13.442   1.117  31.006  1.00  0.88           C  
ATOM   1841  O   ILE A 249      14.500  -1.706  31.428  1.00  0.87           O  
ATOM   1842  CG1 ILE A 249      13.406   2.390  30.153  1.00  0.85           C  
ATOM   1843  CG2 ILE A 249      12.745   1.339  32.352  1.00  0.84           C  
ATOM   1844  CD1 ILE A 249      14.166   3.562  30.757  1.00  0.82           C  
ATOM   1845  N   ALA A 250      15.450  -0.569  33.160  1.00  0.89           N  
ATOM   1846  CA  ALA A 250      15.577  -1.788  33.956  1.00  0.89           C  
ATOM   1847  C   ALA A 250      15.221  -1.528  35.417  1.00  0.88           C  
ATOM   1848  CB  ALA A 250      16.993  -2.349  33.847  1.00  0.87           C  
ATOM   1849  O   ALA A 250      15.276  -0.388  35.883  1.00  0.86           O  
ATOM   1850  N   SER A 251      14.811  -2.679  36.094  1.00  0.87           N  
ATOM   1851  CA  SER A 251      14.598  -2.704  37.537  1.00  0.87           C  
ATOM   1852  C   SER A 251      15.587  -3.638  38.226  1.00  0.86           C  
ATOM   1853  CB  SER A 251      13.167  -3.135  37.860  1.00  0.85           C  
ATOM   1854  O   SER A 251      16.206  -4.483  37.577  1.00  0.83           O  
ATOM   1855  OG  SER A 251      12.906  -4.432  37.354  1.00  0.79           O  
ATOM   1856  N   THR A 252      15.738  -3.485  39.593  1.00  0.84           N  
ATOM   1857  CA  THR A 252      16.623  -4.342  40.374  1.00  0.83           C  
ATOM   1858  C   THR A 252      15.917  -5.639  40.760  1.00  0.81           C  
ATOM   1859  CB  THR A 252      17.116  -3.625  41.645  1.00  0.80           C  
ATOM   1860  O   THR A 252      16.566  -6.616  41.137  1.00  0.77           O  
ATOM   1861  CG2 THR A 252      18.095  -2.507  41.301  1.00  0.74           C  
ATOM   1862  OG1 THR A 252      15.992  -3.065  42.337  1.00  0.75           O  
ATOM   1863  N   GLY A 253      14.627  -5.716  40.664  1.00  0.80           N  
ATOM   1864  CA  GLY A 253      13.841  -6.920  40.885  1.00  0.81           C  
ATOM   1865  C   GLY A 253      12.824  -7.179  39.790  1.00  0.81           C  
ATOM   1866  O   GLY A 253      12.504  -6.281  39.008  1.00  0.80           O  
ATOM   1867  N   VAL A 254      12.282  -8.395  39.725  1.00  0.76           N  
ATOM   1868  CA  VAL A 254      11.289  -8.792  38.733  1.00  0.77           C  
ATOM   1869  C   VAL A 254       9.997  -8.009  38.952  1.00  0.75           C  
ATOM   1870  CB  VAL A 254      11.007 -10.311  38.788  1.00  0.74           C  
ATOM   1871  O   VAL A 254       9.385  -7.528  37.995  1.00  0.74           O  
ATOM   1872  CG1 VAL A 254       9.908 -10.692  37.798  1.00  0.67           C  
ATOM   1873  CG2 VAL A 254      12.284 -11.100  38.505  1.00  0.66           C  
ATOM   1874  N   ASP A 255       9.651  -7.784  40.177  1.00  0.74           N  
ATOM   1875  CA  ASP A 255       8.379  -7.197  40.587  1.00  0.77           C  
ATOM   1876  C   ASP A 255       8.570  -5.768  41.091  1.00  0.77           C  
ATOM   1877  CB  ASP A 255       7.716  -8.052  41.668  1.00  0.73           C  
ATOM   1878  O   ASP A 255       7.656  -5.183  41.676  1.00  0.75           O  
ATOM   1879  CG  ASP A 255       7.366  -9.450  41.187  1.00  0.72           C  
ATOM   1880  OD1 ASP A 255       6.873  -9.597  40.048  1.00  0.75           O  
ATOM   1881  OD2 ASP A 255       7.584 -10.412  41.955  1.00  0.81           O  
ATOM   1882  N   ASP A 256       9.757  -5.277  40.848  1.00  0.80           N  
ATOM   1883  CA  ASP A 256      10.036  -3.910  41.275  1.00  0.82           C  
ATOM   1884  C   ASP A 256       9.239  -2.903  40.449  1.00  0.82           C  
ATOM   1885  CB  ASP A 256      11.533  -3.610  41.170  1.00  0.76           C  
ATOM   1886  O   ASP A 256       9.155  -3.025  39.225  1.00  0.78           O  
ATOM   1887  CG  ASP A 256      12.352  -4.289  42.253  1.00  0.70           C  
ATOM   1888  OD1 ASP A 256      11.764  -4.806  43.228  1.00  0.67           O  
ATOM   1889  OD2 ASP A 256      13.596  -4.305  42.133  1.00  0.74           O  
ATOM   1890  N   THR A 257       8.752  -1.772  41.220  1.00  0.83           N  
ATOM   1891  CA  THR A 257       8.022  -0.645  40.651  1.00  0.84           C  
ATOM   1892  C   THR A 257       8.975   0.494  40.297  1.00  0.83           C  
ATOM   1893  CB  THR A 257       6.942  -0.131  41.621  1.00  0.82           C  
ATOM   1894  O   THR A 257       8.603   1.419  39.572  1.00  0.82           O  
ATOM   1895  CG2 THR A 257       5.845  -1.170  41.822  1.00  0.80           C  
ATOM   1896  OG1 THR A 257       7.546   0.161  42.887  1.00  0.83           O  
ATOM   1897  N   GLU A 258      10.220   0.326  40.856  1.00  0.85           N  
ATOM   1898  CA  GLU A 258      11.248   1.327  40.587  1.00  0.87           C  
ATOM   1899  C   GLU A 258      12.059   0.965  39.346  1.00  0.87           C  
ATOM   1900  CB  GLU A 258      12.175   1.484  41.794  1.00  0.84           C  
ATOM   1901  O   GLU A 258      12.705  -0.084  39.305  1.00  0.85           O  
ATOM   1902  CG  GLU A 258      11.491   2.062  43.025  1.00  0.83           C  
ATOM   1903  CD  GLU A 258      12.458   2.380  44.154  1.00  0.81           C  
ATOM   1904  OE1 GLU A 258      13.597   1.862  44.143  1.00  0.83           O  
ATOM   1905  OE2 GLU A 258      12.071   3.154  45.059  1.00  0.84           O  
ATOM   1906  N   HIS A 259      12.023   1.858  38.411  1.00  0.87           N  
ATOM   1907  CA  HIS A 259      12.729   1.687  37.146  1.00  0.89           C  
ATOM   1908  C   HIS A 259      13.826   2.733  36.982  1.00  0.89           C  
ATOM   1909  CB  HIS A 259      11.751   1.762  35.972  1.00  0.87           C  
ATOM   1910  O   HIS A 259      13.656   3.886  37.384  1.00  0.88           O  
ATOM   1911  CG  HIS A 259      10.622   0.787  36.068  1.00  0.84           C  
ATOM   1912  CD2 HIS A 259       9.284   0.980  36.146  1.00  0.81           C  
ATOM   1913  ND1 HIS A 259      10.817  -0.577  36.095  1.00  0.83           N  
ATOM   1914  CE1 HIS A 259       9.644  -1.182  36.185  1.00  0.82           C  
ATOM   1915  NE2 HIS A 259       8.698  -0.260  36.217  1.00  0.84           N  
ATOM   1916  N   TYR A 260      14.886   2.306  36.428  1.00  0.87           N  
ATOM   1917  CA  TYR A 260      16.040   3.165  36.190  1.00  0.89           C  
ATOM   1918  C   TYR A 260      16.445   3.140  34.721  1.00  0.88           C  
ATOM   1919  CB  TYR A 260      17.221   2.733  37.064  1.00  0.87           C  
ATOM   1920  O   TYR A 260      16.309   2.114  34.050  1.00  0.87           O  
ATOM   1921  CG  TYR A 260      16.923   2.760  38.544  1.00  0.87           C  
ATOM   1922  CD1 TYR A 260      17.091   3.926  39.287  1.00  0.86           C  
ATOM   1923  CD2 TYR A 260      16.474   1.619  39.201  1.00  0.86           C  
ATOM   1924  CE1 TYR A 260      16.819   3.954  40.651  1.00  0.87           C  
ATOM   1925  CE2 TYR A 260      16.199   1.636  40.564  1.00  0.86           C  
ATOM   1926  OH  TYR A 260      16.103   2.829  42.630  1.00  0.84           O  
ATOM   1927  CZ  TYR A 260      16.374   2.807  41.280  1.00  0.85           C  
ATOM   1928  N   LEU A 261      16.940   4.269  34.325  1.00  0.90           N  
ATOM   1929  CA  LEU A 261      17.513   4.395  32.989  1.00  0.91           C  
ATOM   1930  C   LEU A 261      18.976   3.964  32.982  1.00  0.90           C  
ATOM   1931  CB  LEU A 261      17.392   5.837  32.488  1.00  0.90           C  
ATOM   1932  O   LEU A 261      19.787   4.492  33.745  1.00  0.88           O  
ATOM   1933  CG  LEU A 261      17.965   6.123  31.100  1.00  0.90           C  
ATOM   1934  CD1 LEU A 261      17.203   5.335  30.039  1.00  0.88           C  
ATOM   1935  CD2 LEU A 261      17.919   7.617  30.799  1.00  0.88           C  
ATOM   1936  N   TYR A 262      19.287   3.128  32.129  1.00  0.89           N  
ATOM   1937  CA  TYR A 262      20.649   2.756  31.764  1.00  0.89           C  
ATOM   1938  C   TYR A 262      20.955   3.151  30.325  1.00  0.88           C  
ATOM   1939  CB  TYR A 262      20.863   1.251  31.949  1.00  0.89           C  
ATOM   1940  O   TYR A 262      20.164   2.880  29.418  1.00  0.87           O  
ATOM   1941  CG  TYR A 262      20.779   0.798  33.387  1.00  0.89           C  
ATOM   1942  CD1 TYR A 262      21.932   0.570  34.135  1.00  0.88           C  
ATOM   1943  CD2 TYR A 262      19.547   0.595  33.999  1.00  0.88           C  
ATOM   1944  CE1 TYR A 262      21.859   0.150  35.459  1.00  0.88           C  
ATOM   1945  CE2 TYR A 262      19.462   0.176  35.323  1.00  0.88           C  
ATOM   1946  OH  TYR A 262      20.543  -0.458  37.354  1.00  0.85           O  
ATOM   1947  CZ  TYR A 262      20.621  -0.043  36.043  1.00  0.87           C  
ATOM   1948  N   THR A 263      22.093   3.737  30.123  1.00  0.88           N  
ATOM   1949  CA  THR A 263      22.519   4.088  28.773  1.00  0.88           C  
ATOM   1950  C   THR A 263      23.916   3.545  28.488  1.00  0.87           C  
ATOM   1951  CB  THR A 263      22.505   5.613  28.561  1.00  0.87           C  
ATOM   1952  O   THR A 263      24.719   3.369  29.406  1.00  0.84           O  
ATOM   1953  CG2 THR A 263      21.110   6.187  28.787  1.00  0.84           C  
ATOM   1954  OG1 THR A 263      23.416   6.225  29.482  1.00  0.86           O  
ATOM   1955  N   ARG A 264      24.075   3.354  27.326  1.00  0.85           N  
ATOM   1956  CA  ARG A 264      25.385   3.086  26.742  1.00  0.84           C  
ATOM   1957  C   ARG A 264      25.575   3.863  25.444  1.00  0.83           C  
ATOM   1958  CB  ARG A 264      25.564   1.587  26.487  1.00  0.83           C  
ATOM   1959  O   ARG A 264      24.774   3.736  24.516  1.00  0.80           O  
ATOM   1960  CG  ARG A 264      26.933   1.215  25.941  1.00  0.81           C  
ATOM   1961  CD  ARG A 264      27.090  -0.292  25.793  1.00  0.80           C  
ATOM   1962  NE  ARG A 264      28.380  -0.644  25.208  1.00  0.75           N  
ATOM   1963  NH1 ARG A 264      27.958  -2.914  25.130  1.00  0.71           N  
ATOM   1964  NH2 ARG A 264      29.960  -2.090  24.376  1.00  0.69           N  
ATOM   1965  CZ  ARG A 264      28.763  -1.882  24.906  1.00  0.76           C  
ATOM   1966  N   GLY A 265      26.611   4.716  25.392  1.00  0.80           N  
ATOM   1967  CA  GLY A 265      26.911   5.549  24.238  1.00  0.79           C  
ATOM   1968  C   GLY A 265      28.172   5.127  23.509  1.00  0.79           C  
ATOM   1969  O   GLY A 265      28.809   4.138  23.880  1.00  0.75           O  
ATOM   1970  N   ILE A 266      28.535   5.901  22.573  1.00  0.74           N  
ATOM   1971  CA  ILE A 266      29.778   5.727  21.828  1.00  0.75           C  
ATOM   1972  C   ILE A 266      30.961   5.721  22.793  1.00  0.75           C  
ATOM   1973  CB  ILE A 266      29.959   6.833  20.764  1.00  0.72           C  
ATOM   1974  O   ILE A 266      31.112   6.637  23.606  1.00  0.72           O  
ATOM   1975  CG1 ILE A 266      28.835   6.762  19.724  1.00  0.66           C  
ATOM   1976  CG2 ILE A 266      31.332   6.719  20.096  1.00  0.65           C  
ATOM   1977  CD1 ILE A 266      28.855   7.900  18.712  1.00  0.64           C  
ATOM   1978  N   GLY A 267      31.761   4.720  22.597  1.00  0.70           N  
ATOM   1979  CA  GLY A 267      33.026   4.630  23.309  1.00  0.70           C  
ATOM   1980  C   GLY A 267      32.882   4.081  24.716  1.00  0.71           C  
ATOM   1981  O   GLY A 267      33.874   3.916  25.428  1.00  0.70           O  
ATOM   1982  N   THR A 268      31.648   3.887  25.143  1.00  0.78           N  
ATOM   1983  CA  THR A 268      31.490   3.260  26.451  1.00  0.78           C  
ATOM   1984  C   THR A 268      31.321   1.750  26.311  1.00  0.78           C  
ATOM   1985  CB  THR A 268      30.284   3.846  27.209  1.00  0.76           C  
ATOM   1986  O   THR A 268      30.457   1.283  25.567  1.00  0.75           O  
ATOM   1987  CG2 THR A 268      30.454   5.344  27.439  1.00  0.72           C  
ATOM   1988  OG1 THR A 268      29.093   3.623  26.445  1.00  0.77           O  
ATOM   1989  N   ALA A 269      32.076   0.977  27.004  1.00  0.75           N  
ATOM   1990  CA  ALA A 269      32.052  -0.483  26.947  1.00  0.75           C  
ATOM   1991  C   ALA A 269      30.898  -1.044  27.773  1.00  0.76           C  
ATOM   1992  CB  ALA A 269      33.380  -1.057  27.434  1.00  0.73           C  
ATOM   1993  O   ALA A 269      30.509  -2.202  27.601  1.00  0.75           O  
ATOM   1994  N   GLN A 270      30.400  -0.207  28.568  1.00  0.81           N  
ATOM   1995  CA  GLN A 270      29.477  -0.723  29.573  1.00  0.83           C  
ATOM   1996  C   GLN A 270      28.250   0.173  29.707  1.00  0.84           C  
ATOM   1997  CB  GLN A 270      30.178  -0.859  30.926  1.00  0.80           C  
ATOM   1998  O   GLN A 270      28.319   1.374  29.436  1.00  0.84           O  
ATOM   1999  CG  GLN A 270      31.285  -1.904  30.943  1.00  0.76           C  
ATOM   2000  CD  GLN A 270      31.934  -2.049  32.307  1.00  0.73           C  
ATOM   2001  NE2 GLN A 270      32.605  -3.174  32.528  1.00  0.71           N  
ATOM   2002  OE1 GLN A 270      31.834  -1.157  33.155  1.00  0.76           O  
ATOM   2003  N   TYR A 271      27.124  -0.395  30.132  1.00  0.85           N  
ATOM   2004  CA  TYR A 271      25.959   0.364  30.572  1.00  0.86           C  
ATOM   2005  C   TYR A 271      26.232   1.062  31.898  1.00  0.85           C  
ATOM   2006  CB  TYR A 271      24.739  -0.553  30.706  1.00  0.85           C  
ATOM   2007  O   TYR A 271      26.775   0.457  32.826  1.00  0.84           O  
ATOM   2008  CG  TYR A 271      24.106  -0.918  29.386  1.00  0.85           C  
ATOM   2009  CD1 TYR A 271      23.072  -0.152  28.852  1.00  0.83           C  
ATOM   2010  CD2 TYR A 271      24.538  -2.029  28.670  1.00  0.84           C  
ATOM   2011  CE1 TYR A 271      22.483  -0.486  27.636  1.00  0.85           C  
ATOM   2012  CE2 TYR A 271      23.958  -2.372  27.454  1.00  0.85           C  
ATOM   2013  OH  TYR A 271      22.354  -1.930  25.742  1.00  0.81           O  
ATOM   2014  CZ  TYR A 271      22.933  -1.595  26.946  1.00  0.83           C  
ATOM   2015  N   SER A 272      25.771   2.268  31.943  1.00  0.85           N  
ATOM   2016  CA  SER A 272      25.788   3.016  33.195  1.00  0.87           C  
ATOM   2017  C   SER A 272      24.382   3.440  33.607  1.00  0.87           C  
ATOM   2018  CB  SER A 272      26.685   4.249  33.071  1.00  0.85           C  
ATOM   2019  O   SER A 272      23.583   3.858  32.766  1.00  0.87           O  
ATOM   2020  OG  SER A 272      26.226   5.103  32.037  1.00  0.80           O  
ATOM   2021  N   LYS A 273      24.111   3.240  34.871  1.00  0.87           N  
ATOM   2022  CA  LYS A 273      22.914   3.826  35.468  1.00  0.88           C  
ATOM   2023  C   LYS A 273      22.969   5.350  35.429  1.00  0.88           C  
ATOM   2024  CB  LYS A 273      22.743   3.345  36.910  1.00  0.87           C  
ATOM   2025  O   LYS A 273      23.962   5.952  35.844  1.00  0.86           O  
ATOM   2026  CG  LYS A 273      21.430   3.769  37.552  1.00  0.86           C  
ATOM   2027  CD  LYS A 273      21.265   3.162  38.940  1.00  0.85           C  
ATOM   2028  CE  LYS A 273      19.957   3.594  39.588  1.00  0.85           C  
ATOM   2029  NZ  LYS A 273      19.767   2.962  40.928  1.00  0.84           N  
ATOM   2030  N   LYS A 274      21.961   5.950  34.933  1.00  0.88           N  
ATOM   2031  CA  LYS A 274      21.902   7.408  34.886  1.00  0.88           C  
ATOM   2032  C   LYS A 274      21.316   7.976  36.175  1.00  0.87           C  
ATOM   2033  CB  LYS A 274      21.077   7.874  33.686  1.00  0.87           C  
ATOM   2034  O   LYS A 274      20.141   7.759  36.478  1.00  0.85           O  
ATOM   2035  CG  LYS A 274      21.667   7.482  32.339  1.00  0.85           C  
ATOM   2036  CD  LYS A 274      23.086   8.011  32.175  1.00  0.83           C  
ATOM   2037  CE  LYS A 274      23.674   7.629  30.823  1.00  0.81           C  
ATOM   2038  NZ  LYS A 274      25.079   8.112  30.674  1.00  0.80           N  
ATOM   2039  N   GLU A 275      22.164   8.750  36.811  1.00  0.86           N  
ATOM   2040  CA  GLU A 275      21.750   9.445  38.026  1.00  0.87           C  
ATOM   2041  C   GLU A 275      20.872  10.649  37.701  1.00  0.86           C  
ATOM   2042  CB  GLU A 275      22.972   9.887  38.835  1.00  0.85           C  
ATOM   2043  O   GLU A 275      21.064  11.306  36.675  1.00  0.85           O  
ATOM   2044  CG  GLU A 275      23.854   8.736  39.297  1.00  0.83           C  
ATOM   2045  CD  GLU A 275      23.148   7.785  40.250  1.00  0.82           C  
ATOM   2046  OE1 GLU A 275      22.178   8.206  40.920  1.00  0.83           O  
ATOM   2047  OE2 GLU A 275      23.569   6.609  40.328  1.00  0.84           O  
ATOM   2048  N   GLY A 276      19.893  10.851  38.470  1.00  0.87           N  
ATOM   2049  CA  GLY A 276      19.019  12.006  38.340  1.00  0.87           C  
ATOM   2050  C   GLY A 276      17.848  11.765  37.406  1.00  0.86           C  
ATOM   2051  O   GLY A 276      16.944  12.598  37.308  1.00  0.83           O  
ATOM   2052  N   ILE A 277      17.835  10.686  36.630  1.00  0.83           N  
ATOM   2053  CA  ILE A 277      16.688  10.200  35.871  1.00  0.83           C  
ATOM   2054  C   ILE A 277      16.227   8.859  36.436  1.00  0.77           C  
ATOM   2055  CB  ILE A 277      17.022  10.062  34.368  1.00  0.79           C  
ATOM   2056  O   ILE A 277      16.865   7.829  36.207  1.00  0.70           O  
ATOM   2057  CG1 ILE A 277      17.553  11.390  33.815  1.00  0.76           C  
ATOM   2058  CG2 ILE A 277      15.794   9.593  33.583  1.00  0.74           C  
ATOM   2059  CD1 ILE A 277      17.861  11.360  32.324  1.00  0.74           C  
ATOM   2060  N   GLY A 278      15.270   8.941  37.490  1.00  0.81           N  
ATOM   2061  CA  GLY A 278      14.677   7.814  38.191  1.00  0.83           C  
ATOM   2062  C   GLY A 278      14.966   7.817  39.680  1.00  0.81           C  
ATOM   2063  O   GLY A 278      15.775   8.616  40.159  1.00  0.74           O  
ATOM   2064  N   PRO A 279      14.208   7.113  40.430  1.00  0.84           N  
ATOM   2065  CA  PRO A 279      13.295   6.098  39.898  1.00  0.87           C  
ATOM   2066  C   PRO A 279      12.030   6.702  39.293  1.00  0.86           C  
ATOM   2067  CB  PRO A 279      12.961   5.246  41.125  1.00  0.83           C  
ATOM   2068  O   PRO A 279      11.611   7.793  39.690  1.00  0.84           O  
ATOM   2069  CG  PRO A 279      13.018   6.196  42.277  1.00  0.81           C  
ATOM   2070  CD  PRO A 279      14.071   7.228  41.992  1.00  0.79           C  
ATOM   2071  N   PHE A 280      11.469   6.048  38.250  1.00  0.79           N  
ATOM   2072  CA  PHE A 280      10.174   6.437  37.706  1.00  0.83           C  
ATOM   2073  C   PHE A 280       9.217   5.251  37.682  1.00  0.80           C  
ATOM   2074  CB  PHE A 280      10.333   7.011  36.295  1.00  0.75           C  
ATOM   2075  O   PHE A 280       9.643   4.107  37.512  1.00  0.76           O  
ATOM   2076  CG  PHE A 280      11.324   6.265  35.444  1.00  0.69           C  
ATOM   2077  CD1 PHE A 280      12.655   6.663  35.392  1.00  0.65           C  
ATOM   2078  CD2 PHE A 280      10.926   5.165  34.696  1.00  0.66           C  
ATOM   2079  CE1 PHE A 280      13.575   5.974  34.605  1.00  0.61           C  
ATOM   2080  CE2 PHE A 280      11.840   4.472  33.907  1.00  0.59           C  
ATOM   2081  CZ  PHE A 280      13.164   4.878  33.863  1.00  0.65           C  
ATOM   2082  N   GLU A 281       7.918   5.517  37.869  1.00  0.81           N  
ATOM   2083  CA  GLU A 281       6.845   4.530  37.937  1.00  0.83           C  
ATOM   2084  C   GLU A 281       6.301   4.210  36.547  1.00  0.79           C  
ATOM   2085  CB  GLU A 281       5.714   5.025  38.842  1.00  0.79           C  
ATOM   2086  O   GLU A 281       5.984   3.056  36.249  1.00  0.76           O  
ATOM   2087  CG  GLU A 281       6.124   5.202  40.297  1.00  0.76           C  
ATOM   2088  CD  GLU A 281       4.968   5.592  41.204  1.00  0.72           C  
ATOM   2089  OE1 GLU A 281       3.862   5.876  40.689  1.00  0.80           O  
ATOM   2090  OE2 GLU A 281       5.169   5.614  42.438  1.00  0.81           O  
ATOM   2091  N   THR A 282       6.248   5.211  35.743  1.00  0.78           N  
ATOM   2092  CA  THR A 282       5.771   5.047  34.374  1.00  0.83           C  
ATOM   2093  C   THR A 282       6.832   5.497  33.374  1.00  0.83           C  
ATOM   2094  CB  THR A 282       4.471   5.836  34.137  1.00  0.79           C  
ATOM   2095  O   THR A 282       7.464   6.540  33.558  1.00  0.82           O  
ATOM   2096  CG2 THR A 282       3.385   5.416  35.123  1.00  0.74           C  
ATOM   2097  OG1 THR A 282       4.732   7.236  34.300  1.00  0.82           O  
ATOM   2098  N   PHE A 283       6.981   4.701  32.466  1.00  0.79           N  
ATOM   2099  CA  PHE A 283       7.942   5.045  31.425  1.00  0.83           C  
ATOM   2100  C   PHE A 283       7.497   4.496  30.075  1.00  0.77           C  
ATOM   2101  CB  PHE A 283       9.333   4.509  31.777  1.00  0.77           C  
ATOM   2102  O   PHE A 283       6.693   3.563  30.013  1.00  0.71           O  
ATOM   2103  CG  PHE A 283       9.398   3.009  31.878  1.00  0.76           C  
ATOM   2104  CD1 PHE A 283       9.137   2.367  33.082  1.00  0.72           C  
ATOM   2105  CD2 PHE A 283       9.720   2.240  30.767  1.00  0.76           C  
ATOM   2106  CE1 PHE A 283       9.196   0.979  33.178  1.00  0.76           C  
ATOM   2107  CE2 PHE A 283       9.782   0.852  30.855  1.00  0.77           C  
ATOM   2108  CZ  PHE A 283       9.520   0.224  32.062  1.00  0.77           C  
ATOM   2109  N   ARG A 284       7.966   5.055  29.035  1.00  0.84           N  
ATOM   2110  CA  ARG A 284       7.918   4.570  27.660  1.00  0.85           C  
ATOM   2111  C   ARG A 284       9.140   5.034  26.873  1.00  0.85           C  
ATOM   2112  CB  ARG A 284       6.638   5.043  26.967  1.00  0.82           C  
ATOM   2113  O   ARG A 284       9.457   6.225  26.853  1.00  0.83           O  
ATOM   2114  CG  ARG A 284       6.478   4.524  25.547  1.00  0.77           C  
ATOM   2115  CD  ARG A 284       5.210   5.054  24.893  1.00  0.75           C  
ATOM   2116  NE  ARG A 284       5.075   4.582  23.518  1.00  0.70           N  
ATOM   2117  NH1 ARG A 284       3.472   6.135  22.922  1.00  0.62           N  
ATOM   2118  NH2 ARG A 284       4.210   4.598  21.390  1.00  0.56           N  
ATOM   2119  CZ  ARG A 284       4.253   5.106  22.613  1.00  0.71           C  
ATOM   2120  N   VAL A 285       9.869   4.103  26.263  1.00  0.84           N  
ATOM   2121  CA  VAL A 285      10.969   4.443  25.366  1.00  0.85           C  
ATOM   2122  C   VAL A 285      10.469   4.471  23.923  1.00  0.82           C  
ATOM   2123  CB  VAL A 285      12.142   3.447  25.504  1.00  0.82           C  
ATOM   2124  O   VAL A 285       9.706   3.596  23.506  1.00  0.78           O  
ATOM   2125  CG1 VAL A 285      13.347   3.916  24.690  1.00  0.76           C  
ATOM   2126  CG2 VAL A 285      12.521   3.270  26.973  1.00  0.74           C  
ATOM   2127  N   ILE A 286      10.848   5.426  23.188  1.00  0.81           N  
ATOM   2128  CA  ILE A 286      10.472   5.605  21.790  1.00  0.81           C  
ATOM   2129  C   ILE A 286      11.727   5.647  20.920  1.00  0.79           C  
ATOM   2130  CB  ILE A 286       9.638   6.890  21.588  1.00  0.79           C  
ATOM   2131  O   ILE A 286      12.637   6.440  21.170  1.00  0.76           O  
ATOM   2132  CG1 ILE A 286       8.459   6.920  22.568  1.00  0.77           C  
ATOM   2133  CG2 ILE A 286       9.150   6.996  20.141  1.00  0.76           C  
ATOM   2134  CD1 ILE A 286       7.636   8.199  22.507  1.00  0.75           C  
ATOM   2135  N   ASP A 287      11.754   4.739  19.934  1.00  0.78           N  
ATOM   2136  CA  ASP A 287      12.830   4.713  18.948  1.00  0.77           C  
ATOM   2137  C   ASP A 287      12.648   5.815  17.908  1.00  0.77           C  
ATOM   2138  CB  ASP A 287      12.896   3.347  18.261  1.00  0.75           C  
ATOM   2139  O   ASP A 287      11.660   5.824  17.171  1.00  0.73           O  
ATOM   2140  CG  ASP A 287      14.102   3.199  17.351  1.00  0.73           C  
ATOM   2141  OD1 ASP A 287      14.982   4.087  17.355  1.00  0.72           O  
ATOM   2142  OD2 ASP A 287      14.172   2.186  16.621  1.00  0.73           O  
ATOM   2143  N   GLY A 288      13.644   6.702  17.909  1.00  0.70           N  
ATOM   2144  CA  GLY A 288      13.743   7.729  16.883  1.00  0.69           C  
ATOM   2145  C   GLY A 288      14.781   7.414  15.823  1.00  0.68           C  
ATOM   2146  O   GLY A 288      15.242   8.310  15.113  1.00  0.62           O  
ATOM   2147  N   GLY A 289      15.283   6.251  15.929  1.00  0.73           N  
ATOM   2148  CA  GLY A 289      16.409   5.864  15.095  1.00  0.73           C  
ATOM   2149  C   GLY A 289      17.753   6.103  15.758  1.00  0.72           C  
ATOM   2150  O   GLY A 289      18.268   5.232  16.461  1.00  0.66           O  
ATOM   2151  N   GLN A 290      18.359   7.342  15.561  1.00  0.75           N  
ATOM   2152  CA  GLN A 290      19.650   7.687  16.148  1.00  0.75           C  
ATOM   2153  C   GLN A 290      19.472   8.417  17.476  1.00  0.76           C  
ATOM   2154  CB  GLN A 290      20.467   8.546  15.182  1.00  0.74           C  
ATOM   2155  O   GLN A 290      20.446   8.661  18.192  1.00  0.74           O  
ATOM   2156  CG  GLN A 290      20.982   7.785  13.968  1.00  0.69           C  
ATOM   2157  CD  GLN A 290      22.108   8.510  13.255  1.00  0.67           C  
ATOM   2158  NE2 GLN A 290      23.039   7.750  12.690  1.00  0.61           N  
ATOM   2159  OE1 GLN A 290      22.140   9.744  13.211  1.00  0.65           O  
ATOM   2160  N   SER A 291      18.303   8.848  17.549  1.00  0.82           N  
ATOM   2161  CA  SER A 291      17.907   9.466  18.810  1.00  0.82           C  
ATOM   2162  C   SER A 291      16.872   8.617  19.541  1.00  0.83           C  
ATOM   2163  CB  SER A 291      17.348  10.869  18.567  1.00  0.81           C  
ATOM   2164  O   SER A 291      16.037   7.967  18.909  1.00  0.82           O  
ATOM   2165  OG  SER A 291      18.293  11.677  17.888  1.00  0.78           O  
ATOM   2166  N   HIS A 292      16.969   8.650  20.793  1.00  0.85           N  
ATOM   2167  CA  HIS A 292      16.003   7.977  21.655  1.00  0.86           C  
ATOM   2168  C   HIS A 292      15.293   8.972  22.568  1.00  0.87           C  
ATOM   2169  CB  HIS A 292      16.692   6.897  22.491  1.00  0.85           C  
ATOM   2170  O   HIS A 292      15.906   9.930  23.045  1.00  0.86           O  
ATOM   2171  CG  HIS A 292      17.420   5.879  21.673  1.00  0.81           C  
ATOM   2172  CD2 HIS A 292      18.713   5.478  21.697  1.00  0.79           C  
ATOM   2173  ND1 HIS A 292      16.806   5.142  20.683  1.00  0.78           N  
ATOM   2174  CE1 HIS A 292      17.693   4.329  20.134  1.00  0.78           C  
ATOM   2175  NE2 HIS A 292      18.858   4.514  20.730  1.00  0.78           N  
ATOM   2176  N   PHE A 293      14.085   8.705  22.727  1.00  0.87           N  
ATOM   2177  CA  PHE A 293      13.275   9.491  23.649  1.00  0.88           C  
ATOM   2178  C   PHE A 293      12.768   8.626  24.797  1.00  0.88           C  
ATOM   2179  CB  PHE A 293      12.094  10.133  22.915  1.00  0.87           C  
ATOM   2180  O   PHE A 293      12.405   7.465  24.593  1.00  0.87           O  
ATOM   2181  CG  PHE A 293      12.500  11.162  21.895  1.00  0.88           C  
ATOM   2182  CD1 PHE A 293      12.591  12.505  22.240  1.00  0.87           C  
ATOM   2183  CD2 PHE A 293      12.792  10.786  20.590  1.00  0.87           C  
ATOM   2184  CE1 PHE A 293      12.968  13.460  21.298  1.00  0.88           C  
ATOM   2185  CE2 PHE A 293      13.169  11.734  19.643  1.00  0.87           C  
ATOM   2186  CZ  PHE A 293      13.255  13.071  19.999  1.00  0.87           C  
ATOM   2187  N   LEU A 294      12.756   9.201  25.928  1.00  0.90           N  
ATOM   2188  CA  LEU A 294      12.182   8.636  27.145  1.00  0.91           C  
ATOM   2189  C   LEU A 294      11.072   9.530  27.688  1.00  0.91           C  
ATOM   2190  CB  LEU A 294      13.266   8.444  28.209  1.00  0.90           C  
ATOM   2191  O   LEU A 294      11.310  10.697  28.009  1.00  0.90           O  
ATOM   2192  CG  LEU A 294      12.784   8.027  29.599  1.00  0.89           C  
ATOM   2193  CD1 LEU A 294      12.216   6.613  29.561  1.00  0.86           C  
ATOM   2194  CD2 LEU A 294      13.921   8.125  30.611  1.00  0.87           C  
ATOM   2195  N   ILE A 295       9.917   8.923  27.778  1.00  0.89           N  
ATOM   2196  CA  ILE A 295       8.869   9.475  28.630  1.00  0.90           C  
ATOM   2197  C   ILE A 295       8.946   8.843  30.018  1.00  0.88           C  
ATOM   2198  CB  ILE A 295       7.468   9.254  28.018  1.00  0.88           C  
ATOM   2199  O   ILE A 295       8.777   7.630  30.165  1.00  0.87           O  
ATOM   2200  CG1 ILE A 295       7.392   9.877  26.619  1.00  0.86           C  
ATOM   2201  CG2 ILE A 295       6.382   9.829  28.933  1.00  0.86           C  
ATOM   2202  CD1 ILE A 295       6.112   9.547  25.863  1.00  0.83           C  
ATOM   2203  N   ALA A 296       9.212   9.676  30.986  1.00  0.89           N  
ATOM   2204  CA  ALA A 296       9.233   9.282  32.392  1.00  0.90           C  
ATOM   2205  C   ALA A 296       8.529  10.319  33.263  1.00  0.89           C  
ATOM   2206  CB  ALA A 296      10.671   9.082  32.866  1.00  0.88           C  
ATOM   2207  O   ALA A 296       8.816  11.515  33.169  1.00  0.88           O  
ATOM   2208  N   ASP A 297       7.471   9.908  34.013  1.00  0.88           N  
ATOM   2209  CA  ASP A 297       6.681  10.705  34.947  1.00  0.88           C  
ATOM   2210  C   ASP A 297       6.192  11.994  34.292  1.00  0.86           C  
ATOM   2211  CB  ASP A 297       7.497  11.028  36.200  1.00  0.85           C  
ATOM   2212  O   ASP A 297       6.404  13.086  34.823  1.00  0.83           O  
ATOM   2213  CG  ASP A 297       7.915   9.788  36.971  1.00  0.83           C  
ATOM   2214  OD1 ASP A 297       7.213   8.757  36.896  1.00  0.82           O  
ATOM   2215  OD2 ASP A 297       8.955   9.845  37.663  1.00  0.83           O  
ATOM   2216  N   ASN A 298       5.655  11.860  33.098  1.00  0.88           N  
ATOM   2217  CA  ASN A 298       5.065  12.894  32.254  1.00  0.89           C  
ATOM   2218  C   ASN A 298       6.101  13.931  31.830  1.00  0.88           C  
ATOM   2219  CB  ASN A 298       3.898  13.573  32.974  1.00  0.86           C  
ATOM   2220  O   ASN A 298       5.765  15.094  31.603  1.00  0.85           O  
ATOM   2221  CG  ASN A 298       3.003  14.352  32.029  1.00  0.84           C  
ATOM   2222  ND2 ASN A 298       2.500  15.490  32.493  1.00  0.85           N  
ATOM   2223  OD1 ASN A 298       2.766  13.933  30.893  1.00  0.83           O  
ATOM   2224  N   LYS A 299       7.364  13.549  31.806  1.00  0.89           N  
ATOM   2225  CA  LYS A 299       8.476  14.315  31.251  1.00  0.90           C  
ATOM   2226  C   LYS A 299       9.073  13.614  30.034  1.00  0.90           C  
ATOM   2227  CB  LYS A 299       9.557  14.536  32.311  1.00  0.89           C  
ATOM   2228  O   LYS A 299       9.226  12.391  30.028  1.00  0.89           O  
ATOM   2229  CG  LYS A 299       9.110  15.401  33.480  1.00  0.88           C  
ATOM   2230  CD  LYS A 299      10.167  15.449  34.576  1.00  0.87           C  
ATOM   2231  CE  LYS A 299       9.675  16.218  35.794  1.00  0.86           C  
ATOM   2232  NZ  LYS A 299      10.611  16.082  36.950  1.00  0.86           N  
ATOM   2233  N   LEU A 300       9.384  14.396  29.019  1.00  0.90           N  
ATOM   2234  CA  LEU A 300      10.073  13.903  27.832  1.00  0.91           C  
ATOM   2235  C   LEU A 300      11.570  14.179  27.918  1.00  0.90           C  
ATOM   2236  CB  LEU A 300       9.495  14.548  26.569  1.00  0.90           C  
ATOM   2237  O   LEU A 300      11.986  15.330  28.067  1.00  0.89           O  
ATOM   2238  CG  LEU A 300      10.077  14.073  25.237  1.00  0.90           C  
ATOM   2239  CD1 LEU A 300       9.768  12.595  25.021  1.00  0.88           C  
ATOM   2240  CD2 LEU A 300       9.533  14.912  24.086  1.00  0.88           C  
ATOM   2241  N   TYR A 301      12.356  13.167  27.836  1.00  0.90           N  
ATOM   2242  CA  TYR A 301      13.806  13.254  27.701  1.00  0.91           C  
ATOM   2243  C   TYR A 301      14.253  12.802  26.316  1.00  0.90           C  
ATOM   2244  CB  TYR A 301      14.497  12.407  28.774  1.00  0.91           C  
ATOM   2245  O   TYR A 301      13.701  11.851  25.758  1.00  0.89           O  
ATOM   2246  CG  TYR A 301      14.125  12.793  30.185  1.00  0.92           C  
ATOM   2247  CD1 TYR A 301      14.909  13.685  30.914  1.00  0.91           C  
ATOM   2248  CD2 TYR A 301      12.990  12.267  30.793  1.00  0.91           C  
ATOM   2249  CE1 TYR A 301      14.572  14.042  32.215  1.00  0.91           C  
ATOM   2250  CE2 TYR A 301      12.643  12.617  32.094  1.00  0.91           C  
ATOM   2251  OH  TYR A 301      13.099  13.855  34.083  1.00  0.88           O  
ATOM   2252  CZ  TYR A 301      13.438  13.505  32.795  1.00  0.90           C  
ATOM   2253  N   GLY A 302      15.231  13.465  25.783  1.00  0.89           N  
ATOM   2254  CA  GLY A 302      15.896  13.077  24.549  1.00  0.89           C  
ATOM   2255  C   GLY A 302      17.371  12.774  24.736  1.00  0.88           C  
ATOM   2256  O   GLY A 302      18.039  13.401  25.561  1.00  0.87           O  
ATOM   2257  N   LEU A 303      17.833  11.850  24.052  1.00  0.87           N  
ATOM   2258  CA  LEU A 303      19.254  11.551  23.912  1.00  0.87           C  
ATOM   2259  C   LEU A 303      19.576  11.094  22.494  1.00  0.85           C  
ATOM   2260  CB  LEU A 303      19.677  10.476  24.916  1.00  0.84           C  
ATOM   2261  O   LEU A 303      18.785  10.382  21.871  1.00  0.82           O  
ATOM   2262  CG  LEU A 303      19.308   9.034  24.562  1.00  0.76           C  
ATOM   2263  CD1 LEU A 303      20.500   8.323  23.930  1.00  0.70           C  
ATOM   2264  CD2 LEU A 303      18.826   8.285  25.799  1.00  0.70           C  
ATOM   2265  N   GLY A 304      20.667  11.411  22.011  1.00  0.83           N  
ATOM   2266  CA  GLY A 304      21.063  10.960  20.686  1.00  0.82           C  
ATOM   2267  C   GLY A 304      21.911  11.972  19.940  1.00  0.82           C  
ATOM   2268  O   GLY A 304      22.560  12.821  20.556  1.00  0.77           O  
ATOM   2269  N   ASP A 305      21.931  11.743  18.633  1.00  0.74           N  
ATOM   2270  CA  ASP A 305      22.670  12.588  17.699  1.00  0.73           C  
ATOM   2271  C   ASP A 305      21.932  13.900  17.444  1.00  0.73           C  
ATOM   2272  CB  ASP A 305      22.904  11.851  16.379  1.00  0.71           C  
ATOM   2273  O   ASP A 305      20.706  13.914  17.314  1.00  0.68           O  
ATOM   2274  CG  ASP A 305      24.058  10.865  16.447  1.00  0.66           C  
ATOM   2275  OD1 ASP A 305      24.786  10.848  17.462  1.00  0.63           O  
ATOM   2276  OD2 ASP A 305      24.241  10.101  15.475  1.00  0.65           O  
ATOM   2277  N   LEU A 306      22.507  15.052  17.631  1.00  0.73           N  
ATOM   2278  CA  LEU A 306      22.200  16.412  17.200  1.00  0.74           C  
ATOM   2279  C   LEU A 306      21.040  16.988  18.005  1.00  0.76           C  
ATOM   2280  CB  LEU A 306      21.863  16.438  15.707  1.00  0.70           C  
ATOM   2281  O   LEU A 306      19.886  16.603  17.802  1.00  0.74           O  
ATOM   2282  CG  LEU A 306      22.968  15.976  14.755  1.00  0.66           C  
ATOM   2283  CD1 LEU A 306      22.445  15.920  13.323  1.00  0.62           C  
ATOM   2284  CD2 LEU A 306      24.178  16.898  14.852  1.00  0.64           C  
ATOM   2285  N   SER A 307      21.212  17.894  18.870  1.00  0.61           N  
ATOM   2286  CA  SER A 307      20.325  18.493  19.861  1.00  0.68           C  
ATOM   2287  C   SER A 307      19.170  19.233  19.195  1.00  0.67           C  
ATOM   2288  CB  SER A 307      21.100  19.450  20.766  1.00  0.57           C  
ATOM   2289  O   SER A 307      18.046  19.226  19.701  1.00  0.64           O  
ATOM   2290  OG  SER A 307      21.703  20.484  20.006  1.00  0.40           O  
ATOM   2291  N   ALA A 308      19.456  19.959  18.130  1.00  0.75           N  
ATOM   2292  CA  ALA A 308      18.402  20.713  17.456  1.00  0.77           C  
ATOM   2293  C   ALA A 308      17.264  19.794  17.021  1.00  0.77           C  
ATOM   2294  CB  ALA A 308      18.968  21.461  16.252  1.00  0.71           C  
ATOM   2295  O   ALA A 308      16.090  20.160  17.119  1.00  0.74           O  
ATOM   2296  N   GLN A 309      17.554  18.664  16.869  1.00  0.81           N  
ATOM   2297  CA  GLN A 309      16.586  17.703  16.352  1.00  0.82           C  
ATOM   2298  C   GLN A 309      15.855  16.993  17.488  1.00  0.83           C  
ATOM   2299  CB  GLN A 309      17.276  16.678  15.450  1.00  0.79           C  
ATOM   2300  O   GLN A 309      14.732  16.517  17.309  1.00  0.81           O  
ATOM   2301  CG  GLN A 309      17.995  17.294  14.257  1.00  0.72           C  
ATOM   2302  CD  GLN A 309      18.843  16.289  13.500  1.00  0.68           C  
ATOM   2303  NE2 GLN A 309      19.468  16.737  12.417  1.00  0.61           N  
ATOM   2304  OE1 GLN A 309      18.936  15.119  13.886  1.00  0.69           O  
ATOM   2305  N   LEU A 310      16.359  17.009  18.643  1.00  0.84           N  
ATOM   2306  CA  LEU A 310      15.716  16.511  19.854  1.00  0.85           C  
ATOM   2307  C   LEU A 310      14.718  17.529  20.396  1.00  0.86           C  
ATOM   2308  CB  LEU A 310      16.763  16.186  20.922  1.00  0.84           C  
ATOM   2309  O   LEU A 310      14.086  17.295  21.429  1.00  0.85           O  
ATOM   2310  CG  LEU A 310      17.694  15.010  20.624  1.00  0.83           C  
ATOM   2311  CD1 LEU A 310      18.746  14.875  21.720  1.00  0.80           C  
ATOM   2312  CD2 LEU A 310      16.895  13.719  20.482  1.00  0.80           C  
ATOM   2313  N   GLY A 311      14.591  18.747  19.705  1.00  0.88           N  
ATOM   2314  CA  GLY A 311      13.692  19.796  20.160  1.00  0.88           C  
ATOM   2315  C   GLY A 311      14.241  20.585  21.333  1.00  0.88           C  
ATOM   2316  O   GLY A 311      13.478  21.132  22.132  1.00  0.86           O  
ATOM   2317  N   LEU A 312      15.605  20.705  21.505  1.00  0.88           N  
ATOM   2318  CA  LEU A 312      16.239  21.292  22.680  1.00  0.88           C  
ATOM   2319  C   LEU A 312      16.578  22.759  22.439  1.00  0.87           C  
ATOM   2320  CB  LEU A 312      17.507  20.517  23.049  1.00  0.87           C  
ATOM   2321  O   LEU A 312      17.255  23.387  23.256  1.00  0.84           O  
ATOM   2322  CG  LEU A 312      17.310  19.067  23.493  1.00  0.86           C  
ATOM   2323  CD1 LEU A 312      18.657  18.413  23.781  1.00  0.83           C  
ATOM   2324  CD2 LEU A 312      16.405  19.001  24.719  1.00  0.83           C  
ATOM   2325  N   GLY A 313      16.276  23.383  21.297  1.00  0.86           N  
ATOM   2326  CA  GLY A 313      16.397  24.791  20.952  1.00  0.85           C  
ATOM   2327  C   GLY A 313      17.808  25.190  20.562  1.00  0.83           C  
ATOM   2328  O   GLY A 313      18.041  26.321  20.130  1.00  0.79           O  
ATOM   2329  N   THR A 314      18.718  24.366  20.703  1.00  0.81           N  
ATOM   2330  CA  THR A 314      20.108  24.709  20.422  1.00  0.80           C  
ATOM   2331  C   THR A 314      20.716  23.728  19.424  1.00  0.79           C  
ATOM   2332  CB  THR A 314      20.951  24.723  21.711  1.00  0.77           C  
ATOM   2333  O   THR A 314      20.507  22.518  19.529  1.00  0.75           O  
ATOM   2334  CG2 THR A 314      20.526  25.861  22.634  1.00  0.70           C  
ATOM   2335  OG1 THR A 314      20.783  23.477  22.398  1.00  0.71           O  
ATOM   2336  N   PRO A 315      21.402  24.237  18.294  1.00  0.71           N  
ATOM   2337  CA  PRO A 315      22.135  23.320  17.419  1.00  0.70           C  
ATOM   2338  C   PRO A 315      23.306  22.640  18.125  1.00  0.70           C  
ATOM   2339  CB  PRO A 315      22.631  24.230  16.292  1.00  0.66           C  
ATOM   2340  O   PRO A 315      24.403  23.200  18.188  1.00  0.66           O  
ATOM   2341  CG  PRO A 315      22.630  25.604  16.881  1.00  0.64           C  
ATOM   2342  CD  PRO A 315      21.709  25.613  18.067  1.00  0.63           C  
ATOM   2343  N   SER A 316      23.170  22.256  19.316  1.00  0.66           N  
ATOM   2344  CA  SER A 316      24.277  21.575  19.979  1.00  0.65           C  
ATOM   2345  C   SER A 316      24.659  20.294  19.244  1.00  0.66           C  
ATOM   2346  CB  SER A 316      23.915  21.251  21.429  1.00  0.57           C  
ATOM   2347  O   SER A 316      23.874  19.770  18.450  1.00  0.60           O  
ATOM   2348  OG  SER A 316      23.013  20.159  21.491  1.00  0.50           O  
ATOM   2349  N   THR A 317      25.902  19.771  19.475  1.00  0.78           N  
ATOM   2350  CA  THR A 317      26.571  18.499  19.227  1.00  0.77           C  
ATOM   2351  C   THR A 317      25.869  17.365  19.968  1.00  0.77           C  
ATOM   2352  CB  THR A 317      28.051  18.554  19.650  1.00  0.74           C  
ATOM   2353  O   THR A 317      24.913  17.600  20.710  1.00  0.73           O  
ATOM   2354  CG2 THR A 317      28.841  19.509  18.762  1.00  0.67           C  
ATOM   2355  OG1 THR A 317      28.137  19.000  21.009  1.00  0.70           O  
ATOM   2356  N   MET A 318      26.037  16.257  19.746  1.00  0.80           N  
ATOM   2357  CA  MET A 318      25.562  14.967  20.239  1.00  0.81           C  
ATOM   2358  C   MET A 318      25.166  15.058  21.708  1.00  0.82           C  
ATOM   2359  CB  MET A 318      26.633  13.891  20.051  1.00  0.79           C  
ATOM   2360  O   MET A 318      25.945  15.530  22.538  1.00  0.81           O  
ATOM   2361  CG  MET A 318      26.145  12.482  20.346  1.00  0.74           C  
ATOM   2362  SD  MET A 318      27.437  11.213  20.046  1.00  0.72           S  
ATOM   2363  CE  MET A 318      27.514  11.257  18.234  1.00  0.63           C  
ATOM   2364  N   VAL A 319      23.994  14.785  22.087  1.00  0.84           N  
ATOM   2365  CA  VAL A 319      23.468  14.710  23.447  1.00  0.85           C  
ATOM   2366  C   VAL A 319      23.638  13.293  23.990  1.00  0.84           C  
ATOM   2367  CB  VAL A 319      21.982  15.129  23.504  1.00  0.84           C  
ATOM   2368  O   VAL A 319      22.824  12.411  23.706  1.00  0.83           O  
ATOM   2369  CG1 VAL A 319      21.485  15.158  24.949  1.00  0.84           C  
ATOM   2370  CG2 VAL A 319      21.786  16.491  22.840  1.00  0.83           C  
ATOM   2371  N   LEU A 320      24.659  13.133  24.783  1.00  0.82           N  
ATOM   2372  CA  LEU A 320      25.079  11.819  25.258  1.00  0.82           C  
ATOM   2373  C   LEU A 320      24.372  11.461  26.562  1.00  0.83           C  
ATOM   2374  CB  LEU A 320      26.596  11.782  25.459  1.00  0.81           C  
ATOM   2375  O   LEU A 320      24.429  10.313  27.008  1.00  0.81           O  
ATOM   2376  CG  LEU A 320      27.451  11.964  24.204  1.00  0.79           C  
ATOM   2377  CD1 LEU A 320      28.933  11.882  24.556  1.00  0.77           C  
ATOM   2378  CD2 LEU A 320      27.087  10.921  23.153  1.00  0.77           C  
ATOM   2379  N   GLU A 321      23.804  12.507  27.103  1.00  0.84           N  
ATOM   2380  CA  GLU A 321      23.042  12.339  28.337  1.00  0.86           C  
ATOM   2381  C   GLU A 321      21.565  12.656  28.121  1.00  0.87           C  
ATOM   2382  CB  GLU A 321      23.614  13.224  29.447  1.00  0.84           C  
ATOM   2383  O   GLU A 321      21.226  13.627  27.443  1.00  0.87           O  
ATOM   2384  CG  GLU A 321      25.024  12.843  29.874  1.00  0.83           C  
ATOM   2385  CD  GLU A 321      25.099  11.481  30.546  1.00  0.82           C  
ATOM   2386  OE1 GLU A 321      24.072  11.014  31.089  1.00  0.82           O  
ATOM   2387  OE2 GLU A 321      26.194  10.876  30.529  1.00  0.81           O  
ATOM   2388  N   PRO A 322      20.636  11.835  28.665  1.00  0.88           N  
ATOM   2389  CA  PRO A 322      19.222  12.208  28.575  1.00  0.89           C  
ATOM   2390  C   PRO A 322      18.953  13.624  29.079  1.00  0.89           C  
ATOM   2391  CB  PRO A 322      18.526  11.171  29.460  1.00  0.88           C  
ATOM   2392  O   PRO A 322      19.146  13.909  30.264  1.00  0.88           O  
ATOM   2393  CG  PRO A 322      19.459  10.004  29.486  1.00  0.86           C  
ATOM   2394  CD  PRO A 322      20.869  10.520  29.492  1.00  0.85           C  
ATOM   2395  N   THR A 323      18.475  14.450  28.221  1.00  0.89           N  
ATOM   2396  CA  THR A 323      18.197  15.861  28.464  1.00  0.90           C  
ATOM   2397  C   THR A 323      16.702  16.145  28.349  1.00  0.91           C  
ATOM   2398  CB  THR A 323      18.970  16.760  27.482  1.00  0.89           C  
ATOM   2399  O   THR A 323      16.037  15.639  27.443  1.00  0.91           O  
ATOM   2400  CG2 THR A 323      18.706  18.236  27.763  1.00  0.87           C  
ATOM   2401  OG1 THR A 323      20.374  16.504  27.613  1.00  0.88           O  
ATOM   2402  N   LEU A 324      16.172  16.842  29.302  1.00  0.91           N  
ATOM   2403  CA  LEU A 324      14.765  17.228  29.306  1.00  0.91           C  
ATOM   2404  C   LEU A 324      14.423  18.045  28.065  1.00  0.91           C  
ATOM   2405  CB  LEU A 324      14.433  18.030  30.567  1.00  0.90           C  
ATOM   2406  O   LEU A 324      14.971  19.130  27.860  1.00  0.90           O  
ATOM   2407  CG  LEU A 324      12.963  18.406  30.764  1.00  0.88           C  
ATOM   2408  CD1 LEU A 324      12.127  17.157  31.023  1.00  0.85           C  
ATOM   2409  CD2 LEU A 324      12.815  19.402  31.908  1.00  0.85           C  
ATOM   2410  N   VAL A 325      13.532  17.581  27.259  1.00  0.91           N  
ATOM   2411  CA  VAL A 325      13.011  18.276  26.086  1.00  0.91           C  
ATOM   2412  C   VAL A 325      11.996  19.330  26.519  1.00  0.90           C  
ATOM   2413  CB  VAL A 325      12.365  17.293  25.085  1.00  0.90           C  
ATOM   2414  O   VAL A 325      11.017  19.016  27.200  1.00  0.88           O  
ATOM   2415  CG1 VAL A 325      11.877  18.033  23.841  1.00  0.89           C  
ATOM   2416  CG2 VAL A 325      13.355  16.194  24.702  1.00  0.88           C  
ATOM   2417  N   PRO A 326      12.280  20.628  26.196  1.00  0.89           N  
ATOM   2418  CA  PRO A 326      11.309  21.666  26.549  1.00  0.89           C  
ATOM   2419  C   PRO A 326       9.949  21.452  25.888  1.00  0.88           C  
ATOM   2420  CB  PRO A 326      11.966  22.951  26.039  1.00  0.87           C  
ATOM   2421  O   PRO A 326       9.879  21.139  24.697  1.00  0.86           O  
ATOM   2422  CG  PRO A 326      12.850  22.510  24.917  1.00  0.84           C  
ATOM   2423  CD  PRO A 326      13.282  21.096  25.179  1.00  0.84           C  
ATOM   2424  N   VAL A 327       8.950  21.577  26.651  1.00  0.80           N  
ATOM   2425  CA  VAL A 327       7.591  21.697  26.132  1.00  0.80           C  
ATOM   2426  C   VAL A 327       7.467  22.969  25.297  1.00  0.79           C  
ATOM   2427  CB  VAL A 327       6.547  21.703  27.271  1.00  0.75           C  
ATOM   2428  O   VAL A 327       7.927  24.037  25.708  1.00  0.75           O  
ATOM   2429  CG1 VAL A 327       5.130  21.767  26.705  1.00  0.65           C  
ATOM   2430  CG2 VAL A 327       6.717  20.471  28.157  1.00  0.65           C  
ATOM   2431  N   PRO A 328       6.917  22.824  24.144  1.00  0.77           N  
ATOM   2432  CA  PRO A 328       6.667  24.087  23.446  1.00  0.77           C  
ATOM   2433  C   PRO A 328       5.882  25.085  24.293  1.00  0.78           C  
ATOM   2434  CB  PRO A 328       5.859  23.658  22.219  1.00  0.74           C  
ATOM   2435  O   PRO A 328       4.913  24.708  24.958  1.00  0.76           O  
ATOM   2436  CG  PRO A 328       6.274  22.244  21.964  1.00  0.73           C  
ATOM   2437  CD  PRO A 328       6.517  21.573  23.285  1.00  0.73           C  
ATOM   2438  N   THR A 329       6.315  26.323  24.374  1.00  0.71           N  
ATOM   2439  CA  THR A 329       5.791  27.409  25.195  1.00  0.72           C  
ATOM   2440  C   THR A 329       4.279  27.527  25.034  1.00  0.72           C  
ATOM   2441  CB  THR A 329       6.455  28.751  24.835  1.00  0.66           C  
ATOM   2442  O   THR A 329       3.772  27.600  23.913  1.00  0.69           O  
ATOM   2443  CG2 THR A 329       7.754  28.948  25.610  1.00  0.58           C  
ATOM   2444  OG1 THR A 329       6.741  28.775  23.431  1.00  0.66           O  
ATOM   2445  N   GLY A 330       3.559  27.696  26.196  1.00  0.76           N  
ATOM   2446  CA  GLY A 330       2.132  27.955  26.296  1.00  0.79           C  
ATOM   2447  C   GLY A 330       1.291  26.693  26.245  1.00  0.76           C  
ATOM   2448  O   GLY A 330       0.066  26.761  26.129  1.00  0.72           O  
ATOM   2449  N   ARG A 331       1.975  25.576  26.462  1.00  0.78           N  
ATOM   2450  CA  ARG A 331       1.230  24.322  26.514  1.00  0.79           C  
ATOM   2451  C   ARG A 331       1.701  23.452  27.674  1.00  0.78           C  
ATOM   2452  CB  ARG A 331       1.370  23.558  25.195  1.00  0.75           C  
ATOM   2453  O   ARG A 331       2.903  23.237  27.847  1.00  0.75           O  
ATOM   2454  CG  ARG A 331       0.760  24.274  24.001  1.00  0.72           C  
ATOM   2455  CD  ARG A 331       0.684  23.369  22.779  1.00  0.71           C  
ATOM   2456  NE  ARG A 331       0.105  24.060  21.631  1.00  0.65           N  
ATOM   2457  NH1 ARG A 331      -0.613  22.136  20.573  1.00  0.57           N  
ATOM   2458  NH2 ARG A 331      -0.989  24.185  19.616  1.00  0.52           N  
ATOM   2459  CZ  ARG A 331      -0.498  23.459  20.609  1.00  0.69           C  
ATOM   2460  N   ASP A 332       0.824  23.009  28.505  1.00  0.82           N  
ATOM   2461  CA  ASP A 332       1.017  21.875  29.403  1.00  0.83           C  
ATOM   2462  C   ASP A 332       0.822  20.551  28.667  1.00  0.81           C  
ATOM   2463  CB  ASP A 332       0.056  21.961  30.591  1.00  0.78           C  
ATOM   2464  O   ASP A 332      -0.301  20.195  28.305  1.00  0.77           O  
ATOM   2465  CG  ASP A 332       0.320  23.163  31.481  1.00  0.72           C  
ATOM   2466  OD1 ASP A 332       1.491  23.581  31.610  1.00  0.70           O  
ATOM   2467  OD2 ASP A 332      -0.651  23.695  32.062  1.00  0.77           O  
ATOM   2468  N   TRP A 333       1.886  19.878  28.342  1.00  0.78           N  
ATOM   2469  CA  TRP A 333       1.792  18.600  27.645  1.00  0.85           C  
ATOM   2470  C   TRP A 333       1.360  17.490  28.598  1.00  0.79           C  
ATOM   2471  CB  TRP A 333       3.133  18.240  26.998  1.00  0.75           C  
ATOM   2472  O   TRP A 333       2.084  17.154  29.538  1.00  0.74           O  
ATOM   2473  CG  TRP A 333       3.429  19.008  25.745  1.00  0.62           C  
ATOM   2474  CD1 TRP A 333       2.947  20.240  25.400  1.00  0.57           C  
ATOM   2475  CD2 TRP A 333       4.273  18.591  24.667  1.00  0.60           C  
ATOM   2476  CE2 TRP A 333       4.257  19.621  23.701  1.00  0.54           C  
ATOM   2477  CE3 TRP A 333       5.043  17.446  24.425  1.00  0.61           C  
ATOM   2478  NE1 TRP A 333       3.441  20.615  24.172  1.00  0.69           N  
ATOM   2479  CH2 TRP A 333       5.727  18.408  22.298  1.00  0.63           C  
ATOM   2480  CZ2 TRP A 333       4.982  19.539  22.510  1.00  0.70           C  
ATOM   2481  CZ3 TRP A 333       5.764  17.366  23.239  1.00  0.61           C  
ATOM   2482  N   ASP A 334       0.198  16.966  28.247  1.00  0.88           N  
ATOM   2483  CA  ASP A 334      -0.188  15.646  28.735  1.00  0.90           C  
ATOM   2484  C   ASP A 334       0.441  14.542  27.888  1.00  0.89           C  
ATOM   2485  CB  ASP A 334      -1.711  15.500  28.743  1.00  0.88           C  
ATOM   2486  O   ASP A 334      -0.124  14.136  26.870  1.00  0.88           O  
ATOM   2487  CG  ASP A 334      -2.174  14.150  29.261  1.00  0.87           C  
ATOM   2488  OD1 ASP A 334      -1.325  13.330  29.672  1.00  0.88           O  
ATOM   2489  OD2 ASP A 334      -3.400  13.903  29.256  1.00  0.90           O  
ATOM   2490  N   LEU A 335       1.621  14.074  28.297  1.00  0.86           N  
ATOM   2491  CA  LEU A 335       2.428  13.167  27.487  1.00  0.87           C  
ATOM   2492  C   LEU A 335       1.749  11.808  27.355  1.00  0.86           C  
ATOM   2493  CB  LEU A 335       3.821  12.998  28.099  1.00  0.85           C  
ATOM   2494  O   LEU A 335       2.166  10.978  26.543  1.00  0.84           O  
ATOM   2495  CG  LEU A 335       4.719  14.236  28.092  1.00  0.84           C  
ATOM   2496  CD1 LEU A 335       6.083  13.904  28.689  1.00  0.80           C  
ATOM   2497  CD2 LEU A 335       4.867  14.782  26.677  1.00  0.80           C  
ATOM   2498  N   SER A 336       0.646  11.574  28.083  1.00  0.83           N  
ATOM   2499  CA  SER A 336      -0.225  10.431  27.828  1.00  0.84           C  
ATOM   2500  C   SER A 336      -0.876  10.528  26.452  1.00  0.83           C  
ATOM   2501  CB  SER A 336      -1.304  10.329  28.906  1.00  0.82           C  
ATOM   2502  O   SER A 336      -1.213   9.509  25.846  1.00  0.82           O  
ATOM   2503  OG  SER A 336      -2.307  11.311  28.709  1.00  0.82           O  
ATOM   2504  N   LYS A 337      -0.917  11.745  25.894  1.00  0.85           N  
ATOM   2505  CA  LYS A 337      -1.488  12.014  24.578  1.00  0.86           C  
ATOM   2506  C   LYS A 337      -0.424  11.919  23.488  1.00  0.85           C  
ATOM   2507  CB  LYS A 337      -2.145  13.394  24.549  1.00  0.85           C  
ATOM   2508  O   LYS A 337      -0.736  12.012  22.299  1.00  0.84           O  
ATOM   2509  CG  LYS A 337      -3.342  13.529  25.479  1.00  0.86           C  
ATOM   2510  CD  LYS A 337      -3.988  14.904  25.364  1.00  0.84           C  
ATOM   2511  CE  LYS A 337      -5.158  15.056  26.327  1.00  0.85           C  
ATOM   2512  NZ  LYS A 337      -5.771  16.415  26.243  1.00  0.86           N  
ATOM   2513  N   LEU A 338       0.841  11.918  23.807  1.00  0.85           N  
ATOM   2514  CA  LEU A 338       1.916  11.641  22.861  1.00  0.87           C  
ATOM   2515  C   LEU A 338       1.862  10.193  22.385  1.00  0.84           C  
ATOM   2516  CB  LEU A 338       3.278  11.932  23.497  1.00  0.84           C  
ATOM   2517  O   LEU A 338       2.122   9.271  23.161  1.00  0.80           O  
ATOM   2518  CG  LEU A 338       4.502  11.721  22.604  1.00  0.81           C  
ATOM   2519  CD1 LEU A 338       4.464  12.680  21.418  1.00  0.77           C  
ATOM   2520  CD2 LEU A 338       5.786  11.905  23.405  1.00  0.78           C  
ATOM   2521  N   THR A 339       1.488   9.994  21.177  1.00  0.80           N  
ATOM   2522  CA  THR A 339       1.210   8.655  20.671  1.00  0.80           C  
ATOM   2523  C   THR A 339       2.414   8.101  19.916  1.00  0.76           C  
ATOM   2524  CB  THR A 339      -0.024   8.651  19.749  1.00  0.77           C  
ATOM   2525  O   THR A 339       2.689   6.900  19.970  1.00  0.72           O  
ATOM   2526  CG2 THR A 339      -1.301   8.923  20.537  1.00  0.69           C  
ATOM   2527  OG1 THR A 339       0.132   9.666  18.749  1.00  0.72           O  
ATOM   2528  N   TYR A 340       3.144   9.015  19.324  1.00  0.75           N  
ATOM   2529  CA  TYR A 340       4.167   8.527  18.406  1.00  0.79           C  
ATOM   2530  C   TYR A 340       5.315   9.522  18.289  1.00  0.76           C  
ATOM   2531  CB  TYR A 340       3.566   8.259  17.023  1.00  0.73           C  
ATOM   2532  O   TYR A 340       5.097  10.735  18.301  1.00  0.74           O  
ATOM   2533  CG  TYR A 340       4.397   7.332  16.169  1.00  0.68           C  
ATOM   2534  CD1 TYR A 340       5.095   7.812  15.063  1.00  0.64           C  
ATOM   2535  CD2 TYR A 340       4.486   5.977  16.466  1.00  0.68           C  
ATOM   2536  CE1 TYR A 340       5.860   6.962  14.271  1.00  0.67           C  
ATOM   2537  CE2 TYR A 340       5.248   5.117  15.681  1.00  0.69           C  
ATOM   2538  OH  TYR A 340       6.688   4.773  13.809  1.00  0.43           O  
ATOM   2539  CZ  TYR A 340       5.931   5.619  14.588  1.00  0.68           C  
ATOM   2540  N   ILE A 341       6.568   9.070  18.161  1.00  0.80           N  
ATOM   2541  CA  ILE A 341       7.751   9.801  17.721  1.00  0.82           C  
ATOM   2542  C   ILE A 341       8.536   8.957  16.719  1.00  0.76           C  
ATOM   2543  CB  ILE A 341       8.652  10.191  18.915  1.00  0.77           C  
ATOM   2544  O   ILE A 341       8.747   7.762  16.936  1.00  0.69           O  
ATOM   2545  CG1 ILE A 341       7.849  10.982  19.953  1.00  0.75           C  
ATOM   2546  CG2 ILE A 341       9.867  10.990  18.436  1.00  0.69           C  
ATOM   2547  CD1 ILE A 341       8.644  11.358  21.196  1.00  0.74           C  
ATOM   2548  N   VAL A 342       8.956   9.565  15.621  1.00  0.81           N  
ATOM   2549  CA  VAL A 342       9.751   8.893  14.598  1.00  0.82           C  
ATOM   2550  C   VAL A 342      10.833   9.838  14.080  1.00  0.79           C  
ATOM   2551  CB  VAL A 342       8.871   8.398  13.429  1.00  0.78           C  
ATOM   2552  O   VAL A 342      10.624  11.052  14.010  1.00  0.74           O  
ATOM   2553  CG1 VAL A 342       8.223   9.577  12.705  1.00  0.66           C  
ATOM   2554  CG2 VAL A 342       9.698   7.559  12.457  1.00  0.62           C  
ATOM   2555  N   ASP A 343      11.964   9.266  13.773  1.00  0.79           N  
ATOM   2556  CA  ASP A 343      13.025  10.007  13.098  1.00  0.80           C  
ATOM   2557  C   ASP A 343      12.913   9.869  11.582  1.00  0.78           C  
ATOM   2558  CB  ASP A 343      14.399   9.528  13.570  1.00  0.75           C  
ATOM   2559  O   ASP A 343      12.627   8.783  11.072  1.00  0.73           O  
ATOM   2560  CG  ASP A 343      15.544  10.140  12.783  1.00  0.65           C  
ATOM   2561  OD1 ASP A 343      15.308  11.083  11.997  1.00  0.59           O  
ATOM   2562  OD2 ASP A 343      16.692   9.674  12.948  1.00  0.66           O  
ATOM   2563  N   MET A 344      13.149  10.906  10.903  1.00  0.75           N  
ATOM   2564  CA  MET A 344      13.513  10.929   9.489  1.00  0.75           C  
ATOM   2565  C   MET A 344      15.016  11.124   9.317  1.00  0.70           C  
ATOM   2566  CB  MET A 344      12.755  12.038   8.756  1.00  0.70           C  
ATOM   2567  O   MET A 344      15.507  12.254   9.342  1.00  0.63           O  
ATOM   2568  CG  MET A 344      12.908  11.989   7.244  1.00  0.63           C  
ATOM   2569  SD  MET A 344      12.040  13.371   6.405  1.00  0.70           S  
ATOM   2570  CE  MET A 344      12.765  14.784   7.283  1.00  0.53           C  
ATOM   2571  N   LYS A 345      15.730  10.121   9.124  1.00  0.72           N  
ATOM   2572  CA  LYS A 345      17.158  10.157   8.825  1.00  0.72           C  
ATOM   2573  C   LYS A 345      17.403  10.444   7.346  1.00  0.70           C  
ATOM   2574  CB  LYS A 345      17.823   8.837   9.219  1.00  0.68           C  
ATOM   2575  O   LYS A 345      16.831   9.784   6.477  1.00  0.65           O  
ATOM   2576  CG  LYS A 345      19.343   8.868   9.163  1.00  0.63           C  
ATOM   2577  CD  LYS A 345      19.951   7.608   9.764  1.00  0.62           C  
ATOM   2578  CE  LYS A 345      21.473   7.653   9.740  1.00  0.55           C  
ATOM   2579  NZ  LYS A 345      22.073   6.519  10.505  1.00  0.48           N  
ATOM   2580  N   THR A 346      18.357  11.366   7.109  1.00  0.62           N  
ATOM   2581  CA  THR A 346      19.080  11.439   5.844  1.00  0.61           C  
ATOM   2582  C   THR A 346      20.405  10.687   5.933  1.00  0.60           C  
ATOM   2583  CB  THR A 346      19.342  12.900   5.435  1.00  0.57           C  
ATOM   2584  O   THR A 346      21.179  10.893   6.870  1.00  0.57           O  
ATOM   2585  CG2 THR A 346      18.036  13.674   5.289  1.00  0.47           C  
ATOM   2586  OG1 THR A 346      20.150  13.533   6.435  1.00  0.56           O  
ATOM   2587  N   ASP A 347      20.704   9.767   5.080  1.00  0.61           N  
ATOM   2588  CA  ASP A 347      21.941   8.997   4.994  1.00  0.61           C  
ATOM   2589  C   ASP A 347      23.123   9.895   4.635  1.00  0.61           C  
ATOM   2590  CB  ASP A 347      21.803   7.872   3.966  1.00  0.57           C  
ATOM   2591  O   ASP A 347      24.240   9.411   4.440  1.00  0.58           O  
ATOM   2592  CG  ASP A 347      20.890   6.752   4.431  1.00  0.54           C  
ATOM   2593  OD1 ASP A 347      20.783   6.521   5.655  1.00  0.53           O  
ATOM   2594  OD2 ASP A 347      20.275   6.091   3.567  1.00  0.55           O  
ATOM   2595  N   VAL A 348      22.888  11.138   4.436  1.00  0.54           N  
ATOM   2596  CA  VAL A 348      24.049  11.990   4.198  1.00  0.54           C  
ATOM   2597  C   VAL A 348      24.819  12.189   5.502  1.00  0.55           C  
ATOM   2598  CB  VAL A 348      23.638  13.357   3.608  1.00  0.51           C  
ATOM   2599  O   VAL A 348      24.636  13.195   6.191  1.00  0.53           O  
ATOM   2600  CG1 VAL A 348      24.859  14.103   3.074  1.00  0.42           C  
ATOM   2601  CG2 VAL A 348      22.597  13.171   2.505  1.00  0.44           C  
ATOM   2602  N   LEU A 349      25.594  11.169   5.883  1.00  0.56           N  
ATOM   2603  CA  LEU A 349      26.479  11.171   7.042  1.00  0.55           C  
ATOM   2604  C   LEU A 349      27.313  12.447   7.087  1.00  0.56           C  
ATOM   2605  CB  LEU A 349      27.399   9.947   7.016  1.00  0.52           C  
ATOM   2606  O   LEU A 349      27.939  12.749   8.106  1.00  0.54           O  
ATOM   2607  CG  LEU A 349      26.730   8.591   7.252  1.00  0.49           C  
ATOM   2608  CD1 LEU A 349      27.750   7.466   7.113  1.00  0.45           C  
ATOM   2609  CD2 LEU A 349      26.067   8.553   8.624  1.00  0.47           C  
ATOM   2610  N   ASN A 350      27.315  13.132   6.001  1.00  0.59           N  
ATOM   2611  CA  ASN A 350      28.300  14.208   5.966  1.00  0.59           C  
ATOM   2612  C   ASN A 350      27.636  15.578   6.071  1.00  0.59           C  
ATOM   2613  CB  ASN A 350      29.143  14.123   4.692  1.00  0.55           C  
ATOM   2614  O   ASN A 350      28.308  16.607   5.979  1.00  0.57           O  
ATOM   2615  CG  ASN A 350      30.080  12.931   4.691  1.00  0.51           C  
ATOM   2616  ND2 ASN A 350      30.403  12.432   3.504  1.00  0.50           N  
ATOM   2617  OD1 ASN A 350      30.509  12.462   5.749  1.00  0.53           O  
ATOM   2618  N   GLN A 351      26.361  15.533   6.243  1.00  0.61           N  
ATOM   2619  CA  GLN A 351      25.717  16.837   6.371  1.00  0.60           C  
ATOM   2620  C   GLN A 351      24.903  16.923   7.659  1.00  0.61           C  
ATOM   2621  CB  GLN A 351      24.821  17.114   5.163  1.00  0.57           C  
ATOM   2622  O   GLN A 351      23.751  16.485   7.702  1.00  0.58           O  
ATOM   2623  CG  GLN A 351      25.580  17.231   3.848  1.00  0.53           C  
ATOM   2624  CD  GLN A 351      24.730  17.801   2.728  1.00  0.54           C  
ATOM   2625  NE2 GLN A 351      25.221  17.696   1.498  1.00  0.44           N  
ATOM   2626  OE1 GLN A 351      23.640  18.331   2.967  1.00  0.58           O  
ATOM   2627  N   GLY A 352      25.557  17.285   8.859  1.00  0.61           N  
ATOM   2628  CA  GLY A 352      25.231  17.471  10.264  1.00  0.59           C  
ATOM   2629  C   GLY A 352      23.828  18.003  10.486  1.00  0.61           C  
ATOM   2630  O   GLY A 352      23.413  18.219  11.626  1.00  0.58           O  
ATOM   2631  N   ASN A 353      23.088  18.314   9.542  1.00  0.63           N  
ATOM   2632  CA  ASN A 353      21.784  18.961   9.636  1.00  0.63           C  
ATOM   2633  C   ASN A 353      20.690  18.116   8.989  1.00  0.63           C  
ATOM   2634  CB  ASN A 353      21.827  20.352   9.000  1.00  0.58           C  
ATOM   2635  O   ASN A 353      19.647  18.640   8.593  1.00  0.60           O  
ATOM   2636  CG  ASN A 353      22.744  21.305   9.742  1.00  0.54           C  
ATOM   2637  ND2 ASN A 353      23.080  22.421   9.105  1.00  0.51           N  
ATOM   2638  OD1 ASN A 353      23.147  21.041  10.877  1.00  0.54           O  
ATOM   2639  N   SER A 354      20.799  16.809   9.112  1.00  0.72           N  
ATOM   2640  CA  SER A 354      20.024  16.020   8.159  1.00  0.72           C  
ATOM   2641  C   SER A 354      19.031  15.109   8.874  1.00  0.73           C  
ATOM   2642  CB  SER A 354      20.952  15.183   7.277  1.00  0.67           C  
ATOM   2643  O   SER A 354      18.738  14.010   8.401  1.00  0.68           O  
ATOM   2644  OG  SER A 354      21.914  16.005   6.638  1.00  0.60           O  
ATOM   2645  N   ILE A 355      18.614  15.386  10.040  1.00  0.78           N  
ATOM   2646  CA  ILE A 355      17.603  14.602  10.740  1.00  0.79           C  
ATOM   2647  C   ILE A 355      16.449  15.508  11.165  1.00  0.81           C  
ATOM   2648  CB  ILE A 355      18.198  13.879  11.969  1.00  0.77           C  
ATOM   2649  O   ILE A 355      16.660  16.678  11.495  1.00  0.80           O  
ATOM   2650  CG1 ILE A 355      19.359  12.972  11.546  1.00  0.74           C  
ATOM   2651  CG2 ILE A 355      17.116  13.079  12.701  1.00  0.73           C  
ATOM   2652  CD1 ILE A 355      20.107  12.340  12.711  1.00  0.70           C  
ATOM   2653  N   SER A 356      15.250  15.047  11.089  1.00  0.83           N  
ATOM   2654  CA  SER A 356      14.087  15.616  11.763  1.00  0.85           C  
ATOM   2655  C   SER A 356      13.369  14.567  12.606  1.00  0.85           C  
ATOM   2656  CB  SER A 356      13.117  16.216  10.745  1.00  0.82           C  
ATOM   2657  O   SER A 356      13.275  13.404  12.211  1.00  0.85           O  
ATOM   2658  OG  SER A 356      12.724  15.244   9.792  1.00  0.77           O  
ATOM   2659  N   HIS A 357      12.949  14.979  13.764  1.00  0.85           N  
ATOM   2660  CA  HIS A 357      12.029  14.178  14.564  1.00  0.86           C  
ATOM   2661  C   HIS A 357      10.595  14.678  14.420  1.00  0.87           C  
ATOM   2662  CB  HIS A 357      12.445  14.194  16.036  1.00  0.85           C  
ATOM   2663  O   HIS A 357      10.351  15.886  14.430  1.00  0.87           O  
ATOM   2664  CG  HIS A 357      13.732  13.481  16.303  1.00  0.82           C  
ATOM   2665  CD2 HIS A 357      13.978  12.223  16.739  1.00  0.79           C  
ATOM   2666  ND1 HIS A 357      14.963  14.075  16.125  1.00  0.80           N  
ATOM   2667  CE1 HIS A 357      15.912  13.210  16.440  1.00  0.79           C  
ATOM   2668  NE2 HIS A 357      15.341  12.079  16.816  1.00  0.80           N  
ATOM   2669  N   TRP A 358       9.848  13.751  14.277  1.00  0.82           N  
ATOM   2670  CA  TRP A 358       8.413  13.960  14.117  1.00  0.89           C  
ATOM   2671  C   TRP A 358       7.638  13.313  15.261  1.00  0.85           C  
ATOM   2672  CB  TRP A 358       7.933  13.396  12.777  1.00  0.84           C  
ATOM   2673  O   TRP A 358       7.932  12.183  15.657  1.00  0.83           O  
ATOM   2674  CG  TRP A 358       8.564  14.046  11.582  1.00  0.77           C  
ATOM   2675  CD1 TRP A 358       9.834  13.851  11.114  1.00  0.71           C  
ATOM   2676  CD2 TRP A 358       7.955  15.000  10.707  1.00  0.76           C  
ATOM   2677  CE2 TRP A 358       8.914  15.340   9.728  1.00  0.81           C  
ATOM   2678  CE3 TRP A 358       6.690  15.599  10.655  1.00  0.83           C  
ATOM   2679  NE1 TRP A 358      10.051  14.627   9.998  1.00  0.85           N  
ATOM   2680  CH2 TRP A 358       7.401  16.828   8.679  1.00  0.82           C  
ATOM   2681  CZ2 TRP A 358       8.647  16.256   8.707  1.00  0.83           C  
ATOM   2682  CZ3 TRP A 358       6.425  16.510   9.638  1.00  0.83           C  
ATOM   2683  N   MET A 359       6.727  14.000  15.788  1.00  0.89           N  
ATOM   2684  CA  MET A 359       5.916  13.515  16.900  1.00  0.90           C  
ATOM   2685  C   MET A 359       4.433  13.757  16.638  1.00  0.90           C  
ATOM   2686  CB  MET A 359       6.333  14.193  18.206  1.00  0.87           C  
ATOM   2687  O   MET A 359       4.053  14.807  16.117  1.00  0.89           O  
ATOM   2688  CG  MET A 359       5.509  13.764  19.410  1.00  0.77           C  
ATOM   2689  SD  MET A 359       6.122  14.496  20.977  1.00  0.74           S  
ATOM   2690  CE  MET A 359       5.832  16.256  20.644  1.00  0.68           C  
ATOM   2691  N   VAL A 360       3.597  12.836  16.998  1.00  0.87           N  
ATOM   2692  CA  VAL A 360       2.146  12.980  17.050  1.00  0.89           C  
ATOM   2693  C   VAL A 360       1.699  13.193  18.495  1.00  0.87           C  
ATOM   2694  CB  VAL A 360       1.431  11.749  16.448  1.00  0.88           C  
ATOM   2695  O   VAL A 360       1.813  12.290  19.326  1.00  0.85           O  
ATOM   2696  CG1 VAL A 360      -0.083  11.951  16.445  1.00  0.88           C  
ATOM   2697  CG2 VAL A 360       1.940  11.477  15.034  1.00  0.88           C  
ATOM   2698  N   TYR A 361       1.246  14.352  18.746  1.00  0.87           N  
ATOM   2699  CA  TYR A 361       0.724  14.755  20.046  1.00  0.88           C  
ATOM   2700  C   TYR A 361      -0.704  15.275  19.923  1.00  0.87           C  
ATOM   2701  CB  TYR A 361       1.617  15.828  20.675  1.00  0.87           C  
ATOM   2702  O   TYR A 361      -0.961  16.235  19.193  1.00  0.84           O  
ATOM   2703  CG  TYR A 361       1.064  16.406  21.955  1.00  0.85           C  
ATOM   2704  CD1 TYR A 361       0.360  17.608  21.953  1.00  0.82           C  
ATOM   2705  CD2 TYR A 361       1.244  15.751  23.169  1.00  0.83           C  
ATOM   2706  CE1 TYR A 361      -0.150  18.145  23.130  1.00  0.85           C  
ATOM   2707  CE2 TYR A 361       0.738  16.279  24.353  1.00  0.85           C  
ATOM   2708  OH  TYR A 361      -0.460  18.001  25.492  1.00  0.76           O  
ATOM   2709  CZ  TYR A 361       0.043  17.474  24.323  1.00  0.83           C  
ATOM   2710  N   ASP A 362      -1.697  14.545  20.645  1.00  0.87           N  
ATOM   2711  CA  ASP A 362      -3.123  14.855  20.650  1.00  0.87           C  
ATOM   2712  C   ASP A 362      -3.669  14.956  19.228  1.00  0.85           C  
ATOM   2713  CB  ASP A 362      -3.387  16.158  21.409  1.00  0.86           C  
ATOM   2714  O   ASP A 362      -4.375  15.910  18.894  1.00  0.82           O  
ATOM   2715  CG  ASP A 362      -4.823  16.286  21.886  1.00  0.85           C  
ATOM   2716  OD1 ASP A 362      -5.483  15.250  22.119  1.00  0.84           O  
ATOM   2717  OD2 ASP A 362      -5.299  17.433  22.028  1.00  0.86           O  
ATOM   2718  N   GLY A 363      -3.124  14.037  18.347  1.00  0.86           N  
ATOM   2719  CA  GLY A 363      -3.525  13.901  16.956  1.00  0.86           C  
ATOM   2720  C   GLY A 363      -2.963  14.993  16.064  1.00  0.85           C  
ATOM   2721  O   GLY A 363      -3.201  14.996  14.855  1.00  0.83           O  
ATOM   2722  N   ASN A 364      -2.211  15.931  16.620  1.00  0.86           N  
ATOM   2723  CA  ASN A 364      -1.497  16.946  15.852  1.00  0.87           C  
ATOM   2724  C   ASN A 364      -0.057  16.526  15.572  1.00  0.87           C  
ATOM   2725  CB  ASN A 364      -1.526  18.290  16.582  1.00  0.86           C  
ATOM   2726  O   ASN A 364       0.562  15.834  16.383  1.00  0.86           O  
ATOM   2727  CG  ASN A 364      -2.935  18.795  16.821  1.00  0.83           C  
ATOM   2728  ND2 ASN A 364      -3.445  18.580  18.028  1.00  0.86           N  
ATOM   2729  OD1 ASN A 364      -3.560  19.373  15.929  1.00  0.84           O  
ATOM   2730  N   LEU A 365       0.459  17.019  14.422  1.00  0.88           N  
ATOM   2731  CA  LEU A 365       1.820  16.719  13.992  1.00  0.89           C  
ATOM   2732  C   LEU A 365       2.772  17.848  14.372  1.00  0.88           C  
ATOM   2733  CB  LEU A 365       1.865  16.485  12.480  1.00  0.87           C  
ATOM   2734  O   LEU A 365       2.518  19.012  14.054  1.00  0.86           O  
ATOM   2735  CG  LEU A 365       3.190  15.974  11.912  1.00  0.84           C  
ATOM   2736  CD1 LEU A 365       3.522  14.603  12.492  1.00  0.79           C  
ATOM   2737  CD2 LEU A 365       3.133  15.916  10.389  1.00  0.80           C  
ATOM   2738  N   TYR A 366       3.843  17.478  15.066  1.00  0.89           N  
ATOM   2739  CA  TYR A 366       4.955  18.351  15.426  1.00  0.90           C  
ATOM   2740  C   TYR A 366       6.260  17.848  14.821  1.00  0.89           C  
ATOM   2741  CB  TYR A 366       5.089  18.450  16.948  1.00  0.89           C  
ATOM   2742  O   TYR A 366       6.421  16.648  14.585  1.00  0.88           O  
ATOM   2743  CG  TYR A 366       3.907  19.106  17.620  1.00  0.90           C  
ATOM   2744  CD1 TYR A 366       3.984  20.419  18.081  1.00  0.88           C  
ATOM   2745  CD2 TYR A 366       2.713  18.416  17.796  1.00  0.88           C  
ATOM   2746  CE1 TYR A 366       2.898  21.027  18.703  1.00  0.89           C  
ATOM   2747  CE2 TYR A 366       1.621  19.014  18.416  1.00  0.89           C  
ATOM   2748  OH  TYR A 366       0.645  20.914  19.480  1.00  0.86           O  
ATOM   2749  CZ  TYR A 366       1.723  20.317  18.865  1.00  0.88           C  
ATOM   2750  N   TYR A 367       7.219  18.802  14.633  1.00  0.88           N  
ATOM   2751  CA  TYR A 367       8.546  18.401  14.179  1.00  0.89           C  
ATOM   2752  C   TYR A 367       9.628  19.235  14.855  1.00  0.88           C  
ATOM   2753  CB  TYR A 367       8.657  18.535  12.658  1.00  0.88           C  
ATOM   2754  O   TYR A 367       9.381  20.374  15.258  1.00  0.87           O  
ATOM   2755  CG  TYR A 367       8.819  19.959  12.184  1.00  0.86           C  
ATOM   2756  CD1 TYR A 367       7.727  20.822  12.126  1.00  0.83           C  
ATOM   2757  CD2 TYR A 367      10.062  20.443  11.792  1.00  0.83           C  
ATOM   2758  CE1 TYR A 367       7.871  22.135  11.688  1.00  0.84           C  
ATOM   2759  CE2 TYR A 367      10.218  21.753  11.352  1.00  0.84           C  
ATOM   2760  OH  TYR A 367       9.266  23.889  10.870  1.00  0.76           O  
ATOM   2761  CZ  TYR A 367       9.118  22.591  11.304  1.00  0.82           C  
ATOM   2762  N   ALA A 368      10.747  18.659  14.977  1.00  0.89           N  
ATOM   2763  CA  ALA A 368      12.018  19.319  15.261  1.00  0.89           C  
ATOM   2764  C   ALA A 368      13.096  18.881  14.273  1.00  0.87           C  
ATOM   2765  CB  ALA A 368      12.462  19.027  16.692  1.00  0.88           C  
ATOM   2766  O   ALA A 368      13.165  17.708  13.899  1.00  0.85           O  
ATOM   2767  N   GLY A 369      13.848  19.807  13.777  1.00  0.86           N  
ATOM   2768  CA  GLY A 369      14.805  19.588  12.705  1.00  0.85           C  
ATOM   2769  C   GLY A 369      14.349  20.155  11.373  1.00  0.85           C  
ATOM   2770  O   GLY A 369      13.661  21.177  11.331  1.00  0.83           O  
ATOM   2771  N   ASN A 370      14.782  19.517  10.240  1.00  0.83           N  
ATOM   2772  CA  ASN A 370      14.540  20.027   8.894  1.00  0.83           C  
ATOM   2773  C   ASN A 370      13.309  19.383   8.263  1.00  0.83           C  
ATOM   2774  CB  ASN A 370      15.768  19.806   8.008  1.00  0.81           C  
ATOM   2775  O   ASN A 370      13.166  18.159   8.281  1.00  0.82           O  
ATOM   2776  CG  ASN A 370      16.935  20.692   8.396  1.00  0.75           C  
ATOM   2777  ND2 ASN A 370      18.145  20.150   8.312  1.00  0.72           N  
ATOM   2778  OD1 ASN A 370      16.752  21.854   8.769  1.00  0.72           O  
ATOM   2779  N   LEU A 371      12.438  20.071   7.514  1.00  0.82           N  
ATOM   2780  CA  LEU A 371      11.211  19.597   6.884  1.00  0.82           C  
ATOM   2781  C   LEU A 371      11.507  18.954   5.533  1.00  0.81           C  
ATOM   2782  CB  LEU A 371      10.219  20.751   6.707  1.00  0.81           C  
ATOM   2783  O   LEU A 371      10.666  18.238   4.985  1.00  0.78           O  
ATOM   2784  CG  LEU A 371       9.442  21.173   7.954  1.00  0.80           C  
ATOM   2785  CD1 LEU A 371       8.548  22.369   7.642  1.00  0.77           C  
ATOM   2786  CD2 LEU A 371       8.617  20.008   8.491  1.00  0.78           C  
ATOM   2787  N   TYR A 372      12.560  19.252   4.823  1.00  0.78           N  
ATOM   2788  CA  TYR A 372      13.122  18.600   3.645  1.00  0.78           C  
ATOM   2789  C   TYR A 372      12.171  18.705   2.459  1.00  0.78           C  
ATOM   2790  CB  TYR A 372      13.430  17.129   3.939  1.00  0.75           C  
ATOM   2791  O   TYR A 372      12.093  17.790   1.635  1.00  0.72           O  
ATOM   2792  CG  TYR A 372      14.519  16.931   4.966  1.00  0.73           C  
ATOM   2793  CD1 TYR A 372      15.856  17.147   4.641  1.00  0.70           C  
ATOM   2794  CD2 TYR A 372      14.213  16.526   6.260  1.00  0.72           C  
ATOM   2795  CE1 TYR A 372      16.863  16.963   5.583  1.00  0.71           C  
ATOM   2796  CE2 TYR A 372      15.212  16.339   7.210  1.00  0.73           C  
ATOM   2797  OH  TYR A 372      17.525  16.377   7.799  1.00  0.58           O  
ATOM   2798  CZ  TYR A 372      16.532  16.560   6.863  1.00  0.68           C  
ATOM   2799  N   GLY A 373      11.442  19.798   2.443  1.00  0.76           N  
ATOM   2800  CA  GLY A 373      10.467  20.083   1.402  1.00  0.76           C  
ATOM   2801  C   GLY A 373       9.103  19.479   1.681  1.00  0.77           C  
ATOM   2802  O   GLY A 373       8.157  19.692   0.920  1.00  0.75           O  
ATOM   2803  N   PHE A 374       9.067  18.622   2.731  1.00  0.77           N  
ATOM   2804  CA  PHE A 374       7.724  18.279   3.184  1.00  0.77           C  
ATOM   2805  C   PHE A 374       6.941  19.533   3.554  1.00  0.77           C  
ATOM   2806  CB  PHE A 374       7.786  17.326   4.381  1.00  0.76           C  
ATOM   2807  O   PHE A 374       7.518  20.516   4.023  1.00  0.74           O  
ATOM   2808  CG  PHE A 374       8.386  15.984   4.059  1.00  0.78           C  
ATOM   2809  CD1 PHE A 374       7.695  15.069   3.274  1.00  0.78           C  
ATOM   2810  CD2 PHE A 374       9.642  15.638   4.540  1.00  0.79           C  
ATOM   2811  CE1 PHE A 374       8.247  13.826   2.974  1.00  0.80           C  
ATOM   2812  CE2 PHE A 374      10.200  14.398   4.245  1.00  0.80           C  
ATOM   2813  CZ  PHE A 374       9.501  13.493   3.462  1.00  0.76           C  
ATOM   2814  N   PHE A 375       5.721  19.467   3.152  1.00  0.75           N  
ATOM   2815  CA  PHE A 375       4.781  20.555   3.393  1.00  0.74           C  
ATOM   2816  C   PHE A 375       5.211  21.816   2.652  1.00  0.74           C  
ATOM   2817  CB  PHE A 375       4.661  20.842   4.893  1.00  0.72           C  
ATOM   2818  O   PHE A 375       4.908  22.930   3.085  1.00  0.69           O  
ATOM   2819  CG  PHE A 375       4.262  19.643   5.710  1.00  0.73           C  
ATOM   2820  CD1 PHE A 375       2.929  19.263   5.806  1.00  0.71           C  
ATOM   2821  CD2 PHE A 375       5.220  18.897   6.384  1.00  0.73           C  
ATOM   2822  CE1 PHE A 375       2.556  18.154   6.562  1.00  0.74           C  
ATOM   2823  CE2 PHE A 375       4.855  17.787   7.141  1.00  0.75           C  
ATOM   2824  CZ  PHE A 375       3.522  17.418   7.229  1.00  0.71           C  
ATOM   2825  N   GLY A 376       6.032  21.805   1.620  1.00  0.73           N  
ATOM   2826  CA  GLY A 376       6.488  22.917   0.802  1.00  0.73           C  
ATOM   2827  C   GLY A 376       7.521  23.784   1.496  1.00  0.74           C  
ATOM   2828  O   GLY A 376       7.832  24.882   1.030  1.00  0.73           O  
ATOM   2829  N   SER A 377       8.064  23.335   2.601  1.00  0.76           N  
ATOM   2830  CA  SER A 377       8.991  24.138   3.392  1.00  0.77           C  
ATOM   2831  C   SER A 377      10.333  23.433   3.556  1.00  0.77           C  
ATOM   2832  CB  SER A 377       8.395  24.445   4.767  1.00  0.75           C  
ATOM   2833  O   SER A 377      10.386  22.207   3.670  1.00  0.75           O  
ATOM   2834  OG  SER A 377       9.239  25.319   5.497  1.00  0.78           O  
ATOM   2835  N   THR A 378      11.382  24.205   3.612  1.00  0.76           N  
ATOM   2836  CA  THR A 378      12.731  23.769   3.953  1.00  0.76           C  
ATOM   2837  C   THR A 378      13.151  24.322   5.312  1.00  0.78           C  
ATOM   2838  CB  THR A 378      13.747  24.207   2.881  1.00  0.74           C  
ATOM   2839  O   THR A 378      14.336  24.317   5.651  1.00  0.77           O  
ATOM   2840  CG2 THR A 378      13.501  23.482   1.562  1.00  0.73           C  
ATOM   2841  OG1 THR A 378      13.629  25.619   2.668  1.00  0.77           O  
ATOM   2842  N   ASP A 379      12.209  24.837   6.036  1.00  0.80           N  
ATOM   2843  CA  ASP A 379      12.488  25.424   7.343  1.00  0.81           C  
ATOM   2844  C   ASP A 379      13.106  24.395   8.286  1.00  0.81           C  
ATOM   2845  CB  ASP A 379      11.210  25.999   7.957  1.00  0.79           C  
ATOM   2846  O   ASP A 379      12.867  23.194   8.146  1.00  0.80           O  
ATOM   2847  CG  ASP A 379      10.664  27.187   7.185  1.00  0.75           C  
ATOM   2848  OD1 ASP A 379      11.443  27.872   6.488  1.00  0.76           O  
ATOM   2849  OD2 ASP A 379       9.443  27.442   7.276  1.00  0.78           O  
ATOM   2850  N   SER A 380      13.892  24.811   9.191  1.00  0.83           N  
ATOM   2851  CA  SER A 380      14.471  24.044  10.289  1.00  0.84           C  
ATOM   2852  C   SER A 380      14.180  24.699  11.635  1.00  0.83           C  
ATOM   2853  CB  SER A 380      15.981  23.894  10.101  1.00  0.81           C  
ATOM   2854  O   SER A 380      14.260  25.922  11.766  1.00  0.82           O  
ATOM   2855  OG  SER A 380      16.622  25.156  10.158  1.00  0.73           O  
ATOM   2856  N   THR A 381      13.817  23.944  12.564  1.00  0.85           N  
ATOM   2857  CA  THR A 381      13.578  24.428  13.919  1.00  0.87           C  
ATOM   2858  C   THR A 381      14.269  23.531  14.943  1.00  0.86           C  
ATOM   2859  CB  THR A 381      12.071  24.499  14.229  1.00  0.85           C  
ATOM   2860  O   THR A 381      14.326  22.312  14.770  1.00  0.85           O  
ATOM   2861  CG2 THR A 381      11.405  23.142  14.033  1.00  0.80           C  
ATOM   2862  OG1 THR A 381      11.889  24.918  15.587  1.00  0.84           O  
ATOM   2863  N   GLY A 382      14.815  24.100  15.989  1.00  0.85           N  
ATOM   2864  CA  GLY A 382      15.424  23.389  17.102  1.00  0.86           C  
ATOM   2865  C   GLY A 382      14.427  22.991  18.173  1.00  0.86           C  
ATOM   2866  O   GLY A 382      14.795  22.370  19.172  1.00  0.85           O  
ATOM   2867  N   GLU A 383      13.231  23.416  18.046  1.00  0.87           N  
ATOM   2868  CA  GLU A 383      12.134  23.131  18.965  1.00  0.88           C  
ATOM   2869  C   GLU A 383      11.009  22.374  18.265  1.00  0.88           C  
ATOM   2870  CB  GLU A 383      11.594  24.427  19.577  1.00  0.86           C  
ATOM   2871  O   GLU A 383      10.787  22.553  17.065  1.00  0.88           O  
ATOM   2872  CG  GLU A 383      12.621  25.193  20.399  1.00  0.82           C  
ATOM   2873  CD  GLU A 383      12.062  26.459  21.029  1.00  0.79           C  
ATOM   2874  OE1 GLU A 383      10.947  26.884  20.649  1.00  0.81           O  
ATOM   2875  OE2 GLU A 383      12.744  27.031  21.908  1.00  0.80           O  
ATOM   2876  N   PHE A 384      10.312  21.574  18.975  1.00  0.88           N  
ATOM   2877  CA  PHE A 384       9.122  20.961  18.397  1.00  0.89           C  
ATOM   2878  C   PHE A 384       8.077  22.018  18.060  1.00  0.87           C  
ATOM   2879  CB  PHE A 384       8.529  19.924  19.357  1.00  0.88           C  
ATOM   2880  O   PHE A 384       7.410  22.545  18.952  1.00  0.84           O  
ATOM   2881  CG  PHE A 384       9.272  18.616  19.371  1.00  0.89           C  
ATOM   2882  CD1 PHE A 384       9.141  17.714  18.322  1.00  0.87           C  
ATOM   2883  CD2 PHE A 384      10.103  18.287  20.434  1.00  0.87           C  
ATOM   2884  CE1 PHE A 384       9.827  16.502  18.333  1.00  0.88           C  
ATOM   2885  CE2 PHE A 384      10.792  17.078  20.452  1.00  0.89           C  
ATOM   2886  CZ  PHE A 384      10.652  16.186  19.401  1.00  0.87           C  
ATOM   2887  N   THR A 385       7.892  22.208  16.788  1.00  0.89           N  
ATOM   2888  CA  THR A 385       6.959  23.166  16.205  1.00  0.89           C  
ATOM   2889  C   THR A 385       5.773  22.447  15.568  1.00  0.89           C  
ATOM   2890  CB  THR A 385       7.651  24.052  15.153  1.00  0.88           C  
ATOM   2891  O   THR A 385       5.950  21.456  14.857  1.00  0.88           O  
ATOM   2892  CG2 THR A 385       6.671  25.049  14.543  1.00  0.84           C  
ATOM   2893  OG1 THR A 385       8.724  24.771  15.774  1.00  0.86           O  
ATOM   2894  N   ASN A 386       4.655  22.845  15.876  1.00  0.88           N  
ATOM   2895  CA  ASN A 386       3.446  22.326  15.246  1.00  0.89           C  
ATOM   2896  C   ASN A 386       3.438  22.593  13.744  1.00  0.87           C  
ATOM   2897  CB  ASN A 386       2.200  22.928  15.899  1.00  0.86           C  
ATOM   2898  O   ASN A 386       3.690  23.717  13.307  1.00  0.85           O  
ATOM   2899  CG  ASN A 386       0.913  22.343  15.351  1.00  0.80           C  
ATOM   2900  ND2 ASN A 386       0.381  21.336  16.034  1.00  0.77           N  
ATOM   2901  OD1 ASN A 386       0.402  22.792  14.322  1.00  0.76           O  
ATOM   2902  N   ILE A 387       3.220  21.613  12.931  1.00  0.86           N  
ATOM   2903  CA  ILE A 387       2.930  21.803  11.514  1.00  0.85           C  
ATOM   2904  C   ILE A 387       1.503  22.320  11.345  1.00  0.83           C  
ATOM   2905  CB  ILE A 387       3.123  20.493  10.717  1.00  0.83           C  
ATOM   2906  O   ILE A 387       0.543  21.650  11.731  1.00  0.79           O  
ATOM   2907  CG1 ILE A 387       4.570  20.003  10.838  1.00  0.80           C  
ATOM   2908  CG2 ILE A 387       2.733  20.692   9.249  1.00  0.80           C  
ATOM   2909  CD1 ILE A 387       4.845  18.697  10.106  1.00  0.77           C  
ATOM   2910  N   PRO A 388       1.505  23.584  10.833  1.00  0.78           N  
ATOM   2911  CA  PRO A 388       0.151  24.109  10.644  1.00  0.77           C  
ATOM   2912  C   PRO A 388      -0.715  23.208   9.767  1.00  0.77           C  
ATOM   2913  CB  PRO A 388       0.389  25.463   9.969  1.00  0.75           C  
ATOM   2914  O   PRO A 388      -0.250  22.708   8.740  1.00  0.73           O  
ATOM   2915  CG  PRO A 388       1.796  25.823  10.321  1.00  0.73           C  
ATOM   2916  CD  PRO A 388       2.601  24.559  10.421  1.00  0.73           C  
ATOM   2917  N   GLU A 389      -1.897  23.146  10.057  1.00  0.70           N  
ATOM   2918  CA  GLU A 389      -2.913  22.383   9.338  1.00  0.69           C  
ATOM   2919  C   GLU A 389      -2.960  22.778   7.865  1.00  0.69           C  
ATOM   2920  CB  GLU A 389      -4.289  22.582   9.979  1.00  0.66           C  
ATOM   2921  O   GLU A 389      -3.109  21.920   6.992  1.00  0.65           O  
ATOM   2922  CG  GLU A 389      -4.394  22.029  11.393  1.00  0.61           C  
ATOM   2923  CD  GLU A 389      -5.706  22.378  12.078  1.00  0.61           C  
ATOM   2924  OE1 GLU A 389      -6.556  23.054  11.454  1.00  0.62           O  
ATOM   2925  OE2 GLU A 389      -5.886  21.973  13.248  1.00  0.58           O  
ATOM   2926  N   ALA A 390      -2.866  24.089   7.577  1.00  0.62           N  
ATOM   2927  CA  ALA A 390      -2.938  24.701   6.253  1.00  0.62           C  
ATOM   2928  C   ALA A 390      -1.824  24.184   5.348  1.00  0.62           C  
ATOM   2929  CB  ALA A 390      -2.865  26.222   6.365  1.00  0.53           C  
ATOM   2930  O   ALA A 390      -1.905  24.302   4.123  1.00  0.57           O  
ATOM   2931  N   SER A 391      -0.781  23.632   5.960  1.00  0.62           N  
ATOM   2932  CA  SER A 391       0.325  23.112   5.164  1.00  0.60           C  
ATOM   2933  C   SER A 391      -0.079  21.844   4.418  1.00  0.62           C  
ATOM   2934  CB  SER A 391       1.538  22.826   6.051  1.00  0.55           C  
ATOM   2935  O   SER A 391       0.693  21.318   3.614  1.00  0.58           O  
ATOM   2936  OG  SER A 391       1.864  23.960   6.837  1.00  0.52           O  
ATOM   2937  N   PHE A 392      -1.215  21.487   4.506  1.00  0.66           N  
ATOM   2938  CA  PHE A 392      -1.726  20.332   3.777  1.00  0.65           C  
ATOM   2939  C   PHE A 392      -2.672  20.769   2.665  1.00  0.65           C  
ATOM   2940  CB  PHE A 392      -2.443  19.368   4.728  1.00  0.61           C  
ATOM   2941  O   PHE A 392      -3.307  19.933   2.019  1.00  0.61           O  
ATOM   2942  CG  PHE A 392      -1.538  18.744   5.756  1.00  0.58           C  
ATOM   2943  CD1 PHE A 392      -0.857  17.565   5.479  1.00  0.56           C  
ATOM   2944  CD2 PHE A 392      -1.368  19.338   7.000  1.00  0.58           C  
ATOM   2945  CE1 PHE A 392      -0.019  16.985   6.428  1.00  0.56           C  
ATOM   2946  CE2 PHE A 392      -0.532  18.764   7.954  1.00  0.54           C  
ATOM   2947  CZ  PHE A 392       0.141  17.587   7.667  1.00  0.58           C  
ATOM   2948  N   GLY A 393      -2.831  22.051   2.224  1.00  0.57           N  
ATOM   2949  CA  GLY A 393      -3.779  22.648   1.297  1.00  0.57           C  
ATOM   2950  C   GLY A 393      -3.526  22.260  -0.148  1.00  0.58           C  
ATOM   2951  O   GLY A 393      -2.607  22.779  -0.784  1.00  0.55           O  
ATOM   2952  N   GLY A 394      -4.461  21.480  -0.972  1.00  0.64           N  
ATOM   2953  CA  GLY A 394      -4.631  21.168  -2.382  1.00  0.63           C  
ATOM   2954  C   GLY A 394      -5.661  22.045  -3.067  1.00  0.64           C  
ATOM   2955  O   GLY A 394      -6.524  22.629  -2.408  1.00  0.61           O  
ATOM   2956  N   THR A 395      -5.449  22.194  -4.444  1.00  0.70           N  
ATOM   2957  CA  THR A 395      -6.391  22.807  -5.374  1.00  0.71           C  
ATOM   2958  C   THR A 395      -7.768  22.161  -5.255  1.00  0.72           C  
ATOM   2959  CB  THR A 395      -5.892  22.697  -6.827  1.00  0.68           C  
ATOM   2960  O   THR A 395      -7.892  20.936  -5.318  1.00  0.71           O  
ATOM   2961  CG2 THR A 395      -6.768  23.514  -7.772  1.00  0.63           C  
ATOM   2962  OG1 THR A 395      -4.546  23.181  -6.902  1.00  0.68           O  
ATOM   2963  N   THR A 396      -8.819  22.809  -4.727  1.00  0.78           N  
ATOM   2964  CA  THR A 396     -10.216  22.397  -4.797  1.00  0.80           C  
ATOM   2965  C   THR A 396     -10.603  22.035  -6.228  1.00  0.81           C  
ATOM   2966  CB  THR A 396     -11.152  23.502  -4.273  1.00  0.78           C  
ATOM   2967  O   THR A 396     -10.360  22.809  -7.156  1.00  0.81           O  
ATOM   2968  CG2 THR A 396     -11.354  23.384  -2.766  1.00  0.71           C  
ATOM   2969  OG1 THR A 396     -10.581  24.783  -4.568  1.00  0.76           O  
ATOM   2970  N   ALA A 397     -11.160  20.827  -6.315  1.00  0.81           N  
ATOM   2971  CA  ALA A 397     -11.701  20.486  -7.628  1.00  0.84           C  
ATOM   2972  C   ALA A 397     -12.892  21.374  -7.978  1.00  0.85           C  
ATOM   2973  CB  ALA A 397     -12.107  19.015  -7.671  1.00  0.81           C  
ATOM   2974  O   ALA A 397     -13.781  21.585  -7.150  1.00  0.84           O  
ATOM   2975  N   ASP A 398     -12.874  21.900  -9.249  1.00  0.83           N  
ATOM   2976  CA  ASP A 398     -14.022  22.623  -9.786  1.00  0.86           C  
ATOM   2977  C   ASP A 398     -15.033  21.664 -10.410  1.00  0.87           C  
ATOM   2978  CB  ASP A 398     -13.570  23.656 -10.821  1.00  0.84           C  
ATOM   2979  O   ASP A 398     -16.243  21.876 -10.307  1.00  0.87           O  
ATOM   2980  CG  ASP A 398     -12.844  24.837 -10.201  1.00  0.81           C  
ATOM   2981  OD1 ASP A 398     -13.244  25.294  -9.108  1.00  0.82           O  
ATOM   2982  OD2 ASP A 398     -11.865  25.318 -10.812  1.00  0.87           O  
ATOM   2983  N   ALA A 399     -14.542  20.570 -10.960  1.00  0.87           N  
ATOM   2984  CA  ALA A 399     -15.417  19.603 -11.619  1.00  0.89           C  
ATOM   2985  C   ALA A 399     -14.839  18.193 -11.531  1.00  0.89           C  
ATOM   2986  CB  ALA A 399     -15.639  19.994 -13.078  1.00  0.88           C  
ATOM   2987  O   ALA A 399     -13.621  18.018 -11.448  1.00  0.89           O  
ATOM   2988  N   ILE A 400     -15.651  17.141 -11.553  1.00  0.88           N  
ATOM   2989  CA  ILE A 400     -15.372  15.754 -11.910  1.00  0.89           C  
ATOM   2990  C   ILE A 400     -16.079  15.406 -13.218  1.00  0.89           C  
ATOM   2991  CB  ILE A 400     -15.809  14.783 -10.790  1.00  0.85           C  
ATOM   2992  O   ILE A 400     -17.200  15.857 -13.464  1.00  0.88           O  
ATOM   2993  CG1 ILE A 400     -17.318  14.899 -10.542  1.00  0.72           C  
ATOM   2994  CG2 ILE A 400     -15.021  15.051  -9.505  1.00  0.71           C  
ATOM   2995  CD1 ILE A 400     -17.877  13.826  -9.617  1.00  0.71           C  
ATOM   2996  N   THR A 401     -15.405  14.680 -14.094  1.00  0.90           N  
ATOM   2997  CA  THR A 401     -15.987  14.151 -15.323  1.00  0.92           C  
ATOM   2998  C   THR A 401     -15.773  12.643 -15.418  1.00  0.91           C  
ATOM   2999  CB  THR A 401     -15.388  14.837 -16.565  1.00  0.90           C  
ATOM   3000  O   THR A 401     -14.634  12.176 -15.489  1.00  0.91           O  
ATOM   3001  CG2 THR A 401     -16.071  14.356 -17.841  1.00  0.86           C  
ATOM   3002  OG1 THR A 401     -15.558  16.255 -16.450  1.00  0.89           O  
ATOM   3003  N   THR A 402     -16.766  11.826 -15.340  1.00  0.91           N  
ATOM   3004  CA  THR A 402     -16.746  10.381 -15.544  1.00  0.92           C  
ATOM   3005  C   THR A 402     -16.639  10.046 -17.029  1.00  0.90           C  
ATOM   3006  CB  THR A 402     -18.004   9.717 -14.955  1.00  0.91           C  
ATOM   3007  O   THR A 402     -17.238  10.722 -17.868  1.00  0.86           O  
ATOM   3008  CG2 THR A 402     -18.035   9.848 -13.436  1.00  0.86           C  
ATOM   3009  OG1 THR A 402     -19.170  10.345 -15.502  1.00  0.89           O  
ATOM   3010  N   GLY A 403     -15.801   9.042 -17.343  1.00  0.90           N  
ATOM   3011  CA  GLY A 403     -15.687   8.550 -18.707  1.00  0.90           C  
ATOM   3012  C   GLY A 403     -16.944   7.859 -19.199  1.00  0.89           C  
ATOM   3013  O   GLY A 403     -17.743   7.367 -18.398  1.00  0.86           O  
ATOM   3014  N   SER A 404     -17.094   7.778 -20.449  1.00  0.87           N  
ATOM   3015  CA  SER A 404     -18.164   6.985 -21.045  1.00  0.88           C  
ATOM   3016  C   SER A 404     -18.035   5.512 -20.670  1.00  0.87           C  
ATOM   3017  CB  SER A 404     -18.160   7.134 -22.567  1.00  0.84           C  
ATOM   3018  O   SER A 404     -16.950   4.935 -20.767  1.00  0.86           O  
ATOM   3019  OG  SER A 404     -16.894   6.788 -23.102  1.00  0.78           O  
ATOM   3020  N   ILE A 405     -19.095   4.924 -20.224  1.00  0.89           N  
ATOM   3021  CA  ILE A 405     -19.165   3.478 -20.044  1.00  0.88           C  
ATOM   3022  C   ILE A 405     -19.361   2.798 -21.397  1.00  0.85           C  
ATOM   3023  CB  ILE A 405     -20.302   3.083 -19.075  1.00  0.87           C  
ATOM   3024  O   ILE A 405     -20.359   3.038 -22.080  1.00  0.79           O  
ATOM   3025  CG1 ILE A 405     -20.136   3.806 -17.734  1.00  0.87           C  
ATOM   3026  CG2 ILE A 405     -20.341   1.565 -18.879  1.00  0.86           C  
ATOM   3027  CD1 ILE A 405     -21.329   3.658 -16.799  1.00  0.85           C  
ATOM   3028  N   PRO A 406     -18.249   2.065 -21.753  1.00  0.79           N  
ATOM   3029  CA  PRO A 406     -18.418   1.310 -22.996  1.00  0.77           C  
ATOM   3030  C   PRO A 406     -19.600   0.345 -22.945  1.00  0.79           C  
ATOM   3031  CB  PRO A 406     -17.097   0.548 -23.128  1.00  0.74           C  
ATOM   3032  O   PRO A 406     -20.082   0.011 -21.860  1.00  0.76           O  
ATOM   3033  CG  PRO A 406     -16.624   0.357 -21.724  1.00  0.72           C  
ATOM   3034  CD  PRO A 406     -17.083   1.528 -20.903  1.00  0.73           C  
ATOM   3035  N   TYR A 407     -20.004  -0.133 -24.028  1.00  0.81           N  
ATOM   3036  CA  TYR A 407     -21.016  -1.182 -24.056  1.00  0.82           C  
ATOM   3037  C   TYR A 407     -20.653  -2.315 -23.104  1.00  0.81           C  
ATOM   3038  CB  TYR A 407     -21.185  -1.729 -25.477  1.00  0.75           C  
ATOM   3039  O   TYR A 407     -19.564  -2.887 -23.195  1.00  0.76           O  
ATOM   3040  CG  TYR A 407     -22.036  -0.855 -26.366  1.00  0.69           C  
ATOM   3041  CD1 TYR A 407     -23.427  -0.934 -26.328  1.00  0.65           C  
ATOM   3042  CD2 TYR A 407     -21.453   0.050 -27.246  1.00  0.66           C  
ATOM   3043  CE1 TYR A 407     -24.216  -0.133 -27.147  1.00  0.60           C  
ATOM   3044  CE2 TYR A 407     -22.232   0.857 -28.069  1.00  0.55           C  
ATOM   3045  OH  TYR A 407     -24.386   1.555 -28.825  1.00  0.51           O  
ATOM   3046  CZ  TYR A 407     -23.610   0.759 -28.012  1.00  0.63           C  
ATOM   3047  N   ALA A 408     -21.600  -2.568 -22.197  1.00  0.88           N  
ATOM   3048  CA  ALA A 408     -21.455  -3.556 -21.130  1.00  0.90           C  
ATOM   3049  C   ALA A 408     -22.083  -4.889 -21.527  1.00  0.89           C  
ATOM   3050  CB  ALA A 408     -22.082  -3.039 -19.838  1.00  0.87           C  
ATOM   3051  O   ALA A 408     -23.212  -4.927 -22.022  1.00  0.87           O  
ATOM   3052  N   ILE A 409     -21.373  -5.966 -21.370  1.00  0.89           N  
ATOM   3053  CA  ILE A 409     -21.897  -7.310 -21.586  1.00  0.91           C  
ATOM   3054  C   ILE A 409     -22.375  -7.897 -20.260  1.00  0.92           C  
ATOM   3055  CB  ILE A 409     -20.838  -8.232 -22.231  1.00  0.89           C  
ATOM   3056  O   ILE A 409     -21.645  -7.876 -19.266  1.00  0.92           O  
ATOM   3057  CG1 ILE A 409     -20.482  -7.736 -23.637  1.00  0.84           C  
ATOM   3058  CG2 ILE A 409     -21.336  -9.680 -22.270  1.00  0.84           C  
ATOM   3059  CD1 ILE A 409     -19.313  -8.473 -24.275  1.00  0.80           C  
ATOM   3060  N   LYS A 410     -23.557  -8.496 -20.267  1.00  0.89           N  
ATOM   3061  CA  LYS A 410     -24.104  -9.172 -19.094  1.00  0.91           C  
ATOM   3062  C   LYS A 410     -23.144 -10.240 -18.577  1.00  0.88           C  
ATOM   3063  CB  LYS A 410     -25.460  -9.800 -19.419  1.00  0.89           C  
ATOM   3064  O   LYS A 410     -22.696 -11.100 -19.338  1.00  0.86           O  
ATOM   3065  CG  LYS A 410     -26.082 -10.566 -18.261  1.00  0.88           C  
ATOM   3066  CD  LYS A 410     -27.497 -11.024 -18.589  1.00  0.85           C  
ATOM   3067  CE  LYS A 410     -28.126 -11.776 -17.424  1.00  0.90           C  
ATOM   3068  NZ  LYS A 410     -29.605 -11.908 -17.584  1.00  0.89           N  
ATOM   3069  N   GLY A 411     -22.893 -10.198 -17.315  1.00  0.89           N  
ATOM   3070  CA  GLY A 411     -21.988 -11.106 -16.629  1.00  0.90           C  
ATOM   3071  C   GLY A 411     -20.549 -10.624 -16.623  1.00  0.87           C  
ATOM   3072  O   GLY A 411     -19.720 -11.137 -15.868  1.00  0.85           O  
ATOM   3073  N   SER A 412     -20.153  -9.552 -17.353  1.00  0.88           N  
ATOM   3074  CA  SER A 412     -18.810  -8.982 -17.352  1.00  0.89           C  
ATOM   3075  C   SER A 412     -18.643  -7.961 -16.232  1.00  0.89           C  
ATOM   3076  CB  SER A 412     -18.505  -8.326 -18.700  1.00  0.87           C  
ATOM   3077  O   SER A 412     -19.596  -7.664 -15.508  1.00  0.88           O  
ATOM   3078  OG  SER A 412     -19.198  -7.097 -18.830  1.00  0.84           O  
ATOM   3079  N   ARG A 413     -17.379  -7.465 -16.146  1.00  0.86           N  
ATOM   3080  CA  ARG A 413     -16.994  -6.385 -15.243  1.00  0.87           C  
ATOM   3081  C   ARG A 413     -16.192  -5.316 -15.978  1.00  0.85           C  
ATOM   3082  CB  ARG A 413     -16.183  -6.931 -14.065  1.00  0.85           C  
ATOM   3083  O   ARG A 413     -15.396  -5.630 -16.865  1.00  0.83           O  
ATOM   3084  CG  ARG A 413     -16.966  -7.869 -13.161  1.00  0.84           C  
ATOM   3085  CD  ARG A 413     -16.118  -8.375 -12.003  1.00  0.84           C  
ATOM   3086  NE  ARG A 413     -16.902  -9.182 -11.073  1.00  0.84           N  
ATOM   3087  NH1 ARG A 413     -15.190  -9.458  -9.546  1.00  0.81           N  
ATOM   3088  NH2 ARG A 413     -17.243 -10.399  -9.155  1.00  0.80           N  
ATOM   3089  CZ  ARG A 413     -16.443  -9.678  -9.927  1.00  0.81           C  
ATOM   3090  N   SER A 414     -16.363  -4.029 -15.546  1.00  0.87           N  
ATOM   3091  CA  SER A 414     -15.603  -2.895 -16.063  1.00  0.87           C  
ATOM   3092  C   SER A 414     -15.302  -1.883 -14.963  1.00  0.87           C  
ATOM   3093  CB  SER A 414     -16.364  -2.213 -17.200  1.00  0.86           C  
ATOM   3094  O   SER A 414     -16.072  -1.747 -14.010  1.00  0.86           O  
ATOM   3095  OG  SER A 414     -15.571  -1.204 -17.802  1.00  0.80           O  
ATOM   3096  N   GLN A 415     -14.230  -1.247 -15.055  1.00  0.84           N  
ATOM   3097  CA  GLN A 415     -13.886  -0.148 -14.160  1.00  0.86           C  
ATOM   3098  C   GLN A 415     -14.373   1.187 -14.716  1.00  0.86           C  
ATOM   3099  CB  GLN A 415     -12.376  -0.098 -13.924  1.00  0.84           C  
ATOM   3100  O   GLN A 415     -14.034   1.558 -15.842  1.00  0.86           O  
ATOM   3101  CG  GLN A 415     -11.940   0.994 -12.957  1.00  0.82           C  
ATOM   3102  CD  GLN A 415     -12.391   0.732 -11.533  1.00  0.80           C  
ATOM   3103  NE2 GLN A 415     -13.092   1.696 -10.946  1.00  0.80           N  
ATOM   3104  OE1 GLN A 415     -12.113  -0.329 -10.965  1.00  0.81           O  
ATOM   3105  N   LEU A 416     -15.095   1.984 -13.945  1.00  0.88           N  
ATOM   3106  CA  LEU A 416     -15.431   3.369 -14.257  1.00  0.88           C  
ATOM   3107  C   LEU A 416     -14.185   4.248 -14.236  1.00  0.86           C  
ATOM   3108  CB  LEU A 416     -16.466   3.906 -13.266  1.00  0.88           C  
ATOM   3109  O   LEU A 416     -13.438   4.250 -13.254  1.00  0.84           O  
ATOM   3110  CG  LEU A 416     -17.048   5.286 -13.576  1.00  0.89           C  
ATOM   3111  CD1 LEU A 416     -17.919   5.226 -14.826  1.00  0.87           C  
ATOM   3112  CD2 LEU A 416     -17.847   5.809 -12.386  1.00  0.88           C  
ATOM   3113  N   THR A 417     -13.927   5.002 -15.342  1.00  0.84           N  
ATOM   3114  CA  THR A 417     -12.866   6.002 -15.392  1.00  0.85           C  
ATOM   3115  C   THR A 417     -13.418   7.392 -15.087  1.00  0.86           C  
ATOM   3116  CB  THR A 417     -12.173   6.012 -16.767  1.00  0.83           C  
ATOM   3117  O   THR A 417     -14.578   7.684 -15.387  1.00  0.86           O  
ATOM   3118  CG2 THR A 417     -11.516   4.668 -17.062  1.00  0.81           C  
ATOM   3119  OG1 THR A 417     -13.144   6.291 -17.783  1.00  0.83           O  
ATOM   3120  N   TRP A 418     -12.642   8.330 -14.462  1.00  0.80           N  
ATOM   3121  CA  TRP A 418     -13.021   9.722 -14.243  1.00  0.84           C  
ATOM   3122  C   TRP A 418     -11.801  10.635 -14.312  1.00  0.76           C  
ATOM   3123  CB  TRP A 418     -13.720   9.883 -12.890  1.00  0.76           C  
ATOM   3124  O   TRP A 418     -10.670  10.188 -14.108  1.00  0.68           O  
ATOM   3125  CG  TRP A 418     -12.857   9.537 -11.714  1.00  0.69           C  
ATOM   3126  CD1 TRP A 418     -12.067  10.388 -10.993  1.00  0.64           C  
ATOM   3127  CD2 TRP A 418     -12.693   8.243 -11.126  1.00  0.69           C  
ATOM   3128  CE2 TRP A 418     -11.789   8.384 -10.050  1.00  0.71           C  
ATOM   3129  CE3 TRP A 418     -13.224   6.976 -11.405  1.00  0.74           C  
ATOM   3130  NE1 TRP A 418     -11.423   9.701  -9.990  1.00  0.77           N  
ATOM   3131  CH2 TRP A 418     -11.939   6.076  -9.546  1.00  0.76           C  
ATOM   3132  CZ2 TRP A 418     -11.405   7.304  -9.251  1.00  0.77           C  
ATOM   3133  CZ3 TRP A 418     -12.840   5.903 -10.609  1.00  0.76           C  
ATOM   3134  N   THR A 419     -11.984  11.923 -14.636  1.00  0.84           N  
ATOM   3135  CA  THR A 419     -11.006  13.001 -14.537  1.00  0.84           C  
ATOM   3136  C   THR A 419     -11.470  14.063 -13.544  1.00  0.83           C  
ATOM   3137  CB  THR A 419     -10.752  13.653 -15.909  1.00  0.82           C  
ATOM   3138  O   THR A 419     -12.669  14.205 -13.294  1.00  0.82           O  
ATOM   3139  CG2 THR A 419     -10.134  12.658 -16.885  1.00  0.79           C  
ATOM   3140  OG1 THR A 419     -11.995  14.122 -16.445  1.00  0.82           O  
ATOM   3141  N   VAL A 420     -10.563  14.828 -12.968  1.00  0.84           N  
ATOM   3142  CA  VAL A 420     -10.798  15.940 -12.052  1.00  0.84           C  
ATOM   3143  C   VAL A 420     -10.220  17.225 -12.641  1.00  0.84           C  
ATOM   3144  CB  VAL A 420     -10.183  15.668 -10.661  1.00  0.82           C  
ATOM   3145  O   VAL A 420      -9.145  17.210 -13.245  1.00  0.82           O  
ATOM   3146  CG1 VAL A 420     -10.589  16.758  -9.670  1.00  0.77           C  
ATOM   3147  CG2 VAL A 420     -10.607  14.292 -10.150  1.00  0.76           C  
ATOM   3148  N   GLU A 421     -10.962  18.404 -12.526  1.00  0.85           N  
ATOM   3149  CA  GLU A 421     -10.526  19.730 -12.953  1.00  0.85           C  
ATOM   3150  C   GLU A 421     -10.451  20.693 -11.771  1.00  0.83           C  
ATOM   3151  CB  GLU A 421     -11.467  20.286 -14.025  1.00  0.81           C  
ATOM   3152  O   GLU A 421     -11.448  20.916 -11.081  1.00  0.79           O  
ATOM   3153  CG  GLU A 421     -10.973  21.574 -14.669  1.00  0.74           C  
ATOM   3154  CD  GLU A 421     -11.758  21.963 -15.911  1.00  0.71           C  
ATOM   3155  OE1 GLU A 421     -12.780  21.307 -16.214  1.00  0.74           O  
ATOM   3156  OE2 GLU A 421     -11.346  22.931 -16.589  1.00  0.71           O  
ATOM   3157  N   PRO A 422      -9.356  21.319 -11.745  1.00  0.82           N  
ATOM   3158  CA  PRO A 422      -8.105  21.095 -12.473  1.00  0.82           C  
ATOM   3159  C   PRO A 422      -7.485  19.731 -12.175  1.00  0.82           C  
ATOM   3160  CB  PRO A 422      -7.200  22.225 -11.975  1.00  0.81           C  
ATOM   3161  O   PRO A 422      -7.810  19.110 -11.160  1.00  0.80           O  
ATOM   3162  CG  PRO A 422      -7.678  22.515 -10.589  1.00  0.80           C  
ATOM   3163  CD  PRO A 422      -9.166  22.314 -10.545  1.00  0.80           C  
ATOM   3164  N   ALA A 423      -6.633  19.191 -12.906  1.00  0.74           N  
ATOM   3165  CA  ALA A 423      -6.145  17.814 -12.927  1.00  0.73           C  
ATOM   3166  C   ALA A 423      -5.324  17.504 -11.678  1.00  0.72           C  
ATOM   3167  CB  ALA A 423      -5.314  17.563 -14.183  1.00  0.70           C  
ATOM   3168  O   ALA A 423      -5.055  16.338 -11.378  1.00  0.68           O  
ATOM   3169  N   ASP A 424      -4.954  18.581 -10.963  1.00  0.69           N  
ATOM   3170  CA  ASP A 424      -4.203  18.491  -9.714  1.00  0.68           C  
ATOM   3171  C   ASP A 424      -5.124  18.645  -8.507  1.00  0.68           C  
ATOM   3172  CB  ASP A 424      -3.101  19.551  -9.674  1.00  0.66           C  
ATOM   3173  O   ASP A 424      -4.665  18.629  -7.363  1.00  0.66           O  
ATOM   3174  CG  ASP A 424      -3.641  20.970  -9.712  1.00  0.63           C  
ATOM   3175  OD1 ASP A 424      -4.743  21.188 -10.258  1.00  0.64           O  
ATOM   3176  OD2 ASP A 424      -2.956  21.878  -9.193  1.00  0.64           O  
ATOM   3177  N   ALA A 425      -6.550  18.911  -8.936  1.00  0.76           N  
ATOM   3178  CA  ALA A 425      -7.553  18.989  -7.877  1.00  0.76           C  
ATOM   3179  C   ALA A 425      -7.832  17.611  -7.283  1.00  0.76           C  
ATOM   3180  CB  ALA A 425      -8.844  19.606  -8.411  1.00  0.74           C  
ATOM   3181  O   ALA A 425      -7.873  16.613  -8.006  1.00  0.73           O  
ATOM   3182  N   GLU A 426      -8.159  17.615  -6.126  1.00  0.72           N  
ATOM   3183  CA  GLU A 426      -8.358  16.345  -5.432  1.00  0.72           C  
ATOM   3184  C   GLU A 426      -9.815  16.167  -5.015  1.00  0.73           C  
ATOM   3185  CB  GLU A 426      -7.445  16.253  -4.207  1.00  0.69           C  
ATOM   3186  O   GLU A 426     -10.459  17.119  -4.569  1.00  0.70           O  
ATOM   3187  CG  GLU A 426      -5.964  16.166  -4.548  1.00  0.64           C  
ATOM   3188  CD  GLU A 426      -5.080  15.945  -3.332  1.00  0.62           C  
ATOM   3189  OE1 GLU A 426      -5.590  16.012  -2.190  1.00  0.59           O  
ATOM   3190  OE2 GLU A 426      -3.867  15.705  -3.521  1.00  0.56           O  
ATOM   3191  N   ILE A 427     -10.275  14.907  -5.042  1.00  0.73           N  
ATOM   3192  CA  ILE A 427     -11.605  14.512  -4.591  1.00  0.73           C  
ATOM   3193  C   ILE A 427     -11.491  13.370  -3.584  1.00  0.73           C  
ATOM   3194  CB  ILE A 427     -12.503  14.093  -5.777  1.00  0.70           C  
ATOM   3195  O   ILE A 427     -10.552  12.573  -3.644  1.00  0.71           O  
ATOM   3196  CG1 ILE A 427     -11.840  12.966  -6.576  1.00  0.75           C  
ATOM   3197  CG2 ILE A 427     -12.807  15.295  -6.675  1.00  0.75           C  
ATOM   3198  CD1 ILE A 427     -12.741  12.342  -7.633  1.00  0.73           C  
ATOM   3199  N   TYR A 428     -12.348  13.272  -2.452  1.00  0.70           N  
ATOM   3200  CA  TYR A 428     -12.516  12.261  -1.415  1.00  0.70           C  
ATOM   3201  C   TYR A 428     -13.985  11.889  -1.249  1.00  0.71           C  
ATOM   3202  CB  TYR A 428     -11.950  12.758  -0.082  1.00  0.67           C  
ATOM   3203  O   TYR A 428     -14.852  12.440  -1.930  1.00  0.68           O  
ATOM   3204  CG  TYR A 428     -12.592  14.031   0.414  1.00  0.64           C  
ATOM   3205  CD1 TYR A 428     -12.131  15.276  -0.007  1.00  0.63           C  
ATOM   3206  CD2 TYR A 428     -13.659  13.991   1.304  1.00  0.64           C  
ATOM   3207  CE1 TYR A 428     -12.719  16.452   0.448  1.00  0.59           C  
ATOM   3208  CE2 TYR A 428     -14.254  15.160   1.766  1.00  0.57           C  
ATOM   3209  OH  TYR A 428     -14.364  17.545   1.787  1.00  0.46           O  
ATOM   3210  CZ  TYR A 428     -13.778  16.384   1.333  1.00  0.59           C  
ATOM   3211  N   ASP A 429     -14.148  10.881  -0.259  1.00  0.73           N  
ATOM   3212  CA  ASP A 429     -15.493  10.365  -0.023  1.00  0.74           C  
ATOM   3213  C   ASP A 429     -16.171   9.978  -1.335  1.00  0.75           C  
ATOM   3214  CB  ASP A 429     -16.341  11.396   0.723  1.00  0.70           C  
ATOM   3215  O   ASP A 429     -17.319  10.353  -1.581  1.00  0.74           O  
ATOM   3216  CG  ASP A 429     -17.573  10.792   1.375  1.00  0.67           C  
ATOM   3217  OD1 ASP A 429     -17.621   9.557   1.559  1.00  0.66           O  
ATOM   3218  OD2 ASP A 429     -18.504  11.558   1.704  1.00  0.71           O  
ATOM   3219  N   ILE A 430     -15.285   9.424  -2.176  1.00  0.79           N  
ATOM   3220  CA  ILE A 430     -15.826   8.958  -3.448  1.00  0.81           C  
ATOM   3221  C   ILE A 430     -16.861   7.863  -3.198  1.00  0.82           C  
ATOM   3222  CB  ILE A 430     -14.710   8.437  -4.380  1.00  0.79           C  
ATOM   3223  O   ILE A 430     -16.576   6.873  -2.520  1.00  0.81           O  
ATOM   3224  CG1 ILE A 430     -13.640   9.516  -4.586  1.00  0.79           C  
ATOM   3225  CG2 ILE A 430     -15.294   7.982  -5.721  1.00  0.79           C  
ATOM   3226  CD1 ILE A 430     -12.433   9.045  -5.385  1.00  0.77           C  
ATOM   3227  N   SER A 431     -17.953   8.021  -3.726  1.00  0.84           N  
ATOM   3228  CA  SER A 431     -19.019   7.025  -3.700  1.00  0.87           C  
ATOM   3229  C   SER A 431     -19.688   6.894  -5.064  1.00  0.89           C  
ATOM   3230  CB  SER A 431     -20.064   7.385  -2.643  1.00  0.85           C  
ATOM   3231  O   SER A 431     -19.713   7.849  -5.843  1.00  0.90           O  
ATOM   3232  OG  SER A 431     -20.725   8.592  -2.980  1.00  0.89           O  
ATOM   3233  N   PHE A 432     -20.124   5.761  -5.356  1.00  0.88           N  
ATOM   3234  CA  PHE A 432     -20.786   5.433  -6.613  1.00  0.91           C  
ATOM   3235  C   PHE A 432     -22.197   4.914  -6.362  1.00  0.90           C  
ATOM   3236  CB  PHE A 432     -19.976   4.393  -7.393  1.00  0.90           C  
ATOM   3237  O   PHE A 432     -22.429   4.163  -5.413  1.00  0.88           O  
ATOM   3238  CG  PHE A 432     -18.545   4.793  -7.631  1.00  0.92           C  
ATOM   3239  CD1 PHE A 432     -18.210   5.634  -8.686  1.00  0.90           C  
ATOM   3240  CD2 PHE A 432     -17.534   4.329  -6.800  1.00  0.90           C  
ATOM   3241  CE1 PHE A 432     -16.886   6.006  -8.909  1.00  0.91           C  
ATOM   3242  CE2 PHE A 432     -16.209   4.696  -7.016  1.00  0.91           C  
ATOM   3243  CZ  PHE A 432     -15.887   5.534  -8.072  1.00  0.91           C  
ATOM   3244  N   THR A 433     -23.145   5.258  -7.167  1.00  0.94           N  
ATOM   3245  CA  THR A 433     -24.507   4.736  -7.147  1.00  0.96           C  
ATOM   3246  C   THR A 433     -24.982   4.410  -8.560  1.00  0.96           C  
ATOM   3247  CB  THR A 433     -25.479   5.735  -6.493  1.00  0.94           C  
ATOM   3248  O   THR A 433     -24.713   5.162  -9.500  1.00  0.96           O  
ATOM   3249  CG2 THR A 433     -25.149   5.939  -5.018  1.00  0.88           C  
ATOM   3250  OG1 THR A 433     -25.388   6.995  -7.170  1.00  0.91           O  
ATOM   3251  N   SER A 434     -25.681   3.347  -8.744  1.00  0.96           N  
ATOM   3252  CA  SER A 434     -26.340   2.974  -9.991  1.00  0.97           C  
ATOM   3253  C   SER A 434     -27.807   3.390  -9.988  1.00  0.96           C  
ATOM   3254  CB  SER A 434     -26.230   1.467 -10.226  1.00  0.96           C  
ATOM   3255  O   SER A 434     -28.518   3.170  -9.004  1.00  0.95           O  
ATOM   3256  OG  SER A 434     -26.868   1.098 -11.437  1.00  0.94           O  
ATOM   3257  N   SER A 435     -28.292   3.874 -11.082  1.00  0.97           N  
ATOM   3258  CA  SER A 435     -29.704   4.197 -11.262  1.00  0.97           C  
ATOM   3259  C   SER A 435     -30.549   2.933 -11.381  1.00  0.97           C  
ATOM   3260  CB  SER A 435     -29.901   5.070 -12.502  1.00  0.97           C  
ATOM   3261  O   SER A 435     -31.756   2.961 -11.130  1.00  0.96           O  
ATOM   3262  OG  SER A 435     -29.536   4.366 -13.676  1.00  0.96           O  
ATOM   3263  N   ALA A 436     -29.933   1.868 -11.726  1.00  0.96           N  
ATOM   3264  CA  ALA A 436     -30.571   0.574 -11.952  1.00  0.97           C  
ATOM   3265  C   ALA A 436     -29.712  -0.563 -11.405  1.00  0.96           C  
ATOM   3266  CB  ALA A 436     -30.840   0.366 -13.440  1.00  0.96           C  
ATOM   3267  O   ALA A 436     -29.108  -1.317 -12.172  1.00  0.95           O  
ATOM   3268  N   PRO A 437     -29.697  -0.791 -10.080  1.00  0.97           N  
ATOM   3269  CA  PRO A 437     -28.791  -1.755  -9.452  1.00  0.97           C  
ATOM   3270  C   PRO A 437     -29.138  -3.202  -9.795  1.00  0.97           C  
ATOM   3271  CB  PRO A 437     -28.975  -1.490  -7.956  1.00  0.97           C  
ATOM   3272  O   PRO A 437     -28.360  -4.114  -9.502  1.00  0.96           O  
ATOM   3273  CG  PRO A 437     -30.344  -0.900  -7.838  1.00  0.96           C  
ATOM   3274  CD  PRO A 437     -30.602  -0.049  -9.048  1.00  0.95           C  
ATOM   3275  N   ASN A 438     -30.336  -3.461 -10.419  1.00  0.97           N  
ATOM   3276  CA  ASN A 438     -30.711  -4.765 -10.955  1.00  0.97           C  
ATOM   3277  C   ASN A 438     -30.091  -5.005 -12.328  1.00  0.96           C  
ATOM   3278  CB  ASN A 438     -32.234  -4.897 -11.028  1.00  0.97           C  
ATOM   3279  O   ASN A 438     -29.961  -6.151 -12.763  1.00  0.96           O  
ATOM   3280  CG  ASN A 438     -32.869  -3.843 -11.913  1.00  0.95           C  
ATOM   3281  ND2 ASN A 438     -33.549  -4.283 -12.965  1.00  0.95           N  
ATOM   3282  OD1 ASN A 438     -32.750  -2.643 -11.653  1.00  0.94           O  
ATOM   3283  N   ILE A 439     -29.662  -3.851 -13.089  1.00  0.96           N  
ATOM   3284  CA  ILE A 439     -29.028  -3.934 -14.400  1.00  0.96           C  
ATOM   3285  C   ILE A 439     -27.510  -3.868 -14.245  1.00  0.95           C  
ATOM   3286  CB  ILE A 439     -29.521  -2.810 -15.338  1.00  0.96           C  
ATOM   3287  O   ILE A 439     -26.790  -4.727 -14.759  1.00  0.94           O  
ATOM   3288  CG1 ILE A 439     -31.022  -2.959 -15.608  1.00  0.93           C  
ATOM   3289  CG2 ILE A 439     -28.726  -2.812 -16.647  1.00  0.93           C  
ATOM   3290  CD1 ILE A 439     -31.617  -1.830 -16.438  1.00  0.94           C  
ATOM   3291  N   ALA A 440     -27.013  -2.916 -13.455  1.00  0.95           N  
ATOM   3292  CA  ALA A 440     -25.591  -2.732 -13.176  1.00  0.96           C  
ATOM   3293  C   ALA A 440     -25.367  -2.315 -11.725  1.00  0.96           C  
ATOM   3294  CB  ALA A 440     -24.993  -1.696 -14.123  1.00  0.95           C  
ATOM   3295  O   ALA A 440     -25.987  -1.364 -11.243  1.00  0.95           O  
ATOM   3296  N   THR A 441     -24.406  -3.040 -11.039  1.00  0.95           N  
ATOM   3297  CA  THR A 441     -23.932  -2.614  -9.727  1.00  0.96           C  
ATOM   3298  C   THR A 441     -22.548  -1.979  -9.832  1.00  0.95           C  
ATOM   3299  CB  THR A 441     -23.885  -3.795  -8.740  1.00  0.95           C  
ATOM   3300  O   THR A 441     -21.806  -2.250 -10.778  1.00  0.94           O  
ATOM   3301  CG2 THR A 441     -25.273  -4.388  -8.524  1.00  0.94           C  
ATOM   3302  OG1 THR A 441     -23.019  -4.811  -9.260  1.00  0.96           O  
ATOM   3303  N   VAL A 442     -22.154  -1.174  -8.860  1.00  0.94           N  
ATOM   3304  CA  VAL A 442     -20.830  -0.567  -8.768  1.00  0.94           C  
ATOM   3305  C   VAL A 442     -20.332  -0.628  -7.326  1.00  0.92           C  
ATOM   3306  CB  VAL A 442     -20.840   0.896  -9.267  1.00  0.94           C  
ATOM   3307  O   VAL A 442     -21.089  -0.360  -6.389  1.00  0.89           O  
ATOM   3308  CG1 VAL A 442     -21.820   1.737  -8.452  1.00  0.90           C  
ATOM   3309  CG2 VAL A 442     -19.435   1.491  -9.199  1.00  0.89           C  
ATOM   3310  N   ASP A 443     -19.054  -1.026  -7.118  1.00  0.87           N  
ATOM   3311  CA  ASP A 443     -18.486  -1.129  -5.778  1.00  0.87           C  
ATOM   3312  C   ASP A 443     -17.758   0.156  -5.389  1.00  0.85           C  
ATOM   3313  CB  ASP A 443     -17.531  -2.321  -5.690  1.00  0.86           C  
ATOM   3314  O   ASP A 443     -17.702   1.105  -6.173  1.00  0.83           O  
ATOM   3315  CG  ASP A 443     -16.211  -2.078  -6.401  1.00  0.86           C  
ATOM   3316  OD1 ASP A 443     -15.969  -0.943  -6.866  1.00  0.87           O  
ATOM   3317  OD2 ASP A 443     -15.407  -3.030  -6.501  1.00  0.87           O  
ATOM   3318  N   SER A 444     -17.168   0.218  -4.214  1.00  0.80           N  
ATOM   3319  CA  SER A 444     -16.527   1.397  -3.641  1.00  0.79           C  
ATOM   3320  C   SER A 444     -15.255   1.758  -4.400  1.00  0.77           C  
ATOM   3321  CB  SER A 444     -16.201   1.165  -2.164  1.00  0.76           C  
ATOM   3322  O   SER A 444     -14.686   2.832  -4.192  1.00  0.73           O  
ATOM   3323  OG  SER A 444     -15.392   0.013  -2.003  1.00  0.75           O  
ATOM   3324  N   ASN A 445     -14.774   0.992  -5.310  1.00  0.75           N  
ATOM   3325  CA  ASN A 445     -13.593   1.232  -6.132  1.00  0.75           C  
ATOM   3326  C   ASN A 445     -13.972   1.642  -7.552  1.00  0.76           C  
ATOM   3327  CB  ASN A 445     -12.697  -0.008  -6.159  1.00  0.71           C  
ATOM   3328  O   ASN A 445     -13.103   1.796  -8.412  1.00  0.75           O  
ATOM   3329  CG  ASN A 445     -12.241  -0.430  -4.776  1.00  0.69           C  
ATOM   3330  ND2 ASN A 445     -12.518  -1.678  -4.416  1.00  0.66           N  
ATOM   3331  OD1 ASN A 445     -11.647   0.359  -4.037  1.00  0.67           O  
ATOM   3332  N   GLY A 446     -15.354   1.710  -7.896  1.00  0.84           N  
ATOM   3333  CA  GLY A 446     -15.843   2.037  -9.226  1.00  0.85           C  
ATOM   3334  C   GLY A 446     -15.886   0.840 -10.157  1.00  0.85           C  
ATOM   3335  O   GLY A 446     -15.969   0.998 -11.376  1.00  0.84           O  
ATOM   3336  N   ILE A 447     -15.684  -0.329  -9.661  1.00  0.84           N  
ATOM   3337  CA  ILE A 447     -15.827  -1.529 -10.479  1.00  0.86           C  
ATOM   3338  C   ILE A 447     -17.307  -1.853 -10.665  1.00  0.87           C  
ATOM   3339  CB  ILE A 447     -15.089  -2.732  -9.851  1.00  0.84           C  
ATOM   3340  O   ILE A 447     -17.997  -2.208  -9.706  1.00  0.87           O  
ATOM   3341  CG1 ILE A 447     -13.599  -2.415  -9.679  1.00  0.83           C  
ATOM   3342  CG2 ILE A 447     -15.287  -3.991 -10.701  1.00  0.83           C  
ATOM   3343  CD1 ILE A 447     -12.810  -3.512  -8.977  1.00  0.81           C  
ATOM   3344  N   MET A 448     -17.694  -1.854 -11.902  1.00  0.91           N  
ATOM   3345  CA  MET A 448     -19.059  -2.163 -12.319  1.00  0.92           C  
ATOM   3346  C   MET A 448     -19.214  -3.651 -12.615  1.00  0.91           C  
ATOM   3347  CB  MET A 448     -19.445  -1.341 -13.551  1.00  0.91           C  
ATOM   3348  O   MET A 448     -18.336  -4.261 -13.228  1.00  0.89           O  
ATOM   3349  CG  MET A 448     -19.407   0.161 -13.322  1.00  0.91           C  
ATOM   3350  SD  MET A 448     -19.734   1.114 -14.856  1.00  0.93           S  
ATOM   3351  CE  MET A 448     -18.221   0.748 -15.789  1.00  0.88           C  
ATOM   3352  N   THR A 449     -20.311  -4.248 -12.181  1.00  0.92           N  
ATOM   3353  CA  THR A 449     -20.770  -5.584 -12.545  1.00  0.93           C  
ATOM   3354  C   THR A 449     -22.119  -5.517 -13.256  1.00  0.94           C  
ATOM   3355  CB  THR A 449     -20.883  -6.492 -11.307  1.00  0.92           C  
ATOM   3356  O   THR A 449     -23.073  -4.936 -12.735  1.00  0.93           O  
ATOM   3357  CG2 THR A 449     -21.259  -7.917 -11.703  1.00  0.91           C  
ATOM   3358  OG1 THR A 449     -19.625  -6.515 -10.622  1.00  0.92           O  
ATOM   3359  N   PHE A 450     -22.234  -6.098 -14.353  1.00  0.91           N  
ATOM   3360  CA  PHE A 450     -23.379  -5.994 -15.250  1.00  0.93           C  
ATOM   3361  C   PHE A 450     -24.278  -7.217 -15.124  1.00  0.91           C  
ATOM   3362  CB  PHE A 450     -22.914  -5.831 -16.700  1.00  0.91           C  
ATOM   3363  O   PHE A 450     -23.856  -8.338 -15.418  1.00  0.87           O  
ATOM   3364  CG  PHE A 450     -21.963  -4.683 -16.907  1.00  0.90           C  
ATOM   3365  CD1 PHE A 450     -22.318  -3.392 -16.535  1.00  0.86           C  
ATOM   3366  CD2 PHE A 450     -20.713  -4.895 -17.475  1.00  0.87           C  
ATOM   3367  CE1 PHE A 450     -21.440  -2.328 -16.726  1.00  0.89           C  
ATOM   3368  CE2 PHE A 450     -19.830  -3.836 -17.668  1.00  0.90           C  
ATOM   3369  CZ  PHE A 450     -20.196  -2.553 -17.294  1.00  0.89           C  
ATOM   3370  N   LEU A 451     -25.568  -7.139 -14.756  1.00  0.95           N  
ATOM   3371  CA  LEU A 451     -26.425  -8.205 -14.250  1.00  0.94           C  
ATOM   3372  C   LEU A 451     -27.524  -8.541 -15.252  1.00  0.92           C  
ATOM   3373  CB  LEU A 451     -27.045  -7.804 -12.909  1.00  0.95           C  
ATOM   3374  O   LEU A 451     -27.747  -9.712 -15.566  1.00  0.88           O  
ATOM   3375  CG  LEU A 451     -26.067  -7.485 -11.778  1.00  0.95           C  
ATOM   3376  CD1 LEU A 451     -26.824  -7.031 -10.534  1.00  0.94           C  
ATOM   3377  CD2 LEU A 451     -25.195  -8.697 -11.466  1.00  0.94           C  
ATOM   3378  N   GLU A 452     -28.151  -7.521 -15.743  1.00  0.93           N  
ATOM   3379  CA  GLU A 452     -29.282  -7.687 -16.652  1.00  0.93           C  
ATOM   3380  C   GLU A 452     -29.189  -6.722 -17.831  1.00  0.91           C  
ATOM   3381  CB  GLU A 452     -30.604  -7.482 -15.908  1.00  0.92           C  
ATOM   3382  O   GLU A 452     -28.472  -5.721 -17.766  1.00  0.90           O  
ATOM   3383  CG  GLU A 452     -30.886  -8.541 -14.852  1.00  0.89           C  
ATOM   3384  CD  GLU A 452     -30.973  -9.948 -15.421  1.00  0.86           C  
ATOM   3385  OE1 GLU A 452     -31.249 -10.096 -16.633  1.00  0.88           O  
ATOM   3386  OE2 GLU A 452     -30.765 -10.910 -14.649  1.00  0.88           O  
ATOM   3387  N   GLU A 453     -29.853  -7.031 -18.914  1.00  0.92           N  
ATOM   3388  CA  GLU A 453     -29.944  -6.153 -20.077  1.00  0.93           C  
ATOM   3389  C   GLU A 453     -30.727  -4.884 -19.751  1.00  0.93           C  
ATOM   3390  CB  GLU A 453     -30.595  -6.885 -21.253  1.00  0.90           C  
ATOM   3391  O   GLU A 453     -31.771  -4.943 -19.098  1.00  0.93           O  
ATOM   3392  CG  GLU A 453     -30.560  -6.103 -22.559  1.00  0.81           C  
ATOM   3393  CD  GLU A 453     -31.076  -6.898 -23.748  1.00  0.79           C  
ATOM   3394  OE1 GLU A 453     -31.617  -8.010 -23.546  1.00  0.82           O  
ATOM   3395  OE2 GLU A 453     -30.937  -6.407 -24.890  1.00  0.81           O  
ATOM   3396  N   GLY A 454     -30.204  -3.778 -20.210  1.00  0.93           N  
ATOM   3397  CA  GLY A 454     -30.906  -2.519 -20.017  1.00  0.94           C  
ATOM   3398  C   GLY A 454     -29.973  -1.329 -19.891  1.00  0.95           C  
ATOM   3399  O   GLY A 454     -28.751  -1.491 -19.877  1.00  0.95           O  
ATOM   3400  N   GLY A 455     -30.575  -0.189 -19.933  1.00  0.93           N  
ATOM   3401  CA  GLY A 455     -29.867   1.053 -19.667  1.00  0.94           C  
ATOM   3402  C   GLY A 455     -29.674   1.325 -18.188  1.00  0.94           C  
ATOM   3403  O   GLY A 455     -30.528   0.976 -17.370  1.00  0.94           O  
ATOM   3404  N   PHE A 456     -28.583   1.937 -17.826  1.00  0.94           N  
ATOM   3405  CA  PHE A 456     -28.259   2.347 -16.465  1.00  0.95           C  
ATOM   3406  C   PHE A 456     -27.404   3.609 -16.470  1.00  0.94           C  
ATOM   3407  CB  PHE A 456     -27.531   1.223 -15.722  1.00  0.95           C  
ATOM   3408  O   PHE A 456     -26.693   3.880 -17.440  1.00  0.92           O  
ATOM   3409  CG  PHE A 456     -26.160   0.924 -16.265  1.00  0.95           C  
ATOM   3410  CD1 PHE A 456     -26.001   0.127 -17.392  1.00  0.94           C  
ATOM   3411  CD2 PHE A 456     -25.028   1.442 -15.648  1.00  0.94           C  
ATOM   3412  CE1 PHE A 456     -24.733  -0.151 -17.897  1.00  0.94           C  
ATOM   3413  CE2 PHE A 456     -23.757   1.168 -16.147  1.00  0.95           C  
ATOM   3414  CZ  PHE A 456     -23.612   0.371 -17.271  1.00  0.94           C  
ATOM   3415  N   ASP A 457     -27.424   4.358 -15.387  1.00  0.96           N  
ATOM   3416  CA  ASP A 457     -26.497   5.448 -15.098  1.00  0.96           C  
ATOM   3417  C   ASP A 457     -25.688   5.160 -13.835  1.00  0.96           C  
ATOM   3418  CB  ASP A 457     -27.253   6.770 -14.948  1.00  0.95           C  
ATOM   3419  O   ASP A 457     -26.228   4.660 -12.846  1.00  0.95           O  
ATOM   3420  CG  ASP A 457     -28.030   7.153 -16.196  1.00  0.92           C  
ATOM   3421  OD1 ASP A 457     -27.450   7.145 -17.303  1.00  0.92           O  
ATOM   3422  OD2 ASP A 457     -29.233   7.469 -16.070  1.00  0.93           O  
ATOM   3423  N   ILE A 458     -24.407   5.468 -13.851  1.00  0.95           N  
ATOM   3424  CA  ILE A 458     -23.570   5.494 -12.656  1.00  0.96           C  
ATOM   3425  C   ILE A 458     -23.273   6.940 -12.265  1.00  0.95           C  
ATOM   3426  CB  ILE A 458     -22.253   4.715 -12.870  1.00  0.95           C  
ATOM   3427  O   ILE A 458     -22.626   7.673 -13.018  1.00  0.93           O  
ATOM   3428  CG1 ILE A 458     -22.550   3.265 -13.267  1.00  0.93           C  
ATOM   3429  CG2 ILE A 458     -21.381   4.772 -11.613  1.00  0.93           C  
ATOM   3430  CD1 ILE A 458     -23.365   2.495 -12.237  1.00  0.92           C  
ATOM   3431  N   THR A 459     -23.768   7.324 -11.149  1.00  0.95           N  
ATOM   3432  CA  THR A 459     -23.430   8.607 -10.542  1.00  0.96           C  
ATOM   3433  C   THR A 459     -22.249   8.459  -9.587  1.00  0.94           C  
ATOM   3434  CB  THR A 459     -24.633   9.202  -9.787  1.00  0.95           C  
ATOM   3435  O   THR A 459     -22.324   7.713  -8.609  1.00  0.93           O  
ATOM   3436  CG2 THR A 459     -24.293  10.567  -9.199  1.00  0.95           C  
ATOM   3437  OG1 THR A 459     -25.734   9.345 -10.693  1.00  0.96           O  
ATOM   3438  N   MET A 460     -21.185   9.164  -9.879  1.00  0.92           N  
ATOM   3439  CA  MET A 460     -20.065   9.365  -8.964  1.00  0.92           C  
ATOM   3440  C   MET A 460     -20.256  10.636  -8.142  1.00  0.91           C  
ATOM   3441  CB  MET A 460     -18.746   9.434  -9.734  1.00  0.90           C  
ATOM   3442  O   MET A 460     -20.547  11.699  -8.693  1.00  0.89           O  
ATOM   3443  CG  MET A 460     -17.525   9.611  -8.846  1.00  0.86           C  
ATOM   3444  SD  MET A 460     -15.969   9.747  -9.808  1.00  0.89           S  
ATOM   3445  CE  MET A 460     -14.801  10.133  -8.474  1.00  0.79           C  
ATOM   3446  N   THR A 461     -20.172  10.562  -6.911  1.00  0.90           N  
ATOM   3447  CA  THR A 461     -20.105  11.676  -5.972  1.00  0.90           C  
ATOM   3448  C   THR A 461     -18.752  11.709  -5.267  1.00  0.86           C  
ATOM   3449  CB  THR A 461     -21.231  11.592  -4.924  1.00  0.89           C  
ATOM   3450  O   THR A 461     -18.283  10.686  -4.763  1.00  0.83           O  
ATOM   3451  CG2 THR A 461     -21.204  12.796  -3.989  1.00  0.83           C  
ATOM   3452  OG1 THR A 461     -22.497  11.549  -5.594  1.00  0.88           O  
ATOM   3453  N   ALA A 462     -18.190  12.856  -5.295  1.00  0.86           N  
ATOM   3454  CA  ALA A 462     -16.942  13.085  -4.570  1.00  0.86           C  
ATOM   3455  C   ALA A 462     -16.983  14.408  -3.812  1.00  0.85           C  
ATOM   3456  CB  ALA A 462     -15.757  13.063  -5.532  1.00  0.84           C  
ATOM   3457  O   ALA A 462     -17.700  15.333  -4.203  1.00  0.82           O  
ATOM   3458  N   LYS A 463     -16.249  14.454  -2.768  1.00  0.81           N  
ATOM   3459  CA  LYS A 463     -15.986  15.718  -2.086  1.00  0.80           C  
ATOM   3460  C   LYS A 463     -14.610  16.265  -2.454  1.00  0.79           C  
ATOM   3461  CB  LYS A 463     -16.092  15.542  -0.570  1.00  0.78           C  
ATOM   3462  O   LYS A 463     -13.695  15.499  -2.764  1.00  0.76           O  
ATOM   3463  CG  LYS A 463     -17.486  15.168  -0.087  1.00  0.78           C  
ATOM   3464  CD  LYS A 463     -17.533  15.032   1.430  1.00  0.78           C  
ATOM   3465  CE  LYS A 463     -18.885  14.515   1.904  1.00  0.75           C  
ATOM   3466  NZ  LYS A 463     -18.790  13.862   3.244  1.00  0.75           N  
ATOM   3467  N   THR A 464     -14.612  17.658  -2.513  1.00  0.81           N  
ATOM   3468  CA  THR A 464     -13.358  18.378  -2.710  1.00  0.80           C  
ATOM   3469  C   THR A 464     -13.274  19.582  -1.777  1.00  0.79           C  
ATOM   3470  CB  THR A 464     -13.206  18.845  -4.170  1.00  0.79           C  
ATOM   3471  O   THR A 464     -14.294  20.049  -1.263  1.00  0.76           O  
ATOM   3472  CG2 THR A 464     -14.304  19.833  -4.549  1.00  0.76           C  
ATOM   3473  OG1 THR A 464     -11.931  19.480  -4.331  1.00  0.81           O  
ATOM   3474  N   GLY A 465     -12.049  20.051  -1.611  1.00  0.72           N  
ATOM   3475  CA  GLY A 465     -11.817  21.181  -0.726  1.00  0.72           C  
ATOM   3476  C   GLY A 465     -11.985  20.834   0.741  1.00  0.71           C  
ATOM   3477  O   GLY A 465     -12.203  19.672   1.089  1.00  0.67           O  
ATOM   3478  N   SER A 466     -11.706  21.880   1.713  1.00  0.66           N  
ATOM   3479  CA  SER A 466     -11.786  21.708   3.160  1.00  0.66           C  
ATOM   3480  C   SER A 466     -12.520  22.872   3.816  1.00  0.66           C  
ATOM   3481  CB  SER A 466     -10.386  21.573   3.762  1.00  0.63           C  
ATOM   3482  O   SER A 466     -12.545  23.980   3.276  1.00  0.64           O  
ATOM   3483  OG  SER A 466      -9.638  22.761   3.565  1.00  0.60           O  
ATOM   3484  N   GLY A 467     -13.154  22.598   5.100  1.00  0.61           N  
ATOM   3485  CA  GLY A 467     -13.836  23.641   5.849  1.00  0.63           C  
ATOM   3486  C   GLY A 467     -14.953  24.305   5.065  1.00  0.63           C  
ATOM   3487  O   GLY A 467     -15.852  23.628   4.562  1.00  0.61           O  
ATOM   3488  N   ALA A 468     -14.860  25.635   5.023  1.00  0.63           N  
ATOM   3489  CA  ALA A 468     -15.889  26.436   4.365  1.00  0.64           C  
ATOM   3490  C   ALA A 468     -15.843  26.252   2.851  1.00  0.65           C  
ATOM   3491  CB  ALA A 468     -15.725  27.911   4.724  1.00  0.60           C  
ATOM   3492  O   ALA A 468     -16.838  26.483   2.161  1.00  0.66           O  
ATOM   3493  N   ASP A 469     -14.737  25.751   2.343  1.00  0.74           N  
ATOM   3494  CA  ASP A 469     -14.552  25.613   0.902  1.00  0.76           C  
ATOM   3495  C   ASP A 469     -14.893  24.199   0.437  1.00  0.77           C  
ATOM   3496  CB  ASP A 469     -13.115  25.964   0.509  1.00  0.72           C  
ATOM   3497  O   ASP A 469     -14.772  23.883  -0.748  1.00  0.74           O  
ATOM   3498  CG  ASP A 469     -12.755  27.408   0.808  1.00  0.68           C  
ATOM   3499  OD1 ASP A 469     -13.602  28.304   0.603  1.00  0.69           O  
ATOM   3500  OD2 ASP A 469     -11.612  27.654   1.251  1.00  0.73           O  
ATOM   3501  N   ALA A 470     -15.314  23.286   1.308  1.00  0.75           N  
ATOM   3502  CA  ALA A 470     -15.716  21.924   0.965  1.00  0.76           C  
ATOM   3503  C   ALA A 470     -16.875  21.928  -0.027  1.00  0.78           C  
ATOM   3504  CB  ALA A 470     -16.099  21.150   2.224  1.00  0.73           C  
ATOM   3505  O   ALA A 470     -17.917  22.537   0.228  1.00  0.77           O  
ATOM   3506  N   LYS A 471     -16.713  21.271  -1.225  1.00  0.82           N  
ATOM   3507  CA  LYS A 471     -17.734  21.093  -2.253  1.00  0.86           C  
ATOM   3508  C   LYS A 471     -18.015  19.613  -2.498  1.00  0.87           C  
ATOM   3509  CB  LYS A 471     -17.307  21.768  -3.557  1.00  0.82           C  
ATOM   3510  O   LYS A 471     -17.106  18.783  -2.425  1.00  0.87           O  
ATOM   3511  CG  LYS A 471     -17.115  23.273  -3.440  1.00  0.76           C  
ATOM   3512  CD  LYS A 471     -16.622  23.877  -4.749  1.00  0.74           C  
ATOM   3513  CE  LYS A 471     -16.332  25.365  -4.606  1.00  0.71           C  
ATOM   3514  NZ  LYS A 471     -15.669  25.920  -5.823  1.00  0.66           N  
ATOM   3515  N   THR A 472     -19.185  19.304  -2.736  1.00  0.83           N  
ATOM   3516  CA  THR A 472     -19.575  18.024  -3.317  1.00  0.88           C  
ATOM   3517  C   THR A 472     -19.685  18.131  -4.835  1.00  0.88           C  
ATOM   3518  CB  THR A 472     -20.913  17.532  -2.736  1.00  0.84           C  
ATOM   3519  O   THR A 472     -20.424  18.971  -5.352  1.00  0.87           O  
ATOM   3520  CG2 THR A 472     -21.272  16.151  -3.276  1.00  0.80           C  
ATOM   3521  OG1 THR A 472     -20.811  17.462  -1.308  1.00  0.85           O  
ATOM   3522  N   LEU A 473     -18.885  17.345  -5.492  1.00  0.85           N  
ATOM   3523  CA  LEU A 473     -18.928  17.193  -6.942  1.00  0.90           C  
ATOM   3524  C   LEU A 473     -19.676  15.923  -7.334  1.00  0.90           C  
ATOM   3525  CB  LEU A 473     -17.510  17.162  -7.520  1.00  0.88           C  
ATOM   3526  O   LEU A 473     -19.550  14.893  -6.668  1.00  0.90           O  
ATOM   3527  CG  LEU A 473     -16.618  18.360  -7.189  1.00  0.86           C  
ATOM   3528  CD1 LEU A 473     -15.216  18.148  -7.752  1.00  0.83           C  
ATOM   3529  CD2 LEU A 473     -17.228  19.648  -7.731  1.00  0.84           C  
ATOM   3530  N   THR A 474     -20.451  16.033  -8.367  1.00  0.91           N  
ATOM   3531  CA  THR A 474     -21.188  14.897  -8.910  1.00  0.94           C  
ATOM   3532  C   THR A 474     -21.085  14.863 -10.432  1.00  0.93           C  
ATOM   3533  CB  THR A 474     -22.670  14.942  -8.494  1.00  0.89           C  
ATOM   3534  O   THR A 474     -21.181  15.901 -11.090  1.00  0.92           O  
ATOM   3535  CG2 THR A 474     -22.821  14.815  -6.982  1.00  0.74           C  
ATOM   3536  OG1 THR A 474     -23.241  16.186  -8.917  1.00  0.77           O  
ATOM   3537  N   ASP A 475     -20.904  13.723 -11.009  1.00  0.91           N  
ATOM   3538  CA  ASP A 475     -21.034  13.466 -12.439  1.00  0.94           C  
ATOM   3539  C   ASP A 475     -21.676  12.104 -12.697  1.00  0.93           C  
ATOM   3540  CB  ASP A 475     -19.669  13.542 -13.125  1.00  0.93           C  
ATOM   3541  O   ASP A 475     -21.669  11.234 -11.824  1.00  0.93           O  
ATOM   3542  CG  ASP A 475     -19.763  13.504 -14.640  1.00  0.93           C  
ATOM   3543  OD1 ASP A 475     -20.740  14.042 -15.204  1.00  0.93           O  
ATOM   3544  OD2 ASP A 475     -18.854  12.928 -15.276  1.00  0.93           O  
ATOM   3545  N   THR A 476     -22.280  11.942 -13.792  1.00  0.92           N  
ATOM   3546  CA  THR A 476     -23.039  10.749 -14.151  1.00  0.94           C  
ATOM   3547  C   THR A 476     -22.644  10.254 -15.539  1.00  0.90           C  
ATOM   3548  CB  THR A 476     -24.555  11.019 -14.112  1.00  0.91           C  
ATOM   3549  O   THR A 476     -22.659  11.020 -16.505  1.00  0.88           O  
ATOM   3550  CG2 THR A 476     -25.346   9.756 -14.434  1.00  0.82           C  
ATOM   3551  OG1 THR A 476     -24.919  11.477 -12.804  1.00  0.86           O  
ATOM   3552  N   SER A 477     -22.296   8.977 -15.678  1.00  0.94           N  
ATOM   3553  CA  SER A 477     -22.070   8.294 -16.948  1.00  0.95           C  
ATOM   3554  C   SER A 477     -23.137   7.235 -17.203  1.00  0.94           C  
ATOM   3555  CB  SER A 477     -20.684   7.649 -16.971  1.00  0.92           C  
ATOM   3556  O   SER A 477     -23.386   6.379 -16.351  1.00  0.92           O  
ATOM   3557  OG  SER A 477     -19.669   8.639 -17.005  1.00  0.72           O  
ATOM   3558  N   GLY A 478     -23.705   7.314 -18.302  1.00  0.90           N  
ATOM   3559  CA  GLY A 478     -24.693   6.344 -18.747  1.00  0.91           C  
ATOM   3560  C   GLY A 478     -24.090   5.198 -19.537  1.00  0.88           C  
ATOM   3561  O   GLY A 478     -23.129   5.390 -20.284  1.00  0.86           O  
ATOM   3562  N   GLY A 479     -24.658   3.993 -19.441  1.00  0.92           N  
ATOM   3563  CA  GLY A 479     -24.293   2.802 -20.190  1.00  0.93           C  
ATOM   3564  C   GLY A 479     -25.487   1.947 -20.570  1.00  0.91           C  
ATOM   3565  O   GLY A 479     -26.606   2.197 -20.117  1.00  0.89           O  
ATOM   3566  N   TYR A 480     -25.258   1.010 -21.398  1.00  0.87           N  
ATOM   3567  CA  TYR A 480     -26.240  -0.005 -21.759  1.00  0.91           C  
ATOM   3568  C   TYR A 480     -25.628  -1.400 -21.703  1.00  0.88           C  
ATOM   3569  CB  TYR A 480     -26.801   0.263 -23.159  1.00  0.87           C  
ATOM   3570  O   TYR A 480     -24.578  -1.648 -22.300  1.00  0.86           O  
ATOM   3571  CG  TYR A 480     -28.016  -0.568 -23.495  1.00  0.85           C  
ATOM   3572  CD1 TYR A 480     -27.883  -1.831 -24.068  1.00  0.82           C  
ATOM   3573  CD2 TYR A 480     -29.298  -0.092 -23.241  1.00  0.83           C  
ATOM   3574  CE1 TYR A 480     -28.999  -2.599 -24.382  1.00  0.84           C  
ATOM   3575  CE2 TYR A 480     -30.421  -0.852 -23.551  1.00  0.84           C  
ATOM   3576  OH  TYR A 480     -31.371  -2.859 -24.428  1.00  0.72           O  
ATOM   3577  CZ  TYR A 480     -30.262  -2.103 -24.119  1.00  0.83           C  
ATOM   3578  N   VAL A 481     -26.324  -2.323 -20.968  1.00  0.87           N  
ATOM   3579  CA  VAL A 481     -25.942  -3.729 -20.894  1.00  0.91           C  
ATOM   3580  C   VAL A 481     -26.666  -4.520 -21.981  1.00  0.86           C  
ATOM   3581  CB  VAL A 481     -26.250  -4.328 -19.504  1.00  0.89           C  
ATOM   3582  O   VAL A 481     -27.895  -4.473 -22.077  1.00  0.83           O  
ATOM   3583  CG1 VAL A 481     -25.750  -5.769 -19.414  1.00  0.88           C  
ATOM   3584  CG2 VAL A 481     -25.623  -3.473 -18.404  1.00  0.85           C  
ATOM   3585  N   SER A 482     -25.944  -5.296 -22.710  1.00  0.90           N  
ATOM   3586  CA  SER A 482     -26.499  -6.219 -23.695  1.00  0.90           C  
ATOM   3587  C   SER A 482     -26.137  -7.663 -23.364  1.00  0.89           C  
ATOM   3588  CB  SER A 482     -26.001  -5.868 -25.098  1.00  0.86           C  
ATOM   3589  O   SER A 482     -25.126  -7.920 -22.707  1.00  0.87           O  
ATOM   3590  OG  SER A 482     -26.392  -4.554 -25.456  1.00  0.69           O  
ATOM   3591  N   ILE A 483     -26.966  -8.597 -23.761  1.00  0.87           N  
ATOM   3592  CA  ILE A 483     -26.612 -10.012 -23.779  1.00  0.89           C  
ATOM   3593  C   ILE A 483     -25.627 -10.283 -24.914  1.00  0.86           C  
ATOM   3594  CB  ILE A 483     -27.863 -10.906 -23.930  1.00  0.85           C  
ATOM   3595  O   ILE A 483     -25.871  -9.901 -26.061  1.00  0.83           O  
ATOM   3596  CG1 ILE A 483     -28.798 -10.724 -22.729  1.00  0.77           C  
ATOM   3597  CG2 ILE A 483     -27.460 -12.375 -24.093  1.00  0.74           C  
ATOM   3598  CD1 ILE A 483     -30.145 -11.415 -22.883  1.00  0.75           C  
ATOM   3599  N   PHE A 484     -24.550 -10.885 -24.554  1.00  0.86           N  
ATOM   3600  CA  PHE A 484     -23.630 -11.419 -25.551  1.00  0.89           C  
ATOM   3601  C   PHE A 484     -24.255 -12.598 -26.287  1.00  0.86           C  
ATOM   3602  CB  PHE A 484     -22.314 -11.846 -24.895  1.00  0.86           C  
ATOM   3603  O   PHE A 484     -24.625 -13.598 -25.667  1.00  0.82           O  
ATOM   3604  CG  PHE A 484     -21.245 -12.240 -25.879  1.00  0.86           C  
ATOM   3605  CD1 PHE A 484     -20.822 -11.351 -26.860  1.00  0.83           C  
ATOM   3606  CD2 PHE A 484     -20.664 -13.500 -25.824  1.00  0.84           C  
ATOM   3607  CE1 PHE A 484     -19.833 -11.713 -27.772  1.00  0.86           C  
ATOM   3608  CE2 PHE A 484     -19.676 -13.869 -26.732  1.00  0.84           C  
ATOM   3609  CZ  PHE A 484     -19.262 -12.975 -27.705  1.00  0.85           C  
ATOM   3610  N   SER A 485     -24.553 -12.426 -27.550  1.00  0.89           N  
ATOM   3611  CA  SER A 485     -25.139 -13.475 -28.378  1.00  0.91           C  
ATOM   3612  C   SER A 485     -24.464 -13.544 -29.743  1.00  0.89           C  
ATOM   3613  CB  SER A 485     -26.640 -13.244 -28.553  1.00  0.89           C  
ATOM   3614  O   SER A 485     -23.890 -12.557 -30.208  1.00  0.88           O  
ATOM   3615  OG  SER A 485     -26.885 -12.034 -29.249  1.00  0.87           O  
ATOM   3616  N   VAL A 486     -24.490 -14.718 -30.360  1.00  0.89           N  
ATOM   3617  CA  VAL A 486     -24.114 -14.964 -31.749  1.00  0.91           C  
ATOM   3618  C   VAL A 486     -25.271 -15.635 -32.486  1.00  0.87           C  
ATOM   3619  CB  VAL A 486     -22.842 -15.836 -31.847  1.00  0.87           C  
ATOM   3620  O   VAL A 486     -25.984 -16.461 -31.913  1.00  0.83           O  
ATOM   3621  CG1 VAL A 486     -23.075 -17.203 -31.205  1.00  0.78           C  
ATOM   3622  CG2 VAL A 486     -22.414 -15.993 -33.305  1.00  0.76           C  
ATOM   3623  N   THR A 487     -25.606 -15.177 -33.609  1.00  0.90           N  
ATOM   3624  CA  THR A 487     -26.517 -15.842 -34.535  1.00  0.92           C  
ATOM   3625  C   THR A 487     -25.807 -16.177 -35.844  1.00  0.91           C  
ATOM   3626  CB  THR A 487     -27.753 -14.972 -34.826  1.00  0.89           C  
ATOM   3627  O   THR A 487     -25.046 -15.361 -36.370  1.00  0.91           O  
ATOM   3628  CG2 THR A 487     -28.582 -14.754 -33.564  1.00  0.81           C  
ATOM   3629  OG1 THR A 487     -27.326 -13.699 -35.329  1.00  0.83           O  
ATOM   3630  N   THR A 488     -25.960 -17.389 -36.377  1.00  0.88           N  
ATOM   3631  CA  THR A 488     -25.368 -17.853 -37.626  1.00  0.90           C  
ATOM   3632  C   THR A 488     -26.426 -17.956 -38.721  1.00  0.86           C  
ATOM   3633  CB  THR A 488     -24.680 -19.219 -37.444  1.00  0.88           C  
ATOM   3634  O   THR A 488     -27.581 -18.291 -38.446  1.00  0.82           O  
ATOM   3635  CG2 THR A 488     -23.554 -19.135 -36.419  1.00  0.81           C  
ATOM   3636  OG1 THR A 488     -25.646 -20.179 -37.000  1.00  0.84           O  
ATOM   3637  N   ASP A 489     -26.140 -17.666 -39.945  1.00  0.90           N  
ATOM   3638  CA  ASP A 489     -26.979 -17.963 -41.102  1.00  0.91           C  
ATOM   3639  C   ASP A 489     -27.165 -19.469 -41.273  1.00  0.87           C  
ATOM   3640  CB  ASP A 489     -26.375 -17.360 -42.372  1.00  0.90           C  
ATOM   3641  O   ASP A 489     -26.333 -20.258 -40.822  1.00  0.85           O  
ATOM   3642  CG  ASP A 489     -26.418 -15.842 -42.386  1.00  0.89           C  
ATOM   3643  OD1 ASP A 489     -27.286 -15.250 -41.708  1.00  0.90           O  
ATOM   3644  OD2 ASP A 489     -25.579 -15.232 -43.083  1.00  0.89           O  
ATOM   3645  N   SER A 490     -28.272 -19.880 -41.911  1.00  0.89           N  
ATOM   3646  CA  SER A 490     -28.438 -21.263 -42.348  1.00  0.91           C  
ATOM   3647  C   SER A 490     -27.350 -21.664 -43.339  1.00  0.90           C  
ATOM   3648  CB  SER A 490     -29.815 -21.463 -42.982  1.00  0.87           C  
ATOM   3649  O   SER A 490     -27.100 -20.954 -44.316  1.00  0.90           O  
ATOM   3650  OG  SER A 490     -29.989 -20.598 -44.091  1.00  0.82           O  
ATOM   3651  N   ILE A 491     -26.684 -22.829 -43.128  1.00  0.87           N  
ATOM   3652  CA  ILE A 491     -25.712 -23.376 -44.068  1.00  0.90           C  
ATOM   3653  C   ILE A 491     -26.438 -23.990 -45.263  1.00  0.84           C  
ATOM   3654  CB  ILE A 491     -24.804 -24.430 -43.393  1.00  0.88           C  
ATOM   3655  O   ILE A 491     -27.293 -24.863 -45.096  1.00  0.81           O  
ATOM   3656  CG1 ILE A 491     -24.124 -23.834 -42.155  1.00  0.90           C  
ATOM   3657  CG2 ILE A 491     -23.766 -24.962 -44.385  1.00  0.90           C  
ATOM   3658  CD1 ILE A 491     -23.436 -24.865 -41.271  1.00  0.89           C  
ATOM   3659  N   PRO A 492     -26.260 -23.510 -46.545  1.00  0.90           N  
ATOM   3660  CA  PRO A 492     -26.860 -24.185 -47.698  1.00  0.91           C  
ATOM   3661  C   PRO A 492     -26.377 -25.625 -47.855  1.00  0.90           C  
ATOM   3662  CB  PRO A 492     -26.410 -23.327 -48.883  1.00  0.89           C  
ATOM   3663  O   PRO A 492     -25.333 -25.993 -47.310  1.00  0.89           O  
ATOM   3664  CG  PRO A 492     -25.109 -22.731 -48.451  1.00  0.89           C  
ATOM   3665  CD  PRO A 492     -25.163 -22.490 -46.970  1.00  0.90           C  
ATOM   3666  N   GLN A 493     -27.156 -26.442 -48.547  1.00  0.87           N  
ATOM   3667  CA  GLN A 493     -26.690 -27.792 -48.848  1.00  0.90           C  
ATOM   3668  C   GLN A 493     -25.278 -27.770 -49.427  1.00  0.89           C  
ATOM   3669  CB  GLN A 493     -27.646 -28.486 -49.820  1.00  0.86           C  
ATOM   3670  O   GLN A 493     -24.965 -26.939 -50.282  1.00  0.87           O  
ATOM   3671  CG  GLN A 493     -27.304 -29.946 -50.082  1.00  0.82           C  
ATOM   3672  CD  GLN A 493     -28.337 -30.645 -50.945  1.00  0.79           C  
ATOM   3673  NE2 GLN A 493     -28.074 -31.903 -51.283  1.00  0.83           N  
ATOM   3674  OE1 GLN A 493     -29.364 -30.060 -51.304  1.00  0.84           O  
ATOM   3675  N   LYS A 494     -24.402 -28.699 -48.940  1.00  0.89           N  
ATOM   3676  CA  LYS A 494     -23.006 -28.825 -49.349  1.00  0.92           C  
ATOM   3677  C   LYS A 494     -22.749 -30.171 -50.020  1.00  0.88           C  
ATOM   3678  CB  LYS A 494     -22.077 -28.652 -48.147  1.00  0.92           C  
ATOM   3679  O   LYS A 494     -23.505 -31.125 -49.820  1.00  0.85           O  
ATOM   3680  CG  LYS A 494     -22.101 -27.256 -47.542  1.00  0.96           C  
ATOM   3681  CD  LYS A 494     -21.537 -26.219 -48.504  1.00  0.94           C  
ATOM   3682  CE  LYS A 494     -21.564 -24.821 -47.901  1.00  0.94           C  
ATOM   3683  NZ  LYS A 494     -21.055 -23.795 -48.859  1.00  0.93           N  
ATOM   3684  N   GLU A 495     -21.714 -30.266 -50.816  1.00  0.90           N  
ATOM   3685  CA  GLU A 495     -21.206 -31.502 -51.403  1.00  0.92           C  
ATOM   3686  C   GLU A 495     -19.905 -31.937 -50.734  1.00  0.92           C  
ATOM   3687  CB  GLU A 495     -20.992 -31.333 -52.910  1.00  0.90           C  
ATOM   3688  O   GLU A 495     -19.228 -31.127 -50.098  1.00  0.92           O  
ATOM   3689  CG  GLU A 495     -22.269 -31.038 -53.683  1.00  0.87           C  
ATOM   3690  CD  GLU A 495     -22.037 -30.846 -55.174  1.00  0.85           C  
ATOM   3691  OE1 GLU A 495     -20.862 -30.788 -55.603  1.00  0.87           O  
ATOM   3692  OE2 GLU A 495     -23.038 -30.753 -55.918  1.00  0.87           O  
ATOM   3693  N   VAL A 496     -19.582 -33.192 -50.850  1.00  0.86           N  
ATOM   3694  CA  VAL A 496     -18.278 -33.666 -50.401  1.00  0.89           C  
ATOM   3695  C   VAL A 496     -17.173 -32.934 -51.158  1.00  0.84           C  
ATOM   3696  CB  VAL A 496     -18.132 -35.193 -50.592  1.00  0.86           C  
ATOM   3697  O   VAL A 496     -17.161 -32.918 -52.391  1.00  0.81           O  
ATOM   3698  CG1 VAL A 496     -16.727 -35.653 -50.210  1.00  0.81           C  
ATOM   3699  CG2 VAL A 496     -19.183 -35.935 -49.769  1.00  0.78           C  
ATOM   3700  N   GLY A 497     -16.305 -32.371 -50.462  1.00  0.88           N  
ATOM   3701  CA  GLY A 497     -15.214 -31.562 -50.981  1.00  0.90           C  
ATOM   3702  C   GLY A 497     -15.449 -30.071 -50.826  1.00  0.90           C  
ATOM   3703  O   GLY A 497     -14.510 -29.277 -50.911  1.00  0.90           O  
ATOM   3704  N   ASP A 498     -16.661 -29.544 -50.477  1.00  0.87           N  
ATOM   3705  CA  ASP A 498     -16.897 -28.135 -50.179  1.00  0.90           C  
ATOM   3706  C   ASP A 498     -16.191 -27.719 -48.891  1.00  0.90           C  
ATOM   3707  CB  ASP A 498     -18.398 -27.853 -50.071  1.00  0.89           C  
ATOM   3708  O   ASP A 498     -16.182 -28.469 -47.912  1.00  0.91           O  
ATOM   3709  CG  ASP A 498     -19.073 -27.711 -51.423  1.00  0.88           C  
ATOM   3710  OD1 ASP A 498     -18.373 -27.490 -52.435  1.00  0.89           O  
ATOM   3711  OD2 ASP A 498     -20.318 -27.816 -51.478  1.00  0.90           O  
ATOM   3712  N   VAL A 499     -15.590 -26.575 -48.867  1.00  0.89           N  
ATOM   3713  CA  VAL A 499     -15.009 -25.899 -47.712  1.00  0.93           C  
ATOM   3714  C   VAL A 499     -15.754 -24.592 -47.450  1.00  0.92           C  
ATOM   3715  CB  VAL A 499     -13.503 -25.622 -47.914  1.00  0.90           C  
ATOM   3716  O   VAL A 499     -15.987 -23.807 -48.373  1.00  0.92           O  
ATOM   3717  CG1 VAL A 499     -12.899 -24.981 -46.666  1.00  0.89           C  
ATOM   3718  CG2 VAL A 499     -12.766 -26.913 -48.264  1.00  0.88           C  
ATOM   3719  N   PHE A 500     -16.155 -24.310 -46.190  1.00  0.83           N  
ATOM   3720  CA  PHE A 500     -16.824 -23.063 -45.839  1.00  0.88           C  
ATOM   3721  C   PHE A 500     -16.293 -22.516 -44.520  1.00  0.86           C  
ATOM   3722  CB  PHE A 500     -18.339 -23.272 -45.749  1.00  0.86           C  
ATOM   3723  O   PHE A 500     -15.631 -23.232 -43.766  1.00  0.84           O  
ATOM   3724  CG  PHE A 500     -18.754 -24.264 -44.696  1.00  0.90           C  
ATOM   3725  CD1 PHE A 500     -18.715 -25.628 -44.953  1.00  0.88           C  
ATOM   3726  CD2 PHE A 500     -19.182 -23.831 -43.448  1.00  0.89           C  
ATOM   3727  CE1 PHE A 500     -19.098 -26.549 -43.981  1.00  0.87           C  
ATOM   3728  CE2 PHE A 500     -19.567 -24.744 -42.471  1.00  0.86           C  
ATOM   3729  CZ  PHE A 500     -19.525 -26.103 -42.740  1.00  0.87           C  
ATOM   3730  N   VAL A 501     -16.497 -21.217 -44.262  1.00  0.87           N  
ATOM   3731  CA  VAL A 501     -15.990 -20.505 -43.094  1.00  0.91           C  
ATOM   3732  C   VAL A 501     -17.107 -19.672 -42.470  1.00  0.90           C  
ATOM   3733  CB  VAL A 501     -14.791 -19.600 -43.457  1.00  0.86           C  
ATOM   3734  O   VAL A 501     -18.005 -19.201 -43.172  1.00  0.91           O  
ATOM   3735  CG1 VAL A 501     -15.217 -18.505 -44.433  1.00  0.72           C  
ATOM   3736  CG2 VAL A 501     -14.182 -18.990 -42.196  1.00  0.72           C  
ATOM   3737  N   PHE A 502     -17.074 -19.557 -41.157  1.00  0.83           N  
ATOM   3738  CA  PHE A 502     -17.893 -18.565 -40.471  1.00  0.87           C  
ATOM   3739  C   PHE A 502     -17.210 -17.203 -40.475  1.00  0.81           C  
ATOM   3740  CB  PHE A 502     -18.177 -19.005 -39.031  1.00  0.86           C  
ATOM   3741  O   PHE A 502     -16.035 -17.090 -40.121  1.00  0.78           O  
ATOM   3742  CG  PHE A 502     -19.151 -20.148 -38.927  1.00  0.91           C  
ATOM   3743  CD1 PHE A 502     -20.521 -19.914 -38.926  1.00  0.90           C  
ATOM   3744  CD2 PHE A 502     -18.696 -21.457 -38.829  1.00  0.91           C  
ATOM   3745  CE1 PHE A 502     -21.424 -20.970 -38.829  1.00  0.92           C  
ATOM   3746  CE2 PHE A 502     -19.593 -22.517 -38.733  1.00  0.91           C  
ATOM   3747  CZ  PHE A 502     -20.956 -22.271 -38.732  1.00  0.91           C  
ATOM   3748  N   MET A 503     -17.908 -16.124 -40.810  1.00  0.85           N  
ATOM   3749  CA  MET A 503     -17.386 -14.760 -40.816  1.00  0.89           C  
ATOM   3750  C   MET A 503     -18.364 -13.800 -40.148  1.00  0.86           C  
ATOM   3751  CB  MET A 503     -17.097 -14.301 -42.246  1.00  0.85           C  
ATOM   3752  O   MET A 503     -19.576 -13.899 -40.351  1.00  0.85           O  
ATOM   3753  CG  MET A 503     -15.887 -14.974 -42.873  1.00  0.77           C  
ATOM   3754  SD  MET A 503     -15.361 -14.163 -44.433  1.00  0.85           S  
ATOM   3755  CE  MET A 503     -14.125 -15.358 -45.013  1.00  0.71           C  
ATOM   3756  N   ASP A 504     -17.888 -12.884 -39.370  1.00  0.85           N  
ATOM   3757  CA  ASP A 504     -18.685 -11.811 -38.782  1.00  0.89           C  
ATOM   3758  C   ASP A 504     -19.220 -10.870 -39.858  1.00  0.89           C  
ATOM   3759  CB  ASP A 504     -17.858 -11.027 -37.761  1.00  0.86           C  
ATOM   3760  O   ASP A 504     -18.446 -10.285 -40.620  1.00  0.88           O  
ATOM   3761  CG  ASP A 504     -18.637  -9.898 -37.108  1.00  0.84           C  
ATOM   3762  OD1 ASP A 504     -19.848  -9.753 -37.384  1.00  0.85           O  
ATOM   3763  OD2 ASP A 504     -18.035  -9.146 -36.312  1.00  0.88           O  
ATOM   3764  N   LYS A 505     -20.534 -10.597 -39.881  1.00  0.89           N  
ATOM   3765  CA  LYS A 505     -21.228  -9.761 -40.856  1.00  0.90           C  
ATOM   3766  C   LYS A 505     -20.869  -8.289 -40.674  1.00  0.84           C  
ATOM   3767  CB  LYS A 505     -22.742  -9.949 -40.744  1.00  0.89           C  
ATOM   3768  O   LYS A 505     -21.005  -7.492 -41.604  1.00  0.80           O  
ATOM   3769  CG  LYS A 505     -23.243 -11.278 -41.289  1.00  0.91           C  
ATOM   3770  CD  LYS A 505     -24.756 -11.400 -41.162  1.00  0.88           C  
ATOM   3771  CE  LYS A 505     -25.257 -12.736 -41.694  1.00  0.89           C  
ATOM   3772  NZ  LYS A 505     -26.713 -12.928 -41.426  1.00  0.90           N  
ATOM   3773  N   ASN A 506     -20.373  -7.957 -39.478  1.00  0.88           N  
ATOM   3774  CA  ASN A 506     -19.934  -6.602 -39.164  1.00  0.89           C  
ATOM   3775  C   ASN A 506     -18.466  -6.391 -39.523  1.00  0.87           C  
ATOM   3776  CB  ASN A 506     -20.168  -6.291 -37.684  1.00  0.86           C  
ATOM   3777  O   ASN A 506     -17.965  -5.266 -39.472  1.00  0.83           O  
ATOM   3778  CG  ASN A 506     -21.610  -6.503 -37.264  1.00  0.82           C  
ATOM   3779  ND2 ASN A 506     -21.836  -7.479 -36.393  1.00  0.83           N  
ATOM   3780  OD1 ASN A 506     -22.512  -5.795 -37.720  1.00  0.80           O  
ATOM   3781  N   SER A 507     -17.696  -7.499 -39.824  1.00  0.84           N  
ATOM   3782  CA  SER A 507     -16.321  -7.385 -40.301  1.00  0.86           C  
ATOM   3783  C   SER A 507     -16.260  -6.670 -41.647  1.00  0.86           C  
ATOM   3784  CB  SER A 507     -15.679  -8.768 -40.419  1.00  0.84           C  
ATOM   3785  O   SER A 507     -17.031  -6.982 -42.557  1.00  0.86           O  
ATOM   3786  OG  SER A 507     -14.338  -8.663 -40.868  1.00  0.79           O  
ATOM   3787  N   PRO A 508     -15.299  -5.658 -41.912  1.00  0.78           N  
ATOM   3788  CA  PRO A 508     -15.101  -5.039 -43.225  1.00  0.83           C  
ATOM   3789  C   PRO A 508     -14.724  -6.052 -44.304  1.00  0.82           C  
ATOM   3790  CB  PRO A 508     -13.957  -4.051 -42.980  1.00  0.80           C  
ATOM   3791  O   PRO A 508     -14.910  -5.788 -45.495  1.00  0.84           O  
ATOM   3792  CG  PRO A 508     -13.228  -4.597 -41.796  1.00  0.81           C  
ATOM   3793  CD  PRO A 508     -14.221  -5.273 -40.894  1.00  0.82           C  
ATOM   3794  N   ASP A 509     -14.237  -7.214 -43.902  1.00  0.85           N  
ATOM   3795  CA  ASP A 509     -13.780  -8.251 -44.822  1.00  0.89           C  
ATOM   3796  C   ASP A 509     -14.912  -9.218 -45.165  1.00  0.88           C  
ATOM   3797  CB  ASP A 509     -12.598  -9.016 -44.224  1.00  0.85           C  
ATOM   3798  O   ASP A 509     -14.735 -10.122 -45.984  1.00  0.87           O  
ATOM   3799  CG  ASP A 509     -11.375  -8.142 -44.006  1.00  0.81           C  
ATOM   3800  OD1 ASP A 509     -11.102  -7.255 -44.844  1.00  0.80           O  
ATOM   3801  OD2 ASP A 509     -10.676  -8.345 -42.990  1.00  0.87           O  
ATOM   3802  N   TYR A 510     -16.069  -9.159 -44.627  1.00  0.84           N  
ATOM   3803  CA  TYR A 510     -17.214 -10.025 -44.888  1.00  0.90           C  
ATOM   3804  C   TYR A 510     -17.733  -9.830 -46.307  1.00  0.86           C  
ATOM   3805  CB  TYR A 510     -18.334  -9.753 -43.880  1.00  0.88           C  
ATOM   3806  O   TYR A 510     -18.255  -8.764 -46.643  1.00  0.84           O  
ATOM   3807  CG  TYR A 510     -19.566 -10.597 -44.099  1.00  0.90           C  
ATOM   3808  CD1 TYR A 510     -20.688 -10.075 -44.740  1.00  0.87           C  
ATOM   3809  CD2 TYR A 510     -19.612 -11.918 -43.666  1.00  0.89           C  
ATOM   3810  CE1 TYR A 510     -21.826 -10.848 -44.942  1.00  0.90           C  
ATOM   3811  CE2 TYR A 510     -20.744 -12.701 -43.863  1.00  0.89           C  
ATOM   3812  OH  TYR A 510     -22.968 -12.929 -44.699  1.00  0.84           O  
ATOM   3813  CZ  TYR A 510     -21.844 -12.158 -44.502  1.00  0.90           C  
ATOM   3814  N   THR A 511     -17.662 -10.744 -47.227  1.00  0.88           N  
ATOM   3815  CA  THR A 511     -18.287 -10.869 -48.538  1.00  0.91           C  
ATOM   3816  C   THR A 511     -19.166 -12.115 -48.602  1.00  0.87           C  
ATOM   3817  CB  THR A 511     -17.231 -10.925 -49.658  1.00  0.89           C  
ATOM   3818  O   THR A 511     -18.660 -13.239 -48.589  1.00  0.86           O  
ATOM   3819  CG2 THR A 511     -17.888 -10.945 -51.034  1.00  0.88           C  
ATOM   3820  OG1 THR A 511     -16.381  -9.775 -49.563  1.00  0.91           O  
ATOM   3821  N   PRO A 512     -20.510 -11.920 -48.604  1.00  0.88           N  
ATOM   3822  CA  PRO A 512     -21.369 -13.101 -48.724  1.00  0.92           C  
ATOM   3823  C   PRO A 512     -21.037 -13.950 -49.949  1.00  0.87           C  
ATOM   3824  CB  PRO A 512     -22.774 -12.504 -48.838  1.00  0.88           C  
ATOM   3825  O   PRO A 512     -20.867 -13.415 -51.048  1.00  0.86           O  
ATOM   3826  CG  PRO A 512     -22.632 -11.096 -48.356  1.00  0.87           C  
ATOM   3827  CD  PRO A 512     -21.226 -10.641 -48.622  1.00  0.84           C  
ATOM   3828  N   GLY A 513     -20.977 -15.239 -49.784  1.00  0.90           N  
ATOM   3829  CA  GLY A 513     -20.697 -16.203 -50.837  1.00  0.91           C  
ATOM   3830  C   GLY A 513     -21.121 -17.616 -50.480  1.00  0.89           C  
ATOM   3831  O   GLY A 513     -21.466 -17.894 -49.330  1.00  0.88           O  
ATOM   3832  N   PRO A 514     -21.162 -18.577 -51.469  1.00  0.86           N  
ATOM   3833  CA  PRO A 514     -21.683 -19.921 -51.207  1.00  0.88           C  
ATOM   3834  C   PRO A 514     -20.879 -20.669 -50.146  1.00  0.87           C  
ATOM   3835  CB  PRO A 514     -21.572 -20.614 -52.567  1.00  0.86           C  
ATOM   3836  O   PRO A 514     -21.383 -21.616 -49.538  1.00  0.85           O  
ATOM   3837  CG  PRO A 514     -20.475 -19.888 -53.277  1.00  0.87           C  
ATOM   3838  CD  PRO A 514     -20.529 -18.440 -52.883  1.00  0.86           C  
ATOM   3839  N   ASN A 515     -19.649 -20.253 -49.830  1.00  0.85           N  
ATOM   3840  CA  ASN A 515     -18.731 -20.862 -48.873  1.00  0.92           C  
ATOM   3841  C   ASN A 515     -18.525 -19.972 -47.650  1.00  0.92           C  
ATOM   3842  CB  ASN A 515     -17.387 -21.169 -49.538  1.00  0.87           C  
ATOM   3843  O   ASN A 515     -17.615 -20.206 -46.853  1.00  0.91           O  
ATOM   3844  CG  ASN A 515     -17.497 -22.234 -50.611  1.00  0.82           C  
ATOM   3845  ND2 ASN A 515     -16.557 -22.231 -51.548  1.00  0.85           N  
ATOM   3846  OD1 ASN A 515     -18.420 -23.053 -50.599  1.00  0.80           O  
ATOM   3847  N   VAL A 516     -19.222 -18.916 -47.437  1.00  0.85           N  
ATOM   3848  CA  VAL A 516     -19.191 -18.034 -46.275  1.00  0.90           C  
ATOM   3849  C   VAL A 516     -20.529 -18.097 -45.542  1.00  0.88           C  
ATOM   3850  CB  VAL A 516     -18.871 -16.577 -46.678  1.00  0.88           C  
ATOM   3851  O   VAL A 516     -21.569 -17.742 -46.104  1.00  0.87           O  
ATOM   3852  CG1 VAL A 516     -18.858 -15.668 -45.450  1.00  0.90           C  
ATOM   3853  CG2 VAL A 516     -17.533 -16.508 -47.411  1.00  0.89           C  
ATOM   3854  N   VAL A 517     -20.500 -18.557 -44.345  1.00  0.85           N  
ATOM   3855  CA  VAL A 517     -21.619 -18.475 -43.411  1.00  0.89           C  
ATOM   3856  C   VAL A 517     -21.494 -17.209 -42.566  1.00  0.88           C  
ATOM   3857  CB  VAL A 517     -21.689 -19.720 -42.500  1.00  0.87           C  
ATOM   3858  O   VAL A 517     -20.518 -17.040 -41.831  1.00  0.87           O  
ATOM   3859  CG1 VAL A 517     -22.932 -19.671 -41.613  1.00  0.86           C  
ATOM   3860  CG2 VAL A 517     -21.678 -20.996 -43.339  1.00  0.85           C  
ATOM   3861  N   GLY A 518     -22.459 -16.309 -42.830  1.00  0.85           N  
ATOM   3862  CA  GLY A 518     -22.498 -15.111 -42.006  1.00  0.89           C  
ATOM   3863  C   GLY A 518     -22.829 -15.396 -40.554  1.00  0.88           C  
ATOM   3864  O   GLY A 518     -23.738 -16.175 -40.260  1.00  0.89           O  
ATOM   3865  N   MET A 519     -22.101 -14.819 -39.622  1.00  0.89           N  
ATOM   3866  CA  MET A 519     -22.478 -14.733 -38.214  1.00  0.91           C  
ATOM   3867  C   MET A 519     -22.680 -13.282 -37.792  1.00  0.88           C  
ATOM   3868  CB  MET A 519     -21.417 -15.391 -37.331  1.00  0.87           C  
ATOM   3869  O   MET A 519     -22.002 -12.385 -38.296  1.00  0.85           O  
ATOM   3870  CG  MET A 519     -20.069 -14.689 -37.366  1.00  0.79           C  
ATOM   3871  SD  MET A 519     -18.820 -15.510 -36.301  1.00  0.83           S  
ATOM   3872  CE  MET A 519     -17.392 -14.429 -36.590  1.00  0.72           C  
ATOM   3873  N   GLU A 520     -23.660 -13.021 -36.969  1.00  0.91           N  
ATOM   3874  CA  GLU A 520     -23.899 -11.721 -36.349  1.00  0.92           C  
ATOM   3875  C   GLU A 520     -23.654 -11.774 -34.844  1.00  0.91           C  
ATOM   3876  CB  GLU A 520     -25.325 -11.243 -36.634  1.00  0.88           C  
ATOM   3877  O   GLU A 520     -24.303 -12.543 -34.131  1.00  0.90           O  
ATOM   3878  CG  GLU A 520     -25.579  -9.795 -36.238  1.00  0.78           C  
ATOM   3879  CD  GLU A 520     -26.884  -9.243 -36.789  1.00  0.75           C  
ATOM   3880  OE1 GLU A 520     -27.582  -9.966 -37.535  1.00  0.79           O  
ATOM   3881  OE2 GLU A 520     -27.210  -8.077 -36.472  1.00  0.77           O  
ATOM   3882  N   ILE A 521     -22.672 -10.984 -34.448  1.00  0.88           N  
ATOM   3883  CA  ILE A 521     -22.353 -10.810 -33.035  1.00  0.89           C  
ATOM   3884  C   ILE A 521     -23.114  -9.609 -32.478  1.00  0.87           C  
ATOM   3885  CB  ILE A 521     -20.834 -10.630 -32.817  1.00  0.87           C  
ATOM   3886  O   ILE A 521     -23.091  -8.525 -33.065  1.00  0.85           O  
ATOM   3887  CG1 ILE A 521     -20.061 -11.789 -33.456  1.00  0.84           C  
ATOM   3888  CG2 ILE A 521     -20.513 -10.515 -31.324  1.00  0.83           C  
ATOM   3889  CD1 ILE A 521     -18.549 -11.616 -33.425  1.00  0.82           C  
ATOM   3890  N   SER A 522     -23.762  -9.825 -31.339  1.00  0.88           N  
ATOM   3891  CA  SER A 522     -24.498  -8.792 -30.618  1.00  0.89           C  
ATOM   3892  C   SER A 522     -23.952  -8.608 -29.206  1.00  0.87           C  
ATOM   3893  CB  SER A 522     -25.987  -9.138 -30.556  1.00  0.87           C  
ATOM   3894  O   SER A 522     -23.799  -9.579 -28.462  1.00  0.85           O  
ATOM   3895  OG  SER A 522     -26.726  -8.078 -29.975  1.00  0.86           O  
ATOM   3896  N   PRO A 523     -23.648  -7.470 -28.836  1.00  0.87           N  
ATOM   3897  CA  PRO A 523     -23.884  -6.234 -29.586  1.00  0.88           C  
ATOM   3898  C   PRO A 523     -22.876  -6.027 -30.715  1.00  0.87           C  
ATOM   3899  CB  PRO A 523     -23.742  -5.143 -28.521  1.00  0.86           C  
ATOM   3900  O   PRO A 523     -21.717  -6.432 -30.594  1.00  0.84           O  
ATOM   3901  CG  PRO A 523     -22.777  -5.703 -27.527  1.00  0.85           C  
ATOM   3902  CD  PRO A 523     -22.963  -7.191 -27.467  1.00  0.85           C  
ATOM   3903  N   ALA A 524     -23.218  -5.231 -31.798  1.00  0.86           N  
ATOM   3904  CA  ALA A 524     -22.479  -5.097 -33.050  1.00  0.87           C  
ATOM   3905  C   ALA A 524     -21.200  -4.288 -32.849  1.00  0.84           C  
ATOM   3906  CB  ALA A 524     -23.354  -4.445 -34.118  1.00  0.83           C  
ATOM   3907  O   ALA A 524     -20.308  -4.303 -33.701  1.00  0.80           O  
ATOM   3908  N   ASN A 525     -21.041  -3.609 -31.792  1.00  0.87           N  
ATOM   3909  CA  ASN A 525     -19.918  -2.732 -31.479  1.00  0.87           C  
ATOM   3910  C   ASN A 525     -19.044  -3.313 -30.372  1.00  0.86           C  
ATOM   3911  CB  ASN A 525     -20.418  -1.340 -31.085  1.00  0.83           C  
ATOM   3912  O   ASN A 525     -18.288  -2.585 -29.725  1.00  0.83           O  
ATOM   3913  CG  ASN A 525     -21.271  -1.359 -29.832  1.00  0.75           C  
ATOM   3914  ND2 ASN A 525     -21.249  -0.263 -29.083  1.00  0.74           N  
ATOM   3915  OD1 ASN A 525     -21.944  -2.351 -29.539  1.00  0.71           O  
ATOM   3916  N   VAL A 526     -19.152  -4.510 -29.925  1.00  0.86           N  
ATOM   3917  CA  VAL A 526     -18.245  -5.203 -29.016  1.00  0.87           C  
ATOM   3918  C   VAL A 526     -16.831  -5.197 -29.593  1.00  0.86           C  
ATOM   3919  CB  VAL A 526     -18.706  -6.654 -28.750  1.00  0.83           C  
ATOM   3920  O   VAL A 526     -16.638  -5.466 -30.781  1.00  0.83           O  
ATOM   3921  CG1 VAL A 526     -18.618  -7.491 -30.024  1.00  0.72           C  
ATOM   3922  CG2 VAL A 526     -17.872  -7.282 -27.635  1.00  0.71           C  
ATOM   3923  N   ASP A 527     -15.819  -4.827 -28.942  1.00  0.80           N  
ATOM   3924  CA  ASP A 527     -14.426  -4.967 -29.354  1.00  0.82           C  
ATOM   3925  C   ASP A 527     -14.048  -6.437 -29.523  1.00  0.83           C  
ATOM   3926  CB  ASP A 527     -13.496  -4.298 -28.339  1.00  0.80           C  
ATOM   3927  O   ASP A 527     -13.921  -7.168 -28.539  1.00  0.84           O  
ATOM   3928  CG  ASP A 527     -12.045  -4.277 -28.788  1.00  0.80           C  
ATOM   3929  OD1 ASP A 527     -11.702  -4.965 -29.773  1.00  0.83           O  
ATOM   3930  OD2 ASP A 527     -11.238  -3.569 -28.148  1.00  0.83           O  
ATOM   3931  N   THR A 528     -13.829  -6.927 -30.686  1.00  0.84           N  
ATOM   3932  CA  THR A 528     -13.573  -8.308 -31.078  1.00  0.85           C  
ATOM   3933  C   THR A 528     -12.220  -8.778 -30.553  1.00  0.85           C  
ATOM   3934  CB  THR A 528     -13.618  -8.472 -32.609  1.00  0.83           C  
ATOM   3935  O   THR A 528     -11.973  -9.981 -30.446  1.00  0.84           O  
ATOM   3936  CG2 THR A 528     -15.031  -8.261 -33.144  1.00  0.81           C  
ATOM   3937  OG1 THR A 528     -12.742  -7.512 -33.212  1.00  0.83           O  
ATOM   3938  N   ASN A 529     -11.342  -7.841 -30.136  1.00  0.82           N  
ATOM   3939  CA  ASN A 529     -10.069  -8.198 -29.519  1.00  0.83           C  
ATOM   3940  C   ASN A 529     -10.272  -8.878 -28.168  1.00  0.81           C  
ATOM   3941  CB  ASN A 529      -9.182  -6.962 -29.363  1.00  0.80           C  
ATOM   3942  O   ASN A 529      -9.372  -9.553 -27.666  1.00  0.80           O  
ATOM   3943  CG  ASN A 529      -8.764  -6.371 -30.696  1.00  0.79           C  
ATOM   3944  ND2 ASN A 529      -9.127  -5.115 -30.928  1.00  0.83           N  
ATOM   3945  OD1 ASN A 529      -8.121  -7.039 -31.510  1.00  0.80           O  
ATOM   3946  N   PHE A 530     -11.454  -8.842 -27.617  1.00  0.80           N  
ATOM   3947  CA  PHE A 530     -11.789  -9.454 -26.336  1.00  0.83           C  
ATOM   3948  C   PHE A 530     -12.624 -10.713 -26.538  1.00  0.83           C  
ATOM   3949  CB  PHE A 530     -12.543  -8.461 -25.445  1.00  0.79           C  
ATOM   3950  O   PHE A 530     -13.167 -11.265 -25.579  1.00  0.82           O  
ATOM   3951  CG  PHE A 530     -11.710  -7.288 -25.003  1.00  0.78           C  
ATOM   3952  CD1 PHE A 530     -10.618  -7.471 -24.163  1.00  0.76           C  
ATOM   3953  CD2 PHE A 530     -12.019  -6.003 -25.428  1.00  0.78           C  
ATOM   3954  CE1 PHE A 530      -9.845  -6.387 -23.753  1.00  0.78           C  
ATOM   3955  CE2 PHE A 530     -11.251  -4.915 -25.022  1.00  0.79           C  
ATOM   3956  CZ  PHE A 530     -10.166  -5.109 -24.183  1.00  0.77           C  
ATOM   3957  N   ILE A 531     -12.793 -11.200 -27.783  1.00  0.84           N  
ATOM   3958  CA  ILE A 531     -13.567 -12.397 -28.093  1.00  0.86           C  
ATOM   3959  C   ILE A 531     -12.631 -13.513 -28.551  1.00  0.85           C  
ATOM   3960  CB  ILE A 531     -14.634 -12.115 -29.174  1.00  0.83           C  
ATOM   3961  O   ILE A 531     -11.887 -13.349 -29.521  1.00  0.82           O  
ATOM   3962  CG1 ILE A 531     -15.574 -10.993 -28.717  1.00  0.84           C  
ATOM   3963  CG2 ILE A 531     -15.420 -13.389 -29.501  1.00  0.83           C  
ATOM   3964  CD1 ILE A 531     -16.642 -10.627 -29.738  1.00  0.82           C  
ATOM   3965  N   ASP A 532     -12.652 -14.681 -27.886  1.00  0.84           N  
ATOM   3966  CA  ASP A 532     -12.142 -15.947 -28.407  1.00  0.87           C  
ATOM   3967  C   ASP A 532     -13.246 -16.738 -29.105  1.00  0.86           C  
ATOM   3968  CB  ASP A 532     -11.528 -16.782 -27.281  1.00  0.84           C  
ATOM   3969  O   ASP A 532     -14.370 -16.817 -28.606  1.00  0.86           O  
ATOM   3970  CG  ASP A 532     -10.336 -16.107 -26.625  1.00  0.82           C  
ATOM   3971  OD1 ASP A 532      -9.567 -15.413 -27.324  1.00  0.84           O  
ATOM   3972  OD2 ASP A 532     -10.162 -16.274 -25.398  1.00  0.85           O  
ATOM   3973  N   GLY A 533     -12.944 -17.280 -30.226  1.00  0.87           N  
ATOM   3974  CA  GLY A 533     -13.874 -18.075 -31.010  1.00  0.88           C  
ATOM   3975  C   GLY A 533     -13.445 -19.523 -31.158  1.00  0.86           C  
ATOM   3976  O   GLY A 533     -12.292 -19.803 -31.492  1.00  0.83           O  
ATOM   3977  N   GLU A 534     -14.302 -20.439 -30.903  1.00  0.89           N  
ATOM   3978  CA  GLU A 534     -14.158 -21.869 -31.160  1.00  0.91           C  
ATOM   3979  C   GLU A 534     -15.241 -22.371 -32.110  1.00  0.91           C  
ATOM   3980  CB  GLU A 534     -14.201 -22.658 -29.849  1.00  0.89           C  
ATOM   3981  O   GLU A 534     -16.432 -22.170 -31.863  1.00  0.92           O  
ATOM   3982  CG  GLU A 534     -13.917 -24.144 -30.016  1.00  0.83           C  
ATOM   3983  CD  GLU A 534     -14.002 -24.921 -28.712  1.00  0.80           C  
ATOM   3984  OE1 GLU A 534     -14.341 -24.319 -27.667  1.00  0.84           O  
ATOM   3985  OE2 GLU A 534     -13.727 -26.141 -28.734  1.00  0.84           O  
ATOM   3986  N   LEU A 535     -14.826 -23.048 -33.174  1.00  0.90           N  
ATOM   3987  CA  LEU A 535     -15.761 -23.740 -34.054  1.00  0.92           C  
ATOM   3988  C   LEU A 535     -16.079 -25.133 -33.521  1.00  0.89           C  
ATOM   3989  CB  LEU A 535     -15.188 -23.841 -35.470  1.00  0.90           C  
ATOM   3990  O   LEU A 535     -15.193 -25.825 -33.013  1.00  0.86           O  
ATOM   3991  CG  LEU A 535     -14.916 -22.518 -36.188  1.00  0.89           C  
ATOM   3992  CD1 LEU A 535     -14.350 -22.777 -37.580  1.00  0.86           C  
ATOM   3993  CD2 LEU A 535     -16.188 -21.682 -36.269  1.00  0.86           C  
ATOM   3994  N   THR A 536     -17.297 -25.588 -33.674  1.00  0.90           N  
ATOM   3995  CA  THR A 536     -17.759 -26.897 -33.225  1.00  0.91           C  
ATOM   3996  C   THR A 536     -18.490 -27.627 -34.349  1.00  0.90           C  
ATOM   3997  CB  THR A 536     -18.685 -26.773 -32.002  1.00  0.90           C  
ATOM   3998  O   THR A 536     -19.101 -26.994 -35.212  1.00  0.90           O  
ATOM   3999  CG2 THR A 536     -18.001 -26.017 -30.868  1.00  0.91           C  
ATOM   4000  OG1 THR A 536     -19.875 -26.070 -32.380  1.00  0.93           O  
ATOM   4001  N   THR A 537     -18.498 -28.953 -34.267  1.00  0.93           N  
ATOM   4002  CA  THR A 537     -19.316 -29.824 -35.103  1.00  0.93           C  
ATOM   4003  C   THR A 537     -19.840 -31.010 -34.298  1.00  0.91           C  
ATOM   4004  CB  THR A 537     -18.524 -30.336 -36.320  1.00  0.92           C  
ATOM   4005  O   THR A 537     -19.141 -31.533 -33.427  1.00  0.89           O  
ATOM   4006  CG2 THR A 537     -17.265 -31.079 -35.884  1.00  0.89           C  
ATOM   4007  OG1 THR A 537     -19.350 -31.224 -37.082  1.00  0.92           O  
ATOM   4008  N   THR A 538     -21.047 -31.448 -34.579  1.00  0.94           N  
ATOM   4009  CA  THR A 538     -21.649 -32.592 -33.903  1.00  0.94           C  
ATOM   4010  C   THR A 538     -21.264 -33.895 -34.598  1.00  0.93           C  
ATOM   4011  CB  THR A 538     -23.184 -32.468 -33.854  1.00  0.93           C  
ATOM   4012  O   THR A 538     -21.457 -34.980 -34.045  1.00  0.91           O  
ATOM   4013  CG2 THR A 538     -23.610 -31.222 -33.084  1.00  0.92           C  
ATOM   4014  OG1 THR A 538     -23.694 -32.388 -35.191  1.00  0.94           O  
ATOM   4015  N   ASN A 539     -20.780 -33.805 -35.800  1.00  0.91           N  
ATOM   4016  CA  ASN A 539     -20.396 -34.984 -36.570  1.00  0.93           C  
ATOM   4017  C   ASN A 539     -19.111 -34.745 -37.356  1.00  0.92           C  
ATOM   4018  CB  ASN A 539     -21.526 -35.401 -37.513  1.00  0.92           C  
ATOM   4019  O   ASN A 539     -19.156 -34.364 -38.527  1.00  0.90           O  
ATOM   4020  CG  ASN A 539     -21.314 -36.781 -38.104  1.00  0.90           C  
ATOM   4021  ND2 ASN A 539     -22.341 -37.309 -38.760  1.00  0.92           N  
ATOM   4022  OD1 ASN A 539     -20.237 -37.367 -37.972  1.00  0.91           O  
ATOM   4023  N   PRO A 540     -17.840 -35.103 -36.717  1.00  0.93           N  
ATOM   4024  CA  PRO A 540     -16.529 -34.885 -37.334  1.00  0.95           C  
ATOM   4025  C   PRO A 540     -16.247 -35.857 -38.477  1.00  0.92           C  
ATOM   4026  CB  PRO A 540     -15.553 -35.106 -36.176  1.00  0.93           C  
ATOM   4027  O   PRO A 540     -15.307 -35.652 -39.249  1.00  0.91           O  
ATOM   4028  CG  PRO A 540     -16.261 -36.045 -35.253  1.00  0.94           C  
ATOM   4029  CD  PRO A 540     -17.728 -35.727 -35.282  1.00  0.94           C  
ATOM   4030  N   ASP A 541     -17.091 -36.942 -38.603  1.00  0.93           N  
ATOM   4031  CA  ASP A 541     -16.953 -37.889 -39.705  1.00  0.95           C  
ATOM   4032  C   ASP A 541     -17.608 -37.352 -40.976  1.00  0.93           C  
ATOM   4033  CB  ASP A 541     -17.563 -39.241 -39.330  1.00  0.93           C  
ATOM   4034  O   ASP A 541     -17.387 -37.882 -42.066  1.00  0.92           O  
ATOM   4035  CG  ASP A 541     -16.873 -39.895 -38.146  1.00  0.91           C  
ATOM   4036  OD1 ASP A 541     -15.651 -39.702 -37.969  1.00  0.92           O  
ATOM   4037  OD2 ASP A 541     -17.558 -40.613 -37.384  1.00  0.94           O  
ATOM   4038  N   VAL A 542     -18.454 -36.264 -40.895  1.00  0.91           N  
ATOM   4039  CA  VAL A 542     -19.146 -35.617 -42.005  1.00  0.93           C  
ATOM   4040  C   VAL A 542     -18.508 -34.259 -42.290  1.00  0.92           C  
ATOM   4041  CB  VAL A 542     -20.654 -35.446 -41.711  1.00  0.92           C  
ATOM   4042  O   VAL A 542     -18.177 -33.950 -43.437  1.00  0.91           O  
ATOM   4043  CG1 VAL A 542     -21.335 -34.659 -42.829  1.00  0.90           C  
ATOM   4044  CG2 VAL A 542     -21.319 -36.809 -41.530  1.00  0.88           C  
ATOM   4045  N   VAL A 543     -18.296 -33.453 -41.283  1.00  0.86           N  
ATOM   4046  CA  VAL A 543     -17.668 -32.140 -41.388  1.00  0.91           C  
ATOM   4047  C   VAL A 543     -16.460 -32.069 -40.457  1.00  0.88           C  
ATOM   4048  CB  VAL A 543     -18.664 -31.006 -41.056  1.00  0.88           C  
ATOM   4049  O   VAL A 543     -16.600 -32.187 -39.238  1.00  0.85           O  
ATOM   4050  CG1 VAL A 543     -17.990 -29.641 -41.181  1.00  0.84           C  
ATOM   4051  CG2 VAL A 543     -19.887 -31.087 -41.968  1.00  0.82           C  
ATOM   4052  N   MET A 544     -15.281 -31.902 -40.969  1.00  0.92           N  
ATOM   4053  CA  MET A 544     -14.033 -31.735 -40.230  1.00  0.94           C  
ATOM   4054  C   MET A 544     -13.668 -30.259 -40.106  1.00  0.92           C  
ATOM   4055  CB  MET A 544     -12.897 -32.499 -40.913  1.00  0.91           C  
ATOM   4056  O   MET A 544     -13.827 -29.493 -41.058  1.00  0.92           O  
ATOM   4057  CG  MET A 544     -11.597 -32.496 -40.126  1.00  0.84           C  
ATOM   4058  SD  MET A 544     -10.261 -33.427 -40.972  1.00  0.89           S  
ATOM   4059  CE  MET A 544     -10.098 -32.445 -42.489  1.00  0.78           C  
ATOM   4060  N   ILE A 545     -13.238 -29.754 -38.964  1.00  0.92           N  
ATOM   4061  CA  ILE A 545     -12.671 -28.434 -38.707  1.00  0.93           C  
ATOM   4062  C   ILE A 545     -11.148 -28.499 -38.804  1.00  0.91           C  
ATOM   4063  CB  ILE A 545     -13.097 -27.896 -37.322  1.00  0.92           C  
ATOM   4064  O   ILE A 545     -10.510 -29.303 -38.121  1.00  0.89           O  
ATOM   4065  CG1 ILE A 545     -14.624 -27.922 -37.186  1.00  0.93           C  
ATOM   4066  CG2 ILE A 545     -12.552 -26.482 -37.101  1.00  0.93           C  
ATOM   4067  CD1 ILE A 545     -15.124 -27.658 -35.773  1.00  0.91           C  
ATOM   4068  N   ASP A 546     -10.508 -27.645 -39.613  1.00  0.92           N  
ATOM   4069  CA  ASP A 546      -9.054 -27.642 -39.744  1.00  0.92           C  
ATOM   4070  C   ASP A 546      -8.420 -26.619 -38.803  1.00  0.91           C  
ATOM   4071  CB  ASP A 546      -8.646 -27.350 -41.190  1.00  0.91           C  
ATOM   4072  O   ASP A 546      -9.126 -25.882 -38.112  1.00  0.89           O  
ATOM   4073  CG  ASP A 546      -8.857 -25.899 -41.584  1.00  0.88           C  
ATOM   4074  OD1 ASP A 546      -9.139 -25.061 -40.700  1.00  0.89           O  
ATOM   4075  OD2 ASP A 546      -8.743 -25.591 -42.790  1.00  0.88           O  
ATOM   4076  N   GLU A 547      -7.029 -26.466 -38.815  1.00  0.89           N  
ATOM   4077  CA  GLU A 547      -6.264 -25.596 -37.927  1.00  0.90           C  
ATOM   4078  C   GLU A 547      -6.471 -24.126 -38.282  1.00  0.86           C  
ATOM   4079  CB  GLU A 547      -4.775 -25.946 -37.983  1.00  0.89           C  
ATOM   4080  O   GLU A 547      -6.237 -23.243 -37.455  1.00  0.85           O  
ATOM   4081  CG  GLU A 547      -4.440 -27.307 -37.391  1.00  0.89           C  
ATOM   4082  CD  GLU A 547      -2.946 -27.581 -37.323  1.00  0.85           C  
ATOM   4083  OE1 GLU A 547      -2.159 -26.802 -37.907  1.00  0.91           O  
ATOM   4084  OE2 GLU A 547      -2.560 -28.582 -36.680  1.00  0.92           O  
ATOM   4085  N   GLY A 548      -7.012 -23.807 -39.403  1.00  0.86           N  
ATOM   4086  CA  GLY A 548      -7.282 -22.465 -39.894  1.00  0.86           C  
ATOM   4087  C   GLY A 548      -8.696 -21.998 -39.606  1.00  0.84           C  
ATOM   4088  O   GLY A 548      -9.061 -20.867 -39.935  1.00  0.82           O  
ATOM   4089  N   GLY A 549      -9.562 -22.822 -38.970  1.00  0.87           N  
ATOM   4090  CA  GLY A 549     -10.962 -22.533 -38.705  1.00  0.88           C  
ATOM   4091  C   GLY A 549     -11.845 -22.690 -39.929  1.00  0.88           C  
ATOM   4092  O   GLY A 549     -12.927 -22.102 -40.000  1.00  0.84           O  
ATOM   4093  N   PHE A 550     -11.399 -23.448 -40.882  1.00  0.90           N  
ATOM   4094  CA  PHE A 550     -12.241 -23.809 -42.016  1.00  0.92           C  
ATOM   4095  C   PHE A 550     -12.986 -25.110 -41.745  1.00  0.92           C  
ATOM   4096  CB  PHE A 550     -11.401 -23.941 -43.291  1.00  0.92           C  
ATOM   4097  O   PHE A 550     -12.446 -26.021 -41.114  1.00  0.92           O  
ATOM   4098  CG  PHE A 550     -10.713 -22.666 -43.699  1.00  0.93           C  
ATOM   4099  CD1 PHE A 550     -11.357 -21.743 -44.515  1.00  0.92           C  
ATOM   4100  CD2 PHE A 550      -9.422 -22.391 -43.268  1.00  0.92           C  
ATOM   4101  CE1 PHE A 550     -10.723 -20.563 -44.895  1.00  0.92           C  
ATOM   4102  CE2 PHE A 550      -8.782 -21.213 -43.643  1.00  0.91           C  
ATOM   4103  CZ  PHE A 550      -9.434 -20.301 -44.457  1.00  0.90           C  
ATOM   4104  N   LEU A 551     -14.222 -25.276 -42.124  1.00  0.90           N  
ATOM   4105  CA  LEU A 551     -15.067 -26.463 -42.053  1.00  0.92           C  
ATOM   4106  C   LEU A 551     -15.098 -27.190 -43.393  1.00  0.90           C  
ATOM   4107  CB  LEU A 551     -16.490 -26.083 -41.633  1.00  0.90           C  
ATOM   4108  O   LEU A 551     -15.643 -26.674 -44.372  1.00  0.88           O  
ATOM   4109  CG  LEU A 551     -16.649 -25.505 -40.225  1.00  0.88           C  
ATOM   4110  CD1 LEU A 551     -16.923 -24.006 -40.296  1.00  0.84           C  
ATOM   4111  CD2 LEU A 551     -17.766 -26.223 -39.476  1.00  0.85           C  
ATOM   4112  N   SER A 552     -14.535 -28.399 -43.511  1.00  0.91           N  
ATOM   4113  CA  SER A 552     -14.442 -29.233 -44.705  1.00  0.93           C  
ATOM   4114  C   SER A 552     -15.463 -30.365 -44.669  1.00  0.91           C  
ATOM   4115  CB  SER A 552     -13.033 -29.809 -44.849  1.00  0.91           C  
ATOM   4116  O   SER A 552     -15.470 -31.172 -43.736  1.00  0.90           O  
ATOM   4117  OG  SER A 552     -12.078 -28.773 -44.997  1.00  0.90           O  
ATOM   4118  N   CYS A 553     -16.375 -30.485 -45.659  1.00  0.87           N  
ATOM   4119  CA  CYS A 553     -17.318 -31.580 -45.858  1.00  0.91           C  
ATOM   4120  C   CYS A 553     -16.607 -32.825 -46.375  1.00  0.86           C  
ATOM   4121  CB  CYS A 553     -18.420 -31.168 -46.834  1.00  0.86           C  
ATOM   4122  O   CYS A 553     -16.200 -32.875 -47.537  1.00  0.80           O  
ATOM   4123  SG  CYS A 553     -19.454 -29.814 -46.235  1.00  0.92           S  
ATOM   4124  N   ILE A 554     -16.417 -33.940 -45.671  1.00  0.92           N  
ATOM   4125  CA  ILE A 554     -15.522 -35.045 -45.998  1.00  0.92           C  
ATOM   4126  C   ILE A 554     -16.339 -36.299 -46.298  1.00  0.87           C  
ATOM   4127  CB  ILE A 554     -14.521 -35.318 -44.853  1.00  0.91           C  
ATOM   4128  O   ILE A 554     -15.825 -37.258 -46.879  1.00  0.82           O  
ATOM   4129  CG1 ILE A 554     -15.267 -35.538 -43.532  1.00  0.90           C  
ATOM   4130  CG2 ILE A 554     -13.514 -34.170 -44.730  1.00  0.88           C  
ATOM   4131  CD1 ILE A 554     -14.400 -36.115 -42.421  1.00  0.89           C  
ATOM   4132  N   ALA A 555     -17.600 -36.351 -45.876  1.00  0.91           N  
ATOM   4133  CA  ALA A 555     -18.460 -37.499 -46.153  1.00  0.92           C  
ATOM   4134  C   ALA A 555     -19.917 -37.071 -46.300  1.00  0.91           C  
ATOM   4135  CB  ALA A 555     -18.324 -38.545 -45.049  1.00  0.91           C  
ATOM   4136  O   ALA A 555     -20.310 -36.009 -45.811  1.00  0.91           O  
ATOM   4137  N   VAL A 556     -20.734 -37.964 -46.966  1.00  0.91           N  
ATOM   4138  CA  VAL A 556     -22.179 -37.784 -47.057  1.00  0.93           C  
ATOM   4139  C   VAL A 556     -22.809 -37.958 -45.677  1.00  0.92           C  
ATOM   4140  CB  VAL A 556     -22.812 -38.774 -48.061  1.00  0.91           C  
ATOM   4141  O   VAL A 556     -22.521 -38.929 -44.974  1.00  0.92           O  
ATOM   4142  CG1 VAL A 556     -24.326 -38.581 -48.127  1.00  0.88           C  
ATOM   4143  CG2 VAL A 556     -22.187 -38.603 -49.444  1.00  0.87           C  
ATOM   4144  N   GLY A 557     -23.670 -36.994 -45.315  1.00  0.91           N  
ATOM   4145  CA  GLY A 557     -24.371 -37.073 -44.043  1.00  0.93           C  
ATOM   4146  C   GLY A 557     -24.809 -35.718 -43.519  1.00  0.93           C  
ATOM   4147  O   GLY A 557     -24.743 -34.718 -44.236  1.00  0.93           O  
ATOM   4148  N   ASP A 558     -25.326 -35.700 -42.345  1.00  0.91           N  
ATOM   4149  CA  ASP A 558     -25.785 -34.494 -41.663  1.00  0.94           C  
ATOM   4150  C   ASP A 558     -24.885 -34.158 -40.477  1.00  0.93           C  
ATOM   4151  CB  ASP A 558     -27.233 -34.660 -41.194  1.00  0.91           C  
ATOM   4152  O   ASP A 558     -24.491 -35.046 -39.718  1.00  0.94           O  
ATOM   4153  CG  ASP A 558     -28.212 -34.825 -42.343  1.00  0.87           C  
ATOM   4154  OD1 ASP A 558     -28.118 -34.075 -43.338  1.00  0.89           O  
ATOM   4155  OD2 ASP A 558     -29.089 -35.712 -42.250  1.00  0.91           O  
ATOM   4156  N   ALA A 559     -24.637 -32.878 -40.319  1.00  0.88           N  
ATOM   4157  CA  ALA A 559     -23.921 -32.347 -39.162  1.00  0.91           C  
ATOM   4158  C   ALA A 559     -24.561 -31.052 -38.669  1.00  0.90           C  
ATOM   4159  CB  ALA A 559     -22.452 -32.114 -39.505  1.00  0.90           C  
ATOM   4160  O   ALA A 559     -25.236 -30.356 -39.431  1.00  0.90           O  
ATOM   4161  N   ARG A 560     -24.393 -30.710 -37.441  1.00  0.90           N  
ATOM   4162  CA  ARG A 560     -24.523 -29.343 -36.947  1.00  0.93           C  
ATOM   4163  C   ARG A 560     -23.154 -28.699 -36.752  1.00  0.92           C  
ATOM   4164  CB  ARG A 560     -25.306 -29.317 -35.633  1.00  0.90           C  
ATOM   4165  O   ARG A 560     -22.302 -29.241 -36.045  1.00  0.92           O  
ATOM   4166  CG  ARG A 560     -26.753 -29.765 -35.769  1.00  0.87           C  
ATOM   4167  CD  ARG A 560     -27.494 -29.688 -34.442  1.00  0.86           C  
ATOM   4168  NE  ARG A 560     -28.901 -30.051 -34.588  1.00  0.85           N  
ATOM   4169  NH1 ARG A 560     -29.591 -28.987 -32.658  1.00  0.84           N  
ATOM   4170  NH2 ARG A 560     -31.111 -30.095 -33.968  1.00  0.81           N  
ATOM   4171  CZ  ARG A 560     -29.864 -29.710 -33.738  1.00  0.81           C  
ATOM   4172  N   CYS A 561     -22.977 -27.559 -37.364  1.00  0.87           N  
ATOM   4173  CA  CYS A 561     -21.779 -26.737 -37.232  1.00  0.90           C  
ATOM   4174  C   CYS A 561     -22.094 -25.426 -36.522  1.00  0.87           C  
ATOM   4175  CB  CYS A 561     -21.170 -26.452 -38.604  1.00  0.86           C  
ATOM   4176  O   CYS A 561     -23.060 -24.743 -36.870  1.00  0.84           O  
ATOM   4177  SG  CYS A 561     -20.617 -27.933 -39.477  1.00  0.94           S  
ATOM   4178  N   GLY A 562     -21.343 -25.102 -35.476  1.00  0.88           N  
ATOM   4179  CA  GLY A 562     -21.635 -23.941 -34.651  1.00  0.89           C  
ATOM   4180  C   GLY A 562     -20.403 -23.123 -34.313  1.00  0.89           C  
ATOM   4181  O   GLY A 562     -19.275 -23.575 -34.521  1.00  0.89           O  
ATOM   4182  N   VAL A 563     -20.590 -21.911 -33.866  1.00  0.87           N  
ATOM   4183  CA  VAL A 563     -19.588 -21.002 -33.321  1.00  0.89           C  
ATOM   4184  C   VAL A 563     -19.842 -20.786 -31.830  1.00  0.90           C  
ATOM   4185  CB  VAL A 563     -19.587 -19.647 -34.063  1.00  0.85           C  
ATOM   4186  O   VAL A 563     -20.935 -20.372 -31.434  1.00  0.89           O  
ATOM   4187  CG1 VAL A 563     -18.460 -18.752 -33.552  1.00  0.75           C  
ATOM   4188  CG2 VAL A 563     -19.459 -19.865 -35.570  1.00  0.74           C  
ATOM   4189  N   ARG A 564     -18.904 -21.153 -31.085  1.00  0.89           N  
ATOM   4190  CA  ARG A 564     -18.795 -20.796 -29.675  1.00  0.91           C  
ATOM   4191  C   ARG A 564     -17.860 -19.607 -29.481  1.00  0.90           C  
ATOM   4192  CB  ARG A 564     -18.302 -21.989 -28.854  1.00  0.89           C  
ATOM   4193  O   ARG A 564     -16.672 -19.687 -29.800  1.00  0.90           O  
ATOM   4194  CG  ARG A 564     -18.316 -21.753 -27.352  1.00  0.84           C  
ATOM   4195  CD  ARG A 564     -17.839 -22.977 -26.584  1.00  0.81           C  
ATOM   4196  NE  ARG A 564     -17.965 -22.791 -25.141  1.00  0.81           N  
ATOM   4197  NH1 ARG A 564     -16.681 -24.629 -24.583  1.00  0.80           N  
ATOM   4198  NH2 ARG A 564     -17.592 -23.319 -22.937  1.00  0.76           N  
ATOM   4199  CZ  ARG A 564     -17.412 -23.580 -24.224  1.00  0.78           C  
ATOM   4200  N   LEU A 565     -18.419 -18.472 -28.952  1.00  0.86           N  
ATOM   4201  CA  LEU A 565     -17.663 -17.264 -28.640  1.00  0.88           C  
ATOM   4202  C   LEU A 565     -17.551 -17.067 -27.132  1.00  0.86           C  
ATOM   4203  CB  LEU A 565     -18.323 -16.039 -29.279  1.00  0.87           C  
ATOM   4204  O   LEU A 565     -18.536 -17.223 -26.406  1.00  0.84           O  
ATOM   4205  CG  LEU A 565     -18.473 -16.066 -30.801  1.00  0.89           C  
ATOM   4206  CD1 LEU A 565     -19.086 -14.761 -31.296  1.00  0.87           C  
ATOM   4207  CD2 LEU A 565     -17.124 -16.316 -31.467  1.00  0.88           C  
ATOM   4208  N   ILE A 566     -16.387 -16.734 -26.714  1.00  0.87           N  
ATOM   4209  CA  ILE A 566     -16.091 -16.416 -25.322  1.00  0.88           C  
ATOM   4210  C   ILE A 566     -15.612 -14.970 -25.213  1.00  0.86           C  
ATOM   4211  CB  ILE A 566     -15.033 -17.377 -24.735  1.00  0.86           C  
ATOM   4212  O   ILE A 566     -14.545 -14.623 -25.725  1.00  0.84           O  
ATOM   4213  CG1 ILE A 566     -15.490 -18.832 -24.888  1.00  0.86           C  
ATOM   4214  CG2 ILE A 566     -14.755 -17.042 -23.267  1.00  0.85           C  
ATOM   4215  CD1 ILE A 566     -14.445 -19.857 -24.468  1.00  0.83           C  
ATOM   4216  N   TYR A 567     -16.348 -14.100 -24.531  1.00  0.85           N  
ATOM   4217  CA  TYR A 567     -15.928 -12.751 -24.169  1.00  0.86           C  
ATOM   4218  C   TYR A 567     -15.023 -12.773 -22.942  1.00  0.83           C  
ATOM   4219  CB  TYR A 567     -17.146 -11.862 -23.903  1.00  0.84           C  
ATOM   4220  O   TYR A 567     -15.466 -13.113 -21.843  1.00  0.79           O  
ATOM   4221  CG  TYR A 567     -16.800 -10.410 -23.679  1.00  0.83           C  
ATOM   4222  CD1 TYR A 567     -16.874  -9.844 -22.408  1.00  0.79           C  
ATOM   4223  CD2 TYR A 567     -16.400  -9.600 -24.736  1.00  0.80           C  
ATOM   4224  CE1 TYR A 567     -16.558  -8.506 -22.196  1.00  0.82           C  
ATOM   4225  CE2 TYR A 567     -16.082  -8.261 -24.536  1.00  0.82           C  
ATOM   4226  OH  TYR A 567     -15.849  -6.399 -23.061  1.00  0.71           O  
ATOM   4227  CZ  TYR A 567     -16.163  -7.724 -23.265  1.00  0.81           C  
ATOM   4228  N   ARG A 568     -13.790 -12.399 -22.959  1.00  0.85           N  
ATOM   4229  CA  ARG A 568     -12.717 -12.651 -22.003  1.00  0.84           C  
ATOM   4230  C   ARG A 568     -12.946 -11.882 -20.706  1.00  0.80           C  
ATOM   4231  CB  ARG A 568     -11.361 -12.272 -22.603  1.00  0.81           C  
ATOM   4232  O   ARG A 568     -12.690 -12.399 -19.617  1.00  0.75           O  
ATOM   4233  CG  ARG A 568     -10.864 -13.242 -23.663  1.00  0.79           C  
ATOM   4234  CD  ARG A 568      -9.506 -12.831 -24.213  1.00  0.77           C  
ATOM   4235  NE  ARG A 568      -9.106 -13.664 -25.343  1.00  0.75           N  
ATOM   4236  NH1 ARG A 568      -7.705 -12.083 -26.278  1.00  0.70           N  
ATOM   4237  NH2 ARG A 568      -7.966 -14.127 -27.283  1.00  0.66           N  
ATOM   4238  CZ  ARG A 568      -8.260 -13.289 -26.299  1.00  0.75           C  
ATOM   4239  N   GLU A 569     -13.486 -10.539 -20.921  1.00  0.74           N  
ATOM   4240  CA  GLU A 569     -13.603  -9.671 -19.753  1.00  0.75           C  
ATOM   4241  C   GLU A 569     -14.848 -10.007 -18.937  1.00  0.70           C  
ATOM   4242  CB  GLU A 569     -13.633  -8.200 -20.178  1.00  0.68           C  
ATOM   4243  O   GLU A 569     -15.219  -9.264 -18.026  1.00  0.63           O  
ATOM   4244  CG  GLU A 569     -12.280  -7.658 -20.614  1.00  0.65           C  
ATOM   4245  CD  GLU A 569     -12.202  -6.140 -20.580  1.00  0.62           C  
ATOM   4246  OE1 GLU A 569     -13.262  -5.480 -20.484  1.00  0.69           O  
ATOM   4247  OE2 GLU A 569     -11.073  -5.606 -20.650  1.00  0.69           O  
ATOM   4248  N   GLY A 570     -15.215 -11.279 -18.725  1.00  0.73           N  
ATOM   4249  CA  GLY A 570     -16.364 -11.783 -17.989  1.00  0.77           C  
ATOM   4250  C   GLY A 570     -16.562 -13.279 -18.142  1.00  0.77           C  
ATOM   4251  O   GLY A 570     -17.426 -13.866 -17.487  1.00  0.74           O  
ATOM   4252  N   GLN A 571     -15.807 -13.871 -19.010  1.00  0.72           N  
ATOM   4253  CA  GLN A 571     -15.955 -15.270 -19.398  1.00  0.76           C  
ATOM   4254  C   GLN A 571     -17.389 -15.575 -19.819  1.00  0.77           C  
ATOM   4255  CB  GLN A 571     -15.536 -16.193 -18.253  1.00  0.66           C  
ATOM   4256  O   GLN A 571     -17.939 -16.618 -19.460  1.00  0.74           O  
ATOM   4257  CG  GLN A 571     -14.080 -16.035 -17.836  1.00  0.62           C  
ATOM   4258  CD  GLN A 571     -13.110 -16.437 -18.931  1.00  0.61           C  
ATOM   4259  NE2 GLN A 571     -12.224 -15.519 -19.304  1.00  0.60           N  
ATOM   4260  OE1 GLN A 571     -13.155 -17.563 -19.437  1.00  0.70           O  
ATOM   4261  N   VAL A 572     -18.027 -14.609 -20.492  1.00  0.79           N  
ATOM   4262  CA  VAL A 572     -19.383 -14.785 -21.001  1.00  0.85           C  
ATOM   4263  C   VAL A 572     -19.344 -15.547 -22.324  1.00  0.84           C  
ATOM   4264  CB  VAL A 572     -20.101 -13.430 -21.188  1.00  0.81           C  
ATOM   4265  O   VAL A 572     -18.649 -15.143 -23.260  1.00  0.83           O  
ATOM   4266  CG1 VAL A 572     -21.557 -13.642 -21.598  1.00  0.79           C  
ATOM   4267  CG2 VAL A 572     -20.018 -12.602 -19.906  1.00  0.76           C  
ATOM   4268  N   GLU A 573     -20.121 -16.621 -22.361  1.00  0.81           N  
ATOM   4269  CA  GLU A 573     -20.191 -17.479 -23.540  1.00  0.86           C  
ATOM   4270  C   GLU A 573     -21.444 -17.189 -24.361  1.00  0.85           C  
ATOM   4271  CB  GLU A 573     -20.158 -18.954 -23.134  1.00  0.79           C  
ATOM   4272  O   GLU A 573     -22.529 -17.007 -23.804  1.00  0.85           O  
ATOM   4273  CG  GLU A 573     -18.906 -19.353 -22.366  1.00  0.72           C  
ATOM   4274  CD  GLU A 573     -18.756 -20.857 -22.202  1.00  0.70           C  
ATOM   4275  OE1 GLU A 573     -19.683 -21.605 -22.590  1.00  0.78           O  
ATOM   4276  OE2 GLU A 573     -17.705 -21.291 -21.682  1.00  0.79           O  
ATOM   4277  N   ALA A 574     -21.217 -17.141 -25.629  1.00  0.81           N  
ATOM   4278  CA  ALA A 574     -22.295 -17.211 -26.613  1.00  0.87           C  
ATOM   4279  C   ALA A 574     -22.094 -18.386 -27.564  1.00  0.83           C  
ATOM   4280  CB  ALA A 574     -22.385 -15.904 -27.397  1.00  0.83           C  
ATOM   4281  O   ALA A 574     -20.966 -18.682 -27.966  1.00  0.83           O  
ATOM   4282  N   PHE A 575     -23.186 -19.054 -27.899  1.00  0.84           N  
ATOM   4283  CA  PHE A 575     -23.141 -20.202 -28.797  1.00  0.89           C  
ATOM   4284  C   PHE A 575     -24.323 -20.183 -29.759  1.00  0.86           C  
ATOM   4285  CB  PHE A 575     -23.134 -21.510 -28.000  1.00  0.83           C  
ATOM   4286  O   PHE A 575     -25.456 -19.914 -29.354  1.00  0.83           O  
ATOM   4287  CG  PHE A 575     -23.188 -22.745 -28.859  1.00  0.80           C  
ATOM   4288  CD1 PHE A 575     -22.044 -23.224 -29.484  1.00  0.76           C  
ATOM   4289  CD2 PHE A 575     -24.385 -23.426 -29.041  1.00  0.79           C  
ATOM   4290  CE1 PHE A 575     -22.091 -24.367 -30.279  1.00  0.79           C  
ATOM   4291  CE2 PHE A 575     -24.440 -24.568 -29.835  1.00  0.78           C  
ATOM   4292  CZ  PHE A 575     -23.292 -25.036 -30.454  1.00  0.80           C  
ATOM   4293  N   ASP A 576     -24.093 -20.459 -30.983  1.00  0.81           N  
ATOM   4294  CA  ASP A 576     -25.102 -20.786 -31.985  1.00  0.86           C  
ATOM   4295  C   ASP A 576     -24.583 -21.835 -32.966  1.00  0.80           C  
ATOM   4296  CB  ASP A 576     -25.535 -19.528 -32.741  1.00  0.85           C  
ATOM   4297  O   ASP A 576     -23.372 -22.025 -33.096  1.00  0.79           O  
ATOM   4298  CG  ASP A 576     -26.801 -19.731 -33.554  1.00  0.90           C  
ATOM   4299  OD1 ASP A 576     -27.607 -20.625 -33.216  1.00  0.91           O  
ATOM   4300  OD2 ASP A 576     -26.994 -18.992 -34.544  1.00  0.92           O  
ATOM   4301  N   ASP A 577     -25.510 -22.650 -33.570  1.00  0.82           N  
ATOM   4302  CA  ASP A 577     -25.153 -23.685 -34.535  1.00  0.86           C  
ATOM   4303  C   ASP A 577     -26.146 -23.722 -35.694  1.00  0.80           C  
ATOM   4304  CB  ASP A 577     -25.086 -25.054 -33.855  1.00  0.80           C  
ATOM   4305  O   ASP A 577     -27.329 -23.424 -35.514  1.00  0.76           O  
ATOM   4306  CG  ASP A 577     -26.447 -25.561 -33.408  1.00  0.81           C  
ATOM   4307  OD1 ASP A 577     -27.413 -24.769 -33.379  1.00  0.82           O  
ATOM   4308  OD2 ASP A 577     -26.552 -26.762 -33.080  1.00  0.87           O  
ATOM   4309  N   SER A 578     -25.728 -24.047 -36.809  1.00  0.86           N  
ATOM   4310  CA  SER A 578     -26.511 -24.215 -38.029  1.00  0.89           C  
ATOM   4311  C   SER A 578     -26.402 -25.639 -38.563  1.00  0.84           C  
ATOM   4312  CB  SER A 578     -26.054 -23.224 -39.100  1.00  0.85           C  
ATOM   4313  O   SER A 578     -25.359 -26.282 -38.426  1.00  0.82           O  
ATOM   4314  OG  SER A 578     -26.329 -21.892 -38.702  1.00  0.68           O  
ATOM   4315  N   TYR A 579     -27.529 -26.087 -39.069  1.00  0.85           N  
ATOM   4316  CA  TYR A 579     -27.611 -27.401 -39.699  1.00  0.90           C  
ATOM   4317  C   TYR A 579     -26.975 -27.381 -41.084  1.00  0.86           C  
ATOM   4318  CB  TYR A 579     -29.068 -27.859 -39.800  1.00  0.84           C  
ATOM   4319  O   TYR A 579     -27.256 -26.492 -41.891  1.00  0.85           O  
ATOM   4320  CG  TYR A 579     -29.226 -29.272 -40.308  1.00  0.77           C  
ATOM   4321  CD1 TYR A 579     -29.463 -29.526 -41.657  1.00  0.73           C  
ATOM   4322  CD2 TYR A 579     -29.141 -30.355 -39.440  1.00  0.75           C  
ATOM   4323  CE1 TYR A 579     -29.611 -30.826 -42.129  1.00  0.74           C  
ATOM   4324  CE2 TYR A 579     -29.287 -31.659 -39.901  1.00  0.72           C  
ATOM   4325  OH  TYR A 579     -29.667 -33.173 -41.707  1.00  0.59           O  
ATOM   4326  CZ  TYR A 579     -29.521 -31.884 -41.245  1.00  0.74           C  
ATOM   4327  N   VAL A 580     -26.104 -28.419 -41.446  1.00  0.86           N  
ATOM   4328  CA  VAL A 580     -25.539 -28.649 -42.771  1.00  0.90           C  
ATOM   4329  C   VAL A 580     -25.861 -30.069 -43.231  1.00  0.84           C  
ATOM   4330  CB  VAL A 580     -24.011 -28.417 -42.785  1.00  0.85           C  
ATOM   4331  O   VAL A 580     -25.594 -31.036 -42.514  1.00  0.81           O  
ATOM   4332  CG1 VAL A 580     -23.311 -29.374 -41.822  1.00  0.70           C  
ATOM   4333  CG2 VAL A 580     -23.460 -28.581 -44.200  1.00  0.67           C  
ATOM   4334  N   SER A 581     -26.469 -30.228 -44.379  1.00  0.85           N  
ATOM   4335  CA  SER A 581     -26.582 -31.490 -45.103  1.00  0.89           C  
ATOM   4336  C   SER A 581     -25.530 -31.594 -46.201  1.00  0.85           C  
ATOM   4337  CB  SER A 581     -27.979 -31.638 -45.708  1.00  0.84           C  
ATOM   4338  O   SER A 581     -25.431 -30.714 -47.059  1.00  0.83           O  
ATOM   4339  OG  SER A 581     -28.162 -32.940 -46.237  1.00  0.69           O  
ATOM   4340  N   VAL A 582     -24.664 -32.650 -46.135  1.00  0.76           N  
ATOM   4341  CA  VAL A 582     -23.617 -32.930 -47.113  1.00  0.85           C  
ATOM   4342  C   VAL A 582     -24.052 -34.077 -48.022  1.00  0.73           C  
ATOM   4343  CB  VAL A 582     -22.277 -33.273 -46.426  1.00  0.81           C  
ATOM   4344  O   VAL A 582     -24.334 -35.180 -47.548  1.00  0.70           O  
ATOM   4345  CG1 VAL A 582     -21.164 -33.429 -47.461  1.00  0.83           C  
ATOM   4346  CG2 VAL A 582     -21.912 -32.199 -45.402  1.00  0.79           C  
ATOM   4347  N   SER A 583     -24.238 -33.888 -49.293  1.00  0.89           N  
ATOM   4348  CA  SER A 583     -24.564 -34.875 -50.318  1.00  0.91           C  
ATOM   4349  C   SER A 583     -23.313 -35.332 -51.061  1.00  0.86           C  
ATOM   4350  CB  SER A 583     -25.577 -34.303 -51.310  1.00  0.88           C  
ATOM   4351  O   SER A 583     -22.246 -34.731 -50.921  1.00  0.83           O  
ATOM   4352  OG  SER A 583     -25.084 -33.114 -51.904  1.00  0.76           O  
ATOM   4353  N   ASP A 584     -23.378 -36.449 -51.761  1.00  0.88           N  
ATOM   4354  CA  ASP A 584     -22.348 -36.851 -52.714  1.00  0.88           C  
ATOM   4355  C   ASP A 584     -22.114 -35.764 -53.761  1.00  0.84           C  
ATOM   4356  CB  ASP A 584     -22.731 -38.165 -53.397  1.00  0.82           C  
ATOM   4357  O   ASP A 584     -23.059 -35.110 -54.206  1.00  0.78           O  
ATOM   4358  CG  ASP A 584     -22.179 -39.387 -52.684  1.00  0.70           C  
ATOM   4359  OD1 ASP A 584     -21.109 -39.289 -52.045  1.00  0.65           O  
ATOM   4360  OD2 ASP A 584     -22.819 -40.458 -52.764  1.00  0.78           O  
ATOM   4361  N   PHE A 585     -20.795 -35.631 -54.135  1.00  0.82           N  
ATOM   4362  CA  PHE A 585     -20.496 -34.829 -55.316  1.00  0.86           C  
ATOM   4363  C   PHE A 585     -21.189 -35.400 -56.547  1.00  0.74           C  
ATOM   4364  CB  PHE A 585     -18.984 -34.758 -55.550  1.00  0.76           C  
ATOM   4365  O   PHE A 585     -20.801 -36.456 -57.051  1.00  0.67           O  
ATOM   4366  CG  PHE A 585     -18.591 -33.908 -56.728  1.00  0.66           C  
ATOM   4367  CD1 PHE A 585     -18.537 -32.524 -56.616  1.00  0.64           C  
ATOM   4368  CD2 PHE A 585     -18.276 -34.493 -57.947  1.00  0.66           C  
ATOM   4369  CE1 PHE A 585     -18.174 -31.734 -57.705  1.00  0.69           C  
ATOM   4370  CE2 PHE A 585     -17.913 -33.711 -59.039  1.00  0.67           C  
ATOM   4371  CZ  PHE A 585     -17.863 -32.331 -58.916  1.00  0.73           C  
ATOM   4372  N   THR A 586     -22.366 -34.859 -56.794  1.00  0.82           N  
ATOM   4373  CA  THR A 586     -22.879 -35.148 -58.129  1.00  0.83           C  
ATOM   4374  C   THR A 586     -21.938 -34.601 -59.199  1.00  0.81           C  
ATOM   4375  CB  THR A 586     -24.286 -34.555 -58.328  1.00  0.77           C  
ATOM   4376  O   THR A 586     -22.006 -33.421 -59.549  1.00  0.77           O  
ATOM   4377  CG2 THR A 586     -25.166 -35.491 -59.150  1.00  0.70           C  
ATOM   4378  OG1 THR A 586     -24.895 -34.347 -57.047  1.00  0.64           O  
ATOM   4379  N   ALA A 587     -20.911 -35.435 -59.539  1.00  0.83           N  
ATOM   4380  CA  ALA A 587     -20.160 -34.982 -60.707  1.00  0.85           C  
ATOM   4381  C   ALA A 587     -21.071 -34.266 -61.701  1.00  0.83           C  
ATOM   4382  CB  ALA A 587     -19.464 -36.161 -61.383  1.00  0.81           C  
ATOM   4383  O   ALA A 587     -22.177 -34.732 -61.986  1.00  0.81           O  
ATOM   4384  N   PRO A 588     -20.685 -33.063 -62.126  1.00  0.77           N  
ATOM   4385  CA  PRO A 588     -21.481 -32.592 -63.262  1.00  0.81           C  
ATOM   4386  C   PRO A 588     -21.695 -33.672 -64.321  1.00  0.82           C  
ATOM   4387  CB  PRO A 588     -20.647 -31.437 -63.822  1.00  0.78           C  
ATOM   4388  O   PRO A 588     -20.808 -34.497 -64.554  1.00  0.82           O  
ATOM   4389  CG  PRO A 588     -19.246 -31.734 -63.394  1.00  0.80           C  
ATOM   4390  CD  PRO A 588     -19.295 -32.547 -62.133  1.00  0.82           C  
ATOM   4391  N   PRO A 589     -22.817 -33.819 -64.793  1.00  0.78           N  
ATOM   4392  CA  PRO A 589     -22.898 -34.780 -65.896  1.00  0.82           C  
ATOM   4393  C   PRO A 589     -21.724 -34.666 -66.866  1.00  0.81           C  
ATOM   4394  CB  PRO A 589     -24.214 -34.414 -66.586  1.00  0.79           C  
ATOM   4395  O   PRO A 589     -21.317 -33.557 -67.220  1.00  0.79           O  
ATOM   4396  CG  PRO A 589     -24.438 -32.976 -66.244  1.00  0.80           C  
ATOM   4397  CD  PRO A 589     -23.822 -32.704 -64.902  1.00  0.80           C  
ATOM   4398  N   ASP A 590     -20.975 -35.762 -67.000  1.00  0.82           N  
ATOM   4399  CA  ASP A 590     -19.902 -35.718 -67.988  1.00  0.84           C  
ATOM   4400  C   ASP A 590     -20.195 -34.683 -69.072  1.00  0.83           C  
ATOM   4401  CB  ASP A 590     -19.698 -37.097 -68.620  1.00  0.81           C  
ATOM   4402  O   ASP A 590     -21.331 -34.567 -69.536  1.00  0.80           O  
ATOM   4403  CG  ASP A 590     -18.943 -38.057 -67.717  1.00  0.79           C  
ATOM   4404  OD1 ASP A 590     -18.011 -37.622 -67.007  1.00  0.81           O  
ATOM   4405  OD2 ASP A 590     -19.283 -39.260 -67.716  1.00  0.87           O  
ATOM   4406  N   PRO A 591     -19.274 -33.782 -69.362  1.00  0.80           N  
ATOM   4407  CA  PRO A 591     -19.594 -32.943 -70.520  1.00  0.84           C  
ATOM   4408  C   PRO A 591     -20.214 -33.735 -71.669  1.00  0.83           C  
ATOM   4409  CB  PRO A 591     -18.234 -32.367 -70.924  1.00  0.80           C  
ATOM   4410  O   PRO A 591     -19.598 -34.675 -72.178  1.00  0.81           O  
ATOM   4411  CG  PRO A 591     -17.234 -33.353 -70.412  1.00  0.81           C  
ATOM   4412  CD  PRO A 591     -17.822 -34.053 -69.220  1.00  0.81           C  
ATOM   4413  N   VAL A 592     -21.383 -33.513 -71.810  1.00  0.76           N  
ATOM   4414  CA  VAL A 592     -21.887 -34.128 -73.034  1.00  0.81           C  
ATOM   4415  C   VAL A 592     -20.836 -34.021 -74.137  1.00  0.76           C  
ATOM   4416  CB  VAL A 592     -23.210 -33.475 -73.494  1.00  0.74           C  
ATOM   4417  O   VAL A 592     -20.424 -32.919 -74.506  1.00  0.69           O  
ATOM   4418  CG1 VAL A 592     -23.745 -34.164 -74.747  1.00  0.69           C  
ATOM   4419  CG2 VAL A 592     -24.245 -33.521 -72.371  1.00  0.63           C  
ATOM   4420  N   ASP A 593     -20.057 -35.104 -74.295  1.00  0.81           N  
ATOM   4421  CA  ASP A 593     -19.156 -35.029 -75.441  1.00  0.83           C  
ATOM   4422  C   ASP A 593     -19.678 -34.045 -76.486  1.00  0.81           C  
ATOM   4423  CB  ASP A 593     -18.969 -36.412 -76.069  1.00  0.79           C  
ATOM   4424  O   ASP A 593     -20.826 -34.147 -76.924  1.00  0.77           O  
ATOM   4425  CG  ASP A 593     -17.821 -36.462 -77.062  1.00  0.75           C  
ATOM   4426  OD1 ASP A 593     -17.218 -35.406 -77.351  1.00  0.76           O  
ATOM   4427  OD2 ASP A 593     -17.518 -37.567 -77.562  1.00  0.85           O  
ATOM   4428  N   PRO A 594     -19.054 -32.876 -76.503  1.00  0.76           N  
ATOM   4429  CA  PRO A 594     -19.546 -32.119 -77.657  1.00  0.79           C  
ATOM   4430  C   PRO A 594     -19.758 -32.995 -78.890  1.00  0.74           C  
ATOM   4431  CB  PRO A 594     -18.440 -31.090 -77.902  1.00  0.71           C  
ATOM   4432  O   PRO A 594     -18.801 -33.300 -79.606  1.00  0.68           O  
ATOM   4433  CG  PRO A 594     -17.189 -31.752 -77.421  1.00  0.69           C  
ATOM   4434  CD  PRO A 594     -17.550 -32.713 -76.325  1.00  0.70           C  
ATOM   4435  N   GLY A 595     -20.756 -33.927 -78.749  1.00  0.81           N  
ATOM   4436  CA  GLY A 595     -21.069 -34.786 -79.880  1.00  0.83           C  
ATOM   4437  C   GLY A 595     -20.140 -34.579 -81.061  1.00  0.79           C  
ATOM   4438  O   GLY A 595     -19.802 -33.443 -81.400  1.00  0.70           O  
ATOM   4439  N   GLU A 596     -19.400 -35.691 -81.482  1.00  0.79           N  
ATOM   4440  CA  GLU A 596     -18.675 -35.623 -82.748  1.00  0.82           C  
ATOM   4441  C   GLU A 596     -19.216 -34.504 -83.634  1.00  0.80           C  
ATOM   4442  CB  GLU A 596     -18.754 -36.963 -83.485  1.00  0.75           C  
ATOM   4443  O   GLU A 596     -20.428 -34.387 -83.825  1.00  0.74           O  
ATOM   4444  CG  GLU A 596     -17.523 -37.839 -83.301  1.00  0.69           C  
ATOM   4445  CD  GLU A 596     -17.443 -38.978 -84.305  1.00  0.68           C  
ATOM   4446  OE1 GLU A 596     -18.487 -39.350 -84.887  1.00  0.76           O  
ATOM   4447  OE2 GLU A 596     -16.326 -39.504 -84.511  1.00  0.71           O  
ATOM   4448  N   PRO A 597     -18.338 -33.418 -83.699  1.00  0.77           N  
ATOM   4449  CA  PRO A 597     -18.896 -32.508 -84.702  1.00  0.80           C  
ATOM   4450  C   PRO A 597     -19.691 -33.237 -85.783  1.00  0.77           C  
ATOM   4451  CB  PRO A 597     -17.656 -31.836 -85.296  1.00  0.73           C  
ATOM   4452  O   PRO A 597     -19.141 -34.080 -86.497  1.00  0.73           O  
ATOM   4453  CG  PRO A 597     -16.534 -32.780 -85.007  1.00  0.69           C  
ATOM   4454  CD  PRO A 597     -16.910 -33.617 -83.818  1.00  0.71           C  
ATOM   4455  N   VAL A 598     -20.998 -33.142 -85.677  1.00  0.76           N  
ATOM   4456  CA  VAL A 598     -21.684 -33.568 -86.892  1.00  0.80           C  
ATOM   4457  C   VAL A 598     -20.857 -33.179 -88.116  1.00  0.79           C  
ATOM   4458  CB  VAL A 598     -23.099 -32.956 -86.989  1.00  0.73           C  
ATOM   4459  O   VAL A 598     -20.824 -32.009 -88.504  1.00  0.74           O  
ATOM   4460  CG1 VAL A 598     -23.822 -33.461 -88.236  1.00  0.69           C  
ATOM   4461  CG2 VAL A 598     -23.906 -33.279 -85.733  1.00  0.64           C  
ATOM   4462  N   VAL A 599     -19.870 -34.004 -88.487  1.00  0.81           N  
ATOM   4463  CA  VAL A 599     -19.389 -33.801 -89.850  1.00  0.83           C  
ATOM   4464  C   VAL A 599     -20.568 -33.507 -90.775  1.00  0.82           C  
ATOM   4465  CB  VAL A 599     -18.602 -35.028 -90.363  1.00  0.79           C  
ATOM   4466  O   VAL A 599     -21.509 -34.300 -90.863  1.00  0.78           O  
ATOM   4467  CG1 VAL A 599     -18.001 -34.747 -91.739  1.00  0.74           C  
ATOM   4468  CG2 VAL A 599     -17.509 -35.414 -89.368  1.00  0.71           C  
ATOM   4469  N   PRO A 600     -20.653 -32.246 -91.114  1.00  0.81           N  
ATOM   4470  CA  PRO A 600     -21.640 -32.097 -92.186  1.00  0.83           C  
ATOM   4471  C   PRO A 600     -21.552 -33.211 -93.227  1.00  0.81           C  
ATOM   4472  CB  PRO A 600     -21.287 -30.743 -92.806  1.00  0.78           C  
ATOM   4473  O   PRO A 600     -20.487 -33.435 -93.809  1.00  0.77           O  
ATOM   4474  CG  PRO A 600     -20.142 -30.236 -91.988  1.00  0.74           C  
ATOM   4475  CD  PRO A 600     -19.730 -31.312 -91.026  1.00  0.75           C  
ATOM   4476  N   SER A 601     -22.436 -34.169 -93.317  1.00  0.74           N  
ATOM   4477  CA  SER A 601     -22.519 -35.047 -94.480  1.00  0.80           C  
ATOM   4478  C   SER A 601     -22.134 -34.310 -95.758  1.00  0.78           C  
ATOM   4479  CB  SER A 601     -23.930 -35.621 -94.618  1.00  0.72           C  
ATOM   4480  O   SER A 601     -22.729 -33.283 -96.092  1.00  0.74           O  
ATOM   4481  OG  SER A 601     -24.894 -34.583 -94.654  1.00  0.68           O  
ATOM   4482  N   GLN A 602     -20.929 -34.580 -96.526  1.00  0.88           N  
ATOM   4483  CA  GLN A 602     -20.718 -34.182 -97.914  1.00  0.89           C  
ATOM   4484  C   GLN A 602     -21.994 -34.344 -98.734  1.00  0.89           C  
ATOM   4485  CB  GLN A 602     -19.584 -34.995 -98.540  1.00  0.84           C  
ATOM   4486  O   GLN A 602     -22.666 -35.374 -98.648  1.00  0.85           O  
ATOM   4487  CG  GLN A 602     -18.198 -34.597 -98.051  1.00  0.77           C  
ATOM   4488  CD  GLN A 602     -17.214 -34.383 -99.186  1.00  0.76           C  
ATOM   4489  NE2 GLN A 602     -16.314 -33.421 -99.018  1.00  0.79           N  
ATOM   4490  OE1 GLN A 602     -17.262 -35.078-100.206  1.00  0.82           O  
ATOM   4491  N   PRO A 603     -22.486 -33.303 -99.512  1.00  0.89           N  
ATOM   4492  CA  PRO A 603     -23.440 -33.527-100.601  1.00  0.90           C  
ATOM   4493  C   PRO A 603     -22.926 -34.520-101.641  1.00  0.90           C  
ATOM   4494  CB  PRO A 603     -23.610 -32.134-101.213  1.00  0.86           C  
ATOM   4495  O   PRO A 603     -21.807 -34.373-102.139  1.00  0.87           O  
ATOM   4496  CG  PRO A 603     -22.392 -31.379-100.788  1.00  0.81           C  
ATOM   4497  CD  PRO A 603     -21.820 -32.044 -99.569  1.00  0.80           C  
ATOM   4498  N   GLN A 604     -23.729 -35.644-101.976  1.00  0.90           N  
ATOM   4499  CA  GLN A 604     -23.639 -36.415-103.211  1.00  0.90           C  
ATOM   4500  C   GLN A 604     -23.759 -35.511-104.434  1.00  0.90           C  
ATOM   4501  CB  GLN A 604     -24.719 -37.497-103.249  1.00  0.86           C  
ATOM   4502  O   GLN A 604     -24.515 -34.537-104.421  1.00  0.88           O  
ATOM   4503  CG  GLN A 604     -24.432 -38.685-102.342  1.00  0.81           C  
ATOM   4504  CD  GLN A 604     -25.052 -39.974-102.848  1.00  0.80           C  
ATOM   4505  NE2 GLN A 604     -24.531 -41.105-102.385  1.00  0.82           N  
ATOM   4506  OE1 GLN A 604     -25.993 -39.953-103.649  1.00  0.84           O  
TER    4507      GLN A 604
END
