# Supplementary material for: DepoScope: Accurate phage depolymerase annotation and domain delineation using large language models
Source: PLoS Comput Biol. 2024 Aug 5;20(8):e1011831. doi: 10.1371/journal.pcbi.1011831 (PMC11326577; doi:10.1371/journal.pcbi.1011831)
Supplement: S1 Data — (ZIP) [file pcbi.1011831.s003.zip › FN_FP_deposcope_032024/False_positives/NC_019400.1__YP_006987068.pdb]

PARENT N/A
ATOM      1  N   MET A   1       8.651 -54.318 -11.704  1.00  0.57           N  
ATOM      2  CA  MET A   1       8.466 -52.979 -12.257  1.00  0.63           C  
ATOM      3  C   MET A   1       8.592 -51.919 -11.168  1.00  0.58           C  
ATOM      4  CB  MET A   1       7.104 -52.864 -12.944  1.00  0.50           C  
ATOM      5  O   MET A   1       7.711 -51.789 -10.317  1.00  0.51           O  
ATOM      6  CG  MET A   1       7.151 -52.143 -14.281  1.00  0.49           C  
ATOM      7  SD  MET A   1       5.541 -52.185 -15.160  1.00  0.56           S  
ATOM      8  CE  MET A   1       6.114 -52.390 -16.869  1.00  0.50           C  
ATOM      9  N   PHE A   2       9.812 -51.569 -10.827  1.00  0.68           N  
ATOM     10  CA  PHE A   2      10.365 -50.667  -9.824  1.00  0.71           C  
ATOM     11  C   PHE A   2       9.811 -49.258  -9.997  1.00  0.66           C  
ATOM     12  CB  PHE A   2      11.894 -50.643  -9.905  1.00  0.61           C  
ATOM     13  O   PHE A   2       9.871 -48.693 -11.091  1.00  0.59           O  
ATOM     14  CG  PHE A   2      12.549 -51.895  -9.387  1.00  0.57           C  
ATOM     15  CD1 PHE A   2      12.762 -52.073  -8.025  1.00  0.54           C  
ATOM     16  CD2 PHE A   2      12.953 -52.895 -10.262  1.00  0.60           C  
ATOM     17  CE1 PHE A   2      13.368 -53.230  -7.543  1.00  0.56           C  
ATOM     18  CE2 PHE A   2      13.560 -54.055  -9.787  1.00  0.56           C  
ATOM     19  CZ  PHE A   2      13.767 -54.220  -8.427  1.00  0.49           C  
ATOM     20  N   PRO A   3       8.923 -48.679  -9.045  1.00  0.68           N  
ATOM     21  CA  PRO A   3       8.727 -47.227  -9.062  1.00  0.69           C  
ATOM     22  C   PRO A   3      10.042 -46.454  -9.125  1.00  0.67           C  
ATOM     23  CB  PRO A   3       7.996 -46.955  -7.745  1.00  0.61           C  
ATOM     24  O   PRO A   3      10.894 -46.605  -8.246  1.00  0.61           O  
ATOM     25  CG  PRO A   3       8.498 -48.004  -6.806  1.00  0.57           C  
ATOM     26  CD  PRO A   3       8.849 -49.228  -7.602  1.00  0.58           C  
ATOM     27  N   ILE A   4      10.445 -45.953 -10.289  1.00  0.57           N  
ATOM     28  CA  ILE A   4      11.383 -44.836 -10.272  1.00  0.59           C  
ATOM     29  C   ILE A   4      10.863 -43.739  -9.346  1.00  0.56           C  
ATOM     30  CB  ILE A   4      11.617 -44.273 -11.692  1.00  0.51           C  
ATOM     31  O   ILE A   4       9.816 -43.143  -9.607  1.00  0.52           O  
ATOM     32  CG1 ILE A   4      12.154 -45.369 -12.619  1.00  0.45           C  
ATOM     33  CG2 ILE A   4      12.572 -43.077 -11.647  1.00  0.43           C  
ATOM     34  CD1 ILE A   4      12.304 -44.933 -14.071  1.00  0.42           C  
ATOM     35  N   PRO A   5      11.290 -43.589  -8.012  1.00  0.57           N  
ATOM     36  CA  PRO A   5      11.154 -42.247  -7.442  1.00  0.56           C  
ATOM     37  C   PRO A   5      11.695 -41.157  -8.365  1.00  0.55           C  
ATOM     38  CB  PRO A   5      11.974 -42.326  -6.152  1.00  0.51           C  
ATOM     39  O   PRO A   5      12.857 -41.211  -8.776  1.00  0.52           O  
ATOM     40  CG  PRO A   5      12.794 -43.567  -6.297  1.00  0.48           C  
ATOM     41  CD  PRO A   5      12.252 -44.366  -7.447  1.00  0.52           C  
ATOM     42  N   SER A   6      10.883 -40.472  -9.145  1.00  0.46           N  
ATOM     43  CA  SER A   6      11.183 -39.161  -9.711  1.00  0.50           C  
ATOM     44  C   SER A   6      12.032 -38.328  -8.756  1.00  0.46           C  
ATOM     45  CB  SER A   6       9.892 -38.413 -10.044  1.00  0.42           C  
ATOM     46  O   SER A   6      11.563 -37.927  -7.689  1.00  0.43           O  
ATOM     47  OG  SER A   6       8.763 -39.247  -9.852  1.00  0.46           O  
ATOM     48  N   LEU A   7      13.313 -38.466  -8.774  1.00  0.44           N  
ATOM     49  CA  LEU A   7      14.312 -37.479  -8.379  1.00  0.45           C  
ATOM     50  C   LEU A   7      14.014 -36.122  -9.008  1.00  0.43           C  
ATOM     51  CB  LEU A   7      15.714 -37.945  -8.781  1.00  0.39           C  
ATOM     52  O   LEU A   7      14.261 -35.918 -10.198  1.00  0.40           O  
ATOM     53  CG  LEU A   7      16.881 -37.333  -8.004  1.00  0.38           C  
ATOM     54  CD1 LEU A   7      17.053 -38.041  -6.664  1.00  0.32           C  
ATOM     55  CD2 LEU A   7      18.166 -37.406  -8.822  1.00  0.37           C  
ATOM     56  N   PHE A   8      13.064 -35.339  -8.431  1.00  0.44           N  
ATOM     57  CA  PHE A   8      13.063 -33.886  -8.556  1.00  0.49           C  
ATOM     58  C   PHE A   8      14.460 -33.322  -8.326  1.00  0.45           C  
ATOM     59  CB  PHE A   8      12.076 -33.261  -7.565  1.00  0.40           C  
ATOM     60  O   PHE A   8      14.950 -33.303  -7.195  1.00  0.43           O  
ATOM     61  CG  PHE A   8      10.681 -33.112  -8.110  1.00  0.39           C  
ATOM     62  CD1 PHE A   8      10.300 -31.955  -8.777  1.00  0.36           C  
ATOM     63  CD2 PHE A   8       9.750 -34.132  -7.955  1.00  0.40           C  
ATOM     64  CE1 PHE A   8       9.009 -31.815  -9.282  1.00  0.37           C  
ATOM     65  CE2 PHE A   8       8.459 -33.999  -8.457  1.00  0.42           C  
ATOM     66  CZ  PHE A   8       8.090 -32.839  -9.120  1.00  0.32           C  
ATOM     67  N   LEU A   9      15.414 -33.429  -9.260  1.00  0.41           N  
ATOM     68  CA  LEU A   9      16.570 -32.542  -9.324  1.00  0.43           C  
ATOM     69  C   LEU A   9      16.181 -31.115  -8.953  1.00  0.40           C  
ATOM     70  CB  LEU A   9      17.190 -32.568 -10.724  1.00  0.36           C  
ATOM     71  O   LEU A   9      15.498 -30.434  -9.722  1.00  0.38           O  
ATOM     72  CG  LEU A   9      18.695 -32.309 -10.804  1.00  0.36           C  
ATOM     73  CD1 LEU A   9      19.468 -33.605 -10.586  1.00  0.33           C  
ATOM     74  CD2 LEU A   9      19.059 -31.682 -12.145  1.00  0.37           C  
ATOM     75  N   LEU A  10      16.203 -30.622  -7.713  1.00  0.39           N  
ATOM     76  CA  LEU A  10      16.492 -29.296  -7.179  1.00  0.42           C  
ATOM     77  C   LEU A  10      17.555 -28.592  -8.015  1.00  0.40           C  
ATOM     78  CB  LEU A  10      16.953 -29.393  -5.722  1.00  0.36           C  
ATOM     79  O   LEU A  10      18.751 -28.838  -7.841  1.00  0.38           O  
ATOM     80  CG  LEU A  10      15.948 -28.944  -4.661  1.00  0.36           C  
ATOM     81  CD1 LEU A  10      15.658 -30.083  -3.689  1.00  0.33           C  
ATOM     82  CD2 LEU A  10      16.467 -27.719  -3.916  1.00  0.36           C  
ATOM     83  N   MET A  11      17.364 -28.280  -9.299  1.00  0.34           N  
ATOM     84  CA  MET A  11      18.131 -27.150  -9.815  1.00  0.37           C  
ATOM     85  C   MET A  11      18.219 -26.033  -8.780  1.00  0.34           C  
ATOM     86  CB  MET A  11      17.505 -26.619 -11.105  1.00  0.31           C  
ATOM     87  O   MET A  11      17.215 -25.391  -8.467  1.00  0.33           O  
ATOM     88  CG  MET A  11      17.617 -27.576 -12.281  1.00  0.32           C  
ATOM     89  SD  MET A  11      19.029 -27.174 -13.382  1.00  0.45           S  
ATOM     90  CE  MET A  11      18.158 -26.308 -14.717  1.00  0.32           C  
ATOM     91  N   ALA A  12      19.119 -25.914  -7.754  1.00  0.36           N  
ATOM     92  CA  ALA A  12      19.770 -24.751  -7.154  1.00  0.38           C  
ATOM     93  C   ALA A  12      20.022 -23.665  -8.196  1.00  0.36           C  
ATOM     94  CB  ALA A  12      21.081 -25.161  -6.488  1.00  0.34           C  
ATOM     95  O   ALA A  12      21.169 -23.279  -8.434  1.00  0.35           O  
ATOM     96  N   GLY A  13      19.043 -23.200  -9.037  1.00  0.36           N  
ATOM     97  CA  GLY A  13      18.649 -22.163  -9.979  1.00  0.38           C  
ATOM     98  C   GLY A  13      17.672 -21.163  -9.391  1.00  0.36           C  
ATOM     99  O   GLY A  13      16.659 -21.548  -8.804  1.00  0.36           O  
ATOM    100  N   GLY A  14      18.227 -19.804  -8.812  1.00  0.42           N  
ATOM    101  CA  GLY A  14      17.608 -18.577  -8.337  1.00  0.43           C  
ATOM    102  C   GLY A  14      16.325 -18.817  -7.564  1.00  0.42           C  
ATOM    103  O   GLY A  14      15.325 -19.261  -8.132  1.00  0.41           O  
ATOM    104  N   GLY A  15      16.512 -19.329  -6.223  1.00  0.41           N  
ATOM    105  CA  GLY A  15      15.395 -19.419  -5.296  1.00  0.43           C  
ATOM    106  C   GLY A  15      14.302 -18.406  -5.579  1.00  0.42           C  
ATOM    107  O   GLY A  15      14.534 -17.198  -5.509  1.00  0.40           O  
ATOM    108  N   THR A  16      13.289 -18.780  -6.353  1.00  0.43           N  
ATOM    109  CA  THR A  16      11.985 -18.127  -6.405  1.00  0.44           C  
ATOM    110  C   THR A  16      11.356 -18.065  -5.016  1.00  0.43           C  
ATOM    111  CB  THR A  16      11.033 -18.855  -7.371  1.00  0.41           C  
ATOM    112  O   THR A  16      11.231 -19.088  -4.340  1.00  0.42           O  
ATOM    113  CG2 THR A  16      11.489 -18.695  -8.818  1.00  0.39           C  
ATOM    114  OG1 THR A  16      11.004 -20.250  -7.043  1.00  0.34           O  
ATOM    115  N   THR A  17      11.123 -16.735  -4.380  1.00  0.44           N  
ATOM    116  CA  THR A  17      10.658 -16.182  -3.113  1.00  0.47           C  
ATOM    117  C   THR A  17       9.184 -16.509  -2.888  1.00  0.45           C  
ATOM    118  CB  THR A  17      10.861 -14.656  -3.061  1.00  0.42           C  
ATOM    119  O   THR A  17       8.357 -16.319  -3.782  1.00  0.45           O  
ATOM    120  CG2 THR A  17      11.890 -14.274  -2.002  1.00  0.38           C  
ATOM    121  OG1 THR A  17      11.314 -14.196  -4.340  1.00  0.33           O  
ATOM    122  N   PRO A  18       8.478 -17.234  -1.465  1.00  0.51           N  
ATOM    123  CA  PRO A  18       7.069 -17.605  -1.310  1.00  0.51           C  
ATOM    124  C   PRO A  18       6.148 -16.392  -1.205  1.00  0.51           C  
ATOM    125  CB  PRO A  18       7.059 -18.413  -0.010  1.00  0.49           C  
ATOM    126  O   PRO A  18       6.569 -15.331  -0.736  1.00  0.50           O  
ATOM    127  CG  PRO A  18       8.501 -18.620   0.323  1.00  0.49           C  
ATOM    128  CD  PRO A  18       9.321 -17.661  -0.492  1.00  0.51           C  
ATOM    129  N   LEU A  19       4.877 -16.477  -1.692  1.00  0.59           N  
ATOM    130  CA  LEU A  19       3.854 -15.509  -1.312  1.00  0.59           C  
ATOM    131  C   LEU A  19       3.791 -15.351   0.204  1.00  0.59           C  
ATOM    132  CB  LEU A  19       2.486 -15.936  -1.849  1.00  0.56           C  
ATOM    133  O   LEU A  19       3.880 -16.337   0.939  1.00  0.57           O  
ATOM    134  CG  LEU A  19       2.193 -15.590  -3.310  1.00  0.55           C  
ATOM    135  CD1 LEU A  19       1.000 -16.394  -3.816  1.00  0.53           C  
ATOM    136  CD2 LEU A  19       1.940 -14.094  -3.465  1.00  0.54           C  
ATOM    137  N   PRO A  20       3.671 -14.001   0.737  1.00  0.59           N  
ATOM    138  CA  PRO A  20       3.351 -13.882   2.161  1.00  0.58           C  
ATOM    139  C   PRO A  20       2.113 -14.683   2.557  1.00  0.60           C  
ATOM    140  CB  PRO A  20       3.112 -12.381   2.345  1.00  0.56           C  
ATOM    141  O   PRO A  20       1.157 -14.772   1.782  1.00  0.58           O  
ATOM    142  CG  PRO A  20       3.594 -11.759   1.074  1.00  0.55           C  
ATOM    143  CD  PRO A  20       3.702 -12.833   0.029  1.00  0.55           C  
ATOM    144  N   PRO A  21       2.278 -15.300   3.804  1.00  0.61           N  
ATOM    145  CA  PRO A  21       1.035 -15.926   4.261  1.00  0.60           C  
ATOM    146  C   PRO A  21      -0.139 -14.950   4.297  1.00  0.61           C  
ATOM    147  CB  PRO A  21       1.383 -16.413   5.670  1.00  0.57           C  
ATOM    148  O   PRO A  21      -0.015 -13.850   4.842  1.00  0.59           O  
ATOM    149  CG  PRO A  21       2.476 -15.503   6.130  1.00  0.55           C  
ATOM    150  CD  PRO A  21       3.251 -15.043   4.929  1.00  0.56           C  
ATOM    151  N   GLY A  22      -1.139 -15.208   3.503  1.00  0.64           N  
ATOM    152  CA  GLY A  22      -2.346 -14.404   3.394  1.00  0.62           C  
ATOM    153  C   GLY A  22      -2.988 -14.474   2.021  1.00  0.63           C  
ATOM    154  O   GLY A  22      -2.398 -14.035   1.031  1.00  0.57           O  
ATOM    155  N   GLY A  23      -3.825 -15.565   1.742  1.00  0.82           N  
ATOM    156  CA  GLY A  23      -4.508 -15.712   0.467  1.00  0.83           C  
ATOM    157  C   GLY A  23      -4.480 -14.449  -0.373  1.00  0.83           C  
ATOM    158  O   GLY A  23      -4.665 -13.347   0.146  1.00  0.82           O  
ATOM    159  N   VAL A  24      -4.161 -14.465  -1.655  1.00  0.85           N  
ATOM    160  CA  VAL A  24      -4.253 -13.374  -2.620  1.00  0.86           C  
ATOM    161  C   VAL A  24      -5.713 -12.962  -2.796  1.00  0.87           C  
ATOM    162  CB  VAL A  24      -3.641 -13.768  -3.983  1.00  0.85           C  
ATOM    163  O   VAL A  24      -6.557 -13.786  -3.159  1.00  0.86           O  
ATOM    164  CG1 VAL A  24      -3.743 -12.610  -4.975  1.00  0.85           C  
ATOM    165  CG2 VAL A  24      -2.186 -14.200  -3.809  1.00  0.85           C  
ATOM    166  N   LYS A  25      -6.012 -11.776  -2.446  1.00  0.88           N  
ATOM    167  CA  LYS A  25      -7.327 -11.164  -2.618  1.00  0.88           C  
ATOM    168  C   LYS A  25      -7.505 -10.634  -4.037  1.00  0.87           C  
ATOM    169  CB  LYS A  25      -7.528 -10.034  -1.607  1.00  0.89           C  
ATOM    170  O   LYS A  25      -8.565 -10.810  -4.643  1.00  0.86           O  
ATOM    171  CG  LYS A  25      -8.883  -9.349  -1.706  1.00  0.90           C  
ATOM    172  CD  LYS A  25      -9.022  -8.233  -0.679  1.00  0.89           C  
ATOM    173  CE  LYS A  25     -10.344  -7.492  -0.832  1.00  0.90           C  
ATOM    174  NZ  LYS A  25     -10.456  -6.355   0.129  1.00  0.90           N  
ATOM    175  N   LYS A  26      -6.459  -9.939  -4.626  1.00  0.88           N  
ATOM    176  CA  LYS A  26      -6.524  -9.268  -5.921  1.00  0.89           C  
ATOM    177  C   LYS A  26      -5.127  -9.034  -6.489  1.00  0.89           C  
ATOM    178  CB  LYS A  26      -7.270  -7.939  -5.801  1.00  0.88           C  
ATOM    179  O   LYS A  26      -4.166  -8.861  -5.737  1.00  0.88           O  
ATOM    180  CG  LYS A  26      -7.546  -7.261  -7.135  1.00  0.89           C  
ATOM    181  CD  LYS A  26      -8.488  -6.075  -6.975  1.00  0.88           C  
ATOM    182  CE  LYS A  26      -8.767  -5.398  -8.310  1.00  0.89           C  
ATOM    183  NZ  LYS A  26      -9.704  -4.244  -8.161  1.00  0.88           N  
ATOM    184  N   ILE A  27      -5.029  -8.942  -7.808  1.00  0.89           N  
ATOM    185  CA  ILE A  27      -3.867  -8.475  -8.556  1.00  0.89           C  
ATOM    186  C   ILE A  27      -4.246  -7.251  -9.386  1.00  0.89           C  
ATOM    187  CB  ILE A  27      -3.299  -9.586  -9.468  1.00  0.87           C  
ATOM    188  O   ILE A  27      -5.363  -7.164  -9.902  1.00  0.87           O  
ATOM    189  CG1 ILE A  27      -3.008 -10.850  -8.651  1.00  0.82           C  
ATOM    190  CG2 ILE A  27      -2.039  -9.099 -10.191  1.00  0.82           C  
ATOM    191  CD1 ILE A  27      -2.652 -12.065  -9.497  1.00  0.79           C  
ATOM    192  N   ALA A  28      -3.340  -6.336  -9.516  1.00  0.90           N  
ATOM    193  CA  ALA A  28      -3.448  -5.188 -10.413  1.00  0.90           C  
ATOM    194  C   ALA A  28      -2.166  -4.999 -11.218  1.00  0.90           C  
ATOM    195  CB  ALA A  28      -3.766  -3.922  -9.621  1.00  0.90           C  
ATOM    196  O   ALA A  28      -1.071  -5.300 -10.735  1.00  0.89           O  
ATOM    197  N   PHE A  29      -2.269  -4.544 -12.380  1.00  0.88           N  
ATOM    198  CA  PHE A  29      -1.138  -4.218 -13.241  1.00  0.88           C  
ATOM    199  C   PHE A  29      -1.153  -2.742 -13.618  1.00  0.87           C  
ATOM    200  CB  PHE A  29      -1.156  -5.083 -14.505  1.00  0.87           C  
ATOM    201  O   PHE A  29      -2.204  -2.192 -13.955  1.00  0.86           O  
ATOM    202  CG  PHE A  29      -1.012  -6.556 -14.235  1.00  0.85           C  
ATOM    203  CD1 PHE A  29       0.242  -7.122 -14.041  1.00  0.82           C  
ATOM    204  CD2 PHE A  29      -2.131  -7.376 -14.175  1.00  0.83           C  
ATOM    205  CE1 PHE A  29       0.379  -8.486 -13.790  1.00  0.82           C  
ATOM    206  CE2 PHE A  29      -2.003  -8.739 -13.925  1.00  0.83           C  
ATOM    207  CZ  PHE A  29      -0.747  -9.292 -13.734  1.00  0.81           C  
ATOM    208  N   SER A  30       0.017  -2.153 -13.572  1.00  0.90           N  
ATOM    209  CA  SER A  30       0.143  -0.928 -14.356  1.00  0.89           C  
ATOM    210  C   SER A  30      -0.030  -1.205 -15.846  1.00  0.87           C  
ATOM    211  CB  SER A  30       1.499  -0.268 -14.106  1.00  0.88           C  
ATOM    212  O   SER A  30       0.354  -2.271 -16.333  1.00  0.82           O  
ATOM    213  OG  SER A  30       2.535  -0.986 -14.753  1.00  0.86           O  
ATOM    214  N   ARG A  31      -0.650  -0.342 -16.567  1.00  0.80           N  
ATOM    215  CA  ARG A  31      -1.029  -0.611 -17.950  1.00  0.78           C  
ATOM    216  C   ARG A  31      -0.416   0.417 -18.895  1.00  0.77           C  
ATOM    217  CB  ARG A  31      -2.551  -0.618 -18.100  1.00  0.75           C  
ATOM    218  O   ARG A  31      -1.123   1.272 -19.434  1.00  0.69           O  
ATOM    219  CG  ARG A  31      -3.229  -1.812 -17.447  1.00  0.74           C  
ATOM    220  CD  ARG A  31      -4.716  -1.862 -17.767  1.00  0.72           C  
ATOM    221  NE  ARG A  31      -5.357  -3.032 -17.175  1.00  0.58           N  
ATOM    222  NH1 ARG A  31      -7.270  -2.895 -18.462  1.00  0.48           N  
ATOM    223  NH2 ARG A  31      -7.043  -4.570 -16.915  1.00  0.45           N  
ATOM    224  CZ  ARG A  31      -6.555  -3.496 -17.519  1.00  0.68           C  
ATOM    225  N   GLU A  32       0.865   0.376 -19.109  1.00  0.80           N  
ATOM    226  CA  GLU A  32       1.428   1.087 -20.253  1.00  0.78           C  
ATOM    227  C   GLU A  32       1.619   0.153 -21.444  1.00  0.76           C  
ATOM    228  CB  GLU A  32       2.761   1.741 -19.878  1.00  0.75           C  
ATOM    229  O   GLU A  32       2.128  -0.960 -21.292  1.00  0.70           O  
ATOM    230  CG  GLU A  32       3.284   2.715 -20.924  1.00  0.71           C  
ATOM    231  CD  GLU A  32       4.450   3.556 -20.430  1.00  0.68           C  
ATOM    232  OE1 GLU A  32       5.049   3.210 -19.386  1.00  0.69           O  
ATOM    233  OE2 GLU A  32       4.767   4.570 -21.091  1.00  0.65           O  
ATOM    234  N   GLN A  33       1.300   0.646 -22.585  1.00  0.72           N  
ATOM    235  CA  GLN A  33       1.437  -0.119 -23.820  1.00  0.71           C  
ATOM    236  C   GLN A  33       2.644   0.351 -24.627  1.00  0.71           C  
ATOM    237  CB  GLN A  33       0.166  -0.011 -24.664  1.00  0.67           C  
ATOM    238  O   GLN A  33       2.789  -0.002 -25.799  1.00  0.65           O  
ATOM    239  CG  GLN A  33      -0.936  -0.974 -24.242  1.00  0.63           C  
ATOM    240  CD  GLN A  33      -1.982  -1.178 -25.321  1.00  0.61           C  
ATOM    241  NE2 GLN A  33      -2.947  -2.051 -25.054  1.00  0.51           N  
ATOM    242  OE1 GLN A  33      -1.924  -0.555 -26.386  1.00  0.62           O  
ATOM    243  N   THR A  34       3.355   1.373 -24.123  1.00  0.72           N  
ATOM    244  CA  THR A  34       4.519   1.707 -24.936  1.00  0.72           C  
ATOM    245  C   THR A  34       5.423   0.490 -25.113  1.00  0.72           C  
ATOM    246  CB  THR A  34       5.325   2.861 -24.312  1.00  0.70           C  
ATOM    247  O   THR A  34       5.731  -0.207 -24.144  1.00  0.70           O  
ATOM    248  CG2 THR A  34       4.578   4.185 -24.437  1.00  0.64           C  
ATOM    249  OG1 THR A  34       5.551   2.582 -22.925  1.00  0.69           O  
ATOM    250  N   SER A  35       5.738   0.158 -26.371  1.00  0.67           N  
ATOM    251  CA  SER A  35       6.627  -0.954 -26.690  1.00  0.68           C  
ATOM    252  C   SER A  35       7.892  -0.911 -25.839  1.00  0.69           C  
ATOM    253  CB  SER A  35       7.000  -0.935 -28.173  1.00  0.64           C  
ATOM    254  O   SER A  35       8.607   0.094 -25.829  1.00  0.67           O  
ATOM    255  OG  SER A  35       7.584   0.306 -28.529  1.00  0.61           O  
ATOM    256  N   GLY A  36       8.148  -2.016 -25.159  1.00  0.73           N  
ATOM    257  CA  GLY A  36       9.412  -2.199 -24.463  1.00  0.73           C  
ATOM    258  C   GLY A  36       9.322  -1.913 -22.976  1.00  0.73           C  
ATOM    259  O   GLY A  36      10.263  -2.187 -22.228  1.00  0.72           O  
ATOM    260  N   VAL A  37       8.243  -1.364 -22.536  1.00  0.73           N  
ATOM    261  CA  VAL A  37       8.127  -1.126 -21.101  1.00  0.73           C  
ATOM    262  C   VAL A  37       7.500  -2.343 -20.424  1.00  0.74           C  
ATOM    263  CB  VAL A  37       7.292   0.139 -20.801  1.00  0.70           C  
ATOM    264  O   VAL A  37       6.402  -2.768 -20.790  1.00  0.71           O  
ATOM    265  CG1 VAL A  37       7.248   0.414 -19.299  1.00  0.66           C  
ATOM    266  CG2 VAL A  37       7.859   1.342 -21.552  1.00  0.65           C  
ATOM    267  N   LYS A  38       8.256  -2.763 -19.391  1.00  0.77           N  
ATOM    268  CA  LYS A  38       7.749  -3.781 -18.475  1.00  0.78           C  
ATOM    269  C   LYS A  38       6.660  -3.213 -17.569  1.00  0.79           C  
ATOM    270  CB  LYS A  38       8.887  -4.356 -17.629  1.00  0.76           C  
ATOM    271  O   LYS A  38       6.644  -2.014 -17.286  1.00  0.76           O  
ATOM    272  CG  LYS A  38       9.969  -5.054 -18.440  1.00  0.73           C  
ATOM    273  CD  LYS A  38      11.074  -5.600 -17.545  1.00  0.72           C  
ATOM    274  CE  LYS A  38      12.174  -6.268 -18.357  1.00  0.65           C  
ATOM    275  NZ  LYS A  38      13.271  -6.786 -17.485  1.00  0.59           N  
ATOM    276  N   ARG A  39       5.714  -4.018 -17.259  1.00  0.83           N  
ATOM    277  CA  ARG A  39       4.641  -3.644 -16.344  1.00  0.84           C  
ATOM    278  C   ARG A  39       5.055  -3.869 -14.893  1.00  0.85           C  
ATOM    279  CB  ARG A  39       3.369  -4.435 -16.654  1.00  0.82           C  
ATOM    280  O   ARG A  39       5.818  -4.791 -14.596  1.00  0.84           O  
ATOM    281  CG  ARG A  39       2.767  -4.125 -18.016  1.00  0.80           C  
ATOM    282  CD  ARG A  39       1.454  -4.863 -18.233  1.00  0.79           C  
ATOM    283  NE  ARG A  39       0.873  -4.558 -19.538  1.00  0.71           N  
ATOM    284  NH1 ARG A  39      -0.951  -5.952 -19.283  1.00  0.67           N  
ATOM    285  NH2 ARG A  39      -0.693  -4.734 -21.208  1.00  0.65           N  
ATOM    286  CZ  ARG A  39      -0.255  -5.082 -20.007  1.00  0.74           C  
ATOM    287  N   SER A  40       4.539  -3.022 -14.077  1.00  0.88           N  
ATOM    288  CA  SER A  40       4.540  -3.317 -12.648  1.00  0.89           C  
ATOM    289  C   SER A  40       3.276  -4.066 -12.237  1.00  0.89           C  
ATOM    290  CB  SER A  40       4.666  -2.029 -11.834  1.00  0.88           C  
ATOM    291  O   SER A  40       2.224  -3.909 -12.861  1.00  0.89           O  
ATOM    292  OG  SER A  40       5.856  -1.336 -12.170  1.00  0.89           O  
ATOM    293  N   MET A  41       3.381  -4.889 -11.289  1.00  0.88           N  
ATOM    294  CA  MET A  41       2.313  -5.682 -10.688  1.00  0.89           C  
ATOM    295  C   MET A  41       2.158  -5.353  -9.207  1.00  0.90           C  
ATOM    296  CB  MET A  41       2.587  -7.176 -10.865  1.00  0.88           C  
ATOM    297  O   MET A  41       3.151  -5.214  -8.490  1.00  0.90           O  
ATOM    298  CG  MET A  41       1.452  -8.069 -10.389  1.00  0.84           C  
ATOM    299  SD  MET A  41       1.768  -9.845 -10.722  1.00  0.85           S  
ATOM    300  CE  MET A  41       0.287 -10.579  -9.973  1.00  0.78           C  
ATOM    301  N   ALA A  42       0.926  -5.258  -8.809  1.00  0.91           N  
ATOM    302  CA  ALA A  42       0.536  -5.166  -7.404  1.00  0.92           C  
ATOM    303  C   ALA A  42      -0.287  -6.380  -6.982  1.00  0.91           C  
ATOM    304  CB  ALA A  42      -0.250  -3.882  -7.153  1.00  0.91           C  
ATOM    305  O   ALA A  42      -1.238  -6.762  -7.668  1.00  0.91           O  
ATOM    306  N   ILE A  43       0.022  -6.982  -5.865  1.00  0.89           N  
ATOM    307  CA  ILE A  43      -0.716  -8.079  -5.247  1.00  0.89           C  
ATOM    308  C   ILE A  43      -1.252  -7.639  -3.887  1.00  0.90           C  
ATOM    309  CB  ILE A  43       0.166  -9.338  -5.093  1.00  0.87           C  
ATOM    310  O   ILE A  43      -0.478  -7.342  -2.974  1.00  0.89           O  
ATOM    311  CG1 ILE A  43       0.602  -9.856  -6.469  1.00  0.80           C  
ATOM    312  CG2 ILE A  43      -0.576 -10.425  -4.309  1.00  0.80           C  
ATOM    313  CD1 ILE A  43       1.478 -11.100  -6.413  1.00  0.77           C  
ATOM    314  N   LEU A  44      -2.501  -7.639  -3.773  1.00  0.90           N  
ATOM    315  CA  LEU A  44      -3.207  -7.405  -2.518  1.00  0.91           C  
ATOM    316  C   LEU A  44      -3.566  -8.724  -1.842  1.00  0.90           C  
ATOM    317  CB  LEU A  44      -4.474  -6.581  -2.761  1.00  0.91           C  
ATOM    318  O   LEU A  44      -4.300  -9.537  -2.409  1.00  0.89           O  
ATOM    319  CG  LEU A  44      -5.335  -6.283  -1.532  1.00  0.92           C  
ATOM    320  CD1 LEU A  44      -4.518  -5.541  -0.480  1.00  0.92           C  
ATOM    321  CD2 LEU A  44      -6.568  -5.476  -1.926  1.00  0.92           C  
ATOM    322  N   LEU A  45      -3.116  -8.879  -0.586  1.00  0.86           N  
ATOM    323  CA  LEU A  45      -3.398 -10.053   0.233  1.00  0.86           C  
ATOM    324  C   LEU A  45      -4.682  -9.861   1.033  1.00  0.87           C  
ATOM    325  CB  LEU A  45      -2.230 -10.337   1.181  1.00  0.85           C  
ATOM    326  O   LEU A  45      -5.149  -8.732   1.205  1.00  0.86           O  
ATOM    327  CG  LEU A  45      -0.864 -10.556   0.528  1.00  0.83           C  
ATOM    328  CD1 LEU A  45       0.152 -11.016   1.567  1.00  0.80           C  
ATOM    329  CD2 LEU A  45      -0.970 -11.567  -0.608  1.00  0.81           C  
ATOM    330  N   THR A  46      -5.300 -10.886   1.589  1.00  0.86           N  
ATOM    331  CA  THR A  46      -6.564 -10.899   2.317  1.00  0.86           C  
ATOM    332  C   THR A  46      -6.428 -10.165   3.648  1.00  0.85           C  
ATOM    333  CB  THR A  46      -7.048 -12.339   2.570  1.00  0.84           C  
ATOM    334  O   THR A  46      -7.410  -9.635   4.173  1.00  0.83           O  
ATOM    335  CG2 THR A  46      -7.470 -13.014   1.268  1.00  0.79           C  
ATOM    336  OG1 THR A  46      -5.988 -13.097   3.166  1.00  0.83           O  
ATOM    337  N   ASP A  47      -5.217 -10.037   4.160  1.00  0.84           N  
ATOM    338  CA  ASP A  47      -4.948  -9.359   5.424  1.00  0.84           C  
ATOM    339  C   ASP A  47      -4.702  -7.868   5.205  1.00  0.85           C  
ATOM    340  CB  ASP A  47      -3.747  -9.992   6.128  1.00  0.83           C  
ATOM    341  O   ASP A  47      -4.405  -7.136   6.152  1.00  0.85           O  
ATOM    342  CG  ASP A  47      -2.472  -9.921   5.307  1.00  0.82           C  
ATOM    343  OD1 ASP A  47      -2.424  -9.155   4.320  1.00  0.84           O  
ATOM    344  OD2 ASP A  47      -1.507 -10.639   5.648  1.00  0.84           O  
ATOM    345  N   GLY A  48      -4.765  -7.369   3.975  1.00  0.87           N  
ATOM    346  CA  GLY A  48      -4.689  -5.963   3.610  1.00  0.89           C  
ATOM    347  C   GLY A  48      -3.275  -5.498   3.320  1.00  0.88           C  
ATOM    348  O   GLY A  48      -3.038  -4.306   3.114  1.00  0.87           O  
ATOM    349  N   ARG A  49      -2.249  -6.324   3.256  1.00  0.85           N  
ATOM    350  CA  ARG A  49      -0.907  -5.984   2.793  1.00  0.85           C  
ATOM    351  C   ARG A  49      -0.846  -5.949   1.270  1.00  0.86           C  
ATOM    352  CB  ARG A  49       0.118  -6.983   3.336  1.00  0.84           C  
ATOM    353  O   ARG A  49      -1.333  -6.864   0.603  1.00  0.85           O  
ATOM    354  CG  ARG A  49       0.314  -6.906   4.842  1.00  0.84           C  
ATOM    355  CD  ARG A  49       1.360  -7.902   5.325  1.00  0.86           C  
ATOM    356  NE  ARG A  49       0.923  -9.281   5.127  1.00  0.83           N  
ATOM    357  NH1 ARG A  49       3.020 -10.205   5.419  1.00  0.83           N  
ATOM    358  NH2 ARG A  49       1.219 -11.554   4.982  1.00  0.82           N  
ATOM    359  CZ  ARG A  49       1.722 -10.343   5.177  1.00  0.81           C  
ATOM    360  N   LEU A  50      -0.323  -4.932   0.753  1.00  0.90           N  
ATOM    361  CA  LEU A  50      -0.079  -4.727  -0.670  1.00  0.90           C  
ATOM    362  C   LEU A  50       1.405  -4.864  -0.992  1.00  0.89           C  
ATOM    363  CB  LEU A  50      -0.584  -3.350  -1.109  1.00  0.90           C  
ATOM    364  O   LEU A  50       2.224  -4.075  -0.514  1.00  0.88           O  
ATOM    365  CG  LEU A  50      -0.480  -3.034  -2.602  1.00  0.92           C  
ATOM    366  CD1 LEU A  50      -1.511  -3.837  -3.387  1.00  0.92           C  
ATOM    367  CD2 LEU A  50      -0.660  -1.539  -2.845  1.00  0.92           C  
ATOM    368  N   TYR A  51       1.692  -5.752  -1.898  1.00  0.87           N  
ATOM    369  CA  TYR A  51       3.030  -5.937  -2.448  1.00  0.87           C  
ATOM    370  C   TYR A  51       3.093  -5.474  -3.899  1.00  0.87           C  
ATOM    371  CB  TYR A  51       3.454  -7.405  -2.350  1.00  0.86           C  
ATOM    372  O   TYR A  51       2.136  -5.655  -4.656  1.00  0.87           O  
ATOM    373  CG  TYR A  51       3.669  -7.881  -0.933  1.00  0.85           C  
ATOM    374  CD1 TYR A  51       4.944  -7.908  -0.373  1.00  0.83           C  
ATOM    375  CD2 TYR A  51       2.599  -8.307  -0.153  1.00  0.84           C  
ATOM    376  CE1 TYR A  51       5.148  -8.347   0.931  1.00  0.83           C  
ATOM    377  CE2 TYR A  51       2.791  -8.749   1.151  1.00  0.83           C  
ATOM    378  OH  TYR A  51       4.263  -9.201   2.975  1.00  0.80           O  
ATOM    379  CZ  TYR A  51       4.067  -8.765   1.684  1.00  0.81           C  
ATOM    380  N   THR A  52       4.264  -4.926  -4.290  1.00  0.90           N  
ATOM    381  CA  THR A  52       4.474  -4.491  -5.666  1.00  0.90           C  
ATOM    382  C   THR A  52       5.803  -5.015  -6.203  1.00  0.89           C  
ATOM    383  CB  THR A  52       4.443  -2.955  -5.777  1.00  0.89           C  
ATOM    384  O   THR A  52       6.726  -5.287  -5.432  1.00  0.87           O  
ATOM    385  CG2 THR A  52       3.068  -2.405  -5.411  1.00  0.89           C  
ATOM    386  OG1 THR A  52       5.420  -2.398  -4.889  1.00  0.91           O  
ATOM    387  N   GLN A  53       5.847  -5.195  -7.502  1.00  0.86           N  
ATOM    388  CA  GLN A  53       7.051  -5.548  -8.248  1.00  0.86           C  
ATOM    389  C   GLN A  53       6.957  -5.079  -9.697  1.00  0.86           C  
ATOM    390  CB  GLN A  53       7.289  -7.058  -8.199  1.00  0.84           C  
ATOM    391  O   GLN A  53       5.859  -4.917 -10.233  1.00  0.85           O  
ATOM    392  CG  GLN A  53       8.555  -7.505  -8.919  1.00  0.79           C  
ATOM    393  CD  GLN A  53       8.641  -9.011  -9.074  1.00  0.77           C  
ATOM    394  NE2 GLN A  53       9.831  -9.562  -8.857  1.00  0.70           N  
ATOM    395  OE1 GLN A  53       7.647  -9.675  -9.386  1.00  0.74           O  
ATOM    396  N   GLY A  54       8.167  -4.935 -10.297  1.00  0.86           N  
ATOM    397  CA  GLY A  54       8.159  -4.718 -11.735  1.00  0.85           C  
ATOM    398  C   GLY A  54       9.107  -3.618 -12.177  1.00  0.86           C  
ATOM    399  O   GLY A  54      10.169  -3.431 -11.581  1.00  0.84           O  
ATOM    400  N   ASP A  55       8.773  -2.893 -13.259  1.00  0.86           N  
ATOM    401  CA  ASP A  55       9.601  -1.904 -13.942  1.00  0.86           C  
ATOM    402  C   ASP A  55       9.750  -0.638 -13.101  1.00  0.87           C  
ATOM    403  CB  ASP A  55       9.008  -1.560 -15.310  1.00  0.84           C  
ATOM    404  O   ASP A  55      10.810  -0.009 -13.100  1.00  0.86           O  
ATOM    405  CG  ASP A  55       9.935  -0.711 -16.162  1.00  0.80           C  
ATOM    406  OD1 ASP A  55      11.140  -1.029 -16.254  1.00  0.78           O  
ATOM    407  OD2 ASP A  55       9.456   0.287 -16.743  1.00  0.80           O  
ATOM    408  N   ASN A  56       8.653  -0.153 -12.415  1.00  0.90           N  
ATOM    409  CA  ASN A  56       8.612   0.952 -11.463  1.00  0.91           C  
ATOM    410  C   ASN A  56       9.089   2.255 -12.097  1.00  0.91           C  
ATOM    411  CB  ASN A  56       9.449   0.625 -10.225  1.00  0.91           C  
ATOM    412  O   ASN A  56       9.495   3.181 -11.392  1.00  0.89           O  
ATOM    413  CG  ASN A  56       9.173   1.565  -9.068  1.00  0.92           C  
ATOM    414  ND2 ASN A  56      10.165   1.753  -8.207  1.00  0.92           N  
ATOM    415  OD1 ASN A  56       8.076   2.117  -8.949  1.00  0.91           O  
ATOM    416  N   ALA A  57       9.125   2.408 -13.457  1.00  0.90           N  
ATOM    417  CA  ALA A  57       9.699   3.517 -14.214  1.00  0.91           C  
ATOM    418  C   ALA A  57       9.003   4.832 -13.872  1.00  0.91           C  
ATOM    419  CB  ALA A  57       9.606   3.243 -15.713  1.00  0.90           C  
ATOM    420  O   ALA A  57       9.576   5.909 -14.051  1.00  0.90           O  
ATOM    421  N   TRP A  58       7.829   4.775 -13.281  1.00  0.91           N  
ATOM    422  CA  TRP A  58       7.037   5.952 -12.943  1.00  0.93           C  
ATOM    423  C   TRP A  58       6.883   6.090 -11.432  1.00  0.93           C  
ATOM    424  CB  TRP A  58       5.658   5.881 -13.605  1.00  0.91           C  
ATOM    425  O   TRP A  58       6.205   7.002 -10.952  1.00  0.92           O  
ATOM    426  CG  TRP A  58       5.705   5.771 -15.100  1.00  0.79           C  
ATOM    427  CD1 TRP A  58       5.585   4.632 -15.846  1.00  0.70           C  
ATOM    428  CD2 TRP A  58       5.891   6.842 -16.030  1.00  0.71           C  
ATOM    429  CE2 TRP A  58       5.872   6.279 -17.325  1.00  0.71           C  
ATOM    430  CE3 TRP A  58       6.071   8.225 -15.893  1.00  0.66           C  
ATOM    431  NE1 TRP A  58       5.684   4.931 -17.185  1.00  0.79           N  
ATOM    432  CH2 TRP A  58       6.201   8.403 -18.316  1.00  0.70           C  
ATOM    433  CZ2 TRP A  58       6.026   7.053 -18.478  1.00  0.77           C  
ATOM    434  CZ3 TRP A  58       6.225   8.993 -17.042  1.00  0.69           C  
ATOM    435  N   GLY A  59       7.527   5.227 -10.658  1.00  0.93           N  
ATOM    436  CA  GLY A  59       7.400   5.207  -9.210  1.00  0.94           C  
ATOM    437  C   GLY A  59       6.127   4.533  -8.732  1.00  0.94           C  
ATOM    438  O   GLY A  59       5.720   4.709  -7.581  1.00  0.94           O  
ATOM    439  N   GLU A  60       5.451   3.754  -9.564  1.00  0.94           N  
ATOM    440  CA  GLU A  60       4.128   3.187  -9.321  1.00  0.94           C  
ATOM    441  C   GLU A  60       4.185   2.087  -8.264  1.00  0.94           C  
ATOM    442  CB  GLU A  60       3.530   2.639 -10.619  1.00  0.93           C  
ATOM    443  O   GLU A  60       3.171   1.763  -7.643  1.00  0.93           O  
ATOM    444  CG  GLU A  60       4.339   1.509 -11.240  1.00  0.91           C  
ATOM    445  CD  GLU A  60       5.386   1.994 -12.230  1.00  0.87           C  
ATOM    446  OE1 GLU A  60       6.025   3.040 -11.974  1.00  0.87           O  
ATOM    447  OE2 GLU A  60       5.569   1.323 -13.270  1.00  0.88           O  
ATOM    448  N   CYS A  61       5.346   1.569  -7.962  1.00  0.92           N  
ATOM    449  CA  CYS A  61       5.525   0.558  -6.926  1.00  0.93           C  
ATOM    450  C   CYS A  61       5.641   1.201  -5.549  1.00  0.93           C  
ATOM    451  CB  CYS A  61       6.767  -0.287  -7.210  1.00  0.91           C  
ATOM    452  O   CYS A  61       5.775   0.503  -4.543  1.00  0.91           O  
ATOM    453  SG  CYS A  61       6.597  -1.371  -8.645  1.00  0.91           S  
ATOM    454  N   ALA A  62       5.735   2.532  -5.414  1.00  0.93           N  
ATOM    455  CA  ALA A  62       5.675   3.373  -4.222  1.00  0.93           C  
ATOM    456  C   ALA A  62       6.816   3.046  -3.262  1.00  0.90           C  
ATOM    457  CB  ALA A  62       4.330   3.208  -3.520  1.00  0.92           C  
ATOM    458  O   ALA A  62       6.624   3.026  -2.044  1.00  0.86           O  
ATOM    459  N   ASP A  63       8.067   2.870  -3.758  1.00  0.89           N  
ATOM    460  CA  ASP A  63       9.201   2.456  -2.937  1.00  0.88           C  
ATOM    461  C   ASP A  63      10.186   3.606  -2.740  1.00  0.87           C  
ATOM    462  CB  ASP A  63       9.911   1.257  -3.568  1.00  0.86           C  
ATOM    463  O   ASP A  63      11.298   3.400  -2.249  1.00  0.85           O  
ATOM    464  CG  ASP A  63      10.752   1.634  -4.775  1.00  0.83           C  
ATOM    465  OD1 ASP A  63      10.479   2.677  -5.406  1.00  0.81           O  
ATOM    466  OD2 ASP A  63      11.694   0.878  -5.100  1.00  0.83           O  
ATOM    467  N   GLY A  64       9.871   4.818  -3.184  1.00  0.89           N  
ATOM    468  CA  GLY A  64      10.696   6.013  -3.106  1.00  0.89           C  
ATOM    469  C   GLY A  64      11.649   6.157  -4.278  1.00  0.88           C  
ATOM    470  O   GLY A  64      12.455   7.090  -4.318  1.00  0.86           O  
ATOM    471  N   THR A  65      11.578   5.232  -5.265  1.00  0.90           N  
ATOM    472  CA  THR A  65      12.493   5.241  -6.401  1.00  0.91           C  
ATOM    473  C   THR A  65      11.729   5.078  -7.712  1.00  0.90           C  
ATOM    474  CB  THR A  65      13.548   4.126  -6.276  1.00  0.89           C  
ATOM    475  O   THR A  65      10.513   4.874  -7.707  1.00  0.89           O  
ATOM    476  CG2 THR A  65      14.050   4.001  -4.842  1.00  0.83           C  
ATOM    477  OG1 THR A  65      12.967   2.879  -6.678  1.00  0.86           O  
ATOM    478  N   THR A  66      12.403   5.100  -8.851  1.00  0.90           N  
ATOM    479  CA  THR A  66      11.942   4.695 -10.174  1.00  0.91           C  
ATOM    480  C   THR A  66      12.763   3.520 -10.697  1.00  0.87           C  
ATOM    481  CB  THR A  66      12.018   5.864 -11.174  1.00  0.89           C  
ATOM    482  O   THR A  66      12.817   3.284 -11.906  1.00  0.83           O  
ATOM    483  CG2 THR A  66      11.040   6.973 -10.800  1.00  0.86           C  
ATOM    484  OG1 THR A  66      13.348   6.396 -11.178  1.00  0.89           O  
ATOM    485  N   SER A  67      13.565   2.895  -9.812  1.00  0.88           N  
ATOM    486  CA  SER A  67      14.393   1.753 -10.185  1.00  0.88           C  
ATOM    487  C   SER A  67      13.561   0.480 -10.300  1.00  0.88           C  
ATOM    488  CB  SER A  67      15.515   1.549  -9.165  1.00  0.87           C  
ATOM    489  O   SER A  67      12.773   0.165  -9.406  1.00  0.86           O  
ATOM    490  OG  SER A  67      16.381   2.670  -9.139  1.00  0.86           O  
ATOM    491  N   PRO A  68      13.729  -0.222 -11.402  1.00  0.84           N  
ATOM    492  CA  PRO A  68      13.020  -1.498 -11.524  1.00  0.84           C  
ATOM    493  C   PRO A  68      13.484  -2.531 -10.499  1.00  0.84           C  
ATOM    494  CB  PRO A  68      13.355  -1.952 -12.947  1.00  0.83           C  
ATOM    495  O   PRO A  68      14.665  -2.570 -10.147  1.00  0.81           O  
ATOM    496  CG  PRO A  68      14.708  -1.381 -13.222  1.00  0.83           C  
ATOM    497  CD  PRO A  68      14.822  -0.062 -12.514  1.00  0.83           C  
ATOM    498  N   PHE A  69      12.651  -3.380 -10.118  1.00  0.81           N  
ATOM    499  CA  PHE A  69      12.950  -4.563  -9.320  1.00  0.80           C  
ATOM    500  C   PHE A  69      12.022  -5.714  -9.690  1.00  0.80           C  
ATOM    501  CB  PHE A  69      12.827  -4.250  -7.826  1.00  0.78           C  
ATOM    502  O   PHE A  69      10.838  -5.699  -9.348  1.00  0.75           O  
ATOM    503  CG  PHE A  69      11.500  -3.656  -7.437  1.00  0.79           C  
ATOM    504  CD1 PHE A  69      11.289  -2.284  -7.507  1.00  0.77           C  
ATOM    505  CD2 PHE A  69      10.463  -4.470  -7.001  1.00  0.78           C  
ATOM    506  CE1 PHE A  69      10.062  -1.732  -7.148  1.00  0.75           C  
ATOM    507  CE2 PHE A  69       9.234  -3.925  -6.640  1.00  0.77           C  
ATOM    508  CZ  PHE A  69       9.036  -2.556  -6.713  1.00  0.69           C  
ATOM    509  N   TYR A  70      12.498  -6.734 -10.315  1.00  0.78           N  
ATOM    510  CA  TYR A  70      11.781  -7.857 -10.908  1.00  0.78           C  
ATOM    511  C   TYR A  70      12.025  -9.138 -10.119  1.00  0.77           C  
ATOM    512  CB  TYR A  70      12.202  -8.053 -12.367  1.00  0.76           C  
ATOM    513  O   TYR A  70      11.368 -10.155 -10.355  1.00  0.73           O  
ATOM    514  CG  TYR A  70      11.921  -6.859 -13.246  1.00  0.77           C  
ATOM    515  CD1 TYR A  70      10.623  -6.555 -13.648  1.00  0.76           C  
ATOM    516  CD2 TYR A  70      12.954  -6.033 -13.677  1.00  0.78           C  
ATOM    517  CE1 TYR A  70      10.360  -5.456 -14.460  1.00  0.77           C  
ATOM    518  CE2 TYR A  70      12.703  -4.931 -14.489  1.00  0.78           C  
ATOM    519  OH  TYR A  70      11.150  -3.562 -15.677  1.00  0.72           O  
ATOM    520  CZ  TYR A  70      11.404  -4.651 -14.874  1.00  0.71           C  
ATOM    521  N   ASP A  71      12.919  -9.096  -9.167  1.00  0.72           N  
ATOM    522  CA  ASP A  71      13.487 -10.267  -8.507  1.00  0.72           C  
ATOM    523  C   ASP A  71      12.921 -10.431  -7.098  1.00  0.72           C  
ATOM    524  CB  ASP A  71      15.013 -10.164  -8.451  1.00  0.70           C  
ATOM    525  O   ASP A  71      13.157 -11.449  -6.443  1.00  0.71           O  
ATOM    526  CG  ASP A  71      15.498  -8.922  -7.726  1.00  0.67           C  
ATOM    527  OD1 ASP A  71      14.686  -8.004  -7.478  1.00  0.66           O  
ATOM    528  OD2 ASP A  71      16.704  -8.858  -7.402  1.00  0.66           O  
ATOM    529  N   HIS A  72      12.181  -9.377  -6.676  1.00  0.75           N  
ATOM    530  CA  HIS A  72      11.597  -9.439  -5.341  1.00  0.75           C  
ATOM    531  C   HIS A  72      10.329  -8.595  -5.254  1.00  0.77           C  
ATOM    532  CB  HIS A  72      12.609  -8.976  -4.291  1.00  0.73           C  
ATOM    533  O   HIS A  72      10.158  -7.645  -6.021  1.00  0.76           O  
ATOM    534  CG  HIS A  72      13.113  -7.586  -4.516  1.00  0.71           C  
ATOM    535  CD2 HIS A  72      12.774  -6.412  -3.934  1.00  0.70           C  
ATOM    536  ND1 HIS A  72      14.088  -7.290  -5.444  1.00  0.70           N  
ATOM    537  CE1 HIS A  72      14.327  -5.989  -5.422  1.00  0.65           C  
ATOM    538  NE2 HIS A  72      13.543  -5.433  -4.515  1.00  0.61           N  
ATOM    539  N   TRP A  73       9.390  -8.884  -4.284  1.00  0.80           N  
ATOM    540  CA  TRP A  73       8.207  -8.121  -3.898  1.00  0.81           C  
ATOM    541  C   TRP A  73       8.529  -7.153  -2.765  1.00  0.81           C  
ATOM    542  CB  TRP A  73       7.074  -9.061  -3.477  1.00  0.79           C  
ATOM    543  O   TRP A  73       9.177  -7.529  -1.784  1.00  0.79           O  
ATOM    544  CG  TRP A  73       6.535  -9.903  -4.595  1.00  0.75           C  
ATOM    545  CD1 TRP A  73       6.884 -11.189  -4.900  1.00  0.71           C  
ATOM    546  CD2 TRP A  73       5.551  -9.515  -5.558  1.00  0.74           C  
ATOM    547  CE2 TRP A  73       5.352 -10.617  -6.419  1.00  0.75           C  
ATOM    548  CE3 TRP A  73       4.818  -8.341  -5.778  1.00  0.78           C  
ATOM    549  NE1 TRP A  73       6.176 -11.624  -5.997  1.00  0.77           N  
ATOM    550  CH2 TRP A  73       3.743  -9.418  -7.676  1.00  0.75           C  
ATOM    551  CZ2 TRP A  73       4.448 -10.578  -7.484  1.00  0.76           C  
ATOM    552  CZ3 TRP A  73       3.919  -8.305  -6.837  1.00  0.76           C  
ATOM    553  N   LYS A  74       8.065  -6.047  -2.832  1.00  0.82           N  
ATOM    554  CA  LYS A  74       8.153  -5.054  -1.766  1.00  0.83           C  
ATOM    555  C   LYS A  74       6.781  -4.781  -1.155  1.00  0.84           C  
ATOM    556  CB  LYS A  74       8.760  -3.752  -2.292  1.00  0.81           C  
ATOM    557  O   LYS A  74       5.802  -4.583  -1.877  1.00  0.84           O  
ATOM    558  CG  LYS A  74      10.230  -3.863  -2.670  1.00  0.76           C  
ATOM    559  CD  LYS A  74      10.832  -2.498  -2.979  1.00  0.74           C  
ATOM    560  CE  LYS A  74      12.301  -2.609  -3.362  1.00  0.67           C  
ATOM    561  NZ  LYS A  74      12.912  -1.268  -3.607  1.00  0.62           N  
ATOM    562  N   LEU A  75       6.787  -4.851   0.165  1.00  0.82           N  
ATOM    563  CA  LEU A  75       5.620  -4.332   0.868  1.00  0.83           C  
ATOM    564  C   LEU A  75       5.454  -2.837   0.615  1.00  0.84           C  
ATOM    565  CB  LEU A  75       5.737  -4.597   2.371  1.00  0.82           C  
ATOM    566  O   LEU A  75       6.231  -2.027   1.125  1.00  0.83           O  
ATOM    567  CG  LEU A  75       4.569  -4.121   3.237  1.00  0.82           C  
ATOM    568  CD1 LEU A  75       3.298  -4.881   2.876  1.00  0.81           C  
ATOM    569  CD2 LEU A  75       4.898  -4.288   4.717  1.00  0.82           C  
ATOM    570  N   ALA A  76       4.464  -2.486  -0.184  1.00  0.89           N  
ATOM    571  CA  ALA A  76       4.233  -1.116  -0.637  1.00  0.90           C  
ATOM    572  C   ALA A  76       3.256  -0.391   0.283  1.00  0.90           C  
ATOM    573  CB  ALA A  76       3.711  -1.112  -2.072  1.00  0.89           C  
ATOM    574  O   ALA A  76       3.377   0.817   0.499  1.00  0.89           O  
ATOM    575  N   ALA A  77       2.311  -1.110   0.902  1.00  0.89           N  
ATOM    576  CA  ALA A  77       1.327  -0.539   1.818  1.00  0.90           C  
ATOM    577  C   ALA A  77       0.724  -1.616   2.715  1.00  0.89           C  
ATOM    578  CB  ALA A  77       0.227   0.178   1.039  1.00  0.90           C  
ATOM    579  O   ALA A  77       0.751  -2.802   2.377  1.00  0.88           O  
ATOM    580  N   SER A  78       0.193  -1.178   3.841  1.00  0.85           N  
ATOM    581  CA  SER A  78      -0.611  -2.006   4.733  1.00  0.86           C  
ATOM    582  C   SER A  78      -2.006  -1.419   4.926  1.00  0.86           C  
ATOM    583  CB  SER A  78       0.078  -2.158   6.090  1.00  0.83           C  
ATOM    584  O   SER A  78      -2.245  -0.254   4.602  1.00  0.85           O  
ATOM    585  OG  SER A  78       1.368  -2.726   5.938  1.00  0.79           O  
ATOM    586  N   ASN A  79      -3.017  -2.273   5.452  1.00  0.90           N  
ATOM    587  CA  ASN A  79      -4.402  -1.913   5.739  1.00  0.91           C  
ATOM    588  C   ASN A  79      -5.141  -1.477   4.478  1.00  0.93           C  
ATOM    589  CB  ASN A  79      -4.461  -0.809   6.798  1.00  0.89           C  
ATOM    590  O   ASN A  79      -5.983  -0.579   4.526  1.00  0.92           O  
ATOM    591  CG  ASN A  79      -5.870  -0.549   7.291  1.00  0.84           C  
ATOM    592  ND2 ASN A  79      -6.186   0.716   7.543  1.00  0.86           N  
ATOM    593  OD1 ASN A  79      -6.668  -1.477   7.447  1.00  0.83           O  
ATOM    594  N   VAL A  80      -4.790  -2.079   3.316  1.00  0.94           N  
ATOM    595  CA  VAL A  80      -5.380  -1.805   2.010  1.00  0.95           C  
ATOM    596  C   VAL A  80      -6.645  -2.640   1.829  1.00  0.95           C  
ATOM    597  CB  VAL A  80      -4.383  -2.093   0.865  1.00  0.95           C  
ATOM    598  O   VAL A  80      -6.632  -3.854   2.046  1.00  0.94           O  
ATOM    599  CG1 VAL A  80      -5.052  -1.899  -0.495  1.00  0.95           C  
ATOM    600  CG2 VAL A  80      -3.153  -1.197   0.991  1.00  0.95           C  
ATOM    601  N   ALA A  81      -7.691  -1.988   1.402  1.00  0.96           N  
ATOM    602  CA  ALA A  81      -8.988  -2.604   1.135  1.00  0.96           C  
ATOM    603  C   ALA A  81      -9.096  -3.047  -0.322  1.00  0.95           C  
ATOM    604  CB  ALA A  81     -10.118  -1.636   1.478  1.00  0.96           C  
ATOM    605  O   ALA A  81      -9.684  -4.089  -0.618  1.00  0.94           O  
ATOM    606  N   ASP A  82      -8.515  -2.234  -1.266  1.00  0.95           N  
ATOM    607  CA  ASP A  82      -8.591  -2.509  -2.698  1.00  0.96           C  
ATOM    608  C   ASP A  82      -7.446  -1.832  -3.448  1.00  0.96           C  
ATOM    609  CB  ASP A  82      -9.936  -2.046  -3.262  1.00  0.95           C  
ATOM    610  O   ASP A  82      -6.892  -0.836  -2.979  1.00  0.95           O  
ATOM    611  CG  ASP A  82     -10.391  -2.865  -4.458  1.00  0.93           C  
ATOM    612  OD1 ASP A  82      -9.582  -3.645  -5.005  1.00  0.92           O  
ATOM    613  OD2 ASP A  82     -11.567  -2.726  -4.857  1.00  0.92           O  
ATOM    614  N   VAL A  83      -7.018  -2.368  -4.657  1.00  0.95           N  
ATOM    615  CA  VAL A  83      -5.955  -1.824  -5.495  1.00  0.95           C  
ATOM    616  C   VAL A  83      -6.388  -1.845  -6.959  1.00  0.95           C  
ATOM    617  CB  VAL A  83      -4.636  -2.610  -5.319  1.00  0.95           C  
ATOM    618  O   VAL A  83      -7.034  -2.794  -7.408  1.00  0.93           O  
ATOM    619  CG1 VAL A  83      -4.823  -4.075  -5.709  1.00  0.92           C  
ATOM    620  CG2 VAL A  83      -3.521  -1.972  -6.146  1.00  0.91           C  
ATOM    621  N   PHE A  84      -6.030  -0.820  -7.724  1.00  0.94           N  
ATOM    622  CA  PHE A  84      -6.362  -0.641  -9.133  1.00  0.94           C  
ATOM    623  C   PHE A  84      -5.123  -0.261  -9.936  1.00  0.93           C  
ATOM    624  CB  PHE A  84      -7.444   0.431  -9.299  1.00  0.94           C  
ATOM    625  O   PHE A  84      -4.356   0.613  -9.528  1.00  0.92           O  
ATOM    626  CG  PHE A  84      -8.635   0.235  -8.400  1.00  0.93           C  
ATOM    627  CD1 PHE A  84      -9.749  -0.468  -8.842  1.00  0.92           C  
ATOM    628  CD2 PHE A  84      -8.640   0.754  -7.112  1.00  0.92           C  
ATOM    629  CE1 PHE A  84     -10.853  -0.651  -8.013  1.00  0.92           C  
ATOM    630  CE2 PHE A  84      -9.740   0.576  -6.277  1.00  0.92           C  
ATOM    631  CZ  PHE A  84     -10.845  -0.126  -6.730  1.00  0.92           C  
ATOM    632  N   GLY A  85      -4.895  -0.941 -10.963  1.00  0.92           N  
ATOM    633  CA  GLY A  85      -3.992  -0.455 -11.994  1.00  0.92           C  
ATOM    634  C   GLY A  85      -4.647   0.526 -12.947  1.00  0.91           C  
ATOM    635  O   GLY A  85      -5.663   0.210 -13.570  1.00  0.90           O  
ATOM    636  N   VAL A  86      -4.023   1.690 -13.014  1.00  0.92           N  
ATOM    637  CA  VAL A  86      -4.510   2.793 -13.836  1.00  0.92           C  
ATOM    638  C   VAL A  86      -3.378   3.322 -14.714  1.00  0.90           C  
ATOM    639  CB  VAL A  86      -5.091   3.933 -12.970  1.00  0.91           C  
ATOM    640  O   VAL A  86      -2.603   4.181 -14.287  1.00  0.87           O  
ATOM    641  CG1 VAL A  86      -5.795   4.969 -13.844  1.00  0.88           C  
ATOM    642  CG2 VAL A  86      -6.050   3.371 -11.923  1.00  0.87           C  
ATOM    643  N   GLY A  87      -3.269   2.834 -15.929  1.00  0.90           N  
ATOM    644  CA  GLY A  87      -2.169   3.171 -16.818  1.00  0.89           C  
ATOM    645  C   GLY A  87      -0.806   2.943 -16.193  1.00  0.90           C  
ATOM    646  O   GLY A  87      -0.371   1.800 -16.041  1.00  0.87           O  
ATOM    647  N   LYS A  88      -0.089   4.128 -15.865  1.00  0.91           N  
ATOM    648  CA  LYS A  88       1.272   4.158 -15.337  1.00  0.92           C  
ATOM    649  C   LYS A  88       1.270   4.361 -13.824  1.00  0.92           C  
ATOM    650  CB  LYS A  88       2.086   5.262 -16.012  1.00  0.90           C  
ATOM    651  O   LYS A  88       2.188   4.972 -13.273  1.00  0.92           O  
ATOM    652  CG  LYS A  88       2.229   5.093 -17.518  1.00  0.88           C  
ATOM    653  CD  LYS A  88       3.001   6.249 -18.140  1.00  0.86           C  
ATOM    654  CE  LYS A  88       3.058   6.133 -19.657  1.00  0.84           C  
ATOM    655  NZ  LYS A  88       3.778   7.287 -20.274  1.00  0.81           N  
ATOM    656  N   ALA A  89       0.201   4.030 -13.190  1.00  0.93           N  
ATOM    657  CA  ALA A  89       0.040   4.252 -11.756  1.00  0.94           C  
ATOM    658  C   ALA A  89      -0.755   3.121 -11.111  1.00  0.94           C  
ATOM    659  CB  ALA A  89      -0.643   5.593 -11.498  1.00  0.93           C  
ATOM    660  O   ALA A  89      -1.535   2.441 -11.782  1.00  0.94           O  
ATOM    661  N   PHE A  90      -0.569   2.937  -9.858  1.00  0.94           N  
ATOM    662  CA  PHE A  90      -1.493   2.215  -8.991  1.00  0.95           C  
ATOM    663  C   PHE A  90      -2.312   3.183  -8.146  1.00  0.95           C  
ATOM    664  CB  PHE A  90      -0.733   1.241  -8.085  1.00  0.95           C  
ATOM    665  O   PHE A  90      -1.812   4.232  -7.735  1.00  0.95           O  
ATOM    666  CG  PHE A  90      -0.128   0.075  -8.819  1.00  0.95           C  
ATOM    667  CD1 PHE A  90      -0.920  -0.764  -9.593  1.00  0.94           C  
ATOM    668  CD2 PHE A  90       1.235  -0.181  -8.736  1.00  0.94           C  
ATOM    669  CE1 PHE A  90      -0.362  -1.844 -10.273  1.00  0.93           C  
ATOM    670  CE2 PHE A  90       1.799  -1.258  -9.413  1.00  0.93           C  
ATOM    671  CZ  PHE A  90       0.999  -2.089 -10.181  1.00  0.93           C  
ATOM    672  N   VAL A  91      -3.529   2.874  -7.893  1.00  0.96           N  
ATOM    673  CA  VAL A  91      -4.427   3.522  -6.944  1.00  0.97           C  
ATOM    674  C   VAL A  91      -4.834   2.530  -5.857  1.00  0.97           C  
ATOM    675  CB  VAL A  91      -5.683   4.087  -7.646  1.00  0.96           C  
ATOM    676  O   VAL A  91      -5.241   1.404  -6.155  1.00  0.97           O  
ATOM    677  CG1 VAL A  91      -6.631   4.720  -6.630  1.00  0.95           C  
ATOM    678  CG2 VAL A  91      -5.284   5.103  -8.715  1.00  0.95           C  
ATOM    679  N   VAL A  92      -4.819   2.966  -4.583  1.00  0.98           N  
ATOM    680  CA  VAL A  92      -5.159   2.113  -3.449  1.00  0.98           C  
ATOM    681  C   VAL A  92      -6.294   2.747  -2.647  1.00  0.98           C  
ATOM    682  CB  VAL A  92      -3.937   1.864  -2.538  1.00  0.97           C  
ATOM    683  O   VAL A  92      -6.324   3.966  -2.460  1.00  0.97           O  
ATOM    684  CG1 VAL A  92      -2.869   1.058  -3.275  1.00  0.89           C  
ATOM    685  CG2 VAL A  92      -3.362   3.191  -2.043  1.00  0.89           C  
ATOM    686  N   LYS A  93      -7.217   1.956  -2.198  1.00  0.97           N  
ATOM    687  CA  LYS A  93      -8.200   2.247  -1.158  1.00  0.98           C  
ATOM    688  C   LYS A  93      -7.826   1.566   0.156  1.00  0.97           C  
ATOM    689  CB  LYS A  93      -9.596   1.805  -1.599  1.00  0.97           C  
ATOM    690  O   LYS A  93      -7.652   0.346   0.201  1.00  0.97           O  
ATOM    691  CG  LYS A  93     -10.713   2.278  -0.681  1.00  0.96           C  
ATOM    692  CD  LYS A  93     -12.073   1.777  -1.151  1.00  0.95           C  
ATOM    693  CE  LYS A  93     -13.197   2.293  -0.264  1.00  0.94           C  
ATOM    694  NZ  LYS A  93     -14.538   1.864  -0.763  1.00  0.92           N  
ATOM    695  N   TYR A  94      -7.765   2.326   1.189  1.00  0.97           N  
ATOM    696  CA  TYR A  94      -7.463   1.809   2.519  1.00  0.97           C  
ATOM    697  C   TYR A  94      -8.736   1.386   3.242  1.00  0.96           C  
ATOM    698  CB  TYR A  94      -6.717   2.860   3.348  1.00  0.97           C  
ATOM    699  O   TYR A  94      -9.821   1.897   2.953  1.00  0.95           O  
ATOM    700  CG  TYR A  94      -5.299   3.098   2.890  1.00  0.98           C  
ATOM    701  CD1 TYR A  94      -4.247   2.332   3.388  1.00  0.97           C  
ATOM    702  CD2 TYR A  94      -5.007   4.091   1.961  1.00  0.97           C  
ATOM    703  CE1 TYR A  94      -2.938   2.549   2.971  1.00  0.97           C  
ATOM    704  CE2 TYR A  94      -3.702   4.317   1.536  1.00  0.97           C  
ATOM    705  OH  TYR A  94      -1.382   3.762   1.629  1.00  0.95           O  
ATOM    706  CZ  TYR A  94      -2.676   3.542   2.046  1.00  0.97           C  
ATOM    707  N   ASN A  95      -8.661   0.493   4.272  1.00  0.96           N  
ATOM    708  CA  ASN A  95      -9.764   0.071   5.129  1.00  0.96           C  
ATOM    709  C   ASN A  95     -10.336   1.242   5.923  1.00  0.93           C  
ATOM    710  CB  ASN A  95      -9.312  -1.042   6.076  1.00  0.96           C  
ATOM    711  O   ASN A  95     -11.512   1.233   6.291  1.00  0.91           O  
ATOM    712  CG  ASN A  95      -9.121  -2.369   5.368  1.00  0.95           C  
ATOM    713  ND2 ASN A  95      -8.005  -3.034   5.646  1.00  0.96           N  
ATOM    714  OD1 ASN A  95      -9.968  -2.793   4.578  1.00  0.95           O  
ATOM    715  N   SER A  96      -9.617   2.286   6.045  1.00  0.95           N  
ATOM    716  CA  SER A  96     -10.040   3.514   6.710  1.00  0.94           C  
ATOM    717  C   SER A  96     -10.879   4.385   5.781  1.00  0.92           C  
ATOM    718  CB  SER A  96      -8.826   4.303   7.203  1.00  0.93           C  
ATOM    719  O   SER A  96     -11.376   5.437   6.189  1.00  0.90           O  
ATOM    720  OG  SER A  96      -7.949   4.599   6.130  1.00  0.91           O  
ATOM    721  N   GLY A  97     -10.984   4.019   4.524  1.00  0.94           N  
ATOM    722  CA  GLY A  97     -11.733   4.750   3.513  1.00  0.94           C  
ATOM    723  C   GLY A  97     -10.892   5.773   2.772  1.00  0.93           C  
ATOM    724  O   GLY A  97     -11.346   6.361   1.789  1.00  0.91           O  
ATOM    725  N   GLY A  98      -9.654   5.987   3.149  1.00  0.96           N  
ATOM    726  CA  GLY A  98      -8.725   6.852   2.439  1.00  0.96           C  
ATOM    727  C   GLY A  98      -8.315   6.304   1.085  1.00  0.96           C  
ATOM    728  O   GLY A  98      -8.271   5.088   0.889  1.00  0.96           O  
ATOM    729  N   TRP A  99      -7.985   7.227   0.168  1.00  0.97           N  
ATOM    730  CA  TRP A  99      -7.502   6.910  -1.172  1.00  0.97           C  
ATOM    731  C   TRP A  99      -6.137   7.542  -1.422  1.00  0.97           C  
ATOM    732  CB  TRP A  99      -8.501   7.388  -2.230  1.00  0.97           C  
ATOM    733  O   TRP A  99      -5.920   8.713  -1.101  1.00  0.95           O  
ATOM    734  CG  TRP A  99      -9.795   6.630  -2.232  1.00  0.97           C  
ATOM    735  CD1 TRP A  99     -10.876   6.844  -1.423  1.00  0.95           C  
ATOM    736  CD2 TRP A  99     -10.140   5.532  -3.082  1.00  0.95           C  
ATOM    737  CE2 TRP A  99     -11.448   5.129  -2.733  1.00  0.96           C  
ATOM    738  CE3 TRP A  99      -9.470   4.849  -4.106  1.00  0.89           C  
ATOM    739  NE1 TRP A  99     -11.874   5.945  -1.720  1.00  0.87           N  
ATOM    740  CH2 TRP A  99     -11.422   3.422  -4.372  1.00  0.90           C  
ATOM    741  CZ2 TRP A  99     -12.100   4.073  -3.374  1.00  0.90           C  
ATOM    742  CZ3 TRP A  99     -10.120   3.798  -4.742  1.00  0.90           C  
ATOM    743  N   GLN A 100      -5.213   6.788  -2.051  1.00  0.96           N  
ATOM    744  CA  GLN A 100      -3.902   7.268  -2.475  1.00  0.97           C  
ATOM    745  C   GLN A 100      -3.512   6.680  -3.828  1.00  0.97           C  
ATOM    746  CB  GLN A 100      -2.840   6.928  -1.429  1.00  0.97           C  
ATOM    747  O   GLN A 100      -4.114   5.706  -4.284  1.00  0.96           O  
ATOM    748  CG  GLN A 100      -3.054   7.617  -0.088  1.00  0.97           C  
ATOM    749  CD  GLN A 100      -1.951   7.317   0.909  1.00  0.96           C  
ATOM    750  NE2 GLN A 100      -1.585   8.314   1.707  1.00  0.96           N  
ATOM    751  OE1 GLN A 100      -1.432   6.197   0.963  1.00  0.95           O  
ATOM    752  N   TYR A 101      -2.491   7.281  -4.416  1.00  0.97           N  
ATOM    753  CA  TYR A 101      -1.941   6.769  -5.667  1.00  0.97           C  
ATOM    754  C   TYR A 101      -0.422   6.886  -5.683  1.00  0.97           C  
ATOM    755  CB  TYR A 101      -2.535   7.520  -6.862  1.00  0.96           C  
ATOM    756  O   TYR A 101       0.153   7.697  -4.952  1.00  0.96           O  
ATOM    757  CG  TYR A 101      -2.082   8.956  -6.964  1.00  0.95           C  
ATOM    758  CD1 TYR A 101      -2.658   9.947  -6.173  1.00  0.93           C  
ATOM    759  CD2 TYR A 101      -1.077   9.325  -7.851  1.00  0.93           C  
ATOM    760  CE1 TYR A 101      -2.245  11.272  -6.264  1.00  0.92           C  
ATOM    761  CE2 TYR A 101      -0.655  10.647  -7.951  1.00  0.92           C  
ATOM    762  OH  TYR A 101      -0.831  12.921  -7.250  1.00  0.88           O  
ATOM    763  CZ  TYR A 101      -1.244  11.611  -7.155  1.00  0.91           C  
ATOM    764  N   ALA A 102       0.250   6.094  -6.471  1.00  0.96           N  
ATOM    765  CA  ALA A 102       1.660   6.168  -6.843  1.00  0.96           C  
ATOM    766  C   ALA A 102       1.849   5.896  -8.333  1.00  0.95           C  
ATOM    767  CB  ALA A 102       2.482   5.182  -6.017  1.00  0.96           C  
ATOM    768  O   ALA A 102       1.069   5.157  -8.939  1.00  0.94           O  
ATOM    769  N   GLY A 103       2.847   6.572  -8.911  1.00  0.95           N  
ATOM    770  CA  GLY A 103       3.097   6.492 -10.341  1.00  0.95           C  
ATOM    771  C   GLY A 103       2.955   7.827 -11.047  1.00  0.95           C  
ATOM    772  O   GLY A 103       3.198   8.879 -10.452  1.00  0.93           O  
ATOM    773  N   ASP A 104       2.590   7.779 -12.388  1.00  0.92           N  
ATOM    774  CA  ASP A 104       2.468   8.946 -13.256  1.00  0.93           C  
ATOM    775  C   ASP A 104       1.264   9.800 -12.862  1.00  0.92           C  
ATOM    776  CB  ASP A 104       2.352   8.517 -14.720  1.00  0.92           C  
ATOM    777  O   ASP A 104       0.118   9.410 -13.094  1.00  0.91           O  
ATOM    778  CG  ASP A 104       2.320   9.691 -15.682  1.00  0.90           C  
ATOM    779  OD1 ASP A 104       2.544  10.842 -15.247  1.00  0.88           O  
ATOM    780  OD2 ASP A 104       2.064   9.465 -16.884  1.00  0.88           O  
ATOM    781  N   GLN A 105       1.507  11.011 -12.395  1.00  0.90           N  
ATOM    782  CA  GLN A 105       0.491  11.966 -11.964  1.00  0.91           C  
ATOM    783  C   GLN A 105      -0.261  12.545 -13.159  1.00  0.88           C  
ATOM    784  CB  GLN A 105       1.125  13.093 -11.147  1.00  0.87           C  
ATOM    785  O   GLN A 105      -1.394  13.010 -13.020  1.00  0.83           O  
ATOM    786  CG  GLN A 105       0.112  14.007 -10.470  1.00  0.82           C  
ATOM    787  CD  GLN A 105       0.767  15.095  -9.640  1.00  0.75           C  
ATOM    788  NE2 GLN A 105      -0.038  15.812  -8.863  1.00  0.78           N  
ATOM    789  OE1 GLN A 105       1.985  15.290  -9.697  1.00  0.81           O  
ATOM    790  N   GLY A 106       0.329  12.616 -14.323  1.00  0.88           N  
ATOM    791  CA  GLY A 106      -0.266  13.167 -15.530  1.00  0.88           C  
ATOM    792  C   GLY A 106      -1.622  12.568 -15.853  1.00  0.87           C  
ATOM    793  O   GLY A 106      -2.506  13.259 -16.364  1.00  0.84           O  
ATOM    794  N   GLN A 107      -1.846  11.397 -15.393  1.00  0.85           N  
ATOM    795  CA  GLN A 107      -3.080  10.662 -15.650  1.00  0.86           C  
ATOM    796  C   GLN A 107      -4.226  11.195 -14.796  1.00  0.86           C  
ATOM    797  CB  GLN A 107      -2.880   9.168 -15.386  1.00  0.81           C  
ATOM    798  O   GLN A 107      -5.396  11.059 -15.162  1.00  0.84           O  
ATOM    799  CG  GLN A 107      -1.809   8.528 -16.259  1.00  0.72           C  
ATOM    800  CD  GLN A 107      -1.827   7.012 -16.193  1.00  0.69           C  
ATOM    801  NE2 GLN A 107      -0.990   6.373 -17.004  1.00  0.63           N  
ATOM    802  OE1 GLN A 107      -2.587   6.420 -15.420  1.00  0.70           O  
ATOM    803  N   PHE A 108      -3.899  11.860 -13.720  1.00  0.87           N  
ATOM    804  CA  PHE A 108      -4.900  12.349 -12.779  1.00  0.88           C  
ATOM    805  C   PHE A 108      -5.070  13.858 -12.905  1.00  0.83           C  
ATOM    806  CB  PHE A 108      -4.513  11.982 -11.342  1.00  0.87           C  
ATOM    807  O   PHE A 108      -6.193  14.366 -12.874  1.00  0.78           O  
ATOM    808  CG  PHE A 108      -4.280  10.510 -11.134  1.00  0.91           C  
ATOM    809  CD1 PHE A 108      -5.311   9.597 -11.310  1.00  0.89           C  
ATOM    810  CD2 PHE A 108      -3.027  10.041 -10.761  1.00  0.90           C  
ATOM    811  CE1 PHE A 108      -5.098   8.234 -11.117  1.00  0.90           C  
ATOM    812  CE2 PHE A 108      -2.806   8.680 -10.566  1.00  0.90           C  
ATOM    813  CZ  PHE A 108      -3.843   7.778 -10.744  1.00  0.89           C  
ATOM    814  N   THR A 109      -3.950  14.623 -13.108  1.00  0.83           N  
ATOM    815  CA  THR A 109      -3.973  16.071 -12.930  1.00  0.82           C  
ATOM    816  C   THR A 109      -3.456  16.778 -14.179  1.00  0.78           C  
ATOM    817  CB  THR A 109      -3.133  16.497 -11.711  1.00  0.79           C  
ATOM    818  O   THR A 109      -3.413  18.009 -14.230  1.00  0.73           O  
ATOM    819  CG2 THR A 109      -3.629  15.820 -10.438  1.00  0.75           C  
ATOM    820  OG1 THR A 109      -1.765  16.133 -11.930  1.00  0.77           O  
ATOM    821  N   GLY A 110      -2.909  16.036 -15.136  1.00  0.80           N  
ATOM    822  CA  GLY A 110      -2.198  16.619 -16.262  1.00  0.80           C  
ATOM    823  C   GLY A 110      -0.795  17.076 -15.910  1.00  0.81           C  
ATOM    824  O   GLY A 110      -0.097  17.656 -16.745  1.00  0.79           O  
ATOM    825  N   SER A 111      -0.381  16.866 -14.706  1.00  0.84           N  
ATOM    826  CA  SER A 111       0.991  17.155 -14.302  1.00  0.84           C  
ATOM    827  C   SER A 111       1.959  16.112 -14.852  1.00  0.83           C  
ATOM    828  CB  SER A 111       1.101  17.211 -12.778  1.00  0.82           C  
ATOM    829  O   SER A 111       1.625  14.928 -14.933  1.00  0.80           O  
ATOM    830  OG  SER A 111       2.427  17.513 -12.380  1.00  0.78           O  
ATOM    831  N   THR A 112       3.196  16.461 -14.984  1.00  0.85           N  
ATOM    832  CA  THR A 112       4.211  15.565 -15.527  1.00  0.86           C  
ATOM    833  C   THR A 112       5.039  14.943 -14.406  1.00  0.85           C  
ATOM    834  CB  THR A 112       5.141  16.303 -16.507  1.00  0.83           C  
ATOM    835  O   THR A 112       6.073  14.324 -14.662  1.00  0.83           O  
ATOM    836  CG2 THR A 112       4.385  16.747 -17.755  1.00  0.77           C  
ATOM    837  OG1 THR A 112       5.689  17.458 -15.859  1.00  0.82           O  
ATOM    838  N   SER A 113       4.750  15.130 -13.204  1.00  0.90           N  
ATOM    839  CA  SER A 113       5.516  14.593 -12.084  1.00  0.91           C  
ATOM    840  C   SER A 113       5.101  13.161 -11.766  1.00  0.92           C  
ATOM    841  CB  SER A 113       5.341  15.471 -10.845  1.00  0.89           C  
ATOM    842  O   SER A 113       3.909  12.849 -11.727  1.00  0.91           O  
ATOM    843  OG  SER A 113       5.662  16.821 -11.135  1.00  0.80           O  
ATOM    844  N   ASN A 114       6.055  12.292 -11.467  1.00  0.92           N  
ATOM    845  CA  ASN A 114       5.850  10.955 -10.921  1.00  0.93           C  
ATOM    846  C   ASN A 114       5.789  10.975  -9.397  1.00  0.93           C  
ATOM    847  CB  ASN A 114       6.953  10.007 -11.396  1.00  0.91           C  
ATOM    848  O   ASN A 114       6.560  11.685  -8.749  1.00  0.92           O  
ATOM    849  CG  ASN A 114       6.977   9.847 -12.904  1.00  0.88           C  
ATOM    850  ND2 ASN A 114       8.088   9.346 -13.429  1.00  0.89           N  
ATOM    851  OD1 ASN A 114       6.004  10.171 -13.590  1.00  0.87           O  
ATOM    852  N   MET A 115       4.920  10.248  -8.818  1.00  0.93           N  
ATOM    853  CA  MET A 115       4.807  10.051  -7.376  1.00  0.94           C  
ATOM    854  C   MET A 115       5.435   8.726  -6.957  1.00  0.94           C  
ATOM    855  CB  MET A 115       3.342  10.096  -6.939  1.00  0.93           C  
ATOM    856  O   MET A 115       4.866   7.660  -7.201  1.00  0.92           O  
ATOM    857  CG  MET A 115       2.655  11.420  -7.234  1.00  0.90           C  
ATOM    858  SD  MET A 115       3.455  12.833  -6.378  1.00  0.92           S  
ATOM    859  CE  MET A 115       3.068  14.172  -7.540  1.00  0.84           C  
ATOM    860  N   MET A 116       6.517   8.810  -6.266  1.00  0.92           N  
ATOM    861  CA  MET A 116       7.330   7.651  -5.906  1.00  0.94           C  
ATOM    862  C   MET A 116       6.899   7.081  -4.559  1.00  0.93           C  
ATOM    863  CB  MET A 116       8.812   8.024  -5.866  1.00  0.92           C  
ATOM    864  O   MET A 116       7.444   6.075  -4.103  1.00  0.91           O  
ATOM    865  CG  MET A 116       9.369   8.471  -7.208  1.00  0.86           C  
ATOM    866  SD  MET A 116      11.143   8.929  -7.117  1.00  0.88           S  
ATOM    867  CE  MET A 116      11.021  10.509  -6.233  1.00  0.79           C  
ATOM    868  N   ALA A 117       6.024   7.703  -3.890  1.00  0.92           N  
ATOM    869  CA  ALA A 117       5.393   7.295  -2.637  1.00  0.94           C  
ATOM    870  C   ALA A 117       3.875   7.429  -2.720  1.00  0.94           C  
ATOM    871  CB  ALA A 117       5.935   8.122  -1.474  1.00  0.92           C  
ATOM    872  O   ALA A 117       3.357   8.223  -3.508  1.00  0.94           O  
ATOM    873  N   TRP A 118       3.151   6.671  -1.929  1.00  0.94           N  
ATOM    874  CA  TRP A 118       1.703   6.798  -1.793  1.00  0.96           C  
ATOM    875  C   TRP A 118       1.317   8.216  -1.385  1.00  0.92           C  
ATOM    876  CB  TRP A 118       1.170   5.796  -0.766  1.00  0.95           C  
ATOM    877  O   TRP A 118       1.586   8.640  -0.259  1.00  0.87           O  
ATOM    878  CG  TRP A 118       1.322   4.362  -1.178  1.00  0.94           C  
ATOM    879  CD1 TRP A 118       2.070   3.401  -0.557  1.00  0.91           C  
ATOM    880  CD2 TRP A 118       0.713   3.730  -2.308  1.00  0.92           C  
ATOM    881  CE2 TRP A 118       1.136   2.382  -2.310  1.00  0.94           C  
ATOM    882  CE3 TRP A 118      -0.150   4.172  -3.319  1.00  0.91           C  
ATOM    883  NE1 TRP A 118       1.962   2.208  -1.233  1.00  0.91           N  
ATOM    884  CH2 TRP A 118      -0.121   1.930  -4.264  1.00  0.90           C  
ATOM    885  CZ2 TRP A 118       0.724   1.472  -3.287  1.00  0.91           C  
ATOM    886  CZ3 TRP A 118      -0.559   3.265  -4.290  1.00  0.91           C  
ATOM    887  N   THR A 119       0.597   8.890  -2.174  1.00  0.96           N  
ATOM    888  CA  THR A 119       0.187  10.285  -2.054  1.00  0.96           C  
ATOM    889  C   THR A 119      -1.330  10.413  -2.152  1.00  0.96           C  
ATOM    890  CB  THR A 119       0.850  11.156  -3.137  1.00  0.95           C  
ATOM    891  O   THR A 119      -1.957   9.796  -3.015  1.00  0.96           O  
ATOM    892  CG2 THR A 119       0.418  12.613  -3.010  1.00  0.87           C  
ATOM    893  OG1 THR A 119       2.274  11.077  -3.000  1.00  0.90           O  
ATOM    894  N   SER A 120      -1.925  11.193  -1.335  1.00  0.95           N  
ATOM    895  CA  SER A 120      -3.352  11.488  -1.397  1.00  0.96           C  
ATOM    896  C   SER A 120      -3.708  12.232  -2.680  1.00  0.95           C  
ATOM    897  CB  SER A 120      -3.783  12.313  -0.183  1.00  0.95           C  
ATOM    898  O   SER A 120      -2.914  13.032  -3.180  1.00  0.94           O  
ATOM    899  OG  SER A 120      -3.550  11.599   1.019  1.00  0.93           O  
ATOM    900  N   PHE A 121      -4.917  12.079  -3.224  1.00  0.95           N  
ATOM    901  CA  PHE A 121      -5.365  12.807  -4.405  1.00  0.95           C  
ATOM    902  C   PHE A 121      -5.430  14.304  -4.125  1.00  0.92           C  
ATOM    903  CB  PHE A 121      -6.735  12.298  -4.864  1.00  0.95           C  
ATOM    904  O   PHE A 121      -5.899  14.723  -3.065  1.00  0.90           O  
ATOM    905  CG  PHE A 121      -6.685  10.969  -5.567  1.00  0.96           C  
ATOM    906  CD1 PHE A 121      -6.179  10.869  -6.857  1.00  0.95           C  
ATOM    907  CD2 PHE A 121      -7.143   9.819  -4.938  1.00  0.95           C  
ATOM    908  CE1 PHE A 121      -6.131   9.639  -7.511  1.00  0.94           C  
ATOM    909  CE2 PHE A 121      -7.099   8.587  -5.584  1.00  0.93           C  
ATOM    910  CZ  PHE A 121      -6.593   8.500  -6.871  1.00  0.93           C  
ATOM    911  N   PRO A 122      -5.039  15.111  -5.002  1.00  0.93           N  
ATOM    912  CA  PRO A 122      -5.124  16.563  -4.831  1.00  0.93           C  
ATOM    913  C   PRO A 122      -6.564  17.069  -4.788  1.00  0.94           C  
ATOM    914  CB  PRO A 122      -4.391  17.106  -6.060  1.00  0.92           C  
ATOM    915  O   PRO A 122      -7.468  16.415  -5.314  1.00  0.93           O  
ATOM    916  CG  PRO A 122      -4.606  16.075  -7.120  1.00  0.91           C  
ATOM    917  CD  PRO A 122      -4.628  14.721  -6.471  1.00  0.91           C  
ATOM    918  N   SER A 123      -6.751  18.296  -4.317  1.00  0.88           N  
ATOM    919  CA  SER A 123      -8.051  18.926  -4.109  1.00  0.91           C  
ATOM    920  C   SER A 123      -8.773  19.154  -5.432  1.00  0.88           C  
ATOM    921  CB  SER A 123      -7.890  20.255  -3.370  1.00  0.88           C  
ATOM    922  O   SER A 123     -10.003  19.221  -5.470  1.00  0.86           O  
ATOM    923  OG  SER A 123      -6.987  21.105  -4.056  1.00  0.86           O  
ATOM    924  N   SER A 124      -8.050  19.240  -6.549  1.00  0.88           N  
ATOM    925  CA  SER A 124      -8.615  19.353  -7.890  1.00  0.90           C  
ATOM    926  C   SER A 124      -9.413  18.108  -8.261  1.00  0.88           C  
ATOM    927  CB  SER A 124      -7.508  19.585  -8.920  1.00  0.87           C  
ATOM    928  O   SER A 124     -10.350  18.180  -9.059  1.00  0.87           O  
ATOM    929  OG  SER A 124      -6.515  18.579  -8.826  1.00  0.83           O  
ATOM    930  N   ILE A 125      -9.065  16.991  -7.722  1.00  0.90           N  
ATOM    931  CA  ILE A 125      -9.789  15.734  -7.883  1.00  0.93           C  
ATOM    932  C   ILE A 125     -10.863  15.616  -6.804  1.00  0.93           C  
ATOM    933  CB  ILE A 125      -8.835  14.520  -7.825  1.00  0.90           C  
ATOM    934  O   ILE A 125     -12.048  15.470  -7.112  1.00  0.92           O  
ATOM    935  CG1 ILE A 125      -7.837  14.570  -8.987  1.00  0.84           C  
ATOM    936  CG2 ILE A 125      -9.627  13.210  -7.838  1.00  0.84           C  
ATOM    937  CD1 ILE A 125      -6.827  13.431  -8.985  1.00  0.82           C  
ATOM    938  N   THR A 126     -10.561  15.784  -5.538  1.00  0.92           N  
ATOM    939  CA  THR A 126     -11.450  15.564  -4.403  1.00  0.93           C  
ATOM    940  C   THR A 126     -12.555  16.616  -4.369  1.00  0.89           C  
ATOM    941  CB  THR A 126     -10.674  15.588  -3.073  1.00  0.91           C  
ATOM    942  O   THR A 126     -13.605  16.402  -3.760  1.00  0.86           O  
ATOM    943  CG2 THR A 126      -9.679  14.435  -2.996  1.00  0.90           C  
ATOM    944  OG1 THR A 126      -9.962  16.827  -2.964  1.00  0.91           O  
ATOM    945  N   GLY A 127     -12.392  17.761  -4.979  1.00  0.91           N  
ATOM    946  CA  GLY A 127     -13.430  18.768  -5.132  1.00  0.92           C  
ATOM    947  C   GLY A 127     -14.492  18.382  -6.144  1.00  0.91           C  
ATOM    948  O   GLY A 127     -15.615  18.887  -6.096  1.00  0.89           O  
ATOM    949  N   THR A 128     -14.146  17.455  -7.102  1.00  0.93           N  
ATOM    950  CA  THR A 128     -15.066  16.996  -8.137  1.00  0.95           C  
ATOM    951  C   THR A 128     -15.546  15.578  -7.843  1.00  0.94           C  
ATOM    952  CB  THR A 128     -14.409  17.041  -9.529  1.00  0.93           C  
ATOM    953  O   THR A 128     -16.736  15.281  -7.967  1.00  0.93           O  
ATOM    954  CG2 THR A 128     -15.406  16.666 -10.620  1.00  0.86           C  
ATOM    955  OG1 THR A 128     -13.920  18.365  -9.777  1.00  0.87           O  
ATOM    956  N   VAL A 129     -14.667  14.684  -7.488  1.00  0.94           N  
ATOM    957  CA  VAL A 129     -14.936  13.281  -7.191  1.00  0.95           C  
ATOM    958  C   VAL A 129     -15.042  13.084  -5.680  1.00  0.94           C  
ATOM    959  CB  VAL A 129     -13.842  12.358  -7.772  1.00  0.94           C  
ATOM    960  O   VAL A 129     -14.036  13.132  -4.969  1.00  0.92           O  
ATOM    961  CG1 VAL A 129     -14.151  10.894  -7.465  1.00  0.93           C  
ATOM    962  CG2 VAL A 129     -13.707  12.574  -9.279  1.00  0.93           C  
ATOM    963  N   ASN A 130     -16.234  12.892  -5.214  1.00  0.94           N  
ATOM    964  CA  ASN A 130     -16.423  12.452  -3.835  1.00  0.96           C  
ATOM    965  C   ASN A 130     -15.898  11.035  -3.622  1.00  0.95           C  
ATOM    966  CB  ASN A 130     -17.900  12.536  -3.443  1.00  0.95           C  
ATOM    967  O   ASN A 130     -16.600  10.061  -3.898  1.00  0.95           O  
ATOM    968  CG  ASN A 130     -18.137  12.198  -1.984  1.00  0.95           C  
ATOM    969  ND2 ASN A 130     -19.367  12.390  -1.523  1.00  0.96           N  
ATOM    970  OD1 ASN A 130     -17.221  11.769  -1.277  1.00  0.95           O  
ATOM    971  N   LEU A 131     -14.719  10.881  -3.065  1.00  0.96           N  
ATOM    972  CA  LEU A 131     -13.966   9.637  -2.951  1.00  0.97           C  
ATOM    973  C   LEU A 131     -14.679   8.652  -2.032  1.00  0.96           C  
ATOM    974  CB  LEU A 131     -12.553   9.911  -2.428  1.00  0.96           C  
ATOM    975  O   LEU A 131     -14.471   7.441  -2.132  1.00  0.95           O  
ATOM    976  CG  LEU A 131     -11.644  10.741  -3.335  1.00  0.96           C  
ATOM    977  CD1 LEU A 131     -10.252  10.860  -2.723  1.00  0.95           C  
ATOM    978  CD2 LEU A 131     -11.571  10.126  -4.728  1.00  0.95           C  
ATOM    979  N   ALA A 132     -15.558   9.079  -1.142  1.00  0.95           N  
ATOM    980  CA  ALA A 132     -16.361   8.206  -0.291  1.00  0.96           C  
ATOM    981  C   ALA A 132     -17.338   7.378  -1.121  1.00  0.95           C  
ATOM    982  CB  ALA A 132     -17.116   9.027   0.752  1.00  0.95           C  
ATOM    983  O   ALA A 132     -17.684   6.255  -0.747  1.00  0.95           O  
ATOM    984  N   ASN A 133     -17.744   7.868  -2.284  1.00  0.96           N  
ATOM    985  CA  ASN A 133     -18.677   7.216  -3.197  1.00  0.97           C  
ATOM    986  C   ASN A 133     -17.949   6.552  -4.363  1.00  0.97           C  
ATOM    987  CB  ASN A 133     -19.708   8.220  -3.718  1.00  0.96           C  
ATOM    988  O   ASN A 133     -18.585   6.043  -5.288  1.00  0.96           O  
ATOM    989  CG  ASN A 133     -20.623   8.736  -2.625  1.00  0.95           C  
ATOM    990  ND2 ASN A 133     -21.247   9.883  -2.867  1.00  0.95           N  
ATOM    991  OD1 ASN A 133     -20.768   8.110  -1.572  1.00  0.94           O  
ATOM    992  N   LEU A 134     -16.604   6.622  -4.457  1.00  0.96           N  
ATOM    993  CA  LEU A 134     -15.811   6.004  -5.514  1.00  0.96           C  
ATOM    994  C   LEU A 134     -15.793   4.487  -5.362  1.00  0.95           C  
ATOM    995  CB  LEU A 134     -14.380   6.548  -5.498  1.00  0.96           C  
ATOM    996  O   LEU A 134     -15.362   3.967  -4.331  1.00  0.94           O  
ATOM    997  CG  LEU A 134     -13.448   6.035  -6.597  1.00  0.96           C  
ATOM    998  CD1 LEU A 134     -13.958   6.467  -7.968  1.00  0.95           C  
ATOM    999  CD2 LEU A 134     -12.026   6.535  -6.368  1.00  0.95           C  
ATOM   1000  N   VAL A 135     -16.240   3.739  -6.378  1.00  0.95           N  
ATOM   1001  CA  VAL A 135     -16.356   2.285  -6.413  1.00  0.95           C  
ATOM   1002  C   VAL A 135     -15.114   1.684  -7.067  1.00  0.94           C  
ATOM   1003  CB  VAL A 135     -17.627   1.835  -7.169  1.00  0.94           C  
ATOM   1004  O   VAL A 135     -14.554   0.705  -6.567  1.00  0.92           O  
ATOM   1005  CG1 VAL A 135     -17.677   0.313  -7.283  1.00  0.87           C  
ATOM   1006  CG2 VAL A 135     -18.878   2.364  -6.471  1.00  0.86           C  
ATOM   1007  N   SER A 136     -14.675   2.249  -8.168  1.00  0.93           N  
ATOM   1008  CA  SER A 136     -13.563   1.729  -8.957  1.00  0.93           C  
ATOM   1009  C   SER A 136     -12.863   2.844  -9.727  1.00  0.94           C  
ATOM   1010  CB  SER A 136     -14.052   0.655  -9.930  1.00  0.91           C  
ATOM   1011  O   SER A 136     -13.482   3.855 -10.065  1.00  0.93           O  
ATOM   1012  OG  SER A 136     -12.958   0.023 -10.572  1.00  0.79           O  
ATOM   1013  N   VAL A 137     -11.573   2.668 -10.000  1.00  0.94           N  
ATOM   1014  CA  VAL A 137     -10.767   3.483 -10.903  1.00  0.94           C  
ATOM   1015  C   VAL A 137     -10.162   2.602 -11.994  1.00  0.92           C  
ATOM   1016  CB  VAL A 137      -9.650   4.235 -10.145  1.00  0.93           C  
ATOM   1017  O   VAL A 137      -9.537   1.580 -11.700  1.00  0.90           O  
ATOM   1018  CG1 VAL A 137      -9.024   5.309 -11.033  1.00  0.90           C  
ATOM   1019  CG2 VAL A 137     -10.200   4.853  -8.861  1.00  0.90           C  
ATOM   1020  N   VAL A 138     -10.412   2.981 -13.192  1.00  0.91           N  
ATOM   1021  CA  VAL A 138      -9.852   2.261 -14.331  1.00  0.91           C  
ATOM   1022  C   VAL A 138      -9.179   3.245 -15.285  1.00  0.91           C  
ATOM   1023  CB  VAL A 138     -10.935   1.450 -15.078  1.00  0.90           C  
ATOM   1024  O   VAL A 138      -9.487   4.439 -15.274  1.00  0.89           O  
ATOM   1025  CG1 VAL A 138     -11.514   0.362 -14.175  1.00  0.84           C  
ATOM   1026  CG2 VAL A 138     -12.041   2.376 -15.582  1.00  0.84           C  
ATOM   1027  N   GLY A 139      -8.262   2.775 -16.045  1.00  0.89           N  
ATOM   1028  CA  GLY A 139      -7.602   3.649 -17.001  1.00  0.89           C  
ATOM   1029  C   GLY A 139      -6.675   2.908 -17.946  1.00  0.87           C  
ATOM   1030  O   GLY A 139      -6.316   1.756 -17.695  1.00  0.83           O  
ATOM   1031  N   GLY A 140      -6.361   3.517 -19.048  1.00  0.84           N  
ATOM   1032  CA  GLY A 140      -5.427   3.088 -20.076  1.00  0.84           C  
ATOM   1033  C   GLY A 140      -4.880   4.236 -20.902  1.00  0.83           C  
ATOM   1034  O   GLY A 140      -5.524   5.280 -21.028  1.00  0.79           O  
ATOM   1035  N   GLY A 141      -3.593   4.227 -21.344  1.00  0.81           N  
ATOM   1036  CA  GLY A 141      -3.005   5.174 -22.278  1.00  0.81           C  
ATOM   1037  C   GLY A 141      -2.873   6.573 -21.704  1.00  0.82           C  
ATOM   1038  O   GLY A 141      -2.969   7.561 -22.435  1.00  0.78           O  
ATOM   1039  N   GLY A 142      -3.015   6.676 -20.366  1.00  0.85           N  
ATOM   1040  CA  GLY A 142      -2.858   7.936 -19.658  1.00  0.86           C  
ATOM   1041  C   GLY A 142      -4.181   8.579 -19.284  1.00  0.87           C  
ATOM   1042  O   GLY A 142      -4.206   9.628 -18.637  1.00  0.86           O  
ATOM   1043  N   ASN A 143      -5.286   8.085 -19.701  1.00  0.90           N  
ATOM   1044  CA  ASN A 143      -6.569   8.566 -19.199  1.00  0.90           C  
ATOM   1045  C   ASN A 143      -7.006   7.800 -17.954  1.00  0.91           C  
ATOM   1046  CB  ASN A 143      -7.641   8.470 -20.286  1.00  0.88           C  
ATOM   1047  O   ASN A 143      -6.611   6.650 -17.757  1.00  0.91           O  
ATOM   1048  CG  ASN A 143      -7.826   7.056 -20.801  1.00  0.81           C  
ATOM   1049  ND2 ASN A 143      -7.587   6.859 -22.092  1.00  0.77           N  
ATOM   1050  OD1 ASN A 143      -8.182   6.148 -20.044  1.00  0.77           O  
ATOM   1051  N   THR A 144      -7.842   8.359 -17.131  1.00  0.93           N  
ATOM   1052  CA  THR A 144      -8.419   7.789 -15.918  1.00  0.94           C  
ATOM   1053  C   THR A 144      -9.937   7.941 -15.918  1.00  0.94           C  
ATOM   1054  CB  THR A 144      -7.834   8.451 -14.657  1.00  0.93           C  
ATOM   1055  O   THR A 144     -10.458   9.021 -16.206  1.00  0.94           O  
ATOM   1056  CG2 THR A 144      -8.388   7.807 -13.390  1.00  0.92           C  
ATOM   1057  OG1 THR A 144      -6.408   8.308 -14.667  1.00  0.92           O  
ATOM   1058  N   LEU A 145     -10.593   6.894 -15.606  1.00  0.94           N  
ATOM   1059  CA  LEU A 145     -12.034   6.855 -15.385  1.00  0.94           C  
ATOM   1060  C   LEU A 145     -12.353   6.563 -13.923  1.00  0.94           C  
ATOM   1061  CB  LEU A 145     -12.685   5.798 -16.282  1.00  0.93           C  
ATOM   1062  O   LEU A 145     -11.817   5.616 -13.343  1.00  0.94           O  
ATOM   1063  CG  LEU A 145     -12.399   5.912 -17.780  1.00  0.91           C  
ATOM   1064  CD1 LEU A 145     -13.060   4.763 -18.534  1.00  0.88           C  
ATOM   1065  CD2 LEU A 145     -12.879   7.256 -18.316  1.00  0.88           C  
ATOM   1066  N   TRP A 146     -13.238   7.366 -13.370  1.00  0.94           N  
ATOM   1067  CA  TRP A 146     -13.703   7.297 -11.989  1.00  0.96           C  
ATOM   1068  C   TRP A 146     -15.163   6.862 -11.926  1.00  0.94           C  
ATOM   1069  CB  TRP A 146     -13.529   8.650 -11.294  1.00  0.94           C  
ATOM   1070  O   TRP A 146     -16.057   7.608 -12.334  1.00  0.91           O  
ATOM   1071  CG  TRP A 146     -12.208   9.306 -11.560  1.00  0.87           C  
ATOM   1072  CD1 TRP A 146     -11.854  10.030 -12.665  1.00  0.79           C  
ATOM   1073  CD2 TRP A 146     -11.061   9.294 -10.704  1.00  0.81           C  
ATOM   1074  CE2 TRP A 146     -10.046  10.031 -11.354  1.00  0.86           C  
ATOM   1075  CE3 TRP A 146     -10.793   8.731  -9.449  1.00  0.81           C  
ATOM   1076  NE1 TRP A 146     -10.555  10.469 -12.547  1.00  0.86           N  
ATOM   1077  CH2 TRP A 146      -8.547   9.659  -9.561  1.00  0.84           C  
ATOM   1078  CZ2 TRP A 146      -8.783  10.220 -10.790  1.00  0.85           C  
ATOM   1079  CZ3 TRP A 146      -9.534   8.921  -8.889  1.00  0.84           C  
ATOM   1080  N   ILE A 147     -15.453   5.667 -11.463  1.00  0.95           N  
ATOM   1081  CA  ILE A 147     -16.790   5.088 -11.391  1.00  0.95           C  
ATOM   1082  C   ILE A 147     -17.356   5.271  -9.985  1.00  0.95           C  
ATOM   1083  CB  ILE A 147     -16.778   3.591 -11.774  1.00  0.94           C  
ATOM   1084  O   ILE A 147     -16.799   4.756  -9.013  1.00  0.95           O  
ATOM   1085  CG1 ILE A 147     -16.098   3.393 -13.133  1.00  0.92           C  
ATOM   1086  CG2 ILE A 147     -18.202   3.026 -11.787  1.00  0.92           C  
ATOM   1087  CD1 ILE A 147     -15.789   1.939 -13.465  1.00  0.88           C  
ATOM   1088  N   MET A 148     -18.500   5.920  -9.939  1.00  0.96           N  
ATOM   1089  CA  MET A 148     -19.135   6.287  -8.677  1.00  0.96           C  
ATOM   1090  C   MET A 148     -20.264   5.321  -8.334  1.00  0.95           C  
ATOM   1091  CB  MET A 148     -19.672   7.718  -8.741  1.00  0.96           C  
ATOM   1092  O   MET A 148     -20.900   4.761  -9.229  1.00  0.94           O  
ATOM   1093  CG  MET A 148     -18.637   8.743  -9.175  1.00  0.96           C  
ATOM   1094  SD  MET A 148     -17.132   8.709  -8.127  1.00  0.96           S  
ATOM   1095  CE  MET A 148     -17.822   9.301  -6.556  1.00  0.95           C  
ATOM   1096  N   SER A 149     -20.669   5.151  -7.093  1.00  0.96           N  
ATOM   1097  CA  SER A 149     -21.688   4.247  -6.567  1.00  0.96           C  
ATOM   1098  C   SER A 149     -23.078   4.636  -7.058  1.00  0.94           C  
ATOM   1099  CB  SER A 149     -21.661   4.240  -5.039  1.00  0.95           C  
ATOM   1100  O   SER A 149     -23.986   3.803  -7.091  1.00  0.92           O  
ATOM   1101  OG  SER A 149     -21.793   5.555  -4.527  1.00  0.94           O  
ATOM   1102  N   ASN A 150     -23.246   5.870  -7.530  1.00  0.96           N  
ATOM   1103  CA  ASN A 150     -24.510   6.374  -8.054  1.00  0.96           C  
ATOM   1104  C   ASN A 150     -24.587   6.226  -9.571  1.00  0.95           C  
ATOM   1105  CB  ASN A 150     -24.713   7.837  -7.653  1.00  0.95           C  
ATOM   1106  O   ASN A 150     -25.484   6.780 -10.209  1.00  0.94           O  
ATOM   1107  CG  ASN A 150     -23.708   8.766  -8.304  1.00  0.94           C  
ATOM   1108  ND2 ASN A 150     -23.891  10.067  -8.111  1.00  0.94           N  
ATOM   1109  OD1 ASN A 150     -22.775   8.319  -8.976  1.00  0.93           O  
ATOM   1110  N   GLY A 151     -23.618   5.606 -10.210  1.00  0.94           N  
ATOM   1111  CA  GLY A 151     -23.549   5.386 -11.646  1.00  0.94           C  
ATOM   1112  C   GLY A 151     -22.930   6.547 -12.399  1.00  0.94           C  
ATOM   1113  O   GLY A 151     -22.860   6.529 -13.630  1.00  0.93           O  
ATOM   1114  N   THR A 152     -22.503   7.640 -11.742  1.00  0.95           N  
ATOM   1115  CA  THR A 152     -21.757   8.702 -12.407  1.00  0.96           C  
ATOM   1116  C   THR A 152     -20.371   8.214 -12.818  1.00  0.96           C  
ATOM   1117  CB  THR A 152     -21.619   9.940 -11.501  1.00  0.95           C  
ATOM   1118  O   THR A 152     -19.644   7.636 -12.006  1.00  0.95           O  
ATOM   1119  CG2 THR A 152     -20.923  11.083 -12.232  1.00  0.94           C  
ATOM   1120  OG1 THR A 152     -22.923  10.373 -11.093  1.00  0.95           O  
ATOM   1121  N   LEU A 153     -20.009   8.422 -14.019  1.00  0.94           N  
ATOM   1122  CA  LEU A 153     -18.684   8.220 -14.596  1.00  0.95           C  
ATOM   1123  C   LEU A 153     -17.990   9.555 -14.842  1.00  0.95           C  
ATOM   1124  CB  LEU A 153     -18.783   7.433 -15.905  1.00  0.94           C  
ATOM   1125  O   LEU A 153     -18.471  10.374 -15.629  1.00  0.94           O  
ATOM   1126  CG  LEU A 153     -17.459   7.069 -16.579  1.00  0.93           C  
ATOM   1127  CD1 LEU A 153     -16.653   6.129 -15.689  1.00  0.91           C  
ATOM   1128  CD2 LEU A 153     -17.710   6.437 -17.944  1.00  0.91           C  
ATOM   1129  N   TYR A 154     -16.867   9.770 -14.233  1.00  0.96           N  
ATOM   1130  CA  TYR A 154     -15.981  10.882 -14.559  1.00  0.96           C  
ATOM   1131  C   TYR A 154     -14.809  10.413 -15.413  1.00  0.95           C  
ATOM   1132  CB  TYR A 154     -15.462  11.548 -13.281  1.00  0.96           C  
ATOM   1133  O   TYR A 154     -14.414   9.246 -15.349  1.00  0.94           O  
ATOM   1134  CG  TYR A 154     -16.552  12.128 -12.413  1.00  0.96           C  
ATOM   1135  CD1 TYR A 154     -17.026  13.420 -12.626  1.00  0.96           C  
ATOM   1136  CD2 TYR A 154     -17.109  11.385 -11.377  1.00  0.95           C  
ATOM   1137  CE1 TYR A 154     -18.029  13.959 -11.827  1.00  0.95           C  
ATOM   1138  CE2 TYR A 154     -18.113  11.914 -10.572  1.00  0.95           C  
ATOM   1139  OH  TYR A 154     -19.559  13.728 -10.011  1.00  0.93           O  
ATOM   1140  CZ  TYR A 154     -18.566  13.200 -10.805  1.00  0.95           C  
ATOM   1141  N   GLY A 155     -14.179  11.270 -16.177  1.00  0.95           N  
ATOM   1142  CA  GLY A 155     -12.952  11.061 -16.929  1.00  0.95           C  
ATOM   1143  C   GLY A 155     -11.954  12.192 -16.769  1.00  0.95           C  
ATOM   1144  O   GLY A 155     -12.341  13.359 -16.673  1.00  0.94           O  
ATOM   1145  N   SER A 156     -10.693  11.889 -16.749  1.00  0.94           N  
ATOM   1146  CA  SER A 156      -9.610  12.867 -16.744  1.00  0.94           C  
ATOM   1147  C   SER A 156      -8.387  12.342 -17.489  1.00  0.93           C  
ATOM   1148  CB  SER A 156      -9.225  13.234 -15.310  1.00  0.93           C  
ATOM   1149  O   SER A 156      -8.314  11.155 -17.814  1.00  0.91           O  
ATOM   1150  OG  SER A 156      -8.744  12.099 -14.612  1.00  0.92           O  
ATOM   1151  N   GLY A 157      -7.443  13.203 -17.819  1.00  0.92           N  
ATOM   1152  CA  GLY A 157      -6.161  12.882 -18.424  1.00  0.92           C  
ATOM   1153  C   GLY A 157      -6.087  13.246 -19.895  1.00  0.92           C  
ATOM   1154  O   GLY A 157      -6.817  14.124 -20.360  1.00  0.90           O  
ATOM   1155  N   PRO A 158      -5.197  12.679 -20.651  1.00  0.89           N  
ATOM   1156  CA  PRO A 158      -5.080  12.842 -22.103  1.00  0.90           C  
ATOM   1157  C   PRO A 158      -6.322  12.362 -22.851  1.00  0.90           C  
ATOM   1158  CB  PRO A 158      -3.863  11.984 -22.457  1.00  0.89           C  
ATOM   1159  O   PRO A 158      -6.899  11.330 -22.500  1.00  0.90           O  
ATOM   1160  CG  PRO A 158      -3.053  11.934 -21.202  1.00  0.86           C  
ATOM   1161  CD  PRO A 158      -3.991  11.894 -20.030  1.00  0.86           C  
ATOM   1162  N   ASN A 159      -6.651  13.013 -23.942  1.00  0.91           N  
ATOM   1163  CA  ASN A 159      -7.887  12.797 -24.686  1.00  0.91           C  
ATOM   1164  C   ASN A 159      -7.659  12.897 -26.192  1.00  0.91           C  
ATOM   1165  CB  ASN A 159      -8.961  13.793 -24.244  1.00  0.91           C  
ATOM   1166  O   ASN A 159      -8.583  13.211 -26.944  1.00  0.89           O  
ATOM   1167  CG  ASN A 159     -10.338  13.439 -24.772  1.00  0.93           C  
ATOM   1168  ND2 ASN A 159     -11.150  14.455 -25.037  1.00  0.93           N  
ATOM   1169  OD1 ASN A 159     -10.668  12.262 -24.939  1.00  0.92           O  
ATOM   1170  N   ALA A 160      -6.428  12.660 -26.634  1.00  0.90           N  
ATOM   1171  CA  ALA A 160      -5.972  12.906 -28.000  1.00  0.90           C  
ATOM   1172  C   ALA A 160      -6.801  12.114 -29.006  1.00  0.89           C  
ATOM   1173  CB  ALA A 160      -4.493  12.553 -28.138  1.00  0.89           C  
ATOM   1174  O   ALA A 160      -7.004  12.558 -30.139  1.00  0.88           O  
ATOM   1175  N   ASN A 161      -7.390  11.040 -28.551  1.00  0.88           N  
ATOM   1176  CA  ASN A 161      -8.222  10.173 -29.379  1.00  0.88           C  
ATOM   1177  C   ASN A 161      -9.707  10.393 -29.105  1.00  0.89           C  
ATOM   1178  CB  ASN A 161      -7.853   8.704 -29.158  1.00  0.87           C  
ATOM   1179  O   ASN A 161     -10.547   9.610 -29.550  1.00  0.88           O  
ATOM   1180  CG  ASN A 161      -6.444   8.381 -29.612  1.00  0.84           C  
ATOM   1181  ND2 ASN A 161      -5.653   7.796 -28.721  1.00  0.82           N  
ATOM   1182  OD1 ASN A 161      -6.068   8.656 -30.755  1.00  0.82           O  
ATOM   1183  N   GLY A 162     -10.090  11.388 -28.365  1.00  0.90           N  
ATOM   1184  CA  GLY A 162     -11.473  11.660 -28.009  1.00  0.91           C  
ATOM   1185  C   GLY A 162     -12.053  10.643 -27.045  1.00  0.91           C  
ATOM   1186  O   GLY A 162     -13.270  10.581 -26.858  1.00  0.90           O  
ATOM   1187  N   CYS A 163     -11.255   9.885 -26.389  1.00  0.89           N  
ATOM   1188  CA  CYS A 163     -11.652   8.704 -25.631  1.00  0.90           C  
ATOM   1189  C   CYS A 163     -12.402   9.096 -24.363  1.00  0.90           C  
ATOM   1190  CB  CYS A 163     -10.428   7.862 -25.271  1.00  0.88           C  
ATOM   1191  O   CYS A 163     -13.108   8.274 -23.776  1.00  0.89           O  
ATOM   1192  SG  CYS A 163      -9.178   8.761 -24.327  1.00  0.84           S  
ATOM   1193  N   LEU A 164     -12.420  10.257 -23.943  1.00  0.92           N  
ATOM   1194  CA  LEU A 164     -13.124  10.709 -22.747  1.00  0.92           C  
ATOM   1195  C   LEU A 164     -14.499  11.264 -23.103  1.00  0.92           C  
ATOM   1196  CB  LEU A 164     -12.305  11.775 -22.014  1.00  0.91           C  
ATOM   1197  O   LEU A 164     -15.146  11.909 -22.275  1.00  0.91           O  
ATOM   1198  CG  LEU A 164     -10.971  11.317 -21.421  1.00  0.90           C  
ATOM   1199  CD1 LEU A 164     -10.280  12.477 -20.713  1.00  0.87           C  
ATOM   1200  CD2 LEU A 164     -11.185  10.149 -20.464  1.00  0.87           C  
ATOM   1201  N   GLY A 165     -14.980  11.159 -24.467  1.00  0.92           N  
ATOM   1202  CA  GLY A 165     -16.335  11.423 -24.923  1.00  0.92           C  
ATOM   1203  C   GLY A 165     -16.753  12.870 -24.748  1.00  0.92           C  
ATOM   1204  O   GLY A 165     -17.937  13.163 -24.567  1.00  0.90           O  
ATOM   1205  N   SER A 166     -15.861  13.858 -24.741  1.00  0.92           N  
ATOM   1206  CA  SER A 166     -16.073  15.264 -24.416  1.00  0.92           C  
ATOM   1207  C   SER A 166     -16.508  16.057 -25.644  1.00  0.91           C  
ATOM   1208  CB  SER A 166     -14.801  15.876 -23.828  1.00  0.90           C  
ATOM   1209  O   SER A 166     -16.620  17.283 -25.590  1.00  0.89           O  
ATOM   1210  OG  SER A 166     -13.715  15.740 -24.729  1.00  0.81           O  
ATOM   1211  N   GLY A 167     -16.662  15.391 -26.823  1.00  0.92           N  
ATOM   1212  CA  GLY A 167     -16.990  16.028 -28.088  1.00  0.93           C  
ATOM   1213  C   GLY A 167     -15.775  16.578 -28.812  1.00  0.93           C  
ATOM   1214  O   GLY A 167     -15.898  17.144 -29.900  1.00  0.92           O  
ATOM   1215  N   ASN A 168     -14.611  16.511 -28.191  1.00  0.93           N  
ATOM   1216  CA  ASN A 168     -13.351  16.955 -28.778  1.00  0.93           C  
ATOM   1217  C   ASN A 168     -12.185  16.077 -28.332  1.00  0.93           C  
ATOM   1218  CB  ASN A 168     -13.079  18.418 -28.422  1.00  0.93           C  
ATOM   1219  O   ASN A 168     -12.369  15.146 -27.546  1.00  0.92           O  
ATOM   1220  CG  ASN A 168     -12.934  18.640 -26.930  1.00  0.91           C  
ATOM   1221  ND2 ASN A 168     -13.819  19.451 -26.362  1.00  0.91           N  
ATOM   1222  OD1 ASN A 168     -12.035  18.086 -26.292  1.00  0.89           O  
ATOM   1223  N   SER A 169     -10.888  16.401 -28.670  1.00  0.92           N  
ATOM   1224  CA  SER A 169      -9.676  15.635 -28.398  1.00  0.92           C  
ATOM   1225  C   SER A 169      -8.771  16.365 -27.410  1.00  0.92           C  
ATOM   1226  CB  SER A 169      -8.913  15.361 -29.694  1.00  0.91           C  
ATOM   1227  O   SER A 169      -7.601  16.010 -27.253  1.00  0.90           O  
ATOM   1228  OG  SER A 169      -9.692  14.576 -30.580  1.00  0.82           O  
ATOM   1229  N   ASN A 170      -9.269  17.441 -26.802  1.00  0.92           N  
ATOM   1230  CA  ASN A 170      -8.461  18.195 -25.849  1.00  0.93           C  
ATOM   1231  C   ASN A 170      -8.289  17.437 -24.536  1.00  0.93           C  
ATOM   1232  CB  ASN A 170      -9.081  19.571 -25.591  1.00  0.93           C  
ATOM   1233  O   ASN A 170      -9.249  16.869 -24.012  1.00  0.93           O  
ATOM   1234  CG  ASN A 170      -9.098  20.445 -26.829  1.00  0.92           C  
ATOM   1235  ND2 ASN A 170     -10.033  21.387 -26.877  1.00  0.92           N  
ATOM   1236  OD1 ASN A 170      -8.279  20.275 -27.736  1.00  0.91           O  
ATOM   1237  N   PRO A 171      -7.070  17.466 -23.895  1.00  0.91           N  
ATOM   1238  CA  PRO A 171      -6.892  16.880 -22.564  1.00  0.92           C  
ATOM   1239  C   PRO A 171      -7.903  17.405 -21.548  1.00  0.92           C  
ATOM   1240  CB  PRO A 171      -5.468  17.295 -22.183  1.00  0.91           C  
ATOM   1241  O   PRO A 171      -8.332  18.559 -21.638  1.00  0.91           O  
ATOM   1242  CG  PRO A 171      -4.771  17.511 -23.488  1.00  0.89           C  
ATOM   1243  CD  PRO A 171      -5.755  18.088 -24.465  1.00  0.88           C  
ATOM   1244  N   ILE A 172      -8.227  16.653 -20.604  1.00  0.92           N  
ATOM   1245  CA  ILE A 172      -9.100  16.964 -19.478  1.00  0.93           C  
ATOM   1246  C   ILE A 172      -8.316  16.855 -18.172  1.00  0.92           C  
ATOM   1247  CB  ILE A 172     -10.332  16.032 -19.443  1.00  0.92           C  
ATOM   1248  O   ILE A 172      -8.271  15.788 -17.555  1.00  0.91           O  
ATOM   1249  CG1 ILE A 172     -11.126  16.148 -20.749  1.00  0.92           C  
ATOM   1250  CG2 ILE A 172     -11.216  16.351 -18.234  1.00  0.91           C  
ATOM   1251  CD1 ILE A 172     -12.337  15.228 -20.820  1.00  0.90           C  
ATOM   1252  N   PRO A 173      -7.745  18.007 -17.685  1.00  0.91           N  
ATOM   1253  CA  PRO A 173      -6.812  17.968 -16.556  1.00  0.91           C  
ATOM   1254  C   PRO A 173      -7.515  17.774 -15.215  1.00  0.91           C  
ATOM   1255  CB  PRO A 173      -6.125  19.335 -16.620  1.00  0.90           C  
ATOM   1256  O   PRO A 173      -6.858  17.543 -14.197  1.00  0.90           O  
ATOM   1257  CG  PRO A 173      -7.151  20.251 -17.206  1.00  0.89           C  
ATOM   1258  CD  PRO A 173      -7.955  19.482 -18.215  1.00  0.88           C  
ATOM   1259  N   THR A 174      -8.767  17.947 -15.108  1.00  0.92           N  
ATOM   1260  CA  THR A 174      -9.578  17.712 -13.918  1.00  0.93           C  
ATOM   1261  C   THR A 174     -10.740  16.774 -14.232  1.00  0.94           C  
ATOM   1262  CB  THR A 174     -10.122  19.033 -13.343  1.00  0.91           C  
ATOM   1263  O   THR A 174     -11.367  16.886 -15.288  1.00  0.93           O  
ATOM   1264  CG2 THR A 174      -8.989  19.920 -12.836  1.00  0.83           C  
ATOM   1265  OG1 THR A 174     -10.840  19.733 -14.367  1.00  0.86           O  
ATOM   1266  N   PRO A 175     -11.109  15.870 -13.333  1.00  0.94           N  
ATOM   1267  CA  PRO A 175     -12.247  14.992 -13.611  1.00  0.95           C  
ATOM   1268  C   PRO A 175     -13.496  15.762 -14.034  1.00  0.95           C  
ATOM   1269  CB  PRO A 175     -12.474  14.275 -12.278  1.00  0.95           C  
ATOM   1270  O   PRO A 175     -13.879  16.734 -13.379  1.00  0.94           O  
ATOM   1271  CG  PRO A 175     -11.133  14.263 -11.618  1.00  0.94           C  
ATOM   1272  CD  PRO A 175     -10.439  15.560 -11.924  1.00  0.94           C  
ATOM   1273  N   ARG A 176     -14.209  15.286 -15.052  1.00  0.95           N  
ATOM   1274  CA  ARG A 176     -15.489  15.787 -15.542  1.00  0.95           C  
ATOM   1275  C   ARG A 176     -16.488  14.650 -15.725  1.00  0.96           C  
ATOM   1276  CB  ARG A 176     -15.303  16.538 -16.863  1.00  0.93           C  
ATOM   1277  O   ARG A 176     -16.113  13.545 -16.122  1.00  0.95           O  
ATOM   1278  CG  ARG A 176     -16.596  17.079 -17.451  1.00  0.78           C  
ATOM   1279  CD  ARG A 176     -16.355  17.813 -18.763  1.00  0.75           C  
ATOM   1280  NE  ARG A 176     -17.605  18.284 -19.354  1.00  0.73           N  
ATOM   1281  NH1 ARG A 176     -16.631  19.062 -21.299  1.00  0.65           N  
ATOM   1282  NH2 ARG A 176     -18.894  19.256 -20.987  1.00  0.59           N  
ATOM   1283  CZ  ARG A 176     -17.707  18.866 -20.546  1.00  0.68           C  
ATOM   1284  N   THR A 177     -17.709  14.958 -15.529  1.00  0.95           N  
ATOM   1285  CA  THR A 177     -18.773  13.995 -15.794  1.00  0.96           C  
ATOM   1286  C   THR A 177     -18.826  13.644 -17.278  1.00  0.94           C  
ATOM   1287  CB  THR A 177     -20.141  14.537 -15.342  1.00  0.95           C  
ATOM   1288  O   THR A 177     -19.011  14.523 -18.123  1.00  0.92           O  
ATOM   1289  CG2 THR A 177     -21.221  13.465 -15.452  1.00  0.92           C  
ATOM   1290  OG1 THR A 177     -20.051  14.970 -13.979  1.00  0.94           O  
ATOM   1291  N   ILE A 178     -18.703  12.326 -17.544  1.00  0.94           N  
ATOM   1292  CA  ILE A 178     -18.741  11.733 -18.876  1.00  0.93           C  
ATOM   1293  C   ILE A 178     -20.086  11.044 -19.096  1.00  0.92           C  
ATOM   1294  CB  ILE A 178     -17.585  10.729 -19.081  1.00  0.90           C  
ATOM   1295  O   ILE A 178     -20.630  11.071 -20.202  1.00  0.89           O  
ATOM   1296  CG1 ILE A 178     -16.235  11.454 -19.047  1.00  0.71           C  
ATOM   1297  CG2 ILE A 178     -17.762   9.962 -20.395  1.00  0.71           C  
ATOM   1298  CD1 ILE A 178     -15.031  10.522 -19.050  1.00  0.69           C  
ATOM   1299  N   SER A 179     -20.664  10.511 -18.058  1.00  0.90           N  
ATOM   1300  CA  SER A 179     -21.987   9.896 -18.031  1.00  0.92           C  
ATOM   1301  C   SER A 179     -22.590   9.944 -16.631  1.00  0.92           C  
ATOM   1302  CB  SER A 179     -21.915   8.447 -18.514  1.00  0.91           C  
ATOM   1303  O   SER A 179     -21.862   9.976 -15.636  1.00  0.92           O  
ATOM   1304  OG  SER A 179     -23.214   7.893 -18.637  1.00  0.86           O  
ATOM   1305  N   THR A 180     -23.967   9.856 -16.500  1.00  0.90           N  
ATOM   1306  CA  THR A 180     -24.682   9.726 -15.235  1.00  0.92           C  
ATOM   1307  C   THR A 180     -25.348   8.357 -15.129  1.00  0.88           C  
ATOM   1308  CB  THR A 180     -25.743  10.830 -15.077  1.00  0.88           C  
ATOM   1309  O   THR A 180     -26.204   8.142 -14.269  1.00  0.83           O  
ATOM   1310  CG2 THR A 180     -25.093  12.203 -14.943  1.00  0.77           C  
ATOM   1311  OG1 THR A 180     -26.600  10.829 -16.226  1.00  0.83           O  
ATOM   1312  N   SER A 181     -24.980   7.487 -16.020  1.00  0.92           N  
ATOM   1313  CA  SER A 181     -25.588   6.162 -16.090  1.00  0.91           C  
ATOM   1314  C   SER A 181     -24.550   5.095 -16.422  1.00  0.86           C  
ATOM   1315  CB  SER A 181     -26.706   6.139 -17.133  1.00  0.86           C  
ATOM   1316  O   SER A 181     -24.649   4.424 -17.451  1.00  0.78           O  
ATOM   1317  OG  SER A 181     -27.138   4.812 -17.378  1.00  0.68           O  
ATOM   1318  N   CYS A 182     -23.552   4.902 -15.559  1.00  0.89           N  
ATOM   1319  CA  CYS A 182     -22.504   3.909 -15.768  1.00  0.92           C  
ATOM   1320  C   CYS A 182     -22.558   2.825 -14.698  1.00  0.87           C  
ATOM   1321  CB  CYS A 182     -21.128   4.574 -15.765  1.00  0.88           C  
ATOM   1322  O   CYS A 182     -22.495   3.123 -13.504  1.00  0.82           O  
ATOM   1323  SG  CYS A 182     -19.758   3.413 -15.955  1.00  0.92           S  
ATOM   1324  N   ILE A 183     -22.621   1.525 -15.074  1.00  0.87           N  
ATOM   1325  CA  ILE A 183     -22.531   0.402 -14.148  1.00  0.88           C  
ATOM   1326  C   ILE A 183     -21.105  -0.145 -14.136  1.00  0.85           C  
ATOM   1327  CB  ILE A 183     -23.531  -0.717 -14.516  1.00  0.84           C  
ATOM   1328  O   ILE A 183     -20.606  -0.575 -13.094  1.00  0.81           O  
ATOM   1329  CG1 ILE A 183     -24.969  -0.194 -14.440  1.00  0.71           C  
ATOM   1330  CG2 ILE A 183     -23.341  -1.933 -13.604  1.00  0.68           C  
ATOM   1331  CD1 ILE A 183     -25.995  -1.102 -15.105  1.00  0.68           C  
ATOM   1332  N   ARG A 184     -20.427  -0.091 -15.276  1.00  0.86           N  
ATOM   1333  CA  ARG A 184     -19.063  -0.563 -15.494  1.00  0.87           C  
ATOM   1334  C   ARG A 184     -18.383   0.223 -16.610  1.00  0.88           C  
ATOM   1335  CB  ARG A 184     -19.059  -2.057 -15.827  1.00  0.85           C  
ATOM   1336  O   ARG A 184     -19.022   0.583 -17.601  1.00  0.87           O  
ATOM   1337  CG  ARG A 184     -17.701  -2.721 -15.661  1.00  0.78           C  
ATOM   1338  CD  ARG A 184     -17.805  -4.239 -15.715  1.00  0.75           C  
ATOM   1339  NE  ARG A 184     -16.544  -4.879 -15.353  1.00  0.70           N  
ATOM   1340  NH1 ARG A 184     -17.263  -7.026 -15.811  1.00  0.60           N  
ATOM   1341  NH2 ARG A 184     -15.130  -6.664 -15.054  1.00  0.55           N  
ATOM   1342  CZ  ARG A 184     -16.315  -6.188 -15.407  1.00  0.71           C  
ATOM   1343  N   ALA A 185     -17.134   0.448 -16.492  1.00  0.88           N  
ATOM   1344  CA  ALA A 185     -16.352   1.085 -17.548  1.00  0.89           C  
ATOM   1345  C   ALA A 185     -15.008   0.386 -17.733  1.00  0.87           C  
ATOM   1346  CB  ALA A 185     -16.140   2.564 -17.235  1.00  0.87           C  
ATOM   1347  O   ALA A 185     -14.478  -0.213 -16.793  1.00  0.83           O  
ATOM   1348  N   PHE A 186     -14.444   0.454 -18.888  1.00  0.84           N  
ATOM   1349  CA  PHE A 186     -13.124  -0.019 -19.289  1.00  0.84           C  
ATOM   1350  C   PHE A 186     -12.375   1.060 -20.062  1.00  0.84           C  
ATOM   1351  CB  PHE A 186     -13.240  -1.289 -20.138  1.00  0.82           C  
ATOM   1352  O   PHE A 186     -12.867   1.560 -21.075  1.00  0.81           O  
ATOM   1353  CG  PHE A 186     -14.059  -2.376 -19.494  1.00  0.78           C  
ATOM   1354  CD1 PHE A 186     -13.461  -3.315 -18.664  1.00  0.73           C  
ATOM   1355  CD2 PHE A 186     -15.426  -2.458 -19.721  1.00  0.73           C  
ATOM   1356  CE1 PHE A 186     -14.216  -4.323 -18.067  1.00  0.72           C  
ATOM   1357  CE2 PHE A 186     -16.187  -3.461 -19.128  1.00  0.73           C  
ATOM   1358  CZ  PHE A 186     -15.580  -4.393 -18.303  1.00  0.71           C  
ATOM   1359  N   GLY A 187     -11.336   1.520 -19.464  1.00  0.84           N  
ATOM   1360  CA  GLY A 187     -10.401   2.402 -20.144  1.00  0.83           C  
ATOM   1361  C   GLY A 187      -9.290   1.657 -20.860  1.00  0.81           C  
ATOM   1362  O   GLY A 187      -8.629   0.802 -20.269  1.00  0.76           O  
ATOM   1363  N   LEU A 188      -9.125   2.030 -22.104  1.00  0.82           N  
ATOM   1364  CA  LEU A 188      -8.025   1.566 -22.942  1.00  0.81           C  
ATOM   1365  C   LEU A 188      -7.161   2.735 -23.402  1.00  0.81           C  
ATOM   1366  CB  LEU A 188      -8.560   0.802 -24.156  1.00  0.79           C  
ATOM   1367  O   LEU A 188      -7.407   3.882 -23.021  1.00  0.77           O  
ATOM   1368  CG  LEU A 188      -9.446  -0.409 -23.859  1.00  0.75           C  
ATOM   1369  CD1 LEU A 188     -10.033  -0.966 -25.151  1.00  0.69           C  
ATOM   1370  CD2 LEU A 188      -8.655  -1.481 -23.118  1.00  0.71           C  
ATOM   1371  N   ASN A 189      -6.124   2.502 -24.212  1.00  0.79           N  
ATOM   1372  CA  ASN A 189      -5.193   3.520 -24.686  1.00  0.79           C  
ATOM   1373  C   ASN A 189      -5.903   4.588 -25.513  1.00  0.80           C  
ATOM   1374  CB  ASN A 189      -4.066   2.880 -25.499  1.00  0.77           C  
ATOM   1375  O   ASN A 189      -5.698   5.784 -25.299  1.00  0.77           O  
ATOM   1376  CG  ASN A 189      -2.917   3.835 -25.756  1.00  0.71           C  
ATOM   1377  ND2 ASN A 189      -2.065   3.493 -26.716  1.00  0.65           N  
ATOM   1378  OD1 ASN A 189      -2.795   4.871 -25.097  1.00  0.67           O  
ATOM   1379  N   ALA A 190      -6.777   4.166 -26.393  1.00  0.82           N  
ATOM   1380  CA  ALA A 190      -7.321   5.104 -27.372  1.00  0.83           C  
ATOM   1381  C   ALA A 190      -8.844   5.024 -27.420  1.00  0.83           C  
ATOM   1382  CB  ALA A 190      -6.733   4.833 -28.754  1.00  0.81           C  
ATOM   1383  O   ALA A 190      -9.478   5.647 -28.275  1.00  0.82           O  
ATOM   1384  N   CYS A 191      -9.337   4.230 -26.499  1.00  0.83           N  
ATOM   1385  CA  CYS A 191     -10.784   4.050 -26.472  1.00  0.84           C  
ATOM   1386  C   CYS A 191     -11.282   3.849 -25.045  1.00  0.85           C  
ATOM   1387  CB  CYS A 191     -11.193   2.859 -27.337  1.00  0.81           C  
ATOM   1388  O   CYS A 191     -10.613   3.205 -24.235  1.00  0.84           O  
ATOM   1389  SG  CYS A 191     -12.973   2.553 -27.360  1.00  0.75           S  
ATOM   1390  N   VAL A 192     -12.440   4.337 -24.737  1.00  0.86           N  
ATOM   1391  CA  VAL A 192     -13.206   4.080 -23.523  1.00  0.87           C  
ATOM   1392  C   VAL A 192     -14.546   3.442 -23.882  1.00  0.87           C  
ATOM   1393  CB  VAL A 192     -13.432   5.374 -22.709  1.00  0.86           C  
ATOM   1394  O   VAL A 192     -15.234   3.903 -24.797  1.00  0.86           O  
ATOM   1395  CG1 VAL A 192     -14.461   5.143 -21.604  1.00  0.86           C  
ATOM   1396  CG2 VAL A 192     -12.113   5.870 -22.120  1.00  0.85           C  
ATOM   1397  N   THR A 193     -14.852   2.458 -23.156  1.00  0.87           N  
ATOM   1398  CA  THR A 193     -16.178   1.853 -23.226  1.00  0.88           C  
ATOM   1399  C   THR A 193     -16.810   1.774 -21.839  1.00  0.89           C  
ATOM   1400  CB  THR A 193     -16.118   0.445 -23.847  1.00  0.86           C  
ATOM   1401  O   THR A 193     -16.105   1.638 -20.837  1.00  0.88           O  
ATOM   1402  CG2 THR A 193     -15.467   0.480 -25.226  1.00  0.74           C  
ATOM   1403  OG1 THR A 193     -15.355  -0.416 -22.992  1.00  0.77           O  
ATOM   1404  N   TYR A 194     -18.172   1.906 -21.798  1.00  0.88           N  
ATOM   1405  CA  TYR A 194     -18.877   1.641 -20.548  1.00  0.89           C  
ATOM   1406  C   TYR A 194     -20.243   1.021 -20.814  1.00  0.88           C  
ATOM   1407  CB  TYR A 194     -19.037   2.930 -19.737  1.00  0.88           C  
ATOM   1408  O   TYR A 194     -20.806   1.185 -21.899  1.00  0.87           O  
ATOM   1409  CG  TYR A 194     -20.050   3.888 -20.315  1.00  0.89           C  
ATOM   1410  CD1 TYR A 194     -19.673   4.850 -21.249  1.00  0.88           C  
ATOM   1411  CD2 TYR A 194     -21.384   3.835 -19.927  1.00  0.89           C  
ATOM   1412  CE1 TYR A 194     -20.602   5.737 -21.783  1.00  0.89           C  
ATOM   1413  CE2 TYR A 194     -22.322   4.717 -20.454  1.00  0.89           C  
ATOM   1414  OH  TYR A 194     -22.846   6.539 -21.905  1.00  0.83           O  
ATOM   1415  CZ  TYR A 194     -21.922   5.663 -21.380  1.00  0.88           C  
ATOM   1416  N   LEU A 195     -20.764   0.282 -19.834  1.00  0.88           N  
ATOM   1417  CA  LEU A 195     -22.156  -0.149 -19.773  1.00  0.89           C  
ATOM   1418  C   LEU A 195     -23.007   0.866 -19.016  1.00  0.89           C  
ATOM   1419  CB  LEU A 195     -22.264  -1.522 -19.106  1.00  0.87           C  
ATOM   1420  O   LEU A 195     -22.685   1.228 -17.882  1.00  0.89           O  
ATOM   1421  CG  LEU A 195     -21.521  -2.670 -19.792  1.00  0.81           C  
ATOM   1422  CD1 LEU A 195     -21.726  -3.970 -19.022  1.00  0.76           C  
ATOM   1423  CD2 LEU A 195     -21.985  -2.819 -21.237  1.00  0.76           C  
ATOM   1424  N   ASN A 196     -24.095   1.318 -19.696  1.00  0.90           N  
ATOM   1425  CA  ASN A 196     -25.019   2.188 -18.978  1.00  0.91           C  
ATOM   1426  C   ASN A 196     -25.931   1.393 -18.047  1.00  0.90           C  
ATOM   1427  CB  ASN A 196     -25.853   3.013 -19.960  1.00  0.90           C  
ATOM   1428  O   ASN A 196     -25.877   0.162 -18.022  1.00  0.89           O  
ATOM   1429  CG  ASN A 196     -26.888   2.180 -20.691  1.00  0.89           C  
ATOM   1430  ND2 ASN A 196     -27.554   2.785 -21.668  1.00  0.89           N  
ATOM   1431  OD1 ASN A 196     -27.087   1.003 -20.380  1.00  0.88           O  
ATOM   1432  N   ASN A 197     -26.846   1.973 -17.269  1.00  0.89           N  
ATOM   1433  CA  ASN A 197     -27.648   1.406 -16.191  1.00  0.90           C  
ATOM   1434  C   ASN A 197     -28.663   0.395 -16.719  1.00  0.87           C  
ATOM   1435  CB  ASN A 197     -28.359   2.513 -15.410  1.00  0.87           C  
ATOM   1436  O   ASN A 197     -29.278  -0.337 -15.941  1.00  0.84           O  
ATOM   1437  CG  ASN A 197     -29.336   3.296 -16.265  1.00  0.80           C  
ATOM   1438  ND2 ASN A 197     -30.185   4.088 -15.622  1.00  0.79           N  
ATOM   1439  OD1 ASN A 197     -29.327   3.190 -17.495  1.00  0.77           O  
ATOM   1440  N   VAL A 198     -28.793   0.248 -18.004  1.00  0.89           N  
ATOM   1441  CA  VAL A 198     -29.686  -0.745 -18.592  1.00  0.88           C  
ATOM   1442  C   VAL A 198     -28.875  -1.764 -19.388  1.00  0.87           C  
ATOM   1443  CB  VAL A 198     -30.750  -0.085 -19.498  1.00  0.87           C  
ATOM   1444  O   VAL A 198     -29.437  -2.562 -20.141  1.00  0.84           O  
ATOM   1445  CG1 VAL A 198     -31.691   0.792 -18.675  1.00  0.84           C  
ATOM   1446  CG2 VAL A 198     -30.079   0.733 -20.600  1.00  0.83           C  
ATOM   1447  N   GLY A 199     -27.537  -1.721 -19.333  1.00  0.87           N  
ATOM   1448  CA  GLY A 199     -26.666  -2.720 -19.931  1.00  0.87           C  
ATOM   1449  C   GLY A 199     -26.351  -2.442 -21.389  1.00  0.87           C  
ATOM   1450  O   GLY A 199     -25.866  -3.321 -22.104  1.00  0.85           O  
ATOM   1451  N   VAL A 200     -26.637  -1.255 -21.959  1.00  0.88           N  
ATOM   1452  CA  VAL A 200     -26.268  -0.911 -23.328  1.00  0.88           C  
ATOM   1453  C   VAL A 200     -24.810  -0.462 -23.373  1.00  0.88           C  
ATOM   1454  CB  VAL A 200     -27.184   0.193 -23.902  1.00  0.87           C  
ATOM   1455  O   VAL A 200     -24.438   0.525 -22.734  1.00  0.88           O  
ATOM   1456  CG1 VAL A 200     -26.783   0.536 -25.336  1.00  0.88           C  
ATOM   1457  CG2 VAL A 200     -28.647  -0.244 -23.844  1.00  0.87           C  
ATOM   1458  N   PRO A 201     -23.958  -1.165 -24.129  1.00  0.88           N  
ATOM   1459  CA  PRO A 201     -22.570  -0.721 -24.282  1.00  0.88           C  
ATOM   1460  C   PRO A 201     -22.451   0.588 -25.058  1.00  0.89           C  
ATOM   1461  CB  PRO A 201     -21.915  -1.873 -25.049  1.00  0.87           C  
ATOM   1462  O   PRO A 201     -23.081   0.748 -26.106  1.00  0.88           O  
ATOM   1463  CG  PRO A 201     -23.039  -2.532 -25.782  1.00  0.84           C  
ATOM   1464  CD  PRO A 201     -24.310  -2.298 -25.017  1.00  0.84           C  
ATOM   1465  N   ARG A 202     -21.691   1.467 -24.514  1.00  0.90           N  
ATOM   1466  CA  ARG A 202     -21.326   2.751 -25.103  1.00  0.90           C  
ATOM   1467  C   ARG A 202     -19.821   2.843 -25.328  1.00  0.89           C  
ATOM   1468  CB  ARG A 202     -21.795   3.904 -24.213  1.00  0.89           C  
ATOM   1469  O   ARG A 202     -19.034   2.433 -24.472  1.00  0.88           O  
ATOM   1470  CG  ARG A 202     -23.266   3.833 -23.837  1.00  0.88           C  
ATOM   1471  CD  ARG A 202     -24.167   4.012 -25.052  1.00  0.87           C  
ATOM   1472  NE  ARG A 202     -24.216   5.405 -25.486  1.00  0.85           N  
ATOM   1473  NH1 ARG A 202     -25.956   5.097 -26.973  1.00  0.81           N  
ATOM   1474  NH2 ARG A 202     -25.022   7.173 -26.710  1.00  0.80           N  
ATOM   1475  CZ  ARG A 202     -25.065   5.889 -26.389  1.00  0.84           C  
ATOM   1476  N   VAL A 203     -19.408   3.470 -26.412  1.00  0.88           N  
ATOM   1477  CA  VAL A 203     -17.996   3.534 -26.773  1.00  0.88           C  
ATOM   1478  C   VAL A 203     -17.655   4.934 -27.279  1.00  0.89           C  
ATOM   1479  CB  VAL A 203     -17.634   2.479 -27.842  1.00  0.86           C  
ATOM   1480  O   VAL A 203     -18.474   5.580 -27.936  1.00  0.88           O  
ATOM   1481  CG1 VAL A 203     -18.429   2.715 -29.125  1.00  0.75           C  
ATOM   1482  CG2 VAL A 203     -16.134   2.501 -28.128  1.00  0.75           C  
ATOM   1483  N   CYS A 204     -16.430   5.418 -27.047  1.00  0.89           N  
ATOM   1484  CA  CYS A 204     -15.832   6.615 -27.626  1.00  0.89           C  
ATOM   1485  C   CYS A 204     -14.325   6.449 -27.785  1.00  0.88           C  
ATOM   1486  CB  CYS A 204     -16.130   7.837 -26.757  1.00  0.87           C  
ATOM   1487  O   CYS A 204     -13.731   5.540 -27.202  1.00  0.86           O  
ATOM   1488  SG  CYS A 204     -15.346   7.784 -25.131  1.00  0.87           S  
ATOM   1489  N   GLY A 205     -13.603   7.332 -28.566  1.00  0.88           N  
ATOM   1490  CA  GLY A 205     -12.173   7.285 -28.822  1.00  0.88           C  
ATOM   1491  C   GLY A 205     -11.830   6.733 -30.193  1.00  0.87           C  
ATOM   1492  O   GLY A 205     -12.654   6.774 -31.109  1.00  0.84           O  
ATOM   1493  N   SER A 206     -10.493   6.427 -30.377  1.00  0.84           N  
ATOM   1494  CA  SER A 206     -10.020   5.712 -31.558  1.00  0.82           C  
ATOM   1495  C   SER A 206     -10.455   4.250 -31.530  1.00  0.80           C  
ATOM   1496  CB  SER A 206      -8.497   5.797 -31.663  1.00  0.80           C  
ATOM   1497  O   SER A 206      -9.995   3.476 -30.688  1.00  0.74           O  
ATOM   1498  OG  SER A 206      -8.041   5.203 -32.866  1.00  0.72           O  
ATOM   1499  N   THR A 207     -11.589   3.978 -31.993  1.00  0.68           N  
ATOM   1500  CA  THR A 207     -12.279   2.695 -32.062  1.00  0.66           C  
ATOM   1501  C   THR A 207     -11.605   1.772 -33.072  1.00  0.68           C  
ATOM   1502  CB  THR A 207     -13.761   2.878 -32.439  1.00  0.60           C  
ATOM   1503  O   THR A 207     -12.084   1.618 -34.197  1.00  0.62           O  
ATOM   1504  CG2 THR A 207     -14.529   3.583 -31.325  1.00  0.53           C  
ATOM   1505  OG1 THR A 207     -13.851   3.660 -33.636  1.00  0.56           O  
ATOM   1506  N   TYR A 208     -10.326   1.399 -32.807  1.00  0.65           N  
ATOM   1507  CA  TYR A 208      -9.966   0.353 -33.758  1.00  0.63           C  
ATOM   1508  C   TYR A 208     -11.152  -0.562 -34.037  1.00  0.64           C  
ATOM   1509  CB  TYR A 208      -8.785  -0.469 -33.231  1.00  0.59           C  
ATOM   1510  O   TYR A 208     -11.364  -1.548 -33.327  1.00  0.59           O  
ATOM   1511  CG  TYR A 208      -7.467   0.264 -33.278  1.00  0.56           C  
ATOM   1512  CD1 TYR A 208      -6.705   0.293 -34.444  1.00  0.52           C  
ATOM   1513  CD2 TYR A 208      -6.980   0.928 -32.157  1.00  0.54           C  
ATOM   1514  CE1 TYR A 208      -5.488   0.965 -34.492  1.00  0.52           C  
ATOM   1515  CE2 TYR A 208      -5.764   1.603 -32.193  1.00  0.53           C  
ATOM   1516  OH  TYR A 208      -3.823   2.284 -33.405  1.00  0.52           O  
ATOM   1517  CZ  TYR A 208      -5.027   1.617 -33.363  1.00  0.53           C  
ATOM   1518  N   GLY A 209     -12.090  -0.103 -34.967  1.00  0.56           N  
ATOM   1519  CA  GLY A 209     -13.074  -0.952 -35.620  1.00  0.56           C  
ATOM   1520  C   GLY A 209     -14.425  -0.940 -34.929  1.00  0.57           C  
ATOM   1521  O   GLY A 209     -15.374  -1.572 -35.399  1.00  0.54           O  
ATOM   1522  N   ILE A 210     -14.680  -0.327 -33.664  1.00  0.67           N  
ATOM   1523  CA  ILE A 210     -16.000  -0.514 -33.074  1.00  0.66           C  
ATOM   1524  C   ILE A 210     -17.076  -0.090 -34.070  1.00  0.67           C  
ATOM   1525  CB  ILE A 210     -16.148   0.279 -31.756  1.00  0.63           C  
ATOM   1526  O   ILE A 210     -18.119  -0.739 -34.182  1.00  0.64           O  
ATOM   1527  CG1 ILE A 210     -15.264  -0.334 -30.662  1.00  0.58           C  
ATOM   1528  CG2 ILE A 210     -17.613   0.325 -31.314  1.00  0.59           C  
ATOM   1529  CD1 ILE A 210     -15.262   0.450 -29.357  1.00  0.59           C  
ATOM   1530  N   ASN A 211     -16.803   0.924 -34.966  1.00  0.60           N  
ATOM   1531  CA  ASN A 211     -17.734   1.327 -36.014  1.00  0.61           C  
ATOM   1532  C   ASN A 211     -17.151   1.088 -37.404  1.00  0.61           C  
ATOM   1533  CB  ASN A 211     -18.127   2.796 -35.848  1.00  0.58           C  
ATOM   1534  O   ASN A 211     -17.544   1.748 -38.368  1.00  0.59           O  
ATOM   1535  CG  ASN A 211     -18.845   3.065 -34.540  1.00  0.56           C  
ATOM   1536  ND2 ASN A 211     -18.827   4.317 -34.100  1.00  0.52           N  
ATOM   1537  OD1 ASN A 211     -19.409   2.154 -33.929  1.00  0.54           O  
ATOM   1538  N   GLY A 212     -16.193   0.223 -37.460  1.00  0.64           N  
ATOM   1539  CA  GLY A 212     -15.555  -0.012 -38.745  1.00  0.64           C  
ATOM   1540  C   GLY A 212     -14.700   1.152 -39.209  1.00  0.64           C  
ATOM   1541  O   GLY A 212     -14.194   1.148 -40.333  1.00  0.63           O  
ATOM   1542  N   SER A 213     -14.641   2.184 -38.455  1.00  0.73           N  
ATOM   1543  CA  SER A 213     -13.882   3.376 -38.820  1.00  0.73           C  
ATOM   1544  C   SER A 213     -12.696   3.584 -37.885  1.00  0.73           C  
ATOM   1545  CB  SER A 213     -14.782   4.613 -38.798  1.00  0.71           C  
ATOM   1546  O   SER A 213     -12.817   3.406 -36.671  1.00  0.71           O  
ATOM   1547  OG  SER A 213     -14.073   5.759 -39.233  1.00  0.71           O  
ATOM   1548  N   PHE A 214     -11.574   4.048 -38.369  1.00  0.75           N  
ATOM   1549  CA  PHE A 214     -10.398   4.503 -37.637  1.00  0.75           C  
ATOM   1550  C   PHE A 214     -10.557   5.956 -37.207  1.00  0.76           C  
ATOM   1551  CB  PHE A 214      -9.136   4.343 -38.491  1.00  0.73           C  
ATOM   1552  O   PHE A 214      -9.663   6.524 -36.577  1.00  0.74           O  
ATOM   1553  CG  PHE A 214      -8.740   2.910 -38.725  1.00  0.70           C  
ATOM   1554  CD1 PHE A 214      -8.047   2.198 -37.754  1.00  0.66           C  
ATOM   1555  CD2 PHE A 214      -9.060   2.275 -39.918  1.00  0.67           C  
ATOM   1556  CE1 PHE A 214      -7.678   0.872 -37.968  1.00  0.63           C  
ATOM   1557  CE2 PHE A 214      -8.695   0.950 -40.140  1.00  0.62           C  
ATOM   1558  CZ  PHE A 214      -8.003   0.251 -39.164  1.00  0.62           C  
ATOM   1559  N   THR A 215     -11.624   6.530 -37.633  1.00  0.81           N  
ATOM   1560  CA  THR A 215     -11.890   7.902 -37.216  1.00  0.82           C  
ATOM   1561  C   THR A 215     -12.316   7.950 -35.752  1.00  0.83           C  
ATOM   1562  CB  THR A 215     -12.979   8.550 -38.092  1.00  0.80           C  
ATOM   1563  O   THR A 215     -13.290   7.303 -35.361  1.00  0.82           O  
ATOM   1564  CG2 THR A 215     -13.168  10.021 -37.734  1.00  0.79           C  
ATOM   1565  OG1 THR A 215     -12.598   8.450 -39.469  1.00  0.82           O  
ATOM   1566  N   PRO A 216     -11.609   8.598 -34.903  1.00  0.84           N  
ATOM   1567  CA  PRO A 216     -11.993   8.737 -33.497  1.00  0.85           C  
ATOM   1568  C   PRO A 216     -13.404   9.295 -33.323  1.00  0.86           C  
ATOM   1569  CB  PRO A 216     -10.950   9.708 -32.940  1.00  0.83           C  
ATOM   1570  O   PRO A 216     -13.749  10.311 -33.932  1.00  0.85           O  
ATOM   1571  CG  PRO A 216      -9.761   9.543 -33.831  1.00  0.82           C  
ATOM   1572  CD  PRO A 216     -10.244   9.279 -35.228  1.00  0.81           C  
ATOM   1573  N   ILE A 217     -14.220   8.694 -32.548  1.00  0.87           N  
ATOM   1574  CA  ILE A 217     -15.501   9.205 -32.072  1.00  0.88           C  
ATOM   1575  C   ILE A 217     -15.297   9.983 -30.774  1.00  0.89           C  
ATOM   1576  CB  ILE A 217     -16.520   8.063 -31.858  1.00  0.86           C  
ATOM   1577  O   ILE A 217     -14.877   9.416 -29.763  1.00  0.89           O  
ATOM   1578  CG1 ILE A 217     -16.622   7.195 -33.118  1.00  0.77           C  
ATOM   1579  CG2 ILE A 217     -17.890   8.627 -31.470  1.00  0.76           C  
ATOM   1580  CD1 ILE A 217     -17.455   5.933 -32.935  1.00  0.73           C  
ATOM   1581  N   THR A 218     -15.653  11.205 -30.792  1.00  0.90           N  
ATOM   1582  CA  THR A 218     -15.327  12.085 -29.675  1.00  0.92           C  
ATOM   1583  C   THR A 218     -16.486  12.153 -28.684  1.00  0.91           C  
ATOM   1584  CB  THR A 218     -14.981  13.504 -30.163  1.00  0.90           C  
ATOM   1585  O   THR A 218     -16.370  12.777 -27.627  1.00  0.91           O  
ATOM   1586  CG2 THR A 218     -13.682  13.509 -30.961  1.00  0.87           C  
ATOM   1587  OG1 THR A 218     -16.043  13.988 -30.996  1.00  0.90           O  
ATOM   1588  N   SER A 219     -17.606  11.493 -29.067  1.00  0.91           N  
ATOM   1589  CA  SER A 219     -18.785  11.351 -28.218  1.00  0.92           C  
ATOM   1590  C   SER A 219     -19.196   9.888 -28.084  1.00  0.91           C  
ATOM   1591  CB  SER A 219     -19.951  12.167 -28.777  1.00  0.90           C  
ATOM   1592  O   SER A 219     -19.046   9.107 -29.025  1.00  0.90           O  
ATOM   1593  OG  SER A 219     -19.614  13.542 -28.847  1.00  0.86           O  
ATOM   1594  N   PHE A 220     -19.733   9.471 -27.018  1.00  0.90           N  
ATOM   1595  CA  PHE A 220     -20.145   8.091 -26.796  1.00  0.91           C  
ATOM   1596  C   PHE A 220     -21.291   7.712 -27.728  1.00  0.89           C  
ATOM   1597  CB  PHE A 220     -20.564   7.881 -25.337  1.00  0.90           C  
ATOM   1598  O   PHE A 220     -22.386   8.270 -27.633  1.00  0.87           O  
ATOM   1599  CG  PHE A 220     -19.406   7.793 -24.380  1.00  0.90           C  
ATOM   1600  CD1 PHE A 220     -18.669   6.620 -24.265  1.00  0.88           C  
ATOM   1601  CD2 PHE A 220     -19.054   8.883 -23.596  1.00  0.88           C  
ATOM   1602  CE1 PHE A 220     -17.597   6.536 -23.380  1.00  0.89           C  
ATOM   1603  CE2 PHE A 220     -17.984   8.807 -22.709  1.00  0.90           C  
ATOM   1604  CZ  PHE A 220     -17.257   7.632 -22.602  1.00  0.89           C  
ATOM   1605  N   ALA A 221     -21.123   6.669 -28.500  1.00  0.89           N  
ATOM   1606  CA  ALA A 221     -22.119   6.049 -29.370  1.00  0.89           C  
ATOM   1607  C   ALA A 221     -22.534   4.679 -28.840  1.00  0.89           C  
ATOM   1608  CB  ALA A 221     -21.579   5.924 -30.793  1.00  0.88           C  
ATOM   1609  O   ALA A 221     -21.772   4.027 -28.123  1.00  0.88           O  
ATOM   1610  N   SER A 222     -23.721   4.275 -29.148  1.00  0.88           N  
ATOM   1611  CA  SER A 222     -24.131   2.899 -28.888  1.00  0.88           C  
ATOM   1612  C   SER A 222     -23.398   1.922 -29.802  1.00  0.87           C  
ATOM   1613  CB  SER A 222     -25.641   2.746 -29.072  1.00  0.87           C  
ATOM   1614  O   SER A 222     -23.243   2.179 -30.997  1.00  0.85           O  
ATOM   1615  OG  SER A 222     -26.345   3.587 -28.174  1.00  0.85           O  
ATOM   1616  N   VAL A 223     -23.042   0.781 -29.229  1.00  0.86           N  
ATOM   1617  CA  VAL A 223     -22.457  -0.309 -30.002  1.00  0.86           C  
ATOM   1618  C   VAL A 223     -23.563  -1.108 -30.689  1.00  0.85           C  
ATOM   1619  CB  VAL A 223     -21.600  -1.240 -29.114  1.00  0.85           C  
ATOM   1620  O   VAL A 223     -24.521  -1.535 -30.042  1.00  0.83           O  
ATOM   1621  CG1 VAL A 223     -20.992  -2.369 -29.944  1.00  0.82           C  
ATOM   1622  CG2 VAL A 223     -20.506  -0.443 -28.407  1.00  0.82           C  
ATOM   1623  N   THR A 224     -23.466  -1.317 -31.997  1.00  0.83           N  
ATOM   1624  CA  THR A 224     -24.385  -2.161 -32.753  1.00  0.83           C  
ATOM   1625  C   THR A 224     -23.811  -3.564 -32.926  1.00  0.83           C  
ATOM   1626  CB  THR A 224     -24.692  -1.555 -34.135  1.00  0.81           C  
ATOM   1627  O   THR A 224     -22.630  -3.723 -33.245  1.00  0.82           O  
ATOM   1628  CG2 THR A 224     -25.497  -0.266 -34.003  1.00  0.75           C  
ATOM   1629  OG1 THR A 224     -23.461  -1.270 -34.810  1.00  0.77           O  
ATOM   1630  N   PHE A 225     -24.615  -4.584 -32.788  1.00  0.83           N  
ATOM   1631  CA  PHE A 225     -24.304  -5.996 -32.980  1.00  0.83           C  
ATOM   1632  C   PHE A 225     -25.013  -6.544 -34.213  1.00  0.82           C  
ATOM   1633  CB  PHE A 225     -24.701  -6.807 -31.742  1.00  0.82           C  
ATOM   1634  O   PHE A 225     -26.239  -6.669 -34.226  1.00  0.79           O  
ATOM   1635  CG  PHE A 225     -23.870  -6.503 -30.525  1.00  0.82           C  
ATOM   1636  CD1 PHE A 225     -22.788  -7.306 -30.186  1.00  0.80           C  
ATOM   1637  CD2 PHE A 225     -24.172  -5.413 -29.719  1.00  0.80           C  
ATOM   1638  CE1 PHE A 225     -22.018  -7.026 -29.060  1.00  0.81           C  
ATOM   1639  CE2 PHE A 225     -23.406  -5.127 -28.592  1.00  0.81           C  
ATOM   1640  CZ  PHE A 225     -22.330  -5.936 -28.264  1.00  0.78           C  
ATOM   1641  N   PRO A 226     -24.311  -6.726 -35.286  1.00  0.78           N  
ATOM   1642  CA  PRO A 226     -24.950  -7.283 -36.481  1.00  0.79           C  
ATOM   1643  C   PRO A 226     -25.663  -8.604 -36.207  1.00  0.78           C  
ATOM   1644  CB  PRO A 226     -23.778  -7.484 -37.446  1.00  0.76           C  
ATOM   1645  O   PRO A 226     -25.125  -9.467 -35.508  1.00  0.76           O  
ATOM   1646  CG  PRO A 226     -22.739  -6.509 -36.994  1.00  0.75           C  
ATOM   1647  CD  PRO A 226     -22.805  -6.402 -35.498  1.00  0.75           C  
ATOM   1648  N   GLY A 227     -26.888  -8.653 -36.789  1.00  0.76           N  
ATOM   1649  CA  GLY A 227     -27.729  -9.832 -36.655  1.00  0.76           C  
ATOM   1650  C   GLY A 227     -28.549  -9.838 -35.379  1.00  0.75           C  
ATOM   1651  O   GLY A 227     -29.477 -10.636 -35.236  1.00  0.73           O  
ATOM   1652  N   ALA A 228     -28.189  -8.957 -34.450  1.00  0.78           N  
ATOM   1653  CA  ALA A 228     -29.114  -8.753 -33.338  1.00  0.78           C  
ATOM   1654  C   ALA A 228     -30.278  -7.856 -33.749  1.00  0.79           C  
ATOM   1655  CB  ALA A 228     -28.381  -8.154 -32.140  1.00  0.76           C  
ATOM   1656  O   ALA A 228     -30.071  -6.786 -34.326  1.00  0.78           O  
ATOM   1657  N   THR A 229     -31.469  -8.327 -33.556  1.00  0.76           N  
ATOM   1658  CA  THR A 229     -32.646  -7.481 -33.723  1.00  0.78           C  
ATOM   1659  C   THR A 229     -32.895  -6.648 -32.469  1.00  0.77           C  
ATOM   1660  CB  THR A 229     -33.897  -8.321 -34.042  1.00  0.74           C  
ATOM   1661  O   THR A 229     -33.168  -7.194 -31.398  1.00  0.75           O  
ATOM   1662  CG2 THR A 229     -33.782  -8.980 -35.412  1.00  0.70           C  
ATOM   1663  OG1 THR A 229     -34.048  -9.339 -33.045  1.00  0.77           O  
ATOM   1664  N   GLY A 230     -32.690  -5.248 -32.534  1.00  0.79           N  
ATOM   1665  CA  GLY A 230     -33.001  -4.316 -31.462  1.00  0.81           C  
ATOM   1666  C   GLY A 230     -31.782  -3.899 -30.661  1.00  0.80           C  
ATOM   1667  O   GLY A 230     -30.656  -3.958 -31.160  1.00  0.78           O  
ATOM   1668  N   THR A 231     -32.105  -3.415 -29.368  1.00  0.80           N  
ATOM   1669  CA  THR A 231     -31.071  -3.034 -28.412  1.00  0.82           C  
ATOM   1670  C   THR A 231     -30.470  -4.268 -27.745  1.00  0.82           C  
ATOM   1671  CB  THR A 231     -31.629  -2.085 -27.335  1.00  0.80           C  
ATOM   1672  O   THR A 231     -31.195  -5.091 -27.182  1.00  0.80           O  
ATOM   1673  CG2 THR A 231     -30.527  -1.617 -26.390  1.00  0.79           C  
ATOM   1674  OG1 THR A 231     -32.216  -0.942 -27.971  1.00  0.84           O  
ATOM   1675  N   ILE A 232     -29.169  -4.416 -27.860  1.00  0.81           N  
ATOM   1676  CA  ILE A 232     -28.440  -5.464 -27.154  1.00  0.82           C  
ATOM   1677  C   ILE A 232     -28.067  -4.981 -25.754  1.00  0.83           C  
ATOM   1678  CB  ILE A 232     -27.173  -5.891 -27.929  1.00  0.78           C  
ATOM   1679  O   ILE A 232     -27.509  -3.893 -25.595  1.00  0.80           O  
ATOM   1680  CG1 ILE A 232     -27.553  -6.462 -29.300  1.00  0.69           C  
ATOM   1681  CG2 ILE A 232     -26.361  -6.906 -27.118  1.00  0.69           C  
ATOM   1682  CD1 ILE A 232     -26.374  -7.016 -30.088  1.00  0.68           C  
ATOM   1683  N   TYR A 233     -28.360  -5.839 -24.838  1.00  0.80           N  
ATOM   1684  CA  TYR A 233     -28.051  -5.656 -23.424  1.00  0.82           C  
ATOM   1685  C   TYR A 233     -26.915  -6.574 -22.990  1.00  0.79           C  
ATOM   1686  CB  TYR A 233     -29.292  -5.920 -22.565  1.00  0.79           C  
ATOM   1687  O   TYR A 233     -27.095  -7.789 -22.887  1.00  0.76           O  
ATOM   1688  CG  TYR A 233     -30.455  -5.012 -22.884  1.00  0.79           C  
ATOM   1689  CD1 TYR A 233     -30.621  -3.799 -22.219  1.00  0.78           C  
ATOM   1690  CD2 TYR A 233     -31.391  -5.366 -23.849  1.00  0.80           C  
ATOM   1691  CE1 TYR A 233     -31.692  -2.961 -22.508  1.00  0.81           C  
ATOM   1692  CE2 TYR A 233     -32.467  -4.536 -24.146  1.00  0.82           C  
ATOM   1693  OH  TYR A 233     -33.671  -2.511 -23.762  1.00  0.70           O  
ATOM   1694  CZ  TYR A 233     -32.608  -3.337 -23.472  1.00  0.79           C  
ATOM   1695  N   ALA A 234     -25.769  -5.905 -22.949  1.00  0.84           N  
ATOM   1696  CA  ALA A 234     -24.636  -6.669 -22.432  1.00  0.85           C  
ATOM   1697  C   ALA A 234     -24.689  -6.764 -20.910  1.00  0.85           C  
ATOM   1698  CB  ALA A 234     -23.320  -6.036 -22.877  1.00  0.83           C  
ATOM   1699  O   ALA A 234     -24.807  -5.747 -20.222  1.00  0.82           O  
ATOM   1700  N   LYS A 235     -24.638  -7.993 -20.401  1.00  0.81           N  
ATOM   1701  CA  LYS A 235     -24.507  -8.245 -18.969  1.00  0.81           C  
ATOM   1702  C   LYS A 235     -23.058  -8.094 -18.515  1.00  0.80           C  
ATOM   1703  CB  LYS A 235     -25.023  -9.642 -18.620  1.00  0.78           C  
ATOM   1704  O   LYS A 235     -22.793  -7.569 -17.432  1.00  0.78           O  
ATOM   1705  CG  LYS A 235     -25.110  -9.913 -17.125  1.00  0.71           C  
ATOM   1706  CD  LYS A 235     -25.757 -11.262 -16.839  1.00  0.69           C  
ATOM   1707  CE  LYS A 235     -25.797 -11.559 -15.346  1.00  0.64           C  
ATOM   1708  NZ  LYS A 235     -26.440 -12.876 -15.060  1.00  0.58           N  
ATOM   1709  N   GLU A 236     -22.200  -8.636 -19.416  1.00  0.81           N  
ATOM   1710  CA  GLU A 236     -20.756  -8.478 -19.271  1.00  0.82           C  
ATOM   1711  C   GLU A 236     -20.126  -7.958 -20.560  1.00  0.81           C  
ATOM   1712  CB  GLU A 236     -20.107  -9.804 -18.866  1.00  0.80           C  
ATOM   1713  O   GLU A 236     -20.578  -8.292 -21.657  1.00  0.79           O  
ATOM   1714  CG  GLU A 236     -20.486 -10.273 -17.469  1.00  0.75           C  
ATOM   1715  CD  GLU A 236     -19.878  -9.422 -16.365  1.00  0.73           C  
ATOM   1716  OE1 GLU A 236     -19.003  -8.578 -16.662  1.00  0.75           O  
ATOM   1717  OE2 GLU A 236     -20.280  -9.603 -15.194  1.00  0.74           O  
ATOM   1718  N   TRP A 237     -19.198  -7.073 -20.298  1.00  0.78           N  
ATOM   1719  CA  TRP A 237     -18.481  -6.434 -21.397  1.00  0.83           C  
ATOM   1720  C   TRP A 237     -17.000  -6.282 -21.065  1.00  0.75           C  
ATOM   1721  CB  TRP A 237     -19.089  -5.064 -21.712  1.00  0.73           C  
ATOM   1722  O   TRP A 237     -16.645  -5.837 -19.971  1.00  0.67           O  
ATOM   1723  CG  TRP A 237     -18.426  -4.351 -22.852  1.00  0.60           C  
ATOM   1724  CD1 TRP A 237     -17.400  -3.451 -22.776  1.00  0.51           C  
ATOM   1725  CD2 TRP A 237     -18.748  -4.476 -24.241  1.00  0.58           C  
ATOM   1726  CE2 TRP A 237     -17.875  -3.622 -24.950  1.00  0.61           C  
ATOM   1727  CE3 TRP A 237     -19.690  -5.229 -24.955  1.00  0.74           C  
ATOM   1728  NE1 TRP A 237     -17.064  -3.009 -24.034  1.00  0.78           N  
ATOM   1729  CH2 TRP A 237     -18.848  -4.248 -27.015  1.00  0.70           C  
ATOM   1730  CZ2 TRP A 237     -17.917  -3.500 -26.341  1.00  0.76           C  
ATOM   1731  CZ3 TRP A 237     -19.730  -5.106 -26.339  1.00  0.67           C  
ATOM   1732  N   MET A 238     -16.205  -6.666 -22.003  1.00  0.81           N  
ATOM   1733  CA  MET A 238     -14.775  -6.382 -21.938  1.00  0.81           C  
ATOM   1734  C   MET A 238     -14.241  -5.958 -23.302  1.00  0.80           C  
ATOM   1735  CB  MET A 238     -14.006  -7.604 -21.432  1.00  0.79           C  
ATOM   1736  O   MET A 238     -14.473  -6.639 -24.303  1.00  0.77           O  
ATOM   1737  CG  MET A 238     -12.543  -7.325 -21.128  1.00  0.73           C  
ATOM   1738  SD  MET A 238     -11.713  -8.742 -20.308  1.00  0.71           S  
ATOM   1739  CE  MET A 238     -11.853  -9.993 -21.615  1.00  0.61           C  
ATOM   1740  N   CYS A 239     -13.539  -4.969 -23.280  1.00  0.79           N  
ATOM   1741  CA  CYS A 239     -12.889  -4.433 -24.470  1.00  0.79           C  
ATOM   1742  C   CYS A 239     -11.396  -4.237 -24.235  1.00  0.77           C  
ATOM   1743  CB  CYS A 239     -13.528  -3.106 -24.879  1.00  0.76           C  
ATOM   1744  O   CYS A 239     -10.985  -3.788 -23.163  1.00  0.73           O  
ATOM   1745  SG  CYS A 239     -12.920  -2.458 -26.451  1.00  0.75           S  
ATOM   1746  N   ASN A 240     -10.629  -4.597 -25.215  1.00  0.74           N  
ATOM   1747  CA  ASN A 240      -9.251  -4.151 -25.393  1.00  0.74           C  
ATOM   1748  C   ASN A 240      -9.050  -3.479 -26.748  1.00  0.73           C  
ATOM   1749  CB  ASN A 240      -8.282  -5.324 -25.234  1.00  0.72           C  
ATOM   1750  O   ASN A 240     -10.017  -3.220 -27.467  1.00  0.69           O  
ATOM   1751  CG  ASN A 240      -8.306  -6.268 -26.420  1.00  0.67           C  
ATOM   1752  ND2 ASN A 240      -7.544  -7.351 -26.332  1.00  0.61           N  
ATOM   1753  OD1 ASN A 240      -9.003  -6.024 -27.408  1.00  0.63           O  
ATOM   1754  N   GLU A 241      -7.947  -3.100 -27.229  1.00  0.71           N  
ATOM   1755  CA  GLU A 241      -7.664  -2.330 -28.436  1.00  0.70           C  
ATOM   1756  C   GLU A 241      -8.203  -3.033 -29.679  1.00  0.70           C  
ATOM   1757  CB  GLU A 241      -6.159  -2.088 -28.580  1.00  0.68           C  
ATOM   1758  O   GLU A 241      -8.939  -2.435 -30.466  1.00  0.67           O  
ATOM   1759  CG  GLU A 241      -5.578  -1.174 -27.511  1.00  0.64           C  
ATOM   1760  CD  GLU A 241      -4.092  -0.908 -27.693  1.00  0.62           C  
ATOM   1761  OE1 GLU A 241      -3.468  -1.529 -28.583  1.00  0.61           O  
ATOM   1762  OE2 GLU A 241      -3.547  -0.072 -26.938  1.00  0.57           O  
ATOM   1763  N   ASP A 242      -7.919  -4.344 -29.737  1.00  0.72           N  
ATOM   1764  CA  ASP A 242      -8.141  -5.087 -30.974  1.00  0.72           C  
ATOM   1765  C   ASP A 242      -9.322  -6.045 -30.835  1.00  0.73           C  
ATOM   1766  CB  ASP A 242      -6.881  -5.860 -31.369  1.00  0.70           C  
ATOM   1767  O   ASP A 242      -9.908  -6.466 -31.834  1.00  0.71           O  
ATOM   1768  CG  ASP A 242      -5.698  -4.954 -31.663  1.00  0.66           C  
ATOM   1769  OD1 ASP A 242      -5.883  -3.898 -32.306  1.00  0.65           O  
ATOM   1770  OD2 ASP A 242      -4.570  -5.301 -31.251  1.00  0.66           O  
ATOM   1771  N   ASN A 243      -9.612  -6.186 -29.566  1.00  0.73           N  
ATOM   1772  CA  ASN A 243     -10.540  -7.287 -29.330  1.00  0.75           C  
ATOM   1773  C   ASN A 243     -11.597  -6.916 -28.294  1.00  0.75           C  
ATOM   1774  CB  ASN A 243      -9.783  -8.542 -28.891  1.00  0.70           C  
ATOM   1775  O   ASN A 243     -11.275  -6.354 -27.246  1.00  0.73           O  
ATOM   1776  CG  ASN A 243      -8.809  -9.034 -29.943  1.00  0.63           C  
ATOM   1777  ND2 ASN A 243      -7.557  -9.231 -29.547  1.00  0.61           N  
ATOM   1778  OD1 ASN A 243      -9.178  -9.235 -31.103  1.00  0.63           O  
ATOM   1779  N   THR A 244     -12.866  -7.255 -28.525  1.00  0.78           N  
ATOM   1780  CA  THR A 244     -13.982  -7.108 -27.597  1.00  0.80           C  
ATOM   1781  C   THR A 244     -14.737  -8.426 -27.446  1.00  0.81           C  
ATOM   1782  CB  THR A 244     -14.954  -6.007 -28.061  1.00  0.76           C  
ATOM   1783  O   THR A 244     -14.987  -9.121 -28.433  1.00  0.80           O  
ATOM   1784  CG2 THR A 244     -15.946  -5.650 -26.959  1.00  0.67           C  
ATOM   1785  OG1 THR A 244     -14.206  -4.836 -28.414  1.00  0.77           O  
ATOM   1786  N   ILE A 245     -15.092  -8.683 -26.217  1.00  0.75           N  
ATOM   1787  CA  ILE A 245     -16.065  -9.715 -25.875  1.00  0.79           C  
ATOM   1788  C   ILE A 245     -17.260  -9.084 -25.165  1.00  0.81           C  
ATOM   1789  CB  ILE A 245     -15.435 -10.814 -24.990  1.00  0.73           C  
ATOM   1790  O   ILE A 245     -17.090  -8.250 -24.272  1.00  0.80           O  
ATOM   1791  CG1 ILE A 245     -14.316 -11.536 -25.749  1.00  0.60           C  
ATOM   1792  CG2 ILE A 245     -16.503 -11.804 -24.517  1.00  0.57           C  
ATOM   1793  CD1 ILE A 245     -13.620 -12.622 -24.941  1.00  0.58           C  
ATOM   1794  N   ALA A 246     -18.365  -9.498 -25.652  1.00  0.81           N  
ATOM   1795  CA  ALA A 246     -19.627  -9.160 -24.999  1.00  0.83           C  
ATOM   1796  C   ALA A 246     -20.474 -10.407 -24.765  1.00  0.84           C  
ATOM   1797  CB  ALA A 246     -20.402  -8.143 -25.833  1.00  0.80           C  
ATOM   1798  O   ALA A 246     -20.647 -11.227 -25.670  1.00  0.82           O  
ATOM   1799  N   ILE A 247     -20.867 -10.503 -23.586  1.00  0.77           N  
ATOM   1800  CA  ILE A 247     -21.991 -11.396 -23.325  1.00  0.80           C  
ATOM   1801  C   ILE A 247     -23.289 -10.593 -23.284  1.00  0.80           C  
ATOM   1802  CB  ILE A 247     -21.799 -12.173 -22.003  1.00  0.74           C  
ATOM   1803  O   ILE A 247     -23.474  -9.744 -22.409  1.00  0.76           O  
ATOM   1804  CG1 ILE A 247     -20.478 -12.950 -22.027  1.00  0.68           C  
ATOM   1805  CG2 ILE A 247     -22.983 -13.112 -21.752  1.00  0.63           C  
ATOM   1806  CD1 ILE A 247     -20.173 -13.692 -20.733  1.00  0.65           C  
ATOM   1807  N   ALA A 248     -24.086 -10.916 -24.259  1.00  0.80           N  
ATOM   1808  CA  ALA A 248     -25.238 -10.041 -24.460  1.00  0.82           C  
ATOM   1809  C   ALA A 248     -26.467 -10.841 -24.882  1.00  0.80           C  
ATOM   1810  CB  ALA A 248     -24.919  -8.972 -25.502  1.00  0.76           C  
ATOM   1811  O   ALA A 248     -26.343 -11.939 -25.429  1.00  0.76           O  
ATOM   1812  N   SER A 249     -27.655 -10.277 -24.532  1.00  0.80           N  
ATOM   1813  CA  SER A 249     -28.959 -10.798 -24.929  1.00  0.81           C  
ATOM   1814  C   SER A 249     -29.656  -9.858 -25.906  1.00  0.78           C  
ATOM   1815  CB  SER A 249     -29.845 -11.020 -23.702  1.00  0.76           C  
ATOM   1816  O   SER A 249     -29.323  -8.673 -25.981  1.00  0.74           O  
ATOM   1817  OG  SER A 249     -30.078  -9.798 -23.023  1.00  0.66           O  
ATOM   1818  N   ALA A 250     -30.640 -10.472 -26.718  1.00  0.74           N  
ATOM   1819  CA  ALA A 250     -31.413  -9.698 -27.685  1.00  0.73           C  
ATOM   1820  C   ALA A 250     -32.474  -8.850 -26.988  1.00  0.71           C  
ATOM   1821  CB  ALA A 250     -32.065 -10.624 -28.709  1.00  0.69           C  
ATOM   1822  O   ALA A 250     -33.075  -7.967 -27.604  1.00  0.67           O  
ATOM   1823  N   GLY A 251     -32.811  -9.081 -25.779  1.00  0.71           N  
ATOM   1824  CA  GLY A 251     -33.777  -8.301 -25.021  1.00  0.72           C  
ATOM   1825  C   GLY A 251     -33.388  -8.121 -23.566  1.00  0.72           C  
ATOM   1826  O   GLY A 251     -32.640  -8.931 -23.013  1.00  0.71           O  
ATOM   1827  N   ALA A 252     -33.925  -7.063 -22.906  1.00  0.69           N  
ATOM   1828  CA  ALA A 252     -33.615  -6.766 -21.509  1.00  0.69           C  
ATOM   1829  C   ALA A 252     -34.110  -7.877 -20.589  1.00  0.68           C  
ATOM   1830  CB  ALA A 252     -34.227  -5.428 -21.101  1.00  0.66           C  
ATOM   1831  O   ALA A 252     -33.592  -8.055 -19.484  1.00  0.66           O  
ATOM   1832  N   SER A 253     -35.107  -8.638 -21.047  1.00  0.64           N  
ATOM   1833  CA  SER A 253     -35.733  -9.711 -20.281  1.00  0.65           C  
ATOM   1834  C   SER A 253     -35.247 -11.079 -20.748  1.00  0.65           C  
ATOM   1835  CB  SER A 253     -37.256  -9.635 -20.397  1.00  0.60           C  
ATOM   1836  O   SER A 253     -35.702 -12.110 -20.247  1.00  0.63           O  
ATOM   1837  OG  SER A 253     -37.664  -9.741 -21.750  1.00  0.57           O  
ATOM   1838  N   ASP A 254     -34.431 -11.002 -21.740  1.00  0.73           N  
ATOM   1839  CA  ASP A 254     -33.965 -12.277 -22.277  1.00  0.75           C  
ATOM   1840  C   ASP A 254     -32.954 -12.932 -21.339  1.00  0.74           C  
ATOM   1841  CB  ASP A 254     -33.347 -12.081 -23.663  1.00  0.66           C  
ATOM   1842  O   ASP A 254     -32.051 -12.266 -20.829  1.00  0.68           O  
ATOM   1843  CG  ASP A 254     -33.327 -13.355 -24.489  1.00  0.60           C  
ATOM   1844  OD1 ASP A 254     -33.623 -14.440 -23.944  1.00  0.57           O  
ATOM   1845  OD2 ASP A 254     -33.010 -13.274 -25.696  1.00  0.65           O  
ATOM   1846  N   THR A 255     -33.160 -14.309 -21.146  1.00  0.76           N  
ATOM   1847  CA  THR A 255     -32.293 -15.151 -20.330  1.00  0.77           C  
ATOM   1848  C   THR A 255     -31.202 -15.791 -21.184  1.00  0.77           C  
ATOM   1849  CB  THR A 255     -33.097 -16.250 -19.611  1.00  0.73           C  
ATOM   1850  O   THR A 255     -30.228 -16.330 -20.654  1.00  0.75           O  
ATOM   1851  CG2 THR A 255     -33.991 -15.657 -18.527  1.00  0.70           C  
ATOM   1852  OG1 THR A 255     -33.915 -16.937 -20.566  1.00  0.71           O  
ATOM   1853  N   ASP A 256     -31.469 -15.588 -22.498  1.00  0.79           N  
ATOM   1854  CA  ASP A 256     -30.520 -16.196 -23.425  1.00  0.80           C  
ATOM   1855  C   ASP A 256     -29.354 -15.254 -23.714  1.00  0.80           C  
ATOM   1856  CB  ASP A 256     -31.219 -16.584 -24.730  1.00  0.76           C  
ATOM   1857  O   ASP A 256     -29.498 -14.293 -24.473  1.00  0.77           O  
ATOM   1858  CG  ASP A 256     -32.214 -17.718 -24.555  1.00  0.75           C  
ATOM   1859  OD1 ASP A 256     -32.161 -18.422 -23.524  1.00  0.75           O  
ATOM   1860  OD2 ASP A 256     -33.056 -17.911 -25.458  1.00  0.79           O  
ATOM   1861  N   HIS A 257     -28.241 -15.597 -23.128  1.00  0.81           N  
ATOM   1862  CA  HIS A 257     -27.021 -14.828 -23.347  1.00  0.84           C  
ATOM   1863  C   HIS A 257     -26.108 -15.516 -24.356  1.00  0.84           C  
ATOM   1864  CB  HIS A 257     -26.279 -14.615 -22.026  1.00  0.80           C  
ATOM   1865  O   HIS A 257     -25.923 -16.734 -24.301  1.00  0.81           O  
ATOM   1866  CG  HIS A 257     -27.069 -13.855 -21.009  1.00  0.77           C  
ATOM   1867  CD2 HIS A 257     -27.660 -14.259 -19.860  1.00  0.75           C  
ATOM   1868  ND1 HIS A 257     -27.328 -12.506 -21.123  1.00  0.76           N  
ATOM   1869  CE1 HIS A 257     -28.045 -12.112 -20.084  1.00  0.75           C  
ATOM   1870  NE2 HIS A 257     -28.260 -13.157 -19.303  1.00  0.76           N  
ATOM   1871  N   TYR A 258     -25.616 -14.749 -25.202  1.00  0.83           N  
ATOM   1872  CA  TYR A 258     -24.714 -15.225 -26.245  1.00  0.85           C  
ATOM   1873  C   TYR A 258     -23.374 -14.502 -26.179  1.00  0.84           C  
ATOM   1874  CB  TYR A 258     -25.343 -15.034 -27.628  1.00  0.83           C  
ATOM   1875  O   TYR A 258     -23.310 -13.335 -25.784  1.00  0.83           O  
ATOM   1876  CG  TYR A 258     -26.654 -15.760 -27.805  1.00  0.83           C  
ATOM   1877  CD1 TYR A 258     -26.685 -17.099 -28.189  1.00  0.82           C  
ATOM   1878  CD2 TYR A 258     -27.864 -15.110 -27.590  1.00  0.83           C  
ATOM   1879  CE1 TYR A 258     -27.891 -17.772 -28.354  1.00  0.84           C  
ATOM   1880  CE2 TYR A 258     -29.076 -15.773 -27.753  1.00  0.84           C  
ATOM   1881  OH  TYR A 258     -30.276 -17.763 -28.297  1.00  0.78           O  
ATOM   1882  CZ  TYR A 258     -29.079 -17.102 -28.134  1.00  0.81           C  
ATOM   1883  N   LEU A 259     -22.374 -15.208 -26.573  1.00  0.86           N  
ATOM   1884  CA  LEU A 259     -21.044 -14.626 -26.722  1.00  0.87           C  
ATOM   1885  C   LEU A 259     -20.900 -13.939 -28.075  1.00  0.87           C  
ATOM   1886  CB  LEU A 259     -19.968 -15.703 -26.566  1.00  0.86           C  
ATOM   1887  O   LEU A 259     -21.065 -14.574 -29.119  1.00  0.85           O  
ATOM   1888  CG  LEU A 259     -18.516 -15.224 -26.615  1.00  0.85           C  
ATOM   1889  CD1 LEU A 259     -18.208 -14.342 -25.410  1.00  0.83           C  
ATOM   1890  CD2 LEU A 259     -17.562 -16.411 -26.673  1.00  0.83           C  
ATOM   1891  N   TYR A 260     -20.594 -12.729 -28.051  1.00  0.86           N  
ATOM   1892  CA  TYR A 260     -20.185 -11.938 -29.206  1.00  0.86           C  
ATOM   1893  C   TYR A 260     -18.711 -11.564 -29.116  1.00  0.85           C  
ATOM   1894  CB  TYR A 260     -21.039 -10.672 -29.321  1.00  0.86           C  
ATOM   1895  O   TYR A 260     -18.235 -11.138 -28.061  1.00  0.84           O  
ATOM   1896  CG  TYR A 260     -22.485 -10.944 -29.660  1.00  0.87           C  
ATOM   1897  CD1 TYR A 260     -22.945 -10.840 -30.971  1.00  0.86           C  
ATOM   1898  CD2 TYR A 260     -23.394 -11.304 -28.671  1.00  0.86           C  
ATOM   1899  CE1 TYR A 260     -24.277 -11.087 -31.288  1.00  0.86           C  
ATOM   1900  CE2 TYR A 260     -24.728 -11.554 -28.976  1.00  0.87           C  
ATOM   1901  OH  TYR A 260     -26.478 -11.690 -30.593  1.00  0.83           O  
ATOM   1902  CZ  TYR A 260     -25.159 -11.444 -30.286  1.00  0.85           C  
ATOM   1903  N   THR A 261     -18.048 -11.726 -30.206  1.00  0.85           N  
ATOM   1904  CA  THR A 261     -16.643 -11.341 -30.278  1.00  0.85           C  
ATOM   1905  C   THR A 261     -16.402 -10.394 -31.450  1.00  0.84           C  
ATOM   1906  CB  THR A 261     -15.732 -12.575 -30.416  1.00  0.84           C  
ATOM   1907  O   THR A 261     -17.128 -10.433 -32.446  1.00  0.82           O  
ATOM   1908  CG2 THR A 261     -15.956 -13.555 -29.269  1.00  0.80           C  
ATOM   1909  OG1 THR A 261     -16.016 -13.235 -31.656  1.00  0.81           O  
ATOM   1910  N   ARG A 262     -15.379  -9.698 -31.240  1.00  0.83           N  
ATOM   1911  CA  ARG A 262     -14.791  -8.885 -32.299  1.00  0.83           C  
ATOM   1912  C   ARG A 262     -13.268  -8.911 -32.228  1.00  0.81           C  
ATOM   1913  CB  ARG A 262     -15.295  -7.443 -32.213  1.00  0.81           C  
ATOM   1914  O   ARG A 262     -12.691  -8.832 -31.142  1.00  0.78           O  
ATOM   1915  CG  ARG A 262     -14.744  -6.532 -33.298  1.00  0.77           C  
ATOM   1916  CD  ARG A 262     -15.217  -5.095 -33.123  1.00  0.75           C  
ATOM   1917  NE  ARG A 262     -14.500  -4.180 -34.007  1.00  0.66           N  
ATOM   1918  NH1 ARG A 262     -14.564  -2.392 -32.546  1.00  0.57           N  
ATOM   1919  NH2 ARG A 262     -13.550  -2.172 -34.590  1.00  0.53           N  
ATOM   1920  CZ  ARG A 262     -14.206  -2.917 -33.712  1.00  0.70           C  
ATOM   1921  N   GLY A 263     -12.562  -8.841 -33.462  1.00  0.79           N  
ATOM   1922  CA  GLY A 263     -11.129  -8.629 -33.592  1.00  0.78           C  
ATOM   1923  C   GLY A 263     -10.315  -9.883 -33.333  1.00  0.78           C  
ATOM   1924  O   GLY A 263      -9.106  -9.904 -33.571  1.00  0.74           O  
ATOM   1925  N   ILE A 264     -10.794 -10.949 -32.800  1.00  0.71           N  
ATOM   1926  CA  ILE A 264      -9.996 -12.078 -32.336  1.00  0.70           C  
ATOM   1927  C   ILE A 264      -9.333 -12.766 -33.527  1.00  0.69           C  
ATOM   1928  CB  ILE A 264     -10.854 -13.088 -31.542  1.00  0.66           C  
ATOM   1929  O   ILE A 264      -8.170 -13.168 -33.452  1.00  0.64           O  
ATOM   1930  CG1 ILE A 264     -11.330 -12.465 -30.225  1.00  0.61           C  
ATOM   1931  CG2 ILE A 264     -10.069 -14.379 -31.286  1.00  0.60           C  
ATOM   1932  CD1 ILE A 264     -12.288 -13.346 -29.434  1.00  0.61           C  
ATOM   1933  N   THR A 265     -10.020 -12.920 -34.674  1.00  0.65           N  
ATOM   1934  CA  THR A 265      -9.491 -13.682 -35.800  1.00  0.65           C  
ATOM   1935  C   THR A 265      -9.362 -12.798 -37.037  1.00  0.65           C  
ATOM   1936  CB  THR A 265     -10.383 -14.895 -36.123  1.00  0.62           C  
ATOM   1937  O   THR A 265      -8.659 -13.150 -37.987  1.00  0.62           O  
ATOM   1938  CG2 THR A 265     -10.328 -15.931 -35.005  1.00  0.56           C  
ATOM   1939  OG1 THR A 265     -11.737 -14.455 -36.284  1.00  0.60           O  
ATOM   1940  N   THR A 266     -10.047 -11.743 -37.037  1.00  0.68           N  
ATOM   1941  CA  THR A 266     -10.159 -10.861 -38.194  1.00  0.66           C  
ATOM   1942  C   THR A 266     -10.268  -9.404 -37.755  1.00  0.67           C  
ATOM   1943  CB  THR A 266     -11.376 -11.231 -39.063  1.00  0.63           C  
ATOM   1944  O   THR A 266     -11.001  -9.086 -36.817  1.00  0.63           O  
ATOM   1945  CG2 THR A 266     -11.223 -12.627 -39.657  1.00  0.59           C  
ATOM   1946  OG1 THR A 266     -12.560 -11.194 -38.256  1.00  0.65           O  
ATOM   1947  N   ASN A 267      -9.445  -8.580 -38.258  1.00  0.68           N  
ATOM   1948  CA  ASN A 267      -9.630  -7.141 -38.104  1.00  0.68           C  
ATOM   1949  C   ASN A 267     -11.046  -6.714 -38.479  1.00  0.69           C  
ATOM   1950  CB  ASN A 267      -8.604  -6.375 -38.942  1.00  0.65           C  
ATOM   1951  O   ASN A 267     -11.233  -5.728 -39.194  1.00  0.67           O  
ATOM   1952  CG  ASN A 267      -7.192  -6.515 -38.409  1.00  0.62           C  
ATOM   1953  ND2 ASN A 267      -6.208  -6.264 -39.264  1.00  0.60           N  
ATOM   1954  OD1 ASN A 267      -6.988  -6.846 -37.238  1.00  0.61           O  
ATOM   1955  N   ASN A 268     -11.951  -7.710 -38.262  1.00  0.74           N  
ATOM   1956  CA  ASN A 268     -13.334  -7.356 -38.562  1.00  0.74           C  
ATOM   1957  C   ASN A 268     -13.835  -6.237 -37.654  1.00  0.74           C  
ATOM   1958  CB  ASN A 268     -14.241  -8.582 -38.443  1.00  0.71           C  
ATOM   1959  O   ASN A 268     -13.815  -6.370 -36.429  1.00  0.71           O  
ATOM   1960  CG  ASN A 268     -14.107  -9.524 -39.624  1.00  0.67           C  
ATOM   1961  ND2 ASN A 268     -14.524 -10.771 -39.438  1.00  0.67           N  
ATOM   1962  OD1 ASN A 268     -13.633  -9.134 -40.694  1.00  0.68           O  
ATOM   1963  N   ALA A 269     -14.445  -5.291 -38.239  1.00  0.75           N  
ATOM   1964  CA  ALA A 269     -15.037  -4.115 -37.608  1.00  0.75           C  
ATOM   1965  C   ALA A 269     -16.386  -4.450 -36.978  1.00  0.76           C  
ATOM   1966  CB  ALA A 269     -15.194  -2.987 -38.625  1.00  0.72           C  
ATOM   1967  O   ALA A 269     -16.941  -3.650 -36.220  1.00  0.74           O  
ATOM   1968  N   THR A 270     -16.854  -5.672 -37.244  1.00  0.79           N  
ATOM   1969  CA  THR A 270     -18.202  -6.008 -36.800  1.00  0.80           C  
ATOM   1970  C   THR A 270     -18.162  -7.080 -35.715  1.00  0.81           C  
ATOM   1971  CB  THR A 270     -19.071  -6.496 -37.975  1.00  0.78           C  
ATOM   1972  O   THR A 270     -17.300  -7.960 -35.735  1.00  0.81           O  
ATOM   1973  CG2 THR A 270     -19.315  -5.375 -38.980  1.00  0.74           C  
ATOM   1974  OG1 THR A 270     -18.407  -7.579 -38.636  1.00  0.77           O  
ATOM   1975  N   TYR A 271     -19.081  -7.065 -34.804  1.00  0.83           N  
ATOM   1976  CA  TYR A 271     -19.312  -8.128 -33.832  1.00  0.84           C  
ATOM   1977  C   TYR A 271     -19.929  -9.352 -34.498  1.00  0.84           C  
ATOM   1978  CB  TYR A 271     -20.221  -7.635 -32.702  1.00  0.83           C  
ATOM   1979  O   TYR A 271     -20.895  -9.233 -35.256  1.00  0.82           O  
ATOM   1980  CG  TYR A 271     -19.557  -6.644 -31.777  1.00  0.82           C  
ATOM   1981  CD1 TYR A 271     -18.823  -7.074 -30.674  1.00  0.79           C  
ATOM   1982  CD2 TYR A 271     -19.663  -5.276 -32.003  1.00  0.80           C  
ATOM   1983  CE1 TYR A 271     -18.211  -6.165 -29.818  1.00  0.80           C  
ATOM   1984  CE2 TYR A 271     -19.055  -4.357 -31.154  1.00  0.81           C  
ATOM   1985  OH  TYR A 271     -17.728  -3.906 -29.222  1.00  0.75           O  
ATOM   1986  CZ  TYR A 271     -18.332  -4.810 -30.066  1.00  0.77           C  
ATOM   1987  N   THR A 272     -19.424 -10.481 -34.132  1.00  0.84           N  
ATOM   1988  CA  THR A 272     -19.979 -11.756 -34.572  1.00  0.85           C  
ATOM   1989  C   THR A 272     -20.406 -12.602 -33.375  1.00  0.86           C  
ATOM   1990  CB  THR A 272     -18.966 -12.543 -35.424  1.00  0.83           C  
ATOM   1991  O   THR A 272     -19.651 -12.750 -32.412  1.00  0.85           O  
ATOM   1992  CG2 THR A 272     -19.589 -13.818 -35.982  1.00  0.77           C  
ATOM   1993  OG1 THR A 272     -18.528 -11.722 -36.514  1.00  0.80           O  
ATOM   1994  N   LYS A 273     -21.620 -13.074 -33.440  1.00  0.85           N  
ATOM   1995  CA  LYS A 273     -22.059 -14.111 -32.511  1.00  0.86           C  
ATOM   1996  C   LYS A 273     -21.235 -15.384 -32.677  1.00  0.86           C  
ATOM   1997  CB  LYS A 273     -23.544 -14.418 -32.711  1.00  0.85           C  
ATOM   1998  O   LYS A 273     -21.161 -15.943 -33.774  1.00  0.85           O  
ATOM   1999  CG  LYS A 273     -24.114 -15.404 -31.702  1.00  0.85           C  
ATOM   2000  CD  LYS A 273     -25.619 -15.571 -31.872  1.00  0.84           C  
ATOM   2001  CE  LYS A 273     -26.188 -16.569 -30.873  1.00  0.83           C  
ATOM   2002  NZ  LYS A 273     -27.678 -16.637 -30.946  1.00  0.82           N  
ATOM   2003  N   VAL A 274     -20.611 -15.828 -31.630  1.00  0.85           N  
ATOM   2004  CA  VAL A 274     -19.863 -17.080 -31.672  1.00  0.86           C  
ATOM   2005  C   VAL A 274     -20.830 -18.255 -31.800  1.00  0.86           C  
ATOM   2006  CB  VAL A 274     -18.976 -17.254 -30.419  1.00  0.85           C  
ATOM   2007  O   VAL A 274     -21.615 -18.524 -30.888  1.00  0.84           O  
ATOM   2008  CG1 VAL A 274     -18.154 -18.538 -30.513  1.00  0.83           C  
ATOM   2009  CG2 VAL A 274     -18.062 -16.043 -30.240  1.00  0.83           C  
ATOM   2010  N   SER A 275     -20.837 -18.930 -32.895  1.00  0.84           N  
ATOM   2011  CA  SER A 275     -21.715 -20.064 -33.163  1.00  0.85           C  
ATOM   2012  C   SER A 275     -21.391 -21.241 -32.248  1.00  0.85           C  
ATOM   2013  CB  SER A 275     -21.600 -20.498 -34.625  1.00  0.82           C  
ATOM   2014  O   SER A 275     -20.221 -21.532 -31.993  1.00  0.84           O  
ATOM   2015  OG  SER A 275     -20.246 -20.720 -34.979  1.00  0.76           O  
ATOM   2016  N   GLY A 276     -22.470 -21.891 -31.856  1.00  0.85           N  
ATOM   2017  CA  GLY A 276     -22.341 -23.084 -31.035  1.00  0.85           C  
ATOM   2018  C   GLY A 276     -21.998 -22.779 -29.589  1.00  0.84           C  
ATOM   2019  O   GLY A 276     -21.809 -23.693 -28.784  1.00  0.82           O  
ATOM   2020  N   PHE A 277     -21.912 -21.552 -29.277  1.00  0.84           N  
ATOM   2021  CA  PHE A 277     -21.618 -21.123 -27.914  1.00  0.84           C  
ATOM   2022  C   PHE A 277     -22.757 -20.278 -27.356  1.00  0.81           C  
ATOM   2023  CB  PHE A 277     -20.307 -20.331 -27.870  1.00  0.80           C  
ATOM   2024  O   PHE A 277     -23.006 -19.169 -27.832  1.00  0.75           O  
ATOM   2025  CG  PHE A 277     -19.642 -20.335 -26.520  1.00  0.76           C  
ATOM   2026  CD1 PHE A 277     -19.736 -19.232 -25.680  1.00  0.71           C  
ATOM   2027  CD2 PHE A 277     -18.922 -21.442 -26.090  1.00  0.71           C  
ATOM   2028  CE1 PHE A 277     -19.121 -19.232 -24.430  1.00  0.72           C  
ATOM   2029  CE2 PHE A 277     -18.305 -21.450 -24.842  1.00  0.72           C  
ATOM   2030  CZ  PHE A 277     -18.405 -20.344 -24.014  1.00  0.72           C  
ATOM   2031  N   GLY A 278     -23.622 -20.915 -26.417  1.00  0.83           N  
ATOM   2032  CA  GLY A 278     -24.813 -20.377 -25.778  1.00  0.84           C  
ATOM   2033  C   GLY A 278     -26.097 -21.007 -26.282  1.00  0.84           C  
ATOM   2034  O   GLY A 278     -26.077 -21.800 -27.226  1.00  0.79           O  
ATOM   2035  N   PRO A 279     -27.208 -20.825 -25.505  1.00  0.83           N  
ATOM   2036  CA  PRO A 279     -27.313 -19.780 -24.484  1.00  0.85           C  
ATOM   2037  C   PRO A 279     -26.681 -20.188 -23.155  1.00  0.85           C  
ATOM   2038  CB  PRO A 279     -28.823 -19.584 -24.333  1.00  0.83           C  
ATOM   2039  O   PRO A 279     -26.637 -21.377 -22.827  1.00  0.83           O  
ATOM   2040  CG  PRO A 279     -29.414 -20.926 -24.622  1.00  0.81           C  
ATOM   2041  CD  PRO A 279     -28.563 -21.609 -25.655  1.00  0.81           C  
ATOM   2042  N   PHE A 280     -26.203 -19.163 -22.349  1.00  0.83           N  
ATOM   2043  CA  PHE A 280     -25.655 -19.373 -21.014  1.00  0.84           C  
ATOM   2044  C   PHE A 280     -26.622 -18.873 -19.947  1.00  0.82           C  
ATOM   2045  CB  PHE A 280     -24.303 -18.668 -20.870  1.00  0.82           C  
ATOM   2046  O   PHE A 280     -27.226 -17.809 -20.099  1.00  0.80           O  
ATOM   2047  CG  PHE A 280     -23.315 -19.023 -21.948  1.00  0.80           C  
ATOM   2048  CD1 PHE A 280     -22.744 -20.289 -21.998  1.00  0.76           C  
ATOM   2049  CD2 PHE A 280     -22.958 -18.091 -22.913  1.00  0.78           C  
ATOM   2050  CE1 PHE A 280     -21.829 -20.620 -22.995  1.00  0.78           C  
ATOM   2051  CE2 PHE A 280     -22.044 -18.414 -23.913  1.00  0.78           C  
ATOM   2052  CZ  PHE A 280     -21.481 -19.679 -23.951  1.00  0.77           C  
ATOM   2053  N   THR A 281     -26.619 -19.624 -18.795  1.00  0.82           N  
ATOM   2054  CA  THR A 281     -27.418 -19.242 -17.637  1.00  0.82           C  
ATOM   2055  C   THR A 281     -26.592 -18.410 -16.660  1.00  0.81           C  
ATOM   2056  CB  THR A 281     -27.981 -20.479 -16.913  1.00  0.80           C  
ATOM   2057  O   THR A 281     -27.089 -17.438 -16.089  1.00  0.79           O  
ATOM   2058  CG2 THR A 281     -28.923 -21.265 -17.820  1.00  0.74           C  
ATOM   2059  OG1 THR A 281     -26.897 -21.328 -16.518  1.00  0.80           O  
ATOM   2060  N   THR A 282     -25.359 -18.775 -16.474  1.00  0.80           N  
ATOM   2061  CA  THR A 282     -24.394 -18.034 -15.669  1.00  0.82           C  
ATOM   2062  C   THR A 282     -23.154 -17.693 -16.490  1.00  0.82           C  
ATOM   2063  CB  THR A 282     -23.982 -18.831 -14.417  1.00  0.80           C  
ATOM   2064  O   THR A 282     -22.713 -18.492 -17.319  1.00  0.80           O  
ATOM   2065  CG2 THR A 282     -25.195 -19.175 -13.560  1.00  0.76           C  
ATOM   2066  OG1 THR A 282     -23.336 -20.044 -14.822  1.00  0.82           O  
ATOM   2067  N   PHE A 283     -22.752 -16.511 -16.178  1.00  0.81           N  
ATOM   2068  CA  PHE A 283     -21.556 -16.077 -16.890  1.00  0.83           C  
ATOM   2069  C   PHE A 283     -20.781 -15.051 -16.072  1.00  0.80           C  
ATOM   2070  CB  PHE A 283     -21.926 -15.489 -18.256  1.00  0.77           C  
ATOM   2071  O   PHE A 283     -21.377 -14.200 -15.409  1.00  0.75           O  
ATOM   2072  CG  PHE A 283     -20.740 -15.025 -19.058  1.00  0.68           C  
ATOM   2073  CD1 PHE A 283     -20.283 -13.717 -18.955  1.00  0.61           C  
ATOM   2074  CD2 PHE A 283     -20.082 -15.898 -19.915  1.00  0.63           C  
ATOM   2075  CE1 PHE A 283     -19.186 -13.284 -19.697  1.00  0.55           C  
ATOM   2076  CE2 PHE A 283     -18.985 -15.473 -20.659  1.00  0.57           C  
ATOM   2077  CZ  PHE A 283     -18.539 -14.166 -20.549  1.00  0.59           C  
ATOM   2078  N   ARG A 284     -19.451 -15.049 -16.278  1.00  0.82           N  
ATOM   2079  CA  ARG A 284     -18.549 -14.048 -15.718  1.00  0.83           C  
ATOM   2080  C   ARG A 284     -17.306 -13.884 -16.585  1.00  0.83           C  
ATOM   2081  CB  ARG A 284     -18.147 -14.425 -14.290  1.00  0.81           C  
ATOM   2082  O   ARG A 284     -16.544 -14.834 -16.773  1.00  0.82           O  
ATOM   2083  CG  ARG A 284     -17.266 -13.393 -13.605  1.00  0.77           C  
ATOM   2084  CD  ARG A 284     -16.922 -13.802 -12.180  1.00  0.75           C  
ATOM   2085  NE  ARG A 284     -16.034 -12.835 -11.541  1.00  0.70           N  
ATOM   2086  NH1 ARG A 284     -15.620 -14.135  -9.676  1.00  0.63           N  
ATOM   2087  NH2 ARG A 284     -14.647 -12.069  -9.878  1.00  0.58           N  
ATOM   2088  CZ  ARG A 284     -15.436 -13.015 -10.367  1.00  0.71           C  
ATOM   2089  N   VAL A 285     -17.128 -12.675 -17.212  1.00  0.83           N  
ATOM   2090  CA  VAL A 285     -15.896 -12.366 -17.931  1.00  0.83           C  
ATOM   2091  C   VAL A 285     -14.789 -12.024 -16.936  1.00  0.83           C  
ATOM   2092  CB  VAL A 285     -16.096 -11.201 -18.926  1.00  0.81           C  
ATOM   2093  O   VAL A 285     -14.998 -11.233 -16.013  1.00  0.80           O  
ATOM   2094  CG1 VAL A 285     -14.803 -10.912 -19.686  1.00  0.77           C  
ATOM   2095  CG2 VAL A 285     -17.231 -11.520 -19.898  1.00  0.75           C  
ATOM   2096  N   LEU A 286     -13.667 -12.654 -17.138  1.00  0.82           N  
ATOM   2097  CA  LEU A 286     -12.440 -12.419 -16.383  1.00  0.81           C  
ATOM   2098  C   LEU A 286     -11.488 -11.516 -17.159  1.00  0.77           C  
ATOM   2099  CB  LEU A 286     -11.751 -13.746 -16.055  1.00  0.79           C  
ATOM   2100  O   LEU A 286     -11.521 -11.486 -18.392  1.00  0.71           O  
ATOM   2101  CG  LEU A 286     -12.606 -14.799 -15.349  1.00  0.79           C  
ATOM   2102  CD1 LEU A 286     -11.840 -16.112 -15.229  1.00  0.76           C  
ATOM   2103  CD2 LEU A 286     -13.041 -14.301 -13.974  1.00  0.77           C  
ATOM   2104  N   ASP A 287     -10.816 -10.610 -16.461  1.00  0.74           N  
ATOM   2105  CA  ASP A 287      -9.924  -9.696 -17.168  1.00  0.74           C  
ATOM   2106  C   ASP A 287      -8.868 -10.463 -17.961  1.00  0.74           C  
ATOM   2107  CB  ASP A 287      -9.250  -8.736 -16.185  1.00  0.69           C  
ATOM   2108  O   ASP A 287      -8.256 -11.400 -17.445  1.00  0.68           O  
ATOM   2109  CG  ASP A 287      -8.587  -7.554 -16.871  1.00  0.65           C  
ATOM   2110  OD1 ASP A 287      -8.677  -7.440 -18.112  1.00  0.65           O  
ATOM   2111  OD2 ASP A 287      -7.966  -6.732 -16.164  1.00  0.67           O  
ATOM   2112  N   GLY A 288      -8.777 -10.147 -19.232  1.00  0.66           N  
ATOM   2113  CA  GLY A 288      -7.821 -10.671 -20.193  1.00  0.64           C  
ATOM   2114  C   GLY A 288      -7.465  -9.677 -21.283  1.00  0.65           C  
ATOM   2115  O   GLY A 288      -8.318  -8.906 -21.729  1.00  0.59           O  
ATOM   2116  N   GLY A 289      -6.235  -9.432 -21.516  1.00  0.73           N  
ATOM   2117  CA  GLY A 289      -5.659  -8.702 -22.634  1.00  0.73           C  
ATOM   2118  C   GLY A 289      -6.155  -9.187 -23.983  1.00  0.73           C  
ATOM   2119  O   GLY A 289      -7.311  -8.959 -24.344  1.00  0.67           O  
ATOM   2120  N   GLN A 290      -5.266  -9.776 -24.782  1.00  0.76           N  
ATOM   2121  CA  GLN A 290      -5.513 -10.332 -26.108  1.00  0.76           C  
ATOM   2122  C   GLN A 290      -6.163 -11.709 -26.015  1.00  0.76           C  
ATOM   2123  CB  GLN A 290      -4.210 -10.419 -26.905  1.00  0.74           C  
ATOM   2124  O   GLN A 290      -6.889 -12.121 -26.922  1.00  0.75           O  
ATOM   2125  CG  GLN A 290      -3.640  -9.064 -27.301  1.00  0.71           C  
ATOM   2126  CD  GLN A 290      -2.404  -9.180 -28.174  1.00  0.69           C  
ATOM   2127  NE2 GLN A 290      -2.212  -8.210 -29.062  1.00  0.64           N  
ATOM   2128  OE1 GLN A 290      -1.628 -10.133 -28.051  1.00  0.67           O  
ATOM   2129  N   SER A 291      -5.871 -12.317 -24.910  1.00  0.81           N  
ATOM   2130  CA  SER A 291      -6.583 -13.526 -24.511  1.00  0.82           C  
ATOM   2131  C   SER A 291      -7.766 -13.198 -23.607  1.00  0.82           C  
ATOM   2132  CB  SER A 291      -5.638 -14.494 -23.796  1.00  0.80           C  
ATOM   2133  O   SER A 291      -7.748 -12.194 -22.892  1.00  0.81           O  
ATOM   2134  OG  SER A 291      -4.515 -14.792 -24.608  1.00  0.78           O  
ATOM   2135  N   ARG A 292      -8.783 -14.133 -23.691  1.00  0.84           N  
ATOM   2136  CA  ARG A 292      -9.992 -13.948 -22.895  1.00  0.85           C  
ATOM   2137  C   ARG A 292     -10.325 -15.208 -22.103  1.00  0.85           C  
ATOM   2138  CB  ARG A 292     -11.172 -13.565 -23.790  1.00  0.83           C  
ATOM   2139  O   ARG A 292     -10.330 -16.311 -22.655  1.00  0.85           O  
ATOM   2140  CG  ARG A 292     -10.939 -12.308 -24.613  1.00  0.78           C  
ATOM   2141  CD  ARG A 292     -10.817 -11.072 -23.732  1.00  0.76           C  
ATOM   2142  NE  ARG A 292     -10.577  -9.868 -24.522  1.00  0.69           N  
ATOM   2143  NH1 ARG A 292      -8.279  -9.928 -24.297  1.00  0.59           N  
ATOM   2144  NH2 ARG A 292      -9.273  -8.253 -25.504  1.00  0.56           N  
ATOM   2145  CZ  ARG A 292      -9.377  -9.353 -24.773  1.00  0.69           C  
ATOM   2146  N   PHE A 293     -10.583 -14.876 -20.912  1.00  0.85           N  
ATOM   2147  CA  PHE A 293     -11.069 -15.914 -20.009  1.00  0.87           C  
ATOM   2148  C   PHE A 293     -12.471 -15.584 -19.510  1.00  0.87           C  
ATOM   2149  CB  PHE A 293     -10.116 -16.084 -18.822  1.00  0.86           C  
ATOM   2150  O   PHE A 293     -12.770 -14.429 -19.203  1.00  0.86           O  
ATOM   2151  CG  PHE A 293      -8.728 -16.516 -19.214  1.00  0.86           C  
ATOM   2152  CD1 PHE A 293      -8.379 -17.860 -19.219  1.00  0.84           C  
ATOM   2153  CD2 PHE A 293      -7.773 -15.575 -19.579  1.00  0.84           C  
ATOM   2154  CE1 PHE A 293      -7.095 -18.263 -19.582  1.00  0.85           C  
ATOM   2155  CE2 PHE A 293      -6.489 -15.970 -19.943  1.00  0.85           C  
ATOM   2156  CZ  PHE A 293      -6.152 -17.314 -19.943  1.00  0.83           C  
ATOM   2157  N   PHE A 294     -13.288 -16.529 -19.482  1.00  0.87           N  
ATOM   2158  CA  PHE A 294     -14.621 -16.339 -18.922  1.00  0.88           C  
ATOM   2159  C   PHE A 294     -15.161 -17.647 -18.356  1.00  0.88           C  
ATOM   2160  CB  PHE A 294     -15.580 -15.792 -19.984  1.00  0.86           C  
ATOM   2161  O   PHE A 294     -14.747 -18.729 -18.775  1.00  0.87           O  
ATOM   2162  CG  PHE A 294     -15.691 -16.662 -21.207  1.00  0.85           C  
ATOM   2163  CD1 PHE A 294     -14.777 -16.544 -22.247  1.00  0.83           C  
ATOM   2164  CD2 PHE A 294     -16.712 -17.597 -21.317  1.00  0.83           C  
ATOM   2165  CE1 PHE A 294     -14.878 -17.348 -23.380  1.00  0.83           C  
ATOM   2166  CE2 PHE A 294     -16.819 -18.404 -22.446  1.00  0.83           C  
ATOM   2167  CZ  PHE A 294     -15.902 -18.278 -23.477  1.00  0.81           C  
ATOM   2168  N   ILE A 295     -15.987 -17.492 -17.384  1.00  0.87           N  
ATOM   2169  CA  ILE A 295     -16.759 -18.595 -16.821  1.00  0.87           C  
ATOM   2170  C   ILE A 295     -18.155 -18.615 -17.439  1.00  0.87           C  
ATOM   2171  CB  ILE A 295     -16.855 -18.490 -15.283  1.00  0.86           C  
ATOM   2172  O   ILE A 295     -18.837 -17.589 -17.481  1.00  0.85           O  
ATOM   2173  CG1 ILE A 295     -15.455 -18.509 -14.658  1.00  0.86           C  
ATOM   2174  CG2 ILE A 295     -17.722 -19.619 -14.718  1.00  0.86           C  
ATOM   2175  CD1 ILE A 295     -15.428 -18.118 -13.187  1.00  0.84           C  
ATOM   2176  N   ALA A 296     -18.495 -19.783 -17.960  1.00  0.88           N  
ATOM   2177  CA  ALA A 296     -19.855 -20.057 -18.415  1.00  0.88           C  
ATOM   2178  C   ALA A 296     -20.300 -21.458 -18.004  1.00  0.88           C  
ATOM   2179  CB  ALA A 296     -19.952 -19.894 -19.930  1.00  0.86           C  
ATOM   2180  O   ALA A 296     -19.557 -22.427 -18.175  1.00  0.87           O  
ATOM   2181  N   ASP A 297     -21.482 -21.529 -17.317  1.00  0.87           N  
ATOM   2182  CA  ASP A 297     -22.150 -22.751 -16.881  1.00  0.87           C  
ATOM   2183  C   ASP A 297     -21.175 -23.685 -16.168  1.00  0.86           C  
ATOM   2184  CB  ASP A 297     -22.789 -23.468 -18.072  1.00  0.85           C  
ATOM   2185  O   ASP A 297     -21.040 -24.852 -16.541  1.00  0.84           O  
ATOM   2186  CG  ASP A 297     -23.864 -22.641 -18.755  1.00  0.84           C  
ATOM   2187  OD1 ASP A 297     -24.504 -21.800 -18.087  1.00  0.83           O  
ATOM   2188  OD2 ASP A 297     -24.074 -22.833 -19.972  1.00  0.84           O  
ATOM   2189  N   ASP A 298     -20.395 -23.136 -15.257  1.00  0.88           N  
ATOM   2190  CA  ASP A 298     -19.498 -23.778 -14.300  1.00  0.88           C  
ATOM   2191  C   ASP A 298     -18.258 -24.333 -14.997  1.00  0.88           C  
ATOM   2192  CB  ASP A 298     -20.225 -24.897 -13.551  1.00  0.86           C  
ATOM   2193  O   ASP A 298     -17.550 -25.174 -14.439  1.00  0.86           O  
ATOM   2194  CG  ASP A 298     -21.361 -24.388 -12.682  1.00  0.85           C  
ATOM   2195  OD1 ASP A 298     -21.214 -23.320 -12.048  1.00  0.84           O  
ATOM   2196  OD2 ASP A 298     -22.413 -25.062 -12.627  1.00  0.85           O  
ATOM   2197  N   ALA A 299     -17.949 -23.822 -16.180  1.00  0.89           N  
ATOM   2198  CA  ALA A 299     -16.706 -24.135 -16.880  1.00  0.90           C  
ATOM   2199  C   ALA A 299     -15.907 -22.868 -17.170  1.00  0.90           C  
ATOM   2200  CB  ALA A 299     -17.000 -24.883 -18.178  1.00  0.89           C  
ATOM   2201  O   ALA A 299     -16.481 -21.823 -17.489  1.00  0.89           O  
ATOM   2202  N   LEU A 300     -14.590 -22.933 -17.001  1.00  0.89           N  
ATOM   2203  CA  LEU A 300     -13.657 -21.885 -17.403  1.00  0.90           C  
ATOM   2204  C   LEU A 300     -13.258 -22.046 -18.866  1.00  0.90           C  
ATOM   2205  CB  LEU A 300     -12.410 -21.908 -16.516  1.00  0.89           C  
ATOM   2206  O   LEU A 300     -12.731 -23.090 -19.259  1.00  0.89           O  
ATOM   2207  CG  LEU A 300     -11.345 -20.852 -16.816  1.00  0.89           C  
ATOM   2208  CD1 LEU A 300     -11.922 -19.452 -16.636  1.00  0.86           C  
ATOM   2209  CD2 LEU A 300     -10.126 -21.052 -15.922  1.00  0.87           C  
ATOM   2210  N   TYR A 301     -13.468 -21.024 -19.655  1.00  0.89           N  
ATOM   2211  CA  TYR A 301     -13.143 -20.998 -21.077  1.00  0.90           C  
ATOM   2212  C   TYR A 301     -12.023 -20.005 -21.362  1.00  0.89           C  
ATOM   2213  CB  TYR A 301     -14.381 -20.640 -21.905  1.00  0.90           C  
ATOM   2214  O   TYR A 301     -11.937 -18.955 -20.721  1.00  0.88           O  
ATOM   2215  CG  TYR A 301     -15.468 -21.686 -21.853  1.00  0.90           C  
ATOM   2216  CD1 TYR A 301     -15.559 -22.673 -22.832  1.00  0.90           C  
ATOM   2217  CD2 TYR A 301     -16.407 -21.688 -20.827  1.00  0.90           C  
ATOM   2218  CE1 TYR A 301     -16.561 -23.638 -22.789  1.00  0.90           C  
ATOM   2219  CE2 TYR A 301     -17.413 -22.648 -20.774  1.00  0.90           C  
ATOM   2220  OH  TYR A 301     -18.475 -24.569 -21.711  1.00  0.87           O  
ATOM   2221  CZ  TYR A 301     -17.481 -23.617 -21.758  1.00  0.90           C  
ATOM   2222  N   ALA A 302     -11.271 -20.343 -22.388  1.00  0.89           N  
ATOM   2223  CA  ALA A 302     -10.322 -19.428 -23.016  1.00  0.88           C  
ATOM   2224  C   ALA A 302     -10.669 -19.202 -24.485  1.00  0.88           C  
ATOM   2225  CB  ALA A 302      -8.899 -19.965 -22.886  1.00  0.87           C  
ATOM   2226  O   ALA A 302     -11.183 -20.101 -25.154  1.00  0.87           O  
ATOM   2227  N   LEU A 303     -10.380 -18.045 -24.885  1.00  0.87           N  
ATOM   2228  CA  LEU A 303     -10.502 -17.592 -26.267  1.00  0.87           C  
ATOM   2229  C   LEU A 303      -9.393 -16.604 -26.614  1.00  0.85           C  
ATOM   2230  CB  LEU A 303     -11.869 -16.945 -26.501  1.00  0.85           C  
ATOM   2231  O   LEU A 303      -9.110 -15.685 -25.843  1.00  0.83           O  
ATOM   2232  CG  LEU A 303     -12.115 -16.363 -27.894  1.00  0.82           C  
ATOM   2233  CD1 LEU A 303     -12.232 -17.483 -28.922  1.00  0.77           C  
ATOM   2234  CD2 LEU A 303     -13.367 -15.493 -27.898  1.00  0.77           C  
ATOM   2235  N   GLY A 304      -8.750 -16.811 -27.810  1.00  0.82           N  
ATOM   2236  CA  GLY A 304      -7.778 -15.822 -28.248  1.00  0.82           C  
ATOM   2237  C   GLY A 304      -6.548 -16.437 -28.889  1.00  0.81           C  
ATOM   2238  O   GLY A 304      -6.583 -17.586 -29.336  1.00  0.78           O  
ATOM   2239  N   ASP A 305      -5.520 -15.677 -29.081  1.00  0.76           N  
ATOM   2240  CA  ASP A 305      -4.266 -16.066 -29.719  1.00  0.76           C  
ATOM   2241  C   ASP A 305      -3.416 -16.921 -28.782  1.00  0.76           C  
ATOM   2242  CB  ASP A 305      -3.481 -14.828 -30.158  1.00  0.74           C  
ATOM   2243  O   ASP A 305      -3.098 -16.502 -27.667  1.00  0.73           O  
ATOM   2244  CG  ASP A 305      -2.236 -15.169 -30.959  1.00  0.70           C  
ATOM   2245  OD1 ASP A 305      -1.896 -16.365 -31.077  1.00  0.67           O  
ATOM   2246  OD2 ASP A 305      -1.589 -14.231 -31.473  1.00  0.68           O  
ATOM   2247  N   SER A 306      -3.171 -18.240 -28.966  1.00  0.66           N  
ATOM   2248  CA  SER A 306      -2.623 -19.275 -28.096  1.00  0.65           C  
ATOM   2249  C   SER A 306      -1.114 -19.122 -27.937  1.00  0.66           C  
ATOM   2250  CB  SER A 306      -2.947 -20.665 -28.647  1.00  0.58           C  
ATOM   2251  O   SER A 306      -0.511 -19.739 -27.056  1.00  0.60           O  
ATOM   2252  OG  SER A 306      -2.380 -20.841 -29.934  1.00  0.50           O  
ATOM   2253  N   GLN A 307      -0.476 -18.545 -29.143  1.00  0.62           N  
ATOM   2254  CA  GLN A 307       0.933 -18.294 -28.861  1.00  0.60           C  
ATOM   2255  C   GLN A 307       1.130 -17.818 -27.424  1.00  0.61           C  
ATOM   2256  CB  GLN A 307       1.502 -17.264 -29.838  1.00  0.56           C  
ATOM   2257  O   GLN A 307       2.262 -17.603 -26.985  1.00  0.58           O  
ATOM   2258  CG  GLN A 307       1.444 -17.701 -31.295  1.00  0.53           C  
ATOM   2259  CD  GLN A 307       2.203 -16.767 -32.219  1.00  0.53           C  
ATOM   2260  NE2 GLN A 307       2.245 -17.108 -33.502  1.00  0.45           N  
ATOM   2261  OE1 GLN A 307       2.745 -15.747 -31.783  1.00  0.56           O  
ATOM   2262  N   ARG A 308      -0.015 -17.800 -26.783  1.00  0.60           N  
ATOM   2263  CA  ARG A 308       0.144 -16.966 -25.596  1.00  0.59           C  
ATOM   2264  C   ARG A 308      -0.142 -17.761 -24.327  1.00  0.61           C  
ATOM   2265  CB  ARG A 308      -0.774 -15.745 -25.668  1.00  0.52           C  
ATOM   2266  O   ARG A 308      -0.167 -17.201 -23.229  1.00  0.57           O  
ATOM   2267  CG  ARG A 308      -0.478 -14.819 -26.837  1.00  0.49           C  
ATOM   2268  CD  ARG A 308      -1.361 -13.580 -26.814  1.00  0.50           C  
ATOM   2269  NE  ARG A 308      -1.105 -12.713 -27.960  1.00  0.39           N  
ATOM   2270  NH1 ARG A 308      -2.309 -10.921 -27.137  1.00  0.32           N  
ATOM   2271  NH2 ARG A 308      -1.267 -10.770 -29.174  1.00  0.29           N  
ATOM   2272  CZ  ARG A 308      -1.561 -11.470 -28.088  1.00  0.49           C  
ATOM   2273  N   ASN A 309      -0.230 -19.075 -24.341  1.00  0.75           N  
ATOM   2274  CA  ASN A 309      -0.291 -19.937 -23.166  1.00  0.75           C  
ATOM   2275  C   ASN A 309      -1.595 -19.744 -22.397  1.00  0.77           C  
ATOM   2276  CB  ASN A 309       0.908 -19.682 -22.250  1.00  0.69           C  
ATOM   2277  O   ASN A 309      -1.588 -19.245 -21.270  1.00  0.71           O  
ATOM   2278  CG  ASN A 309       2.234 -19.918 -22.946  1.00  0.62           C  
ATOM   2279  ND2 ASN A 309       3.232 -19.107 -22.612  1.00  0.58           N  
ATOM   2280  OD1 ASN A 309       2.361 -20.821 -23.777  1.00  0.60           O  
ATOM   2281  N   LEU A 310      -2.840 -20.045 -23.029  1.00  0.83           N  
ATOM   2282  CA  LEU A 310      -4.205 -19.936 -22.525  1.00  0.84           C  
ATOM   2283  C   LEU A 310      -4.465 -20.967 -21.432  1.00  0.85           C  
ATOM   2284  CB  LEU A 310      -5.213 -20.116 -23.663  1.00  0.82           C  
ATOM   2285  O   LEU A 310      -5.608 -21.157 -21.011  1.00  0.83           O  
ATOM   2286  CG  LEU A 310      -5.228 -19.025 -24.736  1.00  0.81           C  
ATOM   2287  CD1 LEU A 310      -6.251 -19.358 -25.816  1.00  0.77           C  
ATOM   2288  CD2 LEU A 310      -5.525 -17.666 -24.112  1.00  0.78           C  
ATOM   2289  N   GLY A 311      -3.371 -21.795 -21.029  1.00  0.85           N  
ATOM   2290  CA  GLY A 311      -3.517 -22.802 -19.990  1.00  0.86           C  
ATOM   2291  C   GLY A 311      -4.075 -24.115 -20.506  1.00  0.86           C  
ATOM   2292  O   GLY A 311      -4.468 -24.980 -19.720  1.00  0.84           O  
ATOM   2293  N   LEU A 312      -4.082 -24.409 -21.836  1.00  0.87           N  
ATOM   2294  CA  LEU A 312      -4.743 -25.531 -22.493  1.00  0.86           C  
ATOM   2295  C   LEU A 312      -3.793 -26.716 -22.631  1.00  0.85           C  
ATOM   2296  CB  LEU A 312      -5.263 -25.116 -23.871  1.00  0.85           C  
ATOM   2297  O   LEU A 312      -4.173 -27.764 -23.159  1.00  0.83           O  
ATOM   2298  CG  LEU A 312      -6.364 -24.054 -23.889  1.00  0.85           C  
ATOM   2299  CD1 LEU A 312      -6.705 -23.668 -25.324  1.00  0.82           C  
ATOM   2300  CD2 LEU A 312      -7.603 -24.556 -23.155  1.00  0.82           C  
ATOM   2301  N   GLY A 313      -2.583 -26.622 -22.201  1.00  0.84           N  
ATOM   2302  CA  GLY A 313      -1.548 -27.642 -22.260  1.00  0.83           C  
ATOM   2303  C   GLY A 313      -0.732 -27.590 -23.537  1.00  0.80           C  
ATOM   2304  O   GLY A 313       0.359 -28.161 -23.607  1.00  0.76           O  
ATOM   2305  N   ASP A 314      -1.286 -26.966 -24.505  1.00  0.74           N  
ATOM   2306  CA  ASP A 314      -0.610 -26.744 -25.779  1.00  0.74           C  
ATOM   2307  C   ASP A 314      -0.233 -25.274 -25.952  1.00  0.74           C  
ATOM   2308  CB  ASP A 314      -1.493 -27.200 -26.942  1.00  0.68           C  
ATOM   2309  O   ASP A 314      -0.877 -24.392 -25.381  1.00  0.68           O  
ATOM   2310  CG  ASP A 314      -2.652 -26.257 -27.213  1.00  0.62           C  
ATOM   2311  OD1 ASP A 314      -2.727 -25.184 -26.576  1.00  0.59           O  
ATOM   2312  OD2 ASP A 314      -3.499 -26.590 -28.070  1.00  0.64           O  
ATOM   2313  N   THR A 315       0.930 -24.921 -26.668  1.00  0.70           N  
ATOM   2314  CA  THR A 315       1.470 -23.571 -26.785  1.00  0.69           C  
ATOM   2315  C   THR A 315       1.308 -23.046 -28.209  1.00  0.70           C  
ATOM   2316  CB  THR A 315       2.956 -23.527 -26.384  1.00  0.64           C  
ATOM   2317  O   THR A 315       1.805 -21.966 -28.538  1.00  0.66           O  
ATOM   2318  CG2 THR A 315       3.138 -23.862 -24.908  1.00  0.58           C  
ATOM   2319  OG1 THR A 315       3.686 -24.476 -27.172  1.00  0.62           O  
ATOM   2320  N   THR A 316       0.604 -23.715 -29.137  1.00  0.67           N  
ATOM   2321  CA  THR A 316       0.998 -23.307 -30.481  1.00  0.67           C  
ATOM   2322  C   THR A 316      -0.219 -22.871 -31.292  1.00  0.68           C  
ATOM   2323  CB  THR A 316       1.730 -24.444 -31.218  1.00  0.58           C  
ATOM   2324  O   THR A 316      -0.079 -22.226 -32.333  1.00  0.63           O  
ATOM   2325  CG2 THR A 316       3.010 -24.837 -30.490  1.00  0.43           C  
ATOM   2326  OG1 THR A 316       0.868 -25.586 -31.298  1.00  0.53           O  
ATOM   2327  N   THR A 317      -1.426 -22.911 -30.863  1.00  0.74           N  
ATOM   2328  CA  THR A 317      -2.542 -22.666 -31.769  1.00  0.74           C  
ATOM   2329  C   THR A 317      -3.474 -21.598 -31.204  1.00  0.75           C  
ATOM   2330  CB  THR A 317      -3.339 -23.957 -32.036  1.00  0.70           C  
ATOM   2331  O   THR A 317      -3.869 -21.665 -30.039  1.00  0.71           O  
ATOM   2332  CG2 THR A 317      -2.548 -24.920 -32.914  1.00  0.61           C  
ATOM   2333  OG1 THR A 317      -3.632 -24.597 -30.787  1.00  0.66           O  
ATOM   2334  N   SER A 318      -3.822 -20.514 -31.976  1.00  0.80           N  
ATOM   2335  CA  SER A 318      -4.907 -19.589 -31.665  1.00  0.80           C  
ATOM   2336  C   SER A 318      -6.220 -20.331 -31.444  1.00  0.81           C  
ATOM   2337  CB  SER A 318      -5.075 -18.562 -32.785  1.00  0.78           C  
ATOM   2338  O   SER A 318      -6.574 -21.223 -32.219  1.00  0.79           O  
ATOM   2339  OG  SER A 318      -3.881 -17.821 -32.971  1.00  0.72           O  
ATOM   2340  N   VAL A 319      -6.855 -19.995 -30.467  1.00  0.84           N  
ATOM   2341  CA  VAL A 319      -8.152 -20.565 -30.117  1.00  0.84           C  
ATOM   2342  C   VAL A 319      -9.267 -19.607 -30.532  1.00  0.84           C  
ATOM   2343  CB  VAL A 319      -8.248 -20.873 -28.606  1.00  0.83           C  
ATOM   2344  O   VAL A 319      -9.568 -18.649 -29.816  1.00  0.83           O  
ATOM   2345  CG1 VAL A 319      -9.592 -21.516 -28.270  1.00  0.81           C  
ATOM   2346  CG2 VAL A 319      -7.096 -21.777 -28.172  1.00  0.80           C  
ATOM   2347  N   THR A 320      -9.910 -19.951 -31.641  1.00  0.83           N  
ATOM   2348  CA  THR A 320     -10.894 -19.082 -32.276  1.00  0.83           C  
ATOM   2349  C   THR A 320     -12.306 -19.445 -31.828  1.00  0.84           C  
ATOM   2350  CB  THR A 320     -10.802 -19.163 -33.811  1.00  0.82           C  
ATOM   2351  O   THR A 320     -13.261 -18.720 -32.116  1.00  0.82           O  
ATOM   2352  CG2 THR A 320      -9.471 -18.613 -34.313  1.00  0.78           C  
ATOM   2353  OG1 THR A 320     -10.926 -20.531 -34.220  1.00  0.80           O  
ATOM   2354  N   VAL A 321     -12.380 -20.491 -31.230  1.00  0.84           N  
ATOM   2355  CA  VAL A 321     -13.610 -20.964 -30.604  1.00  0.86           C  
ATOM   2356  C   VAL A 321     -13.391 -21.145 -29.104  1.00  0.87           C  
ATOM   2357  CB  VAL A 321     -14.095 -22.289 -31.235  1.00  0.84           C  
ATOM   2358  O   VAL A 321     -12.349 -21.650 -28.679  1.00  0.86           O  
ATOM   2359  CG1 VAL A 321     -15.443 -22.705 -30.649  1.00  0.77           C  
ATOM   2360  CG2 VAL A 321     -14.188 -22.153 -32.754  1.00  0.76           C  
ATOM   2361  N   PRO A 322     -14.294 -20.652 -28.245  1.00  0.88           N  
ATOM   2362  CA  PRO A 322     -14.140 -20.893 -26.809  1.00  0.89           C  
ATOM   2363  C   PRO A 322     -13.798 -22.346 -26.488  1.00  0.89           C  
ATOM   2364  CB  PRO A 322     -15.510 -20.517 -26.239  1.00  0.88           C  
ATOM   2365  O   PRO A 322     -14.554 -23.255 -26.840  1.00  0.88           O  
ATOM   2366  CG  PRO A 322     -16.047 -19.489 -27.183  1.00  0.87           C  
ATOM   2367  CD  PRO A 322     -15.661 -19.878 -28.581  1.00  0.86           C  
ATOM   2368  N   THR A 323     -12.733 -22.550 -25.842  1.00  0.89           N  
ATOM   2369  CA  THR A 323     -12.231 -23.862 -25.451  1.00  0.89           C  
ATOM   2370  C   THR A 323     -12.143 -23.977 -23.931  1.00  0.90           C  
ATOM   2371  CB  THR A 323     -10.848 -24.138 -26.070  1.00  0.88           C  
ATOM   2372  O   THR A 323     -11.645 -23.069 -23.263  1.00  0.89           O  
ATOM   2373  CG2 THR A 323     -10.342 -25.526 -25.690  1.00  0.86           C  
ATOM   2374  OG1 THR A 323     -10.944 -24.051 -27.497  1.00  0.87           O  
ATOM   2375  N   VAL A 324     -12.664 -25.030 -23.378  1.00  0.90           N  
ATOM   2376  CA  VAL A 324     -12.641 -25.289 -21.942  1.00  0.90           C  
ATOM   2377  C   VAL A 324     -11.201 -25.481 -21.475  1.00  0.90           C  
ATOM   2378  CB  VAL A 324     -13.491 -26.526 -21.575  1.00  0.89           C  
ATOM   2379  O   VAL A 324     -10.465 -26.300 -22.031  1.00  0.88           O  
ATOM   2380  CG1 VAL A 324     -13.415 -26.808 -20.076  1.00  0.87           C  
ATOM   2381  CG2 VAL A 324     -14.941 -26.326 -22.012  1.00  0.86           C  
ATOM   2382  N   ILE A 325     -10.767 -24.738 -20.492  1.00  0.90           N  
ATOM   2383  CA  ILE A 325      -9.474 -24.916 -19.840  1.00  0.90           C  
ATOM   2384  C   ILE A 325      -9.519 -26.142 -18.931  1.00  0.89           C  
ATOM   2385  CB  ILE A 325      -9.073 -23.662 -19.031  1.00  0.89           C  
ATOM   2386  O   ILE A 325     -10.369 -26.233 -18.042  1.00  0.87           O  
ATOM   2387  CG1 ILE A 325      -8.917 -22.453 -19.961  1.00  0.86           C  
ATOM   2388  CG2 ILE A 325      -7.784 -23.918 -18.244  1.00  0.86           C  
ATOM   2389  CD1 ILE A 325      -8.693 -21.136 -19.231  1.00  0.83           C  
ATOM   2390  N   PRO A 326      -8.616 -27.121 -19.203  1.00  0.86           N  
ATOM   2391  CA  PRO A 326      -8.554 -28.262 -18.287  1.00  0.86           C  
ATOM   2392  C   PRO A 326      -8.205 -27.853 -16.858  1.00  0.85           C  
ATOM   2393  CB  PRO A 326      -7.452 -29.138 -18.889  1.00  0.84           C  
ATOM   2394  O   PRO A 326      -7.205 -27.165 -16.635  1.00  0.83           O  
ATOM   2395  CG  PRO A 326      -7.331 -28.680 -20.307  1.00  0.81           C  
ATOM   2396  CD  PRO A 326      -7.723 -27.232 -20.375  1.00  0.81           C  
ATOM   2397  N   VAL A 327      -9.050 -28.248 -15.973  1.00  0.79           N  
ATOM   2398  CA  VAL A 327      -8.749 -28.168 -14.548  1.00  0.78           C  
ATOM   2399  C   VAL A 327      -7.434 -28.888 -14.256  1.00  0.78           C  
ATOM   2400  CB  VAL A 327      -9.887 -28.768 -13.693  1.00  0.75           C  
ATOM   2401  O   VAL A 327      -7.193 -29.984 -14.767  1.00  0.74           O  
ATOM   2402  CG1 VAL A 327      -9.581 -28.617 -12.204  1.00  0.67           C  
ATOM   2403  CG2 VAL A 327     -11.219 -28.105 -14.037  1.00  0.66           C  
ATOM   2404  N   PRO A 328      -6.581 -28.245 -13.534  1.00  0.73           N  
ATOM   2405  CA  PRO A 328      -5.439 -29.055 -13.104  1.00  0.73           C  
ATOM   2406  C   PRO A 328      -5.860 -30.358 -12.429  1.00  0.74           C  
ATOM   2407  CB  PRO A 328      -4.709 -28.140 -12.118  1.00  0.70           C  
ATOM   2408  O   PRO A 328      -6.803 -30.368 -11.634  1.00  0.72           O  
ATOM   2409  CG  PRO A 328      -5.075 -26.753 -12.540  1.00  0.70           C  
ATOM   2410  CD  PRO A 328      -6.489 -26.766 -13.045  1.00  0.70           C  
ATOM   2411  N   THR A 329      -5.285 -31.472 -12.807  1.00  0.69           N  
ATOM   2412  CA  THR A 329      -5.590 -32.791 -12.264  1.00  0.71           C  
ATOM   2413  C   THR A 329      -5.577 -32.763 -10.738  1.00  0.70           C  
ATOM   2414  CB  THR A 329      -4.592 -33.848 -12.769  1.00  0.65           C  
ATOM   2415  O   THR A 329      -4.578 -32.379 -10.127  1.00  0.67           O  
ATOM   2416  CG2 THR A 329      -5.086 -35.259 -12.468  1.00  0.58           C  
ATOM   2417  OG1 THR A 329      -4.427 -33.703 -14.185  1.00  0.65           O  
ATOM   2418  N   GLY A 330      -6.656 -33.352 -10.098  1.00  0.72           N  
ATOM   2419  CA  GLY A 330      -6.837 -33.479  -8.661  1.00  0.73           C  
ATOM   2420  C   GLY A 330      -7.398 -32.226  -8.016  1.00  0.70           C  
ATOM   2421  O   GLY A 330      -7.580 -32.176  -6.798  1.00  0.67           O  
ATOM   2422  N   ALA A 331      -7.707 -31.278  -8.811  1.00  0.72           N  
ATOM   2423  CA  ALA A 331      -8.417 -30.101  -8.316  1.00  0.72           C  
ATOM   2424  C   ALA A 331      -9.883 -30.126  -8.739  1.00  0.73           C  
ATOM   2425  CB  ALA A 331      -7.744 -28.825  -8.816  1.00  0.68           C  
ATOM   2426  O   ALA A 331     -10.191 -30.136  -9.934  1.00  0.71           O  
ATOM   2427  N   ASP A 332     -10.841 -30.342  -7.867  1.00  0.78           N  
ATOM   2428  CA  ASP A 332     -12.225 -29.913  -8.046  1.00  0.78           C  
ATOM   2429  C   ASP A 332     -12.341 -28.392  -7.982  1.00  0.77           C  
ATOM   2430  CB  ASP A 332     -13.126 -30.555  -6.990  1.00  0.73           C  
ATOM   2431  O   ASP A 332     -12.392 -27.813  -6.895  1.00  0.73           O  
ATOM   2432  CG  ASP A 332     -13.328 -32.044  -7.207  1.00  0.67           C  
ATOM   2433  OD1 ASP A 332     -13.273 -32.504  -8.368  1.00  0.65           O  
ATOM   2434  OD2 ASP A 332     -13.546 -32.764  -6.209  1.00  0.71           O  
ATOM   2435  N   TRP A 333     -12.259 -27.724  -9.123  1.00  0.79           N  
ATOM   2436  CA  TRP A 333     -12.362 -26.268  -9.137  1.00  0.83           C  
ATOM   2437  C   TRP A 333     -13.788 -25.820  -8.831  1.00  0.80           C  
ATOM   2438  CB  TRP A 333     -11.918 -25.710 -10.491  1.00  0.75           C  
ATOM   2439  O   TRP A 333     -14.669 -25.903  -9.690  1.00  0.75           O  
ATOM   2440  CG  TRP A 333     -10.431 -25.692 -10.685  1.00  0.65           C  
ATOM   2441  CD1 TRP A 333      -9.512 -26.503 -10.079  1.00  0.60           C  
ATOM   2442  CD2 TRP A 333      -9.692 -24.816 -11.541  1.00  0.62           C  
ATOM   2443  CE2 TRP A 333      -8.327 -25.153 -11.404  1.00  0.55           C  
ATOM   2444  CE3 TRP A 333     -10.051 -23.779 -12.412  1.00  0.63           C  
ATOM   2445  NE1 TRP A 333      -8.244 -26.183 -10.507  1.00  0.69           N  
ATOM   2446  CH2 TRP A 333      -7.699 -23.476 -12.953  1.00  0.65           C  
ATOM   2447  CZ2 TRP A 333      -7.320 -24.487 -12.108  1.00  0.69           C  
ATOM   2448  CZ3 TRP A 333      -9.048 -23.118 -13.111  1.00  0.64           C  
ATOM   2449  N   ASP A 334     -13.889 -25.311  -7.623  1.00  0.87           N  
ATOM   2450  CA  ASP A 334     -15.017 -24.433  -7.332  1.00  0.89           C  
ATOM   2451  C   ASP A 334     -14.809 -23.050  -7.945  1.00  0.89           C  
ATOM   2452  CB  ASP A 334     -15.228 -24.312  -5.821  1.00  0.87           C  
ATOM   2453  O   ASP A 334     -14.165 -22.189  -7.343  1.00  0.88           O  
ATOM   2454  CG  ASP A 334     -16.394 -23.410  -5.455  1.00  0.87           C  
ATOM   2455  OD1 ASP A 334     -17.070 -22.887  -6.367  1.00  0.88           O  
ATOM   2456  OD2 ASP A 334     -16.636 -23.218  -4.244  1.00  0.90           O  
ATOM   2457  N   LEU A 335     -15.290 -22.842  -9.196  1.00  0.87           N  
ATOM   2458  CA  LEU A 335     -15.053 -21.645  -9.995  1.00  0.88           C  
ATOM   2459  C   LEU A 335     -15.644 -20.413  -9.317  1.00  0.87           C  
ATOM   2460  CB  LEU A 335     -15.652 -21.808 -11.395  1.00  0.87           C  
ATOM   2461  O   LEU A 335     -15.315 -19.281  -9.680  1.00  0.86           O  
ATOM   2462  CG  LEU A 335     -15.018 -22.879 -12.283  1.00  0.85           C  
ATOM   2463  CD1 LEU A 335     -15.691 -22.899 -13.651  1.00  0.82           C  
ATOM   2464  CD2 LEU A 335     -13.519 -22.639 -12.423  1.00  0.82           C  
ATOM   2465  N   SER A 336     -16.498 -20.598  -8.299  1.00  0.84           N  
ATOM   2466  CA  SER A 336     -16.945 -19.503  -7.443  1.00  0.85           C  
ATOM   2467  C   SER A 336     -15.783 -18.910  -6.653  1.00  0.83           C  
ATOM   2468  CB  SER A 336     -18.033 -19.984  -6.482  1.00  0.83           C  
ATOM   2469  O   SER A 336     -15.789 -17.720  -6.331  1.00  0.82           O  
ATOM   2470  OG  SER A 336     -17.469 -20.722  -5.412  1.00  0.85           O  
ATOM   2471  N   LYS A 337     -14.709 -19.688  -6.479  1.00  0.84           N  
ATOM   2472  CA  LYS A 337     -13.506 -19.282  -5.758  1.00  0.85           C  
ATOM   2473  C   LYS A 337     -12.505 -18.610  -6.693  1.00  0.84           C  
ATOM   2474  CB  LYS A 337     -12.858 -20.487  -5.074  1.00  0.84           C  
ATOM   2475  O   LYS A 337     -11.511 -18.038  -6.240  1.00  0.82           O  
ATOM   2476  CG  LYS A 337     -13.714 -21.115  -3.985  1.00  0.85           C  
ATOM   2477  CD  LYS A 337     -13.001 -22.285  -3.318  1.00  0.83           C  
ATOM   2478  CE  LYS A 337     -13.878 -22.947  -2.263  1.00  0.84           C  
ATOM   2479  NZ  LYS A 337     -13.201 -24.124  -1.640  1.00  0.84           N  
ATOM   2480  N   LEU A 338     -12.639 -18.712  -8.003  1.00  0.86           N  
ATOM   2481  CA  LEU A 338     -11.835 -17.978  -8.975  1.00  0.87           C  
ATOM   2482  C   LEU A 338     -12.171 -16.491  -8.946  1.00  0.85           C  
ATOM   2483  CB  LEU A 338     -12.058 -18.536 -10.383  1.00  0.85           C  
ATOM   2484  O   LEU A 338     -13.257 -16.087  -9.367  1.00  0.81           O  
ATOM   2485  CG  LEU A 338     -11.201 -17.928 -11.496  1.00  0.81           C  
ATOM   2486  CD1 LEU A 338      -9.726 -18.229 -11.254  1.00  0.77           C  
ATOM   2487  CD2 LEU A 338     -11.643 -18.453 -12.858  1.00  0.77           C  
ATOM   2488  N   THR A 339     -11.260 -15.690  -8.449  1.00  0.80           N  
ATOM   2489  CA  THR A 339     -11.554 -14.289  -8.169  1.00  0.78           C  
ATOM   2490  C   THR A 339     -10.994 -13.389  -9.267  1.00  0.76           C  
ATOM   2491  CB  THR A 339     -10.979 -13.859  -6.806  1.00  0.76           C  
ATOM   2492  O   THR A 339     -11.571 -12.344  -9.575  1.00  0.72           O  
ATOM   2493  CG2 THR A 339     -11.717 -14.540  -5.658  1.00  0.71           C  
ATOM   2494  OG1 THR A 339      -9.592 -14.214  -6.746  1.00  0.70           O  
ATOM   2495  N   PHE A 340      -9.885 -13.870  -9.946  1.00  0.73           N  
ATOM   2496  CA  PHE A 340      -9.214 -12.962 -10.869  1.00  0.76           C  
ATOM   2497  C   PHE A 340      -8.456 -13.740 -11.938  1.00  0.75           C  
ATOM   2498  CB  PHE A 340      -8.256 -12.037 -10.114  1.00  0.68           C  
ATOM   2499  O   PHE A 340      -7.860 -14.780 -11.651  1.00  0.71           O  
ATOM   2500  CG  PHE A 340      -7.779 -10.863 -10.926  1.00  0.66           C  
ATOM   2501  CD1 PHE A 340      -8.563  -9.723 -11.053  1.00  0.62           C  
ATOM   2502  CD2 PHE A 340      -6.546 -10.901 -11.564  1.00  0.69           C  
ATOM   2503  CE1 PHE A 340      -8.124  -8.635 -11.804  1.00  0.70           C  
ATOM   2504  CE2 PHE A 340      -6.101  -9.818 -12.317  1.00  0.72           C  
ATOM   2505  CZ  PHE A 340      -6.891  -8.686 -12.436  1.00  0.68           C  
ATOM   2506  N   VAL A 341      -8.475 -13.207 -13.134  1.00  0.76           N  
ATOM   2507  CA  VAL A 341      -7.549 -13.542 -14.210  1.00  0.77           C  
ATOM   2508  C   VAL A 341      -7.039 -12.263 -14.871  1.00  0.74           C  
ATOM   2509  CB  VAL A 341      -8.210 -14.459 -15.263  1.00  0.70           C  
ATOM   2510  O   VAL A 341      -7.826 -11.375 -15.208  1.00  0.66           O  
ATOM   2511  CG1 VAL A 341      -7.195 -14.881 -16.324  1.00  0.67           C  
ATOM   2512  CG2 VAL A 341      -8.825 -15.685 -14.590  1.00  0.60           C  
ATOM   2513  N   ALA A 342      -5.768 -12.153 -15.060  1.00  0.81           N  
ATOM   2514  CA  ALA A 342      -5.197 -11.002 -15.754  1.00  0.81           C  
ATOM   2515  C   ALA A 342      -4.080 -11.432 -16.701  1.00  0.80           C  
ATOM   2516  CB  ALA A 342      -4.674  -9.980 -14.749  1.00  0.78           C  
ATOM   2517  O   ALA A 342      -3.356 -12.391 -16.423  1.00  0.76           O  
ATOM   2518  N   GLU A 343      -4.020 -10.725 -17.816  1.00  0.80           N  
ATOM   2519  CA  GLU A 343      -2.933 -10.858 -18.782  1.00  0.80           C  
ATOM   2520  C   GLU A 343      -1.761  -9.949 -18.421  1.00  0.80           C  
ATOM   2521  CB  GLU A 343      -3.428 -10.542 -20.195  1.00  0.78           C  
ATOM   2522  O   GLU A 343      -1.950  -8.762 -18.147  1.00  0.76           O  
ATOM   2523  CG  GLU A 343      -2.396 -10.808 -21.282  1.00  0.74           C  
ATOM   2524  CD  GLU A 343      -2.881 -10.436 -22.674  1.00  0.71           C  
ATOM   2525  OE1 GLU A 343      -3.556 -11.267 -23.323  1.00  0.71           O  
ATOM   2526  OE2 GLU A 343      -2.581  -9.306 -23.120  1.00  0.66           O  
ATOM   2527  N   MET A 344      -0.676 -10.467 -18.474  1.00  0.79           N  
ATOM   2528  CA  MET A 344       0.569  -9.703 -18.468  1.00  0.79           C  
ATOM   2529  C   MET A 344       1.221  -9.717 -19.846  1.00  0.77           C  
ATOM   2530  CB  MET A 344       1.538 -10.262 -17.425  1.00  0.76           C  
ATOM   2531  O   MET A 344       1.664 -10.766 -20.318  1.00  0.72           O  
ATOM   2532  CG  MET A 344       2.760  -9.389 -17.194  1.00  0.70           C  
ATOM   2533  SD  MET A 344       3.847 -10.038 -15.865  1.00  0.69           S  
ATOM   2534  CE  MET A 344       4.453 -11.553 -16.658  1.00  0.57           C  
ATOM   2535  N   LYS A 345       1.423  -8.646 -20.394  1.00  0.73           N  
ATOM   2536  CA  LYS A 345       2.211  -8.491 -21.613  1.00  0.73           C  
ATOM   2537  C   LYS A 345       3.696  -8.347 -21.293  1.00  0.72           C  
ATOM   2538  CB  LYS A 345       1.728  -7.282 -22.415  1.00  0.71           C  
ATOM   2539  O   LYS A 345       4.089  -7.458 -20.534  1.00  0.69           O  
ATOM   2540  CG  LYS A 345       0.382  -7.487 -23.094  1.00  0.67           C  
ATOM   2541  CD  LYS A 345       0.077  -6.367 -24.080  1.00  0.66           C  
ATOM   2542  CE  LYS A 345      -1.262  -6.581 -24.774  1.00  0.60           C  
ATOM   2543  NZ  LYS A 345      -1.515  -5.545 -25.820  1.00  0.54           N  
ATOM   2544  N   GLY A 346       4.636  -9.319 -21.784  1.00  0.70           N  
ATOM   2545  CA  GLY A 346       6.087  -9.262 -21.702  1.00  0.70           C  
ATOM   2546  C   GLY A 346       6.694  -8.208 -22.609  1.00  0.69           C  
ATOM   2547  O   GLY A 346       5.999  -7.624 -23.443  1.00  0.66           O  
ATOM   2548  N   ASP A 347       8.052  -8.085 -22.452  1.00  0.60           N  
ATOM   2549  CA  ASP A 347       8.943  -7.204 -23.201  1.00  0.60           C  
ATOM   2550  C   ASP A 347       9.027  -7.626 -24.666  1.00  0.59           C  
ATOM   2551  CB  ASP A 347      10.339  -7.195 -22.576  1.00  0.56           C  
ATOM   2552  O   ASP A 347       9.263  -8.798 -24.968  1.00  0.56           O  
ATOM   2553  CG  ASP A 347      10.402  -6.407 -21.279  1.00  0.54           C  
ATOM   2554  OD1 ASP A 347       9.490  -5.595 -21.014  1.00  0.53           O  
ATOM   2555  OD2 ASP A 347      11.375  -6.598 -20.517  1.00  0.56           O  
ATOM   2556  N   ASN A 348       8.459  -6.729 -25.633  1.00  0.60           N  
ATOM   2557  CA  ASN A 348       8.700  -6.746 -27.072  1.00  0.61           C  
ATOM   2558  C   ASN A 348       7.617  -7.525 -27.812  1.00  0.60           C  
ATOM   2559  CB  ASN A 348      10.080  -7.333 -27.378  1.00  0.55           C  
ATOM   2560  O   ASN A 348       7.787  -8.711 -28.102  1.00  0.57           O  
ATOM   2561  CG  ASN A 348      11.153  -6.269 -27.498  1.00  0.51           C  
ATOM   2562  ND2 ASN A 348      12.394  -6.643 -27.210  1.00  0.50           N  
ATOM   2563  OD1 ASN A 348      10.870  -5.120 -27.847  1.00  0.52           O  
ATOM   2564  N   MET A 349       6.643  -6.973 -28.226  1.00  0.57           N  
ATOM   2565  CA  MET A 349       5.598  -7.469 -29.116  1.00  0.58           C  
ATOM   2566  C   MET A 349       6.196  -8.011 -30.410  1.00  0.58           C  
ATOM   2567  CB  MET A 349       4.588  -6.363 -29.429  1.00  0.53           C  
ATOM   2568  O   MET A 349       5.594  -8.859 -31.070  1.00  0.56           O  
ATOM   2569  CG  MET A 349       3.702  -5.991 -28.252  1.00  0.51           C  
ATOM   2570  SD  MET A 349       1.936  -5.832 -28.724  1.00  0.49           S  
ATOM   2571  CE  MET A 349       2.109  -5.045 -30.350  1.00  0.41           C  
ATOM   2572  N   SER A 350       7.444  -7.562 -30.779  1.00  0.63           N  
ATOM   2573  CA  SER A 350       8.010  -7.869 -32.088  1.00  0.63           C  
ATOM   2574  C   SER A 350       8.646  -9.255 -32.104  1.00  0.63           C  
ATOM   2575  CB  SER A 350       9.048  -6.818 -32.484  1.00  0.60           C  
ATOM   2576  O   SER A 350       8.908  -9.811 -33.173  1.00  0.62           O  
ATOM   2577  OG  SER A 350      10.119  -6.795 -31.556  1.00  0.59           O  
ATOM   2578  N   GLN A 351       8.977  -9.818 -30.880  1.00  0.57           N  
ATOM   2579  CA  GLN A 351       9.747 -11.057 -30.845  1.00  0.57           C  
ATOM   2580  C   GLN A 351       8.910 -12.210 -30.297  1.00  0.57           C  
ATOM   2581  CB  GLN A 351      11.012 -10.880 -30.003  1.00  0.51           C  
ATOM   2582  O   GLN A 351       9.436 -13.106 -29.635  1.00  0.53           O  
ATOM   2583  CG  GLN A 351      12.017  -9.905 -30.600  1.00  0.48           C  
ATOM   2584  CD  GLN A 351      13.383  -9.997 -29.947  1.00  0.49           C  
ATOM   2585  NE2 GLN A 351      14.275  -9.079 -30.305  1.00  0.39           N  
ATOM   2586  OE1 GLN A 351      13.635 -10.885 -29.126  1.00  0.54           O  
ATOM   2587  N   GLY A 352       7.598 -12.240 -30.529  1.00  0.59           N  
ATOM   2588  CA  GLY A 352       6.814 -13.318 -29.947  1.00  0.57           C  
ATOM   2589  C   GLY A 352       6.718 -13.238 -28.435  1.00  0.59           C  
ATOM   2590  O   GLY A 352       7.077 -14.186 -27.734  1.00  0.56           O  
ATOM   2591  N   ALA A 353       6.655 -12.058 -27.837  1.00  0.61           N  
ATOM   2592  CA  ALA A 353       6.488 -11.803 -26.408  1.00  0.61           C  
ATOM   2593  C   ALA A 353       5.491 -12.780 -25.791  1.00  0.62           C  
ATOM   2594  CB  ALA A 353       6.034 -10.365 -26.173  1.00  0.56           C  
ATOM   2595  O   ALA A 353       4.297 -12.736 -26.099  1.00  0.58           O  
ATOM   2596  N   THR A 354       6.112 -13.776 -25.145  1.00  0.68           N  
ATOM   2597  CA  THR A 354       5.378 -14.757 -24.353  1.00  0.68           C  
ATOM   2598  C   THR A 354       4.548 -14.068 -23.273  1.00  0.69           C  
ATOM   2599  CB  THR A 354       6.332 -15.774 -23.700  1.00  0.63           C  
ATOM   2600  O   THR A 354       5.099 -13.495 -22.330  1.00  0.65           O  
ATOM   2601  CG2 THR A 354       6.871 -16.762 -24.729  1.00  0.52           C  
ATOM   2602  OG1 THR A 354       7.431 -15.075 -23.103  1.00  0.60           O  
ATOM   2603  N   LEU A 355       3.281 -13.851 -23.515  1.00  0.74           N  
ATOM   2604  CA  LEU A 355       2.225 -13.472 -22.582  1.00  0.75           C  
ATOM   2605  C   LEU A 355       2.051 -14.531 -21.499  1.00  0.76           C  
ATOM   2606  CB  LEU A 355       0.903 -13.262 -23.325  1.00  0.72           C  
ATOM   2607  O   LEU A 355       2.150 -15.729 -21.775  1.00  0.74           O  
ATOM   2608  CG  LEU A 355       0.889 -12.162 -24.387  1.00  0.68           C  
ATOM   2609  CD1 LEU A 355      -0.454 -12.138 -25.109  1.00  0.64           C  
ATOM   2610  CD2 LEU A 355       1.187 -10.806 -23.756  1.00  0.65           C  
ATOM   2611  N   GLY A 356       2.030 -14.082 -20.309  1.00  0.81           N  
ATOM   2612  CA  GLY A 356       1.549 -14.912 -19.217  1.00  0.82           C  
ATOM   2613  C   GLY A 356       0.204 -14.466 -18.675  1.00  0.82           C  
ATOM   2614  O   GLY A 356      -0.145 -13.287 -18.762  1.00  0.82           O  
ATOM   2615  N   HIS A 357      -0.532 -15.373 -18.271  1.00  0.84           N  
ATOM   2616  CA  HIS A 357      -1.768 -15.100 -17.546  1.00  0.85           C  
ATOM   2617  C   HIS A 357      -1.657 -15.529 -16.087  1.00  0.85           C  
ATOM   2618  CB  HIS A 357      -2.948 -15.807 -18.214  1.00  0.84           C  
ATOM   2619  O   HIS A 357      -1.063 -16.566 -15.784  1.00  0.85           O  
ATOM   2620  CG  HIS A 357      -3.175 -15.389 -19.632  1.00  0.82           C  
ATOM   2621  CD2 HIS A 357      -4.054 -14.513 -20.171  1.00  0.80           C  
ATOM   2622  ND1 HIS A 357      -2.443 -15.898 -20.683  1.00  0.82           N  
ATOM   2623  CE1 HIS A 357      -2.863 -15.349 -21.810  1.00  0.80           C  
ATOM   2624  NE2 HIS A 357      -3.841 -14.505 -21.527  1.00  0.80           N  
ATOM   2625  N   TRP A 358      -2.186 -14.726 -15.334  1.00  0.84           N  
ATOM   2626  CA  TRP A 358      -2.274 -14.934 -13.892  1.00  0.87           C  
ATOM   2627  C   TRP A 358      -3.716 -15.183 -13.465  1.00  0.86           C  
ATOM   2628  CB  TRP A 358      -1.705 -13.729 -13.139  1.00  0.84           C  
ATOM   2629  O   TRP A 358      -4.641 -14.550 -13.980  1.00  0.85           O  
ATOM   2630  CG  TRP A 358      -0.262 -13.452 -13.433  1.00  0.77           C  
ATOM   2631  CD1 TRP A 358       0.243 -12.746 -14.490  1.00  0.71           C  
ATOM   2632  CD2 TRP A 358       0.865 -13.879 -12.662  1.00  0.74           C  
ATOM   2633  CE2 TRP A 358       2.023 -13.397 -13.310  1.00  0.77           C  
ATOM   2634  CE3 TRP A 358       1.007 -14.624 -11.483  1.00  0.82           C  
ATOM   2635  NE1 TRP A 358       1.616 -12.710 -14.422  1.00  0.82           N  
ATOM   2636  CH2 TRP A 358       3.420 -14.367 -11.664  1.00  0.78           C  
ATOM   2637  CZ2 TRP A 358       3.309 -13.635 -12.818  1.00  0.80           C  
ATOM   2638  CZ3 TRP A 358       2.287 -14.861 -10.995  1.00  0.79           C  
ATOM   2639  N   MET A 359      -3.818 -16.052 -12.572  1.00  0.87           N  
ATOM   2640  CA  MET A 359      -5.120 -16.398 -12.008  1.00  0.88           C  
ATOM   2641  C   MET A 359      -5.044 -16.503 -10.489  1.00  0.88           C  
ATOM   2642  CB  MET A 359      -5.629 -17.714 -12.598  1.00  0.86           C  
ATOM   2643  O   MET A 359      -4.097 -17.078  -9.948  1.00  0.87           O  
ATOM   2644  CG  MET A 359      -6.989 -18.138 -12.068  1.00  0.80           C  
ATOM   2645  SD  MET A 359      -7.645 -19.623 -12.923  1.00  0.80           S  
ATOM   2646  CE  MET A 359      -6.449 -20.869 -12.365  1.00  0.72           C  
ATOM   2647  N   VAL A 360      -6.047 -15.971  -9.772  1.00  0.86           N  
ATOM   2648  CA  VAL A 360      -6.231 -16.180  -8.340  1.00  0.87           C  
ATOM   2649  C   VAL A 360      -7.386 -17.151  -8.104  1.00  0.86           C  
ATOM   2650  CB  VAL A 360      -6.495 -14.849  -7.601  1.00  0.85           C  
ATOM   2651  O   VAL A 360      -8.535 -16.852  -8.439  1.00  0.84           O  
ATOM   2652  CG1 VAL A 360      -6.637 -15.084  -6.099  1.00  0.86           C  
ATOM   2653  CG2 VAL A 360      -5.374 -13.850  -7.886  1.00  0.86           C  
ATOM   2654  N   TYR A 361      -7.040 -18.274  -7.577  1.00  0.85           N  
ATOM   2655  CA  TYR A 361      -7.991 -19.321  -7.222  1.00  0.86           C  
ATOM   2656  C   TYR A 361      -7.806 -19.757  -5.773  1.00  0.85           C  
ATOM   2657  CB  TYR A 361      -7.836 -20.527  -8.153  1.00  0.85           C  
ATOM   2658  O   TYR A 361      -6.718 -20.186  -5.381  1.00  0.83           O  
ATOM   2659  CG  TYR A 361      -8.690 -21.709  -7.764  1.00  0.84           C  
ATOM   2660  CD1 TYR A 361      -8.150 -22.780  -7.056  1.00  0.82           C  
ATOM   2661  CD2 TYR A 361     -10.038 -21.757  -8.103  1.00  0.83           C  
ATOM   2662  CE1 TYR A 361      -8.933 -23.873  -6.697  1.00  0.84           C  
ATOM   2663  CE2 TYR A 361     -10.830 -22.844  -7.749  1.00  0.84           C  
ATOM   2664  OH  TYR A 361     -11.049 -24.974  -6.693  1.00  0.78           O  
ATOM   2665  CZ  TYR A 361     -10.270 -23.895  -7.046  1.00  0.82           C  
ATOM   2666  N   ASP A 362      -8.923 -19.576  -4.909  1.00  0.84           N  
ATOM   2667  CA  ASP A 362      -8.965 -19.938  -3.496  1.00  0.84           C  
ATOM   2668  C   ASP A 362      -7.775 -19.348  -2.742  1.00  0.82           C  
ATOM   2669  CB  ASP A 362      -8.989 -21.460  -3.333  1.00  0.83           C  
ATOM   2670  O   ASP A 362      -7.099 -20.053  -1.990  1.00  0.79           O  
ATOM   2671  CG  ASP A 362      -9.510 -21.903  -1.977  1.00  0.83           C  
ATOM   2672  OD1 ASP A 362     -10.319 -21.171  -1.366  1.00  0.83           O  
ATOM   2673  OD2 ASP A 362      -9.106 -22.991  -1.514  1.00  0.85           O  
ATOM   2674  N   GLY A 363      -7.429 -18.049  -3.110  1.00  0.83           N  
ATOM   2675  CA  GLY A 363      -6.359 -17.285  -2.489  1.00  0.83           C  
ATOM   2676  C   GLY A 363      -4.980 -17.681  -2.981  1.00  0.82           C  
ATOM   2677  O   GLY A 363      -3.988 -17.021  -2.664  1.00  0.80           O  
ATOM   2678  N   ASN A 364      -4.890 -18.748  -3.785  1.00  0.82           N  
ATOM   2679  CA  ASN A 364      -3.638 -19.146  -4.421  1.00  0.82           C  
ATOM   2680  C   ASN A 364      -3.458 -18.467  -5.776  1.00  0.83           C  
ATOM   2681  CB  ASN A 364      -3.574 -20.667  -4.576  1.00  0.81           C  
ATOM   2682  O   ASN A 364      -4.433 -18.231  -6.492  1.00  0.82           O  
ATOM   2683  CG  ASN A 364      -3.665 -21.394  -3.249  1.00  0.80           C  
ATOM   2684  ND2 ASN A 364      -4.830 -21.962  -2.963  1.00  0.82           N  
ATOM   2685  OD1 ASN A 364      -2.696 -21.444  -2.487  1.00  0.81           O  
ATOM   2686  N   LEU A 365      -2.234 -18.189  -6.090  1.00  0.84           N  
ATOM   2687  CA  LEU A 365      -1.847 -17.608  -7.371  1.00  0.85           C  
ATOM   2688  C   LEU A 365      -1.398 -18.691  -8.346  1.00  0.84           C  
ATOM   2689  CB  LEU A 365      -0.728 -16.582  -7.178  1.00  0.83           C  
ATOM   2690  O   LEU A 365      -0.515 -19.491  -8.029  1.00  0.83           O  
ATOM   2691  CG  LEU A 365      -0.340 -15.762  -8.409  1.00  0.81           C  
ATOM   2692  CD1 LEU A 365      -1.508 -14.889  -8.855  1.00  0.78           C  
ATOM   2693  CD2 LEU A 365       0.891 -14.909  -8.119  1.00  0.78           C  
ATOM   2694  N   PHE A 366      -1.992 -18.717  -9.497  1.00  0.85           N  
ATOM   2695  CA  PHE A 366      -1.629 -19.579 -10.615  1.00  0.86           C  
ATOM   2696  C   PHE A 366      -1.154 -18.752 -11.804  1.00  0.85           C  
ATOM   2697  CB  PHE A 366      -2.816 -20.456 -11.027  1.00  0.85           C  
ATOM   2698  O   PHE A 366      -1.588 -17.613 -11.987  1.00  0.84           O  
ATOM   2699  CG  PHE A 366      -3.244 -21.435  -9.967  1.00  0.86           C  
ATOM   2700  CD1 PHE A 366      -2.888 -22.775 -10.054  1.00  0.85           C  
ATOM   2701  CD2 PHE A 366      -4.002 -21.014  -8.882  1.00  0.85           C  
ATOM   2702  CE1 PHE A 366      -3.283 -23.683  -9.074  1.00  0.85           C  
ATOM   2703  CE2 PHE A 366      -4.400 -21.915  -7.899  1.00  0.85           C  
ATOM   2704  CZ  PHE A 366      -4.040 -23.250  -7.997  1.00  0.84           C  
ATOM   2705  N   TYR A 367      -0.320 -19.368 -12.658  1.00  0.85           N  
ATOM   2706  CA  TYR A 367       0.101 -18.725 -13.898  1.00  0.85           C  
ATOM   2707  C   TYR A 367       0.171 -19.733 -15.038  1.00  0.85           C  
ATOM   2708  CB  TYR A 367       1.463 -18.046 -13.716  1.00  0.83           C  
ATOM   2709  O   TYR A 367       0.328 -20.933 -14.805  1.00  0.83           O  
ATOM   2710  CG  TYR A 367       2.626 -19.008 -13.731  1.00  0.78           C  
ATOM   2711  CD1 TYR A 367       2.987 -19.712 -12.585  1.00  0.74           C  
ATOM   2712  CD2 TYR A 367       3.367 -19.212 -14.890  1.00  0.75           C  
ATOM   2713  CE1 TYR A 367       4.060 -20.598 -12.593  1.00  0.73           C  
ATOM   2714  CE2 TYR A 367       4.442 -20.095 -14.910  1.00  0.75           C  
ATOM   2715  OH  TYR A 367       5.843 -21.658 -13.772  1.00  0.54           O  
ATOM   2716  CZ  TYR A 367       4.780 -20.783 -13.758  1.00  0.71           C  
ATOM   2717  N   THR A 368       0.055 -19.238 -16.172  1.00  0.86           N  
ATOM   2718  CA  THR A 368       0.385 -19.911 -17.423  1.00  0.86           C  
ATOM   2719  C   THR A 368       1.140 -18.972 -18.360  1.00  0.85           C  
ATOM   2720  CB  THR A 368      -0.881 -20.434 -18.126  1.00  0.85           C  
ATOM   2721  O   THR A 368       1.139 -17.756 -18.161  1.00  0.82           O  
ATOM   2722  CG2 THR A 368      -1.789 -19.285 -18.551  1.00  0.82           C  
ATOM   2723  OG1 THR A 368      -0.501 -21.182 -19.288  1.00  0.85           O  
ATOM   2724  N   GLY A 369       1.853 -19.563 -19.299  1.00  0.83           N  
ATOM   2725  CA  GLY A 369       2.658 -18.796 -20.236  1.00  0.83           C  
ATOM   2726  C   GLY A 369       4.086 -18.590 -19.768  1.00  0.83           C  
ATOM   2727  O   GLY A 369       4.670 -19.472 -19.134  1.00  0.80           O  
ATOM   2728  N   SER A 370       4.716 -17.474 -20.254  1.00  0.78           N  
ATOM   2729  CA  SER A 370       6.097 -17.166 -19.895  1.00  0.77           C  
ATOM   2730  C   SER A 370       6.168 -16.407 -18.575  1.00  0.77           C  
ATOM   2731  CB  SER A 370       6.768 -16.348 -21.000  1.00  0.75           C  
ATOM   2732  O   SER A 370       5.707 -15.267 -18.481  1.00  0.74           O  
ATOM   2733  OG  SER A 370       8.136 -16.127 -20.700  1.00  0.71           O  
ATOM   2734  N   PRO A 371       6.666 -16.976 -17.636  1.00  0.71           N  
ATOM   2735  CA  PRO A 371       6.917 -16.224 -16.405  1.00  0.69           C  
ATOM   2736  C   PRO A 371       8.078 -15.241 -16.540  1.00  0.70           C  
ATOM   2737  CB  PRO A 371       7.244 -17.317 -15.384  1.00  0.67           C  
ATOM   2738  O   PRO A 371       8.576 -14.725 -15.535  1.00  0.67           O  
ATOM   2739  CG  PRO A 371       7.935 -18.382 -16.174  1.00  0.66           C  
ATOM   2740  CD  PRO A 371       7.337 -18.419 -17.551  1.00  0.65           C  
ATOM   2741  N   LYS A 372       8.621 -15.150 -17.716  1.00  0.68           N  
ATOM   2742  CA  LYS A 372       9.760 -14.261 -17.928  1.00  0.66           C  
ATOM   2743  C   LYS A 372       9.504 -12.885 -17.321  1.00  0.66           C  
ATOM   2744  CB  LYS A 372      10.065 -14.127 -19.421  1.00  0.63           C  
ATOM   2745  O   LYS A 372       8.572 -12.186 -17.724  1.00  0.62           O  
ATOM   2746  CG  LYS A 372      11.059 -15.152 -19.944  1.00  0.60           C  
ATOM   2747  CD  LYS A 372      11.457 -14.861 -21.385  1.00  0.60           C  
ATOM   2748  CE  LYS A 372      12.466 -15.877 -21.904  1.00  0.54           C  
ATOM   2749  NZ  LYS A 372      12.910 -15.556 -23.294  1.00  0.47           N  
ATOM   2750  N   GLY A 373      10.458 -12.529 -16.309  1.00  0.60           N  
ATOM   2751  CA  GLY A 373      10.459 -11.269 -15.583  1.00  0.59           C  
ATOM   2752  C   GLY A 373       9.963 -11.402 -14.156  1.00  0.60           C  
ATOM   2753  O   GLY A 373      10.353 -10.625 -13.283  1.00  0.57           O  
ATOM   2754  N   PHE A 374       9.242 -12.508 -13.773  1.00  0.66           N  
ATOM   2755  CA  PHE A 374       8.721 -12.464 -12.412  1.00  0.66           C  
ATOM   2756  C   PHE A 374       9.288 -13.608 -11.579  1.00  0.66           C  
ATOM   2757  CB  PHE A 374       7.191 -12.528 -12.418  1.00  0.63           C  
ATOM   2758  O   PHE A 374       9.483 -13.464 -10.370  1.00  0.62           O  
ATOM   2759  CG  PHE A 374       6.530 -11.220 -12.760  1.00  0.60           C  
ATOM   2760  CD1 PHE A 374       6.268 -10.278 -11.772  1.00  0.57           C  
ATOM   2761  CD2 PHE A 374       6.171 -10.931 -14.070  1.00  0.59           C  
ATOM   2762  CE1 PHE A 374       5.657  -9.067 -12.085  1.00  0.58           C  
ATOM   2763  CE2 PHE A 374       5.560  -9.722 -14.391  1.00  0.57           C  
ATOM   2764  CZ  PHE A 374       5.303  -8.792 -13.397  1.00  0.60           C  
ATOM   2765  N   PHE A 375       9.632 -14.760 -12.197  1.00  0.64           N  
ATOM   2766  CA  PHE A 375      10.117 -15.886 -11.408  1.00  0.63           C  
ATOM   2767  C   PHE A 375      11.475 -16.357 -11.915  1.00  0.64           C  
ATOM   2768  CB  PHE A 375       9.113 -17.043 -11.446  1.00  0.60           C  
ATOM   2769  O   PHE A 375      11.876 -17.496 -11.665  1.00  0.61           O  
ATOM   2770  CG  PHE A 375       7.749 -16.679 -10.927  1.00  0.57           C  
ATOM   2771  CD1 PHE A 375       7.569 -16.317  -9.597  1.00  0.54           C  
ATOM   2772  CD2 PHE A 375       6.645 -16.698 -11.769  1.00  0.55           C  
ATOM   2773  CE1 PHE A 375       6.307 -15.980  -9.114  1.00  0.53           C  
ATOM   2774  CE2 PHE A 375       5.380 -16.362 -11.293  1.00  0.53           C  
ATOM   2775  CZ  PHE A 375       5.213 -16.004  -9.965  1.00  0.53           C  
ATOM   2776  N   GLY A 376      12.145 -15.589 -12.750  1.00  0.60           N  
ATOM   2777  CA  GLY A 376      13.437 -15.969 -13.299  1.00  0.60           C  
ATOM   2778  C   GLY A 376      13.364 -17.175 -14.216  1.00  0.61           C  
ATOM   2779  O   GLY A 376      14.376 -17.594 -14.782  1.00  0.60           O  
ATOM   2780  N   SER A 377      12.240 -17.821 -14.231  1.00  0.67           N  
ATOM   2781  CA  SER A 377      12.100 -18.957 -15.137  1.00  0.67           C  
ATOM   2782  C   SER A 377      11.937 -18.495 -16.581  1.00  0.68           C  
ATOM   2783  CB  SER A 377      10.907 -19.822 -14.731  1.00  0.65           C  
ATOM   2784  O   SER A 377      11.151 -17.588 -16.863  1.00  0.66           O  
ATOM   2785  OG  SER A 377      10.817 -20.973 -15.554  1.00  0.65           O  
ATOM   2786  N   THR A 378      12.612 -19.175 -17.505  1.00  0.71           N  
ATOM   2787  CA  THR A 378      12.446 -18.997 -18.943  1.00  0.71           C  
ATOM   2788  C   THR A 378      11.498 -20.049 -19.512  1.00  0.72           C  
ATOM   2789  CB  THR A 378      13.799 -19.071 -19.675  1.00  0.69           C  
ATOM   2790  O   THR A 378      11.181 -20.027 -20.703  1.00  0.72           O  
ATOM   2791  CG2 THR A 378      14.689 -17.889 -19.306  1.00  0.66           C  
ATOM   2792  OG1 THR A 378      14.465 -20.288 -19.313  1.00  0.73           O  
ATOM   2793  N   THR A 379      11.141 -20.898 -18.743  1.00  0.76           N  
ATOM   2794  CA  THR A 379      10.295 -21.989 -19.214  1.00  0.77           C  
ATOM   2795  C   THR A 379       8.850 -21.526 -19.368  1.00  0.77           C  
ATOM   2796  CB  THR A 379      10.352 -23.193 -18.256  1.00  0.74           C  
ATOM   2797  O   THR A 379       8.249 -21.021 -18.417  1.00  0.77           O  
ATOM   2798  CG2 THR A 379       9.567 -24.377 -18.813  1.00  0.72           C  
ATOM   2799  OG1 THR A 379      11.718 -23.585 -18.070  1.00  0.78           O  
ATOM   2800  N   ILE A 380       8.275 -21.646 -20.495  1.00  0.79           N  
ATOM   2801  CA  ILE A 380       6.864 -21.418 -20.788  1.00  0.80           C  
ATOM   2802  C   ILE A 380       6.023 -22.539 -20.182  1.00  0.81           C  
ATOM   2803  CB  ILE A 380       6.611 -21.322 -22.310  1.00  0.78           C  
ATOM   2804  O   ILE A 380       6.272 -23.719 -20.440  1.00  0.79           O  
ATOM   2805  CG1 ILE A 380       7.409 -20.159 -22.911  1.00  0.75           C  
ATOM   2806  CG2 ILE A 380       5.115 -21.168 -22.600  1.00  0.73           C  
ATOM   2807  CD1 ILE A 380       7.339 -20.079 -24.430  1.00  0.71           C  
ATOM   2808  N   VAL A 381       5.062 -22.226 -19.433  1.00  0.81           N  
ATOM   2809  CA  VAL A 381       4.119 -23.151 -18.813  1.00  0.83           C  
ATOM   2810  C   VAL A 381       2.816 -23.171 -19.608  1.00  0.84           C  
ATOM   2811  CB  VAL A 381       3.839 -22.775 -17.340  1.00  0.81           C  
ATOM   2812  O   VAL A 381       2.100 -22.168 -19.664  1.00  0.83           O  
ATOM   2813  CG1 VAL A 381       2.909 -23.797 -16.689  1.00  0.77           C  
ATOM   2814  CG2 VAL A 381       5.148 -22.665 -16.560  1.00  0.74           C  
ATOM   2815  N   GLY A 382       2.506 -24.292 -20.186  1.00  0.82           N  
ATOM   2816  CA  GLY A 382       1.338 -24.430 -21.041  1.00  0.83           C  
ATOM   2817  C   GLY A 382       0.042 -24.568 -20.264  1.00  0.83           C  
ATOM   2818  O   GLY A 382      -1.044 -24.404 -20.824  1.00  0.82           O  
ATOM   2819  N   LYS A 383       0.100 -24.882 -19.006  1.00  0.83           N  
ATOM   2820  CA  LYS A 383      -1.036 -25.055 -18.106  1.00  0.85           C  
ATOM   2821  C   LYS A 383      -0.953 -24.095 -16.923  1.00  0.85           C  
ATOM   2822  CB  LYS A 383      -1.109 -26.499 -17.604  1.00  0.82           C  
ATOM   2823  O   LYS A 383       0.142 -23.712 -16.503  1.00  0.84           O  
ATOM   2824  CG  LYS A 383      -1.357 -27.523 -18.702  1.00  0.79           C  
ATOM   2825  CD  LYS A 383      -1.430 -28.937 -18.140  1.00  0.76           C  
ATOM   2826  CE  LYS A 383      -1.647 -29.967 -19.241  1.00  0.73           C  
ATOM   2827  NZ  LYS A 383      -1.749 -31.352 -18.692  1.00  0.69           N  
ATOM   2828  N   PHE A 384      -2.082 -23.747 -16.405  1.00  0.84           N  
ATOM   2829  CA  PHE A 384      -2.034 -23.044 -15.129  1.00  0.85           C  
ATOM   2830  C   PHE A 384      -1.338 -23.891 -14.070  1.00  0.84           C  
ATOM   2831  CB  PHE A 384      -3.446 -22.676 -14.662  1.00  0.84           C  
ATOM   2832  O   PHE A 384      -1.801 -24.985 -13.739  1.00  0.81           O  
ATOM   2833  CG  PHE A 384      -4.029 -21.485 -15.373  1.00  0.85           C  
ATOM   2834  CD1 PHE A 384      -3.646 -20.195 -15.025  1.00  0.83           C  
ATOM   2835  CD2 PHE A 384      -4.961 -21.655 -16.388  1.00  0.84           C  
ATOM   2836  CE1 PHE A 384      -4.185 -19.090 -15.681  1.00  0.85           C  
ATOM   2837  CE2 PHE A 384      -5.503 -20.556 -17.048  1.00  0.85           C  
ATOM   2838  CZ  PHE A 384      -5.114 -19.274 -16.693  1.00  0.83           C  
ATOM   2839  N   THR A 385      -0.294 -23.368 -13.616  1.00  0.84           N  
ATOM   2840  CA  THR A 385       0.540 -23.938 -12.564  1.00  0.84           C  
ATOM   2841  C   THR A 385       0.508 -23.062 -11.315  1.00  0.84           C  
ATOM   2842  CB  THR A 385       1.996 -24.109 -13.037  1.00  0.83           C  
ATOM   2843  O   THR A 385       0.608 -21.837 -11.406  1.00  0.83           O  
ATOM   2844  CG2 THR A 385       2.860 -24.729 -11.943  1.00  0.78           C  
ATOM   2845  OG1 THR A 385       2.021 -24.959 -14.190  1.00  0.81           O  
ATOM   2846  N   ASN A 386       0.268 -23.651 -10.257  1.00  0.83           N  
ATOM   2847  CA  ASN A 386       0.351 -22.936  -8.989  1.00  0.83           C  
ATOM   2848  C   ASN A 386       1.712 -22.269  -8.810  1.00  0.82           C  
ATOM   2849  CB  ASN A 386       0.065 -23.881  -7.820  1.00  0.81           C  
ATOM   2850  O   ASN A 386       2.750 -22.901  -9.016  1.00  0.79           O  
ATOM   2851  CG  ASN A 386      -0.096 -23.148  -6.502  1.00  0.76           C  
ATOM   2852  ND2 ASN A 386      -0.642 -23.833  -5.505  1.00  0.74           N  
ATOM   2853  OD1 ASN A 386       0.268 -21.975  -6.382  1.00  0.74           O  
ATOM   2854  N   VAL A 387       1.655 -21.013  -8.560  1.00  0.79           N  
ATOM   2855  CA  VAL A 387       2.862 -20.344  -8.086  1.00  0.79           C  
ATOM   2856  C   VAL A 387       3.217 -20.847  -6.688  1.00  0.79           C  
ATOM   2857  CB  VAL A 387       2.691 -18.809  -8.071  1.00  0.77           C  
ATOM   2858  O   VAL A 387       2.445 -20.670  -5.743  1.00  0.76           O  
ATOM   2859  CG1 VAL A 387       3.991 -18.124  -7.654  1.00  0.76           C  
ATOM   2860  CG2 VAL A 387       2.237 -18.310  -9.442  1.00  0.76           C  
ATOM   2861  N   PRO A 388       4.251 -21.626  -6.642  1.00  0.72           N  
ATOM   2862  CA  PRO A 388       4.592 -22.090  -5.295  1.00  0.71           C  
ATOM   2863  C   PRO A 388       4.637 -20.954  -4.274  1.00  0.72           C  
ATOM   2864  CB  PRO A 388       5.977 -22.715  -5.477  1.00  0.70           C  
ATOM   2865  O   PRO A 388       5.175 -19.882  -4.562  1.00  0.70           O  
ATOM   2866  CG  PRO A 388       6.059 -23.044  -6.933  1.00  0.68           C  
ATOM   2867  CD  PRO A 388       5.278 -22.015  -7.699  1.00  0.67           C  
ATOM   2868  N   GLU A 389       4.070 -21.150  -3.159  1.00  0.65           N  
ATOM   2869  CA  GLU A 389       4.072 -20.182  -2.067  1.00  0.63           C  
ATOM   2870  C   GLU A 389       5.474 -19.634  -1.817  1.00  0.64           C  
ATOM   2871  CB  GLU A 389       3.518 -20.813  -0.787  1.00  0.62           C  
ATOM   2872  O   GLU A 389       5.640 -18.448  -1.524  1.00  0.61           O  
ATOM   2873  CG  GLU A 389       2.010 -21.016  -0.803  1.00  0.59           C  
ATOM   2874  CD  GLU A 389       1.471 -21.614   0.486  1.00  0.58           C  
ATOM   2875  OE1 GLU A 389       2.274 -21.917   1.397  1.00  0.59           O  
ATOM   2876  OE2 GLU A 389       0.235 -21.781   0.586  1.00  0.55           O  
ATOM   2877  N   ASN A 390       6.454 -20.477  -2.111  1.00  0.60           N  
ATOM   2878  CA  ASN A 390       7.860 -20.145  -1.902  1.00  0.60           C  
ATOM   2879  C   ASN A 390       8.445 -19.405  -3.101  1.00  0.60           C  
ATOM   2880  CB  ASN A 390       8.672 -21.409  -1.610  1.00  0.57           C  
ATOM   2881  O   ASN A 390       9.641 -19.108  -3.130  1.00  0.58           O  
ATOM   2882  CG  ASN A 390       8.646 -22.398  -2.759  1.00  0.55           C  
ATOM   2883  ND2 ASN A 390       9.633 -23.285  -2.800  1.00  0.50           N  
ATOM   2884  OD1 ASN A 390       7.747 -22.364  -3.603  1.00  0.54           O  
ATOM   2885  N   SER A 391       7.702 -19.127  -4.107  1.00  0.60           N  
ATOM   2886  CA  SER A 391       8.150 -18.357  -5.263  1.00  0.59           C  
ATOM   2887  C   SER A 391       8.220 -16.868  -4.942  1.00  0.60           C  
ATOM   2888  CB  SER A 391       7.220 -18.588  -6.454  1.00  0.57           C  
ATOM   2889  O   SER A 391       8.753 -16.083  -5.728  1.00  0.57           O  
ATOM   2890  OG  SER A 391       6.797 -19.939  -6.508  1.00  0.55           O  
ATOM   2891  N   PHE A 392       7.945 -16.397  -3.785  1.00  0.57           N  
ATOM   2892  CA  PHE A 392       7.866 -15.029  -3.288  1.00  0.56           C  
ATOM   2893  C   PHE A 392       8.690 -14.867  -2.016  1.00  0.57           C  
ATOM   2894  CB  PHE A 392       6.410 -14.634  -3.025  1.00  0.52           C  
ATOM   2895  O   PHE A 392       8.244 -15.242  -0.930  1.00  0.54           O  
ATOM   2896  CG  PHE A 392       5.544 -14.651  -4.255  1.00  0.50           C  
ATOM   2897  CD1 PHE A 392       5.438 -13.525  -5.063  1.00  0.47           C  
ATOM   2898  CD2 PHE A 392       4.837 -15.793  -4.605  1.00  0.48           C  
ATOM   2899  CE1 PHE A 392       4.637 -13.537  -6.202  1.00  0.45           C  
ATOM   2900  CE2 PHE A 392       4.035 -15.813  -5.743  1.00  0.46           C  
ATOM   2901  CZ  PHE A 392       3.935 -14.684  -6.539  1.00  0.46           C  
ATOM   2902  N   GLU A 393      10.007 -14.559  -1.828  1.00  0.50           N  
ATOM   2903  CA  GLU A 393      10.802 -14.059  -0.711  1.00  0.50           C  
ATOM   2904  C   GLU A 393      10.494 -12.592  -0.427  1.00  0.50           C  
ATOM   2905  CB  GLU A 393      12.297 -14.238  -0.992  1.00  0.46           C  
ATOM   2906  O   GLU A 393      10.819 -11.717  -1.232  1.00  0.48           O  
ATOM   2907  CG  GLU A 393      12.792 -15.664  -0.803  1.00  0.44           C  
ATOM   2908  CD  GLU A 393      14.305 -15.790  -0.888  1.00  0.47           C  
ATOM   2909  OE1 GLU A 393      14.972 -14.816  -1.304  1.00  0.48           O  
ATOM   2910  OE2 GLU A 393      14.826 -16.873  -0.538  1.00  0.44           O  
ATOM   2911  N   GLY A 394       9.788 -12.185   0.766  1.00  0.58           N  
ATOM   2912  CA  GLY A 394       9.840 -10.868   1.380  1.00  0.57           C  
ATOM   2913  C   GLY A 394      11.246 -10.308   1.474  1.00  0.58           C  
ATOM   2914  O   GLY A 394      12.222 -11.061   1.451  1.00  0.55           O  
ATOM   2915  N   ILE A 395      11.440  -8.947   1.076  1.00  0.57           N  
ATOM   2916  CA  ILE A 395      12.716  -8.352   1.461  1.00  0.57           C  
ATOM   2917  C   ILE A 395      13.201  -8.975   2.768  1.00  0.58           C  
ATOM   2918  CB  ILE A 395      12.603  -6.818   1.608  1.00  0.53           C  
ATOM   2919  O   ILE A 395      12.559  -8.825   3.811  1.00  0.57           O  
ATOM   2920  CG1 ILE A 395      12.044  -6.199   0.322  1.00  0.47           C  
ATOM   2921  CG2 ILE A 395      13.962  -6.209   1.963  1.00  0.48           C  
ATOM   2922  CD1 ILE A 395      11.757  -4.707   0.428  1.00  0.47           C  
ATOM   2923  N   ARG A 396      14.102  -9.905   2.683  1.00  0.70           N  
ATOM   2924  CA  ARG A 396      14.847 -10.310   3.870  1.00  0.72           C  
ATOM   2925  C   ARG A 396      15.523  -9.112   4.528  1.00  0.73           C  
ATOM   2926  CB  ARG A 396      15.892 -11.370   3.513  1.00  0.69           C  
ATOM   2927  O   ARG A 396      16.242  -8.359   3.869  1.00  0.73           O  
ATOM   2928  CG  ARG A 396      15.297 -12.709   3.105  1.00  0.65           C  
ATOM   2929  CD  ARG A 396      16.377 -13.745   2.829  1.00  0.64           C  
ATOM   2930  NE  ARG A 396      15.803 -15.037   2.461  1.00  0.54           N  
ATOM   2931  NH1 ARG A 396      17.821 -16.161   2.442  1.00  0.42           N  
ATOM   2932  NH2 ARG A 396      15.879 -17.275   1.952  1.00  0.38           N  
ATOM   2933  CZ  ARG A 396      16.502 -16.154   2.286  1.00  0.57           C  
ATOM   2934  N   ALA A 397      15.057  -9.000   5.782  1.00  0.78           N  
ATOM   2935  CA  ALA A 397      15.951  -8.114   6.523  1.00  0.80           C  
ATOM   2936  C   ALA A 397      17.372  -8.668   6.552  1.00  0.81           C  
ATOM   2937  CB  ALA A 397      15.435  -7.905   7.944  1.00  0.77           C  
ATOM   2938  O   ALA A 397      17.591  -9.812   6.958  1.00  0.80           O  
ATOM   2939  N   ASP A 398      18.400  -7.894   5.970  1.00  0.76           N  
ATOM   2940  CA  ASP A 398      19.818  -8.229   6.073  1.00  0.80           C  
ATOM   2941  C   ASP A 398      20.353  -7.928   7.471  1.00  0.81           C  
ATOM   2942  CB  ASP A 398      20.627  -7.463   5.024  1.00  0.77           C  
ATOM   2943  O   ASP A 398      21.190  -8.667   7.993  1.00  0.82           O  
ATOM   2944  CG  ASP A 398      20.336  -7.915   3.604  1.00  0.73           C  
ATOM   2945  OD1 ASP A 398      20.038  -9.111   3.393  1.00  0.75           O  
ATOM   2946  OD2 ASP A 398      20.408  -7.069   2.687  1.00  0.82           O  
ATOM   2947  N   SER A 399      19.836  -6.888   8.041  1.00  0.82           N  
ATOM   2948  CA  SER A 399      20.255  -6.508   9.386  1.00  0.85           C  
ATOM   2949  C   SER A 399      19.125  -5.818  10.143  1.00  0.85           C  
ATOM   2950  CB  SER A 399      21.477  -5.590   9.328  1.00  0.84           C  
ATOM   2951  O   SER A 399      18.183  -5.307   9.533  1.00  0.86           O  
ATOM   2952  OG  SER A 399      21.138  -4.338   8.757  1.00  0.88           O  
ATOM   2953  N   ILE A 400      19.139  -5.841  11.449  1.00  0.87           N  
ATOM   2954  CA  ILE A 400      18.435  -4.991  12.402  1.00  0.90           C  
ATOM   2955  C   ILE A 400      19.439  -4.127  13.163  1.00  0.89           C  
ATOM   2956  CB  ILE A 400      17.591  -5.827  13.390  1.00  0.85           C  
ATOM   2957  O   ILE A 400      20.529  -4.590  13.508  1.00  0.88           O  
ATOM   2958  CG1 ILE A 400      16.523  -6.627  12.635  1.00  0.72           C  
ATOM   2959  CG2 ILE A 400      16.953  -4.927  14.451  1.00  0.70           C  
ATOM   2960  CD1 ILE A 400      15.769  -7.625  13.502  1.00  0.70           C  
ATOM   2961  N   THR A 401      19.154  -2.891  13.304  1.00  0.91           N  
ATOM   2962  CA  THR A 401      19.970  -1.969  14.086  1.00  0.93           C  
ATOM   2963  C   THR A 401      19.140  -1.306  15.181  1.00  0.93           C  
ATOM   2964  CB  THR A 401      20.603  -0.887  13.192  1.00  0.90           C  
ATOM   2965  O   THR A 401      18.118  -0.677  14.898  1.00  0.93           O  
ATOM   2966  CG2 THR A 401      21.562  -0.007  13.987  1.00  0.82           C  
ATOM   2967  OG1 THR A 401      21.323  -1.517  12.125  1.00  0.86           O  
ATOM   2968  N   THR A 402      19.462  -1.451  16.396  1.00  0.92           N  
ATOM   2969  CA  THR A 402      18.871  -0.780  17.548  1.00  0.93           C  
ATOM   2970  C   THR A 402      19.522   0.582  17.773  1.00  0.91           C  
ATOM   2971  CB  THR A 402      19.006  -1.634  18.822  1.00  0.92           C  
ATOM   2972  O   THR A 402      20.729   0.739  17.575  1.00  0.89           O  
ATOM   2973  CG2 THR A 402      18.196  -2.921  18.710  1.00  0.85           C  
ATOM   2974  OG1 THR A 402      20.385  -1.966  19.024  1.00  0.88           O  
ATOM   2975  N   GLY A 403      18.738   1.564  18.144  1.00  0.92           N  
ATOM   2976  CA  GLY A 403      19.245   2.870  18.534  1.00  0.91           C  
ATOM   2977  C   GLY A 403      19.977   2.854  19.863  1.00  0.90           C  
ATOM   2978  O   GLY A 403      19.666   2.043  20.739  1.00  0.88           O  
ATOM   2979  N   SER A 404      20.863   3.815  20.037  1.00  0.90           N  
ATOM   2980  CA  SER A 404      21.585   3.980  21.294  1.00  0.91           C  
ATOM   2981  C   SER A 404      20.631   4.284  22.444  1.00  0.92           C  
ATOM   2982  CB  SER A 404      22.623   5.096  21.173  1.00  0.88           C  
ATOM   2983  O   SER A 404      19.803   5.193  22.347  1.00  0.91           O  
ATOM   2984  OG  SER A 404      23.381   5.209  22.365  1.00  0.83           O  
ATOM   2985  N   ILE A 405      20.799   3.610  23.571  1.00  0.92           N  
ATOM   2986  CA  ILE A 405      19.976   3.808  24.759  1.00  0.92           C  
ATOM   2987  C   ILE A 405      20.547   4.948  25.599  1.00  0.89           C  
ATOM   2988  CB  ILE A 405      19.881   2.516  25.602  1.00  0.93           C  
ATOM   2989  O   ILE A 405      19.798   5.753  26.156  1.00  0.85           O  
ATOM   2990  CG1 ILE A 405      19.238   1.391  24.784  1.00  0.94           C  
ATOM   2991  CG2 ILE A 405      19.097   2.771  26.893  1.00  0.94           C  
ATOM   2992  CD1 ILE A 405      19.368   0.012  25.418  1.00  0.94           C  
ATOM   2993  N   GLY A 406      21.907   5.106  25.646  1.00  0.89           N  
ATOM   2994  CA  GLY A 406      22.594   6.133  26.413  1.00  0.89           C  
ATOM   2995  C   GLY A 406      22.365   6.015  27.908  1.00  0.90           C  
ATOM   2996  O   GLY A 406      22.240   4.909  28.437  1.00  0.88           O  
ATOM   2997  N   VAL A 407      22.345   7.137  28.627  1.00  0.88           N  
ATOM   2998  CA  VAL A 407      22.097   7.198  30.063  1.00  0.89           C  
ATOM   2999  C   VAL A 407      20.594   7.181  30.329  1.00  0.90           C  
ATOM   3000  CB  VAL A 407      22.737   8.453  30.697  1.00  0.86           C  
ATOM   3001  O   VAL A 407      19.827   7.858  29.640  1.00  0.89           O  
ATOM   3002  CG1 VAL A 407      22.477   8.490  32.202  1.00  0.81           C  
ATOM   3003  CG2 VAL A 407      24.236   8.491  30.409  1.00  0.81           C  
ATOM   3004  N   ALA A 408      20.180   6.427  31.372  1.00  0.88           N  
ATOM   3005  CA  ALA A 408      18.801   6.347  31.846  1.00  0.89           C  
ATOM   3006  C   ALA A 408      18.727   6.560  33.356  1.00  0.88           C  
ATOM   3007  CB  ALA A 408      18.187   5.001  31.471  1.00  0.88           C  
ATOM   3008  O   ALA A 408      19.723   6.387  34.063  1.00  0.87           O  
ATOM   3009  N   ILE A 409      17.528   6.995  33.867  1.00  0.85           N  
ATOM   3010  CA  ILE A 409      17.320   7.244  35.289  1.00  0.88           C  
ATOM   3011  C   ILE A 409      16.432   6.151  35.880  1.00  0.90           C  
ATOM   3012  CB  ILE A 409      16.693   8.635  35.534  1.00  0.86           C  
ATOM   3013  O   ILE A 409      15.404   5.795  35.298  1.00  0.90           O  
ATOM   3014  CG1 ILE A 409      17.566   9.731  34.912  1.00  0.83           C  
ATOM   3015  CG2 ILE A 409      16.490   8.880  37.032  1.00  0.84           C  
ATOM   3016  CD1 ILE A 409      18.992   9.762  35.443  1.00  0.80           C  
ATOM   3017  N   VAL A 410      16.762   5.725  37.105  1.00  0.87           N  
ATOM   3018  CA  VAL A 410      15.954   4.760  37.843  1.00  0.89           C  
ATOM   3019  C   VAL A 410      14.536   5.300  38.018  1.00  0.85           C  
ATOM   3020  CB  VAL A 410      16.574   4.435  39.220  1.00  0.86           C  
ATOM   3021  O   VAL A 410      14.349   6.457  38.401  1.00  0.83           O  
ATOM   3022  CG1 VAL A 410      15.674   3.482  40.006  1.00  0.82           C  
ATOM   3023  CG2 VAL A 410      17.969   3.837  39.048  1.00  0.81           C  
ATOM   3024  N   GLY A 411      13.535   4.452  37.722  1.00  0.89           N  
ATOM   3025  CA  GLY A 411      12.119   4.756  37.848  1.00  0.90           C  
ATOM   3026  C   GLY A 411      11.532   5.392  36.602  1.00  0.88           C  
ATOM   3027  O   GLY A 411      10.325   5.629  36.529  1.00  0.86           O  
ATOM   3028  N   THR A 412      12.312   5.659  35.473  1.00  0.89           N  
ATOM   3029  CA  THR A 412      11.804   6.183  34.210  1.00  0.90           C  
ATOM   3030  C   THR A 412      11.599   5.057  33.201  1.00  0.91           C  
ATOM   3031  CB  THR A 412      12.758   7.238  33.619  1.00  0.89           C  
ATOM   3032  O   THR A 412      12.004   3.918  33.442  1.00  0.90           O  
ATOM   3033  CG2 THR A 412      13.105   8.305  34.651  1.00  0.85           C  
ATOM   3034  OG1 THR A 412      13.964   6.595  33.188  1.00  0.88           O  
ATOM   3035  N   THR A 413      10.958   5.398  32.062  1.00  0.89           N  
ATOM   3036  CA  THR A 413      10.787   4.495  30.929  1.00  0.91           C  
ATOM   3037  C   THR A 413      11.338   5.121  29.651  1.00  0.88           C  
ATOM   3038  CB  THR A 413       9.305   4.128  30.726  1.00  0.90           C  
ATOM   3039  O   THR A 413      11.393   6.347  29.528  1.00  0.88           O  
ATOM   3040  CG2 THR A 413       8.739   3.426  31.956  1.00  0.90           C  
ATOM   3041  OG1 THR A 413       8.552   5.322  30.482  1.00  0.93           O  
ATOM   3042  N   LYS A 414      11.747   4.273  28.639  1.00  0.92           N  
ATOM   3043  CA  LYS A 414      12.213   4.696  27.321  1.00  0.93           C  
ATOM   3044  C   LYS A 414      11.842   3.672  26.252  1.00  0.92           C  
ATOM   3045  CB  LYS A 414      13.726   4.918  27.332  1.00  0.93           C  
ATOM   3046  O   LYS A 414      12.115   2.480  26.406  1.00  0.92           O  
ATOM   3047  CG  LYS A 414      14.278   5.488  26.034  1.00  0.92           C  
ATOM   3048  CD  LYS A 414      15.744   5.878  26.173  1.00  0.90           C  
ATOM   3049  CE  LYS A 414      16.290   6.474  24.882  1.00  0.91           C  
ATOM   3050  NZ  LYS A 414      17.701   6.936  25.039  1.00  0.91           N  
ATOM   3051  N   GLN A 415      11.191   4.109  25.238  1.00  0.91           N  
ATOM   3052  CA  GLN A 415      10.946   3.258  24.078  1.00  0.93           C  
ATOM   3053  C   GLN A 415      12.239   2.986  23.313  1.00  0.92           C  
ATOM   3054  CB  GLN A 415       9.912   3.898  23.150  1.00  0.92           C  
ATOM   3055  O   GLN A 415      12.932   3.919  22.904  1.00  0.91           O  
ATOM   3056  CG  GLN A 415       9.449   2.985  22.023  1.00  0.94           C  
ATOM   3057  CD  GLN A 415       8.719   1.754  22.527  1.00  0.94           C  
ATOM   3058  NE2 GLN A 415       9.117   0.586  22.035  1.00  0.94           N  
ATOM   3059  OE1 GLN A 415       7.806   1.852  23.352  1.00  0.93           O  
ATOM   3060  N   LEU A 416      12.565   1.708  23.054  1.00  0.93           N  
ATOM   3061  CA  LEU A 416      13.654   1.314  22.168  1.00  0.93           C  
ATOM   3062  C   LEU A 416      13.337   1.678  20.721  1.00  0.90           C  
ATOM   3063  CB  LEU A 416      13.922  -0.189  22.281  1.00  0.93           C  
ATOM   3064  O   LEU A 416      12.270   1.330  20.209  1.00  0.88           O  
ATOM   3065  CG  LEU A 416      15.138  -0.721  21.522  1.00  0.94           C  
ATOM   3066  CD1 LEU A 416      16.425  -0.181  22.138  1.00  0.93           C  
ATOM   3067  CD2 LEU A 416      15.141  -2.246  21.517  1.00  0.92           C  
ATOM   3068  N   THR A 417      14.243   2.399  20.077  1.00  0.92           N  
ATOM   3069  CA  THR A 417      14.165   2.632  18.639  1.00  0.92           C  
ATOM   3070  C   THR A 417      14.990   1.598  17.878  1.00  0.92           C  
ATOM   3071  CB  THR A 417      14.650   4.048  18.275  1.00  0.91           C  
ATOM   3072  O   THR A 417      16.074   1.213  18.320  1.00  0.92           O  
ATOM   3073  CG2 THR A 417      13.753   5.113  18.896  1.00  0.89           C  
ATOM   3074  OG1 THR A 417      15.988   4.226  18.757  1.00  0.90           O  
ATOM   3075  N   TRP A 418      14.508   1.146  16.749  1.00  0.87           N  
ATOM   3076  CA  TRP A 418      15.238   0.237  15.871  1.00  0.92           C  
ATOM   3077  C   TRP A 418      14.899   0.503  14.409  1.00  0.77           C  
ATOM   3078  CB  TRP A 418      14.923  -1.220  16.225  1.00  0.85           C  
ATOM   3079  O   TRP A 418      13.870   1.111  14.104  1.00  0.64           O  
ATOM   3080  CG  TRP A 418      13.490  -1.604  16.006  1.00  0.73           C  
ATOM   3081  CD1 TRP A 418      12.936  -2.099  14.859  1.00  0.66           C  
ATOM   3082  CD2 TRP A 418      12.428  -1.518  16.961  1.00  0.71           C  
ATOM   3083  CE2 TRP A 418      11.255  -1.980  16.324  1.00  0.74           C  
ATOM   3084  CE3 TRP A 418      12.354  -1.096  18.295  1.00  0.72           C  
ATOM   3085  NE1 TRP A 418      11.592  -2.328  15.043  1.00  0.81           N  
ATOM   3086  CH2 TRP A 418       9.977  -1.612  18.282  1.00  0.78           C  
ATOM   3087  CZ2 TRP A 418      10.021  -2.031  16.977  1.00  0.80           C  
ATOM   3088  CZ3 TRP A 418      11.126  -1.148  18.943  1.00  0.79           C  
ATOM   3089  N   SER A 419      15.781   0.077  13.487  1.00  0.87           N  
ATOM   3090  CA  SER A 419      15.579   0.084  12.042  1.00  0.87           C  
ATOM   3091  C   SER A 419      15.890  -1.279  11.434  1.00  0.84           C  
ATOM   3092  CB  SER A 419      16.448   1.156  11.384  1.00  0.85           C  
ATOM   3093  O   SER A 419      16.657  -2.059  12.003  1.00  0.82           O  
ATOM   3094  OG  SER A 419      17.820   0.934  11.666  1.00  0.86           O  
ATOM   3095  N   ILE A 420      15.264  -1.576  10.371  1.00  0.84           N  
ATOM   3096  CA  ILE A 420      15.492  -2.763   9.555  1.00  0.85           C  
ATOM   3097  C   ILE A 420      16.115  -2.360   8.220  1.00  0.83           C  
ATOM   3098  CB  ILE A 420      14.181  -3.547   9.319  1.00  0.82           C  
ATOM   3099  O   ILE A 420      15.729  -1.349   7.628  1.00  0.80           O  
ATOM   3100  CG1 ILE A 420      13.509  -3.878  10.657  1.00  0.75           C  
ATOM   3101  CG2 ILE A 420      14.451  -4.820   8.512  1.00  0.73           C  
ATOM   3102  CD1 ILE A 420      12.059  -4.323  10.528  1.00  0.73           C  
ATOM   3103  N   ASP A 421      17.176  -3.142   7.825  1.00  0.78           N  
ATOM   3104  CA  ASP A 421      17.790  -2.994   6.509  1.00  0.77           C  
ATOM   3105  C   ASP A 421      17.624  -4.265   5.679  1.00  0.74           C  
ATOM   3106  CB  ASP A 421      19.274  -2.645   6.645  1.00  0.74           C  
ATOM   3107  O   ASP A 421      17.946  -5.361   6.142  1.00  0.71           O  
ATOM   3108  CG  ASP A 421      19.919  -2.270   5.323  1.00  0.71           C  
ATOM   3109  OD1 ASP A 421      19.233  -1.696   4.450  1.00  0.74           O  
ATOM   3110  OD2 ASP A 421      21.124  -2.555   5.150  1.00  0.78           O  
ATOM   3111  N   PRO A 422      17.083  -3.991   4.543  1.00  0.74           N  
ATOM   3112  CA  PRO A 422      16.555  -2.750   3.973  1.00  0.74           C  
ATOM   3113  C   PRO A 422      15.227  -2.330   4.599  1.00  0.74           C  
ATOM   3114  CB  PRO A 422      16.375  -3.091   2.491  1.00  0.71           C  
ATOM   3115  O   PRO A 422      14.491  -3.173   5.117  1.00  0.71           O  
ATOM   3116  CG  PRO A 422      16.102  -4.560   2.468  1.00  0.70           C  
ATOM   3117  CD  PRO A 422      16.901  -5.211   3.561  1.00  0.70           C  
ATOM   3118  N   PRO A 423      14.823  -1.009   4.591  1.00  0.63           N  
ATOM   3119  CA  PRO A 423      13.505  -0.577   5.063  1.00  0.62           C  
ATOM   3120  C   PRO A 423      12.361  -1.316   4.373  1.00  0.61           C  
ATOM   3121  CB  PRO A 423      13.478   0.914   4.719  1.00  0.59           C  
ATOM   3122  O   PRO A 423      12.334  -1.410   3.143  1.00  0.59           O  
ATOM   3123  CG  PRO A 423      14.915   1.327   4.699  1.00  0.59           C  
ATOM   3124  CD  PRO A 423      15.732   0.188   4.163  1.00  0.61           C  
ATOM   3125  N   GLY A 424      11.552  -1.868   5.224  1.00  0.64           N  
ATOM   3126  CA  GLY A 424      10.358  -2.573   4.785  1.00  0.62           C  
ATOM   3127  C   GLY A 424      10.557  -4.073   4.676  1.00  0.63           C  
ATOM   3128  O   GLY A 424       9.641  -4.799   4.284  1.00  0.61           O  
ATOM   3129  N   ALA A 425      11.798  -4.625   4.932  1.00  0.73           N  
ATOM   3130  CA  ALA A 425      12.005  -6.062   5.095  1.00  0.73           C  
ATOM   3131  C   ALA A 425      11.135  -6.618   6.218  1.00  0.73           C  
ATOM   3132  CB  ALA A 425      13.477  -6.360   5.369  1.00  0.70           C  
ATOM   3133  O   ALA A 425      10.957  -5.970   7.252  1.00  0.71           O  
ATOM   3134  N   GLU A 426      10.530  -7.728   6.096  1.00  0.72           N  
ATOM   3135  CA  GLU A 426       9.710  -8.381   7.111  1.00  0.73           C  
ATOM   3136  C   GLU A 426      10.576  -9.075   8.158  1.00  0.74           C  
ATOM   3137  CB  GLU A 426       8.756  -9.389   6.466  1.00  0.70           C  
ATOM   3138  O   GLU A 426      11.488  -9.831   7.815  1.00  0.72           O  
ATOM   3139  CG  GLU A 426       7.663  -8.749   5.621  1.00  0.66           C  
ATOM   3140  CD  GLU A 426       6.620  -9.743   5.137  1.00  0.65           C  
ATOM   3141  OE1 GLU A 426       6.882 -10.966   5.177  1.00  0.64           O  
ATOM   3142  OE2 GLU A 426       5.531  -9.294   4.714  1.00  0.59           O  
ATOM   3143  N   ILE A 427      10.243  -8.694   9.318  1.00  0.75           N  
ATOM   3144  CA  ILE A 427      10.743  -9.455  10.458  1.00  0.75           C  
ATOM   3145  C   ILE A 427       9.573 -10.083  11.212  1.00  0.76           C  
ATOM   3146  CB  ILE A 427      11.579  -8.568  11.407  1.00  0.73           C  
ATOM   3147  O   ILE A 427       8.483  -9.508  11.270  1.00  0.74           O  
ATOM   3148  CG1 ILE A 427      10.749  -7.374  11.892  1.00  0.77           C  
ATOM   3149  CG2 ILE A 427      12.863  -8.098  10.717  1.00  0.76           C  
ATOM   3150  CD1 ILE A 427      11.424  -6.552  12.982  1.00  0.75           C  
ATOM   3151  N   TYR A 428       9.583 -11.365  11.692  1.00  0.70           N  
ATOM   3152  CA  TYR A 428       8.670 -12.041  12.607  1.00  0.73           C  
ATOM   3153  C   TYR A 428       9.410 -12.551  13.838  1.00  0.74           C  
ATOM   3154  CB  TYR A 428       7.965 -13.204  11.902  1.00  0.69           C  
ATOM   3155  O   TYR A 428      10.641 -12.507  13.892  1.00  0.73           O  
ATOM   3156  CG  TYR A 428       8.912 -14.185  11.255  1.00  0.65           C  
ATOM   3157  CD1 TYR A 428       9.440 -13.942   9.989  1.00  0.62           C  
ATOM   3158  CD2 TYR A 428       9.279 -15.357  11.906  1.00  0.63           C  
ATOM   3159  CE1 TYR A 428      10.311 -14.844   9.387  1.00  0.55           C  
ATOM   3160  CE2 TYR A 428      10.150 -16.267  11.314  1.00  0.55           C  
ATOM   3161  OH  TYR A 428      11.522 -16.898   9.466  1.00  0.37           O  
ATOM   3162  CZ  TYR A 428      10.660 -16.001  10.057  1.00  0.58           C  
ATOM   3163  N   ASP A 429       8.695 -12.873  14.901  1.00  0.78           N  
ATOM   3164  CA  ASP A 429       9.190 -13.368  16.182  1.00  0.81           C  
ATOM   3165  C   ASP A 429      10.157 -12.373  16.818  1.00  0.81           C  
ATOM   3166  CB  ASP A 429       9.873 -14.725  16.004  1.00  0.76           C  
ATOM   3167  O   ASP A 429      11.249 -12.749  17.249  1.00  0.79           O  
ATOM   3168  CG  ASP A 429      10.062 -15.470  17.314  1.00  0.70           C  
ATOM   3169  OD1 ASP A 429       9.365 -15.153  18.302  1.00  0.67           O  
ATOM   3170  OD2 ASP A 429      10.919 -16.380  17.359  1.00  0.78           O  
ATOM   3171  N   LEU A 430       9.850 -11.076  16.684  1.00  0.84           N  
ATOM   3172  CA  LEU A 430      10.603 -10.019  17.351  1.00  0.87           C  
ATOM   3173  C   LEU A 430      10.623 -10.236  18.860  1.00  0.89           C  
ATOM   3174  CB  LEU A 430      10.003  -8.648  17.028  1.00  0.84           C  
ATOM   3175  O   LEU A 430       9.576 -10.205  19.510  1.00  0.88           O  
ATOM   3176  CG  LEU A 430      10.772  -7.432  17.547  1.00  0.80           C  
ATOM   3177  CD1 LEU A 430      12.119  -7.317  16.840  1.00  0.77           C  
ATOM   3178  CD2 LEU A 430       9.953  -6.160  17.358  1.00  0.78           C  
ATOM   3179  N   GLN A 431      11.702 -10.480  19.360  1.00  0.89           N  
ATOM   3180  CA  GLN A 431      11.943 -10.696  20.783  1.00  0.91           C  
ATOM   3181  C   GLN A 431      12.979  -9.714  21.321  1.00  0.93           C  
ATOM   3182  CB  GLN A 431      12.400 -12.134  21.038  1.00  0.90           C  
ATOM   3183  O   GLN A 431      13.974  -9.425  20.652  1.00  0.93           O  
ATOM   3184  CG  GLN A 431      11.391 -13.187  20.599  1.00  0.89           C  
ATOM   3185  CD  GLN A 431      11.848 -14.601  20.905  1.00  0.87           C  
ATOM   3186  NE2 GLN A 431      10.987 -15.574  20.631  1.00  0.90           N  
ATOM   3187  OE1 GLN A 431      12.966 -14.816  21.384  1.00  0.90           O  
ATOM   3188  N   PHE A 432      12.739  -9.268  22.557  1.00  0.92           N  
ATOM   3189  CA  PHE A 432      13.650  -8.406  23.301  1.00  0.94           C  
ATOM   3190  C   PHE A 432      14.122  -9.092  24.578  1.00  0.93           C  
ATOM   3191  CB  PHE A 432      12.975  -7.073  23.640  1.00  0.94           C  
ATOM   3192  O   PHE A 432      13.344  -9.777  25.245  1.00  0.92           O  
ATOM   3193  CG  PHE A 432      12.444  -6.339  22.438  1.00  0.94           C  
ATOM   3194  CD1 PHE A 432      13.292  -5.583  21.638  1.00  0.92           C  
ATOM   3195  CD2 PHE A 432      11.097  -6.407  22.107  1.00  0.92           C  
ATOM   3196  CE1 PHE A 432      12.804  -4.902  20.525  1.00  0.93           C  
ATOM   3197  CE2 PHE A 432      10.602  -5.730  20.996  1.00  0.93           C  
ATOM   3198  CZ  PHE A 432      11.457  -4.977  20.207  1.00  0.93           C  
ATOM   3199  N   SER A 433      15.371  -8.884  24.942  1.00  0.93           N  
ATOM   3200  CA  SER A 433      15.903  -9.341  26.221  1.00  0.94           C  
ATOM   3201  C   SER A 433      16.926  -8.357  26.778  1.00  0.95           C  
ATOM   3202  CB  SER A 433      16.540 -10.724  26.074  1.00  0.94           C  
ATOM   3203  O   SER A 433      17.658  -7.719  26.019  1.00  0.95           O  
ATOM   3204  OG  SER A 433      17.605 -10.689  25.140  1.00  0.95           O  
ATOM   3205  N   SER A 434      16.994  -8.238  28.023  1.00  0.94           N  
ATOM   3206  CA  SER A 434      18.028  -7.491  28.731  1.00  0.94           C  
ATOM   3207  C   SER A 434      19.100  -8.423  29.287  1.00  0.93           C  
ATOM   3208  CB  SER A 434      17.416  -6.670  29.866  1.00  0.94           C  
ATOM   3209  O   SER A 434      18.787  -9.484  29.831  1.00  0.91           O  
ATOM   3210  OG  SER A 434      18.413  -5.923  30.542  1.00  0.93           O  
ATOM   3211  N   SER A 435      20.294  -8.048  29.224  1.00  0.95           N  
ATOM   3212  CA  SER A 435      21.389  -8.787  29.844  1.00  0.95           C  
ATOM   3213  C   SER A 435      21.320  -8.707  31.365  1.00  0.94           C  
ATOM   3214  CB  SER A 435      22.738  -8.255  29.358  1.00  0.94           C  
ATOM   3215  O   SER A 435      21.809  -9.598  32.063  1.00  0.93           O  
ATOM   3216  OG  SER A 435      22.879  -6.880  29.672  1.00  0.95           O  
ATOM   3217  N   HIS A 436      20.745  -7.687  31.881  1.00  0.92           N  
ATOM   3218  CA  HIS A 436      20.655  -7.356  33.298  1.00  0.94           C  
ATOM   3219  C   HIS A 436      19.268  -6.834  33.656  1.00  0.93           C  
ATOM   3220  CB  HIS A 436      21.718  -6.323  33.676  1.00  0.92           C  
ATOM   3221  O   HIS A 436      19.086  -5.632  33.860  1.00  0.91           O  
ATOM   3222  CG  HIS A 436      23.120  -6.806  33.479  1.00  0.89           C  
ATOM   3223  CD2 HIS A 436      23.997  -7.368  34.345  1.00  0.85           C  
ATOM   3224  ND1 HIS A 436      23.770  -6.730  32.266  1.00  0.85           N  
ATOM   3225  CE1 HIS A 436      24.989  -7.227  32.395  1.00  0.85           C  
ATOM   3226  NE2 HIS A 436      25.151  -7.621  33.646  1.00  0.86           N  
ATOM   3227  N   PRO A 437      18.225  -7.738  33.773  1.00  0.94           N  
ATOM   3228  CA  PRO A 437      16.838  -7.355  34.047  1.00  0.95           C  
ATOM   3229  C   PRO A 437      16.656  -6.749  35.437  1.00  0.94           C  
ATOM   3230  CB  PRO A 437      16.076  -8.677  33.923  1.00  0.94           C  
ATOM   3231  O   PRO A 437      15.627  -6.127  35.713  1.00  0.94           O  
ATOM   3232  CG  PRO A 437      17.095  -9.733  34.210  1.00  0.95           C  
ATOM   3233  CD  PRO A 437      18.418  -9.279  33.662  1.00  0.95           C  
ATOM   3234  N   GLU A 438      17.657  -6.919  36.341  1.00  0.95           N  
ATOM   3235  CA  GLU A 438      17.655  -6.295  37.660  1.00  0.96           C  
ATOM   3236  C   GLU A 438      17.963  -4.803  37.565  1.00  0.94           C  
ATOM   3237  CB  GLU A 438      18.665  -6.983  38.582  1.00  0.96           C  
ATOM   3238  O   GLU A 438      17.592  -4.030  38.451  1.00  0.92           O  
ATOM   3239  CG  GLU A 438      20.114  -6.787  38.162  1.00  0.97           C  
ATOM   3240  CD  GLU A 438      20.565  -7.763  37.087  1.00  0.97           C  
ATOM   3241  OE1 GLU A 438      19.699  -8.391  36.436  1.00  0.96           O  
ATOM   3242  OE2 GLU A 438      21.794  -7.903  36.896  1.00  0.97           O  
ATOM   3243  N   PHE A 439      18.551  -4.305  36.363  1.00  0.91           N  
ATOM   3244  CA  PHE A 439      18.819  -2.892  36.123  1.00  0.94           C  
ATOM   3245  C   PHE A 439      17.797  -2.303  35.158  1.00  0.91           C  
ATOM   3246  CB  PHE A 439      20.235  -2.698  35.570  1.00  0.93           C  
ATOM   3247  O   PHE A 439      17.240  -1.233  35.412  1.00  0.90           O  
ATOM   3248  CG  PHE A 439      21.312  -3.285  36.442  1.00  0.93           C  
ATOM   3249  CD1 PHE A 439      21.167  -3.317  37.823  1.00  0.90           C  
ATOM   3250  CD2 PHE A 439      22.470  -3.805  35.879  1.00  0.90           C  
ATOM   3251  CE1 PHE A 439      22.163  -3.859  38.632  1.00  0.92           C  
ATOM   3252  CE2 PHE A 439      23.469  -4.349  36.681  1.00  0.93           C  
ATOM   3253  CZ  PHE A 439      23.314  -4.374  38.057  1.00  0.92           C  
ATOM   3254  N   ALA A 440      17.510  -3.026  34.059  1.00  0.91           N  
ATOM   3255  CA  ALA A 440      16.584  -2.590  33.018  1.00  0.93           C  
ATOM   3256  C   ALA A 440      15.772  -3.764  32.479  1.00  0.93           C  
ATOM   3257  CB  ALA A 440      17.342  -1.906  31.883  1.00  0.91           C  
ATOM   3258  O   ALA A 440      16.334  -4.724  31.946  1.00  0.92           O  
ATOM   3259  N   THR A 441      14.440  -3.629  32.551  1.00  0.95           N  
ATOM   3260  CA  THR A 441      13.541  -4.590  31.921  1.00  0.95           C  
ATOM   3261  C   THR A 441      13.033  -4.058  30.584  1.00  0.95           C  
ATOM   3262  CB  THR A 441      12.346  -4.918  32.834  1.00  0.95           C  
ATOM   3263  O   THR A 441      13.023  -2.847  30.355  1.00  0.95           O  
ATOM   3264  CG2 THR A 441      12.814  -5.491  34.168  1.00  0.95           C  
ATOM   3265  OG1 THR A 441      11.595  -3.723  33.078  1.00  0.97           O  
ATOM   3266  N   ILE A 442      12.599  -4.915  29.671  1.00  0.93           N  
ATOM   3267  CA  ILE A 442      12.002  -4.537  28.395  1.00  0.95           C  
ATOM   3268  C   ILE A 442      10.798  -5.430  28.103  1.00  0.93           C  
ATOM   3269  CB  ILE A 442      13.027  -4.626  27.243  1.00  0.95           C  
ATOM   3270  O   ILE A 442      10.832  -6.634  28.366  1.00  0.92           O  
ATOM   3271  CG1 ILE A 442      12.421  -4.079  25.945  1.00  0.95           C  
ATOM   3272  CG2 ILE A 442      13.507  -6.069  27.057  1.00  0.95           C  
ATOM   3273  CD1 ILE A 442      13.453  -3.713  24.887  1.00  0.95           C  
ATOM   3274  N   ASP A 443       9.711  -4.848  27.549  1.00  0.95           N  
ATOM   3275  CA  ASP A 443       8.495  -5.600  27.256  1.00  0.95           C  
ATOM   3276  C   ASP A 443       8.443  -6.008  25.785  1.00  0.94           C  
ATOM   3277  CB  ASP A 443       7.256  -4.779  27.618  1.00  0.95           C  
ATOM   3278  O   ASP A 443       9.341  -5.673  25.010  1.00  0.93           O  
ATOM   3279  CG  ASP A 443       6.949  -3.690  26.605  1.00  0.95           C  
ATOM   3280  OD1 ASP A 443       7.653  -3.598  25.576  1.00  0.95           O  
ATOM   3281  OD2 ASP A 443       5.997  -2.914  26.839  1.00  0.94           O  
ATOM   3282  N   ALA A 444       7.436  -6.710  25.396  1.00  0.90           N  
ATOM   3283  CA  ALA A 444       7.274  -7.284  24.062  1.00  0.90           C  
ATOM   3284  C   ALA A 444       7.087  -6.192  23.014  1.00  0.87           C  
ATOM   3285  CB  ALA A 444       6.091  -8.249  24.038  1.00  0.88           C  
ATOM   3286  O   ALA A 444       7.185  -6.452  21.812  1.00  0.84           O  
ATOM   3287  N   ASN A 445       6.880  -4.999  23.343  1.00  0.89           N  
ATOM   3288  CA  ASN A 445       6.709  -3.857  22.450  1.00  0.90           C  
ATOM   3289  C   ASN A 445       7.965  -2.993  22.398  1.00  0.90           C  
ATOM   3290  CB  ASN A 445       5.503  -3.017  22.878  1.00  0.88           C  
ATOM   3291  O   ASN A 445       7.982  -1.954  21.736  1.00  0.89           O  
ATOM   3292  CG  ASN A 445       4.209  -3.807  22.872  1.00  0.87           C  
ATOM   3293  ND2 ASN A 445       3.536  -3.851  24.015  1.00  0.91           N  
ATOM   3294  OD1 ASN A 445       3.819  -4.373  21.848  1.00  0.88           O  
ATOM   3295  N   GLY A 446       9.067  -3.375  23.193  1.00  0.90           N  
ATOM   3296  CA  GLY A 446      10.328  -2.651  23.219  1.00  0.92           C  
ATOM   3297  C   GLY A 446      10.339  -1.508  24.217  1.00  0.93           C  
ATOM   3298  O   GLY A 446      11.188  -0.618  24.140  1.00  0.91           O  
ATOM   3299  N   LEU A 447       9.379  -1.373  25.084  1.00  0.92           N  
ATOM   3300  CA  LEU A 447       9.412  -0.393  26.164  1.00  0.93           C  
ATOM   3301  C   LEU A 447      10.313  -0.866  27.300  1.00  0.94           C  
ATOM   3302  CB  LEU A 447       7.999  -0.131  26.693  1.00  0.93           C  
ATOM   3303  O   LEU A 447      10.010  -1.859  27.966  1.00  0.94           O  
ATOM   3304  CG  LEU A 447       7.868   0.945  27.773  1.00  0.95           C  
ATOM   3305  CD1 LEU A 447       8.212   2.316  27.199  1.00  0.95           C  
ATOM   3306  CD2 LEU A 447       6.462   0.943  28.362  1.00  0.95           C  
ATOM   3307  N   MET A 448      11.292  -0.062  27.559  1.00  0.94           N  
ATOM   3308  CA  MET A 448      12.243  -0.286  28.644  1.00  0.95           C  
ATOM   3309  C   MET A 448      11.772   0.387  29.928  1.00  0.94           C  
ATOM   3310  CB  MET A 448      13.630   0.232  28.260  1.00  0.94           C  
ATOM   3311  O   MET A 448      11.290   1.521  29.899  1.00  0.92           O  
ATOM   3312  CG  MET A 448      14.251  -0.496  27.078  1.00  0.92           C  
ATOM   3313  SD  MET A 448      15.868   0.217  26.585  1.00  0.94           S  
ATOM   3314  CE  MET A 448      15.320   1.795  25.877  1.00  0.87           C  
ATOM   3315  N   THR A 449      11.932  -0.276  31.019  1.00  0.95           N  
ATOM   3316  CA  THR A 449      11.768   0.246  32.371  1.00  0.95           C  
ATOM   3317  C   THR A 449      13.059   0.092  33.170  1.00  0.95           C  
ATOM   3318  CB  THR A 449      10.618  -0.464  33.108  1.00  0.95           C  
ATOM   3319  O   THR A 449      13.614  -1.005  33.258  1.00  0.94           O  
ATOM   3320  CG2 THR A 449      10.397   0.137  34.492  1.00  0.95           C  
ATOM   3321  OG1 THR A 449       9.413  -0.330  32.344  1.00  0.96           O  
ATOM   3322  N   PHE A 450      13.545   1.125  33.738  1.00  0.90           N  
ATOM   3323  CA  PHE A 450      14.830   1.187  34.426  1.00  0.92           C  
ATOM   3324  C   PHE A 450      14.644   1.050  35.932  1.00  0.88           C  
ATOM   3325  CB  PHE A 450      15.550   2.500  34.103  1.00  0.90           C  
ATOM   3326  O   PHE A 450      14.046   1.918  36.571  1.00  0.82           O  
ATOM   3327  CG  PHE A 450      15.708   2.759  32.629  1.00  0.91           C  
ATOM   3328  CD1 PHE A 450      16.439   1.888  31.830  1.00  0.87           C  
ATOM   3329  CD2 PHE A 450      15.126   3.875  32.042  1.00  0.87           C  
ATOM   3330  CE1 PHE A 450      16.587   2.125  30.465  1.00  0.88           C  
ATOM   3331  CE2 PHE A 450      15.269   4.119  30.679  1.00  0.89           C  
ATOM   3332  CZ  PHE A 450      16.001   3.243  29.893  1.00  0.89           C  
ATOM   3333  N   VAL A 451      15.198   0.014  36.683  1.00  0.95           N  
ATOM   3334  CA  VAL A 451      14.776  -0.487  37.987  1.00  0.94           C  
ATOM   3335  C   VAL A 451      15.862  -0.208  39.024  1.00  0.91           C  
ATOM   3336  CB  VAL A 451      14.460  -1.998  37.940  1.00  0.92           C  
ATOM   3337  O   VAL A 451      15.562   0.142  40.168  1.00  0.86           O  
ATOM   3338  CG1 VAL A 451      13.875  -2.470  39.270  1.00  0.77           C  
ATOM   3339  CG2 VAL A 451      13.500  -2.306  36.792  1.00  0.76           C  
ATOM   3340  N   ALA A 452      17.089  -0.327  38.618  1.00  0.90           N  
ATOM   3341  CA  ALA A 452      18.214  -0.111  39.524  1.00  0.91           C  
ATOM   3342  C   ALA A 452      19.431   0.418  38.771  1.00  0.90           C  
ATOM   3343  CB  ALA A 452      18.565  -1.405  40.254  1.00  0.90           C  
ATOM   3344  O   ALA A 452      19.485   0.351  37.540  1.00  0.90           O  
ATOM   3345  N   GLU A 453      20.400   0.989  39.455  1.00  0.87           N  
ATOM   3346  CA  GLU A 453      21.637   1.503  38.876  1.00  0.90           C  
ATOM   3347  C   GLU A 453      22.510   0.369  38.344  1.00  0.89           C  
ATOM   3348  CB  GLU A 453      22.413   2.324  39.908  1.00  0.85           C  
ATOM   3349  O   GLU A 453      22.706  -0.641  39.023  1.00  0.89           O  
ATOM   3350  CG  GLU A 453      21.694   3.589  40.355  1.00  0.76           C  
ATOM   3351  CD  GLU A 453      22.578   4.531  41.156  1.00  0.74           C  
ATOM   3352  OE1 GLU A 453      23.675   4.112  41.590  1.00  0.79           O  
ATOM   3353  OE2 GLU A 453      22.169   5.697  41.354  1.00  0.79           O  
ATOM   3354  N   GLY A 454      23.047   0.519  37.205  1.00  0.88           N  
ATOM   3355  CA  GLY A 454      23.972  -0.437  36.616  1.00  0.91           C  
ATOM   3356  C   GLY A 454      24.004  -0.378  35.100  1.00  0.92           C  
ATOM   3357  O   GLY A 454      23.197   0.320  34.483  1.00  0.93           O  
ATOM   3358  N   GLY A 455      24.985  -1.029  34.540  1.00  0.87           N  
ATOM   3359  CA  GLY A 455      25.084  -1.216  33.101  1.00  0.91           C  
ATOM   3360  C   GLY A 455      24.268  -2.390  32.594  1.00  0.91           C  
ATOM   3361  O   GLY A 455      24.174  -3.422  33.262  1.00  0.92           O  
ATOM   3362  N   PHE A 456      23.643  -2.234  31.398  1.00  0.88           N  
ATOM   3363  CA  PHE A 456      22.836  -3.285  30.788  1.00  0.91           C  
ATOM   3364  C   PHE A 456      22.960  -3.251  29.270  1.00  0.89           C  
ATOM   3365  CB  PHE A 456      21.367  -3.143  31.199  1.00  0.91           C  
ATOM   3366  O   PHE A 456      23.224  -2.197  28.687  1.00  0.87           O  
ATOM   3367  CG  PHE A 456      20.709  -1.894  30.677  1.00  0.94           C  
ATOM   3368  CD1 PHE A 456      20.869  -0.680  31.334  1.00  0.93           C  
ATOM   3369  CD2 PHE A 456      19.929  -1.935  29.528  1.00  0.94           C  
ATOM   3370  CE1 PHE A 456      20.261   0.477  30.853  1.00  0.93           C  
ATOM   3371  CE2 PHE A 456      19.318  -0.783  29.042  1.00  0.94           C  
ATOM   3372  CZ  PHE A 456      19.485   0.422  29.706  1.00  0.93           C  
ATOM   3373  N   ASP A 457      22.712  -4.372  28.601  1.00  0.92           N  
ATOM   3374  CA  ASP A 457      22.526  -4.480  27.157  1.00  0.93           C  
ATOM   3375  C   ASP A 457      21.118  -4.966  26.820  1.00  0.93           C  
ATOM   3376  CB  ASP A 457      23.567  -5.423  26.551  1.00  0.91           C  
ATOM   3377  O   ASP A 457      20.589  -5.861  27.483  1.00  0.92           O  
ATOM   3378  CG  ASP A 457      24.993  -4.944  26.759  1.00  0.88           C  
ATOM   3379  OD1 ASP A 457      25.288  -3.763  26.476  1.00  0.90           O  
ATOM   3380  OD2 ASP A 457      25.830  -5.757  27.208  1.00  0.91           O  
ATOM   3381  N   ILE A 458      20.496  -4.422  25.786  1.00  0.92           N  
ATOM   3382  CA  ILE A 458      19.265  -4.928  25.190  1.00  0.93           C  
ATOM   3383  C   ILE A 458      19.583  -5.637  23.875  1.00  0.91           C  
ATOM   3384  CB  ILE A 458      18.243  -3.794  24.954  1.00  0.93           C  
ATOM   3385  O   ILE A 458      20.093  -5.019  22.937  1.00  0.90           O  
ATOM   3386  CG1 ILE A 458      17.905  -3.097  26.277  1.00  0.93           C  
ATOM   3387  CG2 ILE A 458      16.979  -4.337  24.282  1.00  0.93           C  
ATOM   3388  CD1 ILE A 458      17.292  -4.018  27.323  1.00  0.92           C  
ATOM   3389  N   THR A 459      19.328  -6.847  23.866  1.00  0.93           N  
ATOM   3390  CA  THR A 459      19.395  -7.642  22.645  1.00  0.94           C  
ATOM   3391  C   THR A 459      18.021  -7.744  21.990  1.00  0.93           C  
ATOM   3392  CB  THR A 459      19.939  -9.055  22.927  1.00  0.93           C  
ATOM   3393  O   THR A 459      17.055  -8.174  22.624  1.00  0.92           O  
ATOM   3394  CG2 THR A 459      20.059  -9.865  21.640  1.00  0.92           C  
ATOM   3395  OG1 THR A 459      21.231  -8.951  23.536  1.00  0.93           O  
ATOM   3396  N   MET A 460      17.927  -7.372  20.787  1.00  0.93           N  
ATOM   3397  CA  MET A 460      16.785  -7.584  19.903  1.00  0.93           C  
ATOM   3398  C   MET A 460      17.044  -8.744  18.948  1.00  0.90           C  
ATOM   3399  CB  MET A 460      16.475  -6.313  19.110  1.00  0.91           C  
ATOM   3400  O   MET A 460      18.059  -8.765  18.250  1.00  0.86           O  
ATOM   3401  CG  MET A 460      15.227  -6.417  18.249  1.00  0.84           C  
ATOM   3402  SD  MET A 460      14.851  -4.855  17.363  1.00  0.86           S  
ATOM   3403  CE  MET A 460      16.138  -4.895  16.084  1.00  0.76           C  
ATOM   3404  N   THR A 461      16.202  -9.637  18.885  1.00  0.91           N  
ATOM   3405  CA  THR A 461      16.232 -10.756  17.949  1.00  0.91           C  
ATOM   3406  C   THR A 461      14.979 -10.765  17.077  1.00  0.88           C  
ATOM   3407  CB  THR A 461      16.354 -12.101  18.690  1.00  0.88           C  
ATOM   3408  O   THR A 461      13.866 -10.592  17.578  1.00  0.85           O  
ATOM   3409  CG2 THR A 461      17.666 -12.185  19.462  1.00  0.76           C  
ATOM   3410  OG1 THR A 461      15.262 -12.235  19.608  1.00  0.80           O  
ATOM   3411  N   ALA A 462      15.165 -10.934  15.802  1.00  0.88           N  
ATOM   3412  CA  ALA A 462      14.067 -11.095  14.851  1.00  0.88           C  
ATOM   3413  C   ALA A 462      14.359 -12.221  13.863  1.00  0.85           C  
ATOM   3414  CB  ALA A 462      13.814  -9.788  14.105  1.00  0.86           C  
ATOM   3415  O   ALA A 462      15.517 -12.474  13.524  1.00  0.81           O  
ATOM   3416  N   LYS A 463      13.380 -12.848  13.449  1.00  0.82           N  
ATOM   3417  CA  LYS A 463      13.506 -13.771  12.324  1.00  0.81           C  
ATOM   3418  C   LYS A 463      13.111 -13.097  11.013  1.00  0.79           C  
ATOM   3419  CB  LYS A 463      12.648 -15.016  12.552  1.00  0.79           C  
ATOM   3420  O   LYS A 463      12.182 -12.287  10.981  1.00  0.75           O  
ATOM   3421  CG  LYS A 463      13.113 -15.884  13.712  1.00  0.79           C  
ATOM   3422  CD  LYS A 463      12.212 -17.099  13.897  1.00  0.79           C  
ATOM   3423  CE  LYS A 463      12.599 -17.899  15.134  1.00  0.78           C  
ATOM   3424  NZ  LYS A 463      11.460 -18.723  15.639  1.00  0.76           N  
ATOM   3425  N   THR A 464      13.973 -13.371   9.958  1.00  0.79           N  
ATOM   3426  CA  THR A 464      13.710 -12.850   8.621  1.00  0.78           C  
ATOM   3427  C   THR A 464      13.390 -13.985   7.652  1.00  0.75           C  
ATOM   3428  CB  THR A 464      14.907 -12.041   8.091  1.00  0.74           C  
ATOM   3429  O   THR A 464      14.077 -15.008   7.637  1.00  0.69           O  
ATOM   3430  CG2 THR A 464      15.338 -10.975   9.093  1.00  0.65           C  
ATOM   3431  OG1 THR A 464      16.007 -12.927   7.851  1.00  0.72           O  
ATOM   3432  N   GLY A 465      12.463 -13.839   6.843  1.00  0.68           N  
ATOM   3433  CA  GLY A 465      12.077 -14.729   5.760  1.00  0.67           C  
ATOM   3434  C   GLY A 465      11.742 -16.132   6.231  1.00  0.67           C  
ATOM   3435  O   GLY A 465      11.403 -16.336   7.398  1.00  0.63           O  
ATOM   3436  N   THR A 466      11.786 -17.111   5.363  1.00  0.58           N  
ATOM   3437  CA  THR A 466      11.513 -18.515   5.650  1.00  0.58           C  
ATOM   3438  C   THR A 466      12.759 -19.208   6.195  1.00  0.58           C  
ATOM   3439  CB  THR A 466      11.019 -19.256   4.393  1.00  0.54           C  
ATOM   3440  O   THR A 466      12.673 -20.308   6.744  1.00  0.57           O  
ATOM   3441  CG2 THR A 466       9.649 -18.747   3.958  1.00  0.49           C  
ATOM   3442  OG1 THR A 466      11.954 -19.051   3.326  1.00  0.48           O  
ATOM   3443  N   SER A 467      14.029 -18.661   6.086  1.00  0.59           N  
ATOM   3444  CA  SER A 467      15.295 -19.298   6.435  1.00  0.59           C  
ATOM   3445  C   SER A 467      15.541 -19.250   7.939  1.00  0.60           C  
ATOM   3446  CB  SER A 467      16.454 -18.626   5.699  1.00  0.54           C  
ATOM   3447  O   SER A 467      16.573 -19.724   8.420  1.00  0.57           O  
ATOM   3448  OG  SER A 467      16.542 -17.254   6.044  1.00  0.49           O  
ATOM   3449  N   ALA A 468      14.493 -18.834   8.685  1.00  0.63           N  
ATOM   3450  CA  ALA A 468      14.695 -18.688  10.124  1.00  0.66           C  
ATOM   3451  C   ALA A 468      15.981 -17.922  10.422  1.00  0.67           C  
ATOM   3452  CB  ALA A 468      14.727 -20.058  10.798  1.00  0.58           C  
ATOM   3453  O   ALA A 468      16.659 -18.198  11.415  1.00  0.64           O  
ATOM   3454  N   THR A 469      16.566 -17.218   9.446  1.00  0.73           N  
ATOM   3455  CA  THR A 469      17.699 -16.385   9.834  1.00  0.79           C  
ATOM   3456  C   THR A 469      17.323 -15.467  10.994  1.00  0.81           C  
ATOM   3457  CB  THR A 469      18.203 -15.540   8.649  1.00  0.74           C  
ATOM   3458  O   THR A 469      16.369 -14.692  10.894  1.00  0.81           O  
ATOM   3459  CG2 THR A 469      19.458 -14.760   9.025  1.00  0.62           C  
ATOM   3460  OG1 THR A 469      18.502 -16.404   7.547  1.00  0.69           O  
ATOM   3461  N   THR A 470      18.007 -15.638  12.037  1.00  0.71           N  
ATOM   3462  CA  THR A 470      17.898 -14.761  13.197  1.00  0.79           C  
ATOM   3463  C   THR A 470      18.804 -13.543  13.041  1.00  0.80           C  
ATOM   3464  CB  THR A 470      18.256 -15.506  14.496  1.00  0.73           C  
ATOM   3465  O   THR A 470      20.022 -13.681  12.910  1.00  0.80           O  
ATOM   3466  CG2 THR A 470      18.026 -14.623  15.718  1.00  0.63           C  
ATOM   3467  OG1 THR A 470      17.440 -16.679  14.608  1.00  0.70           O  
ATOM   3468  N   LEU A 471      18.143 -12.433  12.960  1.00  0.70           N  
ATOM   3469  CA  LEU A 471      18.856 -11.171  13.123  1.00  0.82           C  
ATOM   3470  C   LEU A 471      18.938 -10.780  14.595  1.00  0.82           C  
ATOM   3471  CB  LEU A 471      18.168 -10.060  12.325  1.00  0.77           C  
ATOM   3472  O   LEU A 471      17.960 -10.916  15.334  1.00  0.83           O  
ATOM   3473  CG  LEU A 471      18.000 -10.307  10.825  1.00  0.74           C  
ATOM   3474  CD1 LEU A 471      17.233  -9.157  10.181  1.00  0.73           C  
ATOM   3475  CD2 LEU A 471      19.359 -10.491  10.158  1.00  0.77           C  
ATOM   3476  N   THR A 472      20.137 -10.366  14.982  1.00  0.77           N  
ATOM   3477  CA  THR A 472      20.382  -9.908  16.345  1.00  0.86           C  
ATOM   3478  C   THR A 472      21.129  -8.577  16.342  1.00  0.84           C  
ATOM   3479  CB  THR A 472      21.185 -10.948  17.147  1.00  0.77           C  
ATOM   3480  O   THR A 472      22.101  -8.406  15.603  1.00  0.84           O  
ATOM   3481  CG2 THR A 472      21.388 -10.493  18.589  1.00  0.60           C  
ATOM   3482  OG1 THR A 472      20.478 -12.194  17.146  1.00  0.58           O  
ATOM   3483  N   ASP A 473      20.755  -7.645  17.130  1.00  0.79           N  
ATOM   3484  CA  ASP A 473      21.496  -6.435  17.473  1.00  0.88           C  
ATOM   3485  C   ASP A 473      21.405  -6.141  18.969  1.00  0.85           C  
ATOM   3486  CB  ASP A 473      20.975  -5.241  16.670  1.00  0.85           C  
ATOM   3487  O   ASP A 473      20.493  -6.620  19.647  1.00  0.86           O  
ATOM   3488  CG  ASP A 473      21.852  -4.009  16.803  1.00  0.87           C  
ATOM   3489  OD1 ASP A 473      23.075  -4.151  17.022  1.00  0.87           O  
ATOM   3490  OD2 ASP A 473      21.316  -2.886  16.689  1.00  0.92           O  
ATOM   3491  N   THR A 474      22.403  -5.481  19.462  1.00  0.80           N  
ATOM   3492  CA  THR A 474      22.532  -5.179  20.883  1.00  0.87           C  
ATOM   3493  C   THR A 474      22.854  -3.703  21.095  1.00  0.80           C  
ATOM   3494  CB  THR A 474      23.621  -6.045  21.542  1.00  0.79           C  
ATOM   3495  O   THR A 474      23.792  -3.174  20.494  1.00  0.78           O  
ATOM   3496  CG2 THR A 474      23.662  -5.824  23.050  1.00  0.61           C  
ATOM   3497  OG1 THR A 474      23.349  -7.427  21.279  1.00  0.62           O  
ATOM   3498  N   SER A 475      22.111  -3.030  21.945  1.00  0.87           N  
ATOM   3499  CA  SER A 475      22.376  -1.662  22.380  1.00  0.92           C  
ATOM   3500  C   SER A 475      22.613  -1.597  23.885  1.00  0.88           C  
ATOM   3501  CB  SER A 475      21.215  -0.743  21.998  1.00  0.86           C  
ATOM   3502  O   SER A 475      21.779  -2.052  24.670  1.00  0.86           O  
ATOM   3503  OG  SER A 475      21.057  -0.692  20.590  1.00  0.55           O  
ATOM   3504  N   GLY A 476      23.715  -1.027  24.248  1.00  0.81           N  
ATOM   3505  CA  GLY A 476      24.092  -0.857  25.642  1.00  0.86           C  
ATOM   3506  C   GLY A 476      23.619   0.459  26.231  1.00  0.80           C  
ATOM   3507  O   GLY A 476      23.581   1.478  25.537  1.00  0.79           O  
ATOM   3508  N   GLY A 477      23.321   0.512  27.525  1.00  0.85           N  
ATOM   3509  CA  GLY A 477      22.961   1.682  28.310  1.00  0.88           C  
ATOM   3510  C   GLY A 477      23.486   1.631  29.732  1.00  0.83           C  
ATOM   3511  O   GLY A 477      23.993   0.599  30.176  1.00  0.79           O  
ATOM   3512  N   TYR A 478      23.407   2.724  30.380  1.00  0.78           N  
ATOM   3513  CA  TYR A 478      23.703   2.825  31.805  1.00  0.85           C  
ATOM   3514  C   TYR A 478      22.564   3.510  32.550  1.00  0.78           C  
ATOM   3515  CB  TYR A 478      25.010   3.590  32.030  1.00  0.79           C  
ATOM   3516  O   TYR A 478      22.125   4.596  32.164  1.00  0.77           O  
ATOM   3517  CG  TYR A 478      25.517   3.520  33.450  1.00  0.75           C  
ATOM   3518  CD1 TYR A 478      25.192   4.509  34.376  1.00  0.73           C  
ATOM   3519  CD2 TYR A 478      26.323   2.467  33.868  1.00  0.75           C  
ATOM   3520  CE1 TYR A 478      25.659   4.450  35.685  1.00  0.74           C  
ATOM   3521  CE2 TYR A 478      26.795   2.398  35.175  1.00  0.73           C  
ATOM   3522  OH  TYR A 478      26.923   3.329  37.369  1.00  0.59           O  
ATOM   3523  CZ  TYR A 478      26.458   3.392  36.074  1.00  0.74           C  
ATOM   3524  N   VAL A 479      22.098   2.806  33.683  1.00  0.68           N  
ATOM   3525  CA  VAL A 479      21.098   3.362  34.589  1.00  0.78           C  
ATOM   3526  C   VAL A 479      21.789   4.033  35.773  1.00  0.66           C  
ATOM   3527  CB  VAL A 479      20.118   2.277  35.088  1.00  0.73           C  
ATOM   3528  O   VAL A 479      22.652   3.433  36.418  1.00  0.61           O  
ATOM   3529  CG1 VAL A 479      18.942   2.911  35.829  1.00  0.67           C  
ATOM   3530  CG2 VAL A 479      19.622   1.428  33.919  1.00  0.60           C  
ATOM   3531  N   SER A 480      21.426   5.205  36.081  1.00  0.83           N  
ATOM   3532  CA  SER A 480      21.904   5.923  37.258  1.00  0.86           C  
ATOM   3533  C   SER A 480      20.743   6.456  38.090  1.00  0.80           C  
ATOM   3534  CB  SER A 480      22.819   7.077  36.846  1.00  0.79           C  
ATOM   3535  O   SER A 480      19.673   6.752  37.555  1.00  0.77           O  
ATOM   3536  OG  SER A 480      23.369   7.714  37.987  1.00  0.61           O  
ATOM   3537  N   THR A 481      20.857   6.524  39.438  1.00  0.80           N  
ATOM   3538  CA  THR A 481      19.971   7.333  40.268  1.00  0.84           C  
ATOM   3539  C   THR A 481      20.187   8.820  40.002  1.00  0.75           C  
ATOM   3540  CB  THR A 481      20.185   7.040  41.764  1.00  0.78           C  
ATOM   3541  O   THR A 481      21.322   9.262  39.810  1.00  0.71           O  
ATOM   3542  CG2 THR A 481      19.160   7.775  42.621  1.00  0.65           C  
ATOM   3543  OG1 THR A 481      20.059   5.630  41.992  1.00  0.68           O  
ATOM   3544  N   LEU A 482      19.164   9.501  39.939  1.00  0.77           N  
ATOM   3545  CA  LEU A 482      19.247  10.957  39.900  1.00  0.82           C  
ATOM   3546  C   LEU A 482      19.815  11.505  41.205  1.00  0.71           C  
ATOM   3547  CB  LEU A 482      17.867  11.565  39.635  1.00  0.76           C  
ATOM   3548  O   LEU A 482      19.277  11.236  42.282  1.00  0.65           O  
ATOM   3549  CG  LEU A 482      17.827  13.074  39.390  1.00  0.75           C  
ATOM   3550  CD1 LEU A 482      18.564  13.422  38.101  1.00  0.72           C  
ATOM   3551  CD2 LEU A 482      16.386  13.570  39.339  1.00  0.75           C  
ATOM   3552  N   GLY A 483      20.944  12.100  41.155  1.00  0.83           N  
ATOM   3553  CA  GLY A 483      21.559  12.827  42.254  1.00  0.86           C  
ATOM   3554  C   GLY A 483      21.697  14.313  41.983  1.00  0.78           C  
ATOM   3555  O   GLY A 483      21.883  14.726  40.836  1.00  0.77           O  
ATOM   3556  N   MET A 484      21.617  15.095  42.996  1.00  0.80           N  
ATOM   3557  CA  MET A 484      21.898  16.528  42.995  1.00  0.86           C  
ATOM   3558  C   MET A 484      22.835  16.899  44.140  1.00  0.76           C  
ATOM   3559  CB  MET A 484      20.601  17.332  43.099  1.00  0.78           C  
ATOM   3560  O   MET A 484      22.755  16.322  45.225  1.00  0.70           O  
ATOM   3561  CG  MET A 484      20.796  18.833  42.960  1.00  0.69           C  
ATOM   3562  SD  MET A 484      19.216  19.725  42.692  1.00  0.81           S  
ATOM   3563  CE  MET A 484      18.946  19.377  40.932  1.00  0.66           C  
ATOM   3564  N   ALA A 485      23.740  17.716  43.885  1.00  0.84           N  
ATOM   3565  CA  ALA A 485      24.582  18.355  44.894  1.00  0.89           C  
ATOM   3566  C   ALA A 485      24.674  19.860  44.657  1.00  0.86           C  
ATOM   3567  CB  ALA A 485      25.976  17.734  44.895  1.00  0.85           C  
ATOM   3568  O   ALA A 485      24.907  20.305  43.531  1.00  0.86           O  
ATOM   3569  N   THR A 486      24.398  20.640  45.615  1.00  0.82           N  
ATOM   3570  CA  THR A 486      24.627  22.081  45.633  1.00  0.87           C  
ATOM   3571  C   THR A 486      25.925  22.413  46.363  1.00  0.80           C  
ATOM   3572  CB  THR A 486      23.455  22.824  46.301  1.00  0.82           C  
ATOM   3573  O   THR A 486      26.258  21.781  47.368  1.00  0.75           O  
ATOM   3574  CG2 THR A 486      22.168  22.653  45.501  1.00  0.70           C  
ATOM   3575  OG1 THR A 486      23.257  22.304  47.621  1.00  0.70           O  
ATOM   3576  N   ASP A 487      26.695  23.336  45.931  1.00  0.88           N  
ATOM   3577  CA  ASP A 487      27.855  23.846  46.656  1.00  0.89           C  
ATOM   3578  C   ASP A 487      27.433  24.533  47.953  1.00  0.85           C  
ATOM   3579  CB  ASP A 487      28.651  24.816  45.781  1.00  0.86           C  
ATOM   3580  O   ASP A 487      26.343  25.103  48.033  1.00  0.84           O  
ATOM   3581  CG  ASP A 487      29.433  24.119  44.682  1.00  0.80           C  
ATOM   3582  OD1 ASP A 487      29.514  22.871  44.689  1.00  0.79           O  
ATOM   3583  OD2 ASP A 487      29.976  24.823  43.803  1.00  0.81           O  
ATOM   3584  N   SER A 488      28.292  24.477  48.965  1.00  0.87           N  
ATOM   3585  CA  SER A 488      28.089  25.259  50.180  1.00  0.90           C  
ATOM   3586  C   SER A 488      28.040  26.752  49.874  1.00  0.90           C  
ATOM   3587  CB  SER A 488      29.198  24.974  51.193  1.00  0.87           C  
ATOM   3588  O   SER A 488      28.987  27.308  49.315  1.00  0.90           O  
ATOM   3589  OG  SER A 488      29.262  23.590  51.493  1.00  0.83           O  
ATOM   3590  N   LEU A 489      26.988  27.450  50.243  1.00  0.88           N  
ATOM   3591  CA  LEU A 489      26.842  28.893  50.087  1.00  0.90           C  
ATOM   3592  C   LEU A 489      27.639  29.639  51.152  1.00  0.86           C  
ATOM   3593  CB  LEU A 489      25.366  29.294  50.164  1.00  0.89           C  
ATOM   3594  O   LEU A 489      27.466  29.394  52.348  1.00  0.83           O  
ATOM   3595  CG  LEU A 489      24.481  28.850  48.998  1.00  0.91           C  
ATOM   3596  CD1 LEU A 489      23.012  29.102  49.321  1.00  0.88           C  
ATOM   3597  CD2 LEU A 489      24.883  29.572  47.716  1.00  0.89           C  
ATOM   3598  N   SER A 490      28.610  30.467  50.785  1.00  0.90           N  
ATOM   3599  CA  SER A 490      29.229  31.418  51.702  1.00  0.92           C  
ATOM   3600  C   SER A 490      28.218  32.447  52.197  1.00  0.93           C  
ATOM   3601  CB  SER A 490      30.403  32.129  51.026  1.00  0.90           C  
ATOM   3602  O   SER A 490      27.256  32.767  51.496  1.00  0.94           O  
ATOM   3603  OG  SER A 490      29.977  32.797  49.851  1.00  0.91           O  
ATOM   3604  N   ALA A 491      28.490  33.032  53.346  1.00  0.93           N  
ATOM   3605  CA  ALA A 491      27.662  34.128  53.843  1.00  0.95           C  
ATOM   3606  C   ALA A 491      27.561  35.250  52.813  1.00  0.95           C  
ATOM   3607  CB  ALA A 491      28.224  34.666  55.157  1.00  0.93           C  
ATOM   3608  O   ALA A 491      28.511  35.506  52.070  1.00  0.95           O  
ATOM   3609  N   MET A 492      26.420  35.970  52.694  1.00  0.93           N  
ATOM   3610  CA  MET A 492      26.133  37.108  51.825  1.00  0.95           C  
ATOM   3611  C   MET A 492      25.776  38.343  52.646  1.00  0.93           C  
ATOM   3612  CB  MET A 492      24.994  36.774  50.860  1.00  0.95           C  
ATOM   3613  O   MET A 492      25.307  38.226  53.779  1.00  0.91           O  
ATOM   3614  CG  MET A 492      25.355  35.716  49.830  1.00  0.95           C  
ATOM   3615  SD  MET A 492      23.912  35.193  48.824  1.00  0.96           S  
ATOM   3616  CE  MET A 492      23.571  36.734  47.929  1.00  0.91           C  
ATOM   3617  N   THR A 493      25.969  39.483  52.155  1.00  0.95           N  
ATOM   3618  CA  THR A 493      25.436  40.731  52.691  1.00  0.96           C  
ATOM   3619  C   THR A 493      24.129  41.103  51.997  1.00  0.97           C  
ATOM   3620  CB  THR A 493      26.448  41.882  52.539  1.00  0.94           C  
ATOM   3621  O   THR A 493      23.937  40.798  50.818  1.00  0.97           O  
ATOM   3622  CG2 THR A 493      27.658  41.674  53.443  1.00  0.86           C  
ATOM   3623  OG1 THR A 493      26.888  41.946  51.177  1.00  0.89           O  
ATOM   3624  N   VAL A 494      23.257  41.812  52.750  1.00  0.96           N  
ATOM   3625  CA  VAL A 494      22.001  42.288  52.180  1.00  0.97           C  
ATOM   3626  C   VAL A 494      22.280  43.083  50.907  1.00  0.96           C  
ATOM   3627  CB  VAL A 494      21.212  43.153  53.188  1.00  0.96           C  
ATOM   3628  O   VAL A 494      23.098  44.006  50.911  1.00  0.96           O  
ATOM   3629  CG1 VAL A 494      19.978  43.764  52.526  1.00  0.92           C  
ATOM   3630  CG2 VAL A 494      20.813  42.323  54.407  1.00  0.92           C  
ATOM   3631  N   GLY A 495      21.703  42.717  49.778  1.00  0.96           N  
ATOM   3632  CA  GLY A 495      21.835  43.297  48.451  1.00  0.97           C  
ATOM   3633  C   GLY A 495      22.822  42.553  47.570  1.00  0.96           C  
ATOM   3634  O   GLY A 495      22.861  42.766  46.357  1.00  0.96           O  
ATOM   3635  N   GLU A 496      23.567  41.573  48.072  1.00  0.97           N  
ATOM   3636  CA  GLU A 496      24.476  40.753  47.277  1.00  0.97           C  
ATOM   3637  C   GLU A 496      23.712  39.713  46.462  1.00  0.97           C  
ATOM   3638  CB  GLU A 496      25.506  40.065  48.176  1.00  0.96           C  
ATOM   3639  O   GLU A 496      22.673  39.215  46.901  1.00  0.97           O  
ATOM   3640  CG  GLU A 496      26.679  39.461  47.418  1.00  0.88           C  
ATOM   3641  CD  GLU A 496      27.716  38.823  48.327  1.00  0.80           C  
ATOM   3642  OE1 GLU A 496      27.588  38.935  49.568  1.00  0.86           O  
ATOM   3643  OE2 GLU A 496      28.667  38.206  47.795  1.00  0.82           O  
ATOM   3644  N   THR A 497      24.196  39.385  45.281  1.00  0.96           N  
ATOM   3645  CA  THR A 497      23.692  38.295  44.453  1.00  0.97           C  
ATOM   3646  C   THR A 497      24.770  37.238  44.235  1.00  0.96           C  
ATOM   3647  CB  THR A 497      23.194  38.814  43.090  1.00  0.96           C  
ATOM   3648  O   THR A 497      25.947  37.568  44.076  1.00  0.95           O  
ATOM   3649  CG2 THR A 497      22.059  39.817  43.265  1.00  0.91           C  
ATOM   3650  OG1 THR A 497      24.279  39.450  42.403  1.00  0.94           O  
ATOM   3651  N   LYS A 498      24.391  36.006  44.168  1.00  0.95           N  
ATOM   3652  CA  LYS A 498      25.293  34.878  43.951  1.00  0.96           C  
ATOM   3653  C   LYS A 498      24.603  33.766  43.166  1.00  0.96           C  
ATOM   3654  CB  LYS A 498      25.806  34.337  45.286  1.00  0.95           C  
ATOM   3655  O   LYS A 498      23.483  33.370  43.493  1.00  0.96           O  
ATOM   3656  CG  LYS A 498      26.938  33.329  45.150  1.00  0.87           C  
ATOM   3657  CD  LYS A 498      27.558  32.999  46.503  1.00  0.81           C  
ATOM   3658  CE  LYS A 498      28.696  31.997  46.368  1.00  0.80           C  
ATOM   3659  NZ  LYS A 498      29.307  31.671  47.691  1.00  0.84           N  
ATOM   3660  N   GLN A 499      25.253  33.291  42.131  1.00  0.93           N  
ATOM   3661  CA  GLN A 499      24.761  32.136  41.389  1.00  0.95           C  
ATOM   3662  C   GLN A 499      24.953  30.848  42.184  1.00  0.94           C  
ATOM   3663  CB  GLN A 499      25.465  32.028  40.035  1.00  0.94           C  
ATOM   3664  O   GLN A 499      26.068  30.534  42.607  1.00  0.93           O  
ATOM   3665  CG  GLN A 499      24.889  30.949  39.127  1.00  0.96           C  
ATOM   3666  CD  GLN A 499      23.442  31.210  38.751  1.00  0.95           C  
ATOM   3667  NE2 GLN A 499      22.595  30.201  38.920  1.00  0.95           N  
ATOM   3668  OE1 GLN A 499      23.089  32.309  38.312  1.00  0.95           O  
ATOM   3669  N   LEU A 500      23.835  30.095  42.367  1.00  0.90           N  
ATOM   3670  CA  LEU A 500      23.924  28.748  42.918  1.00  0.91           C  
ATOM   3671  C   LEU A 500      24.640  27.811  41.951  1.00  0.88           C  
ATOM   3672  CB  LEU A 500      22.528  28.204  43.234  1.00  0.90           C  
ATOM   3673  O   LEU A 500      24.204  27.637  40.811  1.00  0.86           O  
ATOM   3674  CG  LEU A 500      22.472  26.843  43.930  1.00  0.91           C  
ATOM   3675  CD1 LEU A 500      23.054  26.942  45.336  1.00  0.89           C  
ATOM   3676  CD2 LEU A 500      21.039  26.324  43.974  1.00  0.89           C  
ATOM   3677  N   VAL A 501      25.792  27.297  42.359  1.00  0.89           N  
ATOM   3678  CA  VAL A 501      26.448  26.209  41.643  1.00  0.91           C  
ATOM   3679  C   VAL A 501      25.876  24.869  42.101  1.00  0.91           C  
ATOM   3680  CB  VAL A 501      27.979  26.233  41.852  1.00  0.90           C  
ATOM   3681  O   VAL A 501      25.697  24.641  43.299  1.00  0.91           O  
ATOM   3682  CG1 VAL A 501      28.655  25.145  41.020  1.00  0.91           C  
ATOM   3683  CG2 VAL A 501      28.543  27.608  41.498  1.00  0.90           C  
ATOM   3684  N   TYR A 502      25.535  24.049  41.196  1.00  0.86           N  
ATOM   3685  CA  TYR A 502      24.995  22.715  41.434  1.00  0.89           C  
ATOM   3686  C   TYR A 502      25.522  21.721  40.406  1.00  0.83           C  
ATOM   3687  CB  TYR A 502      23.464  22.740  41.399  1.00  0.87           C  
ATOM   3688  O   TYR A 502      25.874  22.104  39.287  1.00  0.79           O  
ATOM   3689  CG  TYR A 502      22.895  23.202  40.079  1.00  0.89           C  
ATOM   3690  CD1 TYR A 502      22.659  24.553  39.835  1.00  0.87           C  
ATOM   3691  CD2 TYR A 502      22.592  22.289  39.075  1.00  0.88           C  
ATOM   3692  CE1 TYR A 502      22.133  24.983  38.621  1.00  0.87           C  
ATOM   3693  CE2 TYR A 502      22.065  22.707  37.858  1.00  0.87           C  
ATOM   3694  OH  TYR A 502      21.319  24.474  36.437  1.00  0.81           O  
ATOM   3695  CZ  TYR A 502      21.840  24.054  37.640  1.00  0.86           C  
ATOM   3696  N   THR A 503      25.615  20.451  40.737  1.00  0.84           N  
ATOM   3697  CA  THR A 503      25.906  19.316  39.869  1.00  0.87           C  
ATOM   3698  C   THR A 503      24.764  18.304  39.902  1.00  0.86           C  
ATOM   3699  CB  THR A 503      27.220  18.624  40.276  1.00  0.83           C  
ATOM   3700  O   THR A 503      24.259  17.964  40.974  1.00  0.86           O  
ATOM   3701  CG2 THR A 503      28.424  19.512  39.979  1.00  0.77           C  
ATOM   3702  OG1 THR A 503      27.188  18.337  41.680  1.00  0.81           O  
ATOM   3703  N   VAL A 504      24.309  17.897  38.755  1.00  0.82           N  
ATOM   3704  CA  VAL A 504      23.355  16.798  38.634  1.00  0.85           C  
ATOM   3705  C   VAL A 504      24.066  15.551  38.114  1.00  0.81           C  
ATOM   3706  CB  VAL A 504      22.178  17.168  37.704  1.00  0.82           C  
ATOM   3707  O   VAL A 504      24.884  15.633  37.194  1.00  0.79           O  
ATOM   3708  CG1 VAL A 504      21.106  16.080  37.731  1.00  0.78           C  
ATOM   3709  CG2 VAL A 504      21.585  18.518  38.105  1.00  0.77           C  
ATOM   3710  N   THR A 505      23.814  14.492  38.734  1.00  0.79           N  
ATOM   3711  CA  THR A 505      24.384  13.192  38.396  1.00  0.82           C  
ATOM   3712  C   THR A 505      23.292  12.222  37.954  1.00  0.79           C  
ATOM   3713  CB  THR A 505      25.155  12.594  39.587  1.00  0.77           C  
ATOM   3714  O   THR A 505      22.231  12.148  38.576  1.00  0.79           O  
ATOM   3715  CG2 THR A 505      26.484  13.311  39.798  1.00  0.72           C  
ATOM   3716  OG1 THR A 505      24.362  12.721  40.774  1.00  0.73           O  
ATOM   3717  N   PRO A 506      23.543  11.439  36.957  1.00  0.79           N  
ATOM   3718  CA  PRO A 506      24.756  11.397  36.136  1.00  0.81           C  
ATOM   3719  C   PRO A 506      24.891  12.612  35.221  1.00  0.78           C  
ATOM   3720  CB  PRO A 506      24.584  10.114  35.318  1.00  0.79           C  
ATOM   3721  O   PRO A 506      23.898  13.283  34.929  1.00  0.75           O  
ATOM   3722  CG  PRO A 506      23.105   9.949  35.173  1.00  0.81           C  
ATOM   3723  CD  PRO A 506      22.443  10.471  36.416  1.00  0.80           C  
ATOM   3724  N   ALA A 507      26.141  12.880  34.762  1.00  0.80           N  
ATOM   3725  CA  ALA A 507      26.363  13.878  33.718  1.00  0.83           C  
ATOM   3726  C   ALA A 507      25.624  13.504  32.437  1.00  0.81           C  
ATOM   3727  CB  ALA A 507      27.856  14.035  33.442  1.00  0.77           C  
ATOM   3728  O   ALA A 507      25.579  12.331  32.058  1.00  0.80           O  
ATOM   3729  N   GLY A 508      24.997  14.518  31.757  1.00  0.79           N  
ATOM   3730  CA  GLY A 508      24.277  14.354  30.504  1.00  0.83           C  
ATOM   3731  C   GLY A 508      22.790  14.127  30.697  1.00  0.83           C  
ATOM   3732  O   GLY A 508      22.055  13.936  29.725  1.00  0.81           O  
ATOM   3733  N   VAL A 509      22.232  14.244  31.896  1.00  0.74           N  
ATOM   3734  CA  VAL A 509      20.815  14.106  32.216  1.00  0.82           C  
ATOM   3735  C   VAL A 509      20.031  15.261  31.598  1.00  0.74           C  
ATOM   3736  CB  VAL A 509      20.580  14.058  33.743  1.00  0.68           C  
ATOM   3737  O   VAL A 509      18.836  15.132  31.324  1.00  0.69           O  
ATOM   3738  CG1 VAL A 509      20.307  12.627  34.202  1.00  0.51           C  
ATOM   3739  CG2 VAL A 509      21.781  14.641  34.486  1.00  0.51           C  
ATOM   3740  N   GLU A 510      20.762  16.398  31.308  1.00  0.74           N  
ATOM   3741  CA  GLU A 510      20.160  17.598  30.735  1.00  0.78           C  
ATOM   3742  C   GLU A 510      19.651  17.338  29.320  1.00  0.75           C  
ATOM   3743  CB  GLU A 510      21.164  18.753  30.729  1.00  0.71           C  
ATOM   3744  O   GLU A 510      18.842  18.106  28.795  1.00  0.74           O  
ATOM   3745  CG  GLU A 510      22.400  18.490  29.882  1.00  0.69           C  
ATOM   3746  CD  GLU A 510      23.507  17.778  30.643  1.00  0.66           C  
ATOM   3747  OE1 GLU A 510      23.231  17.203  31.720  1.00  0.75           O  
ATOM   3748  OE2 GLU A 510      24.661  17.795  30.158  1.00  0.80           O  
ATOM   3749  N   ASN A 511      19.986  16.225  28.756  1.00  0.82           N  
ATOM   3750  CA  ASN A 511      19.573  15.823  27.416  1.00  0.85           C  
ATOM   3751  C   ASN A 511      18.441  14.800  27.462  1.00  0.82           C  
ATOM   3752  CB  ASN A 511      20.762  15.264  26.633  1.00  0.81           C  
ATOM   3753  O   ASN A 511      18.020  14.287  26.423  1.00  0.80           O  
ATOM   3754  CG  ASN A 511      21.874  16.280  26.455  1.00  0.82           C  
ATOM   3755  ND2 ASN A 511      23.056  15.961  26.967  1.00  0.87           N  
ATOM   3756  OD1 ASN A 511      21.671  17.343  25.863  1.00  0.83           O  
ATOM   3757  N   LEU A 512      17.960  14.345  28.637  1.00  0.77           N  
ATOM   3758  CA  LEU A 512      16.867  13.390  28.783  1.00  0.81           C  
ATOM   3759  C   LEU A 512      15.517  14.084  28.646  1.00  0.77           C  
ATOM   3760  CB  LEU A 512      16.954  12.679  30.136  1.00  0.78           C  
ATOM   3761  O   LEU A 512      15.350  15.221  29.094  1.00  0.74           O  
ATOM   3762  CG  LEU A 512      18.205  11.832  30.378  1.00  0.77           C  
ATOM   3763  CD1 LEU A 512      18.141  11.175  31.753  1.00  0.72           C  
ATOM   3764  CD2 LEU A 512      18.360  10.782  29.284  1.00  0.75           C  
ATOM   3765  N   ASP A 513      14.491  13.426  28.039  1.00  0.75           N  
ATOM   3766  CA  ASP A 513      13.118  13.909  27.929  1.00  0.81           C  
ATOM   3767  C   ASP A 513      12.518  14.175  29.307  1.00  0.81           C  
ATOM   3768  CB  ASP A 513      12.255  12.904  27.164  1.00  0.75           C  
ATOM   3769  O   ASP A 513      12.618  13.337  30.206  1.00  0.83           O  
ATOM   3770  CG  ASP A 513      12.603  12.825  25.688  1.00  0.69           C  
ATOM   3771  OD1 ASP A 513      13.160  13.801  25.140  1.00  0.70           O  
ATOM   3772  OD2 ASP A 513      12.316  11.779  25.067  1.00  0.77           O  
ATOM   3773  N   GLY A 514      11.988  15.445  29.550  1.00  0.77           N  
ATOM   3774  CA  GLY A 514      11.315  15.842  30.776  1.00  0.82           C  
ATOM   3775  C   GLY A 514      12.271  16.307  31.858  1.00  0.81           C  
ATOM   3776  O   GLY A 514      11.874  16.475  33.013  1.00  0.80           O  
ATOM   3777  N   TYR A 515      13.554  16.557  31.569  1.00  0.81           N  
ATOM   3778  CA  TYR A 515      14.503  17.150  32.504  1.00  0.86           C  
ATOM   3779  C   TYR A 515      14.102  18.578  32.855  1.00  0.84           C  
ATOM   3780  CB  TYR A 515      15.917  17.135  31.916  1.00  0.83           C  
ATOM   3781  O   TYR A 515      13.810  19.384  31.969  1.00  0.83           O  
ATOM   3782  CG  TYR A 515      16.945  17.810  32.792  1.00  0.88           C  
ATOM   3783  CD1 TYR A 515      17.314  17.259  34.017  1.00  0.85           C  
ATOM   3784  CD2 TYR A 515      17.549  18.999  32.397  1.00  0.87           C  
ATOM   3785  CE1 TYR A 515      18.260  17.877  34.828  1.00  0.88           C  
ATOM   3786  CE2 TYR A 515      18.495  19.626  33.200  1.00  0.86           C  
ATOM   3787  OH  TYR A 515      19.781  19.676  35.211  1.00  0.83           O  
ATOM   3788  CZ  TYR A 515      18.844  19.059  34.412  1.00  0.86           C  
ATOM   3789  N   SER A 516      14.110  18.928  34.060  1.00  0.84           N  
ATOM   3790  CA  SER A 516      13.899  20.280  34.566  1.00  0.88           C  
ATOM   3791  C   SER A 516      14.630  20.496  35.887  1.00  0.87           C  
ATOM   3792  CB  SER A 516      12.407  20.558  34.748  1.00  0.88           C  
ATOM   3793  O   SER A 516      14.854  19.547  36.641  1.00  0.89           O  
ATOM   3794  OG  SER A 516      11.843  19.673  35.701  1.00  0.95           O  
ATOM   3795  N   ILE A 517      14.995  21.740  36.213  1.00  0.90           N  
ATOM   3796  CA  ILE A 517      15.505  22.140  37.520  1.00  0.92           C  
ATOM   3797  C   ILE A 517      14.659  23.283  38.076  1.00  0.89           C  
ATOM   3798  CB  ILE A 517      16.990  22.559  37.443  1.00  0.85           C  
ATOM   3799  O   ILE A 517      14.335  24.231  37.356  1.00  0.86           O  
ATOM   3800  CG1 ILE A 517      17.848  21.395  36.935  1.00  0.71           C  
ATOM   3801  CG2 ILE A 517      17.483  23.049  38.808  1.00  0.70           C  
ATOM   3802  CD1 ILE A 517      19.328  21.728  36.805  1.00  0.70           C  
ATOM   3803  N   THR A 518      14.270  23.179  39.275  1.00  0.92           N  
ATOM   3804  CA  THR A 518      13.556  24.235  39.984  1.00  0.93           C  
ATOM   3805  C   THR A 518      14.311  24.647  41.245  1.00  0.93           C  
ATOM   3806  CB  THR A 518      12.130  23.791  40.358  1.00  0.92           C  
ATOM   3807  O   THR A 518      14.991  23.825  41.863  1.00  0.93           O  
ATOM   3808  CG2 THR A 518      11.309  23.469  39.113  1.00  0.91           C  
ATOM   3809  OG1 THR A 518      12.201  22.623  41.185  1.00  0.93           O  
ATOM   3810  N   PHE A 519      14.232  25.901  41.600  1.00  0.92           N  
ATOM   3811  CA  PHE A 519      14.880  26.476  42.774  1.00  0.94           C  
ATOM   3812  C   PHE A 519      13.851  27.100  43.709  1.00  0.91           C  
ATOM   3813  CB  PHE A 519      15.915  27.525  42.357  1.00  0.94           C  
ATOM   3814  O   PHE A 519      12.879  27.707  43.255  1.00  0.88           O  
ATOM   3815  CG  PHE A 519      16.936  27.015  41.377  1.00  0.95           C  
ATOM   3816  CD1 PHE A 519      18.006  26.239  41.807  1.00  0.93           C  
ATOM   3817  CD2 PHE A 519      16.826  27.310  40.025  1.00  0.94           C  
ATOM   3818  CE1 PHE A 519      18.953  25.765  40.901  1.00  0.94           C  
ATOM   3819  CE2 PHE A 519      17.768  26.841  39.114  1.00  0.94           C  
ATOM   3820  CZ  PHE A 519      18.831  26.069  39.555  1.00  0.94           C  
ATOM   3821  N   SER A 520      14.039  26.989  44.982  1.00  0.94           N  
ATOM   3822  CA  SER A 520      13.175  27.615  45.977  1.00  0.96           C  
ATOM   3823  C   SER A 520      13.965  28.026  47.215  1.00  0.95           C  
ATOM   3824  CB  SER A 520      12.043  26.668  46.376  1.00  0.95           C  
ATOM   3825  O   SER A 520      15.039  27.482  47.482  1.00  0.95           O  
ATOM   3826  OG  SER A 520      12.559  25.488  46.968  1.00  0.97           O  
ATOM   3827  N   SER A 521      13.529  28.981  47.923  1.00  0.94           N  
ATOM   3828  CA  SER A 521      14.017  29.382  49.239  1.00  0.95           C  
ATOM   3829  C   SER A 521      13.030  28.995  50.335  1.00  0.94           C  
ATOM   3830  CB  SER A 521      14.272  30.889  49.280  1.00  0.94           C  
ATOM   3831  O   SER A 521      11.821  29.189  50.187  1.00  0.91           O  
ATOM   3832  OG  SER A 521      14.768  31.281  50.548  1.00  0.93           O  
ATOM   3833  N   GLU A 522      13.467  28.553  51.504  1.00  0.97           N  
ATOM   3834  CA  GLU A 522      12.617  28.257  52.653  1.00  0.97           C  
ATOM   3835  C   GLU A 522      12.072  29.537  53.281  1.00  0.96           C  
ATOM   3836  CB  GLU A 522      13.387  27.445  53.697  1.00  0.96           C  
ATOM   3837  O   GLU A 522      10.962  29.548  53.816  1.00  0.95           O  
ATOM   3838  CG  GLU A 522      13.548  25.975  53.337  1.00  0.92           C  
ATOM   3839  CD  GLU A 522      14.190  25.153  54.443  1.00  0.88           C  
ATOM   3840  OE1 GLU A 522      14.682  25.744  55.431  1.00  0.89           O  
ATOM   3841  OE2 GLU A 522      14.202  23.908  54.320  1.00  0.89           O  
ATOM   3842  N   ASP A 523      12.827  30.642  53.170  1.00  0.96           N  
ATOM   3843  CA  ASP A 523      12.409  31.968  53.614  1.00  0.97           C  
ATOM   3844  C   ASP A 523      12.738  33.028  52.566  1.00  0.97           C  
ATOM   3845  CB  ASP A 523      13.074  32.322  54.946  1.00  0.97           C  
ATOM   3846  O   ASP A 523      13.844  33.573  52.552  1.00  0.96           O  
ATOM   3847  CG  ASP A 523      12.511  33.585  55.574  1.00  0.97           C  
ATOM   3848  OD1 ASP A 523      11.742  34.308  54.904  1.00  0.98           O  
ATOM   3849  OD2 ASP A 523      12.841  33.861  56.747  1.00  0.97           O  
ATOM   3850  N   PRO A 524      11.734  33.436  51.785  1.00  0.97           N  
ATOM   3851  CA  PRO A 524      11.920  34.458  50.751  1.00  0.98           C  
ATOM   3852  C   PRO A 524      12.065  35.863  51.331  1.00  0.98           C  
ATOM   3853  CB  PRO A 524      10.647  34.343  49.909  1.00  0.97           C  
ATOM   3854  O   PRO A 524      12.399  36.803  50.604  1.00  0.97           O  
ATOM   3855  CG  PRO A 524      10.167  32.945  50.131  1.00  0.97           C  
ATOM   3856  CD  PRO A 524      10.529  32.532  51.528  1.00  0.97           C  
ATOM   3857  N   ALA A 525      11.840  36.051  52.652  1.00  0.98           N  
ATOM   3858  CA  ALA A 525      12.078  37.336  53.303  1.00  0.98           C  
ATOM   3859  C   ALA A 525      13.560  37.527  53.615  1.00  0.98           C  
ATOM   3860  CB  ALA A 525      11.250  37.448  54.580  1.00  0.98           C  
ATOM   3861  O   ALA A 525      14.042  38.659  53.699  1.00  0.98           O  
ATOM   3862  N   VAL A 526      14.347  36.344  53.770  1.00  0.96           N  
ATOM   3863  CA  VAL A 526      15.787  36.365  54.006  1.00  0.97           C  
ATOM   3864  C   VAL A 526      16.530  36.316  52.673  1.00  0.97           C  
ATOM   3865  CB  VAL A 526      16.232  35.192  54.907  1.00  0.97           C  
ATOM   3866  O   VAL A 526      17.424  37.128  52.423  1.00  0.97           O  
ATOM   3867  CG1 VAL A 526      17.751  35.175  55.061  1.00  0.96           C  
ATOM   3868  CG2 VAL A 526      15.554  35.283  56.274  1.00  0.96           C  
ATOM   3869  N   ALA A 527      16.149  35.440  51.758  1.00  0.95           N  
ATOM   3870  CA  ALA A 527      16.733  35.394  50.420  1.00  0.97           C  
ATOM   3871  C   ALA A 527      15.719  34.893  49.395  1.00  0.97           C  
ATOM   3872  CB  ALA A 527      17.976  34.507  50.412  1.00  0.95           C  
ATOM   3873  O   ALA A 527      14.961  33.960  49.669  1.00  0.96           O  
ATOM   3874  N   THR A 528      15.710  35.470  48.138  1.00  0.96           N  
ATOM   3875  CA  THR A 528      14.967  34.965  46.989  1.00  0.97           C  
ATOM   3876  C   THR A 528      15.896  34.239  46.021  1.00  0.97           C  
ATOM   3877  CB  THR A 528      14.239  36.104  46.251  1.00  0.97           C  
ATOM   3878  O   THR A 528      17.094  34.523  45.970  1.00  0.97           O  
ATOM   3879  CG2 THR A 528      13.231  36.795  47.163  1.00  0.97           C  
ATOM   3880  OG1 THR A 528      15.202  37.067  45.804  1.00  0.98           O  
ATOM   3881  N   VAL A 529      15.405  33.283  45.269  1.00  0.95           N  
ATOM   3882  CA  VAL A 529      16.151  32.594  44.220  1.00  0.96           C  
ATOM   3883  C   VAL A 529      15.349  32.610  42.920  1.00  0.94           C  
ATOM   3884  CB  VAL A 529      16.485  31.140  44.622  1.00  0.93           C  
ATOM   3885  O   VAL A 529      14.143  32.349  42.924  1.00  0.93           O  
ATOM   3886  CG1 VAL A 529      15.209  30.357  44.925  1.00  0.76           C  
ATOM   3887  CG2 VAL A 529      17.288  30.453  43.519  1.00  0.75           C  
ATOM   3888  N   SER A 530      15.955  32.924  41.795  1.00  0.94           N  
ATOM   3889  CA  SER A 530      15.354  33.011  40.468  1.00  0.95           C  
ATOM   3890  C   SER A 530      15.250  31.635  39.817  1.00  0.95           C  
ATOM   3891  CB  SER A 530      16.164  33.948  39.572  1.00  0.95           C  
ATOM   3892  O   SER A 530      15.942  30.698  40.221  1.00  0.95           O  
ATOM   3893  OG  SER A 530      17.318  33.294  39.073  1.00  0.95           O  
ATOM   3894  N   PRO A 531      14.483  31.439  38.697  1.00  0.95           N  
ATOM   3895  CA  PRO A 531      14.379  30.174  37.966  1.00  0.95           C  
ATOM   3896  C   PRO A 531      15.705  29.740  37.346  1.00  0.94           C  
ATOM   3897  CB  PRO A 531      13.342  30.477  36.882  1.00  0.95           C  
ATOM   3898  O   PRO A 531      15.832  28.604  36.883  1.00  0.92           O  
ATOM   3899  CG  PRO A 531      12.465  31.532  37.476  1.00  0.96           C  
ATOM   3900  CD  PRO A 531      13.321  32.462  38.286  1.00  0.96           C  
ATOM   3901  N   THR A 532      16.721  30.538  37.355  1.00  0.93           N  
ATOM   3902  CA  THR A 532      18.038  30.223  36.814  1.00  0.94           C  
ATOM   3903  C   THR A 532      19.023  29.912  37.938  1.00  0.94           C  
ATOM   3904  CB  THR A 532      18.582  31.380  35.956  1.00  0.93           C  
ATOM   3905  O   THR A 532      20.219  29.742  37.692  1.00  0.93           O  
ATOM   3906  CG2 THR A 532      17.710  31.610  34.726  1.00  0.94           C  
ATOM   3907  OG1 THR A 532      18.606  32.578  36.742  1.00  0.96           O  
ATOM   3908  N   GLY A 533      18.554  29.994  39.277  1.00  0.90           N  
ATOM   3909  CA  GLY A 533      19.381  29.697  40.436  1.00  0.93           C  
ATOM   3910  C   GLY A 533      20.137  30.906  40.954  1.00  0.93           C  
ATOM   3911  O   GLY A 533      21.062  30.769  41.758  1.00  0.92           O  
ATOM   3912  N   LEU A 534      19.893  32.153  40.513  1.00  0.94           N  
ATOM   3913  CA  LEU A 534      20.470  33.369  41.078  1.00  0.96           C  
ATOM   3914  C   LEU A 534      19.814  33.712  42.411  1.00  0.96           C  
ATOM   3915  CB  LEU A 534      20.315  34.539  40.103  1.00  0.96           C  
ATOM   3916  O   LEU A 534      18.632  34.059  42.455  1.00  0.96           O  
ATOM   3917  CG  LEU A 534      21.007  35.845  40.496  1.00  0.97           C  
ATOM   3918  CD1 LEU A 534      22.522  35.683  40.432  1.00  0.97           C  
ATOM   3919  CD2 LEU A 534      20.547  36.986  39.595  1.00  0.97           C  
ATOM   3920  N   ILE A 535      20.591  33.637  43.436  1.00  0.93           N  
ATOM   3921  CA  ILE A 535      20.191  33.979  44.797  1.00  0.96           C  
ATOM   3922  C   ILE A 535      20.371  35.478  45.026  1.00  0.94           C  
ATOM   3923  CB  ILE A 535      20.998  33.176  45.842  1.00  0.95           C  
ATOM   3924  O   ILE A 535      21.402  36.049  44.662  1.00  0.94           O  
ATOM   3925  CG1 ILE A 535      20.885  31.673  45.564  1.00  0.94           C  
ATOM   3926  CG2 ILE A 535      20.526  33.508  47.260  1.00  0.93           C  
ATOM   3927  CD1 ILE A 535      21.899  30.826  46.320  1.00  0.94           C  
ATOM   3928  N   THR A 536      19.432  36.166  45.597  1.00  0.97           N  
ATOM   3929  CA  THR A 536      19.486  37.545  46.068  1.00  0.98           C  
ATOM   3930  C   THR A 536      19.208  37.617  47.567  1.00  0.97           C  
ATOM   3931  CB  THR A 536      18.478  38.433  45.313  1.00  0.98           C  
ATOM   3932  O   THR A 536      18.150  37.183  48.028  1.00  0.97           O  
ATOM   3933  CG2 THR A 536      18.613  39.894  45.729  1.00  0.98           C  
ATOM   3934  OG1 THR A 536      18.717  38.325  43.905  1.00  0.98           O  
ATOM   3935  N   ALA A 537      20.113  38.142  48.323  1.00  0.96           N  
ATOM   3936  CA  ALA A 537      19.994  38.374  49.760  1.00  0.97           C  
ATOM   3937  C   ALA A 537      19.062  39.547  50.052  1.00  0.96           C  
ATOM   3938  CB  ALA A 537      21.370  38.627  50.373  1.00  0.95           C  
ATOM   3939  O   ALA A 537      19.276  40.656  49.557  1.00  0.95           O  
ATOM   3940  N   VAL A 538      17.954  39.452  50.871  1.00  0.97           N  
ATOM   3941  CA  VAL A 538      16.875  40.421  51.037  1.00  0.98           C  
ATOM   3942  C   VAL A 538      16.933  41.025  52.438  1.00  0.95           C  
ATOM   3943  CB  VAL A 538      15.492  39.777  50.790  1.00  0.97           C  
ATOM   3944  O   VAL A 538      16.830  42.243  52.600  1.00  0.92           O  
ATOM   3945  CG1 VAL A 538      14.378  40.808  50.965  1.00  0.95           C  
ATOM   3946  CG2 VAL A 538      15.435  39.154  49.397  1.00  0.94           C  
ATOM   3947  N   ALA A 539      17.186  40.206  53.468  1.00  0.97           N  
ATOM   3948  CA  ALA A 539      17.229  40.660  54.855  1.00  0.97           C  
ATOM   3949  C   ALA A 539      18.230  39.844  55.669  1.00  0.97           C  
ATOM   3950  CB  ALA A 539      15.842  40.577  55.486  1.00  0.96           C  
ATOM   3951  O   ALA A 539      18.604  38.737  55.274  1.00  0.96           O  
ATOM   3952  N   ASP A 540      18.674  40.412  56.924  1.00  0.97           N  
ATOM   3953  CA  ASP A 540      19.504  39.694  57.887  1.00  0.97           C  
ATOM   3954  C   ASP A 540      18.791  38.447  58.404  1.00  0.97           C  
ATOM   3955  CB  ASP A 540      19.882  40.607  59.055  1.00  0.96           C  
ATOM   3956  O   ASP A 540      17.618  38.507  58.777  1.00  0.97           O  
ATOM   3957  CG  ASP A 540      20.856  39.958  60.023  1.00  0.90           C  
ATOM   3958  OD1 ASP A 540      21.863  39.371  59.573  1.00  0.91           O  
ATOM   3959  OD2 ASP A 540      20.612  40.033  61.247  1.00  0.92           O  
ATOM   3960  N   GLY A 541      19.550  37.285  58.330  1.00  0.96           N  
ATOM   3961  CA  GLY A 541      18.993  36.024  58.794  1.00  0.97           C  
ATOM   3962  C   GLY A 541      19.673  34.812  58.186  1.00  0.97           C  
ATOM   3963  O   GLY A 541      20.749  34.928  57.596  1.00  0.97           O  
ATOM   3964  N   GLY A 542      19.051  33.577  58.408  1.00  0.95           N  
ATOM   3965  CA  GLY A 542      19.449  32.317  57.800  1.00  0.97           C  
ATOM   3966  C   GLY A 542      18.310  31.612  57.089  1.00  0.97           C  
ATOM   3967  O   GLY A 542      17.202  31.517  57.622  1.00  0.96           O  
ATOM   3968  N   THR A 543      18.558  31.121  55.837  1.00  0.95           N  
ATOM   3969  CA  THR A 543      17.582  30.338  55.088  1.00  0.96           C  
ATOM   3970  C   THR A 543      18.263  29.193  54.344  1.00  0.95           C  
ATOM   3971  CB  THR A 543      16.810  31.217  54.087  1.00  0.96           C  
ATOM   3972  O   THR A 543      19.489  29.172  54.216  1.00  0.95           O  
ATOM   3973  CG2 THR A 543      17.726  31.720  52.977  1.00  0.96           C  
ATOM   3974  OG1 THR A 543      15.749  30.449  53.505  1.00  0.97           O  
ATOM   3975  N   ARG A 544      17.534  28.202  53.905  1.00  0.94           N  
ATOM   3976  CA  ARG A 544      18.020  27.183  52.981  1.00  0.96           C  
ATOM   3977  C   ARG A 544      17.551  27.467  51.557  1.00  0.96           C  
ATOM   3978  CB  ARG A 544      17.553  25.793  53.418  1.00  0.94           C  
ATOM   3979  O   ARG A 544      16.392  27.825  51.339  1.00  0.96           O  
ATOM   3980  CG  ARG A 544      18.210  25.297  54.697  1.00  0.90           C  
ATOM   3981  CD  ARG A 544      17.745  23.894  55.062  1.00  0.88           C  
ATOM   3982  NE  ARG A 544      18.376  23.420  56.291  1.00  0.88           N  
ATOM   3983  NH1 ARG A 544      19.635  21.782  55.257  1.00  0.85           N  
ATOM   3984  NH2 ARG A 544      19.772  22.078  57.526  1.00  0.82           N  
ATOM   3985  CZ  ARG A 544      19.260  22.428  56.355  1.00  0.82           C  
ATOM   3986  N   ILE A 545      18.404  27.271  50.589  1.00  0.89           N  
ATOM   3987  CA  ILE A 545      18.113  27.292  49.160  1.00  0.92           C  
ATOM   3988  C   ILE A 545      18.056  25.863  48.623  1.00  0.90           C  
ATOM   3989  CB  ILE A 545      19.164  28.115  48.381  1.00  0.91           C  
ATOM   3990  O   ILE A 545      19.049  25.133  48.679  1.00  0.89           O  
ATOM   3991  CG1 ILE A 545      19.315  29.510  49.000  1.00  0.91           C  
ATOM   3992  CG2 ILE A 545      18.785  28.212  46.900  1.00  0.91           C  
ATOM   3993  CD1 ILE A 545      18.027  30.320  49.023  1.00  0.91           C  
ATOM   3994  N   HIS A 546      16.897  25.450  48.209  1.00  0.91           N  
ATOM   3995  CA  HIS A 546      16.667  24.144  47.603  1.00  0.93           C  
ATOM   3996  C   HIS A 546      16.843  24.199  46.089  1.00  0.92           C  
ATOM   3997  CB  HIS A 546      15.268  23.631  47.950  1.00  0.93           C  
ATOM   3998  O   HIS A 546      16.341  25.116  45.435  1.00  0.93           O  
ATOM   3999  CG  HIS A 546      15.050  23.428  49.416  1.00  0.94           C  
ATOM   4000  CD2 HIS A 546      14.680  24.295  50.388  1.00  0.95           C  
ATOM   4001  ND1 HIS A 546      15.217  22.207  50.031  1.00  0.93           N  
ATOM   4002  CE1 HIS A 546      14.958  22.331  51.322  1.00  0.94           C  
ATOM   4003  NE2 HIS A 546      14.630  23.589  51.564  1.00  0.94           N  
ATOM   4004  N   ALA A 547      17.525  23.224  45.573  1.00  0.88           N  
ATOM   4005  CA  ALA A 547      17.513  22.862  44.158  1.00  0.91           C  
ATOM   4006  C   ALA A 547      16.928  21.467  43.953  1.00  0.90           C  
ATOM   4007  CB  ALA A 547      18.923  22.934  43.578  1.00  0.87           C  
ATOM   4008  O   ALA A 547      17.349  20.509  44.605  1.00  0.89           O  
ATOM   4009  N   THR A 548      15.950  21.351  43.126  1.00  0.86           N  
ATOM   4010  CA  THR A 548      15.305  20.096  42.756  1.00  0.89           C  
ATOM   4011  C   THR A 548      15.477  19.818  41.266  1.00  0.87           C  
ATOM   4012  CB  THR A 548      13.806  20.113  43.109  1.00  0.87           C  
ATOM   4013  O   THR A 548      14.997  20.584  40.427  1.00  0.88           O  
ATOM   4014  CG2 THR A 548      13.170  18.747  42.877  1.00  0.88           C  
ATOM   4015  OG1 THR A 548      13.649  20.474  44.487  1.00  0.91           O  
ATOM   4016  N   ALA A 549      16.155  18.766  40.912  1.00  0.84           N  
ATOM   4017  CA  ALA A 549      16.181  18.216  39.559  1.00  0.87           C  
ATOM   4018  C   ALA A 549      15.084  17.172  39.369  1.00  0.86           C  
ATOM   4019  CB  ALA A 549      17.549  17.608  39.258  1.00  0.83           C  
ATOM   4020  O   ALA A 549      14.866  16.327  40.241  1.00  0.86           O  
ATOM   4021  N   ALA A 550      14.435  17.196  38.244  1.00  0.85           N  
ATOM   4022  CA  ALA A 550      13.392  16.238  37.887  1.00  0.87           C  
ATOM   4023  C   ALA A 550      13.641  15.647  36.503  1.00  0.84           C  
ATOM   4024  CB  ALA A 550      12.019  16.903  37.939  1.00  0.85           C  
ATOM   4025  O   ALA A 550      14.002  16.367  35.569  1.00  0.85           O  
ATOM   4026  N   VAL A 551      13.494  14.401  36.304  1.00  0.77           N  
ATOM   4027  CA  VAL A 551      13.364  13.677  35.044  1.00  0.82           C  
ATOM   4028  C   VAL A 551      12.118  12.795  35.081  1.00  0.74           C  
ATOM   4029  CB  VAL A 551      14.615  12.819  34.750  1.00  0.79           C  
ATOM   4030  O   VAL A 551      12.038  11.856  35.875  1.00  0.71           O  
ATOM   4031  CG1 VAL A 551      14.499  12.145  33.384  1.00  0.78           C  
ATOM   4032  CG2 VAL A 551      15.878  13.676  34.821  1.00  0.74           C  
ATOM   4033  N   GLN A 552      11.126  13.045  34.188  1.00  0.83           N  
ATOM   4034  CA  GLN A 552       9.804  12.431  34.251  1.00  0.85           C  
ATOM   4035  C   GLN A 552       9.239  12.487  35.667  1.00  0.81           C  
ATOM   4036  CB  GLN A 552       9.860  10.982  33.765  1.00  0.79           C  
ATOM   4037  O   GLN A 552       8.920  13.566  36.172  1.00  0.68           O  
ATOM   4038  CG  GLN A 552      10.380  10.830  32.342  1.00  0.81           C  
ATOM   4039  CD  GLN A 552      10.421   9.384  31.883  1.00  0.66           C  
ATOM   4040  NE2 GLN A 552      10.781   9.173  30.622  1.00  0.72           N  
ATOM   4041  OE1 GLN A 552      10.131   8.465  32.655  1.00  0.77           O  
ATOM   4042  N   THR A 553       9.093  11.323  36.338  1.00  0.74           N  
ATOM   4043  CA  THR A 553       8.501  11.264  37.670  1.00  0.81           C  
ATOM   4044  C   THR A 553       9.585  11.172  38.740  1.00  0.77           C  
ATOM   4045  CB  THR A 553       7.541  10.067  37.803  1.00  0.77           C  
ATOM   4046  O   THR A 553       9.284  11.150  39.936  1.00  0.77           O  
ATOM   4047  CG2 THR A 553       6.313  10.245  36.916  1.00  0.76           C  
ATOM   4048  OG1 THR A 553       8.226   8.869  37.417  1.00  0.83           O  
ATOM   4049  N   VAL A 554      10.819  11.152  38.496  1.00  0.73           N  
ATOM   4050  CA  VAL A 554      11.917  11.011  39.446  1.00  0.82           C  
ATOM   4051  C   VAL A 554      12.484  12.387  39.787  1.00  0.76           C  
ATOM   4052  CB  VAL A 554      13.033  10.097  38.894  1.00  0.79           C  
ATOM   4053  O   VAL A 554      12.787  13.180  38.893  1.00  0.76           O  
ATOM   4054  CG1 VAL A 554      14.135   9.901  39.933  1.00  0.75           C  
ATOM   4055  CG2 VAL A 554      12.454   8.750  38.463  1.00  0.71           C  
ATOM   4056  N   THR A 555      12.677  12.672  41.034  1.00  0.77           N  
ATOM   4057  CA  THR A 555      13.227  13.931  41.524  1.00  0.83           C  
ATOM   4058  C   THR A 555      14.447  13.681  42.406  1.00  0.76           C  
ATOM   4059  CB  THR A 555      12.175  14.732  42.313  1.00  0.76           C  
ATOM   4060  O   THR A 555      14.517  12.668  43.106  1.00  0.75           O  
ATOM   4061  CG2 THR A 555      11.011  15.142  41.418  1.00  0.71           C  
ATOM   4062  OG1 THR A 555      11.676  13.925  43.387  1.00  0.72           O  
ATOM   4063  N   ALA A 556      15.379  14.487  42.391  1.00  0.83           N  
ATOM   4064  CA  ALA A 556      16.481  14.642  43.337  1.00  0.87           C  
ATOM   4065  C   ALA A 556      16.571  16.078  43.843  1.00  0.82           C  
ATOM   4066  CB  ALA A 556      17.800  14.224  42.692  1.00  0.83           C  
ATOM   4067  O   ALA A 556      16.541  17.025  43.052  1.00  0.80           O  
ATOM   4068  N   ASP A 557      16.646  16.227  45.125  1.00  0.87           N  
ATOM   4069  CA  ASP A 557      16.715  17.521  45.796  1.00  0.90           C  
ATOM   4070  C   ASP A 557      17.985  17.638  46.636  1.00  0.86           C  
ATOM   4071  CB  ASP A 557      15.481  17.736  46.675  1.00  0.80           C  
ATOM   4072  O   ASP A 557      18.432  16.657  47.234  1.00  0.84           O  
ATOM   4073  CG  ASP A 557      14.190  17.805  45.878  1.00  0.64           C  
ATOM   4074  OD1 ASP A 557      14.200  18.336  44.746  1.00  0.58           O  
ATOM   4075  OD2 ASP A 557      13.153  17.328  46.388  1.00  0.70           O  
ATOM   4076  N   ASP A 558      18.598  18.748  46.714  1.00  0.84           N  
ATOM   4077  CA  ASP A 558      19.627  19.143  47.670  1.00  0.89           C  
ATOM   4078  C   ASP A 558      19.418  20.581  48.140  1.00  0.83           C  
ATOM   4079  CB  ASP A 558      21.019  18.988  47.055  1.00  0.88           C  
ATOM   4080  O   ASP A 558      18.689  21.347  47.506  1.00  0.82           O  
ATOM   4081  CG  ASP A 558      22.135  19.080  48.081  1.00  0.92           C  
ATOM   4082  OD1 ASP A 558      21.874  18.874  49.286  1.00  0.93           O  
ATOM   4083  OD2 ASP A 558      23.285  19.363  47.681  1.00  0.93           O  
ATOM   4084  N   SER A 559      20.024  20.886  49.229  1.00  0.85           N  
ATOM   4085  CA  SER A 559      19.811  22.220  49.781  1.00  0.90           C  
ATOM   4086  C   SER A 559      21.086  22.764  50.417  1.00  0.84           C  
ATOM   4087  CB  SER A 559      18.685  22.199  50.815  1.00  0.85           C  
ATOM   4088  O   SER A 559      21.757  22.062  51.176  1.00  0.81           O  
ATOM   4089  OG  SER A 559      19.029  21.377  51.917  1.00  0.83           O  
ATOM   4090  N   SER A 560      21.414  23.972  50.199  1.00  0.88           N  
ATOM   4091  CA  SER A 560      22.518  24.700  50.816  1.00  0.91           C  
ATOM   4092  C   SER A 560      22.010  25.727  51.822  1.00  0.87           C  
ATOM   4093  CB  SER A 560      23.366  25.395  49.750  1.00  0.88           C  
ATOM   4094  O   SER A 560      21.053  26.453  51.546  1.00  0.86           O  
ATOM   4095  OG  SER A 560      24.036  24.443  48.941  1.00  0.73           O  
ATOM   4096  N   TYR A 561      22.628  25.786  52.969  1.00  0.88           N  
ATOM   4097  CA  TYR A 561      22.319  26.813  53.958  1.00  0.93           C  
ATOM   4098  C   TYR A 561      22.982  28.137  53.595  1.00  0.91           C  
ATOM   4099  CB  TYR A 561      22.769  26.369  55.353  1.00  0.91           C  
ATOM   4100  O   TYR A 561      24.178  28.178  53.296  1.00  0.91           O  
ATOM   4101  CG  TYR A 561      22.380  27.330  56.450  1.00  0.92           C  
ATOM   4102  CD1 TYR A 561      21.081  27.354  56.954  1.00  0.93           C  
ATOM   4103  CD2 TYR A 561      23.310  28.215  56.985  1.00  0.94           C  
ATOM   4104  CE1 TYR A 561      20.718  28.238  57.964  1.00  0.92           C  
ATOM   4105  CE2 TYR A 561      22.957  29.104  57.995  1.00  0.92           C  
ATOM   4106  OH  TYR A 561      21.307  29.986  59.478  1.00  0.90           O  
ATOM   4107  CZ  TYR A 561      21.661  29.108  58.478  1.00  0.91           C  
ATOM   4108  N   LEU A 562      22.255  29.200  53.632  1.00  0.88           N  
ATOM   4109  CA  LEU A 562      22.702  30.568  53.397  1.00  0.93           C  
ATOM   4110  C   LEU A 562      22.551  31.414  54.658  1.00  0.89           C  
ATOM   4111  CB  LEU A 562      21.914  31.200  52.247  1.00  0.92           C  
ATOM   4112  O   LEU A 562      21.446  31.551  55.189  1.00  0.87           O  
ATOM   4113  CG  LEU A 562      22.239  32.659  51.923  1.00  0.95           C  
ATOM   4114  CD1 LEU A 562      23.679  32.786  51.438  1.00  0.95           C  
ATOM   4115  CD2 LEU A 562      21.269  33.204  50.880  1.00  0.96           C  
ATOM   4116  N   SER A 563      23.634  32.027  55.088  1.00  0.93           N  
ATOM   4117  CA  SER A 563      23.616  33.124  56.050  1.00  0.95           C  
ATOM   4118  C   SER A 563      23.673  34.477  55.347  1.00  0.94           C  
ATOM   4119  CB  SER A 563      24.785  33.000  57.028  1.00  0.92           C  
ATOM   4120  O   SER A 563      24.529  34.701  54.489  1.00  0.94           O  
ATOM   4121  OG  SER A 563      24.684  33.967  58.059  1.00  0.80           O  
ATOM   4122  N   VAL A 564      22.752  35.410  55.666  1.00  0.85           N  
ATOM   4123  CA  VAL A 564      22.732  36.793  55.201  1.00  0.93           C  
ATOM   4124  C   VAL A 564      23.025  37.734  56.368  1.00  0.85           C  
ATOM   4125  CB  VAL A 564      21.377  37.154  54.552  1.00  0.90           C  
ATOM   4126  O   VAL A 564      22.382  37.651  57.417  1.00  0.82           O  
ATOM   4127  CG1 VAL A 564      21.402  38.582  54.011  1.00  0.91           C  
ATOM   4128  CG2 VAL A 564      21.039  36.164  53.439  1.00  0.88           C  
ATOM   4129  N   ASN A 565      24.024  38.489  56.288  1.00  0.95           N  
ATOM   4130  CA  ASN A 565      24.385  39.505  57.271  1.00  0.96           C  
ATOM   4131  C   ASN A 565      23.875  40.884  56.864  1.00  0.95           C  
ATOM   4132  CB  ASN A 565      25.901  39.538  57.477  1.00  0.94           C  
ATOM   4133  O   ASN A 565      23.918  41.244  55.686  1.00  0.95           O  
ATOM   4134  CG  ASN A 565      26.463  38.194  57.896  1.00  0.90           C  
ATOM   4135  ND2 ASN A 565      27.473  37.722  57.174  1.00  0.89           N  
ATOM   4136  OD1 ASN A 565      25.993  37.583  58.859  1.00  0.89           O  
ATOM   4137  N   ALA A 566      23.512  41.774  57.840  1.00  0.96           N  
ATOM   4138  CA  ALA A 566      23.254  43.191  57.592  1.00  0.96           C  
ATOM   4139  C   ALA A 566      24.488  43.882  57.020  1.00  0.94           C  
ATOM   4140  CB  ALA A 566      22.808  43.883  58.878  1.00  0.93           C  
ATOM   4141  O   ALA A 566      25.618  43.456  57.272  1.00  0.92           O  
ATOM   4142  N   PRO A 567      24.438  45.025  56.196  1.00  0.97           N  
ATOM   4143  CA  PRO A 567      25.574  45.725  55.591  1.00  0.97           C  
ATOM   4144  C   PRO A 567      26.526  46.313  56.630  1.00  0.93           C  
ATOM   4145  CB  PRO A 567      24.908  46.833  54.771  1.00  0.96           C  
ATOM   4146  O   PRO A 567      26.101  46.663  57.734  1.00  0.89           O  
ATOM   4147  CG  PRO A 567      23.491  46.387  54.605  1.00  0.95           C  
ATOM   4148  CD  PRO A 567      23.161  45.427  55.711  1.00  0.93           C  
TER    4149      PRO A 567
END
