# Supplementary material for: DepoScope: Accurate phage depolymerase annotation and domain delineation using large language models
Source: PLoS Comput Biol. 2024 Aug 5;20(8):e1011831. doi: 10.1371/journal.pcbi.1011831 (PMC11326577; doi:10.1371/journal.pcbi.1011831)
Supplement: S1 Data — (ZIP) [file pcbi.1011831.s003.zip › FN_FP_deposcope_032024/False_positives/NC_019401.1__YP_006987103.pdb]

PARENT N/A
ATOM      1  N   MET A   1     -12.728   0.440  65.345  1.00  0.70           N  
ATOM      2  CA  MET A   1     -11.642   0.606  64.384  1.00  0.72           C  
ATOM      3  C   MET A   1     -12.182   1.010  63.016  1.00  0.71           C  
ATOM      4  CB  MET A   1     -10.827  -0.683  64.265  1.00  0.62           C  
ATOM      5  O   MET A   1     -12.933   0.258  62.394  1.00  0.63           O  
ATOM      6  CG  MET A   1      -9.375  -0.532  64.688  1.00  0.57           C  
ATOM      7  SD  MET A   1      -8.449  -2.114  64.600  1.00  0.59           S  
ATOM      8  CE  MET A   1      -7.578  -2.064  66.191  1.00  0.51           C  
ATOM      9  N   LEU A   2     -12.300   2.309  62.694  1.00  0.72           N  
ATOM     10  CA  LEU A   2     -12.666   2.767  61.358  1.00  0.73           C  
ATOM     11  C   LEU A   2     -11.759   2.145  60.302  1.00  0.72           C  
ATOM     12  CB  LEU A   2     -12.591   4.294  61.276  1.00  0.67           C  
ATOM     13  O   LEU A   2     -10.533   2.195  60.423  1.00  0.66           O  
ATOM     14  CG  LEU A   2     -13.734   5.066  61.937  1.00  0.63           C  
ATOM     15  CD1 LEU A   2     -13.352   6.532  62.112  1.00  0.59           C  
ATOM     16  CD2 LEU A   2     -15.012   4.936  61.116  1.00  0.63           C  
ATOM     17  N   PRO A   3     -12.163   1.070  59.484  1.00  0.70           N  
ATOM     18  CA  PRO A   3     -11.319   0.838  58.309  1.00  0.70           C  
ATOM     19  C   PRO A   3     -10.848   2.134  57.655  1.00  0.70           C  
ATOM     20  CB  PRO A   3     -12.235   0.051  57.367  1.00  0.64           C  
ATOM     21  O   PRO A   3     -11.670   2.934  57.200  1.00  0.64           O  
ATOM     22  CG  PRO A   3     -13.618   0.494  57.722  1.00  0.61           C  
ATOM     23  CD  PRO A   3     -13.628   0.919  59.162  1.00  0.60           C  
ATOM     24  N   PHE A   4      -9.675   2.723  57.956  1.00  0.68           N  
ATOM     25  CA  PHE A   4      -9.031   3.682  57.065  1.00  0.70           C  
ATOM     26  C   PHE A   4      -9.284   3.319  55.607  1.00  0.68           C  
ATOM     27  CB  PHE A   4      -7.525   3.743  57.337  1.00  0.61           C  
ATOM     28  O   PHE A   4      -8.642   2.416  55.066  1.00  0.63           O  
ATOM     29  CG  PHE A   4      -7.146   4.696  58.439  1.00  0.58           C  
ATOM     30  CD1 PHE A   4      -6.922   6.040  58.168  1.00  0.53           C  
ATOM     31  CD2 PHE A   4      -7.013   4.247  59.746  1.00  0.56           C  
ATOM     32  CE1 PHE A   4      -6.571   6.924  59.185  1.00  0.52           C  
ATOM     33  CE2 PHE A   4      -6.662   5.124  60.768  1.00  0.53           C  
ATOM     34  CZ  PHE A   4      -6.440   6.462  60.486  1.00  0.48           C  
ATOM     35  N   SER A   5     -10.392   3.624  54.919  1.00  0.64           N  
ATOM     36  CA  SER A   5     -10.402   3.813  53.472  1.00  0.65           C  
ATOM     37  C   SER A   5      -9.228   4.674  53.019  1.00  0.64           C  
ATOM     38  CB  SER A   5     -11.717   4.453  53.024  1.00  0.58           C  
ATOM     39  O   SER A   5      -9.198   5.879  53.278  1.00  0.60           O  
ATOM     40  OG  SER A   5     -11.670   5.861  53.180  1.00  0.58           O  
ATOM     41  N   ARG A   6      -7.963   4.201  53.039  1.00  0.64           N  
ATOM     42  CA  ARG A   6      -6.984   4.866  52.184  1.00  0.65           C  
ATOM     43  C   ARG A   6      -7.637   5.392  50.910  1.00  0.64           C  
ATOM     44  CB  ARG A   6      -5.841   3.911  51.832  1.00  0.58           C  
ATOM     45  O   ARG A   6      -8.047   4.611  50.049  1.00  0.61           O  
ATOM     46  CG  ARG A   6      -4.661   3.983  52.788  1.00  0.55           C  
ATOM     47  CD  ARG A   6      -3.507   3.104  52.326  1.00  0.56           C  
ATOM     48  NE  ARG A   6      -2.368   3.190  53.236  1.00  0.42           N  
ATOM     49  NH1 ARG A   6      -0.972   1.883  51.940  1.00  0.29           N  
ATOM     50  NH2 ARG A   6      -0.221   2.750  53.924  1.00  0.23           N  
ATOM     51  CZ  ARG A   6      -1.190   2.607  53.031  1.00  0.46           C  
ATOM     52  N   ILE A   7      -8.181   6.564  50.838  1.00  0.60           N  
ATOM     53  CA  ILE A   7      -8.250   7.308  49.585  1.00  0.62           C  
ATOM     54  C   ILE A   7      -6.939   7.151  48.819  1.00  0.60           C  
ATOM     55  CB  ILE A   7      -8.551   8.803  49.832  1.00  0.54           C  
ATOM     56  O   ILE A   7      -5.940   7.796  49.145  1.00  0.57           O  
ATOM     57  CG1 ILE A   7      -9.905   8.968  50.531  1.00  0.45           C  
ATOM     58  CG2 ILE A   7      -8.516   9.585  48.515  1.00  0.45           C  
ATOM     59  CD1 ILE A   7     -10.223  10.401  50.935  1.00  0.43           C  
ATOM     60  N   ILE A   8      -6.632   6.028  48.164  1.00  0.57           N  
ATOM     61  CA  ILE A   8      -5.693   6.089  47.050  1.00  0.59           C  
ATOM     62  C   ILE A   8      -6.029   7.281  46.156  1.00  0.58           C  
ATOM     63  CB  ILE A   8      -5.706   4.781  46.227  1.00  0.53           C  
ATOM     64  O   ILE A   8      -7.043   7.271  45.454  1.00  0.56           O  
ATOM     65  CG1 ILE A   8      -5.343   3.587  47.116  1.00  0.46           C  
ATOM     66  CG2 ILE A   8      -4.754   4.885  45.032  1.00  0.46           C  
ATOM     67  CD1 ILE A   8      -5.397   2.244  46.401  1.00  0.46           C  
ATOM     68  N   GLN A   9      -5.695   8.519  46.518  1.00  0.58           N  
ATOM     69  CA  GLN A   9      -5.509   9.487  45.442  1.00  0.58           C  
ATOM     70  C   GLN A   9      -4.839   8.842  44.232  1.00  0.57           C  
ATOM     71  CB  GLN A   9      -4.682  10.679  45.928  1.00  0.52           C  
ATOM     72  O   GLN A   9      -3.639   8.559  44.258  1.00  0.54           O  
ATOM     73  CG  GLN A   9      -5.521  11.877  46.350  1.00  0.48           C  
ATOM     74  CD  GLN A   9      -4.676  13.054  46.802  1.00  0.51           C  
ATOM     75  NE2 GLN A   9      -5.299  14.223  46.914  1.00  0.42           N  
ATOM     76  OE1 GLN A   9      -3.474  12.914  47.048  1.00  0.59           O  
ATOM     77  N   TYR A  10      -5.553   8.163  43.322  1.00  0.54           N  
ATOM     78  CA  TYR A  10      -5.005   8.032  41.977  1.00  0.57           C  
ATOM     79  C   TYR A  10      -4.283   9.306  41.556  1.00  0.55           C  
ATOM     80  CB  TYR A  10      -6.116   7.706  40.974  1.00  0.50           C  
ATOM     81  O   TYR A  10      -4.917  10.277  41.137  1.00  0.53           O  
ATOM     82  CG  TYR A  10      -6.684   6.316  41.128  1.00  0.48           C  
ATOM     83  CD1 TYR A  10      -6.030   5.211  40.589  1.00  0.44           C  
ATOM     84  CD2 TYR A  10      -7.877   6.106  41.811  1.00  0.46           C  
ATOM     85  CE1 TYR A  10      -6.551   3.929  40.727  1.00  0.42           C  
ATOM     86  CE2 TYR A  10      -8.408   4.828  41.955  1.00  0.47           C  
ATOM     87  OH  TYR A  10      -8.259   2.480  41.550  1.00  0.37           O  
ATOM     88  CZ  TYR A  10      -7.738   3.747  41.411  1.00  0.37           C  
ATOM     89  N   GLY A  11      -3.215   9.755  42.253  1.00  0.56           N  
ATOM     90  CA  GLY A  11      -2.280  10.557  41.481  1.00  0.58           C  
ATOM     91  C   GLY A  11      -2.471  10.419  39.982  1.00  0.55           C  
ATOM     92  O   GLY A  11      -2.935   9.382  39.504  1.00  0.51           O  
ATOM     93  N   ASN A  12      -2.767  11.569  39.225  1.00  0.52           N  
ATOM     94  CA  ASN A  12      -2.602  11.599  37.775  1.00  0.55           C  
ATOM     95  C   ASN A  12      -1.933  10.327  37.261  1.00  0.53           C  
ATOM     96  CB  ASN A  12      -1.799  12.830  37.351  1.00  0.46           C  
ATOM     97  O   ASN A  12      -0.705  10.251  37.192  1.00  0.49           O  
ATOM     98  CG  ASN A  12      -2.623  14.102  37.376  1.00  0.42           C  
ATOM     99  ND2 ASN A  12      -1.961  15.234  37.584  1.00  0.45           N  
ATOM    100  OD1 ASN A  12      -3.845  14.068  37.209  1.00  0.45           O  
ATOM    101  N   ILE A  13      -2.411   9.112  37.530  1.00  0.46           N  
ATOM    102  CA  ILE A  13      -1.883   8.124  36.596  1.00  0.47           C  
ATOM    103  C   ILE A  13      -1.567   8.794  35.260  1.00  0.47           C  
ATOM    104  CB  ILE A  13      -2.874   6.957  36.388  1.00  0.43           C  
ATOM    105  O   ILE A  13      -2.473   9.243  34.554  1.00  0.45           O  
ATOM    106  CG1 ILE A  13      -3.228   6.311  37.733  1.00  0.36           C  
ATOM    107  CG2 ILE A  13      -2.294   5.922  35.420  1.00  0.36           C  
ATOM    108  CD1 ILE A  13      -4.274   5.210  37.635  1.00  0.34           C  
ATOM    109  N   ALA A  14      -0.362   9.260  35.012  1.00  0.52           N  
ATOM    110  CA  ALA A  14      -0.016   9.553  33.623  1.00  0.52           C  
ATOM    111  C   ALA A  14      -0.813   8.674  32.663  1.00  0.52           C  
ATOM    112  CB  ALA A  14       1.481   9.363  33.395  1.00  0.48           C  
ATOM    113  O   ALA A  14      -0.994   7.479  32.911  1.00  0.51           O  
ATOM    114  N   PRO A  15      -1.761   9.259  31.827  1.00  0.53           N  
ATOM    115  CA  PRO A  15      -2.325   8.317  30.857  1.00  0.53           C  
ATOM    116  C   PRO A  15      -1.366   7.179  30.515  1.00  0.55           C  
ATOM    117  CB  PRO A  15      -2.593   9.192  29.630  1.00  0.50           C  
ATOM    118  O   PRO A  15      -0.157   7.397  30.402  1.00  0.53           O  
ATOM    119  CG  PRO A  15      -1.685  10.368  29.794  1.00  0.48           C  
ATOM    120  CD  PRO A  15      -1.425  10.569  31.260  1.00  0.51           C  
ATOM    121  N   ALA A  16      -1.829   5.948  30.604  1.00  0.59           N  
ATOM    122  CA  ALA A  16      -0.975   4.843  30.178  1.00  0.59           C  
ATOM    123  C   ALA A  16      -0.165   5.220  28.941  1.00  0.60           C  
ATOM    124  CB  ALA A  16      -1.814   3.598  29.901  1.00  0.55           C  
ATOM    125  O   ALA A  16      -0.676   5.886  28.036  1.00  0.58           O  
ATOM    126  N   PRO A  17       1.058   5.252  28.970  1.00  0.68           N  
ATOM    127  CA  PRO A  17       1.772   5.395  27.699  1.00  0.68           C  
ATOM    128  C   PRO A  17       0.964   4.889  26.507  1.00  0.69           C  
ATOM    129  CB  PRO A  17       3.031   4.549  27.905  1.00  0.63           C  
ATOM    130  O   PRO A  17       0.332   3.832  26.590  1.00  0.65           O  
ATOM    131  CG  PRO A  17       2.654   3.552  28.952  1.00  0.61           C  
ATOM    132  CD  PRO A  17       1.573   4.146  29.809  1.00  0.61           C  
ATOM    133  N   GLY A  18       0.546   5.840  25.633  1.00  0.81           N  
ATOM    134  CA  GLY A  18      -0.115   5.352  24.433  1.00  0.81           C  
ATOM    135  C   GLY A  18       0.535   4.108  23.857  1.00  0.81           C  
ATOM    136  O   GLY A  18       1.730   3.879  24.051  1.00  0.78           O  
ATOM    137  N   HIS A  19      -0.244   3.094  23.354  1.00  0.81           N  
ATOM    138  CA  HIS A  19       0.272   2.001  22.538  1.00  0.82           C  
ATOM    139  C   HIS A  19       0.183   2.333  21.053  1.00  0.83           C  
ATOM    140  CB  HIS A  19      -0.490   0.707  22.833  1.00  0.80           C  
ATOM    141  O   HIS A  19      -0.594   3.203  20.652  1.00  0.82           O  
ATOM    142  CG  HIS A  19      -1.956   0.797  22.553  1.00  0.79           C  
ATOM    143  CD2 HIS A  19      -2.671   0.479  21.448  1.00  0.78           C  
ATOM    144  ND1 HIS A  19      -2.863   1.265  23.478  1.00  0.78           N  
ATOM    145  CE1 HIS A  19      -4.076   1.231  22.953  1.00  0.75           C  
ATOM    146  NE2 HIS A  19      -3.987   0.758  21.722  1.00  0.74           N  
ATOM    147  N   ILE A  20       1.008   1.758  20.226  1.00  0.83           N  
ATOM    148  CA  ILE A  20       0.955   1.919  18.777  1.00  0.83           C  
ATOM    149  C   ILE A  20      -0.272   1.200  18.222  1.00  0.83           C  
ATOM    150  CB  ILE A  20       2.239   1.387  18.102  1.00  0.82           C  
ATOM    151  O   ILE A  20      -0.489   0.020  18.507  1.00  0.82           O  
ATOM    152  CG1 ILE A  20       3.467   2.150  18.614  1.00  0.82           C  
ATOM    153  CG2 ILE A  20       2.129   1.486  16.578  1.00  0.81           C  
ATOM    154  CD1 ILE A  20       4.795   1.526  18.210  1.00  0.79           C  
ATOM    155  N   ILE A  21      -0.987   1.929  17.454  1.00  0.83           N  
ATOM    156  CA  ILE A  21      -2.212   1.359  16.904  1.00  0.83           C  
ATOM    157  C   ILE A  21      -2.089   1.238  15.387  1.00  0.83           C  
ATOM    158  CB  ILE A  21      -3.448   2.209  17.276  1.00  0.82           C  
ATOM    159  O   ILE A  21      -2.892   0.556  14.745  1.00  0.81           O  
ATOM    160  CG1 ILE A  21      -3.282   3.644  16.762  1.00  0.83           C  
ATOM    161  CG2 ILE A  21      -3.679   2.193  18.789  1.00  0.82           C  
ATOM    162  CD1 ILE A  21      -4.558   4.473  16.819  1.00  0.81           C  
ATOM    163  N   LYS A  22      -1.070   1.901  14.760  1.00  0.85           N  
ATOM    164  CA  LYS A  22      -0.824   1.829  13.322  1.00  0.85           C  
ATOM    165  C   LYS A  22       0.637   2.125  12.999  1.00  0.86           C  
ATOM    166  CB  LYS A  22      -1.734   2.803  12.572  1.00  0.85           C  
ATOM    167  O   LYS A  22       1.230   3.045  13.566  1.00  0.85           O  
ATOM    168  CG  LYS A  22      -1.637   2.699  11.057  1.00  0.86           C  
ATOM    169  CD  LYS A  22      -2.718   3.524  10.370  1.00  0.86           C  
ATOM    170  CE  LYS A  22      -2.637   3.401   8.854  1.00  0.85           C  
ATOM    171  NZ  LYS A  22      -3.786   4.076   8.181  1.00  0.85           N  
ATOM    172  N   VAL A  23       1.129   1.396  12.009  1.00  0.84           N  
ATOM    173  CA  VAL A  23       2.444   1.631  11.423  1.00  0.84           C  
ATOM    174  C   VAL A  23       2.342   1.614   9.900  1.00  0.84           C  
ATOM    175  CB  VAL A  23       3.473   0.581  11.900  1.00  0.82           C  
ATOM    176  O   VAL A  23       1.629   0.786   9.328  1.00  0.83           O  
ATOM    177  CG1 VAL A  23       4.852   0.870  11.309  1.00  0.76           C  
ATOM    178  CG2 VAL A  23       3.538   0.553  13.426  1.00  0.75           C  
ATOM    179  N   GLN A  24       2.999   2.555   9.294  1.00  0.87           N  
ATOM    180  CA  GLN A  24       3.165   2.602   7.845  1.00  0.87           C  
ATOM    181  C   GLN A  24       4.536   3.154   7.466  1.00  0.86           C  
ATOM    182  CB  GLN A  24       2.063   3.448   7.205  1.00  0.85           C  
ATOM    183  O   GLN A  24       5.113   3.957   8.201  1.00  0.85           O  
ATOM    184  CG  GLN A  24       1.994   3.324   5.689  1.00  0.82           C  
ATOM    185  CD  GLN A  24       0.747   3.958   5.104  1.00  0.80           C  
ATOM    186  NE2 GLN A  24       0.723   4.112   3.784  1.00  0.76           N  
ATOM    187  OE1 GLN A  24      -0.189   4.307   5.832  1.00  0.78           O  
ATOM    188  N   GLY A  25       5.077   2.803   6.337  1.00  0.84           N  
ATOM    189  CA  GLY A  25       6.335   3.290   5.794  1.00  0.83           C  
ATOM    190  C   GLY A  25       6.343   3.362   4.279  1.00  0.83           C  
ATOM    191  O   GLY A  25       5.310   3.156   3.637  1.00  0.80           O  
ATOM    192  N   SER A  26       7.484   3.653   3.764  1.00  0.84           N  
ATOM    193  CA  SER A  26       7.701   3.650   2.321  1.00  0.84           C  
ATOM    194  C   SER A  26       7.748   2.227   1.772  1.00  0.83           C  
ATOM    195  CB  SER A  26       8.996   4.383   1.971  1.00  0.82           C  
ATOM    196  O   SER A  26       8.428   1.364   2.329  1.00  0.80           O  
ATOM    197  OG  SER A  26       9.200   4.403   0.568  1.00  0.72           O  
ATOM    198  N   LYS A  27       7.237   1.967   0.635  1.00  0.82           N  
ATOM    199  CA  LYS A  27       7.241   0.687  -0.068  1.00  0.81           C  
ATOM    200  C   LYS A  27       8.534   0.495  -0.854  1.00  0.80           C  
ATOM    201  CB  LYS A  27       6.037   0.586  -1.006  1.00  0.80           C  
ATOM    202  O   LYS A  27       8.858  -0.621  -1.265  1.00  0.76           O  
ATOM    203  CG  LYS A  27       4.701   0.469  -0.288  1.00  0.78           C  
ATOM    204  CD  LYS A  27       3.541   0.406  -1.273  1.00  0.76           C  
ATOM    205  CE  LYS A  27       2.200   0.327  -0.556  1.00  0.73           C  
ATOM    206  NZ  LYS A  27       1.057   0.551  -1.490  1.00  0.69           N  
ATOM    207  N   PHE A  28       9.382   1.470  -0.974  1.00  0.81           N  
ATOM    208  CA  PHE A  28      10.573   1.448  -1.814  1.00  0.81           C  
ATOM    209  C   PHE A  28      11.834   1.589  -0.971  1.00  0.79           C  
ATOM    210  CB  PHE A  28      10.514   2.565  -2.861  1.00  0.78           C  
ATOM    211  O   PHE A  28      11.813   1.330   0.234  1.00  0.74           O  
ATOM    212  CG  PHE A  28       9.473   2.345  -3.926  1.00  0.75           C  
ATOM    213  CD1 PHE A  28       9.776   1.624  -5.074  1.00  0.72           C  
ATOM    214  CD2 PHE A  28       8.192   2.860  -3.778  1.00  0.73           C  
ATOM    215  CE1 PHE A  28       8.815   1.419  -6.062  1.00  0.71           C  
ATOM    216  CE2 PHE A  28       7.226   2.659  -4.761  1.00  0.71           C  
ATOM    217  CZ  PHE A  28       7.540   1.939  -5.902  1.00  0.70           C  
ATOM    218  N   ASN A  29      12.902   1.987  -1.539  1.00  0.76           N  
ATOM    219  CA  ASN A  29      14.249   2.026  -0.980  1.00  0.76           C  
ATOM    220  C   ASN A  29      14.416   3.183   0.001  1.00  0.76           C  
ATOM    221  CB  ASN A  29      15.292   2.122  -2.096  1.00  0.72           C  
ATOM    222  O   ASN A  29      15.522   3.445   0.476  1.00  0.72           O  
ATOM    223  CG  ASN A  29      15.342   0.874  -2.956  1.00  0.67           C  
ATOM    224  ND2 ASN A  29      15.913   0.999  -4.149  1.00  0.65           N  
ATOM    225  OD1 ASN A  29      14.872  -0.192  -2.553  1.00  0.65           O  
ATOM    226  N   GLN A  30      13.351   3.905   0.194  1.00  0.74           N  
ATOM    227  CA  GLN A  30      13.410   4.910   1.250  1.00  0.74           C  
ATOM    228  C   GLN A  30      12.957   4.331   2.587  1.00  0.74           C  
ATOM    229  CB  GLN A  30      12.553   6.123   0.885  1.00  0.69           C  
ATOM    230  O   GLN A  30      11.938   3.642   2.657  1.00  0.69           O  
ATOM    231  CG  GLN A  30      13.050   6.882  -0.338  1.00  0.65           C  
ATOM    232  CD  GLN A  30      12.380   8.234  -0.502  1.00  0.64           C  
ATOM    233  NE2 GLN A  30      12.712   8.933  -1.582  1.00  0.60           N  
ATOM    234  OE1 GLN A  30      11.570   8.646   0.334  1.00  0.68           O  
ATOM    235  N   SER A  31      13.781   4.586   3.666  1.00  0.79           N  
ATOM    236  CA  SER A  31      13.518   4.164   5.037  1.00  0.78           C  
ATOM    237  C   SER A  31      12.790   5.251   5.821  1.00  0.80           C  
ATOM    238  CB  SER A  31      14.824   3.801   5.746  1.00  0.75           C  
ATOM    239  O   SER A  31      13.423   6.077   6.481  1.00  0.76           O  
ATOM    240  OG  SER A  31      15.595   2.913   4.956  1.00  0.70           O  
ATOM    241  N   ASN A  32      11.595   5.513   5.405  1.00  0.87           N  
ATOM    242  CA  ASN A  32      10.782   6.242   6.372  1.00  0.88           C  
ATOM    243  C   ASN A  32       9.774   5.327   7.061  1.00  0.88           C  
ATOM    244  CB  ASN A  32      10.062   7.410   5.694  1.00  0.86           C  
ATOM    245  O   ASN A  32       9.291   4.365   6.460  1.00  0.87           O  
ATOM    246  CG  ASN A  32       9.104   6.956   4.610  1.00  0.83           C  
ATOM    247  ND2 ASN A  32       9.339   7.409   3.384  1.00  0.81           N  
ATOM    248  OD1 ASN A  32       8.161   6.206   4.872  1.00  0.81           O  
ATOM    249  N   THR A  33       9.502   5.561   8.260  1.00  0.87           N  
ATOM    250  CA  THR A  33       8.499   4.895   9.083  1.00  0.88           C  
ATOM    251  C   THR A  33       7.690   5.914   9.881  1.00  0.89           C  
ATOM    252  CB  THR A  33       9.148   3.884  10.046  1.00  0.87           C  
ATOM    253  O   THR A  33       8.254   6.834  10.476  1.00  0.89           O  
ATOM    254  CG2 THR A  33       8.090   3.091  10.807  1.00  0.85           C  
ATOM    255  OG1 THR A  33       9.963   2.974   9.296  1.00  0.86           O  
ATOM    256  N   ILE A  34       6.420   5.722   9.865  1.00  0.90           N  
ATOM    257  CA  ILE A  34       5.461   6.530  10.610  1.00  0.90           C  
ATOM    258  C   ILE A  34       4.569   5.623  11.455  1.00  0.90           C  
ATOM    259  CB  ILE A  34       4.600   7.399   9.667  1.00  0.90           C  
ATOM    260  O   ILE A  34       4.094   4.589  10.978  1.00  0.89           O  
ATOM    261  CG1 ILE A  34       5.496   8.234   8.745  1.00  0.90           C  
ATOM    262  CG2 ILE A  34       3.656   8.297  10.472  1.00  0.89           C  
ATOM    263  CD1 ILE A  34       4.732   9.050   7.711  1.00  0.89           C  
ATOM    264  N   PHE A  35       4.282   5.987  12.665  1.00  0.89           N  
ATOM    265  CA  PHE A  35       3.287   5.257  13.442  1.00  0.89           C  
ATOM    266  C   PHE A  35       2.344   6.218  14.155  1.00  0.90           C  
ATOM    267  CB  PHE A  35       3.967   4.336  14.460  1.00  0.87           C  
ATOM    268  O   PHE A  35       2.709   7.363  14.432  1.00  0.89           O  
ATOM    269  CG  PHE A  35       4.818   5.066  15.464  1.00  0.81           C  
ATOM    270  CD1 PHE A  35       6.202   5.088  15.337  1.00  0.76           C  
ATOM    271  CD2 PHE A  35       4.234   5.729  16.535  1.00  0.76           C  
ATOM    272  CE1 PHE A  35       6.992   5.763  16.265  1.00  0.73           C  
ATOM    273  CE2 PHE A  35       5.017   6.405  17.466  1.00  0.74           C  
ATOM    274  CZ  PHE A  35       6.396   6.420  17.330  1.00  0.70           C  
ATOM    275  N   LEU A  36       1.220   5.754  14.491  1.00  0.89           N  
ATOM    276  CA  LEU A  36       0.156   6.403  15.249  1.00  0.89           C  
ATOM    277  C   LEU A  36      -0.059   5.707  16.589  1.00  0.89           C  
ATOM    278  CB  LEU A  36      -1.148   6.408  14.448  1.00  0.89           C  
ATOM    279  O   LEU A  36      -0.164   4.480  16.646  1.00  0.88           O  
ATOM    280  CG  LEU A  36      -2.354   7.067  15.119  1.00  0.90           C  
ATOM    281  CD1 LEU A  36      -2.072   8.542  15.384  1.00  0.90           C  
ATOM    282  CD2 LEU A  36      -3.602   6.903  14.258  1.00  0.89           C  
ATOM    283  N   THR A  37      -0.126   6.492  17.675  1.00  0.88           N  
ATOM    284  CA  THR A  37      -0.401   5.980  19.012  1.00  0.88           C  
ATOM    285  C   THR A  37      -1.886   6.098  19.342  1.00  0.88           C  
ATOM    286  CB  THR A  37       0.424   6.727  20.077  1.00  0.88           C  
ATOM    287  O   THR A  37      -2.594   6.921  18.757  1.00  0.88           O  
ATOM    288  CG2 THR A  37       1.908   6.724  19.724  1.00  0.87           C  
ATOM    289  OG1 THR A  37      -0.032   8.082  20.163  1.00  0.88           O  
ATOM    290  N   SER A  38      -2.295   5.404  20.366  1.00  0.86           N  
ATOM    291  CA  SER A  38      -3.664   5.407  20.872  1.00  0.86           C  
ATOM    292  C   SER A  38      -4.033   6.765  21.458  1.00  0.86           C  
ATOM    293  CB  SER A  38      -3.847   4.319  21.930  1.00  0.85           C  
ATOM    294  O   SER A  38      -5.215   7.085  21.600  1.00  0.85           O  
ATOM    295  OG  SER A  38      -2.958   4.518  23.016  1.00  0.86           O  
ATOM    296  N   THR A  39      -3.083   7.642  21.710  1.00  0.89           N  
ATOM    297  CA  THR A  39      -3.278   8.991  22.229  1.00  0.89           C  
ATOM    298  C   THR A  39      -3.382  10.000  21.089  1.00  0.90           C  
ATOM    299  CB  THR A  39      -2.132   9.397  23.175  1.00  0.88           C  
ATOM    300  O   THR A  39      -3.462  11.207  21.326  1.00  0.89           O  
ATOM    301  CG2 THR A  39      -2.164   8.579  24.461  1.00  0.83           C  
ATOM    302  OG1 THR A  39      -0.878   9.182  22.516  1.00  0.86           O  
ATOM    303  N   GLY A  40      -3.321   9.540  19.827  1.00  0.91           N  
ATOM    304  CA  GLY A  40      -3.463  10.387  18.654  1.00  0.92           C  
ATOM    305  C   GLY A  40      -2.187  11.124  18.291  1.00  0.92           C  
ATOM    306  O   GLY A  40      -2.231  12.167  17.635  1.00  0.91           O  
ATOM    307  N   ASN A  41      -1.007  10.659  18.755  1.00  0.92           N  
ATOM    308  CA  ASN A  41       0.296  11.197  18.381  1.00  0.92           C  
ATOM    309  C   ASN A  41       0.868  10.484  17.159  1.00  0.92           C  
ATOM    310  CB  ASN A  41       1.273  11.104  19.555  1.00  0.92           C  
ATOM    311  O   ASN A  41       0.997   9.258  17.154  1.00  0.92           O  
ATOM    312  CG  ASN A  41       0.892  12.016  20.705  1.00  0.90           C  
ATOM    313  ND2 ASN A  41       1.306  11.653  21.912  1.00  0.90           N  
ATOM    314  OD1 ASN A  41       0.230  13.039  20.509  1.00  0.90           O  
ATOM    315  N   LEU A  42       1.181  11.242  16.139  1.00  0.94           N  
ATOM    316  CA  LEU A  42       1.855  10.762  14.937  1.00  0.94           C  
ATOM    317  C   LEU A  42       3.359  10.995  15.027  1.00  0.94           C  
ATOM    318  CB  LEU A  42       1.293  11.458  13.694  1.00  0.93           C  
ATOM    319  O   LEU A  42       3.809  12.136  15.146  1.00  0.93           O  
ATOM    320  CG  LEU A  42       1.619  10.808  12.348  1.00  0.91           C  
ATOM    321  CD1 LEU A  42       0.959   9.437  12.248  1.00  0.87           C  
ATOM    322  CD2 LEU A  42       1.175  11.706  11.199  1.00  0.86           C  
ATOM    323  N   TRP A  43       4.107  10.000  14.962  1.00  0.91           N  
ATOM    324  CA  TRP A  43       5.564  10.000  15.047  1.00  0.92           C  
ATOM    325  C   TRP A  43       6.185   9.520  13.740  1.00  0.91           C  
ATOM    326  CB  TRP A  43       6.035   9.117  16.206  1.00  0.91           C  
ATOM    327  O   TRP A  43       5.642   8.635  13.075  1.00  0.90           O  
ATOM    328  CG  TRP A  43       5.614   9.609  17.557  1.00  0.88           C  
ATOM    329  CD1 TRP A  43       4.386   9.465  18.141  1.00  0.85           C  
ATOM    330  CD2 TRP A  43       6.420  10.331  18.493  1.00  0.86           C  
ATOM    331  CE2 TRP A  43       5.616  10.591  19.625  1.00  0.88           C  
ATOM    332  CE3 TRP A  43       7.747  10.782  18.485  1.00  0.88           C  
ATOM    333  NE1 TRP A  43       4.381  10.053  19.384  1.00  0.88           N  
ATOM    334  CH2 TRP A  43       7.398  11.714  20.705  1.00  0.86           C  
ATOM    335  CZ2 TRP A  43       6.096  11.284  20.739  1.00  0.87           C  
ATOM    336  CZ3 TRP A  43       8.223  11.471  19.595  1.00  0.87           C  
ATOM    337  N   ALA A  44       7.400  10.087  13.446  1.00  0.92           N  
ATOM    338  CA  ALA A  44       8.086   9.700  12.216  1.00  0.92           C  
ATOM    339  C   ALA A  44       9.595   9.624  12.431  1.00  0.92           C  
ATOM    340  CB  ALA A  44       7.761  10.682  11.094  1.00  0.92           C  
ATOM    341  O   ALA A  44      10.139  10.304  13.304  1.00  0.91           O  
ATOM    342  N   ILE A  45      10.212   8.829  11.577  1.00  0.89           N  
ATOM    343  CA  ILE A  45      11.663   8.742  11.456  1.00  0.88           C  
ATOM    344  C   ILE A  45      12.042   8.412  10.014  1.00  0.88           C  
ATOM    345  CB  ILE A  45      12.249   7.686  12.420  1.00  0.87           C  
ATOM    346  O   ILE A  45      11.244   7.835   9.273  1.00  0.87           O  
ATOM    347  CG1 ILE A  45      13.778   7.787  12.458  1.00  0.85           C  
ATOM    348  CG2 ILE A  45      11.803   6.278  12.013  1.00  0.84           C  
ATOM    349  CD1 ILE A  45      14.422   6.995  13.588  1.00  0.82           C  
ATOM    350  N   GLY A  46      13.241   8.773   9.616  1.00  0.88           N  
ATOM    351  CA  GLY A  46      13.799   8.401   8.326  1.00  0.88           C  
ATOM    352  C   GLY A  46      13.758   9.528   7.311  1.00  0.89           C  
ATOM    353  O   GLY A  46      13.850  10.702   7.675  1.00  0.88           O  
ATOM    354  N   SER A  47      13.678   9.195   6.035  1.00  0.89           N  
ATOM    355  CA  SER A  47      13.737  10.114   4.903  1.00  0.89           C  
ATOM    356  C   SER A  47      12.524  11.039   4.878  1.00  0.90           C  
ATOM    357  CB  SER A  47      13.824   9.340   3.587  1.00  0.88           C  
ATOM    358  O   SER A  47      11.383  10.576   4.921  1.00  0.90           O  
ATOM    359  OG  SER A  47      13.985  10.225   2.492  1.00  0.82           O  
ATOM    360  N   ASN A  48      12.676  12.286   4.670  1.00  0.92           N  
ATOM    361  CA  ASN A  48      11.670  13.342   4.631  1.00  0.93           C  
ATOM    362  C   ASN A  48      11.603  14.002   3.257  1.00  0.92           C  
ATOM    363  CB  ASN A  48      11.950  14.391   5.710  1.00  0.93           C  
ATOM    364  O   ASN A  48      11.521  15.227   3.155  1.00  0.90           O  
ATOM    365  CG  ASN A  48      10.775  15.322   5.938  1.00  0.94           C  
ATOM    366  ND2 ASN A  48      11.046  16.488   6.512  1.00  0.94           N  
ATOM    367  OD1 ASN A  48       9.634  14.995   5.602  1.00  0.93           O  
ATOM    368  N   ASN A  49      11.723  13.255   2.228  1.00  0.89           N  
ATOM    369  CA  ASN A  49      11.688  13.735   0.850  1.00  0.89           C  
ATOM    370  C   ASN A  49      10.402  14.503   0.557  1.00  0.89           C  
ATOM    371  CB  ASN A  49      11.845  12.569  -0.129  1.00  0.86           C  
ATOM    372  O   ASN A  49       9.313  14.066   0.934  1.00  0.88           O  
ATOM    373  CG  ASN A  49      13.226  11.947  -0.079  1.00  0.80           C  
ATOM    374  ND2 ASN A  49      13.360  10.754  -0.647  1.00  0.76           N  
ATOM    375  OD1 ASN A  49      14.165  12.534   0.465  1.00  0.76           O  
ATOM    376  N   SER A  50      10.596  15.657  -0.015  1.00  0.92           N  
ATOM    377  CA  SER A  50       9.564  16.622  -0.381  1.00  0.93           C  
ATOM    378  C   SER A  50       8.895  17.211   0.856  1.00  0.94           C  
ATOM    379  CB  SER A  50       8.512  15.968  -1.277  1.00  0.91           C  
ATOM    380  O   SER A  50       7.808  17.786   0.766  1.00  0.93           O  
ATOM    381  OG  SER A  50       9.101  15.479  -2.470  1.00  0.86           O  
ATOM    382  N   GLY A  51       9.471  17.057   2.030  1.00  0.94           N  
ATOM    383  CA  GLY A  51       8.933  17.624   3.256  1.00  0.95           C  
ATOM    384  C   GLY A  51       7.689  16.910   3.749  1.00  0.96           C  
ATOM    385  O   GLY A  51       6.811  17.527   4.354  1.00  0.95           O  
ATOM    386  N   MET A  52       7.599  15.607   3.511  1.00  0.95           N  
ATOM    387  CA  MET A  52       6.395  14.818   3.756  1.00  0.96           C  
ATOM    388  C   MET A  52       6.055  14.791   5.242  1.00  0.96           C  
ATOM    389  CB  MET A  52       6.572  13.391   3.234  1.00  0.94           C  
ATOM    390  O   MET A  52       4.883  14.704   5.614  1.00  0.96           O  
ATOM    391  CG  MET A  52       7.518  12.545   4.071  1.00  0.86           C  
ATOM    392  SD  MET A  52       7.686  10.834   3.429  1.00  0.82           S  
ATOM    393  CE  MET A  52       6.077  10.150   3.915  1.00  0.75           C  
ATOM    394  N   PHE A  53       6.963  15.012   6.150  1.00  0.96           N  
ATOM    395  CA  PHE A  53       6.716  14.947   7.585  1.00  0.96           C  
ATOM    396  C   PHE A  53       6.170  16.272   8.102  1.00  0.97           C  
ATOM    397  CB  PHE A  53       7.999  14.579   8.337  1.00  0.96           C  
ATOM    398  O   PHE A  53       5.921  16.423   9.299  1.00  0.96           O  
ATOM    399  CG  PHE A  53       8.505  13.194   8.034  1.00  0.94           C  
ATOM    400  CD1 PHE A  53       7.633  12.198   7.611  1.00  0.91           C  
ATOM    401  CD2 PHE A  53       9.852  12.889   8.172  1.00  0.91           C  
ATOM    402  CE1 PHE A  53       8.098  10.916   7.330  1.00  0.91           C  
ATOM    403  CE2 PHE A  53      10.325  11.609   7.893  1.00  0.91           C  
ATOM    404  CZ  PHE A  53       9.446  10.624   7.473  1.00  0.91           C  
ATOM    405  N   GLY A  54       6.010  17.397   7.181  1.00  0.98           N  
ATOM    406  CA  GLY A  54       5.363  18.655   7.518  1.00  0.98           C  
ATOM    407  C   GLY A  54       6.180  19.509   8.469  1.00  0.98           C  
ATOM    408  O   GLY A  54       5.647  20.419   9.107  1.00  0.97           O  
ATOM    409  N   THR A  55       7.550  19.292   8.625  1.00  0.97           N  
ATOM    410  CA  THR A  55       8.429  19.911   9.611  1.00  0.97           C  
ATOM    411  C   THR A  55       9.020  21.209   9.069  1.00  0.97           C  
ATOM    412  CB  THR A  55       9.567  18.958  10.022  1.00  0.97           C  
ATOM    413  O   THR A  55       9.920  21.790   9.679  1.00  0.96           O  
ATOM    414  CG2 THR A  55       9.022  17.732  10.747  1.00  0.93           C  
ATOM    415  OG1 THR A  55      10.273  18.532   8.850  1.00  0.94           O  
ATOM    416  N   GLY A  56       8.635  21.608   7.850  1.00  0.98           N  
ATOM    417  CA  GLY A  56       9.181  22.778   7.181  1.00  0.97           C  
ATOM    418  C   GLY A  56      10.530  22.521   6.537  1.00  0.97           C  
ATOM    419  O   GLY A  56      11.166  23.446   6.026  1.00  0.95           O  
ATOM    420  N   SER A  57      11.040  21.283   6.546  1.00  0.96           N  
ATOM    421  CA  SER A  57      12.334  20.867   6.015  1.00  0.96           C  
ATOM    422  C   SER A  57      12.224  19.548   5.259  1.00  0.95           C  
ATOM    423  CB  SER A  57      13.359  20.734   7.143  1.00  0.95           C  
ATOM    424  O   SER A  57      11.347  18.731   5.550  1.00  0.94           O  
ATOM    425  OG  SER A  57      14.613  20.313   6.635  1.00  0.91           O  
ATOM    426  N   SER A  58      13.178  19.196   4.385  1.00  0.94           N  
ATOM    427  CA  SER A  58      13.323  17.918   3.696  1.00  0.94           C  
ATOM    428  C   SER A  58      14.418  17.068   4.333  1.00  0.93           C  
ATOM    429  CB  SER A  58      13.633  18.138   2.215  1.00  0.93           C  
ATOM    430  O   SER A  58      14.814  16.040   3.780  1.00  0.91           O  
ATOM    431  OG  SER A  58      14.812  18.909   2.058  1.00  0.87           O  
ATOM    432  N   THR A  59      15.038  17.573   5.401  1.00  0.93           N  
ATOM    433  CA  THR A  59      16.080  16.849   6.121  1.00  0.93           C  
ATOM    434  C   THR A  59      15.521  15.571   6.741  1.00  0.93           C  
ATOM    435  CB  THR A  59      16.709  17.724   7.222  1.00  0.93           C  
ATOM    436  O   THR A  59      14.471  15.596   7.387  1.00  0.93           O  
ATOM    437  CG2 THR A  59      17.864  17.000   7.906  1.00  0.90           C  
ATOM    438  OG1 THR A  59      17.199  18.937   6.638  1.00  0.92           O  
ATOM    439  N   ALA A  60      16.230  14.448   6.577  1.00  0.90           N  
ATOM    440  CA  ALA A  60      15.870  13.168   7.180  1.00  0.90           C  
ATOM    441  C   ALA A  60      15.831  13.270   8.702  1.00  0.91           C  
ATOM    442  CB  ALA A  60      16.852  12.081   6.748  1.00  0.89           C  
ATOM    443  O   ALA A  60      16.691  13.913   9.310  1.00  0.90           O  
ATOM    444  N   LEU A  61      14.877  12.688   9.321  1.00  0.90           N  
ATOM    445  CA  LEU A  61      14.819  12.542  10.771  1.00  0.90           C  
ATOM    446  C   LEU A  61      15.641  11.342  11.230  1.00  0.89           C  
ATOM    447  CB  LEU A  61      13.369  12.391  11.238  1.00  0.90           C  
ATOM    448  O   LEU A  61      15.340  10.203  10.867  1.00  0.88           O  
ATOM    449  CG  LEU A  61      12.423  13.542  10.896  1.00  0.91           C  
ATOM    450  CD1 LEU A  61      11.033  13.273  11.463  1.00  0.91           C  
ATOM    451  CD2 LEU A  61      12.974  14.863  11.423  1.00  0.91           C  
ATOM    452  N   THR A  62      16.646  11.600  12.105  1.00  0.87           N  
ATOM    453  CA  THR A  62      17.578  10.586  12.585  1.00  0.86           C  
ATOM    454  C   THR A  62      17.126  10.030  13.932  1.00  0.86           C  
ATOM    455  CB  THR A  62      19.004  11.154  12.713  1.00  0.86           C  
ATOM    456  O   THR A  62      17.714   9.074  14.443  1.00  0.85           O  
ATOM    457  CG2 THR A  62      19.571  11.531  11.348  1.00  0.85           C  
ATOM    458  OG1 THR A  62      18.974  12.321  13.544  1.00  0.87           O  
ATOM    459  N   GLN A  63      16.178  10.590  14.462  1.00  0.85           N  
ATOM    460  CA  GLN A  63      15.502  10.196  15.693  1.00  0.85           C  
ATOM    461  C   GLN A  63      13.985  10.247  15.529  1.00  0.86           C  
ATOM    462  CB  GLN A  63      15.935  11.093  16.854  1.00  0.84           C  
ATOM    463  O   GLN A  63      13.470  11.006  14.706  1.00  0.86           O  
ATOM    464  CG  GLN A  63      17.425  11.027  17.160  1.00  0.80           C  
ATOM    465  CD  GLN A  63      17.835  11.958  18.286  1.00  0.78           C  
ATOM    466  NE2 GLN A  63      18.942  11.637  18.947  1.00  0.76           N  
ATOM    467  OE1 GLN A  63      17.163  12.957  18.559  1.00  0.78           O  
ATOM    468  N   TRP A  64      13.250   9.457  16.255  1.00  0.87           N  
ATOM    469  CA  TRP A  64      11.795   9.540  16.323  1.00  0.88           C  
ATOM    470  C   TRP A  64      11.348  10.942  16.722  1.00  0.88           C  
ATOM    471  CB  TRP A  64      11.243   8.513  17.316  1.00  0.87           C  
ATOM    472  O   TRP A  64      11.683  11.422  17.808  1.00  0.87           O  
ATOM    473  CG  TRP A  64      11.356   7.093  16.848  1.00  0.84           C  
ATOM    474  CD1 TRP A  64      12.227   6.142  17.302  1.00  0.81           C  
ATOM    475  CD2 TRP A  64      10.572   6.465  15.829  1.00  0.82           C  
ATOM    476  CE2 TRP A  64      11.021   5.130  15.719  1.00  0.84           C  
ATOM    477  CE3 TRP A  64       9.530   6.901  14.999  1.00  0.84           C  
ATOM    478  NE1 TRP A  64      12.031   4.959  16.628  1.00  0.83           N  
ATOM    479  CH2 TRP A  64       9.448   4.680  14.009  1.00  0.82           C  
ATOM    480  CZ2 TRP A  64      10.465   4.227  14.810  1.00  0.82           C  
ATOM    481  CZ3 TRP A  64       8.978   6.001  14.095  1.00  0.82           C  
ATOM    482  N   THR A  65      10.548  11.536  15.968  1.00  0.90           N  
ATOM    483  CA  THR A  65      10.046  12.897  16.120  1.00  0.91           C  
ATOM    484  C   THR A  65       8.520  12.917  16.081  1.00  0.92           C  
ATOM    485  CB  THR A  65      10.602  13.824  15.024  1.00  0.91           C  
ATOM    486  O   THR A  65       7.909  12.322  15.191  1.00  0.92           O  
ATOM    487  CG2 THR A  65      10.100  15.253  15.204  1.00  0.90           C  
ATOM    488  OG1 THR A  65      12.034  13.821  15.085  1.00  0.92           O  
ATOM    489  N   LEU A  66       7.936  13.579  17.075  1.00  0.92           N  
ATOM    490  CA  LEU A  66       6.512  13.894  17.046  1.00  0.93           C  
ATOM    491  C   LEU A  66       6.200  14.904  15.947  1.00  0.93           C  
ATOM    492  CB  LEU A  66       6.057  14.442  18.402  1.00  0.93           C  
ATOM    493  O   LEU A  66       6.687  16.037  15.982  1.00  0.93           O  
ATOM    494  CG  LEU A  66       4.571  14.778  18.533  1.00  0.93           C  
ATOM    495  CD1 LEU A  66       3.731  13.509  18.443  1.00  0.92           C  
ATOM    496  CD2 LEU A  66       4.302  15.511  19.843  1.00  0.92           C  
ATOM    497  N   ILE A  67       5.368  14.532  14.948  1.00  0.96           N  
ATOM    498  CA  ILE A  67       5.180  15.363  13.763  1.00  0.96           C  
ATOM    499  C   ILE A  67       3.753  15.904  13.734  1.00  0.96           C  
ATOM    500  CB  ILE A  67       5.482  14.577  12.468  1.00  0.96           C  
ATOM    501  O   ILE A  67       3.484  16.930  13.106  1.00  0.96           O  
ATOM    502  CG1 ILE A  67       4.639  13.298  12.411  1.00  0.95           C  
ATOM    503  CG2 ILE A  67       6.976  14.254  12.367  1.00  0.95           C  
ATOM    504  CD1 ILE A  67       4.608  12.638  11.039  1.00  0.94           C  
ATOM    505  N   ALA A  68       2.763  15.291  14.427  1.00  0.97           N  
ATOM    506  CA  ALA A  68       1.399  15.790  14.580  1.00  0.97           C  
ATOM    507  C   ALA A  68       0.744  15.220  15.835  1.00  0.97           C  
ATOM    508  CB  ALA A  68       0.566  15.449  13.347  1.00  0.97           C  
ATOM    509  O   ALA A  68       1.139  14.158  16.321  1.00  0.96           O  
ATOM    510  N   THR A  69      -0.239  15.894  16.342  1.00  0.94           N  
ATOM    511  CA  THR A  69      -1.092  15.476  17.450  1.00  0.95           C  
ATOM    512  C   THR A  69      -2.562  15.504  17.040  1.00  0.94           C  
ATOM    513  CB  THR A  69      -0.884  16.373  18.684  1.00  0.94           C  
ATOM    514  O   THR A  69      -2.905  16.021  15.975  1.00  0.94           O  
ATOM    515  CG2 THR A  69       0.548  16.273  19.201  1.00  0.91           C  
ATOM    516  OG1 THR A  69      -1.159  17.734  18.331  1.00  0.93           O  
ATOM    517  N   ASN A  70      -3.510  14.901  17.896  1.00  0.96           N  
ATOM    518  CA  ASN A  70      -4.951  14.829  17.679  1.00  0.97           C  
ATOM    519  C   ASN A  70      -5.288  14.087  16.389  1.00  0.97           C  
ATOM    520  CB  ASN A  70      -5.561  16.232  17.659  1.00  0.96           C  
ATOM    521  O   ASN A  70      -6.273  14.407  15.722  1.00  0.96           O  
ATOM    522  CG  ASN A  70      -7.077  16.210  17.646  1.00  0.96           C  
ATOM    523  ND2 ASN A  70      -7.678  17.162  16.942  1.00  0.95           N  
ATOM    524  OD1 ASN A  70      -7.703  15.345  18.264  1.00  0.94           O  
ATOM    525  N   VAL A  71      -4.460  13.075  16.017  1.00  0.95           N  
ATOM    526  CA  VAL A  71      -4.623  12.315  14.782  1.00  0.95           C  
ATOM    527  C   VAL A  71      -5.499  11.091  15.041  1.00  0.95           C  
ATOM    528  CB  VAL A  71      -3.259  11.880  14.200  1.00  0.95           C  
ATOM    529  O   VAL A  71      -5.213  10.292  15.936  1.00  0.94           O  
ATOM    530  CG1 VAL A  71      -3.453  11.074  12.916  1.00  0.95           C  
ATOM    531  CG2 VAL A  71      -2.377  13.100  13.940  1.00  0.95           C  
ATOM    532  N   LYS A  72      -6.537  10.979  14.248  1.00  0.94           N  
ATOM    533  CA  LYS A  72      -7.461   9.848  14.253  1.00  0.93           C  
ATOM    534  C   LYS A  72      -6.946   8.715  13.370  1.00  0.93           C  
ATOM    535  CB  LYS A  72      -8.850  10.286  13.787  1.00  0.93           C  
ATOM    536  O   LYS A  72      -7.012   7.544  13.751  1.00  0.91           O  
ATOM    537  CG  LYS A  72      -9.916   9.209  13.920  1.00  0.92           C  
ATOM    538  CD  LYS A  72     -11.300   9.748  13.584  1.00  0.90           C  
ATOM    539  CE  LYS A  72     -12.376   8.688  13.779  1.00  0.89           C  
ATOM    540  NZ  LYS A  72     -13.745   9.241  13.552  1.00  0.88           N  
ATOM    541  N   ASN A  73      -6.414   9.009  12.149  1.00  0.92           N  
ATOM    542  CA  ASN A  73      -5.806   8.086  11.197  1.00  0.92           C  
ATOM    543  C   ASN A  73      -4.870   8.810  10.234  1.00  0.93           C  
ATOM    544  CB  ASN A  73      -6.885   7.329  10.420  1.00  0.91           C  
ATOM    545  O   ASN A  73      -4.959  10.029  10.072  1.00  0.92           O  
ATOM    546  CG  ASN A  73      -6.431   5.951   9.981  1.00  0.88           C  
ATOM    547  ND2 ASN A  73      -7.385   5.056   9.756  1.00  0.87           N  
ATOM    548  OD1 ASN A  73      -5.232   5.693   9.847  1.00  0.86           O  
ATOM    549  N   PHE A  74      -3.960   8.042   9.541  1.00  0.93           N  
ATOM    550  CA  PHE A  74      -3.081   8.638   8.542  1.00  0.93           C  
ATOM    551  C   PHE A  74      -2.839   7.672   7.388  1.00  0.93           C  
ATOM    552  CB  PHE A  74      -1.746   9.047   9.172  1.00  0.93           C  
ATOM    553  O   PHE A  74      -3.078   6.470   7.518  1.00  0.92           O  
ATOM    554  CG  PHE A  74      -0.820   7.890   9.437  1.00  0.93           C  
ATOM    555  CD1 PHE A  74      -0.998   7.080  10.551  1.00  0.92           C  
ATOM    556  CD2 PHE A  74       0.228   7.613   8.570  1.00  0.92           C  
ATOM    557  CE1 PHE A  74      -0.143   6.009  10.799  1.00  0.91           C  
ATOM    558  CE2 PHE A  74       1.087   6.544   8.810  1.00  0.92           C  
ATOM    559  CZ  PHE A  74       0.901   5.744   9.925  1.00  0.92           C  
ATOM    560  N   TRP A  75      -2.399   8.182   6.263  1.00  0.92           N  
ATOM    561  CA  TRP A  75      -1.930   7.494   5.065  1.00  0.93           C  
ATOM    562  C   TRP A  75      -0.653   8.137   4.532  1.00  0.92           C  
ATOM    563  CB  TRP A  75      -3.011   7.503   3.981  1.00  0.93           C  
ATOM    564  O   TRP A  75      -0.519   9.362   4.537  1.00  0.91           O  
ATOM    565  CG  TRP A  75      -4.311   6.892   4.412  1.00  0.92           C  
ATOM    566  CD1 TRP A  75      -4.719   5.602   4.217  1.00  0.91           C  
ATOM    567  CD2 TRP A  75      -5.375   7.550   5.106  1.00  0.91           C  
ATOM    568  CE2 TRP A  75      -6.398   6.597   5.302  1.00  0.92           C  
ATOM    569  CE3 TRP A  75      -5.561   8.854   5.584  1.00  0.90           C  
ATOM    570  NE1 TRP A  75      -5.974   5.418   4.751  1.00  0.90           N  
ATOM    571  CH2 TRP A  75      -7.750   8.191   6.412  1.00  0.88           C  
ATOM    572  CZ2 TRP A  75      -7.593   6.908   5.955  1.00  0.89           C  
ATOM    573  CZ3 TRP A  75      -6.751   9.162   6.234  1.00  0.89           C  
ATOM    574  N   CYS A  76       0.231   7.313   4.166  1.00  0.92           N  
ATOM    575  CA  CYS A  76       1.445   7.831   3.546  1.00  0.92           C  
ATOM    576  C   CYS A  76       1.952   6.883   2.465  1.00  0.91           C  
ATOM    577  CB  CYS A  76       2.533   8.048   4.597  1.00  0.91           C  
ATOM    578  O   CYS A  76       1.671   5.684   2.503  1.00  0.89           O  
ATOM    579  SG  CYS A  76       3.135   6.520   5.349  1.00  0.89           S  
ATOM    580  N   ASP A  77       2.660   7.413   1.469  1.00  0.90           N  
ATOM    581  CA  ASP A  77       3.490   6.682   0.516  1.00  0.90           C  
ATOM    582  C   ASP A  77       4.688   7.519   0.075  1.00  0.89           C  
ATOM    583  CB  ASP A  77       2.664   6.262  -0.703  1.00  0.89           C  
ATOM    584  O   ASP A  77       4.621   8.750   0.065  1.00  0.87           O  
ATOM    585  CG  ASP A  77       3.314   5.147  -1.503  1.00  0.88           C  
ATOM    586  OD1 ASP A  77       4.308   4.555  -1.030  1.00  0.87           O  
ATOM    587  OD2 ASP A  77       2.830   4.860  -2.620  1.00  0.86           O  
ATOM    588  N   SER A  78       5.789   6.916  -0.139  1.00  0.88           N  
ATOM    589  CA  SER A  78       7.004   7.563  -0.621  1.00  0.88           C  
ATOM    590  C   SER A  78       7.764   6.662  -1.589  1.00  0.83           C  
ATOM    591  CB  SER A  78       7.910   7.944   0.551  1.00  0.85           C  
ATOM    592  O   SER A  78       7.831   5.447  -1.392  1.00  0.77           O  
ATOM    593  OG  SER A  78       8.360   6.787   1.235  1.00  0.72           O  
ATOM    594  N   ILE A  79       8.314   7.291  -2.655  1.00  0.84           N  
ATOM    595  CA  ILE A  79       9.291   6.708  -3.567  1.00  0.84           C  
ATOM    596  C   ILE A  79      10.572   7.539  -3.553  1.00  0.81           C  
ATOM    597  CB  ILE A  79       8.733   6.608  -5.004  1.00  0.81           C  
ATOM    598  O   ILE A  79      10.592   8.649  -3.016  1.00  0.77           O  
ATOM    599  CG1 ILE A  79       9.576   5.636  -5.838  1.00  0.70           C  
ATOM    600  CG2 ILE A  79       8.681   7.990  -5.661  1.00  0.68           C  
ATOM    601  CD1 ILE A  79       8.932   5.234  -7.158  1.00  0.68           C  
ATOM    602  N   SER A  80      11.686   7.083  -3.965  1.00  0.74           N  
ATOM    603  CA  SER A  80      12.991   7.730  -3.886  1.00  0.76           C  
ATOM    604  C   SER A  80      12.979   9.087  -4.581  1.00  0.76           C  
ATOM    605  CB  SER A  80      14.070   6.840  -4.506  1.00  0.70           C  
ATOM    606  O   SER A  80      13.722   9.993  -4.199  1.00  0.73           O  
ATOM    607  OG  SER A  80      13.721   6.477  -5.831  1.00  0.57           O  
ATOM    608  N   SER A  81      12.274   9.347  -5.563  1.00  0.79           N  
ATOM    609  CA  SER A  81      12.041  10.530  -6.386  1.00  0.80           C  
ATOM    610  C   SER A  81      10.697  10.450  -7.100  1.00  0.79           C  
ATOM    611  CB  SER A  81      13.163  10.700  -7.411  1.00  0.74           C  
ATOM    612  O   SER A  81      10.390   9.446  -7.746  1.00  0.74           O  
ATOM    613  OG  SER A  81      12.984  11.889  -8.160  1.00  0.65           O  
ATOM    614  N   PRO A  82       9.930  11.410  -6.996  1.00  0.71           N  
ATOM    615  CA  PRO A  82      10.162  12.796  -6.584  1.00  0.75           C  
ATOM    616  C   PRO A  82      10.032  12.992  -5.075  1.00  0.77           C  
ATOM    617  CB  PRO A  82       9.074  13.572  -7.330  1.00  0.68           C  
ATOM    618  O   PRO A  82      10.289  14.087  -4.567  1.00  0.73           O  
ATOM    619  CG  PRO A  82       7.929  12.618  -7.438  1.00  0.65           C  
ATOM    620  CD  PRO A  82       8.479  11.230  -7.600  1.00  0.64           C  
ATOM    621  N   GLY A  83       9.507  12.097  -4.291  1.00  0.86           N  
ATOM    622  CA  GLY A  83       9.362  12.285  -2.856  1.00  0.87           C  
ATOM    623  C   GLY A  83       8.175  11.540  -2.274  1.00  0.88           C  
ATOM    624  O   GLY A  83       7.744  10.524  -2.822  1.00  0.86           O  
ATOM    625  N   GLY A  84       7.703  11.969  -1.137  1.00  0.92           N  
ATOM    626  CA  GLY A  84       6.645  11.344  -0.359  1.00  0.93           C  
ATOM    627  C   GLY A  84       5.463  12.263  -0.112  1.00  0.94           C  
ATOM    628  O   GLY A  84       5.577  13.482  -0.257  1.00  0.94           O  
ATOM    629  N   VAL A  85       4.331  11.693   0.207  1.00  0.94           N  
ATOM    630  CA  VAL A  85       3.101  12.360   0.619  1.00  0.94           C  
ATOM    631  C   VAL A  85       2.601  11.757   1.931  1.00  0.95           C  
ATOM    632  CB  VAL A  85       2.007  12.255  -0.467  1.00  0.93           C  
ATOM    633  O   VAL A  85       2.655  10.540   2.122  1.00  0.95           O  
ATOM    634  CG1 VAL A  85       1.719  10.793  -0.804  1.00  0.88           C  
ATOM    635  CG2 VAL A  85       0.732  12.962  -0.009  1.00  0.87           C  
ATOM    636  N   LEU A  86       2.207  12.555   2.817  1.00  0.96           N  
ATOM    637  CA  LEU A  86       1.482  12.221   4.038  1.00  0.96           C  
ATOM    638  C   LEU A  86       0.138  12.940   4.087  1.00  0.97           C  
ATOM    639  CB  LEU A  86       2.314  12.585   5.271  1.00  0.96           C  
ATOM    640  O   LEU A  86       0.074  14.157   3.899  1.00  0.96           O  
ATOM    641  CG  LEU A  86       1.659  12.330   6.630  1.00  0.94           C  
ATOM    642  CD1 LEU A  86       1.338  10.849   6.794  1.00  0.92           C  
ATOM    643  CD2 LEU A  86       2.562  12.815   7.759  1.00  0.92           C  
ATOM    644  N   LEU A  87      -0.867  12.226   4.270  1.00  0.95           N  
ATOM    645  CA  LEU A  87      -2.234  12.648   4.554  1.00  0.96           C  
ATOM    646  C   LEU A  87      -2.689  12.136   5.917  1.00  0.96           C  
ATOM    647  CB  LEU A  87      -3.186  12.149   3.464  1.00  0.96           C  
ATOM    648  O   LEU A  87      -2.512  10.957   6.232  1.00  0.96           O  
ATOM    649  CG  LEU A  87      -4.654  12.553   3.610  1.00  0.94           C  
ATOM    650  CD1 LEU A  87      -4.812  14.057   3.413  1.00  0.93           C  
ATOM    651  CD2 LEU A  87      -5.521  11.786   2.617  1.00  0.93           C  
ATOM    652  N   TYR A  88      -3.292  12.955   6.753  1.00  0.97           N  
ATOM    653  CA  TYR A  88      -3.910  12.459   7.977  1.00  0.97           C  
ATOM    654  C   TYR A  88      -5.209  13.199   8.271  1.00  0.97           C  
ATOM    655  CB  TYR A  88      -2.948  12.602   9.161  1.00  0.97           C  
ATOM    656  O   TYR A  88      -5.465  14.265   7.705  1.00  0.96           O  
ATOM    657  CG  TYR A  88      -2.687  14.034   9.561  1.00  0.96           C  
ATOM    658  CD1 TYR A  88      -1.602  14.736   9.041  1.00  0.96           C  
ATOM    659  CD2 TYR A  88      -3.523  14.687  10.460  1.00  0.95           C  
ATOM    660  CE1 TYR A  88      -1.356  16.055   9.408  1.00  0.95           C  
ATOM    661  CE2 TYR A  88      -3.287  16.006  10.834  1.00  0.95           C  
ATOM    662  OH  TYR A  88      -1.965  17.986  10.671  1.00  0.93           O  
ATOM    663  CZ  TYR A  88      -2.203  16.680  10.304  1.00  0.94           C  
ATOM    664  N   ILE A  89      -6.078  12.646   9.132  1.00  0.96           N  
ATOM    665  CA  ILE A  89      -7.321  13.224   9.629  1.00  0.96           C  
ATOM    666  C   ILE A  89      -7.274  13.317  11.153  1.00  0.96           C  
ATOM    667  CB  ILE A  89      -8.548  12.398   9.181  1.00  0.95           C  
ATOM    668  O   ILE A  89      -6.793  12.400  11.822  1.00  0.96           O  
ATOM    669  CG1 ILE A  89      -9.846  13.132   9.538  1.00  0.89           C  
ATOM    670  CG2 ILE A  89      -8.517  11.001   9.808  1.00  0.88           C  
ATOM    671  CD1 ILE A  89     -11.089  12.545   8.883  1.00  0.86           C  
ATOM    672  N   THR A  90      -7.734  14.424  11.683  1.00  0.97           N  
ATOM    673  CA  THR A  90      -7.768  14.690  13.117  1.00  0.97           C  
ATOM    674  C   THR A  90      -9.035  14.117  13.743  1.00  0.97           C  
ATOM    675  CB  THR A  90      -7.686  16.200  13.407  1.00  0.97           C  
ATOM    676  O   THR A  90      -9.982  13.769  13.034  1.00  0.96           O  
ATOM    677  CG2 THR A  90      -6.378  16.790  12.890  1.00  0.96           C  
ATOM    678  OG1 THR A  90      -8.783  16.864  12.766  1.00  0.96           O  
ATOM    679  N   ASN A  91      -9.090  14.077  15.040  1.00  0.96           N  
ATOM    680  CA  ASN A  91     -10.255  13.624  15.792  1.00  0.96           C  
ATOM    681  C   ASN A  91     -11.457  14.538  15.567  1.00  0.95           C  
ATOM    682  CB  ASN A  91      -9.929  13.533  17.284  1.00  0.96           C  
ATOM    683  O   ASN A  91     -12.604  14.099  15.669  1.00  0.94           O  
ATOM    684  CG  ASN A  91      -9.019  12.366  17.613  1.00  0.95           C  
ATOM    685  ND2 ASN A  91      -8.046  12.600  18.485  1.00  0.94           N  
ATOM    686  OD1 ASN A  91      -9.189  11.263  17.086  1.00  0.93           O  
ATOM    687  N   ASP A  92     -11.212  15.810  15.093  1.00  0.97           N  
ATOM    688  CA  ASP A  92     -12.246  16.784  14.759  1.00  0.97           C  
ATOM    689  C   ASP A  92     -12.593  16.729  13.273  1.00  0.97           C  
ATOM    690  CB  ASP A  92     -11.797  18.196  15.141  1.00  0.94           C  
ATOM    691  O   ASP A  92     -13.171  17.673  12.729  1.00  0.95           O  
ATOM    692  CG  ASP A  92     -11.416  18.320  16.606  1.00  0.81           C  
ATOM    693  OD1 ASP A  92     -12.099  17.724  17.467  1.00  0.74           O  
ATOM    694  OD2 ASP A  92     -10.426  19.024  16.903  1.00  0.82           O  
ATOM    695  N   ASN A  93     -12.152  15.688  12.555  1.00  0.96           N  
ATOM    696  CA  ASN A  93     -12.439  15.338  11.168  1.00  0.96           C  
ATOM    697  C   ASN A  93     -11.905  16.391  10.202  1.00  0.96           C  
ATOM    698  CB  ASN A  93     -13.943  15.144  10.964  1.00  0.95           C  
ATOM    699  O   ASN A  93     -12.493  16.624   9.144  1.00  0.95           O  
ATOM    700  CG  ASN A  93     -14.471  13.900  11.650  1.00  0.90           C  
ATOM    701  ND2 ASN A  93     -15.489  14.070  12.485  1.00  0.89           N  
ATOM    702  OD1 ASN A  93     -13.967  12.795  11.433  1.00  0.88           O  
ATOM    703  N   LYS A  94     -10.796  17.051  10.555  1.00  0.97           N  
ATOM    704  CA  LYS A  94     -10.057  17.917   9.642  1.00  0.98           C  
ATOM    705  C   LYS A  94      -8.967  17.141   8.908  1.00  0.98           C  
ATOM    706  CB  LYS A  94      -9.442  19.095  10.399  1.00  0.97           C  
ATOM    707  O   LYS A  94      -8.265  16.326   9.511  1.00  0.97           O  
ATOM    708  CG  LYS A  94     -10.466  20.049  10.996  1.00  0.95           C  
ATOM    709  CD  LYS A  94      -9.797  21.267  11.621  1.00  0.93           C  
ATOM    710  CE  LYS A  94     -10.821  22.225  12.214  1.00  0.92           C  
ATOM    711  NZ  LYS A  94     -10.167  23.396  12.873  1.00  0.91           N  
ATOM    712  N   TRP A  95      -8.797  17.452   7.678  1.00  0.97           N  
ATOM    713  CA  TRP A  95      -7.817  16.815   6.804  1.00  0.98           C  
ATOM    714  C   TRP A  95      -6.579  17.691   6.645  1.00  0.97           C  
ATOM    715  CB  TRP A  95      -8.430  16.522   5.432  1.00  0.97           C  
ATOM    716  O   TRP A  95      -6.683  18.863   6.274  1.00  0.96           O  
ATOM    717  CG  TRP A  95      -9.493  15.465   5.453  1.00  0.96           C  
ATOM    718  CD1 TRP A  95     -10.832  15.647   5.661  1.00  0.94           C  
ATOM    719  CD2 TRP A  95      -9.303  14.059   5.263  1.00  0.94           C  
ATOM    720  CE2 TRP A  95     -10.573  13.449   5.368  1.00  0.94           C  
ATOM    721  CE3 TRP A  95      -8.183  13.256   5.012  1.00  0.91           C  
ATOM    722  NE1 TRP A  95     -11.487  14.438   5.611  1.00  0.91           N  
ATOM    723  CH2 TRP A  95      -9.639  11.308   4.987  1.00  0.92           C  
ATOM    724  CZ2 TRP A  95     -10.752  12.070   5.232  1.00  0.92           C  
ATOM    725  CZ3 TRP A  95      -8.363  11.885   4.877  1.00  0.92           C  
ATOM    726  N   PHE A  96      -5.442  17.099   6.804  1.00  0.98           N  
ATOM    727  CA  PHE A  96      -4.160  17.767   6.611  1.00  0.98           C  
ATOM    728  C   PHE A  96      -3.251  16.944   5.707  1.00  0.98           C  
ATOM    729  CB  PHE A  96      -3.475  18.017   7.959  1.00  0.98           C  
ATOM    730  O   PHE A  96      -3.315  15.713   5.707  1.00  0.98           O  
ATOM    731  CG  PHE A  96      -4.169  19.044   8.812  1.00  0.98           C  
ATOM    732  CD1 PHE A  96      -3.758  20.371   8.799  1.00  0.98           C  
ATOM    733  CD2 PHE A  96      -5.233  18.682   9.627  1.00  0.98           C  
ATOM    734  CE1 PHE A  96      -4.399  21.324   9.587  1.00  0.98           C  
ATOM    735  CE2 PHE A  96      -5.878  19.628  10.418  1.00  0.97           C  
ATOM    736  CZ  PHE A  96      -5.459  20.949  10.398  1.00  0.97           C  
ATOM    737  N   SER A  97      -2.422  17.652   4.996  1.00  0.98           N  
ATOM    738  CA  SER A  97      -1.425  16.946   4.198  1.00  0.98           C  
ATOM    739  C   SER A  97      -0.112  17.721   4.145  1.00  0.98           C  
ATOM    740  CB  SER A  97      -1.943  16.708   2.779  1.00  0.98           C  
ATOM    741  O   SER A  97      -0.099  18.943   4.305  1.00  0.97           O  
ATOM    742  OG  SER A  97      -2.040  17.929   2.067  1.00  0.94           O  
ATOM    743  N   SER A  98       0.963  16.989   3.858  1.00  0.98           N  
ATOM    744  CA  SER A  98       2.279  17.498   3.484  1.00  0.98           C  
ATOM    745  C   SER A  98       2.919  16.634   2.403  1.00  0.97           C  
ATOM    746  CB  SER A  98       3.196  17.562   4.706  1.00  0.97           C  
ATOM    747  O   SER A  98       2.388  15.580   2.048  1.00  0.96           O  
ATOM    748  OG  SER A  98       3.377  16.273   5.267  1.00  0.91           O  
ATOM    749  N   GLY A  99       3.967  17.167   1.776  1.00  0.96           N  
ATOM    750  CA  GLY A  99       4.620  16.465   0.683  1.00  0.96           C  
ATOM    751  C   GLY A  99       4.051  16.818  -0.678  1.00  0.96           C  
ATOM    752  O   GLY A  99       3.655  17.962  -0.914  1.00  0.95           O  
ATOM    753  N   ILE A 100       4.073  15.877  -1.602  1.00  0.94           N  
ATOM    754  CA  ILE A 100       3.688  16.031  -3.001  1.00  0.95           C  
ATOM    755  C   ILE A 100       2.179  16.241  -3.100  1.00  0.95           C  
ATOM    756  CB  ILE A 100       4.115  14.808  -3.843  1.00  0.93           C  
ATOM    757  O   ILE A 100       1.402  15.297  -2.934  1.00  0.94           O  
ATOM    758  CG1 ILE A 100       5.638  14.633  -3.795  1.00  0.83           C  
ATOM    759  CG2 ILE A 100       3.626  14.950  -5.287  1.00  0.84           C  
ATOM    760  CD1 ILE A 100       6.136  13.364  -4.473  1.00  0.78           C  
ATOM    761  N   ALA A 101       1.747  17.458  -3.519  1.00  0.93           N  
ATOM    762  CA  ALA A 101       0.342  17.856  -3.544  1.00  0.94           C  
ATOM    763  C   ALA A 101      -0.389  17.214  -4.720  1.00  0.94           C  
ATOM    764  CB  ALA A 101       0.221  19.376  -3.612  1.00  0.93           C  
ATOM    765  O   ALA A 101      -1.590  16.946  -4.641  1.00  0.94           O  
ATOM    766  N   THR A 102       0.278  16.879  -5.813  1.00  0.93           N  
ATOM    767  CA  THR A 102      -0.299  16.283  -7.012  1.00  0.93           C  
ATOM    768  C   THR A 102      -0.866  14.899  -6.709  1.00  0.93           C  
ATOM    769  CB  THR A 102       0.743  16.178  -8.141  1.00  0.91           C  
ATOM    770  O   THR A 102      -1.878  14.497  -7.287  1.00  0.92           O  
ATOM    771  CG2 THR A 102       1.075  17.552  -8.713  1.00  0.81           C  
ATOM    772  OG1 THR A 102       1.941  15.586  -7.623  1.00  0.83           O  
ATOM    773  N   ALA A 103      -0.376  14.200  -5.715  1.00  0.92           N  
ATOM    774  CA  ALA A 103      -0.870  12.897  -5.278  1.00  0.94           C  
ATOM    775  C   ALA A 103      -2.300  13.000  -4.755  1.00  0.94           C  
ATOM    776  CB  ALA A 103       0.045  12.314  -4.204  1.00  0.92           C  
ATOM    777  O   ALA A 103      -3.062  12.032  -4.817  1.00  0.93           O  
ATOM    778  N   LEU A 104      -2.693  14.169  -4.318  1.00  0.93           N  
ATOM    779  CA  LEU A 104      -3.998  14.416  -3.714  1.00  0.94           C  
ATOM    780  C   LEU A 104      -4.969  14.995  -4.737  1.00  0.92           C  
ATOM    781  CB  LEU A 104      -3.867  15.367  -2.522  1.00  0.93           C  
ATOM    782  O   LEU A 104      -6.044  15.479  -4.375  1.00  0.90           O  
ATOM    783  CG  LEU A 104      -2.927  14.922  -1.400  1.00  0.93           C  
ATOM    784  CD1 LEU A 104      -2.872  15.981  -0.304  1.00  0.89           C  
ATOM    785  CD2 LEU A 104      -3.370  13.578  -0.832  1.00  0.90           C  
ATOM    786  N   GLY A 105      -4.556  15.014  -6.053  1.00  0.92           N  
ATOM    787  CA  GLY A 105      -5.354  15.639  -7.096  1.00  0.93           C  
ATOM    788  C   GLY A 105      -5.327  17.154  -7.041  1.00  0.90           C  
ATOM    789  O   GLY A 105      -6.268  17.814  -7.486  1.00  0.87           O  
ATOM    790  N   ILE A 106      -4.312  17.765  -6.419  1.00  0.93           N  
ATOM    791  CA  ILE A 106      -4.071  19.202  -6.346  1.00  0.93           C  
ATOM    792  C   ILE A 106      -2.954  19.588  -7.314  1.00  0.91           C  
ATOM    793  CB  ILE A 106      -3.711  19.643  -4.910  1.00  0.92           C  
ATOM    794  O   ILE A 106      -1.800  19.197  -7.127  1.00  0.88           O  
ATOM    795  CG1 ILE A 106      -4.762  19.134  -3.916  1.00  0.90           C  
ATOM    796  CG2 ILE A 106      -3.576  21.167  -4.830  1.00  0.89           C  
ATOM    797  CD1 ILE A 106      -4.355  19.280  -2.456  1.00  0.86           C  
ATOM    798  N   ASN A 107      -3.307  20.350  -8.279  1.00  0.89           N  
ATOM    799  CA  ASN A 107      -2.324  20.884  -9.214  1.00  0.90           C  
ATOM    800  C   ASN A 107      -1.499  22.003  -8.583  1.00  0.87           C  
ATOM    801  CB  ASN A 107      -3.010  21.384 -10.487  1.00  0.86           C  
ATOM    802  O   ASN A 107      -1.664  23.173  -8.931  1.00  0.83           O  
ATOM    803  CG  ASN A 107      -2.028  21.669 -11.607  1.00  0.82           C  
ATOM    804  ND2 ASN A 107      -2.522  22.244 -12.697  1.00  0.86           N  
ATOM    805  OD1 ASN A 107      -0.835  21.375 -11.493  1.00  0.81           O  
ATOM    806  N   ALA A 108      -0.656  21.648  -7.704  1.00  0.89           N  
ATOM    807  CA  ALA A 108       0.217  22.555  -6.964  1.00  0.91           C  
ATOM    808  C   ALA A 108       1.565  21.902  -6.670  1.00  0.89           C  
ATOM    809  CB  ALA A 108      -0.452  22.995  -5.664  1.00  0.88           C  
ATOM    810  O   ALA A 108       1.692  20.676  -6.721  1.00  0.87           O  
ATOM    811  N   SER A 109       2.566  22.725  -6.282  1.00  0.89           N  
ATOM    812  CA  SER A 109       3.867  22.255  -5.815  1.00  0.91           C  
ATOM    813  C   SER A 109       3.747  21.533  -4.478  1.00  0.92           C  
ATOM    814  CB  SER A 109       4.844  23.425  -5.688  1.00  0.88           C  
ATOM    815  O   SER A 109       2.748  21.685  -3.771  1.00  0.92           O  
ATOM    816  OG  SER A 109       5.039  24.057  -6.941  1.00  0.82           O  
ATOM    817  N   SER A 110       4.785  20.778  -4.103  1.00  0.91           N  
ATOM    818  CA  SER A 110       4.927  20.143  -2.797  1.00  0.93           C  
ATOM    819  C   SER A 110       4.852  21.170  -1.672  1.00  0.93           C  
ATOM    820  CB  SER A 110       6.249  19.379  -2.713  1.00  0.90           C  
ATOM    821  O   SER A 110       5.317  22.301  -1.825  1.00  0.92           O  
ATOM    822  OG  SER A 110       6.332  18.403  -3.738  1.00  0.80           O  
ATOM    823  N   VAL A 111       4.271  20.820  -0.583  1.00  0.95           N  
ATOM    824  CA  VAL A 111       4.211  21.636   0.625  1.00  0.96           C  
ATOM    825  C   VAL A 111       4.993  20.957   1.746  1.00  0.96           C  
ATOM    826  CB  VAL A 111       2.752  21.886   1.069  1.00  0.93           C  
ATOM    827  O   VAL A 111       4.778  19.777   2.036  1.00  0.96           O  
ATOM    828  CG1 VAL A 111       2.035  22.800   0.077  1.00  0.79           C  
ATOM    829  CG2 VAL A 111       2.005  20.562   1.217  1.00  0.78           C  
ATOM    830  N   MET A 112       5.801  21.730   2.423  1.00  0.97           N  
ATOM    831  CA  MET A 112       6.714  21.162   3.410  1.00  0.97           C  
ATOM    832  C   MET A 112       6.157  21.320   4.821  1.00  0.97           C  
ATOM    833  CB  MET A 112       8.090  21.824   3.314  1.00  0.96           C  
ATOM    834  O   MET A 112       6.809  20.943   5.796  1.00  0.97           O  
ATOM    835  CG  MET A 112       8.815  21.544   2.008  1.00  0.91           C  
ATOM    836  SD  MET A 112      10.561  22.108   2.038  1.00  0.90           S  
ATOM    837  CE  MET A 112      10.318  23.904   1.945  1.00  0.83           C  
ATOM    838  N   VAL A 113       5.026  21.932   5.005  1.00  0.97           N  
ATOM    839  CA  VAL A 113       4.282  22.088   6.251  1.00  0.98           C  
ATOM    840  C   VAL A 113       2.887  21.484   6.099  1.00  0.98           C  
ATOM    841  CB  VAL A 113       4.178  23.572   6.667  1.00  0.97           C  
ATOM    842  O   VAL A 113       2.319  21.486   5.005  1.00  0.98           O  
ATOM    843  CG1 VAL A 113       5.560  24.146   6.972  1.00  0.90           C  
ATOM    844  CG2 VAL A 113       3.487  24.386   5.574  1.00  0.89           C  
ATOM    845  N   PHE A 114       2.339  20.950   7.154  1.00  0.98           N  
ATOM    846  CA  PHE A 114       0.966  20.458   7.139  1.00  0.98           C  
ATOM    847  C   PHE A 114      -0.006  21.578   6.787  1.00  0.97           C  
ATOM    848  CB  PHE A 114       0.597  19.849   8.495  1.00  0.98           C  
ATOM    849  O   PHE A 114      -0.094  22.578   7.503  1.00  0.96           O  
ATOM    850  CG  PHE A 114       1.303  18.553   8.791  1.00  0.98           C  
ATOM    851  CD1 PHE A 114       1.130  17.448   7.967  1.00  0.98           C  
ATOM    852  CD2 PHE A 114       2.140  18.441   9.893  1.00  0.98           C  
ATOM    853  CE1 PHE A 114       1.782  16.247   8.238  1.00  0.97           C  
ATOM    854  CE2 PHE A 114       2.795  17.244  10.171  1.00  0.97           C  
ATOM    855  CZ  PHE A 114       2.613  16.148   9.343  1.00  0.97           C  
ATOM    856  N   THR A 115      -0.714  21.379   5.762  1.00  0.98           N  
ATOM    857  CA  THR A 115      -1.705  22.296   5.211  1.00  0.98           C  
ATOM    858  C   THR A 115      -3.110  21.715   5.339  1.00  0.98           C  
ATOM    859  CB  THR A 115      -1.411  22.614   3.733  1.00  0.97           C  
ATOM    860  O   THR A 115      -3.337  20.548   5.013  1.00  0.98           O  
ATOM    861  CG2 THR A 115      -2.415  23.618   3.176  1.00  0.92           C  
ATOM    862  OG1 THR A 115      -0.092  23.162   3.621  1.00  0.94           O  
ATOM    863  N   ASP A 116      -4.037  22.499   5.776  1.00  0.97           N  
ATOM    864  CA  ASP A 116      -5.450  22.137   5.850  1.00  0.97           C  
ATOM    865  C   ASP A 116      -6.024  21.882   4.458  1.00  0.97           C  
ATOM    866  CB  ASP A 116      -6.249  23.235   6.555  1.00  0.97           C  
ATOM    867  O   ASP A 116      -5.906  22.726   3.567  1.00  0.96           O  
ATOM    868  CG  ASP A 116      -7.657  22.802   6.921  1.00  0.97           C  
ATOM    869  OD1 ASP A 116      -8.188  21.860   6.294  1.00  0.97           O  
ATOM    870  OD2 ASP A 116      -8.242  23.409   7.844  1.00  0.96           O  
ATOM    871  N   ARG A 117      -6.624  20.646   4.303  1.00  0.97           N  
ATOM    872  CA  ARG A 117      -7.206  20.151   3.060  1.00  0.97           C  
ATOM    873  C   ARG A 117      -8.675  19.786   3.251  1.00  0.97           C  
ATOM    874  CB  ARG A 117      -6.427  18.938   2.547  1.00  0.97           C  
ATOM    875  O   ARG A 117      -9.273  19.129   2.396  1.00  0.96           O  
ATOM    876  CG  ARG A 117      -4.967  19.229   2.238  1.00  0.96           C  
ATOM    877  CD  ARG A 117      -4.820  20.347   1.215  1.00  0.95           C  
ATOM    878  NE  ARG A 117      -3.432  20.509   0.790  1.00  0.92           N  
ATOM    879  NH1 ARG A 117      -3.811  22.441  -0.418  1.00  0.89           N  
ATOM    880  NH2 ARG A 117      -1.702  21.551  -0.302  1.00  0.89           N  
ATOM    881  CZ  ARG A 117      -2.985  21.500   0.024  1.00  0.92           C  
ATOM    882  N   THR A 118      -9.300  20.222   4.336  1.00  0.97           N  
ATOM    883  CA  THR A 118     -10.671  19.876   4.697  1.00  0.97           C  
ATOM    884  C   THR A 118     -11.644  20.313   3.605  1.00  0.96           C  
ATOM    885  CB  THR A 118     -11.075  20.518   6.036  1.00  0.97           C  
ATOM    886  O   THR A 118     -12.594  19.594   3.289  1.00  0.95           O  
ATOM    887  CG2 THR A 118     -12.469  20.070   6.463  1.00  0.95           C  
ATOM    888  OG1 THR A 118     -10.133  20.137   7.046  1.00  0.96           O  
ATOM    889  N   ASN A 119     -11.358  21.370   2.865  1.00  0.96           N  
ATOM    890  CA  ASN A 119     -12.195  21.887   1.788  1.00  0.96           C  
ATOM    891  C   ASN A 119     -12.157  20.979   0.563  1.00  0.94           C  
ATOM    892  CB  ASN A 119     -11.767  23.307   1.411  1.00  0.94           C  
ATOM    893  O   ASN A 119     -13.109  20.942  -0.218  1.00  0.93           O  
ATOM    894  CG  ASN A 119     -10.380  23.357   0.803  1.00  0.87           C  
ATOM    895  ND2 ASN A 119     -10.165  24.299  -0.108  1.00  0.87           N  
ATOM    896  OD1 ASN A 119      -9.508  22.555   1.148  1.00  0.84           O  
ATOM    897  N   ILE A 120     -11.102  20.250   0.324  1.00  0.95           N  
ATOM    898  CA  ILE A 120     -10.943  19.332  -0.798  1.00  0.95           C  
ATOM    899  C   ILE A 120     -11.677  18.026  -0.505  1.00  0.94           C  
ATOM    900  CB  ILE A 120      -9.453  19.055  -1.095  1.00  0.94           C  
ATOM    901  O   ILE A 120     -12.352  17.476  -1.378  1.00  0.92           O  
ATOM    902  CG1 ILE A 120      -8.741  20.348  -1.509  1.00  0.89           C  
ATOM    903  CG2 ILE A 120      -9.308  17.980  -2.177  1.00  0.89           C  
ATOM    904  CD1 ILE A 120      -7.241  20.189  -1.716  1.00  0.88           C  
ATOM    905  N   PHE A 121     -11.651  17.572   0.739  1.00  0.95           N  
ATOM    906  CA  PHE A 121     -12.168  16.274   1.155  1.00  0.95           C  
ATOM    907  C   PHE A 121     -13.497  16.429   1.884  1.00  0.93           C  
ATOM    908  CB  PHE A 121     -11.157  15.554   2.052  1.00  0.94           C  
ATOM    909  O   PHE A 121     -13.958  15.499   2.550  1.00  0.89           O  
ATOM    910  CG  PHE A 121      -9.857  15.231   1.366  1.00  0.95           C  
ATOM    911  CD1 PHE A 121      -9.786  14.211   0.425  1.00  0.92           C  
ATOM    912  CD2 PHE A 121      -8.706  15.949   1.661  1.00  0.92           C  
ATOM    913  CE1 PHE A 121      -8.585  13.911  -0.212  1.00  0.92           C  
ATOM    914  CE2 PHE A 121      -7.501  15.655   1.029  1.00  0.91           C  
ATOM    915  CZ  PHE A 121      -7.443  14.635   0.093  1.00  0.90           C  
ATOM    916  N   GLY A 122     -14.132  17.606   1.877  1.00  0.92           N  
ATOM    917  CA  GLY A 122     -15.274  17.944   2.712  1.00  0.91           C  
ATOM    918  C   GLY A 122     -16.461  17.022   2.501  1.00  0.90           C  
ATOM    919  O   GLY A 122     -17.283  16.845   3.403  1.00  0.87           O  
ATOM    920  N   ALA A 123     -16.577  16.334   1.466  1.00  0.91           N  
ATOM    921  CA  ALA A 123     -17.629  15.358   1.192  1.00  0.92           C  
ATOM    922  C   ALA A 123     -17.274  13.992   1.771  1.00  0.92           C  
ATOM    923  CB  ALA A 123     -17.875  15.249  -0.311  1.00  0.89           C  
ATOM    924  O   ALA A 123     -18.123  13.099   1.837  1.00  0.91           O  
ATOM    925  N   VAL A 124     -16.036  13.755   2.205  1.00  0.93           N  
ATOM    926  CA  VAL A 124     -15.500  12.499   2.719  1.00  0.93           C  
ATOM    927  C   VAL A 124     -15.386  12.570   4.240  1.00  0.91           C  
ATOM    928  CB  VAL A 124     -14.125  12.171   2.096  1.00  0.92           C  
ATOM    929  O   VAL A 124     -14.434  13.147   4.771  1.00  0.88           O  
ATOM    930  CG1 VAL A 124     -13.592  10.843   2.633  1.00  0.90           C  
ATOM    931  CG2 VAL A 124     -14.226  12.133   0.572  1.00  0.90           C  
ATOM    932  N   THR A 125     -16.313  11.955   4.915  1.00  0.94           N  
ATOM    933  CA  THR A 125     -16.200  11.784   6.360  1.00  0.94           C  
ATOM    934  C   THR A 125     -15.484  10.480   6.696  1.00  0.94           C  
ATOM    935  CB  THR A 125     -17.585  11.801   7.033  1.00  0.92           C  
ATOM    936  O   THR A 125     -15.691   9.462   6.031  1.00  0.93           O  
ATOM    937  CG2 THR A 125     -18.323  13.103   6.742  1.00  0.83           C  
ATOM    938  OG1 THR A 125     -18.363  10.703   6.540  1.00  0.85           O  
ATOM    939  N   TYR A 126     -14.656  10.434   7.722  1.00  0.92           N  
ATOM    940  CA  TYR A 126     -13.810   9.297   8.068  1.00  0.92           C  
ATOM    941  C   TYR A 126     -14.646   8.041   8.280  1.00  0.91           C  
ATOM    942  CB  TYR A 126     -12.993   9.599   9.328  1.00  0.92           C  
ATOM    943  O   TYR A 126     -14.317   6.974   7.757  1.00  0.90           O  
ATOM    944  CG  TYR A 126     -12.134   8.445   9.785  1.00  0.91           C  
ATOM    945  CD1 TYR A 126     -10.940   8.141   9.136  1.00  0.89           C  
ATOM    946  CD2 TYR A 126     -12.515   7.657  10.866  1.00  0.89           C  
ATOM    947  CE1 TYR A 126     -10.146   7.077   9.552  1.00  0.89           C  
ATOM    948  CE2 TYR A 126     -11.728   6.591  11.291  1.00  0.89           C  
ATOM    949  OH  TYR A 126      -9.765   5.256  11.045  1.00  0.87           O  
ATOM    950  CZ  TYR A 126     -10.547   6.310  10.629  1.00  0.88           C  
ATOM    951  N   ASP A 127     -15.777   8.197   8.993  1.00  0.91           N  
ATOM    952  CA  ASP A 127     -16.626   7.088   9.415  1.00  0.92           C  
ATOM    953  C   ASP A 127     -17.339   6.457   8.221  1.00  0.91           C  
ATOM    954  CB  ASP A 127     -17.650   7.559  10.450  1.00  0.91           C  
ATOM    955  O   ASP A 127     -17.860   5.344   8.319  1.00  0.91           O  
ATOM    956  CG  ASP A 127     -17.008   8.105  11.713  1.00  0.88           C  
ATOM    957  OD1 ASP A 127     -15.943   7.597  12.124  1.00  0.87           O  
ATOM    958  OD2 ASP A 127     -17.575   9.050  12.304  1.00  0.88           O  
ATOM    959  N   ASN A 128     -17.327   7.070   7.073  1.00  0.92           N  
ATOM    960  CA  ASN A 128     -17.943   6.547   5.858  1.00  0.92           C  
ATOM    961  C   ASN A 128     -16.900   5.976   4.902  1.00  0.92           C  
ATOM    962  CB  ASN A 128     -18.763   7.635   5.161  1.00  0.91           C  
ATOM    963  O   ASN A 128     -17.247   5.415   3.861  1.00  0.91           O  
ATOM    964  CG  ASN A 128     -20.081   7.910   5.859  1.00  0.88           C  
ATOM    965  ND2 ASN A 128     -20.561   9.144   5.753  1.00  0.87           N  
ATOM    966  OD1 ASN A 128     -20.662   7.022   6.488  1.00  0.86           O  
ATOM    967  N   ILE A 129     -15.602   6.149   5.191  1.00  0.91           N  
ATOM    968  CA  ILE A 129     -14.556   5.527   4.386  1.00  0.91           C  
ATOM    969  C   ILE A 129     -14.565   4.016   4.608  1.00  0.90           C  
ATOM    970  CB  ILE A 129     -13.164   6.109   4.721  1.00  0.91           C  
ATOM    971  O   ILE A 129     -14.480   3.548   5.746  1.00  0.89           O  
ATOM    972  CG1 ILE A 129     -13.122   7.608   4.400  1.00  0.92           C  
ATOM    973  CG2 ILE A 129     -12.067   5.356   3.963  1.00  0.92           C  
ATOM    974  CD1 ILE A 129     -11.831   8.295   4.826  1.00  0.92           C  
ATOM    975  N   LYS A 130     -14.760   3.318   3.570  1.00  0.89           N  
ATOM    976  CA  LYS A 130     -14.552   1.873   3.527  1.00  0.89           C  
ATOM    977  C   LYS A 130     -13.082   1.536   3.293  1.00  0.88           C  
ATOM    978  CB  LYS A 130     -15.415   1.238   2.436  1.00  0.88           C  
ATOM    979  O   LYS A 130     -12.522   0.673   3.972  1.00  0.86           O  
ATOM    980  CG  LYS A 130     -15.309  -0.278   2.367  1.00  0.88           C  
ATOM    981  CD  LYS A 130     -16.234  -0.856   1.303  1.00  0.86           C  
ATOM    982  CE  LYS A 130     -16.133  -2.374   1.237  1.00  0.84           C  
ATOM    983  NZ  LYS A 130     -17.079  -2.949   0.234  1.00  0.83           N  
ATOM    984  N   TYR A 131     -12.588   2.295   2.307  1.00  0.88           N  
ATOM    985  CA  TYR A 131     -11.215   2.076   1.866  1.00  0.88           C  
ATOM    986  C   TYR A 131     -10.572   3.381   1.413  1.00  0.89           C  
ATOM    987  CB  TYR A 131     -11.172   1.051   0.729  1.00  0.86           C  
ATOM    988  O   TYR A 131     -11.190   4.166   0.690  1.00  0.88           O  
ATOM    989  CG  TYR A 131      -9.777   0.736   0.247  1.00  0.78           C  
ATOM    990  CD1 TYR A 131      -9.205   1.446  -0.806  1.00  0.71           C  
ATOM    991  CD2 TYR A 131      -9.028  -0.273   0.843  1.00  0.71           C  
ATOM    992  CE1 TYR A 131      -7.920   1.158  -1.254  1.00  0.69           C  
ATOM    993  CE2 TYR A 131      -7.742  -0.569   0.403  1.00  0.71           C  
ATOM    994  OH  TYR A 131      -5.925  -0.139  -1.084  1.00  0.45           O  
ATOM    995  CZ  TYR A 131      -7.197   0.151  -0.644  1.00  0.68           C  
ATOM    996  N   LEU A 132      -9.244   3.646   1.813  1.00  0.90           N  
ATOM    997  CA  LEU A 132      -8.397   4.717   1.301  1.00  0.91           C  
ATOM    998  C   LEU A 132      -6.990   4.206   1.009  1.00  0.90           C  
ATOM    999  CB  LEU A 132      -8.334   5.876   2.300  1.00  0.90           C  
ATOM   1000  O   LEU A 132      -6.336   3.639   1.888  1.00  0.89           O  
ATOM   1001  CG  LEU A 132      -7.656   7.156   1.812  1.00  0.89           C  
ATOM   1002  CD1 LEU A 132      -8.113   8.349   2.645  1.00  0.88           C  
ATOM   1003  CD2 LEU A 132      -6.138   7.011   1.864  1.00  0.88           C  
ATOM   1004  N   GLN A 133      -6.549   4.392  -0.254  1.00  0.90           N  
ATOM   1005  CA  GLN A 133      -5.150   4.231  -0.637  1.00  0.90           C  
ATOM   1006  C   GLN A 133      -4.559   5.550  -1.126  1.00  0.91           C  
ATOM   1007  CB  GLN A 133      -5.008   3.159  -1.718  1.00  0.90           C  
ATOM   1008  O   GLN A 133      -5.137   6.213  -1.990  1.00  0.90           O  
ATOM   1009  CG  GLN A 133      -3.565   2.791  -2.034  1.00  0.88           C  
ATOM   1010  CD  GLN A 133      -3.453   1.713  -3.095  1.00  0.86           C  
ATOM   1011  NE2 GLN A 133      -2.278   1.099  -3.195  1.00  0.86           N  
ATOM   1012  OE1 GLN A 133      -4.414   1.432  -3.818  1.00  0.86           O  
ATOM   1013  N   LEU A 134      -3.437   5.818  -0.588  1.00  0.92           N  
ATOM   1014  CA  LEU A 134      -2.544   6.883  -1.030  1.00  0.92           C  
ATOM   1015  C   LEU A 134      -1.264   6.308  -1.625  1.00  0.91           C  
ATOM   1016  CB  LEU A 134      -2.205   7.816   0.136  1.00  0.92           C  
ATOM   1017  O   LEU A 134      -0.631   5.437  -1.024  1.00  0.89           O  
ATOM   1018  CG  LEU A 134      -1.348   9.038  -0.201  1.00  0.91           C  
ATOM   1019  CD1 LEU A 134      -2.099   9.966  -1.149  1.00  0.90           C  
ATOM   1020  CD2 LEU A 134      -0.945   9.776   1.071  1.00  0.90           C  
ATOM   1021  N   THR A 135      -0.949   6.730  -2.843  1.00  0.91           N  
ATOM   1022  CA  THR A 135       0.367   6.527  -3.439  1.00  0.91           C  
ATOM   1023  C   THR A 135       1.105   7.854  -3.587  1.00  0.91           C  
ATOM   1024  CB  THR A 135       0.259   5.841  -4.813  1.00  0.90           C  
ATOM   1025  O   THR A 135       0.512   8.922  -3.420  1.00  0.90           O  
ATOM   1026  CG2 THR A 135      -0.640   4.610  -4.744  1.00  0.88           C  
ATOM   1027  OG1 THR A 135      -0.288   6.766  -5.761  1.00  0.88           O  
ATOM   1028  N   TYR A 136       2.394   7.831  -3.964  1.00  0.91           N  
ATOM   1029  CA  TYR A 136       3.160   9.057  -4.157  1.00  0.91           C  
ATOM   1030  C   TYR A 136       2.585   9.886  -5.299  1.00  0.91           C  
ATOM   1031  CB  TYR A 136       4.631   8.733  -4.437  1.00  0.90           C  
ATOM   1032  O   TYR A 136       2.930  11.060  -5.457  1.00  0.90           O  
ATOM   1033  CG  TYR A 136       4.865   8.088  -5.781  1.00  0.86           C  
ATOM   1034  CD1 TYR A 136       4.812   6.704  -5.931  1.00  0.80           C  
ATOM   1035  CD2 TYR A 136       5.141   8.861  -6.904  1.00  0.80           C  
ATOM   1036  CE1 TYR A 136       5.030   6.106  -7.168  1.00  0.80           C  
ATOM   1037  CE2 TYR A 136       5.360   8.273  -8.146  1.00  0.80           C  
ATOM   1038  OH  TYR A 136       5.518   6.310  -9.494  1.00  0.64           O  
ATOM   1039  CZ  TYR A 136       5.302   6.897  -8.268  1.00  0.79           C  
ATOM   1040  N   GLU A 137       1.636   9.348  -6.138  1.00  0.92           N  
ATOM   1041  CA  GLU A 137       1.133  10.046  -7.317  1.00  0.93           C  
ATOM   1042  C   GLU A 137      -0.388  10.173  -7.276  1.00  0.93           C  
ATOM   1043  CB  GLU A 137       1.566   9.325  -8.596  1.00  0.92           C  
ATOM   1044  O   GLU A 137      -0.964  11.022  -7.960  1.00  0.93           O  
ATOM   1045  CG  GLU A 137       3.066   9.371  -8.850  1.00  0.87           C  
ATOM   1046  CD  GLU A 137       3.466   8.782 -10.193  1.00  0.84           C  
ATOM   1047  OE1 GLU A 137       2.985   7.679 -10.539  1.00  0.85           O  
ATOM   1048  OE2 GLU A 137       4.267   9.428 -10.905  1.00  0.83           O  
ATOM   1049  N   ASN A 138      -1.091   9.355  -6.481  1.00  0.93           N  
ATOM   1050  CA  ASN A 138      -2.543   9.251  -6.579  1.00  0.94           C  
ATOM   1051  C   ASN A 138      -3.180   9.003  -5.214  1.00  0.94           C  
ATOM   1052  CB  ASN A 138      -2.937   8.143  -7.558  1.00  0.93           C  
ATOM   1053  O   ASN A 138      -2.564   8.392  -4.339  1.00  0.94           O  
ATOM   1054  CG  ASN A 138      -2.253   8.282  -8.904  1.00  0.88           C  
ATOM   1055  ND2 ASN A 138      -2.667   9.277  -9.679  1.00  0.86           N  
ATOM   1056  OD1 ASN A 138      -1.360   7.502  -9.244  1.00  0.85           O  
ATOM   1057  N   ILE A 139      -4.386   9.398  -5.121  1.00  0.94           N  
ATOM   1058  CA  ILE A 139      -5.275   9.042  -4.021  1.00  0.94           C  
ATOM   1059  C   ILE A 139      -6.539   8.384  -4.570  1.00  0.94           C  
ATOM   1060  CB  ILE A 139      -5.641  10.276  -3.167  1.00  0.94           C  
ATOM   1061  O   ILE A 139      -7.081   8.821  -5.588  1.00  0.94           O  
ATOM   1062  CG1 ILE A 139      -6.460   9.855  -1.942  1.00  0.93           C  
ATOM   1063  CG2 ILE A 139      -6.402  11.307  -4.006  1.00  0.93           C  
ATOM   1064  CD1 ILE A 139      -6.557  10.925  -0.864  1.00  0.92           C  
ATOM   1065  N   ASN A 140      -6.994   7.390  -3.950  1.00  0.94           N  
ATOM   1066  CA  ASN A 140      -8.312   6.793  -4.134  1.00  0.94           C  
ATOM   1067  C   ASN A 140      -9.010   6.551  -2.799  1.00  0.94           C  
ATOM   1068  CB  ASN A 140      -8.204   5.485  -4.921  1.00  0.91           C  
ATOM   1069  O   ASN A 140      -8.399   6.041  -1.858  1.00  0.93           O  
ATOM   1070  CG  ASN A 140      -7.572   4.368  -4.114  1.00  0.78           C  
ATOM   1071  ND2 ASN A 140      -8.340   3.316  -3.854  1.00  0.67           N  
ATOM   1072  OD1 ASN A 140      -6.404   4.451  -3.726  1.00  0.68           O  
ATOM   1073  N   ILE A 141     -10.309   6.883  -2.711  1.00  0.93           N  
ATOM   1074  CA  ILE A 141     -11.179   6.654  -1.563  1.00  0.93           C  
ATOM   1075  C   ILE A 141     -12.451   5.940  -2.014  1.00  0.93           C  
ATOM   1076  CB  ILE A 141     -11.531   7.977  -0.847  1.00  0.93           C  
ATOM   1077  O   ILE A 141     -13.213   6.471  -2.825  1.00  0.93           O  
ATOM   1078  CG1 ILE A 141     -10.254   8.741  -0.478  1.00  0.93           C  
ATOM   1079  CG2 ILE A 141     -12.387   7.709   0.394  1.00  0.93           C  
ATOM   1080  CD1 ILE A 141     -10.502  10.011   0.324  1.00  0.92           C  
ATOM   1081  N   VAL A 142     -12.718   4.732  -1.513  1.00  0.92           N  
ATOM   1082  CA  VAL A 142     -13.992   4.032  -1.646  1.00  0.93           C  
ATOM   1083  C   VAL A 142     -14.818   4.218  -0.376  1.00  0.93           C  
ATOM   1084  CB  VAL A 142     -13.786   2.528  -1.932  1.00  0.92           C  
ATOM   1085  O   VAL A 142     -14.360   3.898   0.723  1.00  0.92           O  
ATOM   1086  CG1 VAL A 142     -15.128   1.832  -2.152  1.00  0.92           C  
ATOM   1087  CG2 VAL A 142     -12.876   2.335  -3.144  1.00  0.92           C  
ATOM   1088  N   MET A 143     -15.997   4.719  -0.560  1.00  0.93           N  
ATOM   1089  CA  MET A 143     -16.944   4.977   0.520  1.00  0.93           C  
ATOM   1090  C   MET A 143     -17.751   3.725   0.848  1.00  0.93           C  
ATOM   1091  CB  MET A 143     -17.886   6.123   0.147  1.00  0.93           C  
ATOM   1092  O   MET A 143     -17.778   2.776   0.062  1.00  0.92           O  
ATOM   1093  CG  MET A 143     -17.170   7.421  -0.189  1.00  0.93           C  
ATOM   1094  SD  MET A 143     -16.139   8.035   1.199  1.00  0.93           S  
ATOM   1095  CE  MET A 143     -17.432   8.667   2.303  1.00  0.90           C  
ATOM   1096  N   LYS A 144     -18.413   3.563   1.995  1.00  0.91           N  
ATOM   1097  CA  LYS A 144     -19.207   2.428   2.456  1.00  0.92           C  
ATOM   1098  C   LYS A 144     -20.398   2.179   1.536  1.00  0.91           C  
ATOM   1099  CB  LYS A 144     -19.690   2.657   3.889  1.00  0.91           C  
ATOM   1100  O   LYS A 144     -20.857   1.043   1.398  1.00  0.90           O  
ATOM   1101  CG  LYS A 144     -18.603   2.499   4.942  1.00  0.92           C  
ATOM   1102  CD  LYS A 144     -19.134   2.785   6.341  1.00  0.91           C  
ATOM   1103  CE  LYS A 144     -18.040   2.657   7.392  1.00  0.91           C  
ATOM   1104  NZ  LYS A 144     -18.501   3.128   8.732  1.00  0.90           N  
ATOM   1105  N   ASP A 145     -20.875   3.199   0.825  1.00  0.94           N  
ATOM   1106  CA  ASP A 145     -21.970   3.085  -0.134  1.00  0.94           C  
ATOM   1107  C   ASP A 145     -21.464   2.601  -1.491  1.00  0.93           C  
ATOM   1108  CB  ASP A 145     -22.689   4.426  -0.289  1.00  0.94           C  
ATOM   1109  O   ASP A 145     -22.248   2.430  -2.427  1.00  0.92           O  
ATOM   1110  CG  ASP A 145     -21.811   5.503  -0.901  1.00  0.94           C  
ATOM   1111  OD1 ASP A 145     -20.615   5.243  -1.157  1.00  0.93           O  
ATOM   1112  OD2 ASP A 145     -22.318   6.623  -1.129  1.00  0.93           O  
ATOM   1113  N   GLY A 146     -20.158   2.413  -1.647  1.00  0.92           N  
ATOM   1114  CA  GLY A 146     -19.492   1.936  -2.849  1.00  0.93           C  
ATOM   1115  C   GLY A 146     -19.181   3.044  -3.838  1.00  0.93           C  
ATOM   1116  O   GLY A 146     -18.649   2.786  -4.920  1.00  0.92           O  
ATOM   1117  N   SER A 147     -19.490   4.313  -3.549  1.00  0.94           N  
ATOM   1118  CA  SER A 147     -18.998   5.443  -4.331  1.00  0.94           C  
ATOM   1119  C   SER A 147     -17.486   5.590  -4.197  1.00  0.94           C  
ATOM   1120  CB  SER A 147     -19.684   6.737  -3.894  1.00  0.93           C  
ATOM   1121  O   SER A 147     -16.906   5.197  -3.183  1.00  0.94           O  
ATOM   1122  OG  SER A 147     -19.365   7.047  -2.548  1.00  0.89           O  
ATOM   1123  N   MET A 148     -16.824   6.096  -5.190  1.00  0.94           N  
ATOM   1124  CA  MET A 148     -15.370   6.210  -5.244  1.00  0.95           C  
ATOM   1125  C   MET A 148     -14.948   7.625  -5.623  1.00  0.94           C  
ATOM   1126  CB  MET A 148     -14.787   5.206  -6.240  1.00  0.94           C  
ATOM   1127  O   MET A 148     -15.425   8.174  -6.618  1.00  0.93           O  
ATOM   1128  CG  MET A 148     -13.268   5.173  -6.260  1.00  0.92           C  
ATOM   1129  SD  MET A 148     -12.607   3.863  -7.363  1.00  0.93           S  
ATOM   1130  CE  MET A 148     -12.973   4.594  -8.983  1.00  0.88           C  
ATOM   1131  N   TYR A 149     -14.021   8.212  -4.903  1.00  0.94           N  
ATOM   1132  CA  TYR A 149     -13.288   9.431  -5.225  1.00  0.95           C  
ATOM   1133  C   TYR A 149     -11.864   9.111  -5.663  1.00  0.94           C  
ATOM   1134  CB  TYR A 149     -13.263  10.377  -4.021  1.00  0.95           C  
ATOM   1135  O   TYR A 149     -11.201   8.258  -5.068  1.00  0.94           O  
ATOM   1136  CG  TYR A 149     -14.632  10.846  -3.590  1.00  0.94           C  
ATOM   1137  CD1 TYR A 149     -15.078  12.130  -3.896  1.00  0.93           C  
ATOM   1138  CD2 TYR A 149     -15.480  10.008  -2.874  1.00  0.93           C  
ATOM   1139  CE1 TYR A 149     -16.338  12.567  -3.500  1.00  0.93           C  
ATOM   1140  CE2 TYR A 149     -16.742  10.435  -2.472  1.00  0.93           C  
ATOM   1141  OH  TYR A 149     -18.409  12.142  -2.394  1.00  0.90           O  
ATOM   1142  CZ  TYR A 149     -17.161  11.714  -2.790  1.00  0.92           C  
ATOM   1143  N   THR A 150     -11.344   9.824  -6.657  1.00  0.95           N  
ATOM   1144  CA  THR A 150      -9.965   9.667  -7.106  1.00  0.95           C  
ATOM   1145  C   THR A 150      -9.368  11.015  -7.500  1.00  0.95           C  
ATOM   1146  CB  THR A 150      -9.872   8.693  -8.296  1.00  0.94           C  
ATOM   1147  O   THR A 150     -10.099  11.948  -7.838  1.00  0.94           O  
ATOM   1148  CG2 THR A 150     -10.402   7.313  -7.920  1.00  0.82           C  
ATOM   1149  OG1 THR A 150     -10.644   9.208  -9.388  1.00  0.84           O  
ATOM   1150  N   GLY A 151      -8.084  11.102  -7.431  1.00  0.96           N  
ATOM   1151  CA  GLY A 151      -7.303  12.229  -7.916  1.00  0.96           C  
ATOM   1152  C   GLY A 151      -5.828  11.911  -8.069  1.00  0.95           C  
ATOM   1153  O   GLY A 151      -5.359  10.872  -7.598  1.00  0.94           O  
ATOM   1154  N   GLY A 152      -5.088  12.828  -8.771  1.00  0.96           N  
ATOM   1155  CA  GLY A 152      -3.642  12.735  -8.894  1.00  0.95           C  
ATOM   1156  C   GLY A 152      -3.170  12.642 -10.332  1.00  0.95           C  
ATOM   1157  O   GLY A 152      -3.853  13.108 -11.247  1.00  0.94           O  
ATOM   1158  N   ALA A 153      -1.953  12.089 -10.506  1.00  0.93           N  
ATOM   1159  CA  ALA A 153      -1.311  11.884 -11.802  1.00  0.94           C  
ATOM   1160  C   ALA A 153      -2.095  10.885 -12.649  1.00  0.94           C  
ATOM   1161  CB  ALA A 153       0.126  11.405 -11.613  1.00  0.92           C  
ATOM   1162  O   ALA A 153      -2.495   9.826 -12.161  1.00  0.93           O  
ATOM   1163  N   ASN A 154      -2.133  11.111 -13.988  1.00  0.94           N  
ATOM   1164  CA  ASN A 154      -2.919  10.303 -14.914  1.00  0.95           C  
ATOM   1165  C   ASN A 154      -2.216  10.148 -16.260  1.00  0.94           C  
ATOM   1166  CB  ASN A 154      -4.310  10.909 -15.108  1.00  0.95           C  
ATOM   1167  O   ASN A 154      -2.851   9.819 -17.263  1.00  0.92           O  
ATOM   1168  CG  ASN A 154      -5.272   9.956 -15.790  1.00  0.96           C  
ATOM   1169  ND2 ASN A 154      -6.144  10.496 -16.634  1.00  0.95           N  
ATOM   1170  OD1 ASN A 154      -5.234   8.745 -15.560  1.00  0.94           O  
ATOM   1171  N   GLY A 155      -0.933  10.446 -16.353  1.00  0.92           N  
ATOM   1172  CA  GLY A 155      -0.151  10.498 -17.578  1.00  0.92           C  
ATOM   1173  C   GLY A 155      -0.162   9.192 -18.349  1.00  0.92           C  
ATOM   1174  O   GLY A 155      -0.002   9.185 -19.571  1.00  0.90           O  
ATOM   1175  N   ASP A 156      -0.417   8.068 -17.659  1.00  0.93           N  
ATOM   1176  CA  ASP A 156      -0.513   6.736 -18.248  1.00  0.93           C  
ATOM   1177  C   ASP A 156      -1.966   6.268 -18.312  1.00  0.94           C  
ATOM   1178  CB  ASP A 156       0.327   5.735 -17.452  1.00  0.90           C  
ATOM   1179  O   ASP A 156      -2.233   5.083 -18.524  1.00  0.93           O  
ATOM   1180  CG  ASP A 156      -0.108   5.616 -16.002  1.00  0.79           C  
ATOM   1181  OD1 ASP A 156      -1.005   6.371 -15.570  1.00  0.72           O  
ATOM   1182  OD2 ASP A 156       0.454   4.760 -15.284  1.00  0.80           O  
ATOM   1183  N   GLY A 157      -2.929   7.150 -18.094  1.00  0.93           N  
ATOM   1184  CA  GLY A 157      -4.346   6.819 -18.113  1.00  0.94           C  
ATOM   1185  C   GLY A 157      -4.796   6.057 -16.881  1.00  0.94           C  
ATOM   1186  O   GLY A 157      -5.890   5.488 -16.862  1.00  0.93           O  
ATOM   1187  N   ARG A 158      -4.015   5.960 -15.805  1.00  0.94           N  
ATOM   1188  CA  ARG A 158      -4.184   5.092 -14.644  1.00  0.94           C  
ATOM   1189  C   ARG A 158      -5.466   5.429 -13.890  1.00  0.94           C  
ATOM   1190  CB  ARG A 158      -2.979   5.206 -13.707  1.00  0.93           C  
ATOM   1191  O   ARG A 158      -6.094   4.549 -13.298  1.00  0.94           O  
ATOM   1192  CG  ARG A 158      -2.843   6.566 -13.041  1.00  0.91           C  
ATOM   1193  CD  ARG A 158      -1.555   6.674 -12.238  1.00  0.90           C  
ATOM   1194  NE  ARG A 158      -0.378   6.655 -13.102  1.00  0.88           N  
ATOM   1195  NH1 ARG A 158       1.130   6.303 -11.387  1.00  0.84           N  
ATOM   1196  NH2 ARG A 158       1.868   6.480 -13.550  1.00  0.82           N  
ATOM   1197  CZ  ARG A 158       0.871   6.480 -12.678  1.00  0.85           C  
ATOM   1198  N   LEU A 159      -5.996   6.596 -13.964  1.00  0.95           N  
ATOM   1199  CA  LEU A 159      -7.235   6.949 -13.279  1.00  0.95           C  
ATOM   1200  C   LEU A 159      -8.449   6.475 -14.072  1.00  0.95           C  
ATOM   1201  CB  LEU A 159      -7.313   8.463 -13.060  1.00  0.94           C  
ATOM   1202  O   LEU A 159      -9.584   6.593 -13.606  1.00  0.94           O  
ATOM   1203  CG  LEU A 159      -6.222   9.078 -12.182  1.00  0.93           C  
ATOM   1204  CD1 LEU A 159      -6.491  10.563 -11.965  1.00  0.91           C  
ATOM   1205  CD2 LEU A 159      -6.132   8.345 -10.848  1.00  0.90           C  
ATOM   1206  N   GLY A 160      -8.295   5.963 -15.351  1.00  0.94           N  
ATOM   1207  CA  GLY A 160      -9.375   5.437 -16.172  1.00  0.94           C  
ATOM   1208  C   GLY A 160     -10.329   6.511 -16.660  1.00  0.93           C  
ATOM   1209  O   GLY A 160     -11.518   6.249 -16.856  1.00  0.90           O  
ATOM   1210  N   LEU A 161      -9.938   7.764 -16.882  1.00  0.94           N  
ATOM   1211  CA  LEU A 161     -10.773   8.934 -17.134  1.00  0.94           C  
ATOM   1212  C   LEU A 161     -11.064   9.083 -18.623  1.00  0.92           C  
ATOM   1213  CB  LEU A 161     -10.095  10.200 -16.605  1.00  0.93           C  
ATOM   1214  O   LEU A 161     -11.582  10.114 -19.058  1.00  0.90           O  
ATOM   1215  CG  LEU A 161      -9.868  10.268 -15.094  1.00  0.90           C  
ATOM   1216  CD1 LEU A 161      -9.153  11.563 -14.722  1.00  0.86           C  
ATOM   1217  CD2 LEU A 161     -11.193  10.150 -14.348  1.00  0.86           C  
ATOM   1218  N   GLY A 162     -10.600   8.151 -19.455  1.00  0.93           N  
ATOM   1219  CA  GLY A 162     -10.696   8.252 -20.903  1.00  0.93           C  
ATOM   1220  C   GLY A 162      -9.665   9.187 -21.505  1.00  0.92           C  
ATOM   1221  O   GLY A 162      -9.632   9.383 -22.722  1.00  0.91           O  
ATOM   1222  N   ASN A 163      -8.864   9.845 -20.730  1.00  0.90           N  
ATOM   1223  CA  ASN A 163      -7.785  10.741 -21.131  1.00  0.91           C  
ATOM   1224  C   ASN A 163      -6.537  10.532 -20.278  1.00  0.90           C  
ATOM   1225  CB  ASN A 163      -8.242  12.200 -21.054  1.00  0.89           C  
ATOM   1226  O   ASN A 163      -6.526   9.685 -19.382  1.00  0.89           O  
ATOM   1227  CG  ASN A 163      -8.556  12.640 -19.638  1.00  0.86           C  
ATOM   1228  ND2 ASN A 163      -9.826  12.921 -19.373  1.00  0.85           N  
ATOM   1229  OD1 ASN A 163      -7.664  12.728 -18.790  1.00  0.84           O  
ATOM   1230  N   THR A 164      -5.460  11.364 -20.446  1.00  0.89           N  
ATOM   1231  CA  THR A 164      -4.199  11.273 -19.718  1.00  0.91           C  
ATOM   1232  C   THR A 164      -3.932  12.557 -18.937  1.00  0.87           C  
ATOM   1233  CB  THR A 164      -3.022  10.996 -20.672  1.00  0.87           C  
ATOM   1234  O   THR A 164      -2.823  12.771 -18.445  1.00  0.83           O  
ATOM   1235  CG2 THR A 164      -3.129   9.605 -21.288  1.00  0.77           C  
ATOM   1236  OG1 THR A 164      -3.025  11.973 -21.721  1.00  0.77           O  
ATOM   1237  N   ASN A 165      -4.879  13.371 -18.849  1.00  0.89           N  
ATOM   1238  CA  ASN A 165      -4.744  14.628 -18.122  1.00  0.91           C  
ATOM   1239  C   ASN A 165      -4.770  14.409 -16.612  1.00  0.90           C  
ATOM   1240  CB  ASN A 165      -5.844  15.608 -18.535  1.00  0.89           C  
ATOM   1241  O   ASN A 165      -5.451  13.505 -16.124  1.00  0.90           O  
ATOM   1242  CG  ASN A 165      -5.804  15.942 -20.014  1.00  0.86           C  
ATOM   1243  ND2 ASN A 165      -6.972  16.171 -20.602  1.00  0.87           N  
ATOM   1244  OD1 ASN A 165      -4.731  15.992 -20.622  1.00  0.86           O  
ATOM   1245  N   PHE A 166      -4.117  15.279 -15.925  1.00  0.84           N  
ATOM   1246  CA  PHE A 166      -4.144  15.281 -14.467  1.00  0.88           C  
ATOM   1247  C   PHE A 166      -5.578  15.253 -13.951  1.00  0.85           C  
ATOM   1248  CB  PHE A 166      -3.411  16.508 -13.916  1.00  0.84           C  
ATOM   1249  O   PHE A 166      -6.431  15.999 -14.435  1.00  0.83           O  
ATOM   1250  CG  PHE A 166      -3.401  16.585 -12.413  1.00  0.83           C  
ATOM   1251  CD1 PHE A 166      -2.470  15.867 -11.673  1.00  0.80           C  
ATOM   1252  CD2 PHE A 166      -4.323  17.377 -11.741  1.00  0.83           C  
ATOM   1253  CE1 PHE A 166      -2.459  15.937 -10.282  1.00  0.83           C  
ATOM   1254  CE2 PHE A 166      -4.317  17.452 -10.351  1.00  0.81           C  
ATOM   1255  CZ  PHE A 166      -3.385  16.730  -9.623  1.00  0.83           C  
ATOM   1256  N   GLY A 167      -5.828  14.440 -13.010  1.00  0.84           N  
ATOM   1257  CA  GLY A 167      -7.125  14.314 -12.365  1.00  0.87           C  
ATOM   1258  C   GLY A 167      -7.235  15.119 -11.084  1.00  0.89           C  
ATOM   1259  O   GLY A 167      -6.625  14.771 -10.071  1.00  0.87           O  
ATOM   1260  N   THR A 168      -8.121  16.175 -11.021  1.00  0.88           N  
ATOM   1261  CA  THR A 168      -8.530  16.779  -9.758  1.00  0.91           C  
ATOM   1262  C   THR A 168      -9.293  15.773  -8.900  1.00  0.91           C  
ATOM   1263  CB  THR A 168      -9.405  18.025  -9.992  1.00  0.87           C  
ATOM   1264  O   THR A 168     -10.008  14.918  -9.425  1.00  0.91           O  
ATOM   1265  CG2 THR A 168      -8.595  19.156 -10.617  1.00  0.77           C  
ATOM   1266  OG1 THR A 168     -10.486  17.685 -10.869  1.00  0.77           O  
ATOM   1267  N   PHE A 169      -9.153  15.797  -7.584  1.00  0.90           N  
ATOM   1268  CA  PHE A 169      -9.887  14.926  -6.674  1.00  0.93           C  
ATOM   1269  C   PHE A 169     -11.390  15.125  -6.826  1.00  0.91           C  
ATOM   1270  CB  PHE A 169      -9.467  15.186  -5.223  1.00  0.92           C  
ATOM   1271  O   PHE A 169     -11.915  16.194  -6.507  1.00  0.89           O  
ATOM   1272  CG  PHE A 169     -10.121  14.266  -4.228  1.00  0.95           C  
ATOM   1273  CD1 PHE A 169      -9.649  12.973  -4.042  1.00  0.93           C  
ATOM   1274  CD2 PHE A 169     -11.209  14.695  -3.478  1.00  0.94           C  
ATOM   1275  CE1 PHE A 169     -10.252  12.119  -3.121  1.00  0.94           C  
ATOM   1276  CE2 PHE A 169     -11.817  13.848  -2.556  1.00  0.94           C  
ATOM   1277  CZ  PHE A 169     -11.338  12.560  -2.380  1.00  0.93           C  
ATOM   1278  N   ALA A 170     -12.095  14.114  -7.322  1.00  0.92           N  
ATOM   1279  CA  ALA A 170     -13.528  14.205  -7.588  1.00  0.93           C  
ATOM   1280  C   ALA A 170     -14.200  12.842  -7.444  1.00  0.94           C  
ATOM   1281  CB  ALA A 170     -13.777  14.772  -8.983  1.00  0.91           C  
ATOM   1282  O   ALA A 170     -13.540  11.804  -7.540  1.00  0.94           O  
ATOM   1283  N   LEU A 171     -15.505  12.853  -7.180  1.00  0.94           N  
ATOM   1284  CA  LEU A 171     -16.363  11.676  -7.249  1.00  0.95           C  
ATOM   1285  C   LEU A 171     -16.350  11.074  -8.650  1.00  0.92           C  
ATOM   1286  CB  LEU A 171     -17.797  12.033  -6.847  1.00  0.94           C  
ATOM   1287  O   LEU A 171     -16.558  11.784  -9.637  1.00  0.90           O  
ATOM   1288  CG  LEU A 171     -18.813  10.890  -6.873  1.00  0.93           C  
ATOM   1289  CD1 LEU A 171     -18.463   9.846  -5.817  1.00  0.92           C  
ATOM   1290  CD2 LEU A 171     -20.225  11.424  -6.657  1.00  0.92           C  
ATOM   1291  N   ARG A 172     -16.212   9.737  -8.730  1.00  0.94           N  
ATOM   1292  CA  ARG A 172     -16.256   8.988  -9.981  1.00  0.94           C  
ATOM   1293  C   ARG A 172     -17.672   8.508 -10.283  1.00  0.91           C  
ATOM   1294  CB  ARG A 172     -15.299   7.795  -9.929  1.00  0.93           C  
ATOM   1295  O   ARG A 172     -18.141   7.533  -9.692  1.00  0.87           O  
ATOM   1296  CG  ARG A 172     -13.830   8.186  -9.898  1.00  0.93           C  
ATOM   1297  CD  ARG A 172     -13.415   8.921 -11.164  1.00  0.92           C  
ATOM   1298  NE  ARG A 172     -13.628   8.105 -12.356  1.00  0.89           N  
ATOM   1299  NH1 ARG A 172     -11.628   6.962 -12.183  1.00  0.87           N  
ATOM   1300  NH2 ARG A 172     -13.068   6.506 -13.907  1.00  0.86           N  
ATOM   1301  CZ  ARG A 172     -12.774   7.193 -12.813  1.00  0.88           C  
ATOM   1302  N   THR A 173     -18.340   9.030 -11.329  1.00  0.89           N  
ATOM   1303  CA  THR A 173     -19.705   8.709 -11.731  1.00  0.90           C  
ATOM   1304  C   THR A 173     -19.708   7.815 -12.967  1.00  0.85           C  
ATOM   1305  CB  THR A 173     -20.518   9.986 -12.015  1.00  0.87           C  
ATOM   1306  O   THR A 173     -20.755   7.297 -13.362  1.00  0.79           O  
ATOM   1307  CG2 THR A 173     -20.804  10.754 -10.729  1.00  0.81           C  
ATOM   1308  OG1 THR A 173     -19.778  10.828 -12.907  1.00  0.88           O  
ATOM   1309  N   ASP A 174     -18.544   7.517 -13.557  1.00  0.89           N  
ATOM   1310  CA  ASP A 174     -18.359   6.850 -14.842  1.00  0.89           C  
ATOM   1311  C   ASP A 174     -18.135   5.351 -14.656  1.00  0.86           C  
ATOM   1312  CB  ASP A 174     -17.184   7.468 -15.603  1.00  0.87           C  
ATOM   1313  O   ASP A 174     -18.162   4.590 -15.625  1.00  0.83           O  
ATOM   1314  CG  ASP A 174     -15.876   7.397 -14.833  1.00  0.86           C  
ATOM   1315  OD1 ASP A 174     -15.857   7.737 -13.631  1.00  0.85           O  
ATOM   1316  OD2 ASP A 174     -14.855   7.000 -15.436  1.00  0.87           O  
ATOM   1317  N   ILE A 175     -17.952   4.778 -13.430  1.00  0.91           N  
ATOM   1318  CA  ILE A 175     -17.520   3.414 -13.140  1.00  0.89           C  
ATOM   1319  C   ILE A 175     -18.739   2.503 -13.013  1.00  0.84           C  
ATOM   1320  CB  ILE A 175     -16.669   3.353 -11.852  1.00  0.86           C  
ATOM   1321  O   ILE A 175     -18.611   1.277 -13.037  1.00  0.76           O  
ATOM   1322  CG1 ILE A 175     -15.405   4.206 -12.006  1.00  0.76           C  
ATOM   1323  CG2 ILE A 175     -16.314   1.904 -11.508  1.00  0.74           C  
ATOM   1324  CD1 ILE A 175     -14.589   4.340 -10.728  1.00  0.76           C  
ATOM   1325  N   GLY A 176     -19.998   2.835 -13.258  1.00  0.84           N  
ATOM   1326  CA  GLY A 176     -21.255   2.172 -13.566  1.00  0.84           C  
ATOM   1327  C   GLY A 176     -21.653   1.137 -12.530  1.00  0.81           C  
ATOM   1328  O   GLY A 176     -22.615   0.391 -12.728  1.00  0.74           O  
ATOM   1329  N   SER A 177     -20.968   0.903 -11.454  1.00  0.72           N  
ATOM   1330  CA  SER A 177     -21.295  -0.064 -10.411  1.00  0.78           C  
ATOM   1331  C   SER A 177     -20.717   0.360  -9.064  1.00  0.78           C  
ATOM   1332  CB  SER A 177     -20.774  -1.452 -10.784  1.00  0.66           C  
ATOM   1333  O   SER A 177     -19.770   1.147  -9.009  1.00  0.73           O  
ATOM   1334  OG  SER A 177     -19.394  -1.403 -11.103  1.00  0.46           O  
ATOM   1335  N   VAL A 178     -21.281  -0.353  -8.013  1.00  0.92           N  
ATOM   1336  CA  VAL A 178     -20.808  -0.178  -6.644  1.00  0.93           C  
ATOM   1337  C   VAL A 178     -19.437  -0.831  -6.484  1.00  0.93           C  
ATOM   1338  CB  VAL A 178     -21.802  -0.770  -5.620  1.00  0.90           C  
ATOM   1339  O   VAL A 178     -19.260  -2.007  -6.812  1.00  0.92           O  
ATOM   1340  CG1 VAL A 178     -21.297  -0.561  -4.194  1.00  0.85           C  
ATOM   1341  CG2 VAL A 178     -23.185  -0.145  -5.798  1.00  0.84           C  
ATOM   1342  N   ILE A 179     -18.419  -0.070  -6.061  1.00  0.93           N  
ATOM   1343  CA  ILE A 179     -17.044  -0.529  -5.892  1.00  0.94           C  
ATOM   1344  C   ILE A 179     -16.896  -1.230  -4.544  1.00  0.94           C  
ATOM   1345  CB  ILE A 179     -16.041   0.641  -6.001  1.00  0.93           C  
ATOM   1346  O   ILE A 179     -17.190  -0.646  -3.498  1.00  0.93           O  
ATOM   1347  CG1 ILE A 179     -16.266   1.419  -7.303  1.00  0.91           C  
ATOM   1348  CG2 ILE A 179     -14.601   0.127  -5.912  1.00  0.91           C  
ATOM   1349  CD1 ILE A 179     -16.258   0.549  -8.553  1.00  0.89           C  
ATOM   1350  N   GLN A 180     -16.422  -2.428  -4.615  1.00  0.92           N  
ATOM   1351  CA  GLN A 180     -16.099  -3.212  -3.428  1.00  0.92           C  
ATOM   1352  C   GLN A 180     -14.702  -2.879  -2.911  1.00  0.92           C  
ATOM   1353  CB  GLN A 180     -16.205  -4.708  -3.727  1.00  0.91           C  
ATOM   1354  O   GLN A 180     -14.507  -2.698  -1.708  1.00  0.90           O  
ATOM   1355  CG  GLN A 180     -15.910  -5.598  -2.527  1.00  0.87           C  
ATOM   1356  CD  GLN A 180     -16.053  -7.075  -2.842  1.00  0.82           C  
ATOM   1357  NE2 GLN A 180     -15.414  -7.918  -2.037  1.00  0.81           N  
ATOM   1358  OE1 GLN A 180     -16.733  -7.456  -3.800  1.00  0.84           O  
ATOM   1359  N   LYS A 181     -13.735  -2.784  -3.773  1.00  0.91           N  
ATOM   1360  CA  LYS A 181     -12.323  -2.552  -3.482  1.00  0.92           C  
ATOM   1361  C   LYS A 181     -11.618  -1.896  -4.666  1.00  0.92           C  
ATOM   1362  CB  LYS A 181     -11.627  -3.864  -3.119  1.00  0.91           C  
ATOM   1363  O   LYS A 181     -11.926  -2.195  -5.821  1.00  0.92           O  
ATOM   1364  CG  LYS A 181     -10.206  -3.689  -2.605  1.00  0.89           C  
ATOM   1365  CD  LYS A 181      -9.637  -5.000  -2.077  1.00  0.87           C  
ATOM   1366  CE  LYS A 181      -8.233  -4.816  -1.517  1.00  0.86           C  
ATOM   1367  NZ  LYS A 181      -7.734  -6.058  -0.853  1.00  0.83           N  
ATOM   1368  N   ALA A 182     -10.586  -1.018  -4.380  1.00  0.92           N  
ATOM   1369  CA  ALA A 182      -9.771  -0.376  -5.410  1.00  0.93           C  
ATOM   1370  C   ALA A 182      -8.317  -0.257  -4.963  1.00  0.92           C  
ATOM   1371  CB  ALA A 182     -10.335   1.001  -5.752  1.00  0.92           C  
ATOM   1372  O   ALA A 182      -8.041   0.051  -3.801  1.00  0.91           O  
ATOM   1373  N   ARG A 183      -7.300  -0.491  -5.926  1.00  0.92           N  
ATOM   1374  CA  ARG A 183      -5.886  -0.448  -5.568  1.00  0.92           C  
ATOM   1375  C   ARG A 183      -5.036   0.010  -6.749  1.00  0.92           C  
ATOM   1376  CB  ARG A 183      -5.412  -1.819  -5.082  1.00  0.90           C  
ATOM   1377  O   ARG A 183      -5.233  -0.448  -7.877  1.00  0.91           O  
ATOM   1378  CG  ARG A 183      -5.979  -2.223  -3.730  1.00  0.82           C  
ATOM   1379  CD  ARG A 183      -5.177  -3.351  -3.096  1.00  0.78           C  
ATOM   1380  NE  ARG A 183      -5.624  -3.631  -1.735  1.00  0.74           N  
ATOM   1381  NH1 ARG A 183      -3.667  -4.675  -1.086  1.00  0.59           N  
ATOM   1382  NH2 ARG A 183      -5.402  -4.457   0.397  1.00  0.55           N  
ATOM   1383  CZ  ARG A 183      -4.897  -4.254  -0.811  1.00  0.72           C  
ATOM   1384  N   PHE A 184      -4.088   0.863  -6.440  1.00  0.92           N  
ATOM   1385  CA  PHE A 184      -2.960   1.109  -7.331  1.00  0.92           C  
ATOM   1386  C   PHE A 184      -1.830   0.123  -7.059  1.00  0.91           C  
ATOM   1387  CB  PHE A 184      -2.452   2.546  -7.173  1.00  0.92           C  
ATOM   1388  O   PHE A 184      -1.535  -0.187  -5.903  1.00  0.89           O  
ATOM   1389  CG  PHE A 184      -3.444   3.591  -7.607  1.00  0.91           C  
ATOM   1390  CD1 PHE A 184      -3.602   3.904  -8.951  1.00  0.89           C  
ATOM   1391  CD2 PHE A 184      -4.218   4.262  -6.669  1.00  0.89           C  
ATOM   1392  CE1 PHE A 184      -4.520   4.871  -9.355  1.00  0.89           C  
ATOM   1393  CE2 PHE A 184      -5.137   5.229  -7.065  1.00  0.89           C  
ATOM   1394  CZ  PHE A 184      -5.286   5.533  -8.408  1.00  0.89           C  
ATOM   1395  N   ASN A 185      -1.173  -0.343  -8.150  1.00  0.90           N  
ATOM   1396  CA  ASN A 185       0.174  -0.876  -7.973  1.00  0.90           C  
ATOM   1397  C   ASN A 185       1.231   0.218  -8.098  1.00  0.89           C  
ATOM   1398  CB  ASN A 185       0.446  -1.994  -8.980  1.00  0.89           C  
ATOM   1399  O   ASN A 185       0.906   1.370  -8.392  1.00  0.86           O  
ATOM   1400  CG  ASN A 185       0.696  -1.471 -10.381  1.00  0.86           C  
ATOM   1401  ND2 ASN A 185       0.890  -2.381 -11.328  1.00  0.84           N  
ATOM   1402  OD1 ASN A 185       0.715  -0.259 -10.610  1.00  0.84           O  
ATOM   1403  N   THR A 186       2.441  -0.064  -7.935  1.00  0.87           N  
ATOM   1404  CA  THR A 186       3.538   0.897  -7.886  1.00  0.87           C  
ATOM   1405  C   THR A 186       3.911   1.363  -9.291  1.00  0.87           C  
ATOM   1406  CB  THR A 186       4.776   0.296  -7.196  1.00  0.85           C  
ATOM   1407  O   THR A 186       4.567   2.394  -9.454  1.00  0.84           O  
ATOM   1408  CG2 THR A 186       4.499   0.009  -5.724  1.00  0.76           C  
ATOM   1409  OG1 THR A 186       5.135  -0.926  -7.851  1.00  0.79           O  
ATOM   1410  N   THR A 187       3.528   0.741 -10.359  1.00  0.88           N  
ATOM   1411  CA  THR A 187       3.900   1.043 -11.737  1.00  0.88           C  
ATOM   1412  C   THR A 187       2.801   1.843 -12.431  1.00  0.88           C  
ATOM   1413  CB  THR A 187       4.184  -0.243 -12.534  1.00  0.86           C  
ATOM   1414  O   THR A 187       2.869   2.082 -13.638  1.00  0.87           O  
ATOM   1415  CG2 THR A 187       5.385  -0.990 -11.963  1.00  0.79           C  
ATOM   1416  OG1 THR A 187       3.034  -1.097 -12.478  1.00  0.81           O  
ATOM   1417  N   GLY A 188       1.776   2.224 -11.716  1.00  0.89           N  
ATOM   1418  CA  GLY A 188       0.743   3.100 -12.244  1.00  0.90           C  
ATOM   1419  C   GLY A 188      -0.418   2.347 -12.867  1.00  0.91           C  
ATOM   1420  O   GLY A 188      -1.117   2.879 -13.732  1.00  0.90           O  
ATOM   1421  N   THR A 189      -0.655   1.102 -12.532  1.00  0.92           N  
ATOM   1422  CA  THR A 189      -1.897   0.413 -12.862  1.00  0.93           C  
ATOM   1423  C   THR A 189      -2.904   0.536 -11.722  1.00  0.93           C  
ATOM   1424  CB  THR A 189      -1.646  -1.075 -13.170  1.00  0.92           C  
ATOM   1425  O   THR A 189      -2.563   0.308 -10.559  1.00  0.93           O  
ATOM   1426  CG2 THR A 189      -2.902  -1.743 -13.720  1.00  0.90           C  
ATOM   1427  OG1 THR A 189      -0.596  -1.186 -14.139  1.00  0.91           O  
ATOM   1428  N   PHE A 190      -4.084   0.870 -12.031  1.00  0.93           N  
ATOM   1429  CA  PHE A 190      -5.205   0.988 -11.106  1.00  0.94           C  
ATOM   1430  C   PHE A 190      -6.208  -0.139 -11.324  1.00  0.95           C  
ATOM   1431  CB  PHE A 190      -5.898   2.345 -11.270  1.00  0.94           C  
ATOM   1432  O   PHE A 190      -6.693  -0.338 -12.439  1.00  0.94           O  
ATOM   1433  CG  PHE A 190      -6.939   2.626 -10.221  1.00  0.93           C  
ATOM   1434  CD1 PHE A 190      -6.824   2.087  -8.945  1.00  0.92           C  
ATOM   1435  CD2 PHE A 190      -8.035   3.429 -10.511  1.00  0.92           C  
ATOM   1436  CE1 PHE A 190      -7.787   2.344  -7.972  1.00  0.92           C  
ATOM   1437  CE2 PHE A 190      -9.001   3.691  -9.543  1.00  0.92           C  
ATOM   1438  CZ  PHE A 190      -8.876   3.147  -8.275  1.00  0.91           C  
ATOM   1439  N   TYR A 191      -6.525  -0.889 -10.259  1.00  0.94           N  
ATOM   1440  CA  TYR A 191      -7.479  -1.993 -10.250  1.00  0.95           C  
ATOM   1441  C   TYR A 191      -8.714  -1.639  -9.431  1.00  0.95           C  
ATOM   1442  CB  TYR A 191      -6.828  -3.261  -9.691  1.00  0.94           C  
ATOM   1443  O   TYR A 191      -8.603  -1.066  -8.344  1.00  0.94           O  
ATOM   1444  CG  TYR A 191      -5.616  -3.714 -10.468  1.00  0.94           C  
ATOM   1445  CD1 TYR A 191      -5.737  -4.621 -11.520  1.00  0.93           C  
ATOM   1446  CD2 TYR A 191      -4.348  -3.238 -10.153  1.00  0.93           C  
ATOM   1447  CE1 TYR A 191      -4.622  -5.043 -12.237  1.00  0.92           C  
ATOM   1448  CE2 TYR A 191      -3.226  -3.653 -10.864  1.00  0.92           C  
ATOM   1449  OH  TYR A 191      -2.267  -4.968 -12.611  1.00  0.90           O  
ATOM   1450  CZ  TYR A 191      -3.374  -4.554 -11.903  1.00  0.92           C  
ATOM   1451  N   ILE A 192      -9.878  -2.055  -9.893  1.00  0.95           N  
ATOM   1452  CA  ILE A 192     -11.136  -1.917  -9.168  1.00  0.95           C  
ATOM   1453  C   ILE A 192     -11.900  -3.238  -9.204  1.00  0.95           C  
ATOM   1454  CB  ILE A 192     -12.004  -0.779  -9.753  1.00  0.94           C  
ATOM   1455  O   ILE A 192     -12.081  -3.829 -10.272  1.00  0.95           O  
ATOM   1456  CG1 ILE A 192     -12.337  -1.064 -11.222  1.00  0.88           C  
ATOM   1457  CG2 ILE A 192     -11.296   0.571  -9.603  1.00  0.88           C  
ATOM   1458  CD1 ILE A 192     -13.282  -0.048 -11.849  1.00  0.84           C  
ATOM   1459  N   LEU A 193     -12.309  -3.710  -8.092  1.00  0.95           N  
ATOM   1460  CA  LEU A 193     -13.262  -4.804  -7.943  1.00  0.95           C  
ATOM   1461  C   LEU A 193     -14.668  -4.270  -7.690  1.00  0.95           C  
ATOM   1462  CB  LEU A 193     -12.841  -5.730  -6.799  1.00  0.95           C  
ATOM   1463  O   LEU A 193     -14.889  -3.520  -6.736  1.00  0.94           O  
ATOM   1464  CG  LEU A 193     -13.729  -6.950  -6.552  1.00  0.95           C  
ATOM   1465  CD1 LEU A 193     -13.775  -7.832  -7.796  1.00  0.94           C  
ATOM   1466  CD2 LEU A 193     -13.230  -7.741  -5.348  1.00  0.93           C  
ATOM   1467  N   ARG A 194     -15.585  -4.656  -8.554  1.00  0.96           N  
ATOM   1468  CA  ARG A 194     -17.003  -4.325  -8.465  1.00  0.96           C  
ATOM   1469  C   ARG A 194     -17.755  -5.360  -7.635  1.00  0.96           C  
ATOM   1470  CB  ARG A 194     -17.621  -4.224  -9.861  1.00  0.95           C  
ATOM   1471  O   ARG A 194     -17.271  -6.476  -7.437  1.00  0.95           O  
ATOM   1472  CG  ARG A 194     -16.969  -3.175 -10.749  1.00  0.92           C  
ATOM   1473  CD  ARG A 194     -17.630  -3.104 -12.118  1.00  0.89           C  
ATOM   1474  NE  ARG A 194     -17.013  -2.086 -12.963  1.00  0.89           N  
ATOM   1475  NH1 ARG A 194     -16.380  -3.557 -14.628  1.00  0.83           N  
ATOM   1476  NH2 ARG A 194     -15.903  -1.323 -14.823  1.00  0.81           N  
ATOM   1477  CZ  ARG A 194     -16.433  -2.324 -14.136  1.00  0.86           C  
ATOM   1478  N   THR A 195     -18.953  -5.039  -7.151  1.00  0.95           N  
ATOM   1479  CA  THR A 195     -19.764  -5.897  -6.295  1.00  0.95           C  
ATOM   1480  C   THR A 195     -20.336  -7.068  -7.089  1.00  0.95           C  
ATOM   1481  CB  THR A 195     -20.913  -5.108  -5.640  1.00  0.94           C  
ATOM   1482  O   THR A 195     -20.795  -8.054  -6.508  1.00  0.93           O  
ATOM   1483  CG2 THR A 195     -20.386  -4.148  -4.578  1.00  0.88           C  
ATOM   1484  OG1 THR A 195     -21.603  -4.357  -6.647  1.00  0.91           O  
ATOM   1485  N   ASP A 196     -20.268  -7.021  -8.384  1.00  0.96           N  
ATOM   1486  CA  ASP A 196     -20.702  -8.108  -9.255  1.00  0.96           C  
ATOM   1487  C   ASP A 196     -19.576  -9.114  -9.481  1.00  0.96           C  
ATOM   1488  CB  ASP A 196     -21.193  -7.558 -10.596  1.00  0.96           C  
ATOM   1489  O   ASP A 196     -19.718 -10.045 -10.276  1.00  0.96           O  
ATOM   1490  CG  ASP A 196     -20.098  -6.869 -11.391  1.00  0.95           C  
ATOM   1491  OD1 ASP A 196     -18.941  -6.821 -10.920  1.00  0.94           O  
ATOM   1492  OD2 ASP A 196     -20.395  -6.367 -12.496  1.00  0.94           O  
ATOM   1493  N   GLY A 197     -18.431  -8.936  -8.865  1.00  0.95           N  
ATOM   1494  CA  GLY A 197     -17.269  -9.804  -8.977  1.00  0.96           C  
ATOM   1495  C   GLY A 197     -16.401  -9.486 -10.180  1.00  0.96           C  
ATOM   1496  O   GLY A 197     -15.428 -10.191 -10.453  1.00  0.95           O  
ATOM   1497  N   THR A 198     -16.676  -8.446 -10.954  1.00  0.95           N  
ATOM   1498  CA  THR A 198     -15.843  -8.016 -12.072  1.00  0.95           C  
ATOM   1499  C   THR A 198     -14.630  -7.236 -11.573  1.00  0.95           C  
ATOM   1500  CB  THR A 198     -16.642  -7.149 -13.062  1.00  0.95           C  
ATOM   1501  O   THR A 198     -14.773  -6.148 -11.011  1.00  0.95           O  
ATOM   1502  CG2 THR A 198     -15.783  -6.742 -14.255  1.00  0.90           C  
ATOM   1503  OG1 THR A 198     -17.774  -7.891 -13.534  1.00  0.92           O  
ATOM   1504  N   LEU A 199     -13.426  -7.770 -11.780  1.00  0.95           N  
ATOM   1505  CA  LEU A 199     -12.174  -7.031 -11.661  1.00  0.95           C  
ATOM   1506  C   LEU A 199     -11.855  -6.289 -12.955  1.00  0.95           C  
ATOM   1507  CB  LEU A 199     -11.024  -7.978 -11.306  1.00  0.95           C  
ATOM   1508  O   LEU A 199     -11.690  -6.910 -14.007  1.00  0.94           O  
ATOM   1509  CG  LEU A 199      -9.669  -7.325 -11.029  1.00  0.94           C  
ATOM   1510  CD1 LEU A 199      -9.716  -6.543  -9.721  1.00  0.93           C  
ATOM   1511  CD2 LEU A 199      -8.566  -8.378 -10.990  1.00  0.93           C  
ATOM   1512  N   ALA A 200     -11.677  -4.989 -12.916  1.00  0.94           N  
ATOM   1513  CA  ALA A 200     -11.268  -4.139 -14.030  1.00  0.94           C  
ATOM   1514  C   ALA A 200      -9.956  -3.423 -13.722  1.00  0.94           C  
ATOM   1515  CB  ALA A 200     -12.361  -3.124 -14.354  1.00  0.94           C  
ATOM   1516  O   ALA A 200      -9.580  -3.279 -12.556  1.00  0.94           O  
ATOM   1517  N   GLY A 201      -9.244  -2.985 -14.786  1.00  0.94           N  
ATOM   1518  CA  GLY A 201      -7.988  -2.263 -14.653  1.00  0.94           C  
ATOM   1519  C   GLY A 201      -7.829  -1.152 -15.673  1.00  0.94           C  
ATOM   1520  O   GLY A 201      -8.404  -1.214 -16.762  1.00  0.93           O  
ATOM   1521  N   SER A 202      -7.073  -0.116 -15.345  1.00  0.94           N  
ATOM   1522  CA  SER A 202      -6.620   0.968 -16.211  1.00  0.95           C  
ATOM   1523  C   SER A 202      -5.175   1.349 -15.909  1.00  0.94           C  
ATOM   1524  CB  SER A 202      -7.522   2.192 -16.055  1.00  0.94           C  
ATOM   1525  O   SER A 202      -4.618   0.933 -14.890  1.00  0.93           O  
ATOM   1526  OG  SER A 202      -7.451   2.705 -14.736  1.00  0.89           O  
ATOM   1527  N   GLY A 203      -4.504   2.064 -16.820  1.00  0.94           N  
ATOM   1528  CA  GLY A 203      -3.162   2.572 -16.582  1.00  0.94           C  
ATOM   1529  C   GLY A 203      -2.099   1.847 -17.386  1.00  0.94           C  
ATOM   1530  O   GLY A 203      -2.356   1.403 -18.507  1.00  0.92           O  
ATOM   1531  N   ASN A 204      -0.921   1.823 -16.818  1.00  0.92           N  
ATOM   1532  CA  ASN A 204       0.269   1.217 -17.405  1.00  0.92           C  
ATOM   1533  C   ASN A 204       0.141  -0.301 -17.490  1.00  0.91           C  
ATOM   1534  CB  ASN A 204       1.516   1.601 -16.607  1.00  0.90           C  
ATOM   1535  O   ASN A 204      -0.287  -0.947 -16.532  1.00  0.89           O  
ATOM   1536  CG  ASN A 204       2.801   1.169 -17.287  1.00  0.84           C  
ATOM   1537  ND2 ASN A 204       3.928   1.677 -16.803  1.00  0.81           N  
ATOM   1538  OD1 ASN A 204       2.780   0.386 -18.240  1.00  0.80           O  
ATOM   1539  N   SER A 205       0.671  -0.882 -18.555  1.00  0.90           N  
ATOM   1540  CA  SER A 205       0.600  -2.321 -18.789  1.00  0.89           C  
ATOM   1541  C   SER A 205       1.961  -2.883 -19.189  1.00  0.87           C  
ATOM   1542  CB  SER A 205      -0.430  -2.637 -19.874  1.00  0.86           C  
ATOM   1543  O   SER A 205       2.041  -3.942 -19.814  1.00  0.82           O  
ATOM   1544  OG  SER A 205      -0.692  -4.029 -19.928  1.00  0.78           O  
ATOM   1545  N   THR A 206       3.052  -2.236 -18.927  1.00  0.87           N  
ATOM   1546  CA  THR A 206       4.396  -2.570 -19.385  1.00  0.86           C  
ATOM   1547  C   THR A 206       4.825  -3.935 -18.853  1.00  0.84           C  
ATOM   1548  CB  THR A 206       5.416  -1.503 -18.950  1.00  0.83           C  
ATOM   1549  O   THR A 206       5.716  -4.574 -19.416  1.00  0.80           O  
ATOM   1550  CG2 THR A 206       5.234  -0.212 -19.742  1.00  0.74           C  
ATOM   1551  OG1 THR A 206       5.241  -1.223 -17.555  1.00  0.73           O  
ATOM   1552  N   VAL A 207       4.087  -4.402 -17.851  1.00  0.82           N  
ATOM   1553  CA  VAL A 207       4.474  -5.683 -17.270  1.00  0.82           C  
ATOM   1554  C   VAL A 207       3.294  -6.651 -17.319  1.00  0.83           C  
ATOM   1555  CB  VAL A 207       4.971  -5.520 -15.816  1.00  0.78           C  
ATOM   1556  O   VAL A 207       3.114  -7.467 -16.412  1.00  0.80           O  
ATOM   1557  CG1 VAL A 207       6.318  -4.801 -15.783  1.00  0.71           C  
ATOM   1558  CG2 VAL A 207       3.937  -4.766 -14.982  1.00  0.71           C  
ATOM   1559  N   PHE A 208       2.429  -6.491 -18.400  1.00  0.65           N  
ATOM   1560  CA  PHE A 208       1.324  -7.320 -18.867  1.00  0.73           C  
ATOM   1561  C   PHE A 208       0.252  -7.450 -17.792  1.00  0.71           C  
ATOM   1562  CB  PHE A 208       1.827  -8.707 -19.277  1.00  0.59           C  
ATOM   1563  O   PHE A 208      -0.478  -8.442 -17.752  1.00  0.63           O  
ATOM   1564  CG  PHE A 208       2.789  -8.687 -20.434  1.00  0.59           C  
ATOM   1565  CD1 PHE A 208       2.324  -8.685 -21.743  1.00  0.53           C  
ATOM   1566  CD2 PHE A 208       4.160  -8.669 -20.212  1.00  0.65           C  
ATOM   1567  CE1 PHE A 208       3.212  -8.666 -22.816  1.00  0.69           C  
ATOM   1568  CE2 PHE A 208       5.054  -8.650 -21.279  1.00  0.75           C  
ATOM   1569  CZ  PHE A 208       4.578  -8.649 -22.580  1.00  0.67           C  
ATOM   1570  N   GLN A 209       0.177  -6.416 -17.000  1.00  0.78           N  
ATOM   1571  CA  GLN A 209      -0.830  -6.379 -15.945  1.00  0.81           C  
ATOM   1572  C   GLN A 209      -2.218  -6.109 -16.520  1.00  0.81           C  
ATOM   1573  CB  GLN A 209      -0.478  -5.317 -14.902  1.00  0.74           C  
ATOM   1574  O   GLN A 209      -3.225  -6.529 -15.947  1.00  0.77           O  
ATOM   1575  CG  GLN A 209       0.798  -5.617 -14.127  1.00  0.69           C  
ATOM   1576  CD  GLN A 209       1.302  -4.420 -13.343  1.00  0.67           C  
ATOM   1577  NE2 GLN A 209       2.003  -4.683 -12.245  1.00  0.63           N  
ATOM   1578  OE1 GLN A 209       1.065  -3.268 -13.721  1.00  0.71           O  
ATOM   1579  N   LEU A 210      -2.209  -5.405 -17.685  1.00  0.81           N  
ATOM   1580  CA  LEU A 210      -3.396  -5.186 -18.505  1.00  0.79           C  
ATOM   1581  C   LEU A 210      -3.280  -5.923 -19.835  1.00  0.71           C  
ATOM   1582  CB  LEU A 210      -3.607  -3.691 -18.753  1.00  0.75           C  
ATOM   1583  O   LEU A 210      -2.472  -5.549 -20.688  1.00  0.64           O  
ATOM   1584  CG  LEU A 210      -3.614  -2.792 -17.515  1.00  0.79           C  
ATOM   1585  CD1 LEU A 210      -3.850  -1.340 -17.915  1.00  0.77           C  
ATOM   1586  CD2 LEU A 210      -4.674  -3.258 -16.522  1.00  0.78           C  
ATOM   1587  N   ASN A 211      -3.556  -7.135 -20.011  1.00  0.82           N  
ATOM   1588  CA  ASN A 211      -3.535  -7.964 -21.211  1.00  0.81           C  
ATOM   1589  C   ASN A 211      -4.445  -7.399 -22.298  1.00  0.80           C  
ATOM   1590  CB  ASN A 211      -3.936  -9.403 -20.878  1.00  0.74           C  
ATOM   1591  O   ASN A 211      -5.664  -7.341 -22.125  1.00  0.73           O  
ATOM   1592  CG  ASN A 211      -3.755 -10.347 -22.050  1.00  0.66           C  
ATOM   1593  ND2 ASN A 211      -4.159 -11.599 -21.871  1.00  0.58           N  
ATOM   1594  OD1 ASN A 211      -3.255  -9.954 -23.107  1.00  0.61           O  
ATOM   1595  N   PRO A 212      -3.946  -7.174 -23.626  1.00  0.71           N  
ATOM   1596  CA  PRO A 212      -2.532  -7.178 -24.009  1.00  0.71           C  
ATOM   1597  C   PRO A 212      -1.755  -6.009 -23.409  1.00  0.72           C  
ATOM   1598  CB  PRO A 212      -2.580  -7.076 -25.536  1.00  0.65           C  
ATOM   1599  O   PRO A 212      -2.355  -5.071 -22.878  1.00  0.67           O  
ATOM   1600  CG  PRO A 212      -3.814  -6.283 -25.827  1.00  0.63           C  
ATOM   1601  CD  PRO A 212      -4.842  -6.600 -24.780  1.00  0.63           C  
ATOM   1602  N   ASN A 213      -0.411  -6.029 -23.450  1.00  0.73           N  
ATOM   1603  CA  ASN A 213       0.569  -5.047 -22.999  1.00  0.75           C  
ATOM   1604  C   ASN A 213       0.342  -3.687 -23.652  1.00  0.76           C  
ATOM   1605  CB  ASN A 213       1.991  -5.540 -23.280  1.00  0.68           C  
ATOM   1606  O   ASN A 213       1.191  -3.205 -24.404  1.00  0.73           O  
ATOM   1607  CG  ASN A 213       3.044  -4.731 -22.549  1.00  0.63           C  
ATOM   1608  ND2 ASN A 213       4.302  -4.911 -22.933  1.00  0.59           N  
ATOM   1609  OD1 ASN A 213       2.730  -3.952 -21.646  1.00  0.60           O  
ATOM   1610  N   VAL A 214      -0.894  -3.070 -23.441  1.00  0.84           N  
ATOM   1611  CA  VAL A 214      -1.217  -1.731 -23.922  1.00  0.86           C  
ATOM   1612  C   VAL A 214      -1.704  -0.868 -22.761  1.00  0.87           C  
ATOM   1613  CB  VAL A 214      -2.283  -1.771 -25.040  1.00  0.82           C  
ATOM   1614  O   VAL A 214      -2.616  -1.258 -22.029  1.00  0.87           O  
ATOM   1615  CG1 VAL A 214      -2.585  -0.363 -25.549  1.00  0.72           C  
ATOM   1616  CG2 VAL A 214      -1.819  -2.668 -26.187  1.00  0.71           C  
ATOM   1617  N   THR A 215      -1.099   0.297 -22.584  1.00  0.85           N  
ATOM   1618  CA  THR A 215      -1.574   1.312 -21.651  1.00  0.88           C  
ATOM   1619  C   THR A 215      -3.011   1.713 -21.975  1.00  0.88           C  
ATOM   1620  CB  THR A 215      -0.672   2.560 -21.675  1.00  0.84           C  
ATOM   1621  O   THR A 215      -3.362   1.893 -23.142  1.00  0.86           O  
ATOM   1622  CG2 THR A 215      -1.169   3.617 -20.695  1.00  0.79           C  
ATOM   1623  OG1 THR A 215       0.664   2.183 -21.318  1.00  0.80           O  
ATOM   1624  N   ARG A 216      -3.767   1.912 -20.945  1.00  0.91           N  
ATOM   1625  CA  ARG A 216      -5.198   2.156 -21.098  1.00  0.92           C  
ATOM   1626  C   ARG A 216      -5.639   3.360 -20.272  1.00  0.93           C  
ATOM   1627  CB  ARG A 216      -6.002   0.919 -20.691  1.00  0.90           C  
ATOM   1628  O   ARG A 216      -5.467   3.379 -19.052  1.00  0.92           O  
ATOM   1629  CG  ARG A 216      -5.659  -0.328 -21.489  1.00  0.85           C  
ATOM   1630  CD  ARG A 216      -6.266  -0.289 -22.885  1.00  0.82           C  
ATOM   1631  NE  ARG A 216      -6.060  -1.547 -23.598  1.00  0.81           N  
ATOM   1632  NH1 ARG A 216      -7.116  -0.861 -25.535  1.00  0.74           N  
ATOM   1633  NH2 ARG A 216      -6.228  -2.970 -25.393  1.00  0.70           N  
ATOM   1634  CZ  ARG A 216      -6.468  -1.790 -24.840  1.00  0.79           C  
ATOM   1635  N   SER A 217      -6.427   4.195 -20.972  1.00  0.93           N  
ATOM   1636  CA  SER A 217      -6.961   5.364 -20.282  1.00  0.94           C  
ATOM   1637  C   SER A 217      -8.388   5.119 -19.801  1.00  0.94           C  
ATOM   1638  CB  SER A 217      -6.926   6.590 -21.196  1.00  0.93           C  
ATOM   1639  O   SER A 217      -9.009   6.003 -19.208  1.00  0.92           O  
ATOM   1640  OG  SER A 217      -7.645   6.345 -22.393  1.00  0.86           O  
ATOM   1641  N   THR A 218      -8.977   3.982 -20.094  1.00  0.93           N  
ATOM   1642  CA  THR A 218     -10.283   3.518 -19.641  1.00  0.94           C  
ATOM   1643  C   THR A 218     -10.168   2.157 -18.960  1.00  0.94           C  
ATOM   1644  CB  THR A 218     -11.280   3.426 -20.812  1.00  0.93           C  
ATOM   1645  O   THR A 218      -9.255   1.384 -19.257  1.00  0.93           O  
ATOM   1646  CG2 THR A 218     -11.543   4.800 -21.418  1.00  0.88           C  
ATOM   1647  OG1 THR A 218     -10.742   2.565 -21.823  1.00  0.91           O  
ATOM   1648  N   PHE A 219     -11.081   1.847 -18.084  1.00  0.94           N  
ATOM   1649  CA  PHE A 219     -11.123   0.541 -17.436  1.00  0.94           C  
ATOM   1650  C   PHE A 219     -11.514  -0.545 -18.430  1.00  0.93           C  
ATOM   1651  CB  PHE A 219     -12.104   0.555 -16.259  1.00  0.94           C  
ATOM   1652  O   PHE A 219     -12.505  -0.406 -19.151  1.00  0.91           O  
ATOM   1653  CG  PHE A 219     -11.601   1.308 -15.058  1.00  0.95           C  
ATOM   1654  CD1 PHE A 219     -10.687   0.726 -14.187  1.00  0.94           C  
ATOM   1655  CD2 PHE A 219     -12.041   2.600 -14.799  1.00  0.94           C  
ATOM   1656  CE1 PHE A 219     -10.220   1.422 -13.074  1.00  0.93           C  
ATOM   1657  CE2 PHE A 219     -11.579   3.301 -13.689  1.00  0.93           C  
ATOM   1658  CZ  PHE A 219     -10.669   2.710 -12.827  1.00  0.93           C  
ATOM   1659  N   ILE A 220     -10.837  -1.673 -18.419  1.00  0.93           N  
ATOM   1660  CA  ILE A 220     -11.190  -2.906 -19.114  1.00  0.93           C  
ATOM   1661  C   ILE A 220     -11.435  -4.019 -18.098  1.00  0.93           C  
ATOM   1662  CB  ILE A 220     -10.090  -3.326 -20.115  1.00  0.92           C  
ATOM   1663  O   ILE A 220     -10.777  -4.073 -17.056  1.00  0.93           O  
ATOM   1664  CG1 ILE A 220      -8.775  -3.602 -19.377  1.00  0.87           C  
ATOM   1665  CG2 ILE A 220      -9.900  -2.253 -21.190  1.00  0.86           C  
ATOM   1666  CD1 ILE A 220      -7.743  -4.351 -20.211  1.00  0.84           C  
ATOM   1667  N   ASN A 221     -12.334  -4.841 -18.388  1.00  0.92           N  
ATOM   1668  CA  ASN A 221     -12.537  -6.040 -17.582  1.00  0.93           C  
ATOM   1669  C   ASN A 221     -11.381  -7.023 -17.739  1.00  0.92           C  
ATOM   1670  CB  ASN A 221     -13.861  -6.714 -17.948  1.00  0.92           C  
ATOM   1671  O   ASN A 221     -11.040  -7.415 -18.857  1.00  0.91           O  
ATOM   1672  CG  ASN A 221     -15.066  -5.861 -17.603  1.00  0.92           C  
ATOM   1673  ND2 ASN A 221     -16.233  -6.255 -18.099  1.00  0.92           N  
ATOM   1674  OD1 ASN A 221     -14.949  -4.856 -16.897  1.00  0.91           O  
ATOM   1675  N   LEU A 222     -10.759  -7.417 -16.655  1.00  0.92           N  
ATOM   1676  CA  LEU A 222      -9.605  -8.307 -16.585  1.00  0.92           C  
ATOM   1677  C   LEU A 222     -10.032  -9.723 -16.214  1.00  0.91           C  
ATOM   1678  CB  LEU A 222      -8.586  -7.785 -15.568  1.00  0.92           C  
ATOM   1679  O   LEU A 222      -9.508 -10.697 -16.760  1.00  0.89           O  
ATOM   1680  CG  LEU A 222      -8.006  -6.396 -15.841  1.00  0.93           C  
ATOM   1681  CD1 LEU A 222      -7.059  -5.987 -14.718  1.00  0.91           C  
ATOM   1682  CD2 LEU A 222      -7.289  -6.372 -17.187  1.00  0.91           C  
ATOM   1683  N   ASN A 223     -10.941  -9.831 -15.261  1.00  0.92           N  
ATOM   1684  CA  ASN A 223     -11.428 -11.094 -14.718  1.00  0.93           C  
ATOM   1685  C   ASN A 223     -12.863 -10.972 -14.214  1.00  0.93           C  
ATOM   1686  CB  ASN A 223     -10.511 -11.585 -13.595  1.00  0.91           C  
ATOM   1687  O   ASN A 223     -13.336  -9.869 -13.937  1.00  0.93           O  
ATOM   1688  CG  ASN A 223     -10.465 -13.097 -13.498  1.00  0.82           C  
ATOM   1689  ND2 ASN A 223      -9.364 -13.625 -12.975  1.00  0.78           N  
ATOM   1690  OD1 ASN A 223     -11.410 -13.786 -13.891  1.00  0.78           O  
ATOM   1691  N   THR A 224     -13.621 -12.080 -14.121  1.00  0.94           N  
ATOM   1692  CA  THR A 224     -14.944 -12.208 -13.520  1.00  0.95           C  
ATOM   1693  C   THR A 224     -14.921 -13.210 -12.370  1.00  0.94           C  
ATOM   1694  CB  THR A 224     -15.991 -12.642 -14.562  1.00  0.93           C  
ATOM   1695  O   THR A 224     -13.922 -13.904 -12.164  1.00  0.93           O  
ATOM   1696  CG2 THR A 224     -16.158 -11.584 -15.648  1.00  0.88           C  
ATOM   1697  OG1 THR A 224     -15.573 -13.871 -15.168  1.00  0.91           O  
ATOM   1698  N   GLU A 225     -15.969 -13.247 -11.507  1.00  0.97           N  
ATOM   1699  CA  GLU A 225     -16.161 -14.120 -10.353  1.00  0.97           C  
ATOM   1700  C   GLU A 225     -15.038 -13.943  -9.335  1.00  0.97           C  
ATOM   1701  CB  GLU A 225     -16.245 -15.583 -10.794  1.00  0.96           C  
ATOM   1702  O   GLU A 225     -14.602 -14.912  -8.709  1.00  0.96           O  
ATOM   1703  CG  GLU A 225     -17.332 -15.853 -11.825  1.00  0.94           C  
ATOM   1704  CD  GLU A 225     -17.420 -17.315 -12.235  1.00  0.89           C  
ATOM   1705  OE1 GLU A 225     -16.389 -18.023 -12.182  1.00  0.91           O  
ATOM   1706  OE2 GLU A 225     -18.529 -17.754 -12.614  1.00  0.91           O  
ATOM   1707  N   VAL A 226     -14.495 -12.693  -9.249  1.00  0.97           N  
ATOM   1708  CA  VAL A 226     -13.438 -12.351  -8.303  1.00  0.97           C  
ATOM   1709  C   VAL A 226     -14.048 -12.019  -6.943  1.00  0.97           C  
ATOM   1710  CB  VAL A 226     -12.586 -11.165  -8.809  1.00  0.97           C  
ATOM   1711  O   VAL A 226     -14.878 -11.114  -6.833  1.00  0.96           O  
ATOM   1712  CG1 VAL A 226     -11.530 -10.779  -7.774  1.00  0.96           C  
ATOM   1713  CG2 VAL A 226     -11.928 -11.512 -10.143  1.00  0.96           C  
ATOM   1714  N   LEU A 227     -13.598 -12.717  -5.918  1.00  0.95           N  
ATOM   1715  CA  LEU A 227     -14.025 -12.520  -4.537  1.00  0.95           C  
ATOM   1716  C   LEU A 227     -13.178 -11.453  -3.853  1.00  0.94           C  
ATOM   1717  CB  LEU A 227     -13.941 -13.835  -3.757  1.00  0.95           C  
ATOM   1718  O   LEU A 227     -13.694 -10.652  -3.071  1.00  0.93           O  
ATOM   1719  CG  LEU A 227     -14.791 -14.992  -4.283  1.00  0.95           C  
ATOM   1720  CD1 LEU A 227     -14.546 -16.249  -3.455  1.00  0.94           C  
ATOM   1721  CD2 LEU A 227     -16.270 -14.617  -4.271  1.00  0.94           C  
ATOM   1722  N   ASP A 228     -11.899 -11.404  -4.132  1.00  0.93           N  
ATOM   1723  CA  ASP A 228     -10.927 -10.432  -3.640  1.00  0.93           C  
ATOM   1724  C   ASP A 228      -9.707 -10.364  -4.555  1.00  0.93           C  
ATOM   1725  CB  ASP A 228     -10.496 -10.781  -2.214  1.00  0.93           C  
ATOM   1726  O   ASP A 228      -9.507 -11.241  -5.398  1.00  0.93           O  
ATOM   1727  CG  ASP A 228      -9.950  -9.586  -1.451  1.00  0.92           C  
ATOM   1728  OD1 ASP A 228      -9.845  -8.486  -2.035  1.00  0.91           O  
ATOM   1729  OD2 ASP A 228      -9.620  -9.747  -0.256  1.00  0.91           O  
ATOM   1730  N   PHE A 229      -8.895  -9.237  -4.408  1.00  0.93           N  
ATOM   1731  CA  PHE A 229      -7.660  -9.168  -5.179  1.00  0.93           C  
ATOM   1732  C   PHE A 229      -6.563  -8.470  -4.383  1.00  0.93           C  
ATOM   1733  CB  PHE A 229      -7.892  -8.437  -6.505  1.00  0.93           C  
ATOM   1734  O   PHE A 229      -6.850  -7.636  -3.521  1.00  0.91           O  
ATOM   1735  CG  PHE A 229      -8.032  -6.946  -6.360  1.00  0.94           C  
ATOM   1736  CD1 PHE A 229      -9.223  -6.386  -5.912  1.00  0.93           C  
ATOM   1737  CD2 PHE A 229      -6.973  -6.103  -6.671  1.00  0.93           C  
ATOM   1738  CE1 PHE A 229      -9.356  -5.006  -5.776  1.00  0.92           C  
ATOM   1739  CE2 PHE A 229      -7.099  -4.723  -6.538  1.00  0.93           C  
ATOM   1740  CZ  PHE A 229      -8.291  -4.177  -6.091  1.00  0.92           C  
ATOM   1741  N   TYR A 230      -5.312  -8.777  -4.661  1.00  0.92           N  
ATOM   1742  CA  TYR A 230      -4.106  -8.225  -4.055  1.00  0.92           C  
ATOM   1743  C   TYR A 230      -3.122  -7.760  -5.122  1.00  0.92           C  
ATOM   1744  CB  TYR A 230      -3.438  -9.260  -3.145  1.00  0.91           C  
ATOM   1745  O   TYR A 230      -3.049  -8.346  -6.205  1.00  0.91           O  
ATOM   1746  CG  TYR A 230      -4.407 -10.001  -2.256  1.00  0.91           C  
ATOM   1747  CD1 TYR A 230      -4.763  -9.496  -1.007  1.00  0.89           C  
ATOM   1748  CD2 TYR A 230      -4.966 -11.208  -2.661  1.00  0.89           C  
ATOM   1749  CE1 TYR A 230      -5.654 -10.176  -0.184  1.00  0.88           C  
ATOM   1750  CE2 TYR A 230      -5.858 -11.897  -1.845  1.00  0.89           C  
ATOM   1751  OH  TYR A 230      -7.078 -12.052   0.201  1.00  0.84           O  
ATOM   1752  CZ  TYR A 230      -6.195 -11.374  -0.611  1.00  0.88           C  
ATOM   1753  N   VAL A 231      -2.437  -6.693  -4.828  1.00  0.91           N  
ATOM   1754  CA  VAL A 231      -1.559  -6.088  -5.824  1.00  0.91           C  
ATOM   1755  C   VAL A 231      -0.132  -6.023  -5.285  1.00  0.90           C  
ATOM   1756  CB  VAL A 231      -2.043  -4.677  -6.225  1.00  0.90           C  
ATOM   1757  O   VAL A 231       0.105  -5.479  -4.204  1.00  0.89           O  
ATOM   1758  CG1 VAL A 231      -1.192  -4.117  -7.363  1.00  0.81           C  
ATOM   1759  CG2 VAL A 231      -3.518  -4.711  -6.622  1.00  0.81           C  
ATOM   1760  N   GLY A 232       0.783  -6.609  -6.087  1.00  0.90           N  
ATOM   1761  CA  GLY A 232       2.210  -6.374  -5.936  1.00  0.90           C  
ATOM   1762  C   GLY A 232       2.720  -5.228  -6.789  1.00  0.89           C  
ATOM   1763  O   GLY A 232       1.930  -4.459  -7.342  1.00  0.88           O  
ATOM   1764  N   THR A 233       4.067  -5.089  -6.944  1.00  0.89           N  
ATOM   1765  CA  THR A 233       4.662  -4.039  -7.762  1.00  0.89           C  
ATOM   1766  C   THR A 233       4.366  -4.271  -9.241  1.00  0.89           C  
ATOM   1767  CB  THR A 233       6.185  -3.959  -7.548  1.00  0.88           C  
ATOM   1768  O   THR A 233       3.873  -3.374  -9.929  1.00  0.87           O  
ATOM   1769  CG2 THR A 233       6.805  -2.860  -8.404  1.00  0.84           C  
ATOM   1770  OG1 THR A 233       6.454  -3.682  -6.167  1.00  0.85           O  
ATOM   1771  N   ASN A 234       4.606  -5.526  -9.714  1.00  0.90           N  
ATOM   1772  CA  ASN A 234       4.532  -5.879 -11.128  1.00  0.91           C  
ATOM   1773  C   ASN A 234       3.655  -7.107 -11.354  1.00  0.91           C  
ATOM   1774  CB  ASN A 234       5.933  -6.115 -11.696  1.00  0.89           C  
ATOM   1775  O   ASN A 234       3.757  -7.765 -12.391  1.00  0.91           O  
ATOM   1776  CG  ASN A 234       6.773  -4.853 -11.723  1.00  0.85           C  
ATOM   1777  ND2 ASN A 234       8.084  -5.010 -11.584  1.00  0.83           N  
ATOM   1778  OD1 ASN A 234       6.247  -3.746 -11.866  1.00  0.83           O  
ATOM   1779  N   ASN A 235       2.894  -7.501 -10.411  1.00  0.91           N  
ATOM   1780  CA  ASN A 235       1.967  -8.626 -10.476  1.00  0.92           C  
ATOM   1781  C   ASN A 235       0.708  -8.362  -9.655  1.00  0.93           C  
ATOM   1782  CB  ASN A 235       2.648  -9.912 -10.005  1.00  0.91           C  
ATOM   1783  O   ASN A 235       0.648  -7.392  -8.897  1.00  0.92           O  
ATOM   1784  CG  ASN A 235       2.981  -9.889  -8.526  1.00  0.89           C  
ATOM   1785  ND2 ASN A 235       2.927 -11.052  -7.888  1.00  0.89           N  
ATOM   1786  OD1 ASN A 235       3.282  -8.834  -7.961  1.00  0.88           O  
ATOM   1787  N   TYR A 236      -0.303  -9.130  -9.887  1.00  0.93           N  
ATOM   1788  CA  TYR A 236      -1.493  -9.137  -9.044  1.00  0.94           C  
ATOM   1789  C   TYR A 236      -2.010 -10.556  -8.842  1.00  0.94           C  
ATOM   1790  CB  TYR A 236      -2.591  -8.262  -9.656  1.00  0.93           C  
ATOM   1791  O   TYR A 236      -1.795 -11.428  -9.687  1.00  0.94           O  
ATOM   1792  CG  TYR A 236      -3.161  -8.814 -10.940  1.00  0.93           C  
ATOM   1793  CD1 TYR A 236      -2.542  -8.564 -12.163  1.00  0.91           C  
ATOM   1794  CD2 TYR A 236      -4.319  -9.584 -10.934  1.00  0.91           C  
ATOM   1795  CE1 TYR A 236      -3.064  -9.069 -13.349  1.00  0.90           C  
ATOM   1796  CE2 TYR A 236      -4.850 -10.093 -12.114  1.00  0.91           C  
ATOM   1797  OH  TYR A 236      -4.738 -10.333 -14.486  1.00  0.86           O  
ATOM   1798  CZ  TYR A 236      -4.216  -9.831 -13.315  1.00  0.90           C  
ATOM   1799  N   PHE A 237      -2.690 -10.739  -7.684  1.00  0.94           N  
ATOM   1800  CA  PHE A 237      -3.405 -11.952  -7.303  1.00  0.95           C  
ATOM   1801  C   PHE A 237      -4.911 -11.717  -7.311  1.00  0.95           C  
ATOM   1802  CB  PHE A 237      -2.956 -12.430  -5.919  1.00  0.95           C  
ATOM   1803  O   PHE A 237      -5.389 -10.702  -6.800  1.00  0.94           O  
ATOM   1804  CG  PHE A 237      -1.462 -12.535  -5.768  1.00  0.94           C  
ATOM   1805  CD1 PHE A 237      -0.822 -13.762  -5.892  1.00  0.93           C  
ATOM   1806  CD2 PHE A 237      -0.699 -11.406  -5.503  1.00  0.93           C  
ATOM   1807  CE1 PHE A 237       0.561 -13.862  -5.753  1.00  0.92           C  
ATOM   1808  CE2 PHE A 237       0.683 -11.498  -5.363  1.00  0.93           C  
ATOM   1809  CZ  PHE A 237       1.311 -12.727  -5.487  1.00  0.92           C  
ATOM   1810  N   THR A 238      -5.692 -12.658  -7.894  1.00  0.96           N  
ATOM   1811  CA  THR A 238      -7.147 -12.682  -7.785  1.00  0.96           C  
ATOM   1812  C   THR A 238      -7.612 -13.926  -7.034  1.00  0.96           C  
ATOM   1813  CB  THR A 238      -7.812 -12.638  -9.173  1.00  0.95           C  
ATOM   1814  O   THR A 238      -7.260 -15.048  -7.402  1.00  0.95           O  
ATOM   1815  CG2 THR A 238      -7.552 -11.304  -9.866  1.00  0.84           C  
ATOM   1816  OG1 THR A 238      -7.283 -13.696  -9.983  1.00  0.86           O  
ATOM   1817  N   LYS A 239      -8.386 -13.686  -6.040  1.00  0.96           N  
ATOM   1818  CA  LYS A 239      -9.061 -14.752  -5.304  1.00  0.96           C  
ATOM   1819  C   LYS A 239     -10.414 -15.079  -5.928  1.00  0.96           C  
ATOM   1820  CB  LYS A 239      -9.241 -14.360  -3.837  1.00  0.96           C  
ATOM   1821  O   LYS A 239     -11.266 -14.200  -6.073  1.00  0.95           O  
ATOM   1822  CG  LYS A 239      -9.766 -15.484  -2.956  1.00  0.94           C  
ATOM   1823  CD  LYS A 239      -9.713 -15.109  -1.480  1.00  0.93           C  
ATOM   1824  CE  LYS A 239     -10.133 -16.272  -0.591  1.00  0.92           C  
ATOM   1825  NZ  LYS A 239      -9.905 -15.974   0.854  1.00  0.90           N  
ATOM   1826  N   LYS A 240     -10.583 -16.356  -6.293  1.00  0.98           N  
ATOM   1827  CA  LYS A 240     -11.853 -16.927  -6.732  1.00  0.98           C  
ATOM   1828  C   LYS A 240     -12.268 -18.093  -5.839  1.00  0.97           C  
ATOM   1829  CB  LYS A 240     -11.759 -17.389  -8.187  1.00  0.97           C  
ATOM   1830  O   LYS A 240     -11.570 -18.427  -4.880  1.00  0.96           O  
ATOM   1831  CG  LYS A 240     -11.463 -16.269  -9.173  1.00  0.97           C  
ATOM   1832  CD  LYS A 240     -11.584 -16.747 -10.615  1.00  0.96           C  
ATOM   1833  CE  LYS A 240     -11.447 -15.594 -11.600  1.00  0.95           C  
ATOM   1834  NZ  LYS A 240     -11.830 -16.001 -12.985  1.00  0.94           N  
ATOM   1835  N   ILE A 241     -13.430 -18.806  -6.170  1.00  0.97           N  
ATOM   1836  CA  ILE A 241     -13.996 -19.892  -5.378  1.00  0.97           C  
ATOM   1837  C   ILE A 241     -13.051 -21.092  -5.398  1.00  0.97           C  
ATOM   1838  CB  ILE A 241     -15.393 -20.301  -5.897  1.00  0.97           C  
ATOM   1839  O   ILE A 241     -12.920 -21.803  -4.399  1.00  0.96           O  
ATOM   1840  CG1 ILE A 241     -16.072 -21.255  -4.907  1.00  0.88           C  
ATOM   1841  CG2 ILE A 241     -15.288 -20.937  -7.286  1.00  0.86           C  
ATOM   1842  CD1 ILE A 241     -16.342 -20.639  -3.541  1.00  0.85           C  
ATOM   1843  N   ASP A 242     -12.345 -21.233  -6.519  1.00  0.97           N  
ATOM   1844  CA  ASP A 242     -11.531 -22.415  -6.782  1.00  0.97           C  
ATOM   1845  C   ASP A 242     -10.068 -22.165  -6.427  1.00  0.97           C  
ATOM   1846  CB  ASP A 242     -11.652 -22.835  -8.249  1.00  0.97           C  
ATOM   1847  O   ASP A 242      -9.242 -23.078  -6.494  1.00  0.96           O  
ATOM   1848  CG  ASP A 242     -11.169 -21.766  -9.213  1.00  0.96           C  
ATOM   1849  OD1 ASP A 242     -11.149 -20.573  -8.841  1.00  0.95           O  
ATOM   1850  OD2 ASP A 242     -10.807 -22.120 -10.356  1.00  0.95           O  
ATOM   1851  N   GLY A 243      -9.627 -20.946  -6.005  1.00  0.96           N  
ATOM   1852  CA  GLY A 243      -8.277 -20.694  -5.528  1.00  0.97           C  
ATOM   1853  C   GLY A 243      -7.750 -19.328  -5.925  1.00  0.97           C  
ATOM   1854  O   GLY A 243      -8.527 -18.416  -6.215  1.00  0.97           O  
ATOM   1855  N   ILE A 244      -6.430 -19.158  -5.921  1.00  0.97           N  
ATOM   1856  CA  ILE A 244      -5.717 -17.927  -6.246  1.00  0.97           C  
ATOM   1857  C   ILE A 244      -5.176 -18.004  -7.671  1.00  0.97           C  
ATOM   1858  CB  ILE A 244      -4.566 -17.661  -5.249  1.00  0.97           C  
ATOM   1859  O   ILE A 244      -4.388 -18.896  -7.995  1.00  0.97           O  
ATOM   1860  CG1 ILE A 244      -5.112 -17.548  -3.821  1.00  0.96           C  
ATOM   1861  CG2 ILE A 244      -3.793 -16.399  -5.642  1.00  0.96           C  
ATOM   1862  CD1 ILE A 244      -6.127 -16.429  -3.633  1.00  0.94           C  
ATOM   1863  N   TYR A 245      -5.561 -17.048  -8.497  1.00  0.97           N  
ATOM   1864  CA  TYR A 245      -4.993 -16.802  -9.818  1.00  0.97           C  
ATOM   1865  C   TYR A 245      -3.958 -15.685  -9.768  1.00  0.96           C  
ATOM   1866  CB  TYR A 245      -6.096 -16.448 -10.820  1.00  0.97           C  
ATOM   1867  O   TYR A 245      -4.131 -14.702  -9.043  1.00  0.96           O  
ATOM   1868  CG  TYR A 245      -7.026 -17.595 -11.130  1.00  0.97           C  
ATOM   1869  CD1 TYR A 245      -6.996 -18.226 -12.372  1.00  0.96           C  
ATOM   1870  CD2 TYR A 245      -7.938 -18.050 -10.184  1.00  0.96           C  
ATOM   1871  CE1 TYR A 245      -7.853 -19.282 -12.664  1.00  0.95           C  
ATOM   1872  CE2 TYR A 245      -8.799 -19.106 -10.464  1.00  0.95           C  
ATOM   1873  OH  TYR A 245      -9.599 -20.760 -11.987  1.00  0.93           O  
ATOM   1874  CZ  TYR A 245      -8.749 -19.715 -11.704  1.00  0.95           C  
ATOM   1875  N   VAL A 246      -2.912 -15.801 -10.661  1.00  0.95           N  
ATOM   1876  CA  VAL A 246      -1.833 -14.819 -10.659  1.00  0.95           C  
ATOM   1877  C   VAL A 246      -1.545 -14.363 -12.088  1.00  0.95           C  
ATOM   1878  CB  VAL A 246      -0.549 -15.387 -10.012  1.00  0.94           C  
ATOM   1879  O   VAL A 246      -1.677 -15.143 -13.033  1.00  0.93           O  
ATOM   1880  CG1 VAL A 246      -0.814 -15.810  -8.569  1.00  0.80           C  
ATOM   1881  CG2 VAL A 246      -0.018 -16.564 -10.828  1.00  0.79           C  
ATOM   1882  N   ALA A 247      -1.168 -13.104 -12.235  1.00  0.93           N  
ATOM   1883  CA  ALA A 247      -0.636 -12.556 -13.480  1.00  0.93           C  
ATOM   1884  C   ALA A 247       0.419 -11.488 -13.203  1.00  0.93           C  
ATOM   1885  CB  ALA A 247      -1.763 -11.978 -14.331  1.00  0.92           C  
ATOM   1886  O   ALA A 247       0.491 -10.951 -12.095  1.00  0.91           O  
ATOM   1887  N   GLY A 248       1.267 -11.185 -14.146  1.00  0.92           N  
ATOM   1888  CA  GLY A 248       2.347 -10.216 -14.049  1.00  0.92           C  
ATOM   1889  C   GLY A 248       3.723 -10.854 -14.051  1.00  0.92           C  
ATOM   1890  O   GLY A 248       3.879 -12.004 -14.466  1.00  0.91           O  
ATOM   1891  N   THR A 249       4.793 -10.102 -13.639  1.00  0.92           N  
ATOM   1892  CA  THR A 249       6.189 -10.527 -13.651  1.00  0.92           C  
ATOM   1893  C   THR A 249       6.424 -11.640 -12.634  1.00  0.93           C  
ATOM   1894  CB  THR A 249       7.134  -9.349 -13.354  1.00  0.90           C  
ATOM   1895  O   THR A 249       5.779 -11.676 -11.585  1.00  0.92           O  
ATOM   1896  CG2 THR A 249       7.022  -8.269 -14.426  1.00  0.78           C  
ATOM   1897  OG1 THR A 249       6.796  -8.781 -12.083  1.00  0.80           O  
ATOM   1898  N   ASN A 250       7.463 -12.493 -12.881  1.00  0.94           N  
ATOM   1899  CA  ASN A 250       7.731 -13.659 -12.045  1.00  0.94           C  
ATOM   1900  C   ASN A 250       9.229 -13.911 -11.901  1.00  0.94           C  
ATOM   1901  CB  ASN A 250       7.036 -14.898 -12.613  1.00  0.94           C  
ATOM   1902  O   ASN A 250       9.649 -15.033 -11.609  1.00  0.92           O  
ATOM   1903  CG  ASN A 250       6.952 -16.031 -11.609  1.00  0.95           C  
ATOM   1904  ND2 ASN A 250       6.965 -17.263 -12.104  1.00  0.94           N  
ATOM   1905  OD1 ASN A 250       6.874 -15.801 -10.400  1.00  0.94           O  
ATOM   1906  N   ASN A 251      10.085 -12.937 -12.080  1.00  0.93           N  
ATOM   1907  CA  ASN A 251      11.535 -13.056 -12.191  1.00  0.93           C  
ATOM   1908  C   ASN A 251      12.169 -13.447 -10.858  1.00  0.93           C  
ATOM   1909  CB  ASN A 251      12.144 -11.750 -12.705  1.00  0.92           C  
ATOM   1910  O   ASN A 251      13.298 -13.939 -10.824  1.00  0.92           O  
ATOM   1911  CG  ASN A 251      11.708 -11.420 -14.119  1.00  0.84           C  
ATOM   1912  ND2 ASN A 251      11.790 -10.146 -14.483  1.00  0.78           N  
ATOM   1913  OD1 ASN A 251      11.299 -12.303 -14.878  1.00  0.77           O  
ATOM   1914  N   SER A 252      11.473 -13.238  -9.776  1.00  0.93           N  
ATOM   1915  CA  SER A 252      11.932 -13.589  -8.436  1.00  0.93           C  
ATOM   1916  C   SER A 252      11.055 -14.671  -7.817  1.00  0.94           C  
ATOM   1917  CB  SER A 252      11.946 -12.354  -7.534  1.00  0.92           C  
ATOM   1918  O   SER A 252      11.071 -14.870  -6.601  1.00  0.93           O  
ATOM   1919  OG  SER A 252      12.822 -11.366  -8.048  1.00  0.87           O  
ATOM   1920  N   GLY A 253      10.182 -15.340  -8.637  1.00  0.95           N  
ATOM   1921  CA  GLY A 253       9.261 -16.349  -8.140  1.00  0.95           C  
ATOM   1922  C   GLY A 253       8.077 -15.761  -7.395  1.00  0.96           C  
ATOM   1923  O   GLY A 253       7.358 -16.478  -6.696  1.00  0.95           O  
ATOM   1924  N   GLN A 254       7.803 -14.442  -7.519  1.00  0.94           N  
ATOM   1925  CA  GLN A 254       6.822 -13.698  -6.735  1.00  0.94           C  
ATOM   1926  C   GLN A 254       5.399 -14.121  -7.091  1.00  0.95           C  
ATOM   1927  CB  GLN A 254       6.992 -12.193  -6.950  1.00  0.93           C  
ATOM   1928  O   GLN A 254       4.449 -13.772  -6.388  1.00  0.94           O  
ATOM   1929  CG  GLN A 254       6.674 -11.734  -8.366  1.00  0.91           C  
ATOM   1930  CD  GLN A 254       7.894 -11.725  -9.268  1.00  0.89           C  
ATOM   1931  NE2 GLN A 254       8.008 -10.696 -10.101  1.00  0.88           N  
ATOM   1932  OE1 GLN A 254       8.727 -12.635  -9.217  1.00  0.88           O  
ATOM   1933  N   ASN A 255       5.193 -14.931  -8.112  1.00  0.95           N  
ATOM   1934  CA  ASN A 255       3.890 -15.487  -8.458  1.00  0.96           C  
ATOM   1935  C   ASN A 255       3.630 -16.802  -7.728  1.00  0.96           C  
ATOM   1936  CB  ASN A 255       3.776 -15.688  -9.971  1.00  0.95           C  
ATOM   1937  O   ASN A 255       2.525 -17.345  -7.793  1.00  0.95           O  
ATOM   1938  CG  ASN A 255       3.623 -14.382 -10.724  1.00  0.93           C  
ATOM   1939  ND2 ASN A 255       3.673 -14.451 -12.049  1.00  0.92           N  
ATOM   1940  OD1 ASN A 255       3.461 -13.318 -10.120  1.00  0.91           O  
ATOM   1941  N   GLY A 256       4.684 -17.481  -7.090  1.00  0.96           N  
ATOM   1942  CA  GLY A 256       4.525 -18.666  -6.261  1.00  0.96           C  
ATOM   1943  C   GLY A 256       4.192 -19.912  -7.058  1.00  0.96           C  
ATOM   1944  O   GLY A 256       3.672 -20.886  -6.510  1.00  0.95           O  
ATOM   1945  N   ASN A 257       4.439 -19.947  -8.362  1.00  0.97           N  
ATOM   1946  CA  ASN A 257       3.965 -20.977  -9.281  1.00  0.97           C  
ATOM   1947  C   ASN A 257       5.053 -22.004  -9.581  1.00  0.97           C  
ATOM   1948  CB  ASN A 257       3.457 -20.345 -10.579  1.00  0.96           C  
ATOM   1949  O   ASN A 257       4.956 -22.749 -10.558  1.00  0.95           O  
ATOM   1950  CG  ASN A 257       4.562 -19.675 -11.373  1.00  0.92           C  
ATOM   1951  ND2 ASN A 257       4.203 -19.088 -12.508  1.00  0.90           N  
ATOM   1952  OD1 ASN A 257       5.727 -19.686 -10.969  1.00  0.88           O  
ATOM   1953  N   GLY A 258       6.213 -22.020  -8.872  1.00  0.97           N  
ATOM   1954  CA  GLY A 258       7.309 -22.966  -9.005  1.00  0.97           C  
ATOM   1955  C   GLY A 258       8.313 -22.571 -10.071  1.00  0.96           C  
ATOM   1956  O   GLY A 258       9.266 -23.306 -10.337  1.00  0.94           O  
ATOM   1957  N   SER A 259       8.146 -21.446 -10.673  1.00  0.96           N  
ATOM   1958  CA  SER A 259       9.017 -20.932 -11.724  1.00  0.96           C  
ATOM   1959  C   SER A 259       9.550 -19.547 -11.372  1.00  0.94           C  
ATOM   1960  CB  SER A 259       8.273 -20.876 -13.059  1.00  0.95           C  
ATOM   1961  O   SER A 259       8.974 -18.848 -10.536  1.00  0.93           O  
ATOM   1962  OG  SER A 259       9.134 -20.441 -14.097  1.00  0.87           O  
ATOM   1963  N   THR A 260      10.604 -19.139 -12.002  1.00  0.94           N  
ATOM   1964  CA  THR A 260      11.117 -17.774 -12.028  1.00  0.93           C  
ATOM   1965  C   THR A 260      11.127 -17.227 -13.452  1.00  0.90           C  
ATOM   1966  CB  THR A 260      12.537 -17.700 -11.437  1.00  0.92           C  
ATOM   1967  O   THR A 260      11.737 -16.189 -13.720  1.00  0.85           O  
ATOM   1968  CG2 THR A 260      12.531 -18.029  -9.947  1.00  0.89           C  
ATOM   1969  OG1 THR A 260      13.381 -18.637 -12.118  1.00  0.90           O  
ATOM   1970  N   ALA A 261      10.507 -17.955 -14.266  1.00  0.91           N  
ATOM   1971  CA  ALA A 261      10.570 -17.602 -15.682  1.00  0.90           C  
ATOM   1972  C   ALA A 261       9.456 -16.628 -16.055  1.00  0.88           C  
ATOM   1973  CB  ALA A 261      10.486 -18.857 -16.547  1.00  0.86           C  
ATOM   1974  O   ALA A 261       8.273 -16.938 -15.898  1.00  0.84           O  
ATOM   1975  N   GLY A 262       9.866 -15.578 -16.535  1.00  0.88           N  
ATOM   1976  CA  GLY A 262       9.159 -14.650 -17.404  1.00  0.87           C  
ATOM   1977  C   GLY A 262       7.980 -13.979 -16.725  1.00  0.88           C  
ATOM   1978  O   GLY A 262       8.050 -13.635 -15.544  1.00  0.85           O  
ATOM   1979  N   THR A 263       7.046 -13.503 -17.527  1.00  0.90           N  
ATOM   1980  CA  THR A 263       5.803 -12.813 -17.201  1.00  0.91           C  
ATOM   1981  C   THR A 263       4.599 -13.714 -17.461  1.00  0.92           C  
ATOM   1982  CB  THR A 263       5.657 -11.512 -18.011  1.00  0.89           C  
ATOM   1983  O   THR A 263       4.473 -14.295 -18.541  1.00  0.91           O  
ATOM   1984  CG2 THR A 263       4.388 -10.761 -17.623  1.00  0.83           C  
ATOM   1985  OG1 THR A 263       6.791 -10.671 -17.763  1.00  0.87           O  
ATOM   1986  N   VAL A 264       3.702 -13.882 -16.565  1.00  0.91           N  
ATOM   1987  CA  VAL A 264       2.410 -14.543 -16.713  1.00  0.92           C  
ATOM   1988  C   VAL A 264       1.383 -13.555 -17.263  1.00  0.92           C  
ATOM   1989  CB  VAL A 264       1.917 -15.133 -15.373  1.00  0.91           C  
ATOM   1990  O   VAL A 264       0.895 -12.688 -16.534  1.00  0.91           O  
ATOM   1991  CG1 VAL A 264       0.589 -15.865 -15.561  1.00  0.91           C  
ATOM   1992  CG2 VAL A 264       2.969 -16.071 -14.784  1.00  0.91           C  
ATOM   1993  N   THR A 265       0.997 -13.723 -18.528  1.00  0.89           N  
ATOM   1994  CA  THR A 265       0.230 -12.719 -19.256  1.00  0.90           C  
ATOM   1995  C   THR A 265      -1.268 -12.970 -19.108  1.00  0.89           C  
ATOM   1996  CB  THR A 265       0.605 -12.705 -20.750  1.00  0.88           C  
ATOM   1997  O   THR A 265      -2.078 -12.064 -19.314  1.00  0.88           O  
ATOM   1998  CG2 THR A 265       2.066 -12.312 -20.946  1.00  0.84           C  
ATOM   1999  OG1 THR A 265       0.394 -14.010 -21.302  1.00  0.87           O  
ATOM   2000  N   VAL A 266      -1.646 -14.130 -18.808  1.00  0.89           N  
ATOM   2001  CA  VAL A 266      -3.019 -14.543 -18.540  1.00  0.90           C  
ATOM   2002  C   VAL A 266      -3.140 -15.037 -17.100  1.00  0.92           C  
ATOM   2003  CB  VAL A 266      -3.483 -15.643 -19.522  1.00  0.89           C  
ATOM   2004  O   VAL A 266      -2.321 -15.837 -16.642  1.00  0.92           O  
ATOM   2005  CG1 VAL A 266      -4.946 -16.006 -19.275  1.00  0.83           C  
ATOM   2006  CG2 VAL A 266      -3.277 -15.190 -20.966  1.00  0.82           C  
ATOM   2007  N   PRO A 267      -4.158 -14.544 -16.292  1.00  0.92           N  
ATOM   2008  CA  PRO A 267      -4.367 -15.081 -14.946  1.00  0.93           C  
ATOM   2009  C   PRO A 267      -4.390 -16.607 -14.916  1.00  0.94           C  
ATOM   2010  CB  PRO A 267      -5.727 -14.506 -14.544  1.00  0.93           C  
ATOM   2011  O   PRO A 267      -5.252 -17.227 -15.544  1.00  0.94           O  
ATOM   2012  CG  PRO A 267      -5.850 -13.236 -15.323  1.00  0.92           C  
ATOM   2013  CD  PRO A 267      -5.260 -13.453 -16.686  1.00  0.91           C  
ATOM   2014  N   THR A 268      -3.508 -17.200 -14.150  1.00  0.95           N  
ATOM   2015  CA  THR A 268      -3.300 -18.640 -14.047  1.00  0.95           C  
ATOM   2016  C   THR A 268      -3.471 -19.110 -12.605  1.00  0.96           C  
ATOM   2017  CB  THR A 268      -1.904 -19.041 -14.558  1.00  0.94           C  
ATOM   2018  O   THR A 268      -2.932 -18.499 -11.680  1.00  0.95           O  
ATOM   2019  CG2 THR A 268      -1.708 -20.552 -14.495  1.00  0.88           C  
ATOM   2020  OG1 THR A 268      -1.756 -18.607 -15.916  1.00  0.90           O  
ATOM   2021  N   LEU A 269      -4.203 -20.171 -12.430  1.00  0.97           N  
ATOM   2022  CA  LEU A 269      -4.417 -20.792 -11.128  1.00  0.97           C  
ATOM   2023  C   LEU A 269      -3.106 -21.320 -10.555  1.00  0.97           C  
ATOM   2024  CB  LEU A 269      -5.434 -21.931 -11.237  1.00  0.97           C  
ATOM   2025  O   LEU A 269      -2.417 -22.114 -11.200  1.00  0.96           O  
ATOM   2026  CG  LEU A 269      -5.753 -22.682  -9.944  1.00  0.97           C  
ATOM   2027  CD1 LEU A 269      -6.418 -21.748  -8.938  1.00  0.97           C  
ATOM   2028  CD2 LEU A 269      -6.642 -23.887 -10.230  1.00  0.97           C  
ATOM   2029  N   VAL A 270      -2.814 -20.987  -9.302  1.00  0.97           N  
ATOM   2030  CA  VAL A 270      -1.633 -21.449  -8.581  1.00  0.97           C  
ATOM   2031  C   VAL A 270      -2.057 -22.251  -7.353  1.00  0.97           C  
ATOM   2032  CB  VAL A 270      -0.726 -20.271  -8.162  1.00  0.97           C  
ATOM   2033  O   VAL A 270      -2.185 -21.699  -6.257  1.00  0.96           O  
ATOM   2034  CG1 VAL A 270       0.552 -20.782  -7.498  1.00  0.95           C  
ATOM   2035  CG2 VAL A 270      -0.392 -19.399  -9.371  1.00  0.95           C  
ATOM   2036  N   THR A 271      -2.117 -23.597  -7.476  1.00  0.97           N  
ATOM   2037  CA  THR A 271      -2.678 -24.524  -6.500  1.00  0.98           C  
ATOM   2038  C   THR A 271      -1.806 -24.584  -5.248  1.00  0.97           C  
ATOM   2039  CB  THR A 271      -2.826 -25.937  -7.093  1.00  0.97           C  
ATOM   2040  O   THR A 271      -2.307 -24.825  -4.148  1.00  0.96           O  
ATOM   2041  CG2 THR A 271      -3.919 -25.975  -8.157  1.00  0.93           C  
ATOM   2042  OG1 THR A 271      -1.584 -26.334  -7.686  1.00  0.95           O  
ATOM   2043  N   SER A 272      -0.517 -24.231  -5.315  1.00  0.96           N  
ATOM   2044  CA  SER A 272       0.430 -24.299  -4.207  1.00  0.96           C  
ATOM   2045  C   SER A 272       0.163 -23.201  -3.183  1.00  0.96           C  
ATOM   2046  CB  SER A 272       1.866 -24.190  -4.722  1.00  0.96           C  
ATOM   2047  O   SER A 272       0.540 -23.328  -2.017  1.00  0.95           O  
ATOM   2048  OG  SER A 272       2.015 -23.055  -5.558  1.00  0.93           O  
ATOM   2049  N   ILE A 273      -0.522 -22.079  -3.603  1.00  0.96           N  
ATOM   2050  CA  ILE A 273      -0.885 -21.006  -2.684  1.00  0.96           C  
ATOM   2051  C   ILE A 273      -2.069 -21.440  -1.825  1.00  0.95           C  
ATOM   2052  CB  ILE A 273      -1.222 -19.703  -3.443  1.00  0.96           C  
ATOM   2053  O   ILE A 273      -2.143 -21.101  -0.641  1.00  0.94           O  
ATOM   2054  CG1 ILE A 273       0.017 -19.175  -4.176  1.00  0.96           C  
ATOM   2055  CG2 ILE A 273      -1.782 -18.648  -2.483  1.00  0.96           C  
ATOM   2056  CD1 ILE A 273      -0.253 -17.957  -5.049  1.00  0.95           C  
ATOM   2057  N   GLY A 274      -3.002 -22.347  -2.266  1.00  0.95           N  
ATOM   2058  CA  GLY A 274      -4.241 -22.706  -1.593  1.00  0.95           C  
ATOM   2059  C   GLY A 274      -5.280 -21.601  -1.628  1.00  0.94           C  
ATOM   2060  O   GLY A 274      -5.392 -20.877  -2.619  1.00  0.92           O  
ATOM   2061  N   ASN A 275      -5.985 -21.416  -0.509  1.00  0.93           N  
ATOM   2062  CA  ASN A 275      -7.020 -20.398  -0.367  1.00  0.94           C  
ATOM   2063  C   ASN A 275      -6.806 -19.553   0.886  1.00  0.92           C  
ATOM   2064  CB  ASN A 275      -8.407 -21.042  -0.343  1.00  0.91           C  
ATOM   2065  O   ASN A 275      -7.515 -19.719   1.880  1.00  0.89           O  
ATOM   2066  CG  ASN A 275      -9.521 -20.039  -0.568  1.00  0.88           C  
ATOM   2067  ND2 ASN A 275     -10.753 -20.449  -0.291  1.00  0.89           N  
ATOM   2068  OD1 ASN A 275      -9.277 -18.905  -0.989  1.00  0.87           O  
ATOM   2069  N   PRO A 276      -5.742 -18.745   0.869  1.00  0.92           N  
ATOM   2070  CA  PRO A 276      -5.479 -17.882   2.023  1.00  0.92           C  
ATOM   2071  C   PRO A 276      -6.595 -16.869   2.269  1.00  0.92           C  
ATOM   2072  CB  PRO A 276      -4.174 -17.176   1.646  1.00  0.92           C  
ATOM   2073  O   PRO A 276      -7.302 -16.485   1.334  1.00  0.90           O  
ATOM   2074  CG  PRO A 276      -4.234 -17.030   0.160  1.00  0.92           C  
ATOM   2075  CD  PRO A 276      -4.930 -18.233  -0.410  1.00  0.92           C  
ATOM   2076  N   ASP A 277      -6.723 -16.428   3.480  1.00  0.88           N  
ATOM   2077  CA  ASP A 277      -7.624 -15.333   3.826  1.00  0.88           C  
ATOM   2078  C   ASP A 277      -7.089 -13.998   3.314  1.00  0.87           C  
ATOM   2079  CB  ASP A 277      -7.834 -15.269   5.340  1.00  0.87           C  
ATOM   2080  O   ASP A 277      -7.839 -13.198   2.751  1.00  0.86           O  
ATOM   2081  CG  ASP A 277      -8.454 -16.535   5.907  1.00  0.84           C  
ATOM   2082  OD1 ASP A 277      -9.686 -16.714   5.795  1.00  0.84           O  
ATOM   2083  OD2 ASP A 277      -7.703 -17.359   6.474  1.00  0.83           O  
ATOM   2084  N   TYR A 278      -5.665 -13.952   3.189  1.00  0.88           N  
ATOM   2085  CA  TYR A 278      -5.033 -12.709   2.762  1.00  0.88           C  
ATOM   2086  C   TYR A 278      -3.710 -12.983   2.057  1.00  0.89           C  
ATOM   2087  CB  TYR A 278      -4.804 -11.783   3.960  1.00  0.86           C  
ATOM   2088  O   TYR A 278      -3.029 -13.965   2.361  1.00  0.88           O  
ATOM   2089  CG  TYR A 278      -6.068 -11.429   4.704  1.00  0.81           C  
ATOM   2090  CD1 TYR A 278      -6.911 -10.420   4.245  1.00  0.76           C  
ATOM   2091  CD2 TYR A 278      -6.422 -12.102   5.869  1.00  0.76           C  
ATOM   2092  CE1 TYR A 278      -8.077 -10.089   4.929  1.00  0.76           C  
ATOM   2093  CE2 TYR A 278      -7.585 -11.780   6.561  1.00  0.76           C  
ATOM   2094  OH  TYR A 278      -9.557 -10.451   6.765  1.00  0.62           O  
ATOM   2095  CZ  TYR A 278      -8.405 -10.774   6.084  1.00  0.73           C  
ATOM   2096  N   ILE A 279      -3.347 -11.996   1.247  1.00  0.90           N  
ATOM   2097  CA  ILE A 279      -2.016 -11.953   0.650  1.00  0.90           C  
ATOM   2098  C   ILE A 279      -1.426 -10.553   0.804  1.00  0.89           C  
ATOM   2099  CB  ILE A 279      -2.051 -12.360  -0.840  1.00  0.90           C  
ATOM   2100  O   ILE A 279      -1.992  -9.577   0.307  1.00  0.88           O  
ATOM   2101  CG1 ILE A 279      -2.606 -13.781  -0.993  1.00  0.91           C  
ATOM   2102  CG2 ILE A 279      -0.657 -12.245  -1.464  1.00  0.91           C  
ATOM   2103  CD1 ILE A 279      -2.692 -14.259  -2.436  1.00  0.91           C  
ATOM   2104  N   TYR A 280      -0.288 -10.481   1.458  1.00  0.87           N  
ATOM   2105  CA  TYR A 280       0.563  -9.297   1.503  1.00  0.87           C  
ATOM   2106  C   TYR A 280       1.624  -9.345   0.410  1.00  0.87           C  
ATOM   2107  CB  TYR A 280       1.232  -9.168   2.875  1.00  0.86           C  
ATOM   2108  O   TYR A 280       2.461 -10.251   0.388  1.00  0.85           O  
ATOM   2109  CG  TYR A 280       0.271  -9.282   4.033  1.00  0.85           C  
ATOM   2110  CD1 TYR A 280      -0.457  -8.178   4.470  1.00  0.83           C  
ATOM   2111  CD2 TYR A 280       0.089 -10.493   4.692  1.00  0.83           C  
ATOM   2112  CE1 TYR A 280      -1.343  -8.278   5.538  1.00  0.82           C  
ATOM   2113  CE2 TYR A 280      -0.794 -10.605   5.761  1.00  0.83           C  
ATOM   2114  OH  TYR A 280      -2.380  -9.598   7.233  1.00  0.78           O  
ATOM   2115  CZ  TYR A 280      -1.505  -9.494   6.176  1.00  0.80           C  
ATOM   2116  N   SER A 281       1.513  -8.415  -0.462  1.00  0.88           N  
ATOM   2117  CA  SER A 281       2.475  -8.357  -1.558  1.00  0.87           C  
ATOM   2118  C   SER A 281       3.116  -6.977  -1.658  1.00  0.85           C  
ATOM   2119  CB  SER A 281       1.800  -8.712  -2.884  1.00  0.86           C  
ATOM   2120  O   SER A 281       2.419  -5.960  -1.643  1.00  0.82           O  
ATOM   2121  OG  SER A 281       2.744  -8.723  -3.941  1.00  0.81           O  
ATOM   2122  N   ALA A 282       4.400  -6.958  -1.704  1.00  0.84           N  
ATOM   2123  CA  ALA A 282       5.175  -5.756  -1.996  1.00  0.83           C  
ATOM   2124  C   ALA A 282       6.469  -6.102  -2.728  1.00  0.83           C  
ATOM   2125  CB  ALA A 282       5.483  -4.996  -0.708  1.00  0.81           C  
ATOM   2126  O   ALA A 282       7.093  -7.128  -2.447  1.00  0.79           O  
ATOM   2127  N   TYR A 283       6.762  -5.287  -3.739  1.00  0.83           N  
ATOM   2128  CA  TYR A 283       7.880  -5.426  -4.665  1.00  0.83           C  
ATOM   2129  C   TYR A 283       7.882  -6.804  -5.316  1.00  0.83           C  
ATOM   2130  CB  TYR A 283       9.209  -5.187  -3.943  1.00  0.80           C  
ATOM   2131  O   TYR A 283       7.013  -7.113  -6.134  1.00  0.78           O  
ATOM   2132  CG  TYR A 283      10.364  -4.908  -4.873  1.00  0.75           C  
ATOM   2133  CD1 TYR A 283      11.429  -5.799  -4.981  1.00  0.71           C  
ATOM   2134  CD2 TYR A 283      10.394  -3.751  -5.646  1.00  0.72           C  
ATOM   2135  CE1 TYR A 283      12.497  -5.545  -5.836  1.00  0.67           C  
ATOM   2136  CE2 TYR A 283      11.456  -3.487  -6.504  1.00  0.65           C  
ATOM   2137  OH  TYR A 283      13.555  -4.131  -7.440  1.00  0.48           O  
ATOM   2138  CZ  TYR A 283      12.501  -4.388  -6.592  1.00  0.69           C  
ATOM   2139  N   ASN A 284       8.871  -7.695  -4.948  1.00  0.89           N  
ATOM   2140  CA  ASN A 284       9.025  -9.004  -5.576  1.00  0.90           C  
ATOM   2141  C   ASN A 284       8.818 -10.134  -4.572  1.00  0.91           C  
ATOM   2142  CB  ASN A 284      10.401  -9.124  -6.235  1.00  0.88           C  
ATOM   2143  O   ASN A 284       9.382 -11.219  -4.727  1.00  0.90           O  
ATOM   2144  CG  ASN A 284      10.589  -8.145  -7.377  1.00  0.83           C  
ATOM   2145  ND2 ASN A 284      11.841  -7.836  -7.692  1.00  0.81           N  
ATOM   2146  OD1 ASN A 284       9.617  -7.669  -7.969  1.00  0.80           O  
ATOM   2147  N   SER A 285       8.037  -9.823  -3.569  1.00  0.87           N  
ATOM   2148  CA  SER A 285       7.757 -10.796  -2.519  1.00  0.91           C  
ATOM   2149  C   SER A 285       6.272 -10.825  -2.172  1.00  0.91           C  
ATOM   2150  CB  SER A 285       8.576 -10.483  -1.266  1.00  0.87           C  
ATOM   2151  O   SER A 285       5.584  -9.808  -2.282  1.00  0.90           O  
ATOM   2152  OG  SER A 285       9.952 -10.361  -1.581  1.00  0.68           O  
ATOM   2153  N   ALA A 286       5.830 -12.020  -1.714  1.00  0.86           N  
ATOM   2154  CA  ALA A 286       4.464 -12.174  -1.221  1.00  0.90           C  
ATOM   2155  C   ALA A 286       4.424 -13.077   0.009  1.00  0.89           C  
ATOM   2156  CB  ALA A 286       3.562 -12.735  -2.318  1.00  0.87           C  
ATOM   2157  O   ALA A 286       5.245 -13.986   0.147  1.00  0.88           O  
ATOM   2158  N   VAL A 287       3.481 -12.771   0.912  1.00  0.87           N  
ATOM   2159  CA  VAL A 287       3.141 -13.555   2.095  1.00  0.89           C  
ATOM   2160  C   VAL A 287       1.635 -13.805   2.134  1.00  0.89           C  
ATOM   2161  CB  VAL A 287       3.599 -12.852   3.393  1.00  0.87           C  
ATOM   2162  O   VAL A 287       0.843 -12.861   2.125  1.00  0.88           O  
ATOM   2163  CG1 VAL A 287       3.314 -13.728   4.611  1.00  0.81           C  
ATOM   2164  CG2 VAL A 287       5.085 -12.506   3.316  1.00  0.79           C  
ATOM   2165  N   ALA A 288       1.269 -15.077   2.188  1.00  0.90           N  
ATOM   2166  CA  ALA A 288      -0.111 -15.500   2.415  1.00  0.90           C  
ATOM   2167  C   ALA A 288      -0.344 -15.844   3.884  1.00  0.89           C  
ATOM   2168  CB  ALA A 288      -0.452 -16.698   1.531  1.00  0.89           C  
ATOM   2169  O   ALA A 288       0.461 -16.546   4.499  1.00  0.87           O  
ATOM   2170  N   TYR A 289      -1.440 -15.391   4.388  1.00  0.86           N  
ATOM   2171  CA  TYR A 289      -1.906 -15.696   5.736  1.00  0.87           C  
ATOM   2172  C   TYR A 289      -3.173 -16.542   5.698  1.00  0.87           C  
ATOM   2173  CB  TYR A 289      -2.164 -14.405   6.520  1.00  0.85           C  
ATOM   2174  O   TYR A 289      -4.083 -16.274   4.910  1.00  0.86           O  
ATOM   2175  CG  TYR A 289      -2.732 -14.636   7.900  1.00  0.83           C  
ATOM   2176  CD1 TYR A 289      -1.989 -15.293   8.879  1.00  0.79           C  
ATOM   2177  CD2 TYR A 289      -4.011 -14.200   8.226  1.00  0.81           C  
ATOM   2178  CE1 TYR A 289      -2.509 -15.510  10.151  1.00  0.80           C  
ATOM   2179  CE2 TYR A 289      -4.541 -14.412   9.495  1.00  0.81           C  
ATOM   2180  OH  TYR A 289      -4.303 -15.278  11.706  1.00  0.62           O  
ATOM   2181  CZ  TYR A 289      -3.784 -15.066  10.449  1.00  0.77           C  
ATOM   2182  N   TYR A 290      -3.251 -17.569   6.585  1.00  0.85           N  
ATOM   2183  CA  TYR A 290      -4.350 -18.517   6.734  1.00  0.86           C  
ATOM   2184  C   TYR A 290      -4.955 -18.435   8.130  1.00  0.83           C  
ATOM   2185  CB  TYR A 290      -3.871 -19.945   6.455  1.00  0.84           C  
ATOM   2186  O   TYR A 290      -4.411 -18.998   9.083  1.00  0.79           O  
ATOM   2187  CG  TYR A 290      -3.289 -20.131   5.075  1.00  0.88           C  
ATOM   2188  CD1 TYR A 290      -4.044 -20.700   4.051  1.00  0.87           C  
ATOM   2189  CD2 TYR A 290      -1.985 -19.741   4.792  1.00  0.88           C  
ATOM   2190  CE1 TYR A 290      -3.511 -20.876   2.778  1.00  0.89           C  
ATOM   2191  CE2 TYR A 290      -1.442 -19.912   3.523  1.00  0.90           C  
ATOM   2192  OH  TYR A 290      -1.680 -20.650   1.266  1.00  0.85           O  
ATOM   2193  CZ  TYR A 290      -2.212 -20.479   2.524  1.00  0.88           C  
ATOM   2194  N   ASN A 291      -6.154 -17.796   8.292  1.00  0.83           N  
ATOM   2195  CA  ASN A 291      -6.833 -17.584   9.566  1.00  0.83           C  
ATOM   2196  C   ASN A 291      -7.179 -18.906  10.244  1.00  0.83           C  
ATOM   2197  CB  ASN A 291      -8.096 -16.743   9.367  1.00  0.80           C  
ATOM   2198  O   ASN A 291      -7.047 -19.037  11.462  1.00  0.80           O  
ATOM   2199  CG  ASN A 291      -7.803 -15.257   9.294  1.00  0.74           C  
ATOM   2200  ND2 ASN A 291      -8.715 -14.502   8.694  1.00  0.70           N  
ATOM   2201  OD1 ASN A 291      -6.765 -14.793   9.773  1.00  0.71           O  
ATOM   2202  N   SER A 292      -7.578 -19.911   9.532  1.00  0.81           N  
ATOM   2203  CA  SER A 292      -8.052 -21.194  10.039  1.00  0.82           C  
ATOM   2204  C   SER A 292      -6.945 -21.941  10.775  1.00  0.81           C  
ATOM   2205  CB  SER A 292      -8.587 -22.058   8.896  1.00  0.80           C  
ATOM   2206  O   SER A 292      -7.216 -22.707  11.703  1.00  0.80           O  
ATOM   2207  OG  SER A 292      -7.614 -22.202   7.876  1.00  0.84           O  
ATOM   2208  N   THR A 293      -5.650 -21.619  10.388  1.00  0.84           N  
ATOM   2209  CA  THR A 293      -4.518 -22.351  10.945  1.00  0.84           C  
ATOM   2210  C   THR A 293      -3.556 -21.402  11.653  1.00  0.82           C  
ATOM   2211  CB  THR A 293      -3.764 -23.131   9.852  1.00  0.83           C  
ATOM   2212  O   THR A 293      -2.682 -21.841  12.404  1.00  0.79           O  
ATOM   2213  CG2 THR A 293      -4.656 -24.195   9.221  1.00  0.81           C  
ATOM   2214  OG1 THR A 293      -3.333 -22.219   8.835  1.00  0.86           O  
ATOM   2215  N   GLY A 294      -3.693 -20.092  11.436  1.00  0.81           N  
ATOM   2216  CA  GLY A 294      -2.712 -19.105  11.858  1.00  0.80           C  
ATOM   2217  C   GLY A 294      -1.379 -19.247  11.147  1.00  0.80           C  
ATOM   2218  O   GLY A 294      -0.348 -18.804  11.657  1.00  0.78           O  
ATOM   2219  N   GLU A 295      -1.285 -19.925   9.991  1.00  0.85           N  
ATOM   2220  CA  GLU A 295      -0.068 -20.178   9.225  1.00  0.86           C  
ATOM   2221  C   GLU A 295       0.230 -19.028   8.268  1.00  0.86           C  
ATOM   2222  CB  GLU A 295      -0.185 -21.492   8.449  1.00  0.84           C  
ATOM   2223  O   GLU A 295      -0.688 -18.420   7.714  1.00  0.85           O  
ATOM   2224  CG  GLU A 295      -0.160 -22.732   9.331  1.00  0.82           C  
ATOM   2225  CD  GLU A 295      -0.276 -24.029   8.547  1.00  0.81           C  
ATOM   2226  OE1 GLU A 295      -0.796 -24.006   7.408  1.00  0.81           O  
ATOM   2227  OE2 GLU A 295       0.156 -25.078   9.075  1.00  0.80           O  
ATOM   2228  N   PHE A 296       1.533 -18.917   8.015  1.00  0.87           N  
ATOM   2229  CA  PHE A 296       2.051 -18.041   6.971  1.00  0.88           C  
ATOM   2230  C   PHE A 296       2.845 -18.836   5.942  1.00  0.88           C  
ATOM   2231  CB  PHE A 296       2.929 -16.942   7.578  1.00  0.86           C  
ATOM   2232  O   PHE A 296       3.720 -19.627   6.300  1.00  0.87           O  
ATOM   2233  CG  PHE A 296       2.168 -15.945   8.409  1.00  0.81           C  
ATOM   2234  CD1 PHE A 296       1.691 -14.769   7.845  1.00  0.77           C  
ATOM   2235  CD2 PHE A 296       1.929 -16.186   9.756  1.00  0.77           C  
ATOM   2236  CE1 PHE A 296       0.985 -13.844   8.612  1.00  0.77           C  
ATOM   2237  CE2 PHE A 296       1.225 -15.267  10.529  1.00  0.76           C  
ATOM   2238  CZ  PHE A 296       0.755 -14.097   9.956  1.00  0.75           C  
ATOM   2239  N   LYS A 297       2.510 -18.591   4.752  1.00  0.91           N  
ATOM   2240  CA  LYS A 297       3.357 -19.041   3.651  1.00  0.92           C  
ATOM   2241  C   LYS A 297       3.955 -17.855   2.899  1.00  0.92           C  
ATOM   2242  CB  LYS A 297       2.562 -19.924   2.688  1.00  0.92           C  
ATOM   2243  O   LYS A 297       3.247 -16.902   2.567  1.00  0.92           O  
ATOM   2244  CG  LYS A 297       2.048 -21.213   3.313  1.00  0.91           C  
ATOM   2245  CD  LYS A 297       1.323 -22.079   2.290  1.00  0.91           C  
ATOM   2246  CE  LYS A 297       0.748 -23.336   2.929  1.00  0.91           C  
ATOM   2247  NZ  LYS A 297      -0.050 -24.138   1.953  1.00  0.90           N  
ATOM   2248  N   TYR A 298       5.203 -17.956   2.488  1.00  0.93           N  
ATOM   2249  CA  TYR A 298       5.903 -16.879   1.797  1.00  0.93           C  
ATOM   2250  C   TYR A 298       6.539 -17.381   0.506  1.00  0.94           C  
ATOM   2251  CB  TYR A 298       6.976 -16.268   2.704  1.00  0.91           C  
ATOM   2252  O   TYR A 298       6.828 -18.573   0.372  1.00  0.93           O  
ATOM   2253  CG  TYR A 298       8.059 -17.240   3.104  1.00  0.80           C  
ATOM   2254  CD1 TYR A 298       7.913 -18.052   4.227  1.00  0.72           C  
ATOM   2255  CD2 TYR A 298       9.230 -17.348   2.362  1.00  0.72           C  
ATOM   2256  CE1 TYR A 298       8.909 -18.948   4.601  1.00  0.69           C  
ATOM   2257  CE2 TYR A 298      10.233 -18.241   2.727  1.00  0.66           C  
ATOM   2258  OH  TYR A 298      11.052 -19.921   4.211  1.00  0.45           O  
ATOM   2259  CZ  TYR A 298      10.063 -19.036   3.846  1.00  0.70           C  
ATOM   2260  N   TRP A 299       6.705 -16.503  -0.449  1.00  0.93           N  
ATOM   2261  CA  TRP A 299       7.417 -16.740  -1.700  1.00  0.95           C  
ATOM   2262  C   TRP A 299       7.870 -15.426  -2.326  1.00  0.93           C  
ATOM   2263  CB  TRP A 299       6.532 -17.510  -2.685  1.00  0.94           C  
ATOM   2264  O   TRP A 299       7.545 -14.347  -1.824  1.00  0.90           O  
ATOM   2265  CG  TRP A 299       5.297 -16.769  -3.102  1.00  0.94           C  
ATOM   2266  CD1 TRP A 299       5.127 -16.024  -4.236  1.00  0.93           C  
ATOM   2267  CD2 TRP A 299       4.061 -16.698  -2.386  1.00  0.93           C  
ATOM   2268  CE2 TRP A 299       3.184 -15.892  -3.145  1.00  0.93           C  
ATOM   2269  CE3 TRP A 299       3.609 -17.238  -1.174  1.00  0.93           C  
ATOM   2270  NE1 TRP A 299       3.858 -15.495  -4.268  1.00  0.93           N  
ATOM   2271  CH2 TRP A 299       1.462 -16.155  -1.543  1.00  0.91           C  
ATOM   2272  CZ2 TRP A 299       1.879 -15.614  -2.731  1.00  0.92           C  
ATOM   2273  CZ3 TRP A 299       2.310 -16.960  -0.764  1.00  0.92           C  
ATOM   2274  N   GLY A 300       8.741 -15.515  -3.314  1.00  0.95           N  
ATOM   2275  CA  GLY A 300       9.352 -14.376  -3.980  1.00  0.95           C  
ATOM   2276  C   GLY A 300      10.756 -14.079  -3.486  1.00  0.95           C  
ATOM   2277  O   GLY A 300      11.455 -14.976  -3.010  1.00  0.94           O  
ATOM   2278  N   ASP A 301      11.151 -12.805  -3.645  1.00  0.94           N  
ATOM   2279  CA  ASP A 301      12.479 -12.288  -3.327  1.00  0.94           C  
ATOM   2280  C   ASP A 301      12.672 -12.163  -1.817  1.00  0.94           C  
ATOM   2281  CB  ASP A 301      12.702 -10.932  -4.000  1.00  0.93           C  
ATOM   2282  O   ASP A 301      11.961 -11.404  -1.156  1.00  0.93           O  
ATOM   2283  CG  ASP A 301      14.006 -10.273  -3.587  1.00  0.91           C  
ATOM   2284  OD1 ASP A 301      14.950 -10.987  -3.185  1.00  0.89           O  
ATOM   2285  OD2 ASP A 301      14.090  -9.028  -3.663  1.00  0.89           O  
ATOM   2286  N   ASN A 302      13.754 -12.689  -1.261  1.00  0.93           N  
ATOM   2287  CA  ASN A 302      14.145 -12.622   0.143  1.00  0.93           C  
ATOM   2288  C   ASN A 302      15.619 -12.259   0.298  1.00  0.92           C  
ATOM   2289  CB  ASN A 302      13.848 -13.948   0.847  1.00  0.93           C  
ATOM   2290  O   ASN A 302      16.220 -12.516   1.343  1.00  0.91           O  
ATOM   2291  CG  ASN A 302      13.939 -13.841   2.356  1.00  0.94           C  
ATOM   2292  ND2 ASN A 302      14.333 -14.930   3.005  1.00  0.93           N  
ATOM   2293  OD1 ASN A 302      13.656 -12.788   2.934  1.00  0.93           O  
ATOM   2294  N   THR A 303      16.271 -11.727  -0.725  1.00  0.93           N  
ATOM   2295  CA  THR A 303      17.702 -11.458  -0.804  1.00  0.92           C  
ATOM   2296  C   THR A 303      18.139 -10.516   0.314  1.00  0.91           C  
ATOM   2297  CB  THR A 303      18.082 -10.852  -2.168  1.00  0.91           C  
ATOM   2298  O   THR A 303      19.316 -10.481   0.679  1.00  0.88           O  
ATOM   2299  CG2 THR A 303      17.890 -11.864  -3.293  1.00  0.82           C  
ATOM   2300  OG1 THR A 303      17.256  -9.709  -2.423  1.00  0.85           O  
ATOM   2301  N   GLN A 304      17.154  -9.858   0.948  1.00  0.90           N  
ATOM   2302  CA  GLN A 304      17.414  -8.937   2.049  1.00  0.90           C  
ATOM   2303  C   GLN A 304      16.949  -9.525   3.379  1.00  0.91           C  
ATOM   2304  CB  GLN A 304      16.727  -7.594   1.800  1.00  0.89           C  
ATOM   2305  O   GLN A 304      16.908  -8.825   4.392  1.00  0.89           O  
ATOM   2306  CG  GLN A 304      17.216  -6.875   0.550  1.00  0.83           C  
ATOM   2307  CD  GLN A 304      18.689  -6.520   0.616  1.00  0.80           C  
ATOM   2308  NE2 GLN A 304      19.343  -6.483  -0.540  1.00  0.76           N  
ATOM   2309  OE1 GLN A 304      19.236  -6.279   1.697  1.00  0.79           O  
ATOM   2310  N   GLY A 305      16.533 -10.771   3.444  1.00  0.90           N  
ATOM   2311  CA  GLY A 305      16.074 -11.453   4.644  1.00  0.90           C  
ATOM   2312  C   GLY A 305      14.783 -10.881   5.199  1.00  0.90           C  
ATOM   2313  O   GLY A 305      14.468 -11.074   6.375  1.00  0.88           O  
ATOM   2314  N   LYS A 306      14.019 -10.100   4.420  1.00  0.88           N  
ATOM   2315  CA  LYS A 306      12.854  -9.312   4.812  1.00  0.89           C  
ATOM   2316  C   LYS A 306      11.683 -10.215   5.191  1.00  0.88           C  
ATOM   2317  CB  LYS A 306      12.442  -8.364   3.685  1.00  0.87           C  
ATOM   2318  O   LYS A 306      10.726  -9.766   5.826  1.00  0.87           O  
ATOM   2319  CG  LYS A 306      12.050  -9.069   2.395  1.00  0.85           C  
ATOM   2320  CD  LYS A 306      11.815  -8.076   1.264  1.00  0.83           C  
ATOM   2321  CE  LYS A 306      11.515  -8.785  -0.050  1.00  0.80           C  
ATOM   2322  NZ  LYS A 306      11.461  -7.828  -1.195  1.00  0.77           N  
ATOM   2323  N   ILE A 307      11.696 -11.478   4.959  1.00  0.88           N  
ATOM   2324  CA  ILE A 307      10.641 -12.425   5.303  1.00  0.87           C  
ATOM   2325  C   ILE A 307      10.856 -12.944   6.723  1.00  0.88           C  
ATOM   2326  CB  ILE A 307      10.590 -13.602   4.304  1.00  0.85           C  
ATOM   2327  O   ILE A 307       9.962 -13.559   7.308  1.00  0.86           O  
ATOM   2328  CG1 ILE A 307      10.276 -13.091   2.893  1.00  0.74           C  
ATOM   2329  CG2 ILE A 307       9.562 -14.646   4.751  1.00  0.74           C  
ATOM   2330  CD1 ILE A 307      10.362 -14.162   1.814  1.00  0.72           C  
ATOM   2331  N   GLY A 308      12.078 -12.774   7.354  1.00  0.87           N  
ATOM   2332  CA  GLY A 308      12.318 -13.021   8.766  1.00  0.87           C  
ATOM   2333  C   GLY A 308      12.587 -14.480   9.080  1.00  0.87           C  
ATOM   2334  O   GLY A 308      12.486 -14.901  10.234  1.00  0.85           O  
ATOM   2335  N   THR A 309      13.009 -15.387   8.137  1.00  0.87           N  
ATOM   2336  CA  THR A 309      13.194 -16.828   8.272  1.00  0.87           C  
ATOM   2337  C   THR A 309      14.593 -17.147   8.790  1.00  0.86           C  
ATOM   2338  CB  THR A 309      12.963 -17.549   6.931  1.00  0.85           C  
ATOM   2339  O   THR A 309      14.950 -18.317   8.949  1.00  0.84           O  
ATOM   2340  CG2 THR A 309      11.506 -17.444   6.494  1.00  0.82           C  
ATOM   2341  OG1 THR A 309      13.795 -16.956   5.927  1.00  0.84           O  
ATOM   2342  N   GLY A 310      15.437 -16.142   8.961  1.00  0.89           N  
ATOM   2343  CA  GLY A 310      16.836 -16.328   9.312  1.00  0.89           C  
ATOM   2344  C   GLY A 310      17.721 -16.597   8.110  1.00  0.89           C  
ATOM   2345  O   GLY A 310      18.915 -16.865   8.260  1.00  0.87           O  
ATOM   2346  N   SER A 311      17.171 -16.552   6.920  1.00  0.89           N  
ATOM   2347  CA  SER A 311      17.857 -16.791   5.655  1.00  0.90           C  
ATOM   2348  C   SER A 311      17.605 -15.658   4.666  1.00  0.90           C  
ATOM   2349  CB  SER A 311      17.410 -18.120   5.045  1.00  0.88           C  
ATOM   2350  O   SER A 311      16.632 -14.913   4.802  1.00  0.89           O  
ATOM   2351  OG  SER A 311      18.050 -18.343   3.800  1.00  0.83           O  
ATOM   2352  N   THR A 312      18.430 -15.575   3.576  1.00  0.91           N  
ATOM   2353  CA  THR A 312      18.265 -14.654   2.457  1.00  0.92           C  
ATOM   2354  C   THR A 312      17.834 -15.402   1.199  1.00  0.91           C  
ATOM   2355  CB  THR A 312      19.566 -13.878   2.177  1.00  0.91           C  
ATOM   2356  O   THR A 312      17.892 -14.855   0.095  1.00  0.90           O  
ATOM   2357  CG2 THR A 312      19.898 -12.929   3.324  1.00  0.88           C  
ATOM   2358  OG1 THR A 312      20.644 -14.808   2.012  1.00  0.90           O  
ATOM   2359  N   SER A 313      17.504 -16.651   1.341  1.00  0.92           N  
ATOM   2360  CA  SER A 313      17.081 -17.461   0.203  1.00  0.93           C  
ATOM   2361  C   SER A 313      15.709 -17.030  -0.303  1.00  0.93           C  
ATOM   2362  CB  SER A 313      17.053 -18.942   0.579  1.00  0.92           C  
ATOM   2363  O   SER A 313      14.754 -16.945   0.472  1.00  0.93           O  
ATOM   2364  OG  SER A 313      18.344 -19.391   0.952  1.00  0.87           O  
ATOM   2365  N   SER A 314      15.589 -16.786  -1.586  1.00  0.93           N  
ATOM   2366  CA  SER A 314      14.324 -16.563  -2.277  1.00  0.94           C  
ATOM   2367  C   SER A 314      13.602 -17.879  -2.548  1.00  0.94           C  
ATOM   2368  CB  SER A 314      14.556 -15.820  -3.594  1.00  0.93           C  
ATOM   2369  O   SER A 314      14.239 -18.927  -2.681  1.00  0.93           O  
ATOM   2370  OG  SER A 314      15.152 -14.556  -3.359  1.00  0.90           O  
ATOM   2371  N   TYR A 315      12.266 -17.866  -2.648  1.00  0.94           N  
ATOM   2372  CA  TYR A 315      11.397 -19.022  -2.834  1.00  0.95           C  
ATOM   2373  C   TYR A 315      10.436 -18.801  -3.997  1.00  0.95           C  
ATOM   2374  CB  TYR A 315      10.608 -19.314  -1.554  1.00  0.94           C  
ATOM   2375  O   TYR A 315       9.754 -17.775  -4.060  1.00  0.94           O  
ATOM   2376  CG  TYR A 315      11.480 -19.550  -0.344  1.00  0.93           C  
ATOM   2377  CD1 TYR A 315      11.939 -20.827  -0.030  1.00  0.91           C  
ATOM   2378  CD2 TYR A 315      11.846 -18.496   0.487  1.00  0.91           C  
ATOM   2379  CE1 TYR A 315      12.741 -21.049   1.084  1.00  0.91           C  
ATOM   2380  CE2 TYR A 315      12.648 -18.707   1.604  1.00  0.91           C  
ATOM   2381  OH  TYR A 315      13.884 -20.198   2.999  1.00  0.88           O  
ATOM   2382  CZ  TYR A 315      13.090 -19.984   1.894  1.00  0.90           C  
ATOM   2383  N   ASN A 316      10.356 -19.815  -4.852  1.00  0.96           N  
ATOM   2384  CA  ASN A 316       9.441 -19.680  -5.980  1.00  0.96           C  
ATOM   2385  C   ASN A 316       8.161 -20.483  -5.763  1.00  0.96           C  
ATOM   2386  CB  ASN A 316      10.124 -20.112  -7.280  1.00  0.95           C  
ATOM   2387  O   ASN A 316       7.312 -20.558  -6.653  1.00  0.95           O  
ATOM   2388  CG  ASN A 316      10.539 -21.570  -7.265  1.00  0.92           C  
ATOM   2389  ND2 ASN A 316      11.120 -22.032  -8.366  1.00  0.91           N  
ATOM   2390  OD1 ASN A 316      10.339 -22.275  -6.273  1.00  0.89           O  
ATOM   2391  N   VAL A 317       7.980 -21.146  -4.624  1.00  0.96           N  
ATOM   2392  CA  VAL A 317       6.773 -21.814  -4.148  1.00  0.96           C  
ATOM   2393  C   VAL A 317       6.448 -21.347  -2.731  1.00  0.96           C  
ATOM   2394  CB  VAL A 317       6.926 -23.352  -4.179  1.00  0.95           C  
ATOM   2395  O   VAL A 317       7.352 -21.055  -1.944  1.00  0.95           O  
ATOM   2396  CG1 VAL A 317       7.045 -23.853  -5.618  1.00  0.85           C  
ATOM   2397  CG2 VAL A 317       8.139 -23.784  -3.358  1.00  0.84           C  
ATOM   2398  N   PRO A 318       5.166 -21.230  -2.353  1.00  0.96           N  
ATOM   2399  CA  PRO A 318       4.775 -20.933  -0.973  1.00  0.96           C  
ATOM   2400  C   PRO A 318       5.396 -21.896   0.036  1.00  0.95           C  
ATOM   2401  CB  PRO A 318       3.251 -21.078  -1.000  1.00  0.95           C  
ATOM   2402  O   PRO A 318       5.085 -23.090   0.027  1.00  0.93           O  
ATOM   2403  CG  PRO A 318       2.864 -20.778  -2.412  1.00  0.94           C  
ATOM   2404  CD  PRO A 318       3.907 -21.354  -3.325  1.00  0.93           C  
ATOM   2405  N   THR A 319       6.203 -21.371   0.837  1.00  0.93           N  
ATOM   2406  CA  THR A 319       6.940 -22.090   1.870  1.00  0.93           C  
ATOM   2407  C   THR A 319       6.459 -21.684   3.260  1.00  0.92           C  
ATOM   2408  CB  THR A 319       8.455 -21.838   1.754  1.00  0.92           C  
ATOM   2409  O   THR A 319       6.310 -20.495   3.548  1.00  0.90           O  
ATOM   2410  CG2 THR A 319       9.224 -22.609   2.821  1.00  0.89           C  
ATOM   2411  OG1 THR A 319       8.905 -22.258   0.460  1.00  0.90           O  
ATOM   2412  N   LEU A 320       6.174 -22.649   4.069  1.00  0.90           N  
ATOM   2413  CA  LEU A 320       5.693 -22.412   5.426  1.00  0.90           C  
ATOM   2414  C   LEU A 320       6.718 -21.628   6.237  1.00  0.87           C  
ATOM   2415  CB  LEU A 320       5.380 -23.739   6.123  1.00  0.87           C  
ATOM   2416  O   LEU A 320       7.904 -21.965   6.240  1.00  0.84           O  
ATOM   2417  CG  LEU A 320       4.696 -23.643   7.488  1.00  0.80           C  
ATOM   2418  CD1 LEU A 320       3.295 -23.062   7.338  1.00  0.75           C  
ATOM   2419  CD2 LEU A 320       4.644 -25.013   8.157  1.00  0.75           C  
ATOM   2420  N   HIS A 321       6.224 -20.570   6.919  1.00  0.85           N  
ATOM   2421  CA  HIS A 321       7.021 -19.844   7.901  1.00  0.84           C  
ATOM   2422  C   HIS A 321       7.036 -20.569   9.243  1.00  0.82           C  
ATOM   2423  CB  HIS A 321       6.486 -18.422   8.080  1.00  0.81           C  
ATOM   2424  O   HIS A 321       5.989 -20.997   9.733  1.00  0.77           O  
ATOM   2425  CG  HIS A 321       7.444 -17.502   8.768  1.00  0.76           C  
ATOM   2426  CD2 HIS A 321       8.179 -16.468   8.295  1.00  0.72           C  
ATOM   2427  ND1 HIS A 321       7.736 -17.601  10.111  1.00  0.70           N  
ATOM   2428  CE1 HIS A 321       8.611 -16.664  10.436  1.00  0.69           C  
ATOM   2429  NE2 HIS A 321       8.896 -15.963   9.352  1.00  0.70           N  
ATOM   2430  N   ASP A 322       8.136 -20.665   9.889  1.00  0.79           N  
ATOM   2431  CA  ASP A 322       8.221 -21.175  11.254  1.00  0.79           C  
ATOM   2432  C   ASP A 322       7.559 -20.215  12.241  1.00  0.78           C  
ATOM   2433  CB  ASP A 322       9.680 -21.412  11.650  1.00  0.75           C  
ATOM   2434  O   ASP A 322       8.041 -19.100  12.448  1.00  0.75           O  
ATOM   2435  CG  ASP A 322       9.824 -22.164  12.961  1.00  0.70           C  
ATOM   2436  OD1 ASP A 322       8.823 -22.309  13.695  1.00  0.68           O  
ATOM   2437  OD2 ASP A 322      10.950 -22.613  13.265  1.00  0.69           O  
ATOM   2438  N   LYS A 323       6.453 -20.547  12.867  1.00  0.76           N  
ATOM   2439  CA  LYS A 323       5.639 -19.735  13.767  1.00  0.75           C  
ATOM   2440  C   LYS A 323       6.476 -19.181  14.916  1.00  0.75           C  
ATOM   2441  CB  LYS A 323       4.468 -20.551  14.317  1.00  0.70           C  
ATOM   2442  O   LYS A 323       6.210 -18.085  15.412  1.00  0.71           O  
ATOM   2443  CG  LYS A 323       3.348 -20.782  13.313  1.00  0.68           C  
ATOM   2444  CD  LYS A 323       2.124 -21.403  13.974  1.00  0.66           C  
ATOM   2445  CE  LYS A 323       0.978 -21.569  12.985  1.00  0.63           C  
ATOM   2446  NZ  LYS A 323      -0.263 -22.062  13.654  1.00  0.61           N  
ATOM   2447  N   VAL A 324       7.306 -19.906  15.384  1.00  0.52           N  
ATOM   2448  CA  VAL A 324       8.148 -19.549  16.520  1.00  0.58           C  
ATOM   2449  C   VAL A 324       8.910 -18.262  16.215  1.00  0.51           C  
ATOM   2450  CB  VAL A 324       9.137 -20.683  16.872  1.00  0.42           C  
ATOM   2451  O   VAL A 324       9.427 -17.609  17.125  1.00  0.46           O  
ATOM   2452  CG1 VAL A 324      10.005 -20.292  18.066  1.00  0.30           C  
ATOM   2453  CG2 VAL A 324       8.382 -21.980  17.158  1.00  0.27           C  
ATOM   2454  N   LEU A 325       8.734 -17.828  14.999  1.00  0.59           N  
ATOM   2455  CA  LEU A 325       9.527 -16.685  14.558  1.00  0.62           C  
ATOM   2456  C   LEU A 325       8.635 -15.480  14.280  1.00  0.59           C  
ATOM   2457  CB  LEU A 325      10.330 -17.041  13.304  1.00  0.52           C  
ATOM   2458  O   LEU A 325       9.131 -14.387  13.995  1.00  0.54           O  
ATOM   2459  CG  LEU A 325      11.358 -18.163  13.453  1.00  0.51           C  
ATOM   2460  CD1 LEU A 325      12.094 -18.386  12.136  1.00  0.45           C  
ATOM   2461  CD2 LEU A 325      12.341 -17.842  14.573  1.00  0.56           C  
ATOM   2462  N   LEU A 326       7.288 -15.712  14.360  1.00  0.68           N  
ATOM   2463  CA  LEU A 326       6.343 -14.620  14.151  1.00  0.69           C  
ATOM   2464  C   LEU A 326       5.794 -14.115  15.481  1.00  0.68           C  
ATOM   2465  CB  LEU A 326       5.193 -15.071  13.248  1.00  0.63           C  
ATOM   2466  O   LEU A 326       5.379 -14.910  16.328  1.00  0.65           O  
ATOM   2467  CG  LEU A 326       5.541 -15.324  11.781  1.00  0.62           C  
ATOM   2468  CD1 LEU A 326       4.349 -15.931  11.050  1.00  0.58           C  
ATOM   2469  CD2 LEU A 326       5.987 -14.031  11.106  1.00  0.62           C  
ATOM   2470  N   PRO A 327       5.812 -12.853  15.671  1.00  0.62           N  
ATOM   2471  CA  PRO A 327       4.995 -12.341  16.775  1.00  0.62           C  
ATOM   2472  C   PRO A 327       3.502 -12.585  16.566  1.00  0.62           C  
ATOM   2473  CB  PRO A 327       5.309 -10.843  16.780  1.00  0.59           C  
ATOM   2474  O   PRO A 327       3.035 -12.635  15.425  1.00  0.60           O  
ATOM   2475  CG  PRO A 327       5.663 -10.522  15.364  1.00  0.59           C  
ATOM   2476  CD  PRO A 327       6.258 -11.747  14.732  1.00  0.61           C  
ATOM   2477  N   GLU A 328       2.720 -12.819  17.667  1.00  0.66           N  
ATOM   2478  CA  GLU A 328       1.266 -12.799  17.543  1.00  0.67           C  
ATOM   2479  C   GLU A 328       0.770 -11.432  17.081  1.00  0.64           C  
ATOM   2480  CB  GLU A 328       0.607 -13.175  18.873  1.00  0.62           C  
ATOM   2481  O   GLU A 328       1.164 -10.404  17.634  1.00  0.61           O  
ATOM   2482  CG  GLU A 328       0.864 -14.613  19.302  1.00  0.58           C  
ATOM   2483  CD  GLU A 328       0.087 -15.016  20.545  1.00  0.58           C  
ATOM   2484  OE1 GLU A 328      -0.579 -14.148  21.153  1.00  0.67           O  
ATOM   2485  OE2 GLU A 328       0.147 -16.210  20.915  1.00  0.66           O  
ATOM   2486  N   PHE A 329       0.072 -11.295  15.955  1.00  0.68           N  
ATOM   2487  CA  PHE A 329      -0.388  -9.997  15.477  1.00  0.69           C  
ATOM   2488  C   PHE A 329      -1.885 -10.025  15.190  1.00  0.66           C  
ATOM   2489  CB  PHE A 329       0.380  -9.583  14.217  1.00  0.62           C  
ATOM   2490  O   PHE A 329      -2.458 -11.091  14.959  1.00  0.60           O  
ATOM   2491  CG  PHE A 329       0.118 -10.469  13.029  1.00  0.58           C  
ATOM   2492  CD1 PHE A 329       0.853 -11.632  12.836  1.00  0.53           C  
ATOM   2493  CD2 PHE A 329      -0.863 -10.137  12.104  1.00  0.57           C  
ATOM   2494  CE1 PHE A 329       0.614 -12.453  11.737  1.00  0.50           C  
ATOM   2495  CE2 PHE A 329      -1.108 -10.953  11.003  1.00  0.53           C  
ATOM   2496  CZ  PHE A 329      -0.368 -12.110  10.821  1.00  0.53           C  
ATOM   2497  N   SER A 330      -2.656  -8.967  15.469  1.00  0.62           N  
ATOM   2498  CA  SER A 330      -4.066  -8.770  15.151  1.00  0.62           C  
ATOM   2499  C   SER A 330      -4.250  -8.333  13.701  1.00  0.61           C  
ATOM   2500  CB  SER A 330      -4.688  -7.733  16.087  1.00  0.57           C  
ATOM   2501  O   SER A 330      -3.643  -7.356  13.260  1.00  0.57           O  
ATOM   2502  OG  SER A 330      -4.082  -6.464  15.905  1.00  0.52           O  
ATOM   2503  N   HIS A 331      -5.182  -8.997  13.010  1.00  0.62           N  
ATOM   2504  CA  HIS A 331      -5.699  -8.546  11.723  1.00  0.64           C  
ATOM   2505  C   HIS A 331      -6.955  -7.700  11.900  1.00  0.61           C  
ATOM   2506  CB  HIS A 331      -5.994  -9.741  10.815  1.00  0.58           C  
ATOM   2507  O   HIS A 331      -8.021  -8.225  12.231  1.00  0.58           O  
ATOM   2508  CG  HIS A 331      -6.263  -9.363   9.393  1.00  0.53           C  
ATOM   2509  CD2 HIS A 331      -7.393  -9.438   8.652  1.00  0.50           C  
ATOM   2510  ND1 HIS A 331      -5.293  -8.836   8.568  1.00  0.50           N  
ATOM   2511  CE1 HIS A 331      -5.817  -8.603   7.376  1.00  0.45           C  
ATOM   2512  NE2 HIS A 331      -7.090  -8.959   7.401  1.00  0.45           N  
ATOM   2513  N   ASP A 332      -6.858  -6.440  11.870  1.00  0.60           N  
ATOM   2514  CA  ASP A 332      -8.008  -5.545  11.779  1.00  0.61           C  
ATOM   2515  C   ASP A 332      -8.166  -4.995  10.363  1.00  0.60           C  
ATOM   2516  CB  ASP A 332      -7.873  -4.395  12.779  1.00  0.56           C  
ATOM   2517  O   ASP A 332      -7.399  -4.129   9.940  1.00  0.57           O  
ATOM   2518  CG  ASP A 332      -9.156  -3.598  12.943  1.00  0.53           C  
ATOM   2519  OD1 ASP A 332     -10.073  -3.740  12.105  1.00  0.54           O  
ATOM   2520  OD2 ASP A 332      -9.249  -2.820  13.916  1.00  0.60           O  
ATOM   2521  N   GLU A 333      -9.175  -5.483   9.531  1.00  0.59           N  
ATOM   2522  CA  GLU A 333      -9.460  -5.165   8.135  1.00  0.59           C  
ATOM   2523  C   GLU A 333      -9.787  -3.685   7.961  1.00  0.59           C  
ATOM   2524  CB  GLU A 333     -10.616  -6.023   7.613  1.00  0.54           C  
ATOM   2525  O   GLU A 333      -9.669  -3.143   6.860  1.00  0.55           O  
ATOM   2526  CG  GLU A 333     -10.267  -7.496   7.457  1.00  0.50           C  
ATOM   2527  CD  GLU A 333     -11.310  -8.281   6.678  1.00  0.51           C  
ATOM   2528  OE1 GLU A 333     -12.437  -7.770   6.488  1.00  0.56           O  
ATOM   2529  OE2 GLU A 333     -10.999  -9.417   6.256  1.00  0.50           O  
ATOM   2530  N   THR A 334     -10.451  -3.163   8.988  1.00  0.54           N  
ATOM   2531  CA  THR A 334     -11.070  -1.845   8.903  1.00  0.54           C  
ATOM   2532  C   THR A 334     -10.015  -0.766   8.676  1.00  0.54           C  
ATOM   2533  CB  THR A 334     -11.873  -1.521  10.176  1.00  0.50           C  
ATOM   2534  O   THR A 334     -10.298   0.267   8.065  1.00  0.51           O  
ATOM   2535  CG2 THR A 334     -13.004  -2.524  10.383  1.00  0.42           C  
ATOM   2536  OG1 THR A 334     -10.998  -1.564  11.310  1.00  0.45           O  
ATOM   2537  N   ILE A 335      -8.773  -1.125   8.985  1.00  0.46           N  
ATOM   2538  CA  ILE A 335      -7.610  -0.245   8.958  1.00  0.46           C  
ATOM   2539  C   ILE A 335      -6.474  -0.915   8.188  1.00  0.46           C  
ATOM   2540  CB  ILE A 335      -7.146   0.123  10.385  1.00  0.42           C  
ATOM   2541  O   ILE A 335      -6.045  -2.017   8.537  1.00  0.43           O  
ATOM   2542  CG1 ILE A 335      -8.302   0.743  11.179  1.00  0.36           C  
ATOM   2543  CG2 ILE A 335      -5.945   1.072  10.334  1.00  0.36           C  
ATOM   2544  CD1 ILE A 335      -7.956   1.066  12.626  1.00  0.35           C  
ATOM   2545  N   TYR A 336      -6.297  -0.752   6.791  1.00  0.50           N  
ATOM   2546  CA  TYR A 336      -5.092  -1.262   6.147  1.00  0.51           C  
ATOM   2547  C   TYR A 336      -3.924  -1.300   7.125  1.00  0.50           C  
ATOM   2548  CB  TYR A 336      -4.727  -0.404   4.932  1.00  0.45           C  
ATOM   2549  O   TYR A 336      -2.937  -0.581   6.952  1.00  0.48           O  
ATOM   2550  CG  TYR A 336      -5.481  -0.775   3.678  1.00  0.41           C  
ATOM   2551  CD1 TYR A 336      -5.042  -1.812   2.858  1.00  0.38           C  
ATOM   2552  CD2 TYR A 336      -6.634  -0.089   3.310  1.00  0.40           C  
ATOM   2553  CE1 TYR A 336      -5.732  -2.156   1.701  1.00  0.37           C  
ATOM   2554  CE2 TYR A 336      -7.333  -0.425   2.155  1.00  0.41           C  
ATOM   2555  OH  TYR A 336      -7.563  -1.795   0.214  1.00  0.29           O  
ATOM   2556  CZ  TYR A 336      -6.875  -1.458   1.359  1.00  0.37           C  
ATOM   2557  N   ASN A 337      -4.248  -1.596   8.365  1.00  0.46           N  
ATOM   2558  CA  ASN A 337      -3.135  -2.133   9.141  1.00  0.46           C  
ATOM   2559  C   ASN A 337      -2.672  -3.482   8.597  1.00  0.46           C  
ATOM   2560  CB  ASN A 337      -3.521  -2.259  10.616  1.00  0.40           C  
ATOM   2561  O   ASN A 337      -3.123  -4.531   9.061  1.00  0.44           O  
ATOM   2562  CG  ASN A 337      -3.528  -0.924  11.334  1.00  0.35           C  
ATOM   2563  ND2 ASN A 337      -4.287  -0.839  12.420  1.00  0.31           N  
ATOM   2564  OD1 ASN A 337      -2.857   0.023  10.916  1.00  0.37           O  
ATOM   2565  N   ASP A 338      -2.297  -3.469   7.283  1.00  0.58           N  
ATOM   2566  CA  ASP A 338      -1.505  -4.665   7.012  1.00  0.56           C  
ATOM   2567  C   ASP A 338      -0.667  -5.055   8.227  1.00  0.58           C  
ATOM   2568  CB  ASP A 338      -0.600  -4.446   5.797  1.00  0.51           C  
ATOM   2569  O   ASP A 338       0.299  -4.369   8.569  1.00  0.55           O  
ATOM   2570  CG  ASP A 338      -1.375  -4.132   4.530  1.00  0.46           C  
ATOM   2571  OD1 ASP A 338      -2.549  -4.546   4.414  1.00  0.49           O  
ATOM   2572  OD2 ASP A 338      -0.806  -3.467   3.637  1.00  0.50           O  
ATOM   2573  N   GLY A 339      -1.396  -5.464   9.317  1.00  0.72           N  
ATOM   2574  CA  GLY A 339      -0.578  -6.011  10.388  1.00  0.72           C  
ATOM   2575  C   GLY A 339       0.819  -6.392   9.936  1.00  0.73           C  
ATOM   2576  O   GLY A 339       1.722  -6.551  10.760  1.00  0.71           O  
ATOM   2577  N   TRP A 340       0.919  -6.494   8.656  1.00  0.73           N  
ATOM   2578  CA  TRP A 340       2.194  -6.795   8.014  1.00  0.79           C  
ATOM   2579  C   TRP A 340       2.472  -5.821   6.873  1.00  0.74           C  
ATOM   2580  CB  TRP A 340       2.206  -8.233   7.489  1.00  0.71           C  
ATOM   2581  O   TRP A 340       1.755  -5.809   5.871  1.00  0.70           O  
ATOM   2582  CG  TRP A 340       3.574  -8.747   7.152  1.00  0.63           C  
ATOM   2583  CD1 TRP A 340       4.618  -8.032   6.635  1.00  0.51           C  
ATOM   2584  CD2 TRP A 340       4.043 -10.090   7.304  1.00  0.60           C  
ATOM   2585  CE2 TRP A 340       5.384 -10.117   6.859  1.00  0.68           C  
ATOM   2586  CE3 TRP A 340       3.460 -11.274   7.774  1.00  0.81           C  
ATOM   2587  NE1 TRP A 340       5.710  -8.850   6.457  1.00  0.80           N  
ATOM   2588  CH2 TRP A 340       5.556 -12.429   7.337  1.00  0.76           C  
ATOM   2589  CZ2 TRP A 340       6.151 -11.284   6.872  1.00  0.78           C  
ATOM   2590  CZ3 TRP A 340       4.225 -12.435   7.785  1.00  0.75           C  
ATOM   2591  N   PHE A 341       3.515  -5.114   7.002  1.00  0.82           N  
ATOM   2592  CA  PHE A 341       4.008  -4.206   5.973  1.00  0.82           C  
ATOM   2593  C   PHE A 341       5.340  -4.693   5.415  1.00  0.83           C  
ATOM   2594  CB  PHE A 341       4.160  -2.788   6.533  1.00  0.80           C  
ATOM   2595  O   PHE A 341       6.309  -4.857   6.160  1.00  0.81           O  
ATOM   2596  CG  PHE A 341       4.744  -1.808   5.552  1.00  0.75           C  
ATOM   2597  CD1 PHE A 341       6.078  -1.431   5.635  1.00  0.70           C  
ATOM   2598  CD2 PHE A 341       3.956  -1.262   4.546  1.00  0.71           C  
ATOM   2599  CE1 PHE A 341       6.621  -0.523   4.728  1.00  0.68           C  
ATOM   2600  CE2 PHE A 341       4.491  -0.354   3.637  1.00  0.72           C  
ATOM   2601  CZ  PHE A 341       5.824   0.014   3.730  1.00  0.64           C  
ATOM   2602  N   ILE A 342       5.372  -4.945   4.133  1.00  0.83           N  
ATOM   2603  CA  ILE A 342       6.577  -5.331   3.406  1.00  0.84           C  
ATOM   2604  C   ILE A 342       6.989  -4.207   2.458  1.00  0.83           C  
ATOM   2605  CB  ILE A 342       6.367  -6.645   2.620  1.00  0.82           C  
ATOM   2606  O   ILE A 342       6.169  -3.706   1.684  1.00  0.80           O  
ATOM   2607  CG1 ILE A 342       5.772  -7.723   3.533  1.00  0.80           C  
ATOM   2608  CG2 ILE A 342       7.684  -7.118   1.999  1.00  0.78           C  
ATOM   2609  CD1 ILE A 342       5.455  -9.031   2.821  1.00  0.77           C  
ATOM   2610  N   ASN A 343       8.307  -3.815   2.523  1.00  0.83           N  
ATOM   2611  CA  ASN A 343       8.897  -2.960   1.498  1.00  0.84           C  
ATOM   2612  C   ASN A 343       9.979  -3.694   0.711  1.00  0.84           C  
ATOM   2613  CB  ASN A 343       9.468  -1.686   2.125  1.00  0.82           C  
ATOM   2614  O   ASN A 343      10.066  -4.922   0.765  1.00  0.82           O  
ATOM   2615  CG  ASN A 343      10.685  -1.955   2.989  1.00  0.77           C  
ATOM   2616  ND2 ASN A 343      10.833  -1.184   4.060  1.00  0.75           N  
ATOM   2617  OD1 ASN A 343      11.484  -2.848   2.697  1.00  0.75           O  
ATOM   2618  N   SER A 344      10.829  -3.053  -0.019  1.00  0.84           N  
ATOM   2619  CA  SER A 344      11.861  -3.646  -0.864  1.00  0.85           C  
ATOM   2620  C   SER A 344      12.943  -4.318  -0.026  1.00  0.85           C  
ATOM   2621  CB  SER A 344      12.490  -2.584  -1.767  1.00  0.83           C  
ATOM   2622  O   SER A 344      13.558  -5.294  -0.463  1.00  0.84           O  
ATOM   2623  OG  SER A 344      13.060  -1.541  -0.995  1.00  0.77           O  
ATOM   2624  N   SER A 345      13.138  -3.923   1.218  1.00  0.86           N  
ATOM   2625  CA  SER A 345      14.322  -4.315   1.975  1.00  0.86           C  
ATOM   2626  C   SER A 345      13.944  -4.890   3.336  1.00  0.87           C  
ATOM   2627  CB  SER A 345      15.260  -3.121   2.160  1.00  0.85           C  
ATOM   2628  O   SER A 345      14.703  -5.665   3.921  1.00  0.86           O  
ATOM   2629  OG  SER A 345      15.690  -2.620   0.905  1.00  0.79           O  
ATOM   2630  N   ASN A 346      12.762  -4.571   3.855  1.00  0.85           N  
ATOM   2631  CA  ASN A 346      12.366  -4.935   5.211  1.00  0.85           C  
ATOM   2632  C   ASN A 346      10.888  -5.307   5.283  1.00  0.86           C  
ATOM   2633  CB  ASN A 346      12.675  -3.795   6.184  1.00  0.83           C  
ATOM   2634  O   ASN A 346      10.105  -4.927   4.411  1.00  0.85           O  
ATOM   2635  CG  ASN A 346      14.113  -3.325   6.097  1.00  0.76           C  
ATOM   2636  ND2 ASN A 346      14.302  -2.027   5.892  1.00  0.72           N  
ATOM   2637  OD1 ASN A 346      15.048  -4.123   6.211  1.00  0.73           O  
ATOM   2638  N   SER A 347      10.564  -5.966   6.322  1.00  0.86           N  
ATOM   2639  CA  SER A 347       9.196  -6.224   6.761  1.00  0.87           C  
ATOM   2640  C   SER A 347       8.984  -5.769   8.201  1.00  0.87           C  
ATOM   2641  CB  SER A 347       8.863  -7.711   6.634  1.00  0.86           C  
ATOM   2642  O   SER A 347       9.864  -5.937   9.048  1.00  0.86           O  
ATOM   2643  OG  SER A 347       8.837  -8.106   5.273  1.00  0.83           O  
ATOM   2644  N   TYR A 348       7.808  -5.228   8.425  1.00  0.84           N  
ATOM   2645  CA  TYR A 348       7.320  -4.851   9.747  1.00  0.84           C  
ATOM   2646  C   TYR A 348       6.062  -5.632  10.107  1.00  0.84           C  
ATOM   2647  CB  TYR A 348       7.036  -3.347   9.806  1.00  0.83           C  
ATOM   2648  O   TYR A 348       5.166  -5.795   9.276  1.00  0.83           O  
ATOM   2649  CG  TYR A 348       8.225  -2.489   9.448  1.00  0.83           C  
ATOM   2650  CD1 TYR A 348       9.018  -1.915  10.439  1.00  0.80           C  
ATOM   2651  CD2 TYR A 348       8.558  -2.251   8.119  1.00  0.81           C  
ATOM   2652  CE1 TYR A 348      10.114  -1.123  10.114  1.00  0.80           C  
ATOM   2653  CE2 TYR A 348       9.652  -1.460   7.782  1.00  0.81           C  
ATOM   2654  OH  TYR A 348      11.507  -0.118   8.458  1.00  0.77           O  
ATOM   2655  CZ  TYR A 348      10.423  -0.902   8.785  1.00  0.77           C  
ATOM   2656  N   ILE A 349       6.009  -6.056  11.333  1.00  0.84           N  
ATOM   2657  CA  ILE A 349       4.830  -6.681  11.924  1.00  0.84           C  
ATOM   2658  C   ILE A 349       4.471  -5.973  13.229  1.00  0.84           C  
ATOM   2659  CB  ILE A 349       5.057  -8.188  12.177  1.00  0.83           C  
ATOM   2660  O   ILE A 349       5.327  -5.781  14.095  1.00  0.83           O  
ATOM   2661  CG1 ILE A 349       5.319  -8.918  10.855  1.00  0.80           C  
ATOM   2662  CG2 ILE A 349       3.860  -8.798  12.912  1.00  0.80           C  
ATOM   2663  CD1 ILE A 349       5.659 -10.393  11.018  1.00  0.78           C  
ATOM   2664  N   LEU A 350       3.230  -5.565  13.404  1.00  0.80           N  
ATOM   2665  CA  LEU A 350       2.688  -5.154  14.694  1.00  0.80           C  
ATOM   2666  C   LEU A 350       2.199  -6.362  15.487  1.00  0.80           C  
ATOM   2667  CB  LEU A 350       1.542  -4.157  14.502  1.00  0.79           C  
ATOM   2668  O   LEU A 350       1.242  -7.028  15.084  1.00  0.79           O  
ATOM   2669  CG  LEU A 350       0.901  -3.607  15.776  1.00  0.78           C  
ATOM   2670  CD1 LEU A 350       1.935  -2.858  16.610  1.00  0.76           C  
ATOM   2671  CD2 LEU A 350      -0.277  -2.701  15.434  1.00  0.76           C  
ATOM   2672  N   GLY A 351       2.875  -6.677  16.592  1.00  0.79           N  
ATOM   2673  CA  GLY A 351       2.547  -7.776  17.485  1.00  0.79           C  
ATOM   2674  C   GLY A 351       1.350  -7.489  18.372  1.00  0.79           C  
ATOM   2675  O   GLY A 351       1.015  -6.327  18.613  1.00  0.78           O  
ATOM   2676  N   THR A 352       0.718  -8.476  18.973  1.00  0.76           N  
ATOM   2677  CA  THR A 352      -0.382  -8.392  19.926  1.00  0.76           C  
ATOM   2678  C   THR A 352       0.091  -7.790  21.247  1.00  0.76           C  
ATOM   2679  CB  THR A 352      -1.005  -9.776  20.184  1.00  0.74           C  
ATOM   2680  O   THR A 352      -0.721  -7.334  22.054  1.00  0.75           O  
ATOM   2681  CG2 THR A 352      -1.699 -10.308  18.935  1.00  0.73           C  
ATOM   2682  OG1 THR A 352       0.026 -10.693  20.572  1.00  0.77           O  
ATOM   2683  N   ASP A 353       1.392  -7.754  21.458  1.00  0.76           N  
ATOM   2684  CA  ASP A 353       2.023  -7.124  22.614  1.00  0.76           C  
ATOM   2685  C   ASP A 353       2.214  -5.626  22.387  1.00  0.76           C  
ATOM   2686  CB  ASP A 353       3.369  -7.785  22.917  1.00  0.74           C  
ATOM   2687  O   ASP A 353       2.870  -4.951  23.183  1.00  0.74           O  
ATOM   2688  CG  ASP A 353       4.367  -7.648  21.781  1.00  0.74           C  
ATOM   2689  OD1 ASP A 353       3.981  -7.197  20.681  1.00  0.77           O  
ATOM   2690  OD2 ASP A 353       5.550  -7.995  21.986  1.00  0.77           O  
ATOM   2691  N   ASN A 354       1.724  -5.117  21.250  1.00  0.77           N  
ATOM   2692  CA  ASN A 354       1.804  -3.735  20.792  1.00  0.77           C  
ATOM   2693  C   ASN A 354       3.244  -3.326  20.492  1.00  0.77           C  
ATOM   2694  CB  ASN A 354       1.189  -2.790  21.826  1.00  0.75           C  
ATOM   2695  O   ASN A 354       3.562  -2.136  20.459  1.00  0.75           O  
ATOM   2696  CG  ASN A 354      -0.268  -3.099  22.106  1.00  0.73           C  
ATOM   2697  ND2 ASN A 354      -0.568  -3.471  23.345  1.00  0.73           N  
ATOM   2698  OD1 ASN A 354      -1.118  -3.006  21.216  1.00  0.73           O  
ATOM   2699  N   MET A 355       4.089  -4.354  20.266  1.00  0.80           N  
ATOM   2700  CA  MET A 355       5.449  -4.117  19.788  1.00  0.80           C  
ATOM   2701  C   MET A 355       5.514  -4.205  18.267  1.00  0.80           C  
ATOM   2702  CB  MET A 355       6.421  -5.120  20.412  1.00  0.79           C  
ATOM   2703  O   MET A 355       4.759  -4.959  17.651  1.00  0.79           O  
ATOM   2704  CG  MET A 355       6.511  -5.025  21.926  1.00  0.76           C  
ATOM   2705  SD  MET A 355       7.200  -3.421  22.491  1.00  0.81           S  
ATOM   2706  CE  MET A 355       8.949  -3.657  22.066  1.00  0.69           C  
ATOM   2707  N   ILE A 356       6.414  -3.472  17.660  1.00  0.83           N  
ATOM   2708  CA  ILE A 356       6.752  -3.614  16.248  1.00  0.83           C  
ATOM   2709  C   ILE A 356       7.978  -4.511  16.099  1.00  0.83           C  
ATOM   2710  CB  ILE A 356       7.009  -2.241  15.587  1.00  0.82           C  
ATOM   2711  O   ILE A 356       9.034  -4.231  16.671  1.00  0.82           O  
ATOM   2712  CG1 ILE A 356       5.760  -1.357  15.690  1.00  0.80           C  
ATOM   2713  CG2 ILE A 356       7.438  -2.416  14.128  1.00  0.80           C  
ATOM   2714  CD1 ILE A 356       5.989   0.088  15.269  1.00  0.77           C  
ATOM   2715  N   TYR A 357       7.836  -5.490  15.332  1.00  0.84           N  
ATOM   2716  CA  TYR A 357       8.922  -6.371  14.916  1.00  0.84           C  
ATOM   2717  C   TYR A 357       9.355  -6.065  13.487  1.00  0.84           C  
ATOM   2718  CB  TYR A 357       8.498  -7.838  15.030  1.00  0.84           C  
ATOM   2719  O   TYR A 357       8.519  -5.786  12.625  1.00  0.83           O  
ATOM   2720  CG  TYR A 357       8.140  -8.259  16.435  1.00  0.85           C  
ATOM   2721  CD1 TYR A 357       9.048  -8.961  17.225  1.00  0.84           C  
ATOM   2722  CD2 TYR A 357       6.895  -7.957  16.975  1.00  0.85           C  
ATOM   2723  CE1 TYR A 357       8.723  -9.353  18.519  1.00  0.85           C  
ATOM   2724  CE2 TYR A 357       6.559  -8.344  18.268  1.00  0.84           C  
ATOM   2725  OH  TYR A 357       7.150  -9.426  20.312  1.00  0.83           O  
ATOM   2726  CZ  TYR A 357       7.478  -9.040  19.031  1.00  0.83           C  
ATOM   2727  N   VAL A 358      10.604  -6.137  13.233  1.00  0.86           N  
ATOM   2728  CA  VAL A 358      11.154  -5.854  11.911  1.00  0.86           C  
ATOM   2729  C   VAL A 358      12.139  -6.952  11.515  1.00  0.86           C  
ATOM   2730  CB  VAL A 358      11.848  -4.475  11.868  1.00  0.84           C  
ATOM   2731  O   VAL A 358      12.903  -7.440  12.351  1.00  0.85           O  
ATOM   2732  CG1 VAL A 358      13.036  -4.438  12.828  1.00  0.75           C  
ATOM   2733  CG2 VAL A 358      12.297  -4.148  10.445  1.00  0.75           C  
ATOM   2734  N   ALA A 359      12.174  -7.341  10.266  1.00  0.87           N  
ATOM   2735  CA  ALA A 359      13.160  -8.194   9.607  1.00  0.88           C  
ATOM   2736  C   ALA A 359      13.622  -7.581   8.289  1.00  0.87           C  
ATOM   2737  CB  ALA A 359      12.583  -9.588   9.369  1.00  0.87           C  
ATOM   2738  O   ALA A 359      12.883  -6.822   7.657  1.00  0.86           O  
ATOM   2739  N   GLY A 360      14.936  -7.931   7.830  1.00  0.89           N  
ATOM   2740  CA  GLY A 360      15.464  -7.516   6.540  1.00  0.89           C  
ATOM   2741  C   GLY A 360      16.740  -6.704   6.651  1.00  0.88           C  
ATOM   2742  O   GLY A 360      17.402  -6.716   7.691  1.00  0.86           O  
ATOM   2743  N   ALA A 361      17.128  -6.173   5.464  1.00  0.87           N  
ATOM   2744  CA  ALA A 361      18.264  -5.258   5.384  1.00  0.86           C  
ATOM   2745  C   ALA A 361      17.923  -3.905   6.001  1.00  0.84           C  
ATOM   2746  CB  ALA A 361      18.706  -5.082   3.933  1.00  0.84           C  
ATOM   2747  O   ALA A 361      16.991  -3.230   5.556  1.00  0.81           O  
ATOM   2748  N   ILE A 362      18.621  -3.584   6.962  1.00  0.80           N  
ATOM   2749  CA  ILE A 362      18.500  -2.309   7.660  1.00  0.78           C  
ATOM   2750  C   ILE A 362      19.449  -1.288   7.038  1.00  0.77           C  
ATOM   2751  CB  ILE A 362      18.790  -2.461   9.170  1.00  0.75           C  
ATOM   2752  O   ILE A 362      20.665  -1.366   7.227  1.00  0.73           O  
ATOM   2753  CG1 ILE A 362      17.850  -3.499   9.793  1.00  0.70           C  
ATOM   2754  CG2 ILE A 362      18.665  -1.111   9.883  1.00  0.69           C  
ATOM   2755  CD1 ILE A 362      18.166  -3.827  11.246  1.00  0.67           C  
ATOM   2756  N   GLY A 363      18.953  -0.530   6.091  1.00  0.74           N  
ATOM   2757  CA  GLY A 363      19.703   0.616   5.604  1.00  0.73           C  
ATOM   2758  C   GLY A 363      19.992   1.642   6.684  1.00  0.74           C  
ATOM   2759  O   GLY A 363      19.458   1.553   7.791  1.00  0.70           O  
ATOM   2760  N   THR A 364      20.932   2.589   6.399  1.00  0.67           N  
ATOM   2761  CA  THR A 364      21.395   3.638   7.301  1.00  0.66           C  
ATOM   2762  C   THR A 364      20.214   4.384   7.915  1.00  0.67           C  
ATOM   2763  CB  THR A 364      22.314   4.635   6.572  1.00  0.61           C  
ATOM   2764  O   THR A 364      20.391   5.188   8.833  1.00  0.64           O  
ATOM   2765  CG2 THR A 364      23.664   4.004   6.247  1.00  0.53           C  
ATOM   2766  OG1 THR A 364      21.687   5.050   5.352  1.00  0.62           O  
ATOM   2767  N   HIS A 365      19.030   4.041   7.468  1.00  0.63           N  
ATOM   2768  CA  HIS A 365      17.921   4.899   7.870  1.00  0.63           C  
ATOM   2769  C   HIS A 365      16.776   4.082   8.456  1.00  0.63           C  
ATOM   2770  CB  HIS A 365      17.423   5.723   6.680  1.00  0.58           C  
ATOM   2771  O   HIS A 365      15.647   4.568   8.555  1.00  0.60           O  
ATOM   2772  CG  HIS A 365      18.484   6.569   6.051  1.00  0.55           C  
ATOM   2773  CD2 HIS A 365      18.935   6.627   4.776  1.00  0.54           C  
ATOM   2774  ND1 HIS A 365      19.216   7.495   6.762  1.00  0.58           N  
ATOM   2775  CE1 HIS A 365      20.074   8.087   5.949  1.00  0.51           C  
ATOM   2776  NE2 HIS A 365      19.924   7.579   4.738  1.00  0.47           N  
ATOM   2777  N   THR A 366      16.976   2.795   8.752  1.00  0.69           N  
ATOM   2778  CA  THR A 366      16.058   2.026   9.584  1.00  0.69           C  
ATOM   2779  C   THR A 366      16.489   2.068  11.048  1.00  0.70           C  
ATOM   2780  CB  THR A 366      15.970   0.562   9.114  1.00  0.66           C  
ATOM   2781  O   THR A 366      17.427   1.373  11.444  1.00  0.67           O  
ATOM   2782  CG2 THR A 366      14.676  -0.091   9.587  1.00  0.65           C  
ATOM   2783  OG1 THR A 366      16.017   0.523   7.683  1.00  0.65           O  
ATOM   2784  N   PRO A 367      15.935   2.883  11.815  1.00  0.64           N  
ATOM   2785  CA  PRO A 367      16.319   3.130  13.207  1.00  0.65           C  
ATOM   2786  C   PRO A 367      15.876   2.013  14.148  1.00  0.65           C  
ATOM   2787  CB  PRO A 367      15.605   4.442  13.542  1.00  0.58           C  
ATOM   2788  O   PRO A 367      14.791   1.452  13.979  1.00  0.60           O  
ATOM   2789  CG  PRO A 367      15.102   4.950  12.229  1.00  0.56           C  
ATOM   2790  CD  PRO A 367      15.145   3.825  11.235  1.00  0.57           C  
ATOM   2791  N   GLY A 368      16.857   1.655  15.119  1.00  0.67           N  
ATOM   2792  CA  GLY A 368      16.626   0.896  16.338  1.00  0.67           C  
ATOM   2793  C   GLY A 368      17.075  -0.549  16.235  1.00  0.68           C  
ATOM   2794  O   GLY A 368      17.116  -1.265  17.237  1.00  0.65           O  
ATOM   2795  N   ILE A 369      17.478  -1.061  15.092  1.00  0.75           N  
ATOM   2796  CA  ILE A 369      17.881  -2.463  15.075  1.00  0.76           C  
ATOM   2797  C   ILE A 369      19.388  -2.565  14.853  1.00  0.75           C  
ATOM   2798  CB  ILE A 369      17.124  -3.255  13.984  1.00  0.71           C  
ATOM   2799  O   ILE A 369      19.985  -3.621  15.075  1.00  0.69           O  
ATOM   2800  CG1 ILE A 369      15.610  -3.150  14.202  1.00  0.65           C  
ATOM   2801  CG2 ILE A 369      17.575  -4.718  13.968  1.00  0.63           C  
ATOM   2802  CD1 ILE A 369      14.782  -3.866  13.144  1.00  0.65           C  
ATOM   2803  N   GLY A 370      20.196  -1.565  14.670  1.00  0.74           N  
ATOM   2804  CA  GLY A 370      21.637  -1.384  14.600  1.00  0.75           C  
ATOM   2805  C   GLY A 370      22.297  -2.249  13.543  1.00  0.75           C  
ATOM   2806  O   GLY A 370      23.447  -2.011  13.168  1.00  0.73           O  
ATOM   2807  N   SER A 371      21.768  -3.388  13.067  1.00  0.77           N  
ATOM   2808  CA  SER A 371      22.335  -4.255  12.039  1.00  0.79           C  
ATOM   2809  C   SER A 371      21.244  -5.019  11.296  1.00  0.80           C  
ATOM   2810  CB  SER A 371      23.329  -5.241  12.656  1.00  0.76           C  
ATOM   2811  O   SER A 371      20.134  -5.180  11.808  1.00  0.79           O  
ATOM   2812  OG  SER A 371      22.685  -6.079  13.600  1.00  0.77           O  
ATOM   2813  N   ASN A 372      21.522  -5.491  10.122  1.00  0.82           N  
ATOM   2814  CA  ASN A 372      20.632  -6.405   9.414  1.00  0.84           C  
ATOM   2815  C   ASN A 372      20.172  -7.548  10.313  1.00  0.84           C  
ATOM   2816  CB  ASN A 372      21.316  -6.957   8.161  1.00  0.81           C  
ATOM   2817  O   ASN A 372      20.975  -8.131  11.043  1.00  0.83           O  
ATOM   2818  CG  ASN A 372      21.624  -5.879   7.141  1.00  0.79           C  
ATOM   2819  ND2 ASN A 372      22.499  -6.193   6.192  1.00  0.82           N  
ATOM   2820  OD1 ASN A 372      21.082  -4.773   7.204  1.00  0.80           O  
ATOM   2821  N   SER A 373      18.956  -7.792  10.321  1.00  0.85           N  
ATOM   2822  CA  SER A 373      18.380  -8.972  10.957  1.00  0.87           C  
ATOM   2823  C   SER A 373      17.493  -9.746   9.987  1.00  0.87           C  
ATOM   2824  CB  SER A 373      17.573  -8.575  12.194  1.00  0.84           C  
ATOM   2825  O   SER A 373      16.427  -9.266   9.596  1.00  0.86           O  
ATOM   2826  OG  SER A 373      17.125  -9.724  12.892  1.00  0.80           O  
ATOM   2827  N   TYR A 374      17.840 -10.905   9.788  1.00  0.88           N  
ATOM   2828  CA  TYR A 374      17.068 -11.767   8.900  1.00  0.89           C  
ATOM   2829  C   TYR A 374      16.004 -12.536   9.675  1.00  0.88           C  
ATOM   2830  CB  TYR A 374      17.989 -12.746   8.166  1.00  0.87           C  
ATOM   2831  O   TYR A 374      15.383 -13.458   9.140  1.00  0.86           O  
ATOM   2832  CG  TYR A 374      19.117 -12.076   7.421  1.00  0.86           C  
ATOM   2833  CD1 TYR A 374      18.916 -10.873   6.748  1.00  0.82           C  
ATOM   2834  CD2 TYR A 374      20.386 -12.644   7.386  1.00  0.83           C  
ATOM   2835  CE1 TYR A 374      19.952 -10.252   6.058  1.00  0.84           C  
ATOM   2836  CE2 TYR A 374      21.430 -12.032   6.699  1.00  0.85           C  
ATOM   2837  OH  TYR A 374      22.233 -10.228   5.358  1.00  0.72           O  
ATOM   2838  CZ  TYR A 374      21.203 -10.838   6.040  1.00  0.82           C  
ATOM   2839  N   ARG A 375      15.863 -12.204  10.980  1.00  0.86           N  
ATOM   2840  CA  ARG A 375      14.780 -12.599  11.875  1.00  0.86           C  
ATOM   2841  C   ARG A 375      14.035 -11.378  12.404  1.00  0.86           C  
ATOM   2842  CB  ARG A 375      15.320 -13.429  13.041  1.00  0.85           C  
ATOM   2843  O   ARG A 375      14.632 -10.318  12.605  1.00  0.85           O  
ATOM   2844  CG  ARG A 375      15.933 -14.755  12.621  1.00  0.82           C  
ATOM   2845  CD  ARG A 375      16.391 -15.571  13.822  1.00  0.81           C  
ATOM   2846  NE  ARG A 375      17.001 -16.834  13.415  1.00  0.80           N  
ATOM   2847  NH1 ARG A 375      16.128 -18.059  15.169  1.00  0.75           N  
ATOM   2848  NH2 ARG A 375      17.462 -19.075  13.606  1.00  0.72           N  
ATOM   2849  CZ  ARG A 375      16.862 -17.986  14.064  1.00  0.78           C  
ATOM   2850  N   PHE A 376      12.771 -11.589  12.697  1.00  0.86           N  
ATOM   2851  CA  PHE A 376      12.032 -10.511  13.345  1.00  0.86           C  
ATOM   2852  C   PHE A 376      12.594 -10.228  14.733  1.00  0.86           C  
ATOM   2853  CB  PHE A 376      10.544 -10.861  13.442  1.00  0.86           C  
ATOM   2854  O   PHE A 376      12.737 -11.142  15.549  1.00  0.84           O  
ATOM   2855  CG  PHE A 376       9.816 -10.787  12.127  1.00  0.87           C  
ATOM   2856  CD1 PHE A 376       9.430  -9.561  11.598  1.00  0.86           C  
ATOM   2857  CD2 PHE A 376       9.518 -11.944  11.419  1.00  0.86           C  
ATOM   2858  CE1 PHE A 376       8.756  -9.490  10.381  1.00  0.87           C  
ATOM   2859  CE2 PHE A 376       8.845 -11.880  10.202  1.00  0.87           C  
ATOM   2860  CZ  PHE A 376       8.464 -10.652   9.686  1.00  0.85           C  
ATOM   2861  N   LYS A 377      12.890  -8.963  14.988  1.00  0.86           N  
ATOM   2862  CA  LYS A 377      13.289  -8.397  16.274  1.00  0.86           C  
ATOM   2863  C   LYS A 377      12.371  -7.245  16.676  1.00  0.86           C  
ATOM   2864  CB  LYS A 377      14.740  -7.917  16.222  1.00  0.84           C  
ATOM   2865  O   LYS A 377      11.954  -6.452  15.830  1.00  0.85           O  
ATOM   2866  CG  LYS A 377      15.758  -9.038  16.077  1.00  0.81           C  
ATOM   2867  CD  LYS A 377      17.185  -8.506  16.116  1.00  0.80           C  
ATOM   2868  CE  LYS A 377      18.205  -9.629  15.986  1.00  0.76           C  
ATOM   2869  NZ  LYS A 377      19.605  -9.112  16.014  1.00  0.74           N  
ATOM   2870  N   PRO A 378      12.089  -7.156  17.943  1.00  0.84           N  
ATOM   2871  CA  PRO A 378      11.365  -5.955  18.364  1.00  0.84           C  
ATOM   2872  C   PRO A 378      12.168  -4.674  18.146  1.00  0.84           C  
ATOM   2873  CB  PRO A 378      11.118  -6.197  19.855  1.00  0.83           C  
ATOM   2874  O   PRO A 378      13.387  -4.666  18.336  1.00  0.82           O  
ATOM   2875  CG  PRO A 378      12.259  -7.056  20.297  1.00  0.82           C  
ATOM   2876  CD  PRO A 378      12.662  -7.939  19.151  1.00  0.82           C  
ATOM   2877  N   ILE A 379      11.508  -3.563  17.674  1.00  0.84           N  
ATOM   2878  CA  ILE A 379      12.071  -2.218  17.644  1.00  0.83           C  
ATOM   2879  C   ILE A 379      11.906  -1.558  19.011  1.00  0.83           C  
ATOM   2880  CB  ILE A 379      11.410  -1.353  16.547  1.00  0.81           C  
ATOM   2881  O   ILE A 379      10.792  -1.464  19.531  1.00  0.80           O  
ATOM   2882  CG1 ILE A 379      11.657  -1.964  15.163  1.00  0.72           C  
ATOM   2883  CG2 ILE A 379      11.927   0.087  16.610  1.00  0.73           C  
ATOM   2884  CD1 ILE A 379      10.967  -1.222  14.027  1.00  0.71           C  
ATOM   2885  N   THR A 380      13.038  -1.165  19.563  1.00  0.79           N  
ATOM   2886  CA  THR A 380      12.966  -0.288  20.726  1.00  0.78           C  
ATOM   2887  C   THR A 380      12.491   1.106  20.324  1.00  0.78           C  
ATOM   2888  CB  THR A 380      14.331  -0.184  21.433  1.00  0.76           C  
ATOM   2889  O   THR A 380      13.194   1.825  19.612  1.00  0.76           O  
ATOM   2890  CG2 THR A 380      14.202   0.526  22.777  1.00  0.72           C  
ATOM   2891  OG1 THR A 380      14.852  -1.501  21.648  1.00  0.72           O  
ATOM   2892  N   LEU A 381      11.339   1.479  20.780  1.00  0.79           N  
ATOM   2893  CA  LEU A 381      10.762   2.809  20.620  1.00  0.78           C  
ATOM   2894  C   LEU A 381      11.208   3.734  21.747  1.00  0.78           C  
ATOM   2895  CB  LEU A 381       9.234   2.729  20.583  1.00  0.77           C  
ATOM   2896  O   LEU A 381      11.525   3.272  22.846  1.00  0.75           O  
ATOM   2897  CG  LEU A 381       8.624   1.928  19.432  1.00  0.76           C  
ATOM   2898  CD1 LEU A 381       7.109   1.844  19.588  1.00  0.73           C  
ATOM   2899  CD2 LEU A 381       8.995   2.552  18.091  1.00  0.73           C  
ATOM   2900  N   PRO A 382      11.339   5.038  21.467  1.00  0.74           N  
ATOM   2901  CA  PRO A 382      11.590   5.951  22.585  1.00  0.73           C  
ATOM   2902  C   PRO A 382      10.557   5.816  23.701  1.00  0.73           C  
ATOM   2903  CB  PRO A 382      11.514   7.334  21.934  1.00  0.70           C  
ATOM   2904  O   PRO A 382       9.354   5.777  23.431  1.00  0.70           O  
ATOM   2905  CG  PRO A 382      11.612   7.072  20.466  1.00  0.69           C  
ATOM   2906  CD  PRO A 382      11.171   5.660  20.203  1.00  0.69           C  
ATOM   2907  N   LEU A 383      10.915   5.703  25.084  1.00  0.64           N  
ATOM   2908  CA  LEU A 383      10.140   5.406  26.284  1.00  0.64           C  
ATOM   2909  C   LEU A 383       9.018   6.422  26.471  1.00  0.63           C  
ATOM   2910  CB  LEU A 383      11.045   5.394  27.518  1.00  0.51           C  
ATOM   2911  O   LEU A 383       8.142   6.237  27.319  1.00  0.57           O  
ATOM   2912  CG  LEU A 383      12.013   4.215  27.638  1.00  0.43           C  
ATOM   2913  CD1 LEU A 383      12.937   4.408  28.835  1.00  0.31           C  
ATOM   2914  CD2 LEU A 383      11.245   2.903  27.753  1.00  0.40           C  
ATOM   2915  N   SER A 384       9.211   7.590  25.917  1.00  0.68           N  
ATOM   2916  CA  SER A 384       8.291   8.706  26.111  1.00  0.66           C  
ATOM   2917  C   SER A 384       7.050   8.558  25.237  1.00  0.66           C  
ATOM   2918  CB  SER A 384       8.985  10.034  25.804  1.00  0.60           C  
ATOM   2919  O   SER A 384       6.243   9.484  25.134  1.00  0.62           O  
ATOM   2920  OG  SER A 384       9.533  10.024  24.497  1.00  0.60           O  
ATOM   2921  N   ILE A 385       6.957   7.545  24.631  1.00  0.66           N  
ATOM   2922  CA  ILE A 385       5.794   7.268  23.796  1.00  0.65           C  
ATOM   2923  C   ILE A 385       4.685   6.648  24.644  1.00  0.61           C  
ATOM   2924  CB  ILE A 385       6.153   6.335  22.618  1.00  0.61           C  
ATOM   2925  O   ILE A 385       4.961   5.923  25.603  1.00  0.57           O  
ATOM   2926  CG1 ILE A 385       7.243   6.970  21.747  1.00  0.56           C  
ATOM   2927  CG2 ILE A 385       4.908   6.011  21.787  1.00  0.54           C  
ATOM   2928  CD1 ILE A 385       7.781   6.050  20.660  1.00  0.60           C  
TER    2929      ILE A 385
END
