# Supplementary material for: DepoScope: Accurate phage depolymerase annotation and domain delineation using large language models
Source: PLoS Comput Biol. 2024 Aug 5;20(8):e1011831. doi: 10.1371/journal.pcbi.1011831 (PMC11326577; doi:10.1371/journal.pcbi.1011831)
Supplement: S1 Data — (ZIP) [file pcbi.1011831.s003.zip › FN_FP_deposcope_032024/False_positives/NC_019401.1__YP_006987359.pdb]

PARENT N/A
ATOM      1  N   MET A   1     -45.944  18.069 -22.790  1.00  0.40           N  
ATOM      2  CA  MET A   1     -45.873  16.865 -21.966  1.00  0.44           C  
ATOM      3  C   MET A   1     -46.622  17.061 -20.652  1.00  0.41           C  
ATOM      4  CB  MET A   1     -44.417  16.489 -21.687  1.00  0.39           C  
ATOM      5  O   MET A   1     -46.314  17.975 -19.887  1.00  0.41           O  
ATOM      6  CG  MET A   1     -44.166  14.990 -21.655  1.00  0.39           C  
ATOM      7  SD  MET A   1     -42.389  14.579 -21.459  1.00  0.50           S  
ATOM      8  CE  MET A   1     -42.423  12.811 -21.864  1.00  0.41           C  
ATOM      9  N   SER A   2     -47.819  16.640 -20.650  1.00  0.53           N  
ATOM     10  CA  SER A   2     -48.481  17.004 -19.401  1.00  0.54           C  
ATOM     11  C   SER A   2     -48.101  16.048 -18.275  1.00  0.54           C  
ATOM     12  CB  SER A   2     -49.999  17.014 -19.582  1.00  0.51           C  
ATOM     13  O   SER A   2     -48.315  14.839 -18.382  1.00  0.52           O  
ATOM     14  OG  SER A   2     -50.433  15.847 -20.260  1.00  0.51           O  
ATOM     15  N   ILE A   3     -46.980  16.195 -17.609  1.00  0.55           N  
ATOM     16  CA  ILE A   3     -46.789  15.632 -16.277  1.00  0.56           C  
ATOM     17  C   ILE A   3     -47.889  16.129 -15.343  1.00  0.55           C  
ATOM     18  CB  ILE A   3     -45.398  15.991 -15.706  1.00  0.52           C  
ATOM     19  O   ILE A   3     -48.066  17.337 -15.170  1.00  0.53           O  
ATOM     20  CG1 ILE A   3     -44.291  15.440 -16.612  1.00  0.48           C  
ATOM     21  CG2 ILE A   3     -45.249  15.463 -14.276  1.00  0.50           C  
ATOM     22  CD1 ILE A   3     -42.887  15.857 -16.196  1.00  0.50           C  
ATOM     23  N   ARG A   4     -48.818  15.288 -15.320  1.00  0.59           N  
ATOM     24  CA  ARG A   4     -49.843  15.602 -14.329  1.00  0.59           C  
ATOM     25  C   ARG A   4     -49.412  15.156 -12.936  1.00  0.59           C  
ATOM     26  CB  ARG A   4     -51.172  14.942 -14.703  1.00  0.57           C  
ATOM     27  O   ARG A   4     -49.042  13.997 -12.736  1.00  0.58           O  
ATOM     28  CG  ARG A   4     -52.087  15.828 -15.533  1.00  0.56           C  
ATOM     29  CD  ARG A   4     -53.436  15.167 -15.784  1.00  0.57           C  
ATOM     30  NE  ARG A   4     -54.229  15.913 -16.757  1.00  0.47           N  
ATOM     31  NH1 ARG A   4     -56.148  14.661 -16.462  1.00  0.37           N  
ATOM     32  NH2 ARG A   4     -56.125  16.398 -17.958  1.00  0.31           N  
ATOM     33  CZ  ARG A   4     -55.499  15.656 -17.057  1.00  0.54           C  
ATOM     34  N   PHE A   5     -49.033  16.003 -12.062  1.00  0.57           N  
ATOM     35  CA  PHE A   5     -49.033  15.825 -10.615  1.00  0.58           C  
ATOM     36  C   PHE A   5     -50.448  15.595 -10.097  1.00  0.58           C  
ATOM     37  CB  PHE A   5     -48.412  17.042  -9.923  1.00  0.54           C  
ATOM     38  O   PHE A   5     -51.319  16.452 -10.256  1.00  0.57           O  
ATOM     39  CG  PHE A   5     -47.862  16.747  -8.553  1.00  0.52           C  
ATOM     40  CD1 PHE A   5     -46.578  16.239  -8.399  1.00  0.49           C  
ATOM     41  CD2 PHE A   5     -48.630  16.979  -7.419  1.00  0.51           C  
ATOM     42  CE1 PHE A   5     -46.067  15.965  -7.133  1.00  0.50           C  
ATOM     43  CE2 PHE A   5     -48.126  16.707  -6.151  1.00  0.51           C  
ATOM     44  CZ  PHE A   5     -46.844  16.200  -6.010  1.00  0.48           C  
ATOM     45  N   ASN A   6     -50.653  14.397  -9.851  1.00  0.54           N  
ATOM     46  CA  ASN A   6     -51.812  14.144  -9.002  1.00  0.56           C  
ATOM     47  C   ASN A   6     -51.537  14.522  -7.549  1.00  0.56           C  
ATOM     48  CB  ASN A   6     -52.238  12.677  -9.097  1.00  0.52           C  
ATOM     49  O   ASN A   6     -50.760  13.853  -6.866  1.00  0.56           O  
ATOM     50  CG  ASN A   6     -53.621  12.432  -8.526  1.00  0.51           C  
ATOM     51  ND2 ASN A   6     -54.241  11.328  -8.926  1.00  0.54           N  
ATOM     52  OD1 ASN A   6     -54.129  13.230  -7.733  1.00  0.56           O  
ATOM     53  N   HIS A   7     -51.833  15.841  -7.067  1.00  0.60           N  
ATOM     54  CA  HIS A   7     -51.765  16.365  -5.708  1.00  0.62           C  
ATOM     55  C   HIS A   7     -52.445  15.424  -4.720  1.00  0.61           C  
ATOM     56  CB  HIS A   7     -52.405  17.753  -5.636  1.00  0.57           C  
ATOM     57  O   HIS A   7     -52.089  15.394  -3.539  1.00  0.60           O  
ATOM     58  CG  HIS A   7     -51.501  18.855  -6.088  1.00  0.56           C  
ATOM     59  CD2 HIS A   7     -51.451  19.543  -7.252  1.00  0.56           C  
ATOM     60  ND1 HIS A   7     -50.495  19.363  -5.295  1.00  0.59           N  
ATOM     61  CE1 HIS A   7     -49.864  20.320  -5.955  1.00  0.54           C  
ATOM     62  NE2 HIS A   7     -50.424  20.449  -7.145  1.00  0.50           N  
ATOM     63  N   ALA A   8     -53.417  14.527  -5.167  1.00  0.56           N  
ATOM     64  CA  ALA A   8     -54.156  13.663  -4.250  1.00  0.56           C  
ATOM     65  C   ALA A   8     -53.352  12.410  -3.910  1.00  0.55           C  
ATOM     66  CB  ALA A   8     -55.505  13.278  -4.853  1.00  0.53           C  
ATOM     67  O   ALA A   8     -53.443  11.891  -2.795  1.00  0.54           O  
ATOM     68  N   THR A   9     -52.589  11.793  -4.811  1.00  0.53           N  
ATOM     69  CA  THR A   9     -51.865  10.534  -4.678  1.00  0.53           C  
ATOM     70  C   THR A   9     -50.359  10.776  -4.652  1.00  0.51           C  
ATOM     71  CB  THR A   9     -52.213   9.566  -5.823  1.00  0.49           C  
ATOM     72  O   THR A   9     -49.576   9.836  -4.499  1.00  0.50           O  
ATOM     73  CG2 THR A   9     -53.678   9.147  -5.764  1.00  0.44           C  
ATOM     74  OG1 THR A   9     -51.962  10.210  -7.078  1.00  0.47           O  
ATOM     75  N   ASN A  10     -49.905  12.064  -4.562  1.00  0.57           N  
ATOM     76  CA  ASN A  10     -48.519  12.515  -4.624  1.00  0.58           C  
ATOM     77  C   ASN A  10     -47.736  11.778  -5.706  1.00  0.55           C  
ATOM     78  CB  ASN A  10     -47.837  12.342  -3.265  1.00  0.51           C  
ATOM     79  O   ASN A  10     -46.612  11.332  -5.471  1.00  0.52           O  
ATOM     80  CG  ASN A  10     -47.845  13.615  -2.441  1.00  0.48           C  
ATOM     81  ND2 ASN A  10     -47.557  13.489  -1.151  1.00  0.50           N  
ATOM     82  OD1 ASN A  10     -48.109  14.703  -2.960  1.00  0.50           O  
ATOM     83  N   THR A  11     -48.294  11.431  -6.981  1.00  0.61           N  
ATOM     84  CA  THR A  11     -47.708  10.706  -8.103  1.00  0.60           C  
ATOM     85  C   THR A  11     -47.721  11.562  -9.367  1.00  0.59           C  
ATOM     86  CB  THR A  11     -48.457   9.386  -8.367  1.00  0.56           C  
ATOM     87  O   THR A  11     -48.631  12.369  -9.566  1.00  0.57           O  
ATOM     88  CG2 THR A  11     -48.126   8.344  -7.304  1.00  0.51           C  
ATOM     89  OG1 THR A  11     -49.868   9.633  -8.354  1.00  0.54           O  
ATOM     90  N   MET A  12     -46.582  11.642  -9.975  1.00  0.59           N  
ATOM     91  CA  MET A  12     -46.380  12.184 -11.316  1.00  0.60           C  
ATOM     92  C   MET A  12     -46.482  11.085 -12.368  1.00  0.58           C  
ATOM     93  CB  MET A  12     -45.022  12.880 -11.416  1.00  0.55           C  
ATOM     94  O   MET A  12     -45.754  10.093 -12.308  1.00  0.55           O  
ATOM     95  CG  MET A  12     -45.067  14.363 -11.089  1.00  0.54           C  
ATOM     96  SD  MET A  12     -43.428  15.171 -11.259  1.00  0.54           S  
ATOM     97  CE  MET A  12     -43.257  15.171 -13.065  1.00  0.49           C  
ATOM     98  N   THR A  13     -47.486  10.903 -13.115  1.00  0.57           N  
ATOM     99  CA  THR A  13     -47.761  10.097 -14.299  1.00  0.56           C  
ATOM    100  C   THR A  13     -47.390  10.857 -15.569  1.00  0.56           C  
ATOM    101  CB  THR A  13     -49.243   9.682 -14.361  1.00  0.54           C  
ATOM    102  O   THR A  13     -47.811  11.999 -15.761  1.00  0.55           O  
ATOM    103  CG2 THR A  13     -49.477   8.368 -13.623  1.00  0.51           C  
ATOM    104  OG1 THR A  13     -50.045  10.705 -13.758  1.00  0.55           O  
ATOM    105  N   SER A  14     -46.224  10.562 -16.236  1.00  0.58           N  
ATOM    106  CA  SER A  14     -46.038  10.859 -17.652  1.00  0.58           C  
ATOM    107  C   SER A  14     -46.851   9.911 -18.527  1.00  0.58           C  
ATOM    108  CB  SER A  14     -44.559  10.772 -18.030  1.00  0.54           C  
ATOM    109  O   SER A  14     -46.811   8.694 -18.336  1.00  0.56           O  
ATOM    110  OG  SER A  14     -44.374   9.917 -19.144  1.00  0.54           O  
ATOM    111  N   THR A  15     -47.846  10.381 -19.181  1.00  0.51           N  
ATOM    112  CA  THR A  15     -48.614   9.772 -20.261  1.00  0.51           C  
ATOM    113  C   THR A  15     -47.727   9.510 -21.475  1.00  0.51           C  
ATOM    114  CB  THR A  15     -49.802  10.661 -20.672  1.00  0.48           C  
ATOM    115  O   THR A  15     -48.094   8.739 -22.363  1.00  0.49           O  
ATOM    116  CG2 THR A  15     -50.971  10.499 -19.705  1.00  0.46           C  
ATOM    117  OG1 THR A  15     -49.387  12.032 -20.676  1.00  0.48           O  
ATOM    118  N   ASN A  16     -46.273   9.746 -21.428  1.00  0.50           N  
ATOM    119  CA  ASN A  16     -45.548   9.419 -22.651  1.00  0.51           C  
ATOM    120  C   ASN A  16     -44.085   9.095 -22.366  1.00  0.49           C  
ATOM    121  CB  ASN A  16     -45.651  10.565 -23.660  1.00  0.44           C  
ATOM    122  O   ASN A  16     -43.411   9.832 -21.644  1.00  0.46           O  
ATOM    123  CG  ASN A  16     -46.850  10.428 -24.578  1.00  0.42           C  
ATOM    124  ND2 ASN A  16     -47.196  11.510 -25.266  1.00  0.45           N  
ATOM    125  OD1 ASN A  16     -47.460   9.360 -24.669  1.00  0.45           O  
ATOM    126  N   SER A  17     -43.571   7.741 -22.355  1.00  0.49           N  
ATOM    127  CA  SER A  17     -42.357   6.964 -22.583  1.00  0.51           C  
ATOM    128  C   SER A  17     -41.327   7.766 -23.371  1.00  0.49           C  
ATOM    129  CB  SER A  17     -42.682   5.667 -23.324  1.00  0.45           C  
ATOM    130  O   SER A  17     -41.387   7.824 -24.601  1.00  0.47           O  
ATOM    131  OG  SER A  17     -43.772   5.854 -24.211  1.00  0.48           O  
ATOM    132  N   ALA A  18     -41.086   9.165 -23.145  1.00  0.41           N  
ATOM    133  CA  ALA A  18     -40.154   9.965 -23.937  1.00  0.43           C  
ATOM    134  C   ALA A  18     -39.504  11.052 -23.086  1.00  0.41           C  
ATOM    135  CB  ALA A  18     -40.870  10.586 -25.133  1.00  0.37           C  
ATOM    136  O   ALA A  18     -40.169  11.686 -22.264  1.00  0.39           O  
ATOM    137  N   SER A  19     -38.053  10.875 -22.726  1.00  0.42           N  
ATOM    138  CA  SER A  19     -36.845  11.669 -22.525  1.00  0.43           C  
ATOM    139  C   SER A  19     -37.170  13.021 -21.900  1.00  0.42           C  
ATOM    140  CB  SER A  19     -36.111  11.873 -23.851  1.00  0.39           C  
ATOM    141  O   SER A  19     -38.104  13.701 -22.329  1.00  0.40           O  
ATOM    142  OG  SER A  19     -36.953  12.507 -24.799  1.00  0.39           O  
ATOM    143  N   ILE A  20     -37.066  13.275 -20.608  1.00  0.45           N  
ATOM    144  CA  ILE A  20     -36.855  14.586 -20.004  1.00  0.46           C  
ATOM    145  C   ILE A  20     -35.846  15.379 -20.832  1.00  0.45           C  
ATOM    146  CB  ILE A  20     -36.370  14.464 -18.543  1.00  0.43           C  
ATOM    147  O   ILE A  20     -34.666  15.025 -20.890  1.00  0.44           O  
ATOM    148  CG1 ILE A  20     -37.399  13.701 -17.701  1.00  0.40           C  
ATOM    149  CG2 ILE A  20     -36.093  15.847 -17.948  1.00  0.41           C  
ATOM    150  CD1 ILE A  20     -36.960  13.450 -16.265  1.00  0.42           C  
ATOM    151  N   VAL A  21     -36.241  16.077 -21.960  1.00  0.39           N  
ATOM    152  CA  VAL A  21     -35.571  17.157 -22.677  1.00  0.40           C  
ATOM    153  C   VAL A  21     -35.588  18.428 -21.832  1.00  0.39           C  
ATOM    154  CB  VAL A  21     -36.229  17.421 -24.050  1.00  0.37           C  
ATOM    155  O   VAL A  21     -36.655  18.908 -21.443  1.00  0.37           O  
ATOM    156  CG1 VAL A  21     -35.447  18.475 -24.831  1.00  0.35           C  
ATOM    157  CG2 VAL A  21     -36.330  16.124 -24.851  1.00  0.35           C  
ATOM    158  N   VAL A  22     -34.532  18.869 -21.029  1.00  0.45           N  
ATOM    159  CA  VAL A  22     -34.208  20.232 -20.620  1.00  0.47           C  
ATOM    160  C   VAL A  22     -34.148  21.138 -21.848  1.00  0.45           C  
ATOM    161  CB  VAL A  22     -32.871  20.291 -19.848  1.00  0.44           C  
ATOM    162  O   VAL A  22     -33.235  21.022 -22.669  1.00  0.45           O  
ATOM    163  CG1 VAL A  22     -32.646  21.684 -19.263  1.00  0.42           C  
ATOM    164  CG2 VAL A  22     -32.846  19.235 -18.744  1.00  0.43           C  
ATOM    165  N   GLU A  23     -35.253  21.323 -22.433  1.00  0.39           N  
ATOM    166  CA  GLU A  23     -35.450  22.351 -23.451  1.00  0.40           C  
ATOM    167  C   GLU A  23     -35.364  23.750 -22.846  1.00  0.39           C  
ATOM    168  CB  GLU A  23     -36.798  22.163 -24.151  1.00  0.36           C  
ATOM    169  O   GLU A  23     -35.980  24.025 -21.815  1.00  0.37           O  
ATOM    170  CG  GLU A  23     -36.699  21.452 -25.493  1.00  0.35           C  
ATOM    171  CD  GLU A  23     -38.040  21.305 -26.194  1.00  0.40           C  
ATOM    172  OE1 GLU A  23     -39.081  21.653 -25.592  1.00  0.44           O  
ATOM    173  OE2 GLU A  23     -38.050  20.837 -27.354  1.00  0.40           O  
ATOM    174  N   GLY A  24     -34.128  24.534 -22.977  1.00  0.39           N  
ATOM    175  CA  GLY A  24     -33.970  25.919 -23.392  1.00  0.41           C  
ATOM    176  C   GLY A  24     -34.749  26.893 -22.530  1.00  0.39           C  
ATOM    177  O   GLY A  24     -35.975  26.979 -22.632  1.00  0.38           O  
ATOM    178  N   GLY A  25     -34.355  27.134 -21.293  1.00  0.43           N  
ATOM    179  CA  GLY A  25     -34.821  28.408 -20.772  1.00  0.43           C  
ATOM    180  C   GLY A  25     -33.697  29.296 -20.271  1.00  0.43           C  
ATOM    181  O   GLY A  25     -32.709  28.804 -19.721  1.00  0.42           O  
ATOM    182  N   THR A  26     -33.135  30.232 -21.244  1.00  0.44           N  
ATOM    183  CA  THR A  26     -32.483  31.536 -21.181  1.00  0.45           C  
ATOM    184  C   THR A  26     -31.430  31.561 -20.077  1.00  0.44           C  
ATOM    185  CB  THR A  26     -33.506  32.662 -20.944  1.00  0.41           C  
ATOM    186  O   THR A  26     -31.709  31.186 -18.937  1.00  0.42           O  
ATOM    187  CG2 THR A  26     -33.345  33.777 -21.972  1.00  0.39           C  
ATOM    188  OG1 THR A  26     -34.831  32.124 -21.043  1.00  0.39           O  
ATOM    189  N   PRO A  27     -29.973  31.383 -20.384  1.00  0.44           N  
ATOM    190  CA  PRO A  27     -28.720  31.777 -19.736  1.00  0.45           C  
ATOM    191  C   PRO A  27     -28.919  32.857 -18.676  1.00  0.44           C  
ATOM    192  CB  PRO A  27     -27.872  32.302 -20.898  1.00  0.41           C  
ATOM    193  O   PRO A  27     -29.238  34.002 -19.008  1.00  0.42           O  
ATOM    194  CG  PRO A  27     -28.800  32.323 -22.069  1.00  0.41           C  
ATOM    195  CD  PRO A  27     -30.108  31.715 -21.652  1.00  0.47           C  
ATOM    196  N   SER A  28     -29.897  32.806 -17.686  1.00  0.40           N  
ATOM    197  CA  SER A  28     -29.792  33.848 -16.671  1.00  0.44           C  
ATOM    198  C   SER A  28     -30.529  33.454 -15.395  1.00  0.40           C  
ATOM    199  CB  SER A  28     -30.346  35.171 -17.201  1.00  0.36           C  
ATOM    200  O   SER A  28     -31.762  33.449 -15.360  1.00  0.38           O  
ATOM    201  OG  SER A  28     -31.620  34.982 -17.792  1.00  0.42           O  
ATOM    202  N   VAL A  29     -30.139  32.316 -14.729  1.00  0.41           N  
ATOM    203  CA  VAL A  29     -30.273  32.259 -13.277  1.00  0.44           C  
ATOM    204  C   VAL A  29     -29.658  30.964 -12.751  1.00  0.41           C  
ATOM    205  CB  VAL A  29     -31.751  32.364 -12.839  1.00  0.38           C  
ATOM    206  O   VAL A  29     -30.055  29.870 -13.160  1.00  0.40           O  
ATOM    207  CG1 VAL A  29     -31.852  32.673 -11.346  1.00  0.37           C  
ATOM    208  CG2 VAL A  29     -32.476  33.430 -13.658  1.00  0.37           C  
ATOM    209  N   PRO A  30     -28.299  30.866 -12.445  1.00  0.47           N  
ATOM    210  CA  PRO A  30     -27.672  29.985 -11.457  1.00  0.46           C  
ATOM    211  C   PRO A  30     -28.642  29.536 -10.367  1.00  0.46           C  
ATOM    212  CB  PRO A  30     -26.555  30.852 -10.871  1.00  0.43           C  
ATOM    213  O   PRO A  30     -28.983  30.320  -9.477  1.00  0.44           O  
ATOM    214  CG  PRO A  30     -26.855  32.236 -11.348  1.00  0.41           C  
ATOM    215  CD  PRO A  30     -27.916  32.156 -12.408  1.00  0.46           C  
ATOM    216  N   ARG A  31     -29.850  28.923 -10.722  1.00  0.44           N  
ATOM    217  CA  ARG A  31     -30.545  28.268  -9.619  1.00  0.45           C  
ATOM    218  C   ARG A  31     -30.244  26.773  -9.592  1.00  0.45           C  
ATOM    219  CB  ARG A  31     -32.055  28.496  -9.722  1.00  0.42           C  
ATOM    220  O   ARG A  31     -30.112  26.142 -10.643  1.00  0.43           O  
ATOM    221  CG  ARG A  31     -32.478  29.936  -9.482  1.00  0.41           C  
ATOM    222  CD  ARG A  31     -33.986  30.060  -9.312  1.00  0.45           C  
ATOM    223  NE  ARG A  31     -34.399  31.453  -9.166  1.00  0.41           N  
ATOM    224  NH1 ARG A  31     -36.607  30.965  -8.695  1.00  0.31           N  
ATOM    225  NH2 ARG A  31     -35.901  33.144  -8.766  1.00  0.26           N  
ATOM    226  CZ  ARG A  31     -35.635  31.851  -8.876  1.00  0.38           C  
ATOM    227  N   PRO A  32     -29.434  26.194  -8.614  1.00  0.48           N  
ATOM    228  CA  PRO A  32     -29.429  24.744  -8.409  1.00  0.46           C  
ATOM    229  C   PRO A  32     -30.657  24.059  -9.003  1.00  0.47           C  
ATOM    230  CB  PRO A  32     -29.409  24.604  -6.884  1.00  0.44           C  
ATOM    231  O   PRO A  32     -31.764  24.599  -8.932  1.00  0.46           O  
ATOM    232  CG  PRO A  32     -29.730  25.970  -6.371  1.00  0.42           C  
ATOM    233  CD  PRO A  32     -29.607  26.947  -7.505  1.00  0.45           C  
ATOM    234  N   LEU A  33     -30.583  23.474 -10.140  1.00  0.44           N  
ATOM    235  CA  LEU A  33     -31.537  22.461 -10.578  1.00  0.45           C  
ATOM    236  C   LEU A  33     -32.442  22.033  -9.428  1.00  0.44           C  
ATOM    237  CB  LEU A  33     -30.803  21.244 -11.146  1.00  0.41           C  
ATOM    238  O   LEU A  33     -31.966  21.495  -8.425  1.00  0.42           O  
ATOM    239  CG  LEU A  33     -31.662  20.221 -11.892  1.00  0.40           C  
ATOM    240  CD1 LEU A  33     -31.926  20.691 -13.318  1.00  0.39           C  
ATOM    241  CD2 LEU A  33     -30.987  18.853 -11.890  1.00  0.40           C  
ATOM    242  N   ARG A  34     -33.496  22.699  -9.058  1.00  0.42           N  
ATOM    243  CA  ARG A  34     -34.680  22.236  -8.341  1.00  0.43           C  
ATOM    244  C   ARG A  34     -35.459  21.219  -9.169  1.00  0.42           C  
ATOM    245  CB  ARG A  34     -35.583  23.416  -7.975  1.00  0.40           C  
ATOM    246  O   ARG A  34     -35.951  21.540 -10.253  1.00  0.40           O  
ATOM    247  CG  ARG A  34     -35.374  23.936  -6.562  1.00  0.39           C  
ATOM    248  CD  ARG A  34     -36.353  25.051  -6.221  1.00  0.43           C  
ATOM    249  NE  ARG A  34     -36.108  25.595  -4.888  1.00  0.40           N  
ATOM    250  NH1 ARG A  34     -38.084  26.787  -4.786  1.00  0.31           N  
ATOM    251  NH2 ARG A  34     -36.615  26.842  -3.027  1.00  0.26           N  
ATOM    252  CZ  ARG A  34     -36.936  26.407  -4.237  1.00  0.37           C  
ATOM    253  N   LEU A  35     -35.188  19.854  -9.116  1.00  0.46           N  
ATOM    254  CA  LEU A  35     -36.022  18.701  -9.438  1.00  0.47           C  
ATOM    255  C   LEU A  35     -37.410  18.845  -8.821  1.00  0.45           C  
ATOM    256  CB  LEU A  35     -35.364  17.409  -8.947  1.00  0.44           C  
ATOM    257  O   LEU A  35     -37.555  18.817  -7.597  1.00  0.44           O  
ATOM    258  CG  LEU A  35     -34.098  16.970  -9.684  1.00  0.43           C  
ATOM    259  CD1 LEU A  35     -33.371  15.890  -8.892  1.00  0.43           C  
ATOM    260  CD2 LEU A  35     -34.439  16.475 -11.086  1.00  0.44           C  
ATOM    261  N   ASN A  36     -38.338  19.631  -9.284  1.00  0.38           N  
ATOM    262  CA  ASN A  36     -39.771  19.763  -9.047  1.00  0.40           C  
ATOM    263  C   ASN A  36     -40.534  18.529  -9.521  1.00  0.38           C  
ATOM    264  CB  ASN A  36     -40.315  21.019  -9.730  1.00  0.36           C  
ATOM    265  O   ASN A  36     -41.765  18.532  -9.558  1.00  0.37           O  
ATOM    266  CG  ASN A  36     -40.375  22.212  -8.797  1.00  0.36           C  
ATOM    267  ND2 ASN A  36     -40.484  23.406  -9.367  1.00  0.32           N  
ATOM    268  OD1 ASN A  36     -40.323  22.062  -7.573  1.00  0.38           O  
ATOM    269  N   ALA A  37     -39.888  17.309  -9.577  1.00  0.39           N  
ATOM    270  CA  ALA A  37     -40.742  16.127  -9.656  1.00  0.40           C  
ATOM    271  C   ALA A  37     -40.724  15.349  -8.344  1.00  0.39           C  
ATOM    272  CB  ALA A  37     -40.303  15.229 -10.810  1.00  0.37           C  
ATOM    273  O   ALA A  37     -39.655  15.052  -7.806  1.00  0.38           O  
ATOM    274  N   SER A  38     -41.543  15.574  -7.359  1.00  0.38           N  
ATOM    275  CA  SER A  38     -42.297  14.935  -6.286  1.00  0.39           C  
ATOM    276  C   SER A  38     -42.700  13.513  -6.664  1.00  0.39           C  
ATOM    277  CB  SER A  38     -43.544  15.753  -5.945  1.00  0.36           C  
ATOM    278  O   SER A  38     -43.369  12.825  -5.890  1.00  0.37           O  
ATOM    279  OG  SER A  38     -43.589  16.943  -6.714  1.00  0.36           O  
ATOM    280  N   SER A  39     -41.934  12.588  -7.378  1.00  0.39           N  
ATOM    281  CA  SER A  39     -42.176  11.161  -7.192  1.00  0.40           C  
ATOM    282  C   SER A  39     -41.084  10.325  -7.851  1.00  0.39           C  
ATOM    283  CB  SER A  39     -43.541  10.770  -7.758  1.00  0.36           C  
ATOM    284  O   SER A  39     -40.704  10.581  -8.995  1.00  0.37           O  
ATOM    285  OG  SER A  39     -43.602  11.030  -9.150  1.00  0.35           O  
ATOM    286  N   VAL A  40     -40.116   9.721  -7.186  1.00  0.50           N  
ATOM    287  CA  VAL A  40     -39.301   8.513  -7.258  1.00  0.51           C  
ATOM    288  C   VAL A  40     -40.187   7.310  -7.575  1.00  0.50           C  
ATOM    289  CB  VAL A  40     -38.525   8.272  -5.944  1.00  0.48           C  
ATOM    290  O   VAL A  40     -41.134   7.019  -6.841  1.00  0.49           O  
ATOM    291  CG1 VAL A  40     -37.641   7.031  -6.059  1.00  0.45           C  
ATOM    292  CG2 VAL A  40     -37.686   9.498  -5.588  1.00  0.46           C  
ATOM    293  N   VAL A  41     -40.435   6.836  -8.923  1.00  0.47           N  
ATOM    294  CA  VAL A  41     -41.136   5.641  -9.380  1.00  0.48           C  
ATOM    295  C   VAL A  41     -40.354   4.395  -8.974  1.00  0.47           C  
ATOM    296  CB  VAL A  41     -41.352   5.661 -10.910  1.00  0.45           C  
ATOM    297  O   VAL A  41     -39.146   4.308  -9.211  1.00  0.46           O  
ATOM    298  CG1 VAL A  41     -42.192   4.463 -11.352  1.00  0.41           C  
ATOM    299  CG2 VAL A  41     -42.015   6.969 -11.338  1.00  0.42           C  
ATOM    300  N   PHE A  42     -40.803   3.418  -8.020  1.00  0.50           N  
ATOM    301  CA  PHE A  42     -40.647   2.175  -7.273  1.00  0.51           C  
ATOM    302  C   PHE A  42     -40.706   0.972  -8.207  1.00  0.50           C  
ATOM    303  CB  PHE A  42     -41.728   2.055  -6.194  1.00  0.47           C  
ATOM    304  O   PHE A  42     -41.763   0.657  -8.757  1.00  0.49           O  
ATOM    305  CG  PHE A  42     -41.684   3.154  -5.167  1.00  0.45           C  
ATOM    306  CD1 PHE A  42     -40.804   3.087  -4.094  1.00  0.42           C  
ATOM    307  CD2 PHE A  42     -42.524   4.255  -5.274  1.00  0.44           C  
ATOM    308  CE1 PHE A  42     -40.761   4.102  -3.141  1.00  0.41           C  
ATOM    309  CE2 PHE A  42     -42.487   5.274  -4.326  1.00  0.43           C  
ATOM    310  CZ  PHE A  42     -41.605   5.195  -3.260  1.00  0.40           C  
ATOM    311  N   PRO A  43     -39.757   0.475  -8.982  1.00  0.51           N  
ATOM    312  CA  PRO A  43     -40.000  -0.823  -9.616  1.00  0.51           C  
ATOM    313  C   PRO A  43     -40.230  -1.941  -8.601  1.00  0.52           C  
ATOM    314  CB  PRO A  43     -38.720  -1.069 -10.418  1.00  0.48           C  
ATOM    315  O   PRO A  43     -39.485  -2.056  -7.624  1.00  0.51           O  
ATOM    316  CG  PRO A  43     -37.687  -0.212  -9.762  1.00  0.47           C  
ATOM    317  CD  PRO A  43     -38.385   0.873  -8.993  1.00  0.49           C  
ATOM    318  N   ASN A  44     -41.515  -2.447  -8.442  1.00  0.46           N  
ATOM    319  CA  ASN A  44     -42.032  -3.646  -7.792  1.00  0.47           C  
ATOM    320  C   ASN A  44     -41.500  -4.915  -8.452  1.00  0.46           C  
ATOM    321  CB  ASN A  44     -43.562  -3.645  -7.800  1.00  0.43           C  
ATOM    322  O   ASN A  44     -41.623  -6.008  -7.896  1.00  0.45           O  
ATOM    323  CG  ASN A  44     -44.153  -4.574  -6.759  1.00  0.42           C  
ATOM    324  ND2 ASN A  44     -45.476  -4.578  -6.649  1.00  0.41           N  
ATOM    325  OD1 ASN A  44     -43.426  -5.283  -6.058  1.00  0.44           O  
ATOM    326  N   LYS A  45     -40.604  -4.987  -9.445  1.00  0.49           N  
ATOM    327  CA  LYS A  45     -40.220  -6.131 -10.267  1.00  0.50           C  
ATOM    328  C   LYS A  45     -39.203  -5.727 -11.330  1.00  0.49           C  
ATOM    329  CB  LYS A  45     -41.451  -6.754 -10.927  1.00  0.44           C  
ATOM    330  O   LYS A  45     -39.430  -4.779 -12.085  1.00  0.46           O  
ATOM    331  CG  LYS A  45     -42.327  -7.553  -9.974  1.00  0.42           C  
ATOM    332  CD  LYS A  45     -43.430  -8.295 -10.718  1.00  0.45           C  
ATOM    333  CE  LYS A  45     -44.314  -9.087  -9.765  1.00  0.38           C  
ATOM    334  NZ  LYS A  45     -45.398  -9.815 -10.490  1.00  0.36           N  
ATOM    335  N   ALA A  46     -37.802  -5.861 -11.069  1.00  0.60           N  
ATOM    336  CA  ALA A  46     -36.495  -5.824 -11.719  1.00  0.59           C  
ATOM    337  C   ALA A  46     -36.149  -4.409 -12.176  1.00  0.60           C  
ATOM    338  CB  ALA A  46     -36.463  -6.785 -12.904  1.00  0.54           C  
ATOM    339  O   ALA A  46     -37.001  -3.699 -12.715  1.00  0.57           O  
ATOM    340  N   LEU A  47     -35.115  -3.791 -11.759  1.00  0.59           N  
ATOM    341  CA  LEU A  47     -34.583  -2.525 -12.251  1.00  0.59           C  
ATOM    342  C   LEU A  47     -34.738  -2.421 -13.765  1.00  0.61           C  
ATOM    343  CB  LEU A  47     -33.109  -2.377 -11.866  1.00  0.55           C  
ATOM    344  O   LEU A  47     -34.424  -3.367 -14.491  1.00  0.60           O  
ATOM    345  CG  LEU A  47     -32.814  -2.174 -10.379  1.00  0.53           C  
ATOM    346  CD1 LEU A  47     -31.320  -2.321 -10.110  1.00  0.50           C  
ATOM    347  CD2 LEU A  47     -33.314  -0.810  -9.915  1.00  0.52           C  
ATOM    348  N   PRO A  48     -35.547  -1.449 -14.304  1.00  0.61           N  
ATOM    349  CA  PRO A  48     -35.584  -1.181 -15.743  1.00  0.61           C  
ATOM    350  C   PRO A  48     -34.200  -0.914 -16.330  1.00  0.62           C  
ATOM    351  CB  PRO A  48     -36.470   0.063 -15.848  1.00  0.58           C  
ATOM    352  O   PRO A  48     -33.258  -0.619 -15.590  1.00  0.61           O  
ATOM    353  CG  PRO A  48     -36.386   0.706 -14.501  1.00  0.56           C  
ATOM    354  CD  PRO A  48     -35.979  -0.336 -13.499  1.00  0.57           C  
ATOM    355  N   THR A  49     -33.852  -1.204 -17.616  1.00  0.63           N  
ATOM    356  CA  THR A  49     -32.715  -0.645 -18.339  1.00  0.62           C  
ATOM    357  C   THR A  49     -32.584   0.851 -18.066  1.00  0.62           C  
ATOM    358  CB  THR A  49     -32.845  -0.884 -19.854  1.00  0.58           C  
ATOM    359  O   THR A  49     -33.516   1.617 -18.317  1.00  0.60           O  
ATOM    360  CG2 THR A  49     -31.690  -1.732 -20.378  1.00  0.54           C  
ATOM    361  OG1 THR A  49     -34.079  -1.560 -20.122  1.00  0.57           O  
ATOM    362  N   GLY A  50     -31.791   1.299 -17.235  1.00  0.66           N  
ATOM    363  CA  GLY A  50     -31.573   2.672 -16.808  1.00  0.66           C  
ATOM    364  C   GLY A  50     -30.841   3.508 -17.841  1.00  0.68           C  
ATOM    365  O   GLY A  50     -30.011   2.990 -18.592  1.00  0.65           O  
ATOM    366  N   GLU A  51     -31.246   4.891 -18.191  1.00  0.66           N  
ATOM    367  CA  GLU A  51     -30.514   6.019 -18.759  1.00  0.66           C  
ATOM    368  C   GLU A  51     -29.559   6.629 -17.737  1.00  0.67           C  
ATOM    369  CB  GLU A  51     -31.484   7.086 -19.275  1.00  0.62           C  
ATOM    370  O   GLU A  51     -29.861   6.663 -16.542  1.00  0.65           O  
ATOM    371  CG  GLU A  51     -32.248   6.670 -20.524  1.00  0.60           C  
ATOM    372  CD  GLU A  51     -33.087   7.792 -21.114  1.00  0.61           C  
ATOM    373  OE1 GLU A  51     -33.191   8.869 -20.484  1.00  0.65           O  
ATOM    374  OE2 GLU A  51     -33.647   7.591 -22.215  1.00  0.60           O  
ATOM    375  N   ALA A  52     -28.207   6.921 -18.144  1.00  0.67           N  
ATOM    376  CA  ALA A  52     -27.270   7.630 -17.276  1.00  0.69           C  
ATOM    377  C   ALA A  52     -27.971   8.751 -16.513  1.00  0.68           C  
ATOM    378  CB  ALA A  52     -26.110   8.193 -18.093  1.00  0.64           C  
ATOM    379  O   ALA A  52     -28.606   9.619 -17.116  1.00  0.67           O  
ATOM    380  N   GLY A  53     -28.024   8.650 -15.146  1.00  0.64           N  
ATOM    381  CA  GLY A  53     -28.635   9.585 -14.215  1.00  0.64           C  
ATOM    382  C   GLY A  53     -29.984   9.119 -13.700  1.00  0.63           C  
ATOM    383  O   GLY A  53     -30.595   9.779 -12.858  1.00  0.63           O  
ATOM    384  N   ALA A  54     -30.574   8.050 -14.286  1.00  0.70           N  
ATOM    385  CA  ALA A  54     -31.837   7.560 -13.740  1.00  0.70           C  
ATOM    386  C   ALA A  54     -31.665   7.088 -12.299  1.00  0.70           C  
ATOM    387  CB  ALA A  54     -32.388   6.430 -14.605  1.00  0.67           C  
ATOM    388  O   ALA A  54     -30.678   6.427 -11.969  1.00  0.68           O  
ATOM    389  N   VAL A  55     -32.480   7.407 -11.292  1.00  0.69           N  
ATOM    390  CA  VAL A  55     -32.567   6.971  -9.902  1.00  0.70           C  
ATOM    391  C   VAL A  55     -33.778   6.059  -9.721  1.00  0.69           C  
ATOM    392  CB  VAL A  55     -32.656   8.173  -8.935  1.00  0.67           C  
ATOM    393  O   VAL A  55     -34.875   6.373 -10.187  1.00  0.67           O  
ATOM    394  CG1 VAL A  55     -32.662   7.698  -7.483  1.00  0.63           C  
ATOM    395  CG2 VAL A  55     -31.499   9.140  -9.180  1.00  0.63           C  
ATOM    396  N   VAL A  56     -33.542   4.923  -9.120  1.00  0.70           N  
ATOM    397  CA  VAL A  56     -34.593   3.974  -8.768  1.00  0.70           C  
ATOM    398  C   VAL A  56     -34.472   3.593  -7.294  1.00  0.70           C  
ATOM    399  CB  VAL A  56     -34.534   2.708  -9.652  1.00  0.68           C  
ATOM    400  O   VAL A  56     -33.367   3.541  -6.749  1.00  0.68           O  
ATOM    401  CG1 VAL A  56     -34.720   3.069 -11.125  1.00  0.62           C  
ATOM    402  CG2 VAL A  56     -33.213   1.972  -9.442  1.00  0.63           C  
ATOM    403  N   PHE A  57     -35.494   3.327  -6.508  1.00  0.68           N  
ATOM    404  CA  PHE A  57     -35.499   2.561  -5.267  1.00  0.68           C  
ATOM    405  C   PHE A  57     -35.588   1.067  -5.553  1.00  0.68           C  
ATOM    406  CB  PHE A  57     -36.663   2.995  -4.371  1.00  0.66           C  
ATOM    407  O   PHE A  57     -36.590   0.592  -6.092  1.00  0.67           O  
ATOM    408  CG  PHE A  57     -36.662   2.340  -3.016  1.00  0.63           C  
ATOM    409  CD1 PHE A  57     -35.785   2.763  -2.025  1.00  0.61           C  
ATOM    410  CD2 PHE A  57     -37.540   1.302  -2.732  1.00  0.62           C  
ATOM    411  CE1 PHE A  57     -35.782   2.159  -0.769  1.00  0.61           C  
ATOM    412  CE2 PHE A  57     -37.543   0.694  -1.480  1.00  0.60           C  
ATOM    413  CZ  PHE A  57     -36.662   1.123  -0.501  1.00  0.60           C  
ATOM    414  N   ASP A  58     -34.592   0.409  -5.453  1.00  0.69           N  
ATOM    415  CA  ASP A  58     -34.599  -1.050  -5.489  1.00  0.69           C  
ATOM    416  C   ASP A  58     -35.377  -1.625  -4.308  1.00  0.70           C  
ATOM    417  CB  ASP A  58     -33.168  -1.594  -5.492  1.00  0.67           C  
ATOM    418  O   ASP A  58     -34.919  -1.558  -3.165  1.00  0.70           O  
ATOM    419  CG  ASP A  58     -33.111  -3.111  -5.542  1.00  0.65           C  
ATOM    420  OD1 ASP A  58     -34.178  -3.762  -5.548  1.00  0.70           O  
ATOM    421  OD2 ASP A  58     -31.988  -3.660  -5.573  1.00  0.71           O  
ATOM    422  N   THR A  59     -36.562  -2.122  -4.351  1.00  0.67           N  
ATOM    423  CA  THR A  59     -37.415  -2.699  -3.318  1.00  0.67           C  
ATOM    424  C   THR A  59     -36.773  -3.948  -2.721  1.00  0.67           C  
ATOM    425  CB  THR A  59     -38.807  -3.050  -3.875  1.00  0.65           C  
ATOM    426  O   THR A  59     -37.109  -4.353  -1.607  1.00  0.66           O  
ATOM    427  CG2 THR A  59     -39.590  -1.791  -4.234  1.00  0.61           C  
ATOM    428  OG1 THR A  59     -38.656  -3.857  -5.049  1.00  0.63           O  
ATOM    429  N   ALA A  60     -35.997  -4.676  -3.567  1.00  0.72           N  
ATOM    430  CA  ALA A  60     -35.329  -5.872  -3.060  1.00  0.72           C  
ATOM    431  C   ALA A  60     -34.238  -5.508  -2.056  1.00  0.71           C  
ATOM    432  CB  ALA A  60     -34.739  -6.681  -4.212  1.00  0.70           C  
ATOM    433  O   ALA A  60     -34.198  -6.050  -0.950  1.00  0.70           O  
ATOM    434  N   SER A  61     -33.349  -4.505  -2.203  1.00  0.72           N  
ATOM    435  CA  SER A  61     -32.246  -4.108  -1.334  1.00  0.72           C  
ATOM    436  C   SER A  61     -32.641  -2.937  -0.440  1.00  0.71           C  
ATOM    437  CB  SER A  61     -31.017  -3.735  -2.164  1.00  0.69           C  
ATOM    438  O   SER A  61     -31.938  -2.619   0.521  1.00  0.69           O  
ATOM    439  OG  SER A  61     -31.300  -2.640  -3.018  1.00  0.65           O  
ATOM    440  N   LYS A  62     -33.747  -2.392  -0.680  1.00  0.71           N  
ATOM    441  CA  LYS A  62     -34.235  -1.223   0.045  1.00  0.70           C  
ATOM    442  C   LYS A  62     -33.230  -0.076  -0.019  1.00  0.70           C  
ATOM    443  CB  LYS A  62     -34.531  -1.580   1.503  1.00  0.67           C  
ATOM    444  O   LYS A  62     -33.026   0.633   0.968  1.00  0.68           O  
ATOM    445  CG  LYS A  62     -35.601  -2.648   1.674  1.00  0.65           C  
ATOM    446  CD  LYS A  62     -35.928  -2.881   3.143  1.00  0.64           C  
ATOM    447  CE  LYS A  62     -36.983  -3.965   3.317  1.00  0.60           C  
ATOM    448  NZ  LYS A  62     -37.302  -4.203   4.756  1.00  0.53           N  
ATOM    449  N   THR A  63     -32.622   0.120  -1.185  1.00  0.72           N  
ATOM    450  CA  THR A  63     -31.634   1.165  -1.429  1.00  0.72           C  
ATOM    451  C   THR A  63     -31.997   1.972  -2.672  1.00  0.73           C  
ATOM    452  CB  THR A  63     -30.223   0.572  -1.592  1.00  0.70           C  
ATOM    453  O   THR A  63     -32.672   1.468  -3.571  1.00  0.72           O  
ATOM    454  CG2 THR A  63     -29.778  -0.149  -0.324  1.00  0.66           C  
ATOM    455  OG1 THR A  63     -30.225  -0.360  -2.681  1.00  0.69           O  
ATOM    456  N   LEU A  64     -31.737   3.310  -2.694  1.00  0.71           N  
ATOM    457  CA  LEU A  64     -31.753   4.118  -3.908  1.00  0.72           C  
ATOM    458  C   LEU A  64     -30.588   3.752  -4.822  1.00  0.72           C  
ATOM    459  CB  LEU A  64     -31.695   5.608  -3.561  1.00  0.69           C  
ATOM    460  O   LEU A  64     -29.446   3.653  -4.369  1.00  0.70           O  
ATOM    461  CG  LEU A  64     -33.010   6.382  -3.671  1.00  0.65           C  
ATOM    462  CD1 LEU A  64     -33.246   7.207  -2.411  1.00  0.61           C  
ATOM    463  CD2 LEU A  64     -33.004   7.274  -4.908  1.00  0.62           C  
ATOM    464  N   LYS A  65     -30.778   3.514  -5.967  1.00  0.74           N  
ATOM    465  CA  LYS A  65     -29.755   3.314  -6.990  1.00  0.74           C  
ATOM    466  C   LYS A  65     -29.862   4.369  -8.088  1.00  0.74           C  
ATOM    467  CB  LYS A  65     -29.866   1.914  -7.595  1.00  0.72           C  
ATOM    468  O   LYS A  65     -30.957   4.840  -8.398  1.00  0.73           O  
ATOM    469  CG  LYS A  65     -29.603   0.789  -6.605  1.00  0.71           C  
ATOM    470  CD  LYS A  65     -29.542  -0.565  -7.301  1.00  0.72           C  
ATOM    471  CE  LYS A  65     -29.220  -1.684  -6.321  1.00  0.73           C  
ATOM    472  NZ  LYS A  65     -29.145  -3.012  -7.001  1.00  0.67           N  
ATOM    473  N   TYR A  66     -28.739   4.866  -8.583  1.00  0.75           N  
ATOM    474  CA  TYR A  66     -28.687   5.631  -9.824  1.00  0.76           C  
ATOM    475  C   TYR A  66     -28.103   4.794 -10.956  1.00  0.77           C  
ATOM    476  CB  TYR A  66     -27.858   6.905  -9.635  1.00  0.73           C  
ATOM    477  O   TYR A  66     -27.364   3.837 -10.713  1.00  0.76           O  
ATOM    478  CG  TYR A  66     -26.368   6.664  -9.628  1.00  0.70           C  
ATOM    479  CD1 TYR A  66     -25.716   6.244  -8.471  1.00  0.66           C  
ATOM    480  CD2 TYR A  66     -25.609   6.857 -10.777  1.00  0.67           C  
ATOM    481  CE1 TYR A  66     -24.343   6.022  -8.459  1.00  0.65           C  
ATOM    482  CE2 TYR A  66     -24.235   6.639 -10.777  1.00  0.63           C  
ATOM    483  OH  TYR A  66     -22.252   6.005  -9.609  1.00  0.62           O  
ATOM    484  CZ  TYR A  66     -23.612   6.222  -9.615  1.00  0.63           C  
ATOM    485  N   HIS A  67     -28.394   4.941 -12.155  1.00  0.73           N  
ATOM    486  CA  HIS A  67     -27.746   4.341 -13.316  1.00  0.74           C  
ATOM    487  C   HIS A  67     -26.570   5.188 -13.789  1.00  0.74           C  
ATOM    488  CB  HIS A  67     -28.751   4.154 -14.454  1.00  0.70           C  
ATOM    489  O   HIS A  67     -26.747   6.349 -14.165  1.00  0.73           O  
ATOM    490  CG  HIS A  67     -28.304   3.178 -15.495  1.00  0.68           C  
ATOM    491  CD2 HIS A  67     -28.625   1.878 -15.690  1.00  0.66           C  
ATOM    492  ND1 HIS A  67     -27.413   3.510 -16.493  1.00  0.70           N  
ATOM    493  CE1 HIS A  67     -27.206   2.453 -17.259  1.00  0.65           C  
ATOM    494  NE2 HIS A  67     -27.929   1.449 -16.794  1.00  0.63           N  
ATOM    495  N   ASP A  68     -25.264   4.876 -13.685  1.00  0.72           N  
ATOM    496  CA  ASP A  68     -24.048   5.612 -14.017  1.00  0.74           C  
ATOM    497  C   ASP A  68     -23.858   5.707 -15.529  1.00  0.74           C  
ATOM    498  CB  ASP A  68     -22.827   4.949 -13.374  1.00  0.70           C  
ATOM    499  O   ASP A  68     -22.873   6.279 -16.002  1.00  0.75           O  
ATOM    500  CG  ASP A  68     -22.484   3.608 -13.997  1.00  0.68           C  
ATOM    501  OD1 ASP A  68     -23.215   3.151 -14.902  1.00  0.71           O  
ATOM    502  OD2 ASP A  68     -21.476   3.000 -13.576  1.00  0.78           O  
ATOM    503  N   GLY A  69     -24.676   5.055 -16.328  1.00  0.72           N  
ATOM    504  CA  GLY A  69     -24.584   4.915 -17.773  1.00  0.73           C  
ATOM    505  C   GLY A  69     -24.327   3.488 -18.219  1.00  0.72           C  
ATOM    506  O   GLY A  69     -24.575   3.139 -19.375  1.00  0.72           O  
ATOM    507  N   PHE A  70     -23.773   2.601 -17.210  1.00  0.76           N  
ATOM    508  CA  PHE A  70     -23.415   1.209 -17.460  1.00  0.78           C  
ATOM    509  C   PHE A  70     -24.262   0.271 -16.609  1.00  0.75           C  
ATOM    510  CB  PHE A  70     -21.928   0.976 -17.176  1.00  0.73           C  
ATOM    511  O   PHE A  70     -24.767  -0.739 -17.104  1.00  0.73           O  
ATOM    512  CG  PHE A  70     -21.008   1.771 -18.064  1.00  0.68           C  
ATOM    513  CD1 PHE A  70     -20.778   1.379 -19.377  1.00  0.65           C  
ATOM    514  CD2 PHE A  70     -20.375   2.910 -17.585  1.00  0.68           C  
ATOM    515  CE1 PHE A  70     -19.927   2.112 -20.201  1.00  0.67           C  
ATOM    516  CE2 PHE A  70     -19.524   3.648 -18.403  1.00  0.65           C  
ATOM    517  CZ  PHE A  70     -19.301   3.247 -19.710  1.00  0.65           C  
ATOM    518  N   GLN A  71     -24.400   0.707 -15.301  1.00  0.77           N  
ATOM    519  CA  GLN A  71     -25.045  -0.171 -14.331  1.00  0.78           C  
ATOM    520  C   GLN A  71     -25.746   0.635 -13.241  1.00  0.76           C  
ATOM    521  CB  GLN A  71     -24.024  -1.123 -13.705  1.00  0.74           C  
ATOM    522  O   GLN A  71     -25.511   1.837 -13.101  1.00  0.74           O  
ATOM    523  CG  GLN A  71     -22.935  -0.418 -12.907  1.00  0.72           C  
ATOM    524  CD  GLN A  71     -21.846  -1.365 -12.437  1.00  0.71           C  
ATOM    525  NE2 GLN A  71     -20.667  -0.820 -12.159  1.00  0.74           N  
ATOM    526  OE1 GLN A  71     -22.064  -2.575 -12.324  1.00  0.78           O  
ATOM    527  N   TRP A  72     -26.750   0.108 -12.656  1.00  0.76           N  
ATOM    528  CA  TRP A  72     -27.346   0.637 -11.434  1.00  0.77           C  
ATOM    529  C   TRP A  72     -26.335   0.640 -10.292  1.00  0.75           C  
ATOM    530  CB  TRP A  72     -28.579  -0.180 -11.038  1.00  0.71           C  
ATOM    531  O   TRP A  72     -25.816  -0.412  -9.912  1.00  0.70           O  
ATOM    532  CG  TRP A  72     -29.749  -0.002 -11.960  1.00  0.67           C  
ATOM    533  CD1 TRP A  72     -30.200  -0.887 -12.899  1.00  0.63           C  
ATOM    534  CD2 TRP A  72     -30.613   1.136 -12.032  1.00  0.66           C  
ATOM    535  CE2 TRP A  72     -31.569   0.871 -13.039  1.00  0.66           C  
ATOM    536  CE3 TRP A  72     -30.674   2.354 -11.343  1.00  0.74           C  
ATOM    537  NE1 TRP A  72     -31.294  -0.368 -13.551  1.00  0.74           N  
ATOM    538  CH2 TRP A  72     -32.610   2.967 -12.683  1.00  0.71           C  
ATOM    539  CZ2 TRP A  72     -32.574   1.782 -13.372  1.00  0.72           C  
ATOM    540  CZ3 TRP A  72     -31.675   3.260 -11.676  1.00  0.72           C  
ATOM    541  N   VAL A  73     -25.853   1.818  -9.759  1.00  0.76           N  
ATOM    542  CA  VAL A  73     -25.044   2.080  -8.574  1.00  0.76           C  
ATOM    543  C   VAL A  73     -25.949   2.451  -7.401  1.00  0.75           C  
ATOM    544  CB  VAL A  73     -24.014   3.204  -8.827  1.00  0.74           C  
ATOM    545  O   VAL A  73     -26.882   3.243  -7.555  1.00  0.73           O  
ATOM    546  CG1 VAL A  73     -23.099   3.381  -7.616  1.00  0.70           C  
ATOM    547  CG2 VAL A  73     -23.194   2.902 -10.080  1.00  0.70           C  
ATOM    548  N   GLU A  74     -25.934   1.809  -6.389  1.00  0.72           N  
ATOM    549  CA  GLU A  74     -26.638   2.158  -5.158  1.00  0.72           C  
ATOM    550  C   GLU A  74     -26.314   3.584  -4.723  1.00  0.72           C  
ATOM    551  CB  GLU A  74     -26.286   1.173  -4.040  1.00  0.69           C  
ATOM    552  O   GLU A  74     -25.147   3.979  -4.690  1.00  0.69           O  
ATOM    553  CG  GLU A  74     -27.397   0.981  -3.018  1.00  0.66           C  
ATOM    554  CD  GLU A  74     -27.153  -0.189  -2.079  1.00  0.65           C  
ATOM    555  OE1 GLU A  74     -26.210  -0.976  -2.322  1.00  0.64           O  
ATOM    556  OE2 GLU A  74     -27.911  -0.322  -1.092  1.00  0.61           O  
ATOM    557  N   LEU A  75     -27.213   4.554  -4.818  1.00  0.66           N  
ATOM    558  CA  LEU A  75     -27.050   5.820  -4.112  1.00  0.66           C  
ATOM    559  C   LEU A  75     -26.839   5.588  -2.620  1.00  0.65           C  
ATOM    560  CB  LEU A  75     -28.271   6.718  -4.333  1.00  0.63           C  
ATOM    561  O   LEU A  75     -27.723   5.065  -1.938  1.00  0.62           O  
ATOM    562  CG  LEU A  75     -27.987   8.144  -4.807  1.00  0.61           C  
ATOM    563  CD1 LEU A  75     -28.643   8.394  -6.160  1.00  0.58           C  
ATOM    564  CD2 LEU A  75     -28.473   9.157  -3.775  1.00  0.58           C  
ATOM    565  N   LEU A  76     -25.689   5.446  -2.146  1.00  0.59           N  
ATOM    566  CA  LEU A  76     -25.331   5.234  -0.748  1.00  0.58           C  
ATOM    567  C   LEU A  76     -26.389   5.823   0.179  1.00  0.59           C  
ATOM    568  CB  LEU A  76     -23.965   5.855  -0.444  1.00  0.54           C  
ATOM    569  O   LEU A  76     -26.811   6.968  -0.002  1.00  0.57           O  
ATOM    570  CG  LEU A  76     -22.749   5.145  -1.040  1.00  0.52           C  
ATOM    571  CD1 LEU A  76     -21.526   6.054  -0.988  1.00  0.50           C  
ATOM    572  CD2 LEU A  76     -22.481   3.836  -0.304  1.00  0.50           C  
ATOM    573  N   SER A  77     -27.294   5.123   0.761  1.00  0.52           N  
ATOM    574  CA  SER A  77     -28.071   5.563   1.915  1.00  0.52           C  
ATOM    575  C   SER A  77     -27.234   6.434   2.845  1.00  0.52           C  
ATOM    576  CB  SER A  77     -28.618   4.360   2.684  1.00  0.49           C  
ATOM    577  O   SER A  77     -26.010   6.295   2.901  1.00  0.50           O  
ATOM    578  OG  SER A  77     -27.611   3.784   3.499  1.00  0.50           O  
ATOM    579  N   GLN A  78     -27.671   7.688   3.167  1.00  0.47           N  
ATOM    580  CA  GLN A  78     -27.092   8.468   4.256  1.00  0.47           C  
ATOM    581  C   GLN A  78     -26.277   7.583   5.194  1.00  0.47           C  
ATOM    582  CB  GLN A  78     -28.187   9.194   5.038  1.00  0.44           C  
ATOM    583  O   GLN A  78     -25.209   7.983   5.662  1.00  0.46           O  
ATOM    584  CG  GLN A  78     -28.135  10.710   4.908  1.00  0.43           C  
ATOM    585  CD  GLN A  78     -29.228  11.405   5.698  1.00  0.46           C  
ATOM    586  NE2 GLN A  78     -29.164  12.731   5.759  1.00  0.38           N  
ATOM    587  OE1 GLN A  78     -30.122  10.756   6.249  1.00  0.49           O  
ATOM    588  N   ASP A  79     -26.688   6.338   5.533  1.00  0.49           N  
ATOM    589  CA  ASP A  79     -26.028   5.458   6.493  1.00  0.49           C  
ATOM    590  C   ASP A  79     -24.808   4.783   5.871  1.00  0.48           C  
ATOM    591  CB  ASP A  79     -27.005   4.402   7.013  1.00  0.45           C  
ATOM    592  O   ASP A  79     -23.776   4.628   6.527  1.00  0.46           O  
ATOM    593  CG  ASP A  79     -28.138   4.994   7.833  1.00  0.44           C  
ATOM    594  OD1 ASP A  79     -27.944   6.057   8.462  1.00  0.46           O  
ATOM    595  OD2 ASP A  79     -29.233   4.392   7.853  1.00  0.53           O  
ATOM    596  N   GLU A  80     -24.663   4.627   4.536  1.00  0.50           N  
ATOM    597  CA  GLU A  80     -23.525   4.018   3.856  1.00  0.49           C  
ATOM    598  C   GLU A  80     -22.560   5.079   3.335  1.00  0.49           C  
ATOM    599  CB  GLU A  80     -23.999   3.128   2.705  1.00  0.46           C  
ATOM    600  O   GLU A  80     -21.373   4.807   3.144  1.00  0.47           O  
ATOM    601  CG  GLU A  80     -24.571   1.791   3.156  1.00  0.44           C  
ATOM    602  CD  GLU A  80     -25.147   0.969   2.014  1.00  0.46           C  
ATOM    603  OE1 GLU A  80     -25.544   1.557   0.982  1.00  0.51           O  
ATOM    604  OE2 GLU A  80     -25.202  -0.273   2.152  1.00  0.47           O  
ATOM    605  N   ILE A  81     -23.046   6.413   3.035  1.00  0.49           N  
ATOM    606  CA  ILE A  81     -22.147   7.560   2.987  1.00  0.48           C  
ATOM    607  C   ILE A  81     -21.596   7.844   4.383  1.00  0.49           C  
ATOM    608  CB  ILE A  81     -22.858   8.813   2.427  1.00  0.45           C  
ATOM    609  O   ILE A  81     -20.441   8.251   4.531  1.00  0.47           O  
ATOM    610  CG1 ILE A  81     -23.306   8.570   0.981  1.00  0.41           C  
ATOM    611  CG2 ILE A  81     -21.945  10.039   2.519  1.00  0.42           C  
ATOM    612  CD1 ILE A  81     -24.187   9.674   0.412  1.00  0.39           C  
ATOM    613  N   LEU A  82     -22.533   7.565   5.394  1.00  0.42           N  
ATOM    614  CA  LEU A  82     -22.152   7.838   6.775  1.00  0.41           C  
ATOM    615  C   LEU A  82     -21.247   6.737   7.317  1.00  0.42           C  
ATOM    616  CB  LEU A  82     -23.396   7.973   7.658  1.00  0.39           C  
ATOM    617  O   LEU A  82     -20.428   6.982   8.206  1.00  0.40           O  
ATOM    618  CG  LEU A  82     -24.215   9.253   7.484  1.00  0.38           C  
ATOM    619  CD1 LEU A  82     -25.526   9.151   8.256  1.00  0.36           C  
ATOM    620  CD2 LEU A  82     -23.413  10.467   7.940  1.00  0.38           C  
ATOM    621  N   GLU A  83     -21.279   5.579   6.737  1.00  0.41           N  
ATOM    622  CA  GLU A  83     -20.462   4.537   7.353  1.00  0.42           C  
ATOM    623  C   GLU A  83     -18.979   4.757   7.065  1.00  0.41           C  
ATOM    624  CB  GLU A  83     -20.894   3.154   6.861  1.00  0.39           C  
ATOM    625  O   GLU A  83     -18.150   4.704   7.976  1.00  0.39           O  
ATOM    626  CG  GLU A  83     -21.191   2.168   7.982  1.00  0.38           C  
ATOM    627  CD  GLU A  83     -20.829   0.733   7.630  1.00  0.44           C  
ATOM    628  OE1 GLU A  83     -20.487   0.463   6.457  1.00  0.48           O  
ATOM    629  OE2 GLU A  83     -20.888  -0.128   8.537  1.00  0.45           O  
ATOM    630  N   PRO A  84     -18.584   5.076   5.786  1.00  0.46           N  
ATOM    631  CA  PRO A  84     -17.191   5.523   5.721  1.00  0.46           C  
ATOM    632  C   PRO A  84     -16.973   6.876   6.395  1.00  0.46           C  
ATOM    633  CB  PRO A  84     -16.919   5.612   4.217  1.00  0.43           C  
ATOM    634  O   PRO A  84     -15.883   7.147   6.905  1.00  0.44           O  
ATOM    635  CG  PRO A  84     -18.156   5.075   3.573  1.00  0.42           C  
ATOM    636  CD  PRO A  84     -19.205   4.893   4.632  1.00  0.45           C  
ATOM    637  N   ILE A  85     -17.920   7.795   6.492  1.00  0.39           N  
ATOM    638  CA  ILE A  85     -17.874   8.979   7.343  1.00  0.39           C  
ATOM    639  C   ILE A  85     -18.093   8.577   8.799  1.00  0.39           C  
ATOM    640  CB  ILE A  85     -18.926  10.026   6.912  1.00  0.37           C  
ATOM    641  O   ILE A  85     -17.448   9.115   9.702  1.00  0.38           O  
ATOM    642  CG1 ILE A  85     -18.619  10.543   5.502  1.00  0.36           C  
ATOM    643  CG2 ILE A  85     -18.984  11.179   7.918  1.00  0.36           C  
ATOM    644  CD1 ILE A  85     -19.702  11.443   4.923  1.00  0.33           C  
ATOM    645  N   GLN A  86     -18.970   7.621   9.092  1.00  0.38           N  
ATOM    646  CA  GLN A  86     -19.092   7.103  10.451  1.00  0.39           C  
ATOM    647  C   GLN A  86     -17.837   6.339  10.863  1.00  0.39           C  
ATOM    648  CB  GLN A  86     -20.320   6.200  10.574  1.00  0.36           C  
ATOM    649  O   GLN A  86     -17.391   6.439  12.008  1.00  0.37           O  
ATOM    650  CG  GLN A  86     -21.515   6.874  11.235  1.00  0.36           C  
ATOM    651  CD  GLN A  86     -22.712   5.951  11.363  1.00  0.42           C  
ATOM    652  NE2 GLN A  86     -23.741   6.409  12.067  1.00  0.36           N  
ATOM    653  OE1 GLN A  86     -22.713   4.836  10.831  1.00  0.46           O  
ATOM    654  N   ILE A  87     -17.232   5.533   9.991  1.00  0.46           N  
ATOM    655  CA  ILE A  87     -15.939   4.964  10.355  1.00  0.45           C  
ATOM    656  C   ILE A  87     -14.910   6.081  10.514  1.00  0.46           C  
ATOM    657  CB  ILE A  87     -15.458   3.937   9.306  1.00  0.41           C  
ATOM    658  O   ILE A  87     -14.187   6.130  11.512  1.00  0.44           O  
ATOM    659  CG1 ILE A  87     -16.393   2.722   9.281  1.00  0.37           C  
ATOM    660  CG2 ILE A  87     -14.015   3.511   9.590  1.00  0.38           C  
ATOM    661  CD1 ILE A  87     -16.127   1.761   8.130  1.00  0.34           C  
ATOM    662  N   SER A  88     -14.947   7.073   9.591  1.00  0.45           N  
ATOM    663  CA  SER A  88     -14.101   8.244   9.793  1.00  0.46           C  
ATOM    664  C   SER A  88     -14.570   9.065  10.990  1.00  0.45           C  
ATOM    665  CB  SER A  88     -14.086   9.119   8.539  1.00  0.41           C  
ATOM    666  O   SER A  88     -13.753   9.542  11.781  1.00  0.43           O  
ATOM    667  OG  SER A  88     -15.038  10.164   8.644  1.00  0.41           O  
ATOM    668  N   LEU A  89     -15.898   9.159  11.231  1.00  0.44           N  
ATOM    669  CA  LEU A  89     -16.379   9.834  12.432  1.00  0.45           C  
ATOM    670  C   LEU A  89     -16.142   8.976  13.670  1.00  0.44           C  
ATOM    671  CB  LEU A  89     -17.869  10.163  12.301  1.00  0.44           C  
ATOM    672  O   LEU A  89     -15.751   9.490  14.720  1.00  0.43           O  
ATOM    673  CG  LEU A  89     -18.214  11.487  11.618  1.00  0.44           C  
ATOM    674  CD1 LEU A  89     -19.642  11.451  11.082  1.00  0.41           C  
ATOM    675  CD2 LEU A  89     -18.029  12.652  12.584  1.00  0.42           C  
ATOM    676  N   THR A  90     -16.378   7.670  13.629  1.00  0.51           N  
ATOM    677  CA  THR A  90     -16.020   6.803  14.747  1.00  0.51           C  
ATOM    678  C   THR A  90     -14.509   6.792  14.960  1.00  0.50           C  
ATOM    679  CB  THR A  90     -16.519   5.364  14.520  1.00  0.49           C  
ATOM    680  O   THR A  90     -14.036   6.865  16.096  1.00  0.50           O  
ATOM    681  CG2 THR A  90     -16.363   4.523  15.782  1.00  0.46           C  
ATOM    682  OG1 THR A  90     -17.903   5.398  14.150  1.00  0.48           O  
ATOM    683  N   GLU A  91     -13.785   6.756  13.883  1.00  0.54           N  
ATOM    684  CA  GLU A  91     -12.339   6.886  14.034  1.00  0.56           C  
ATOM    685  C   GLU A  91     -11.952   8.301  14.452  1.00  0.54           C  
ATOM    686  CB  GLU A  91     -11.626   6.508  12.733  1.00  0.52           C  
ATOM    687  O   GLU A  91     -11.126   8.486  15.348  1.00  0.53           O  
ATOM    688  CG  GLU A  91     -10.397   5.635  12.936  1.00  0.51           C  
ATOM    689  CD  GLU A  91      -9.856   5.050  11.641  1.00  0.53           C  
ATOM    690  OE1 GLU A  91     -10.472   5.266  10.573  1.00  0.57           O  
ATOM    691  OE2 GLU A  91      -8.807   4.369  11.695  1.00  0.53           O  
ATOM    692  N   ILE A  92     -12.594   9.351  13.811  1.00  0.50           N  
ATOM    693  CA  ILE A  92     -12.472  10.721  14.295  1.00  0.51           C  
ATOM    694  C   ILE A  92     -13.063  10.828  15.698  1.00  0.49           C  
ATOM    695  CB  ILE A  92     -13.167  11.721  13.343  1.00  0.48           C  
ATOM    696  O   ILE A  92     -12.456  11.423  16.591  1.00  0.48           O  
ATOM    697  CG1 ILE A  92     -12.385  11.839  12.029  1.00  0.43           C  
ATOM    698  CG2 ILE A  92     -13.319  13.089  14.014  1.00  0.45           C  
ATOM    699  CD1 ILE A  92     -13.125  12.595  10.935  1.00  0.43           C  
ATOM    700  N   TYR A  93     -14.281  10.228  15.985  1.00  0.46           N  
ATOM    701  CA  TYR A  93     -14.843  10.161  17.329  1.00  0.48           C  
ATOM    702  C   TYR A  93     -13.951   9.340  18.253  1.00  0.46           C  
ATOM    703  CB  TYR A  93     -16.251   9.560  17.295  1.00  0.45           C  
ATOM    704  O   TYR A  93     -13.691   9.739  19.391  1.00  0.45           O  
ATOM    705  CG  TYR A  93     -17.350  10.577  17.484  1.00  0.45           C  
ATOM    706  CD1 TYR A  93     -17.570  11.171  18.725  1.00  0.42           C  
ATOM    707  CD2 TYR A  93     -18.171  10.946  16.423  1.00  0.43           C  
ATOM    708  CE1 TYR A  93     -18.583  12.108  18.904  1.00  0.44           C  
ATOM    709  CE2 TYR A  93     -19.187  11.881  16.591  1.00  0.46           C  
ATOM    710  OH  TYR A  93     -20.388  13.383  18.005  1.00  0.38           O  
ATOM    711  CZ  TYR A  93     -19.384  12.456  17.833  1.00  0.40           C  
ATOM    712  N   ASN A  94     -13.476   8.206  17.824  1.00  0.57           N  
ATOM    713  CA  ASN A  94     -12.536   7.420  18.616  1.00  0.58           C  
ATOM    714  C   ASN A  94     -11.194   8.131  18.762  1.00  0.56           C  
ATOM    715  CB  ASN A  94     -12.339   6.035  17.997  1.00  0.54           C  
ATOM    716  O   ASN A  94     -10.581   8.097  19.830  1.00  0.55           O  
ATOM    717  CG  ASN A  94     -13.489   5.093  18.297  1.00  0.52           C  
ATOM    718  ND2 ASN A  94     -13.652   4.073  17.462  1.00  0.57           N  
ATOM    719  OD1 ASN A  94     -14.224   5.281  19.269  1.00  0.55           O  
ATOM    720  N   GLN A  95     -10.851   8.872  17.687  1.00  0.58           N  
ATOM    721  CA  GLN A  95      -9.711   9.777  17.794  1.00  0.59           C  
ATOM    722  C   GLN A  95     -10.063  11.007  18.626  1.00  0.57           C  
ATOM    723  CB  GLN A  95      -9.229  10.202  16.406  1.00  0.55           C  
ATOM    724  O   GLN A  95      -9.249  11.477  19.423  1.00  0.56           O  
ATOM    725  CG  GLN A  95      -8.488   9.107  15.651  1.00  0.52           C  
ATOM    726  CD  GLN A  95      -8.000   9.561  14.288  1.00  0.52           C  
ATOM    727  NE2 GLN A  95      -7.385   8.648  13.544  1.00  0.46           N  
ATOM    728  OE1 GLN A  95      -8.176  10.723  13.906  1.00  0.58           O  
ATOM    729  N   LEU A  96     -11.298  11.503  18.471  1.00  0.49           N  
ATOM    730  CA  LEU A  96     -11.851  12.576  19.290  1.00  0.50           C  
ATOM    731  C   LEU A  96     -12.204  12.070  20.684  1.00  0.48           C  
ATOM    732  CB  LEU A  96     -13.091  13.176  18.622  1.00  0.47           C  
ATOM    733  O   LEU A  96     -12.027  12.785  21.672  1.00  0.47           O  
ATOM    734  CG  LEU A  96     -12.839  14.248  17.561  1.00  0.46           C  
ATOM    735  CD1 LEU A  96     -14.074  14.428  16.685  1.00  0.43           C  
ATOM    736  CD2 LEU A  96     -12.445  15.567  18.216  1.00  0.45           C  
ATOM    737  N   ALA A  97     -12.772  10.823  20.858  1.00  0.49           N  
ATOM    738  CA  ALA A  97     -12.986  10.189  22.157  1.00  0.49           C  
ATOM    739  C   ALA A  97     -11.662   9.949  22.875  1.00  0.49           C  
ATOM    740  CB  ALA A  97     -13.742   8.874  21.988  1.00  0.46           C  
ATOM    741  O   ALA A  97     -11.609   9.944  24.107  1.00  0.48           O  
ATOM    742  N   ASN A  98     -10.661   9.780  22.117  1.00  0.53           N  
ATOM    743  CA  ASN A  98      -9.319   9.707  22.686  1.00  0.54           C  
ATOM    744  C   ASN A  98      -8.697  11.093  22.833  1.00  0.52           C  
ATOM    745  CB  ASN A  98      -8.421   8.810  21.832  1.00  0.49           C  
ATOM    746  O   ASN A  98      -7.495  11.216  23.076  1.00  0.50           O  
ATOM    747  CG  ASN A  98      -8.762   7.340  21.972  1.00  0.47           C  
ATOM    748  ND2 ASN A  98      -8.555   6.578  20.904  1.00  0.48           N  
ATOM    749  OD1 ASN A  98      -9.208   6.891  23.031  1.00  0.48           O  
ATOM    750  N   ARG A  99      -9.587  12.206  22.687  1.00  0.49           N  
ATOM    751  CA  ARG A  99      -9.219  13.550  23.121  1.00  0.52           C  
ATOM    752  C   ARG A  99      -9.528  13.750  24.601  1.00  0.49           C  
ATOM    753  CB  ARG A  99      -9.948  14.604  22.286  1.00  0.48           C  
ATOM    754  O   ARG A  99     -10.526  13.234  25.108  1.00  0.47           O  
ATOM    755  CG  ARG A  99      -9.301  14.877  20.937  1.00  0.48           C  
ATOM    756  CD  ARG A  99      -9.845  16.146  20.297  1.00  0.50           C  
ATOM    757  NE  ARG A  99      -9.174  16.444  19.035  1.00  0.48           N  
ATOM    758  NH1 ARG A  99      -9.972  18.607  18.883  1.00  0.36           N  
ATOM    759  NH2 ARG A  99      -8.598  17.769  17.250  1.00  0.32           N  
ATOM    760  CZ  ARG A  99      -9.250  17.606  18.392  1.00  0.44           C  
ATOM    761  N   VAL A 100      -8.728  14.097  25.440  1.00  0.55           N  
ATOM    762  CA  VAL A 100      -9.050  14.567  26.783  1.00  0.55           C  
ATOM    763  C   VAL A 100     -10.361  15.350  26.758  1.00  0.55           C  
ATOM    764  CB  VAL A 100      -7.917  15.444  27.364  1.00  0.53           C  
ATOM    765  O   VAL A 100     -10.418  16.461  26.226  1.00  0.55           O  
ATOM    766  CG1 VAL A 100      -8.262  15.905  28.779  1.00  0.49           C  
ATOM    767  CG2 VAL A 100      -6.594  14.681  27.354  1.00  0.50           C  
ATOM    768  N   SER A 101     -11.646  14.839  26.725  1.00  0.50           N  
ATOM    769  CA  SER A 101     -12.940  15.502  26.848  1.00  0.51           C  
ATOM    770  C   SER A 101     -13.018  16.328  28.128  1.00  0.50           C  
ATOM    771  CB  SER A 101     -14.073  14.475  26.825  1.00  0.48           C  
ATOM    772  O   SER A 101     -13.709  17.349  28.172  1.00  0.49           O  
ATOM    773  OG  SER A 101     -13.904  13.516  27.855  1.00  0.48           O  
ATOM    774  N   SER A 102     -12.447  15.917  29.169  1.00  0.52           N  
ATOM    775  CA  SER A 102     -12.430  16.574  30.472  1.00  0.52           C  
ATOM    776  C   SER A 102     -11.143  16.266  31.230  1.00  0.52           C  
ATOM    777  CB  SER A 102     -13.638  16.144  31.305  1.00  0.49           C  
ATOM    778  O   SER A 102     -10.657  15.133  31.202  1.00  0.50           O  
ATOM    779  OG  SER A 102     -13.582  14.758  31.595  1.00  0.50           O  
ATOM    780  N   VAL A 103     -10.529  17.182  31.549  1.00  0.55           N  
ATOM    781  CA  VAL A 103      -9.595  17.192  32.671  1.00  0.56           C  
ATOM    782  C   VAL A 103     -10.307  17.678  33.931  1.00  0.55           C  
ATOM    783  CB  VAL A 103      -8.365  18.079  32.378  1.00  0.54           C  
ATOM    784  O   VAL A 103     -10.705  18.842  34.017  1.00  0.55           O  
ATOM    785  CG1 VAL A 103      -7.372  18.025  33.537  1.00  0.50           C  
ATOM    786  CG2 VAL A 103      -7.694  17.647  31.075  1.00  0.52           C  
ATOM    787  N   THR A 104     -11.148  16.754  34.576  1.00  0.52           N  
ATOM    788  CA  THR A 104     -11.561  17.094  35.933  1.00  0.52           C  
ATOM    789  C   THR A 104     -10.350  17.207  36.854  1.00  0.52           C  
ATOM    790  CB  THR A 104     -12.543  16.050  36.496  1.00  0.50           C  
ATOM    791  O   THR A 104      -9.536  16.284  36.935  1.00  0.50           O  
ATOM    792  CG2 THR A 104     -13.894  16.681  36.815  1.00  0.47           C  
ATOM    793  OG1 THR A 104     -12.731  15.009  35.529  1.00  0.49           O  
ATOM    794  N   TYR A 105     -10.126  18.473  37.305  1.00  0.49           N  
ATOM    795  CA  TYR A 105      -9.129  18.850  38.301  1.00  0.52           C  
ATOM    796  C   TYR A 105      -9.772  19.053  39.668  1.00  0.49           C  
ATOM    797  CB  TYR A 105      -8.397  20.126  37.873  1.00  0.48           C  
ATOM    798  O   TYR A 105     -10.802  19.722  39.783  1.00  0.49           O  
ATOM    799  CG  TYR A 105      -7.490  20.692  38.939  1.00  0.49           C  
ATOM    800  CD1 TYR A 105      -7.934  21.694  39.798  1.00  0.48           C  
ATOM    801  CD2 TYR A 105      -6.188  20.226  39.088  1.00  0.49           C  
ATOM    802  CE1 TYR A 105      -7.101  22.220  40.780  1.00  0.44           C  
ATOM    803  CE2 TYR A 105      -5.347  20.745  40.067  1.00  0.45           C  
ATOM    804  OH  TYR A 105      -4.983  22.257  41.878  1.00  0.33           O  
ATOM    805  CZ  TYR A 105      -5.812  21.740  40.907  1.00  0.46           C  
ATOM    806  N   SER A 106      -9.369  18.316  40.673  1.00  0.51           N  
ATOM    807  CA  SER A 106      -9.619  18.430  42.106  1.00  0.51           C  
ATOM    808  C   SER A 106      -8.473  19.147  42.812  1.00  0.50           C  
ATOM    809  CB  SER A 106      -9.826  17.048  42.727  1.00  0.48           C  
ATOM    810  O   SER A 106      -7.460  18.529  43.148  1.00  0.49           O  
ATOM    811  OG  SER A 106      -8.608  16.324  42.761  1.00  0.49           O  
ATOM    812  N   SER A 107      -8.079  20.388  42.282  1.00  0.48           N  
ATOM    813  CA  SER A 107      -7.231  21.291  43.055  1.00  0.51           C  
ATOM    814  C   SER A 107      -7.890  22.656  43.226  1.00  0.49           C  
ATOM    815  CB  SER A 107      -5.868  21.454  42.381  1.00  0.47           C  
ATOM    816  O   SER A 107      -8.677  23.082  42.378  1.00  0.48           O  
ATOM    817  OG  SER A 107      -5.618  22.815  42.075  1.00  0.46           O  
ATOM    818  N   SER A 108      -7.969  23.319  44.373  1.00  0.50           N  
ATOM    819  CA  SER A 108      -8.409  24.674  44.686  1.00  0.50           C  
ATOM    820  C   SER A 108      -7.710  25.701  43.801  1.00  0.51           C  
ATOM    821  CB  SER A 108      -8.149  24.996  46.158  1.00  0.48           C  
ATOM    822  O   SER A 108      -8.164  26.841  43.686  1.00  0.49           O  
ATOM    823  OG  SER A 108      -6.795  24.746  46.496  1.00  0.50           O  
ATOM    824  N   ALA A 109      -6.657  25.398  43.039  1.00  0.56           N  
ATOM    825  CA  ALA A 109      -6.080  26.344  42.087  1.00  0.56           C  
ATOM    826  C   ALA A 109      -6.252  25.853  40.652  1.00  0.56           C  
ATOM    827  CB  ALA A 109      -4.602  26.573  42.394  1.00  0.51           C  
ATOM    828  O   ALA A 109      -5.803  24.758  40.306  1.00  0.53           O  
ATOM    829  N   VAL A 110      -7.401  26.264  39.982  1.00  0.55           N  
ATOM    830  CA  VAL A 110      -7.847  26.048  38.609  1.00  0.55           C  
ATOM    831  C   VAL A 110      -6.662  26.173  37.655  1.00  0.55           C  
ATOM    832  CB  VAL A 110      -8.960  27.043  38.211  1.00  0.52           C  
ATOM    833  O   VAL A 110      -6.028  27.228  37.578  1.00  0.54           O  
ATOM    834  CG1 VAL A 110      -9.528  26.695  36.836  1.00  0.46           C  
ATOM    835  CG2 VAL A 110     -10.067  27.053  39.263  1.00  0.47           C  
ATOM    836  N   PRO A 111      -5.999  25.067  37.180  1.00  0.59           N  
ATOM    837  CA  PRO A 111      -5.113  25.230  36.025  1.00  0.59           C  
ATOM    838  C   PRO A 111      -5.748  26.053  34.906  1.00  0.60           C  
ATOM    839  CB  PRO A 111      -4.860  23.791  35.569  1.00  0.56           C  
ATOM    840  O   PRO A 111      -6.961  25.978  34.691  1.00  0.59           O  
ATOM    841  CG  PRO A 111      -5.885  22.976  36.290  1.00  0.55           C  
ATOM    842  CD  PRO A 111      -6.492  23.822  37.372  1.00  0.56           C  
ATOM    843  N   SER A 112      -4.936  27.099  34.427  1.00  0.57           N  
ATOM    844  CA  SER A 112      -5.278  27.654  33.121  1.00  0.57           C  
ATOM    845  C   SER A 112      -4.868  26.710  31.996  1.00  0.58           C  
ATOM    846  CB  SER A 112      -4.610  29.015  32.925  1.00  0.55           C  
ATOM    847  O   SER A 112      -3.713  26.284  31.925  1.00  0.57           O  
ATOM    848  OG  SER A 112      -3.199  28.896  32.982  1.00  0.56           O  
ATOM    849  N   ALA A 113      -5.800  26.050  31.334  1.00  0.62           N  
ATOM    850  CA  ALA A 113      -5.605  25.330  30.078  1.00  0.62           C  
ATOM    851  C   ALA A 113      -5.865  26.238  28.879  1.00  0.63           C  
ATOM    852  CB  ALA A 113      -6.513  24.105  30.020  1.00  0.59           C  
ATOM    853  O   ALA A 113      -6.874  26.945  28.835  1.00  0.62           O  
ATOM    854  N   SER A 114      -4.827  26.436  28.090  1.00  0.55           N  
ATOM    855  CA  SER A 114      -4.963  27.025  26.762  1.00  0.54           C  
ATOM    856  C   SER A 114      -4.566  26.032  25.674  1.00  0.56           C  
ATOM    857  CB  SER A 114      -4.110  28.289  26.645  1.00  0.52           C  
ATOM    858  O   SER A 114      -3.645  25.235  25.861  1.00  0.55           O  
ATOM    859  OG  SER A 114      -2.737  27.988  26.825  1.00  0.55           O  
ATOM    860  N   VAL A 115      -5.387  25.866  24.681  1.00  0.59           N  
ATOM    861  CA  VAL A 115      -5.080  25.242  23.399  1.00  0.60           C  
ATOM    862  C   VAL A 115      -4.486  26.279  22.448  1.00  0.60           C  
ATOM    863  CB  VAL A 115      -6.333  24.596  22.767  1.00  0.56           C  
ATOM    864  O   VAL A 115      -5.101  27.316  22.188  1.00  0.59           O  
ATOM    865  CG1 VAL A 115      -5.978  23.898  21.455  1.00  0.50           C  
ATOM    866  CG2 VAL A 115      -6.975  23.612  23.743  1.00  0.51           C  
ATOM    867  N   SER A 116      -3.130  26.157  22.252  1.00  0.55           N  
ATOM    868  CA  SER A 116      -2.488  26.808  21.115  1.00  0.57           C  
ATOM    869  C   SER A 116      -2.226  25.817  19.986  1.00  0.57           C  
ATOM    870  CB  SER A 116      -1.174  27.463  21.544  1.00  0.54           C  
ATOM    871  O   SER A 116      -1.329  24.978  20.085  1.00  0.58           O  
ATOM    872  OG  SER A 116      -0.400  27.825  20.414  1.00  0.56           O  
ATOM    873  N   GLY A 117      -3.084  25.721  19.005  1.00  0.54           N  
ATOM    874  CA  GLY A 117      -3.114  24.768  17.907  1.00  0.57           C  
ATOM    875  C   GLY A 117      -3.632  23.402  18.316  1.00  0.51           C  
ATOM    876  O   GLY A 117      -4.709  23.291  18.906  1.00  0.47           O  
ATOM    877  N   THR A 118      -2.859  22.358  18.176  1.00  0.56           N  
ATOM    878  CA  THR A 118      -3.021  20.978  18.619  1.00  0.58           C  
ATOM    879  C   THR A 118      -2.444  20.788  20.019  1.00  0.56           C  
ATOM    880  CB  THR A 118      -2.345  19.995  17.645  1.00  0.51           C  
ATOM    881  O   THR A 118      -2.472  19.682  20.563  1.00  0.54           O  
ATOM    882  CG2 THR A 118      -3.119  19.900  16.334  1.00  0.46           C  
ATOM    883  OG1 THR A 118      -1.013  20.446  17.369  1.00  0.45           O  
ATOM    884  N   ASN A 119      -1.840  21.825  20.678  1.00  0.60           N  
ATOM    885  CA  ASN A 119      -1.186  21.661  21.972  1.00  0.60           C  
ATOM    886  C   ASN A 119      -2.057  22.187  23.110  1.00  0.60           C  
ATOM    887  CB  ASN A 119       0.175  22.360  21.979  1.00  0.55           C  
ATOM    888  O   ASN A 119      -2.485  23.342  23.088  1.00  0.59           O  
ATOM    889  CG  ASN A 119       1.162  21.725  21.019  1.00  0.52           C  
ATOM    890  ND2 ASN A 119       1.978  22.551  20.375  1.00  0.57           N  
ATOM    891  OD1 ASN A 119       1.190  20.502  20.857  1.00  0.56           O  
ATOM    892  N   LEU A 120      -2.625  21.298  23.960  1.00  0.59           N  
ATOM    893  CA  LEU A 120      -3.161  21.620  25.277  1.00  0.60           C  
ATOM    894  C   LEU A 120      -2.045  22.023  26.235  1.00  0.60           C  
ATOM    895  CB  LEU A 120      -3.933  20.428  25.849  1.00  0.56           C  
ATOM    896  O   LEU A 120      -1.227  21.188  26.628  1.00  0.58           O  
ATOM    897  CG  LEU A 120      -4.576  20.631  27.222  1.00  0.54           C  
ATOM    898  CD1 LEU A 120      -5.721  21.634  27.128  1.00  0.51           C  
ATOM    899  CD2 LEU A 120      -5.067  19.302  27.784  1.00  0.53           C  
ATOM    900  N   ASN A 121      -1.861  23.332  26.453  1.00  0.55           N  
ATOM    901  CA  ASN A 121      -1.016  23.912  27.491  1.00  0.56           C  
ATOM    902  C   ASN A 121      -1.770  24.062  28.809  1.00  0.55           C  
ATOM    903  CB  ASN A 121      -0.462  25.264  27.039  1.00  0.52           C  
ATOM    904  O   ASN A 121      -2.648  24.918  28.933  1.00  0.53           O  
ATOM    905  CG  ASN A 121       0.644  25.129  26.010  1.00  0.49           C  
ATOM    906  ND2 ASN A 121       0.666  26.035  25.040  1.00  0.54           N  
ATOM    907  OD1 ASN A 121       1.470  24.216  26.086  1.00  0.53           O  
ATOM    908  N   ILE A 122      -1.685  23.070  29.626  1.00  0.59           N  
ATOM    909  CA  ILE A 122      -2.175  23.133  30.999  1.00  0.59           C  
ATOM    910  C   ILE A 122      -1.110  23.757  31.898  1.00  0.59           C  
ATOM    911  CB  ILE A 122      -2.568  21.734  31.525  1.00  0.56           C  
ATOM    912  O   ILE A 122      -0.034  23.183  32.087  1.00  0.57           O  
ATOM    913  CG1 ILE A 122      -3.574  21.071  30.577  1.00  0.52           C  
ATOM    914  CG2 ILE A 122      -3.134  21.830  32.944  1.00  0.53           C  
ATOM    915  CD1 ILE A 122      -3.954  19.651  30.973  1.00  0.53           C  
ATOM    916  N   VAL A 123      -1.277  25.098  32.180  1.00  0.58           N  
ATOM    917  CA  VAL A 123      -0.465  25.804  33.165  1.00  0.57           C  
ATOM    918  C   VAL A 123      -1.062  25.617  34.558  1.00  0.58           C  
ATOM    919  CB  VAL A 123      -0.350  27.309  32.832  1.00  0.55           C  
ATOM    920  O   VAL A 123      -2.186  26.051  34.822  1.00  0.56           O  
ATOM    921  CG1 VAL A 123       0.562  28.015  33.833  1.00  0.51           C  
ATOM    922  CG2 VAL A 123       0.164  27.501  31.407  1.00  0.53           C  
ATOM    923  N   PHE A 124      -0.543  24.706  35.350  1.00  0.55           N  
ATOM    924  CA  PHE A 124      -0.774  24.585  36.785  1.00  0.56           C  
ATOM    925  C   PHE A 124      -0.244  25.808  37.523  1.00  0.55           C  
ATOM    926  CB  PHE A 124      -0.114  23.315  37.331  1.00  0.52           C  
ATOM    927  O   PHE A 124       0.898  26.220  37.313  1.00  0.53           O  
ATOM    928  CG  PHE A 124      -0.700  22.042  36.783  1.00  0.51           C  
ATOM    929  CD1 PHE A 124      -1.836  21.481  37.355  1.00  0.50           C  
ATOM    930  CD2 PHE A 124      -0.116  21.406  35.696  1.00  0.51           C  
ATOM    931  CE1 PHE A 124      -2.381  20.303  36.850  1.00  0.49           C  
ATOM    932  CE2 PHE A 124      -0.655  20.228  35.186  1.00  0.48           C  
ATOM    933  CZ  PHE A 124      -1.787  19.678  35.765  1.00  0.51           C  
ATOM    934  N   PRO A 125      -1.233  26.645  37.957  1.00  0.50           N  
ATOM    935  CA  PRO A 125      -0.652  27.643  38.859  1.00  0.50           C  
ATOM    936  C   PRO A 125       0.342  27.037  39.847  1.00  0.49           C  
ATOM    937  CB  PRO A 125      -1.872  28.210  39.589  1.00  0.48           C  
ATOM    938  O   PRO A 125       0.113  25.940  40.364  1.00  0.49           O  
ATOM    939  CG  PRO A 125      -2.955  27.205  39.361  1.00  0.48           C  
ATOM    940  CD  PRO A 125      -2.556  26.326  38.210  1.00  0.49           C  
ATOM    941  N   THR A 126       1.582  27.375  39.873  1.00  0.50           N  
ATOM    942  CA  THR A 126       2.498  27.233  40.999  1.00  0.50           C  
ATOM    943  C   THR A 126       1.751  27.361  42.323  1.00  0.50           C  
ATOM    944  CB  THR A 126       3.625  28.281  40.939  1.00  0.47           C  
ATOM    945  O   THR A 126       1.184  28.414  42.622  1.00  0.48           O  
ATOM    946  CG2 THR A 126       4.763  27.814  40.037  1.00  0.45           C  
ATOM    947  OG1 THR A 126       3.098  29.511  40.426  1.00  0.43           O  
ATOM    948  N   SER A 127       0.795  26.352  42.661  1.00  0.43           N  
ATOM    949  CA  SER A 127       0.326  26.458  44.039  1.00  0.43           C  
ATOM    950  C   SER A 127       1.467  26.818  44.985  1.00  0.44           C  
ATOM    951  CB  SER A 127      -0.324  25.148  44.487  1.00  0.41           C  
ATOM    952  O   SER A 127       2.499  26.144  45.007  1.00  0.43           O  
ATOM    953  OG  SER A 127       0.634  24.105  44.544  1.00  0.42           O  
ATOM    954  N   SER A 128       1.688  28.089  45.151  1.00  0.42           N  
ATOM    955  CA  SER A 128       2.198  28.775  46.333  1.00  0.41           C  
ATOM    956  C   SER A 128       1.752  28.077  47.613  1.00  0.42           C  
ATOM    957  CB  SER A 128       1.733  30.232  46.349  1.00  0.39           C  
ATOM    958  O   SER A 128       0.561  27.829  47.809  1.00  0.40           O  
ATOM    959  OG  SER A 128       0.319  30.309  46.395  1.00  0.41           O  
ATOM    960  N   GLY A 129       2.133  26.758  47.907  1.00  0.41           N  
ATOM    961  CA  GLY A 129       2.192  26.541  49.344  1.00  0.41           C  
ATOM    962  C   GLY A 129       0.925  25.928  49.907  1.00  0.41           C  
ATOM    963  O   GLY A 129      -0.093  26.610  50.044  1.00  0.39           O  
ATOM    964  N   GLY A 130       0.493  24.621  49.524  1.00  0.40           N  
ATOM    965  CA  GLY A 130      -0.395  23.912  50.431  1.00  0.39           C  
ATOM    966  C   GLY A 130      -0.019  22.454  50.618  1.00  0.40           C  
ATOM    967  O   GLY A 130       0.205  21.736  49.642  1.00  0.39           O  
ATOM    968  N   SER A 131       0.888  22.060  51.613  1.00  0.36           N  
ATOM    969  CA  SER A 131       1.135  20.959  52.539  1.00  0.37           C  
ATOM    970  C   SER A 131       0.104  19.848  52.364  1.00  0.36           C  
ATOM    971  CB  SER A 131       1.118  21.459  53.983  1.00  0.33           C  
ATOM    972  O   SER A 131      -1.102  20.104  52.390  1.00  0.34           O  
ATOM    973  OG  SER A 131      -0.205  21.488  54.490  1.00  0.35           O  
ATOM    974  N   GLY A 132       0.051  18.975  51.255  1.00  0.37           N  
ATOM    975  CA  GLY A 132      -0.420  17.617  51.476  1.00  0.37           C  
ATOM    976  C   GLY A 132      -1.533  17.210  50.528  1.00  0.37           C  
ATOM    977  O   GLY A 132      -2.380  16.384  50.875  1.00  0.35           O  
ATOM    978  N   ALA A 133      -1.503  17.551  49.190  1.00  0.37           N  
ATOM    979  CA  ALA A 133      -2.296  16.776  48.239  1.00  0.38           C  
ATOM    980  C   ALA A 133      -1.411  16.163  47.158  1.00  0.37           C  
ATOM    981  CB  ALA A 133      -3.373  17.653  47.606  1.00  0.34           C  
ATOM    982  O   ALA A 133      -0.517  16.827  46.628  1.00  0.36           O  
ATOM    983  N   ALA A 134      -1.033  14.783  47.238  1.00  0.41           N  
ATOM    984  CA  ALA A 134      -0.651  13.936  46.111  1.00  0.41           C  
ATOM    985  C   ALA A 134      -1.107  14.545  44.788  1.00  0.41           C  
ATOM    986  CB  ALA A 134      -1.235  12.534  46.277  1.00  0.38           C  
ATOM    987  O   ALA A 134      -2.290  14.848  44.612  1.00  0.40           O  
ATOM    988  N   VAL A 135      -0.363  15.475  44.202  1.00  0.40           N  
ATOM    989  CA  VAL A 135      -0.623  15.981  42.858  1.00  0.41           C  
ATOM    990  C   VAL A 135      -1.029  14.829  41.941  1.00  0.40           C  
ATOM    991  CB  VAL A 135       0.608  16.713  42.279  1.00  0.38           C  
ATOM    992  O   VAL A 135      -0.205  13.977  41.602  1.00  0.39           O  
ATOM    993  CG1 VAL A 135       0.239  17.464  41.001  1.00  0.37           C  
ATOM    994  CG2 VAL A 135       1.194  17.671  43.315  1.00  0.37           C  
ATOM    995  N   PRO A 136      -2.265  14.134  41.934  1.00  0.42           N  
ATOM    996  CA  PRO A 136      -2.814  13.271  40.886  1.00  0.41           C  
ATOM    997  C   PRO A 136      -2.605  13.839  39.484  1.00  0.42           C  
ATOM    998  CB  PRO A 136      -4.304  13.203  41.230  1.00  0.39           C  
ATOM    999  O   PRO A 136      -2.977  14.985  39.216  1.00  0.40           O  
ATOM   1000  CG  PRO A 136      -4.427  13.914  42.539  1.00  0.37           C  
ATOM   1001  CD  PRO A 136      -3.140  14.640  42.810  1.00  0.40           C  
ATOM   1002  N   GLY A 137      -1.371  13.810  38.975  1.00  0.43           N  
ATOM   1003  CA  GLY A 137      -1.061  14.147  37.594  1.00  0.42           C  
ATOM   1004  C   GLY A 137       0.427  14.268  37.329  1.00  0.43           C  
ATOM   1005  O   GLY A 137       0.847  14.434  36.182  1.00  0.41           O  
ATOM   1006  N   LEU A 138       1.244  14.186  38.363  1.00  0.46           N  
ATOM   1007  CA  LEU A 138       2.661  14.416  38.101  1.00  0.47           C  
ATOM   1008  C   LEU A 138       3.277  13.231  37.365  1.00  0.47           C  
ATOM   1009  CB  LEU A 138       3.414  14.666  39.411  1.00  0.43           C  
ATOM   1010  O   LEU A 138       4.166  13.408  36.529  1.00  0.45           O  
ATOM   1011  CG  LEU A 138       3.689  16.128  39.765  1.00  0.42           C  
ATOM   1012  CD1 LEU A 138       3.618  16.330  41.275  1.00  0.38           C  
ATOM   1013  CD2 LEU A 138       5.048  16.563  39.227  1.00  0.40           C  
ATOM   1014  N   PHE A 139       2.753  11.973  37.516  1.00  0.54           N  
ATOM   1015  CA  PHE A 139       3.253  10.818  36.779  1.00  0.54           C  
ATOM   1016  C   PHE A 139       2.388  10.541  35.555  1.00  0.55           C  
ATOM   1017  CB  PHE A 139       3.298   9.581  37.682  1.00  0.51           C  
ATOM   1018  O   PHE A 139       1.629   9.570  35.532  1.00  0.53           O  
ATOM   1019  CG  PHE A 139       4.147   9.758  38.911  1.00  0.48           C  
ATOM   1020  CD1 PHE A 139       5.533   9.780  38.819  1.00  0.44           C  
ATOM   1021  CD2 PHE A 139       3.558   9.901  40.161  1.00  0.46           C  
ATOM   1022  CE1 PHE A 139       6.321   9.943  39.956  1.00  0.47           C  
ATOM   1023  CE2 PHE A 139       4.339  10.065  41.302  1.00  0.48           C  
ATOM   1024  CZ  PHE A 139       5.720  10.084  41.197  1.00  0.44           C  
ATOM   1025  N   THR A 140       1.974  11.632  34.863  1.00  0.54           N  
ATOM   1026  CA  THR A 140       1.408  11.419  33.536  1.00  0.55           C  
ATOM   1027  C   THR A 140       2.457  10.849  32.585  1.00  0.54           C  
ATOM   1028  CB  THR A 140       0.841  12.728  32.954  1.00  0.50           C  
ATOM   1029  O   THR A 140       3.658  10.969  32.834  1.00  0.52           O  
ATOM   1030  CG2 THR A 140      -0.365  13.208  33.753  1.00  0.45           C  
ATOM   1031  OG1 THR A 140       1.857  13.738  32.988  1.00  0.44           O  
ATOM   1032  N   SER A 141       2.083   9.891  31.689  1.00  0.53           N  
ATOM   1033  CA  SER A 141       2.862   9.235  30.644  1.00  0.53           C  
ATOM   1034  C   SER A 141       3.850  10.203  30.001  1.00  0.54           C  
ATOM   1035  CB  SER A 141       1.939   8.650  29.574  1.00  0.48           C  
ATOM   1036  O   SER A 141       3.455  11.081  29.231  1.00  0.52           O  
ATOM   1037  OG  SER A 141       1.161   9.669  28.970  1.00  0.45           O  
ATOM   1038  N   SER A 142       4.842  10.642  30.713  1.00  0.59           N  
ATOM   1039  CA  SER A 142       6.003  11.286  30.107  1.00  0.59           C  
ATOM   1040  C   SER A 142       6.792  10.304  29.247  1.00  0.61           C  
ATOM   1041  CB  SER A 142       6.912  11.878  31.184  1.00  0.55           C  
ATOM   1042  O   SER A 142       6.756   9.095  29.483  1.00  0.59           O  
ATOM   1043  OG  SER A 142       6.249  12.912  31.890  1.00  0.52           O  
ATOM   1044  N   PRO A 143       7.256  10.879  28.029  1.00  0.60           N  
ATOM   1045  CA  PRO A 143       8.078   9.991  27.205  1.00  0.59           C  
ATOM   1046  C   PRO A 143       9.152   9.264  28.011  1.00  0.62           C  
ATOM   1047  CB  PRO A 143       8.711  10.941  26.185  1.00  0.56           C  
ATOM   1048  O   PRO A 143       9.608   9.773  29.039  1.00  0.61           O  
ATOM   1049  CG  PRO A 143       8.165  12.289  26.528  1.00  0.54           C  
ATOM   1050  CD  PRO A 143       7.336  12.164  27.774  1.00  0.55           C  
ATOM   1051  N   PRO A 144       9.374   7.978  27.633  1.00  0.63           N  
ATOM   1052  CA  PRO A 144      10.548   7.267  28.145  1.00  0.64           C  
ATOM   1053  C   PRO A 144      11.815   8.118  28.110  1.00  0.65           C  
ATOM   1054  CB  PRO A 144      10.671   6.066  27.204  1.00  0.60           C  
ATOM   1055  O   PRO A 144      12.025   8.882  27.164  1.00  0.63           O  
ATOM   1056  CG  PRO A 144       9.344   5.979  26.520  1.00  0.58           C  
ATOM   1057  CD  PRO A 144       8.699   7.335  26.557  1.00  0.58           C  
ATOM   1058  N   GLY A 145      12.596   7.964  29.179  1.00  0.62           N  
ATOM   1059  CA  GLY A 145      13.816   8.739  29.342  1.00  0.61           C  
ATOM   1060  C   GLY A 145      13.587  10.073  30.028  1.00  0.63           C  
ATOM   1061  O   GLY A 145      14.538  10.812  30.293  1.00  0.62           O  
ATOM   1062  N   SER A 146      12.237  10.383  30.123  1.00  0.71           N  
ATOM   1063  CA  SER A 146      12.019  11.616  30.872  1.00  0.71           C  
ATOM   1064  C   SER A 146      12.602  11.520  32.278  1.00  0.71           C  
ATOM   1065  CB  SER A 146      10.526  11.939  30.952  1.00  0.68           C  
ATOM   1066  O   SER A 146      12.576  10.453  32.895  1.00  0.70           O  
ATOM   1067  OG  SER A 146       9.972  12.082  29.655  1.00  0.64           O  
ATOM   1068  N   ILE A 147      13.318  12.542  32.719  1.00  0.68           N  
ATOM   1069  CA  ILE A 147      13.809  12.772  34.073  1.00  0.67           C  
ATOM   1070  C   ILE A 147      12.916  13.790  34.779  1.00  0.67           C  
ATOM   1071  CB  ILE A 147      15.276  13.258  34.067  1.00  0.64           C  
ATOM   1072  O   ILE A 147      12.604  14.844  34.221  1.00  0.65           O  
ATOM   1073  CG1 ILE A 147      16.177  12.228  33.377  1.00  0.58           C  
ATOM   1074  CG2 ILE A 147      15.757  13.538  35.494  1.00  0.59           C  
ATOM   1075  CD1 ILE A 147      17.609  12.701  33.167  1.00  0.57           C  
ATOM   1076  N   MET A 148      12.347  13.355  35.811  1.00  0.71           N  
ATOM   1077  CA  MET A 148      11.589  14.269  36.661  1.00  0.71           C  
ATOM   1078  C   MET A 148      12.297  14.483  37.995  1.00  0.70           C  
ATOM   1079  CB  MET A 148      10.176  13.735  36.899  1.00  0.68           C  
ATOM   1080  O   MET A 148      12.702  13.521  38.650  1.00  0.67           O  
ATOM   1081  CG  MET A 148       9.274  14.702  37.649  1.00  0.64           C  
ATOM   1082  SD  MET A 148       7.584  14.034  37.904  1.00  0.62           S  
ATOM   1083  CE  MET A 148       7.037  13.883  36.180  1.00  0.54           C  
ATOM   1084  N   HIS A 149      12.540  15.790  38.297  1.00  0.63           N  
ATOM   1085  CA  HIS A 149      12.992  16.247  39.606  1.00  0.62           C  
ATOM   1086  C   HIS A 149      11.814  16.465  40.550  1.00  0.62           C  
ATOM   1087  CB  HIS A 149      13.803  17.537  39.472  1.00  0.59           C  
ATOM   1088  O   HIS A 149      10.902  17.237  40.243  1.00  0.59           O  
ATOM   1089  CG  HIS A 149      15.118  17.351  38.784  1.00  0.56           C  
ATOM   1090  CD2 HIS A 149      15.431  16.746  37.614  1.00  0.53           C  
ATOM   1091  ND1 HIS A 149      16.305  17.815  39.308  1.00  0.53           N  
ATOM   1092  CE1 HIS A 149      17.294  17.504  38.487  1.00  0.49           C  
ATOM   1093  NE2 HIS A 149      16.790  16.855  37.451  1.00  0.46           N  
ATOM   1094  N   TYR A 150      11.755  15.568  41.477  1.00  0.62           N  
ATOM   1095  CA  TYR A 150      10.741  15.695  42.517  1.00  0.62           C  
ATOM   1096  C   TYR A 150      11.313  16.371  43.757  1.00  0.62           C  
ATOM   1097  CB  TYR A 150      10.175  14.320  42.886  1.00  0.59           C  
ATOM   1098  O   TYR A 150      12.220  15.838  44.400  1.00  0.59           O  
ATOM   1099  CG  TYR A 150       8.903  14.385  43.696  1.00  0.56           C  
ATOM   1100  CD1 TYR A 150       7.674  14.615  43.082  1.00  0.53           C  
ATOM   1101  CD2 TYR A 150       8.927  14.218  45.077  1.00  0.54           C  
ATOM   1102  CE1 TYR A 150       6.499  14.677  43.824  1.00  0.52           C  
ATOM   1103  CE2 TYR A 150       7.759  14.279  45.829  1.00  0.52           C  
ATOM   1104  OH  TYR A 150       5.392  14.569  45.935  1.00  0.46           O  
ATOM   1105  CZ  TYR A 150       6.552  14.508  45.195  1.00  0.52           C  
ATOM   1106  N   SER A 151      10.998  17.656  44.050  1.00  0.57           N  
ATOM   1107  CA  SER A 151      11.298  18.307  45.321  1.00  0.57           C  
ATOM   1108  C   SER A 151      10.482  17.702  46.458  1.00  0.57           C  
ATOM   1109  CB  SER A 151      11.027  19.809  45.231  1.00  0.55           C  
ATOM   1110  O   SER A 151       9.250  17.689  46.407  1.00  0.56           O  
ATOM   1111  OG  SER A 151      11.590  20.490  46.339  1.00  0.54           O  
ATOM   1112  N   LEU A 152      11.140  16.952  47.397  1.00  0.52           N  
ATOM   1113  CA  LEU A 152      10.520  16.503  48.639  1.00  0.52           C  
ATOM   1114  C   LEU A 152      10.154  17.689  49.525  1.00  0.52           C  
ATOM   1115  CB  LEU A 152      11.457  15.556  49.394  1.00  0.50           C  
ATOM   1116  O   LEU A 152      10.959  18.605  49.706  1.00  0.52           O  
ATOM   1117  CG  LEU A 152      11.853  14.271  48.666  1.00  0.49           C  
ATOM   1118  CD1 LEU A 152      13.008  13.587  49.390  1.00  0.46           C  
ATOM   1119  CD2 LEU A 152      10.657  13.332  48.549  1.00  0.47           C  
ATOM   1120  N   THR A 153       8.870  17.841  49.830  1.00  0.52           N  
ATOM   1121  CA  THR A 153       8.417  18.768  50.860  1.00  0.53           C  
ATOM   1122  C   THR A 153       8.988  18.385  52.223  1.00  0.53           C  
ATOM   1123  CB  THR A 153       6.879  18.809  50.938  1.00  0.51           C  
ATOM   1124  O   THR A 153       9.344  17.226  52.448  1.00  0.52           O  
ATOM   1125  CG2 THR A 153       6.293  19.649  49.808  1.00  0.46           C  
ATOM   1126  OG1 THR A 153       6.366  17.475  50.842  1.00  0.44           O  
ATOM   1127  N   SER A 154       9.283  19.389  53.145  1.00  0.47           N  
ATOM   1128  CA  SER A 154       9.653  19.105  54.527  1.00  0.47           C  
ATOM   1129  C   SER A 154       8.783  17.999  55.116  1.00  0.48           C  
ATOM   1130  CB  SER A 154       9.538  20.366  55.384  1.00  0.43           C  
ATOM   1131  O   SER A 154       7.554  18.080  55.073  1.00  0.46           O  
ATOM   1132  OG  SER A 154       9.132  20.044  56.703  1.00  0.43           O  
ATOM   1133  N   GLY A 155       9.368  16.848  55.523  1.00  0.49           N  
ATOM   1134  CA  GLY A 155       8.762  15.666  56.115  1.00  0.48           C  
ATOM   1135  C   GLY A 155       8.554  14.540  55.120  1.00  0.49           C  
ATOM   1136  O   GLY A 155       8.284  13.403  55.510  1.00  0.48           O  
ATOM   1137  N   GLN A 156       8.619  14.763  53.848  1.00  0.54           N  
ATOM   1138  CA  GLN A 156       8.552  13.641  52.917  1.00  0.55           C  
ATOM   1139  C   GLN A 156       9.909  12.955  52.786  1.00  0.54           C  
ATOM   1140  CB  GLN A 156       8.067  14.110  51.544  1.00  0.52           C  
ATOM   1141  O   GLN A 156      10.941  13.621  52.681  1.00  0.53           O  
ATOM   1142  CG  GLN A 156       6.550  14.152  51.410  1.00  0.51           C  
ATOM   1143  CD  GLN A 156       6.095  14.533  50.014  1.00  0.53           C  
ATOM   1144  NE2 GLN A 156       4.901  14.087  49.637  1.00  0.44           N  
ATOM   1145  OE1 GLN A 156       6.809  15.223  49.280  1.00  0.56           O  
ATOM   1146  N   SER A 157       9.885  11.621  53.156  1.00  0.56           N  
ATOM   1147  CA  SER A 157      11.007  10.719  52.919  1.00  0.55           C  
ATOM   1148  C   SER A 157      10.882  10.023  51.568  1.00  0.56           C  
ATOM   1149  CB  SER A 157      11.100   9.675  54.033  1.00  0.53           C  
ATOM   1150  O   SER A 157       9.796   9.975  50.987  1.00  0.55           O  
ATOM   1151  OG  SER A 157      10.024   8.756  53.952  1.00  0.53           O  
ATOM   1152  N   VAL A 158      12.039   9.612  50.963  1.00  0.55           N  
ATOM   1153  CA  VAL A 158      12.040   8.729  49.802  1.00  0.55           C  
ATOM   1154  C   VAL A 158      11.103   7.549  50.049  1.00  0.55           C  
ATOM   1155  CB  VAL A 158      13.462   8.221  49.476  1.00  0.53           C  
ATOM   1156  O   VAL A 158      10.422   7.086  49.132  1.00  0.55           O  
ATOM   1157  CG1 VAL A 158      13.427   7.222  48.321  1.00  0.49           C  
ATOM   1158  CG2 VAL A 158      14.384   9.393  49.144  1.00  0.50           C  
ATOM   1159  N   ALA A 159      11.156   7.126  51.335  1.00  0.57           N  
ATOM   1160  CA  ALA A 159      10.222   6.057  51.678  1.00  0.56           C  
ATOM   1161  C   ALA A 159       8.781   6.482  51.413  1.00  0.56           C  
ATOM   1162  CB  ALA A 159      10.394   5.648  53.139  1.00  0.55           C  
ATOM   1163  O   ALA A 159       7.995   5.718  50.848  1.00  0.55           O  
ATOM   1164  N   SER A 160       8.404   7.744  51.750  1.00  0.56           N  
ATOM   1165  CA  SER A 160       7.039   8.194  51.499  1.00  0.56           C  
ATOM   1166  C   SER A 160       6.778   8.363  50.006  1.00  0.56           C  
ATOM   1167  CB  SER A 160       6.766   9.512  52.225  1.00  0.54           C  
ATOM   1168  O   SER A 160       5.669   8.107  49.532  1.00  0.54           O  
ATOM   1169  OG  SER A 160       7.448  10.583  51.595  1.00  0.54           O  
ATOM   1170  N   ILE A 161       7.799   8.790  49.205  1.00  0.58           N  
ATOM   1171  CA  ILE A 161       7.649   8.826  47.755  1.00  0.57           C  
ATOM   1172  C   ILE A 161       7.553   7.403  47.211  1.00  0.57           C  
ATOM   1173  CB  ILE A 161       8.821   9.578  47.084  1.00  0.56           C  
ATOM   1174  O   ILE A 161       6.702   7.110  46.367  1.00  0.56           O  
ATOM   1175  CG1 ILE A 161       8.790  11.063  47.465  1.00  0.51           C  
ATOM   1176  CG2 ILE A 161       8.776   9.402  45.564  1.00  0.53           C  
ATOM   1177  CD1 ILE A 161       9.990  11.855  46.964  1.00  0.51           C  
ATOM   1178  N   ARG A 162       8.454   6.609  47.731  1.00  0.60           N  
ATOM   1179  CA  ARG A 162       8.360   5.189  47.407  1.00  0.60           C  
ATOM   1180  C   ARG A 162       6.965   4.650  47.707  1.00  0.59           C  
ATOM   1181  CB  ARG A 162       9.409   4.390  48.183  1.00  0.58           C  
ATOM   1182  O   ARG A 162       6.378   3.943  46.887  1.00  0.58           O  
ATOM   1183  CG  ARG A 162      10.711   4.184  47.426  1.00  0.57           C  
ATOM   1184  CD  ARG A 162      11.707   3.360  48.230  1.00  0.56           C  
ATOM   1185  NE  ARG A 162      13.074   3.556  47.757  1.00  0.51           N  
ATOM   1186  NH1 ARG A 162      14.032   2.127  49.300  1.00  0.42           N  
ATOM   1187  NH2 ARG A 162      15.346   3.215  47.768  1.00  0.38           N  
ATOM   1188  CZ  ARG A 162      14.148   2.966  48.276  1.00  0.54           C  
ATOM   1189  N   GLU A 163       6.511   4.997  48.881  1.00  0.57           N  
ATOM   1190  CA  GLU A 163       5.152   4.636  49.272  1.00  0.57           C  
ATOM   1191  C   GLU A 163       4.121   5.308  48.370  1.00  0.56           C  
ATOM   1192  CB  GLU A 163       4.895   5.010  50.734  1.00  0.55           C  
ATOM   1193  O   GLU A 163       3.183   4.660  47.900  1.00  0.55           O  
ATOM   1194  CG  GLU A 163       3.724   4.268  51.362  1.00  0.53           C  
ATOM   1195  CD  GLU A 163       3.557   4.557  52.845  1.00  0.54           C  
ATOM   1196  OE1 GLU A 163       4.335   5.368  53.397  1.00  0.54           O  
ATOM   1197  OE2 GLU A 163       2.640   3.968  53.461  1.00  0.51           O  
ATOM   1198  N   GLN A 164       4.267   6.628  48.046  1.00  0.55           N  
ATOM   1199  CA  GLN A 164       3.392   7.341  47.122  1.00  0.55           C  
ATOM   1200  C   GLN A 164       3.504   6.773  45.710  1.00  0.54           C  
ATOM   1201  CB  GLN A 164       3.722   8.835  47.114  1.00  0.53           C  
ATOM   1202  O   GLN A 164       2.504   6.668  44.997  1.00  0.53           O  
ATOM   1203  CG  GLN A 164       3.224   9.581  48.344  1.00  0.52           C  
ATOM   1204  CD  GLN A 164       3.544  11.063  48.302  1.00  0.52           C  
ATOM   1205  NE2 GLN A 164       3.221  11.771  49.379  1.00  0.44           N  
ATOM   1206  OE1 GLN A 164       4.079  11.568  47.310  1.00  0.54           O  
ATOM   1207  N   MET A 165       4.754   6.452  45.276  1.00  0.55           N  
ATOM   1208  CA  MET A 165       4.933   5.703  44.035  1.00  0.55           C  
ATOM   1209  C   MET A 165       4.266   4.335  44.124  1.00  0.55           C  
ATOM   1210  CB  MET A 165       6.420   5.540  43.716  1.00  0.53           C  
ATOM   1211  O   MET A 165       3.776   3.812  43.121  1.00  0.53           O  
ATOM   1212  CG  MET A 165       7.099   6.828  43.279  1.00  0.51           C  
ATOM   1213  SD  MET A 165       8.870   6.585  42.867  1.00  0.52           S  
ATOM   1214  CE  MET A 165       8.714   5.684  41.300  1.00  0.46           C  
ATOM   1215  N   SER A 166       4.238   3.796  45.422  1.00  0.48           N  
ATOM   1216  CA  SER A 166       3.578   2.533  45.736  1.00  0.48           C  
ATOM   1217  C   SER A 166       2.061   2.674  45.685  1.00  0.47           C  
ATOM   1218  CB  SER A 166       4.006   2.033  47.117  1.00  0.45           C  
ATOM   1219  O   SER A 166       1.352   1.711  45.385  1.00  0.45           O  
ATOM   1220  OG  SER A 166       3.551   2.912  48.132  1.00  0.43           O  
ATOM   1221  N   GLY A 167       1.534   3.854  46.252  1.00  0.41           N  
ATOM   1222  CA  GLY A 167       0.118   4.127  46.440  1.00  0.40           C  
ATOM   1223  C   GLY A 167      -0.640   4.274  45.134  1.00  0.41           C  
ATOM   1224  O   GLY A 167      -1.871   4.339  45.128  1.00  0.38           O  
ATOM   1225  N   VAL A 168       0.041   4.279  44.000  1.00  0.37           N  
ATOM   1226  CA  VAL A 168      -0.634   4.019  42.733  1.00  0.38           C  
ATOM   1227  C   VAL A 168      -1.072   2.558  42.671  1.00  0.38           C  
ATOM   1228  CB  VAL A 168       0.274   4.354  41.528  1.00  0.35           C  
ATOM   1229  O   VAL A 168      -0.239   1.650  42.724  1.00  0.36           O  
ATOM   1230  CG1 VAL A 168      -0.530   4.346  40.228  1.00  0.33           C  
ATOM   1231  CG2 VAL A 168       0.952   5.707  41.732  1.00  0.33           C  
ATOM   1232  N   SER A 169      -1.742   1.961  43.711  1.00  0.32           N  
ATOM   1233  CA  SER A 169      -2.571   0.773  43.890  1.00  0.33           C  
ATOM   1234  C   SER A 169      -2.799   0.054  42.565  1.00  0.33           C  
ATOM   1235  CB  SER A 169      -3.915   1.146  44.515  1.00  0.30           C  
ATOM   1236  O   SER A 169      -3.429   0.600  41.656  1.00  0.31           O  
ATOM   1237  OG  SER A 169      -4.789   1.691  43.541  1.00  0.29           O  
ATOM   1238  N   GLY A 170      -1.721  -0.832  42.037  1.00  0.32           N  
ATOM   1239  CA  GLY A 170      -2.013  -2.043  41.286  1.00  0.32           C  
ATOM   1240  C   GLY A 170      -0.770  -2.830  40.915  1.00  0.33           C  
ATOM   1241  O   GLY A 170      -0.839  -3.770  40.121  1.00  0.30           O  
ATOM   1242  N   GLY A 171       0.473  -2.750  41.593  1.00  0.36           N  
ATOM   1243  CA  GLY A 171       1.522  -3.677  41.197  1.00  0.36           C  
ATOM   1244  C   GLY A 171       1.887  -4.666  42.288  1.00  0.36           C  
ATOM   1245  O   GLY A 171       2.190  -4.271  43.415  1.00  0.35           O  
ATOM   1246  N   GLN A 172       1.125  -5.848  42.406  1.00  0.34           N  
ATOM   1247  CA  GLN A 172       1.099  -7.220  42.902  1.00  0.35           C  
ATOM   1248  C   GLN A 172       2.489  -7.673  43.340  1.00  0.34           C  
ATOM   1249  CB  GLN A 172       0.552  -8.167  41.832  1.00  0.30           C  
ATOM   1250  O   GLN A 172       3.423  -7.695  42.536  1.00  0.32           O  
ATOM   1251  CG  GLN A 172      -0.968  -8.265  41.818  1.00  0.30           C  
ATOM   1252  CD  GLN A 172      -1.471  -9.458  41.027  1.00  0.35           C  
ATOM   1253  NE2 GLN A 172      -2.744  -9.795  41.208  1.00  0.29           N  
ATOM   1254  OE1 GLN A 172      -0.723 -10.072  40.259  1.00  0.38           O  
ATOM   1255  N   ASN A 173       2.934  -7.496  44.627  1.00  0.34           N  
ATOM   1256  CA  ASN A 173       3.329  -8.441  45.666  1.00  0.36           C  
ATOM   1257  C   ASN A 173       3.969  -9.692  45.073  1.00  0.35           C  
ATOM   1258  CB  ASN A 173       2.126  -8.820  46.533  1.00  0.31           C  
ATOM   1259  O   ASN A 173       3.267 -10.608  44.639  1.00  0.33           O  
ATOM   1260  CG  ASN A 173       1.861  -7.814  47.636  1.00  0.30           C  
ATOM   1261  ND2 ASN A 173       0.639  -7.812  48.156  1.00  0.29           N  
ATOM   1262  OD1 ASN A 173       2.747  -7.045  48.018  1.00  0.34           O  
ATOM   1263  N   GLY A 174       5.232  -9.808  44.500  1.00  0.36           N  
ATOM   1264  CA  GLY A 174       5.774 -11.157  44.446  1.00  0.36           C  
ATOM   1265  C   GLY A 174       6.931 -11.374  45.403  1.00  0.36           C  
ATOM   1266  O   GLY A 174       7.916 -10.634  45.373  1.00  0.35           O  
ATOM   1267  N   ARG A 175       6.633 -11.694  46.657  1.00  0.31           N  
ATOM   1268  CA  ARG A 175       6.977 -12.780  47.569  1.00  0.33           C  
ATOM   1269  C   ARG A 175       8.196 -13.548  47.071  1.00  0.31           C  
ATOM   1270  CB  ARG A 175       5.792 -13.733  47.742  1.00  0.28           C  
ATOM   1271  O   ARG A 175       8.092 -14.357  46.147  1.00  0.30           O  
ATOM   1272  CG  ARG A 175       4.962 -13.465  48.987  1.00  0.29           C  
ATOM   1273  CD  ARG A 175       3.876 -14.514  49.178  1.00  0.36           C  
ATOM   1274  NE  ARG A 175       3.113 -14.285  50.402  1.00  0.30           N  
ATOM   1275  NH1 ARG A 175       1.986 -16.300  50.324  1.00  0.25           N  
ATOM   1276  NH2 ARG A 175       1.595 -14.828  52.037  1.00  0.20           N  
ATOM   1277  CZ  ARG A 175       2.233 -15.138  50.918  1.00  0.27           C  
ATOM   1278  N   ASN A 176       9.474 -12.949  47.322  1.00  0.29           N  
ATOM   1279  CA  ASN A 176      10.572 -13.789  47.787  1.00  0.31           C  
ATOM   1280  C   ASN A 176      11.851 -12.981  47.984  1.00  0.29           C  
ATOM   1281  CB  ASN A 176      10.817 -14.941  46.810  1.00  0.26           C  
ATOM   1282  O   ASN A 176      12.368 -12.387  47.037  1.00  0.28           O  
ATOM   1283  CG  ASN A 176       9.822 -16.072  46.979  1.00  0.27           C  
ATOM   1284  ND2 ASN A 176       9.755 -16.956  45.990  1.00  0.24           N  
ATOM   1285  OD1 ASN A 176       9.118 -16.150  47.989  1.00  0.30           O  
ATOM   1286  N   GLY A 177      12.079 -12.289  49.209  1.00  0.27           N  
ATOM   1287  CA  GLY A 177      13.093 -12.310  50.251  1.00  0.26           C  
ATOM   1288  C   GLY A 177      14.496 -12.075  49.724  1.00  0.27           C  
ATOM   1289  O   GLY A 177      15.476 -12.261  50.449  1.00  0.26           O  
ATOM   1290  N   THR A 178      14.702 -11.110  48.551  1.00  0.29           N  
ATOM   1291  CA  THR A 178      16.046 -10.673  48.189  1.00  0.31           C  
ATOM   1292  C   THR A 178      15.992  -9.418  47.323  1.00  0.29           C  
ATOM   1293  CB  THR A 178      16.813 -11.782  47.444  1.00  0.26           C  
ATOM   1294  O   THR A 178      15.207  -9.345  46.375  1.00  0.28           O  
ATOM   1295  CG2 THR A 178      17.852 -12.436  48.349  1.00  0.26           C  
ATOM   1296  OG1 THR A 178      15.885 -12.781  47.001  1.00  0.18           O  
ATOM   1297  N   VAL A 179      15.894  -8.117  47.971  1.00  0.30           N  
ATOM   1298  CA  VAL A 179      16.067  -6.687  47.732  1.00  0.34           C  
ATOM   1299  C   VAL A 179      14.801  -6.112  47.101  1.00  0.31           C  
ATOM   1300  CB  VAL A 179      17.288  -6.406  46.828  1.00  0.28           C  
ATOM   1301  O   VAL A 179      14.400  -6.526  46.011  1.00  0.30           O  
ATOM   1302  CG1 VAL A 179      17.612  -4.913  46.807  1.00  0.27           C  
ATOM   1303  CG2 VAL A 179      18.497  -7.212  47.300  1.00  0.28           C  
ATOM   1304  N   SER A 180      13.525  -5.879  47.809  1.00  0.34           N  
ATOM   1305  CA  SER A 180      12.353  -5.022  47.664  1.00  0.35           C  
ATOM   1306  C   SER A 180      12.297  -4.393  46.276  1.00  0.34           C  
ATOM   1307  CB  SER A 180      12.355  -3.925  48.730  1.00  0.31           C  
ATOM   1308  O   SER A 180      13.199  -3.646  45.890  1.00  0.33           O  
ATOM   1309  OG  SER A 180      13.584  -3.219  48.722  1.00  0.30           O  
ATOM   1310  N   ALA A 181      12.137  -5.229  45.108  1.00  0.41           N  
ATOM   1311  CA  ALA A 181      11.922  -4.860  43.711  1.00  0.41           C  
ATOM   1312  C   ALA A 181      11.679  -3.360  43.572  1.00  0.41           C  
ATOM   1313  CB  ALA A 181      10.748  -5.643  43.128  1.00  0.38           C  
ATOM   1314  O   ALA A 181      10.793  -2.805  44.226  1.00  0.39           O  
ATOM   1315  N   PRO A 182      12.798  -2.538  43.418  1.00  0.46           N  
ATOM   1316  CA  PRO A 182      12.674  -1.112  43.107  1.00  0.46           C  
ATOM   1317  C   PRO A 182      11.408  -0.788  42.317  1.00  0.46           C  
ATOM   1318  CB  PRO A 182      13.926  -0.823  42.274  1.00  0.42           C  
ATOM   1319  O   PRO A 182      10.924  -1.624  41.549  1.00  0.44           O  
ATOM   1320  CG  PRO A 182      14.309  -2.144  41.689  1.00  0.39           C  
ATOM   1321  CD  PRO A 182      13.724  -3.231  42.544  1.00  0.42           C  
ATOM   1322  N   PHE A 183      10.554   0.050  42.902  1.00  0.51           N  
ATOM   1323  CA  PHE A 183       9.201   0.513  42.614  1.00  0.52           C  
ATOM   1324  C   PHE A 183       9.176   1.354  41.344  1.00  0.52           C  
ATOM   1325  CB  PHE A 183       8.646   1.321  43.791  1.00  0.46           C  
ATOM   1326  O   PHE A 183       9.815   2.406  41.277  1.00  0.50           O  
ATOM   1327  CG  PHE A 183       8.404   0.502  45.030  1.00  0.44           C  
ATOM   1328  CD1 PHE A 183       7.221  -0.209  45.191  1.00  0.39           C  
ATOM   1329  CD2 PHE A 183       9.361   0.443  46.035  1.00  0.41           C  
ATOM   1330  CE1 PHE A 183       6.995  -0.968  46.337  1.00  0.38           C  
ATOM   1331  CE2 PHE A 183       9.143  -0.313  47.183  1.00  0.42           C  
ATOM   1332  CZ  PHE A 183       7.959  -1.017  47.332  1.00  0.37           C  
ATOM   1333  N   VAL A 184       8.667   0.826  40.194  1.00  0.60           N  
ATOM   1334  CA  VAL A 184       8.249   1.498  38.968  1.00  0.60           C  
ATOM   1335  C   VAL A 184       6.764   1.843  39.049  1.00  0.61           C  
ATOM   1336  CB  VAL A 184       8.527   0.629  37.722  1.00  0.55           C  
ATOM   1337  O   VAL A 184       5.948   1.013  39.456  1.00  0.59           O  
ATOM   1338  CG1 VAL A 184       8.136   1.373  36.446  1.00  0.46           C  
ATOM   1339  CG2 VAL A 184       9.998   0.219  37.675  1.00  0.47           C  
ATOM   1340  N   THR A 185       6.420   3.161  38.904  1.00  0.64           N  
ATOM   1341  CA  THR A 185       5.019   3.544  38.766  1.00  0.64           C  
ATOM   1342  C   THR A 185       4.378   2.827  37.581  1.00  0.65           C  
ATOM   1343  CB  THR A 185       4.871   5.066  38.590  1.00  0.61           C  
ATOM   1344  O   THR A 185       5.078   2.312  36.707  1.00  0.63           O  
ATOM   1345  CG2 THR A 185       5.556   5.820  39.725  1.00  0.54           C  
ATOM   1346  OG1 THR A 185       5.462   5.458  37.345  1.00  0.60           O  
ATOM   1347  N   LYS A 186       2.976   2.714  37.553  1.00  0.60           N  
ATOM   1348  CA  LYS A 186       2.205   2.159  36.444  1.00  0.59           C  
ATOM   1349  C   LYS A 186       2.580   2.829  35.125  1.00  0.60           C  
ATOM   1350  CB  LYS A 186       0.706   2.313  36.702  1.00  0.56           C  
ATOM   1351  O   LYS A 186       2.419   2.239  34.055  1.00  0.59           O  
ATOM   1352  CG  LYS A 186       0.135   1.285  37.668  1.00  0.53           C  
ATOM   1353  CD  LYS A 186      -1.385   1.364  37.734  1.00  0.54           C  
ATOM   1354  CE  LYS A 186      -1.958   0.322  38.685  1.00  0.45           C  
ATOM   1355  NZ  LYS A 186      -3.446   0.418  38.781  1.00  0.41           N  
ATOM   1356  N   THR A 187       3.108   4.040  35.250  1.00  0.64           N  
ATOM   1357  CA  THR A 187       3.427   4.843  34.075  1.00  0.64           C  
ATOM   1358  C   THR A 187       4.920   4.776  33.764  1.00  0.65           C  
ATOM   1359  CB  THR A 187       3.007   6.311  34.271  1.00  0.60           C  
ATOM   1360  O   THR A 187       5.410   5.497  32.893  1.00  0.63           O  
ATOM   1361  CG2 THR A 187       1.488   6.453  34.273  1.00  0.53           C  
ATOM   1362  OG1 THR A 187       3.521   6.787  35.521  1.00  0.58           O  
ATOM   1363  N   GLY A 188       5.677   3.858  34.515  1.00  0.69           N  
ATOM   1364  CA  GLY A 188       7.063   3.595  34.158  1.00  0.69           C  
ATOM   1365  C   GLY A 188       8.052   4.427  34.953  1.00  0.70           C  
ATOM   1366  O   GLY A 188       9.256   4.381  34.696  1.00  0.69           O  
ATOM   1367  N   TRP A 189       7.729   5.273  35.940  1.00  0.71           N  
ATOM   1368  CA  TRP A 189       8.666   6.090  36.704  1.00  0.72           C  
ATOM   1369  C   TRP A 189       9.394   5.251  37.748  1.00  0.72           C  
ATOM   1370  CB  TRP A 189       7.937   7.253  37.382  1.00  0.68           C  
ATOM   1371  O   TRP A 189       8.775   4.444  38.446  1.00  0.69           O  
ATOM   1372  CG  TRP A 189       7.410   8.282  36.427  1.00  0.63           C  
ATOM   1373  CD1 TRP A 189       6.138   8.376  35.937  1.00  0.57           C  
ATOM   1374  CD2 TRP A 189       8.147   9.360  35.843  1.00  0.60           C  
ATOM   1375  CE2 TRP A 189       7.255  10.070  35.008  1.00  0.60           C  
ATOM   1376  CE3 TRP A 189       9.474   9.797  35.945  1.00  0.71           C  
ATOM   1377  NE1 TRP A 189       6.038   9.450  35.083  1.00  0.71           N  
ATOM   1378  CH2 TRP A 189       8.955  11.600  34.396  1.00  0.66           C  
ATOM   1379  CZ2 TRP A 189       7.651  11.194  34.279  1.00  0.69           C  
ATOM   1380  CZ3 TRP A 189       9.866  10.915  35.218  1.00  0.67           C  
ATOM   1381  N   CYS A 190      10.670   5.408  37.760  1.00  0.71           N  
ATOM   1382  CA  CYS A 190      11.540   4.816  38.771  1.00  0.71           C  
ATOM   1383  C   CYS A 190      12.578   5.822  39.254  1.00  0.71           C  
ATOM   1384  CB  CYS A 190      12.239   3.575  38.216  1.00  0.69           C  
ATOM   1385  O   CYS A 190      12.744   6.885  38.654  1.00  0.70           O  
ATOM   1386  SG  CYS A 190      13.223   3.894  36.736  1.00  0.70           S  
ATOM   1387  N   PHE A 191      13.222   5.516  40.376  1.00  0.69           N  
ATOM   1388  CA  PHE A 191      14.340   6.346  40.807  1.00  0.69           C  
ATOM   1389  C   PHE A 191      15.523   6.197  39.857  1.00  0.70           C  
ATOM   1390  CB  PHE A 191      14.763   5.983  42.233  1.00  0.67           C  
ATOM   1391  O   PHE A 191      15.864   5.084  39.453  1.00  0.68           O  
ATOM   1392  CG  PHE A 191      13.809   6.467  43.292  1.00  0.64           C  
ATOM   1393  CD1 PHE A 191      13.782   7.806  43.662  1.00  0.61           C  
ATOM   1394  CD2 PHE A 191      12.939   5.583  43.916  1.00  0.62           C  
ATOM   1395  CE1 PHE A 191      12.900   8.258  44.641  1.00  0.60           C  
ATOM   1396  CE2 PHE A 191      12.055   6.027  44.896  1.00  0.60           C  
ATOM   1397  CZ  PHE A 191      12.038   7.364  45.257  1.00  0.61           C  
ATOM   1398  N   ALA A 192      16.192   7.276  39.433  1.00  0.71           N  
ATOM   1399  CA  ALA A 192      17.440   7.269  38.673  1.00  0.70           C  
ATOM   1400  C   ALA A 192      18.623   6.901  39.564  1.00  0.71           C  
ATOM   1401  CB  ALA A 192      17.673   8.629  38.020  1.00  0.68           C  
ATOM   1402  O   ALA A 192      19.507   7.726  39.805  1.00  0.70           O  
ATOM   1403  N   ASP A 193      18.666   5.715  40.103  1.00  0.67           N  
ATOM   1404  CA  ASP A 193      19.623   5.304  41.127  1.00  0.66           C  
ATOM   1405  C   ASP A 193      20.674   4.360  40.548  1.00  0.67           C  
ATOM   1406  CB  ASP A 193      18.901   4.634  42.298  1.00  0.64           C  
ATOM   1407  O   ASP A 193      21.447   3.753  41.292  1.00  0.66           O  
ATOM   1408  CG  ASP A 193      18.106   3.409  41.881  1.00  0.63           C  
ATOM   1409  OD1 ASP A 193      18.147   3.031  40.691  1.00  0.63           O  
ATOM   1410  OD2 ASP A 193      17.430   2.818  42.751  1.00  0.65           O  
ATOM   1411  N   GLY A 194      20.875   4.225  39.217  1.00  0.66           N  
ATOM   1412  CA  GLY A 194      21.842   3.356  38.565  1.00  0.66           C  
ATOM   1413  C   GLY A 194      21.495   1.884  38.682  1.00  0.66           C  
ATOM   1414  O   GLY A 194      22.289   1.022  38.299  1.00  0.66           O  
ATOM   1415  N   MET A 195      20.334   1.581  39.276  1.00  0.69           N  
ATOM   1416  CA  MET A 195      19.948   0.191  39.500  1.00  0.70           C  
ATOM   1417  C   MET A 195      19.138  -0.345  38.325  1.00  0.69           C  
ATOM   1418  CB  MET A 195      19.143   0.059  40.794  1.00  0.66           C  
ATOM   1419  O   MET A 195      18.730   0.417  37.447  1.00  0.68           O  
ATOM   1420  CG  MET A 195      19.926   0.426  42.044  1.00  0.63           C  
ATOM   1421  SD  MET A 195      19.188  -0.280  43.569  1.00  0.60           S  
ATOM   1422  CE  MET A 195      20.288   0.440  44.819  1.00  0.54           C  
ATOM   1423  N   TYR A 196      19.015  -1.688  38.223  1.00  0.70           N  
ATOM   1424  CA  TYR A 196      18.073  -2.315  37.303  1.00  0.69           C  
ATOM   1425  C   TYR A 196      16.636  -2.104  37.764  1.00  0.69           C  
ATOM   1426  CB  TYR A 196      18.365  -3.813  37.173  1.00  0.66           C  
ATOM   1427  O   TYR A 196      16.280  -2.462  38.890  1.00  0.66           O  
ATOM   1428  CG  TYR A 196      19.620  -4.122  36.393  1.00  0.64           C  
ATOM   1429  CD1 TYR A 196      19.587  -4.261  35.008  1.00  0.62           C  
ATOM   1430  CD2 TYR A 196      20.842  -4.276  37.040  1.00  0.64           C  
ATOM   1431  CE1 TYR A 196      20.740  -4.547  34.285  1.00  0.64           C  
ATOM   1432  CE2 TYR A 196      22.002  -4.563  36.328  1.00  0.62           C  
ATOM   1433  OH  TYR A 196      23.086  -4.979  34.243  1.00  0.63           O  
ATOM   1434  CZ  TYR A 196      21.941  -4.696  34.953  1.00  0.60           C  
ATOM   1435  N   TRP A 197      15.928  -1.586  36.885  1.00  0.66           N  
ATOM   1436  CA  TRP A 197      14.485  -1.491  37.081  1.00  0.68           C  
ATOM   1437  C   TRP A 197      13.739  -2.329  36.049  1.00  0.66           C  
ATOM   1438  CB  TRP A 197      14.026  -0.032  37.002  1.00  0.62           C  
ATOM   1439  O   TRP A 197      14.099  -2.339  34.870  1.00  0.63           O  
ATOM   1440  CG  TRP A 197      14.530   0.827  38.122  1.00  0.57           C  
ATOM   1441  CD1 TRP A 197      15.719   1.499  38.175  1.00  0.51           C  
ATOM   1442  CD2 TRP A 197      13.859   1.102  39.356  1.00  0.53           C  
ATOM   1443  CE2 TRP A 197      14.700   1.950  40.109  1.00  0.52           C  
ATOM   1444  CE3 TRP A 197      12.626   0.713  39.897  1.00  0.63           C  
ATOM   1445  NE1 TRP A 197      15.827   2.177  39.367  1.00  0.63           N  
ATOM   1446  CH2 TRP A 197      13.135   2.021  41.884  1.00  0.59           C  
ATOM   1447  CZ2 TRP A 197      14.347   2.416  41.378  1.00  0.64           C  
ATOM   1448  CZ3 TRP A 197      12.276   1.179  41.159  1.00  0.57           C  
ATOM   1449  N   THR A 198      12.806  -3.157  36.552  1.00  0.69           N  
ATOM   1450  CA  THR A 198      11.892  -3.893  35.686  1.00  0.68           C  
ATOM   1451  C   THR A 198      10.513  -3.240  35.676  1.00  0.68           C  
ATOM   1452  CB  THR A 198      11.764  -5.362  36.129  1.00  0.66           C  
ATOM   1453  O   THR A 198       9.891  -3.075  36.728  1.00  0.66           O  
ATOM   1454  CG2 THR A 198      10.876  -6.150  35.172  1.00  0.64           C  
ATOM   1455  OG1 THR A 198      13.066  -5.961  36.158  1.00  0.67           O  
ATOM   1456  N   TRP A 199      10.086  -2.781  34.617  1.00  0.64           N  
ATOM   1457  CA  TRP A 199       8.718  -2.353  34.344  1.00  0.68           C  
ATOM   1458  C   TRP A 199       7.951  -3.429  33.583  1.00  0.65           C  
ATOM   1459  CB  TRP A 199       8.713  -1.045  33.548  1.00  0.61           C  
ATOM   1460  O   TRP A 199       8.400  -3.894  32.533  1.00  0.62           O  
ATOM   1461  CG  TRP A 199       7.343  -0.570  33.167  1.00  0.57           C  
ATOM   1462  CD1 TRP A 199       6.309  -0.272  34.011  1.00  0.50           C  
ATOM   1463  CD2 TRP A 199       6.856  -0.342  31.841  1.00  0.52           C  
ATOM   1464  CE2 TRP A 199       5.518   0.094  31.955  1.00  0.50           C  
ATOM   1465  CE3 TRP A 199       7.423  -0.464  30.565  1.00  0.57           C  
ATOM   1466  NE1 TRP A 199       5.209   0.128  33.288  1.00  0.54           N  
ATOM   1467  CH2 TRP A 199       5.316   0.281  29.605  1.00  0.51           C  
ATOM   1468  CZ2 TRP A 199       4.737   0.408  30.841  1.00  0.58           C  
ATOM   1469  CZ3 TRP A 199       6.644  -0.150  29.457  1.00  0.46           C  
ATOM   1470  N   ASN A 200       6.819  -3.905  34.147  1.00  0.65           N  
ATOM   1471  CA  ASN A 200       5.850  -4.794  33.514  1.00  0.65           C  
ATOM   1472  C   ASN A 200       4.774  -4.010  32.769  1.00  0.65           C  
ATOM   1473  CB  ASN A 200       5.211  -5.718  34.553  1.00  0.62           C  
ATOM   1474  O   ASN A 200       3.713  -3.720  33.325  1.00  0.63           O  
ATOM   1475  CG  ASN A 200       6.204  -6.688  35.161  1.00  0.58           C  
ATOM   1476  ND2 ASN A 200       6.082  -6.924  36.462  1.00  0.60           N  
ATOM   1477  OD1 ASN A 200       7.074  -7.221  34.468  1.00  0.60           O  
ATOM   1478  N   GLY A 201       5.049  -3.483  31.575  1.00  0.63           N  
ATOM   1479  CA  GLY A 201       4.084  -2.853  30.688  1.00  0.63           C  
ATOM   1480  C   GLY A 201       3.179  -3.848  29.987  1.00  0.64           C  
ATOM   1481  O   GLY A 201       3.301  -5.058  30.193  1.00  0.62           O  
ATOM   1482  N   SER A 202       2.096  -3.392  29.241  1.00  0.60           N  
ATOM   1483  CA  SER A 202       1.189  -4.217  28.450  1.00  0.61           C  
ATOM   1484  C   SER A 202       1.957  -5.101  27.472  1.00  0.62           C  
ATOM   1485  CB  SER A 202       0.196  -3.341  27.685  1.00  0.58           C  
ATOM   1486  O   SER A 202       1.484  -6.176  27.096  1.00  0.62           O  
ATOM   1487  OG  SER A 202       0.869  -2.299  27.000  1.00  0.57           O  
ATOM   1488  N   ASP A 203       3.130  -4.698  27.005  1.00  0.54           N  
ATOM   1489  CA  ASP A 203       3.913  -5.369  25.972  1.00  0.56           C  
ATOM   1490  C   ASP A 203       4.951  -6.304  26.590  1.00  0.55           C  
ATOM   1491  CB  ASP A 203       4.601  -4.343  25.069  1.00  0.51           C  
ATOM   1492  O   ASP A 203       5.807  -6.842  25.885  1.00  0.55           O  
ATOM   1493  CG  ASP A 203       3.628  -3.365  24.434  1.00  0.50           C  
ATOM   1494  OD1 ASP A 203       2.459  -3.738  24.192  1.00  0.49           O  
ATOM   1495  OD2 ASP A 203       4.034  -2.213  24.170  1.00  0.54           O  
ATOM   1496  N   GLY A 204       4.967  -6.578  28.015  1.00  0.61           N  
ATOM   1497  CA  GLY A 204       5.908  -7.457  28.691  1.00  0.61           C  
ATOM   1498  C   GLY A 204       6.781  -6.734  29.700  1.00  0.61           C  
ATOM   1499  O   GLY A 204       6.528  -5.574  30.028  1.00  0.59           O  
ATOM   1500  N   ALA A 205       7.719  -7.508  30.416  1.00  0.67           N  
ATOM   1501  CA  ALA A 205       8.656  -6.971  31.401  1.00  0.67           C  
ATOM   1502  C   ALA A 205       9.867  -6.342  30.719  1.00  0.68           C  
ATOM   1503  CB  ALA A 205       9.101  -8.069  32.364  1.00  0.64           C  
ATOM   1504  O   ALA A 205      10.525  -6.981  29.895  1.00  0.65           O  
ATOM   1505  N   VAL A 206      10.113  -5.068  30.948  1.00  0.66           N  
ATOM   1506  CA  VAL A 206      11.315  -4.360  30.520  1.00  0.66           C  
ATOM   1507  C   VAL A 206      12.205  -4.076  31.728  1.00  0.66           C  
ATOM   1508  CB  VAL A 206      10.969  -3.043  29.791  1.00  0.63           C  
ATOM   1509  O   VAL A 206      11.776  -3.427  32.684  1.00  0.65           O  
ATOM   1510  CG1 VAL A 206      12.240  -2.317  29.354  1.00  0.56           C  
ATOM   1511  CG2 VAL A 206      10.068  -3.319  28.589  1.00  0.57           C  
ATOM   1512  N   THR A 207      13.501  -4.720  31.708  1.00  0.66           N  
ATOM   1513  CA  THR A 207      14.546  -4.440  32.686  1.00  0.66           C  
ATOM   1514  C   THR A 207      15.614  -3.527  32.090  1.00  0.67           C  
ATOM   1515  CB  THR A 207      15.201  -5.739  33.191  1.00  0.63           C  
ATOM   1516  O   THR A 207      16.181  -3.831  31.039  1.00  0.66           O  
ATOM   1517  CG2 THR A 207      16.241  -5.448  34.268  1.00  0.60           C  
ATOM   1518  OG1 THR A 207      14.190  -6.596  33.738  1.00  0.65           O  
ATOM   1519  N   LYS A 208      15.863  -2.366  32.767  1.00  0.71           N  
ATOM   1520  CA  LYS A 208      16.898  -1.419  32.364  1.00  0.71           C  
ATOM   1521  C   LYS A 208      17.706  -0.942  33.567  1.00  0.71           C  
ATOM   1522  CB  LYS A 208      16.279  -0.222  31.641  1.00  0.68           C  
ATOM   1523  O   LYS A 208      17.176  -0.839  34.676  1.00  0.70           O  
ATOM   1524  CG  LYS A 208      15.811  -0.528  30.225  1.00  0.65           C  
ATOM   1525  CD  LYS A 208      15.486   0.746  29.457  1.00  0.63           C  
ATOM   1526  CE  LYS A 208      15.034   0.442  28.034  1.00  0.56           C  
ATOM   1527  NZ  LYS A 208      14.748   1.690  27.265  1.00  0.51           N  
ATOM   1528  N   VAL A 209      18.946  -0.688  33.244  1.00  0.68           N  
ATOM   1529  CA  VAL A 209      19.725   0.145  34.154  1.00  0.68           C  
ATOM   1530  C   VAL A 209      19.352   1.613  33.958  1.00  0.68           C  
ATOM   1531  CB  VAL A 209      21.243  -0.052  33.945  1.00  0.65           C  
ATOM   1532  O   VAL A 209      19.437   2.138  32.846  1.00  0.66           O  
ATOM   1533  CG1 VAL A 209      22.039   0.853  34.883  1.00  0.60           C  
ATOM   1534  CG2 VAL A 209      21.626  -1.515  34.157  1.00  0.61           C  
ATOM   1535  N   VAL A 210      18.739   2.191  34.978  1.00  0.71           N  
ATOM   1536  CA  VAL A 210      18.472   3.623  34.901  1.00  0.70           C  
ATOM   1537  C   VAL A 210      19.750   4.404  35.197  1.00  0.70           C  
ATOM   1538  CB  VAL A 210      17.351   4.045  35.878  1.00  0.68           C  
ATOM   1539  O   VAL A 210      20.663   3.890  35.847  1.00  0.69           O  
ATOM   1540  CG1 VAL A 210      16.029   3.378  35.503  1.00  0.63           C  
ATOM   1541  CG2 VAL A 210      17.739   3.699  37.315  1.00  0.64           C  
ATOM   1542  N   PRO A 211      19.938   5.603  34.464  1.00  0.70           N  
ATOM   1543  CA  PRO A 211      21.111   6.404  34.824  1.00  0.70           C  
ATOM   1544  C   PRO A 211      21.211   6.661  36.326  1.00  0.70           C  
ATOM   1545  CB  PRO A 211      20.892   7.712  34.060  1.00  0.68           C  
ATOM   1546  O   PRO A 211      20.194   6.881  36.988  1.00  0.69           O  
ATOM   1547  CG  PRO A 211      19.726   7.442  33.166  1.00  0.66           C  
ATOM   1548  CD  PRO A 211      19.046   6.187  33.635  1.00  0.65           C  
ATOM   1549  N   ASN A 212      22.400   6.553  36.894  1.00  0.64           N  
ATOM   1550  CA  ASN A 212      22.664   7.005  38.256  1.00  0.62           C  
ATOM   1551  C   ASN A 212      22.748   8.527  38.336  1.00  0.63           C  
ATOM   1552  CB  ASN A 212      23.951   6.373  38.791  1.00  0.60           C  
ATOM   1553  O   ASN A 212      23.814   9.106  38.118  1.00  0.60           O  
ATOM   1554  CG  ASN A 212      24.176   6.662  40.262  1.00  0.58           C  
ATOM   1555  ND2 ASN A 212      25.244   6.105  40.819  1.00  0.60           N  
ATOM   1556  OD1 ASN A 212      23.395   7.380  40.893  1.00  0.60           O  
ATOM   1557  N   LEU A 213      21.523   9.092  38.424  1.00  0.63           N  
ATOM   1558  CA  LEU A 213      21.456  10.543  38.558  1.00  0.61           C  
ATOM   1559  C   LEU A 213      21.473  10.954  40.026  1.00  0.62           C  
ATOM   1560  CB  LEU A 213      20.196  11.086  37.878  1.00  0.60           C  
ATOM   1561  O   LEU A 213      21.347  12.139  40.344  1.00  0.59           O  
ATOM   1562  CG  LEU A 213      20.052  10.793  36.384  1.00  0.57           C  
ATOM   1563  CD1 LEU A 213      18.757  11.394  35.848  1.00  0.56           C  
ATOM   1564  CD2 LEU A 213      21.255  11.329  35.615  1.00  0.56           C  
ATOM   1565  N   ASN A 214      21.512   9.967  40.926  1.00  0.56           N  
ATOM   1566  CA  ASN A 214      21.668  10.135  42.367  1.00  0.56           C  
ATOM   1567  C   ASN A 214      23.094  10.532  42.734  1.00  0.55           C  
ATOM   1568  CB  ASN A 214      21.267   8.854  43.103  1.00  0.54           C  
ATOM   1569  O   ASN A 214      23.324  11.138  43.782  1.00  0.54           O  
ATOM   1570  CG  ASN A 214      20.375   9.122  44.299  1.00  0.52           C  
ATOM   1571  ND2 ASN A 214      20.118   8.088  45.091  1.00  0.46           N  
ATOM   1572  OD1 ASN A 214      19.920  10.250  44.508  1.00  0.51           O  
ATOM   1573  N   GLN A 215      24.045  10.295  41.814  1.00  0.48           N  
ATOM   1574  CA  GLN A 215      25.459  10.561  42.057  1.00  0.47           C  
ATOM   1575  C   GLN A 215      25.919  11.812  41.315  1.00  0.48           C  
ATOM   1576  CB  GLN A 215      26.310   9.361  41.641  1.00  0.45           C  
ATOM   1577  O   GLN A 215      26.837  11.752  40.494  1.00  0.46           O  
ATOM   1578  CG  GLN A 215      26.059   8.110  42.472  1.00  0.42           C  
ATOM   1579  CD  GLN A 215      26.992   6.969  42.113  1.00  0.43           C  
ATOM   1580  NE2 GLN A 215      26.828   5.835  42.786  1.00  0.36           N  
ATOM   1581  OE1 GLN A 215      27.852   7.105  41.237  1.00  0.42           O  
ATOM   1582  N   GLU A 216      25.196  13.145  41.501  1.00  0.43           N  
ATOM   1583  CA  GLU A 216      25.658  14.512  41.277  1.00  0.43           C  
ATOM   1584  C   GLU A 216      25.873  14.786  39.792  1.00  0.43           C  
ATOM   1585  CB  GLU A 216      26.950  14.776  42.053  1.00  0.39           C  
ATOM   1586  O   GLU A 216      26.601  15.711  39.425  1.00  0.41           O  
ATOM   1587  CG  GLU A 216      26.787  14.701  43.565  1.00  0.37           C  
ATOM   1588  CD  GLU A 216      28.037  15.115  44.325  1.00  0.41           C  
ATOM   1589  OE1 GLU A 216      29.109  15.264  43.695  1.00  0.39           O  
ATOM   1590  OE2 GLU A 216      27.944  15.291  45.560  1.00  0.38           O  
ATOM   1591  N   ALA A 217      25.285  14.044  38.813  1.00  0.46           N  
ATOM   1592  CA  ALA A 217      25.622  14.217  37.402  1.00  0.45           C  
ATOM   1593  C   ALA A 217      24.841  15.376  36.789  1.00  0.47           C  
ATOM   1594  CB  ALA A 217      25.351  12.929  36.629  1.00  0.41           C  
ATOM   1595  O   ALA A 217      25.282  15.981  35.810  1.00  0.44           O  
ATOM   1596  N   TYR A 218      23.931  16.126  37.475  1.00  0.47           N  
ATOM   1597  CA  TYR A 218      23.495  17.213  36.605  1.00  0.47           C  
ATOM   1598  C   TYR A 218      23.290  18.498  37.399  1.00  0.47           C  
ATOM   1599  CB  TYR A 218      22.200  16.836  35.880  1.00  0.41           C  
ATOM   1600  O   TYR A 218      23.354  19.596  36.842  1.00  0.44           O  
ATOM   1601  CG  TYR A 218      22.422  16.250  34.506  1.00  0.39           C  
ATOM   1602  CD1 TYR A 218      22.550  17.073  33.389  1.00  0.33           C  
ATOM   1603  CD2 TYR A 218      22.504  14.874  34.322  1.00  0.36           C  
ATOM   1604  CE1 TYR A 218      22.753  16.539  32.121  1.00  0.37           C  
ATOM   1605  CE2 TYR A 218      22.706  14.329  33.059  1.00  0.40           C  
ATOM   1606  OH  TYR A 218      23.031  14.633  30.713  1.00  0.32           O  
ATOM   1607  CZ  TYR A 218      22.830  15.167  31.966  1.00  0.32           C  
ATOM   1608  N   LEU A 219      23.114  18.419  38.800  1.00  0.43           N  
ATOM   1609  CA  LEU A 219      22.656  19.660  39.415  1.00  0.42           C  
ATOM   1610  C   LEU A 219      23.809  20.386  40.099  1.00  0.43           C  
ATOM   1611  CB  LEU A 219      21.543  19.378  40.427  1.00  0.40           C  
ATOM   1612  O   LEU A 219      24.270  19.964  41.162  1.00  0.41           O  
ATOM   1613  CG  LEU A 219      20.180  18.996  39.847  1.00  0.38           C  
ATOM   1614  CD1 LEU A 219      19.279  18.429  40.939  1.00  0.35           C  
ATOM   1615  CD2 LEU A 219      19.526  20.202  39.180  1.00  0.38           C  
ATOM   1616  N   LYS A 220      25.113  20.240  39.606  1.00  0.35           N  
ATOM   1617  CA  LYS A 220      26.267  21.081  39.912  1.00  0.36           C  
ATOM   1618  C   LYS A 220      27.535  20.531  39.265  1.00  0.35           C  
ATOM   1619  CB  LYS A 220      26.459  21.200  41.424  1.00  0.33           C  
ATOM   1620  O   LYS A 220      27.875  19.360  39.451  1.00  0.34           O  
ATOM   1621  CG  LYS A 220      27.051  22.529  41.870  1.00  0.31           C  
ATOM   1622  CD  LYS A 220      27.185  22.600  43.386  1.00  0.36           C  
ATOM   1623  CE  LYS A 220      27.793  23.923  43.833  1.00  0.29           C  
ATOM   1624  NZ  LYS A 220      27.931  23.996  45.318  1.00  0.31           N  
ATOM   1625  N   GLY A 221      27.784  20.979  37.895  1.00  0.35           N  
ATOM   1626  CA  GLY A 221      29.113  21.119  37.322  1.00  0.34           C  
ATOM   1627  C   GLY A 221      30.225  20.853  38.319  1.00  0.35           C  
ATOM   1628  O   GLY A 221      30.275  21.478  39.381  1.00  0.32           O  
ATOM   1629  N   ILE A 222      30.313  19.708  38.886  1.00  0.31           N  
ATOM   1630  CA  ILE A 222      31.411  19.248  39.729  1.00  0.34           C  
ATOM   1631  C   ILE A 222      32.738  19.433  38.996  1.00  0.32           C  
ATOM   1632  CB  ILE A 222      31.228  17.770  40.140  1.00  0.30           C  
ATOM   1633  O   ILE A 222      32.882  19.015  37.845  1.00  0.31           O  
ATOM   1634  CG1 ILE A 222      29.883  17.576  40.850  1.00  0.30           C  
ATOM   1635  CG2 ILE A 222      32.387  17.309  41.028  1.00  0.29           C  
ATOM   1636  CD1 ILE A 222      29.536  16.121  41.131  1.00  0.28           C  
ATOM   1637  N   THR A 223      33.463  20.432  39.426  1.00  0.35           N  
ATOM   1638  CA  THR A 223      34.887  20.705  39.266  1.00  0.37           C  
ATOM   1639  C   THR A 223      35.680  20.156  40.449  1.00  0.36           C  
ATOM   1640  CB  THR A 223      35.154  22.215  39.122  1.00  0.33           C  
ATOM   1641  O   THR A 223      36.909  20.249  40.476  1.00  0.34           O  
ATOM   1642  CG2 THR A 223      34.758  22.714  37.736  1.00  0.31           C  
ATOM   1643  OG1 THR A 223      34.394  22.924  40.108  1.00  0.32           O  
ATOM   1644  N   THR A 224      35.310  18.943  41.158  1.00  0.35           N  
ATOM   1645  CA  THR A 224      36.455  18.527  41.959  1.00  0.37           C  
ATOM   1646  C   THR A 224      36.215  17.151  42.573  1.00  0.35           C  
ATOM   1647  CB  THR A 224      36.755  19.545  43.075  1.00  0.32           C  
ATOM   1648  O   THR A 224      35.144  16.890  43.126  1.00  0.34           O  
ATOM   1649  CG2 THR A 224      37.681  20.650  42.577  1.00  0.31           C  
ATOM   1650  OG1 THR A 224      35.527  20.132  43.522  1.00  0.31           O  
ATOM   1651  N   SER A 225      36.720  16.032  42.054  1.00  0.36           N  
ATOM   1652  CA  SER A 225      37.422  14.816  42.452  1.00  0.39           C  
ATOM   1653  C   SER A 225      37.335  14.596  43.958  1.00  0.36           C  
ATOM   1654  CB  SER A 225      38.888  14.878  42.021  1.00  0.33           C  
ATOM   1655  O   SER A 225      37.712  15.470  44.742  1.00  0.34           O  
ATOM   1656  OG  SER A 225      39.654  15.627  42.949  1.00  0.35           O  
ATOM   1657  N   GLY A 226      36.303  13.932  44.676  1.00  0.39           N  
ATOM   1658  CA  GLY A 226      36.573  13.259  45.937  1.00  0.39           C  
ATOM   1659  C   GLY A 226      35.325  13.022  46.766  1.00  0.39           C  
ATOM   1660  O   GLY A 226      35.410  12.783  47.972  1.00  0.36           O  
ATOM   1661  N   VAL A 227      34.050  12.827  46.168  1.00  0.39           N  
ATOM   1662  CA  VAL A 227      32.924  12.519  47.043  1.00  0.41           C  
ATOM   1663  C   VAL A 227      32.574  11.037  46.934  1.00  0.39           C  
ATOM   1664  CB  VAL A 227      31.689  13.385  46.706  1.00  0.36           C  
ATOM   1665  O   VAL A 227      32.296  10.537  45.841  1.00  0.37           O  
ATOM   1666  CG1 VAL A 227      30.613  13.232  47.779  1.00  0.34           C  
ATOM   1667  CG2 VAL A 227      32.091  14.850  46.553  1.00  0.34           C  
ATOM   1668  N   THR A 228      33.106  10.176  47.910  1.00  0.39           N  
ATOM   1669  CA  THR A 228      32.844   8.810  48.348  1.00  0.41           C  
ATOM   1670  C   THR A 228      31.375   8.634  48.723  1.00  0.39           C  
ATOM   1671  CB  THR A 228      33.731   8.428  49.547  1.00  0.36           C  
ATOM   1672  O   THR A 228      30.828   9.421  49.498  1.00  0.37           O  
ATOM   1673  CG2 THR A 228      34.033   6.933  49.555  1.00  0.33           C  
ATOM   1674  OG1 THR A 228      34.965   9.153  49.471  1.00  0.33           O  
ATOM   1675  N   LYS A 229      30.487   7.851  47.930  1.00  0.35           N  
ATOM   1676  CA  LYS A 229      29.307   7.270  47.298  1.00  0.39           C  
ATOM   1677  C   LYS A 229      28.612   6.284  48.232  1.00  0.36           C  
ATOM   1678  CB  LYS A 229      29.686   6.575  45.989  1.00  0.33           C  
ATOM   1679  O   LYS A 229      29.157   5.221  48.538  1.00  0.34           O  
ATOM   1680  CG  LYS A 229      30.130   7.527  44.888  1.00  0.32           C  
ATOM   1681  CD  LYS A 229      30.319   6.799  43.563  1.00  0.39           C  
ATOM   1682  CE  LYS A 229      30.837   7.735  42.480  1.00  0.30           C  
ATOM   1683  NZ  LYS A 229      31.060   7.018  41.189  1.00  0.32           N  
ATOM   1684  N   THR A 230      27.744   6.743  49.335  1.00  0.36           N  
ATOM   1685  CA  THR A 230      26.960   5.805  50.131  1.00  0.39           C  
ATOM   1686  C   THR A 230      25.527   6.303  50.299  1.00  0.36           C  
ATOM   1687  CB  THR A 230      27.594   5.581  51.516  1.00  0.34           C  
ATOM   1688  O   THR A 230      25.300   7.497  50.507  1.00  0.35           O  
ATOM   1689  CG2 THR A 230      28.628   4.460  51.473  1.00  0.31           C  
ATOM   1690  OG1 THR A 230      28.234   6.790  51.943  1.00  0.31           O  
ATOM   1691  N   ASP A 231      24.346   5.756  49.637  1.00  0.35           N  
ATOM   1692  CA  ASP A 231      22.980   5.288  49.850  1.00  0.38           C  
ATOM   1693  C   ASP A 231      21.969   6.397  49.569  1.00  0.35           C  
ATOM   1694  CB  ASP A 231      22.807   4.768  51.279  1.00  0.32           C  
ATOM   1695  O   ASP A 231      22.227   7.567  49.857  1.00  0.34           O  
ATOM   1696  CG  ASP A 231      23.526   3.453  51.522  1.00  0.31           C  
ATOM   1697  OD1 ASP A 231      23.718   2.675  50.563  1.00  0.33           O  
ATOM   1698  OD2 ASP A 231      23.903   3.191  52.685  1.00  0.35           O  
ATOM   1699  N   ALA A 232      21.014   6.315  48.511  1.00  0.36           N  
ATOM   1700  CA  ALA A 232      19.732   6.503  47.835  1.00  0.37           C  
ATOM   1701  C   ALA A 232      18.994   7.719  48.388  1.00  0.36           C  
ATOM   1702  CB  ALA A 232      18.869   5.252  47.975  1.00  0.33           C  
ATOM   1703  O   ALA A 232      18.554   7.716  49.539  1.00  0.35           O  
ATOM   1704  N   ILE A 233      19.636   8.949  48.376  1.00  0.38           N  
ATOM   1705  CA  ILE A 233      19.260  10.344  48.575  1.00  0.39           C  
ATOM   1706  C   ILE A 233      20.417  11.254  48.169  1.00  0.38           C  
ATOM   1707  CB  ILE A 233      18.853  10.617  50.041  1.00  0.35           C  
ATOM   1708  O   ILE A 233      21.553  11.056  48.604  1.00  0.36           O  
ATOM   1709  CG1 ILE A 233      17.696   9.700  50.453  1.00  0.32           C  
ATOM   1710  CG2 ILE A 233      18.480  12.090  50.233  1.00  0.32           C  
ATOM   1711  CD1 ILE A 233      17.332   9.788  51.929  1.00  0.31           C  
ATOM   1712  N   ILE A 234      20.360  11.816  46.995  1.00  0.36           N  
ATOM   1713  CA  ILE A 234      21.201  12.995  46.813  1.00  0.37           C  
ATOM   1714  C   ILE A 234      20.971  13.975  47.961  1.00  0.36           C  
ATOM   1715  CB  ILE A 234      20.925  13.682  45.457  1.00  0.34           C  
ATOM   1716  O   ILE A 234      19.876  14.523  48.107  1.00  0.34           O  
ATOM   1717  CG1 ILE A 234      21.093  12.682  44.308  1.00  0.33           C  
ATOM   1718  CG2 ILE A 234      21.845  14.892  45.269  1.00  0.33           C  
ATOM   1719  CD1 ILE A 234      20.676  13.226  42.948  1.00  0.32           C  
ATOM   1720  N   THR A 235      21.382  13.567  49.185  1.00  0.35           N  
ATOM   1721  CA  THR A 235      21.804  14.649  50.068  1.00  0.36           C  
ATOM   1722  C   THR A 235      22.773  15.585  49.353  1.00  0.35           C  
ATOM   1723  CB  THR A 235      22.464  14.100  51.347  1.00  0.34           C  
ATOM   1724  O   THR A 235      23.800  15.144  48.832  1.00  0.34           O  
ATOM   1725  CG2 THR A 235      21.426  13.835  52.432  1.00  0.32           C  
ATOM   1726  OG1 THR A 235      23.142  12.876  51.039  1.00  0.31           O  
ATOM   1727  N   GLY A 236      22.385  16.165  48.191  1.00  0.34           N  
ATOM   1728  CA  GLY A 236      23.343  17.218  47.891  1.00  0.35           C  
ATOM   1729  C   GLY A 236      24.031  17.767  49.126  1.00  0.34           C  
ATOM   1730  O   GLY A 236      23.373  18.276  50.036  1.00  0.33           O  
ATOM   1731  N   SER A 237      24.698  16.938  49.854  1.00  0.36           N  
ATOM   1732  CA  SER A 237      25.802  17.580  50.560  1.00  0.36           C  
ATOM   1733  C   SER A 237      26.766  18.249  49.586  1.00  0.36           C  
ATOM   1734  CB  SER A 237      26.554  16.562  51.418  1.00  0.34           C  
ATOM   1735  O   SER A 237      27.290  17.599  48.679  1.00  0.34           O  
ATOM   1736  OG  SER A 237      27.315  15.684  50.606  1.00  0.31           O  
ATOM   1737  N   GLY A 238      26.344  19.194  48.762  1.00  0.33           N  
ATOM   1738  CA  GLY A 238      27.474  20.039  48.408  1.00  0.34           C  
ATOM   1739  C   GLY A 238      27.939  20.922  49.551  1.00  0.33           C  
ATOM   1740  O   GLY A 238      27.148  21.675  50.122  1.00  0.31           O  
ATOM   1741  N   THR A 239      28.302  20.260  50.690  1.00  0.36           N  
ATOM   1742  CA  THR A 239      29.181  21.262  51.283  1.00  0.37           C  
ATOM   1743  C   THR A 239      29.604  22.295  50.242  1.00  0.36           C  
ATOM   1744  CB  THR A 239      30.432  20.611  51.902  1.00  0.35           C  
ATOM   1745  O   THR A 239      30.181  21.944  49.211  1.00  0.34           O  
ATOM   1746  CG2 THR A 239      30.874  21.355  53.158  1.00  0.33           C  
ATOM   1747  OG1 THR A 239      30.136  19.252  52.245  1.00  0.31           O  
ATOM   1748  N   ILE A 240      28.744  23.169  49.608  1.00  0.35           N  
ATOM   1749  CA  ILE A 240      29.537  24.354  49.299  1.00  0.37           C  
ATOM   1750  C   ILE A 240      30.591  24.568  50.382  1.00  0.35           C  
ATOM   1751  CB  ILE A 240      28.646  25.610  49.163  1.00  0.34           C  
ATOM   1752  O   ILE A 240      30.256  24.772  51.552  1.00  0.33           O  
ATOM   1753  CG1 ILE A 240      27.536  25.368  48.133  1.00  0.33           C  
ATOM   1754  CG2 ILE A 240      29.488  26.831  48.784  1.00  0.33           C  
ATOM   1755  CD1 ILE A 240      26.524  26.501  48.036  1.00  0.33           C  
ATOM   1756  N   SER A 241      31.542  23.491  50.590  1.00  0.39           N  
ATOM   1757  CA  SER A 241      32.744  24.091  51.160  1.00  0.40           C  
ATOM   1758  C   SER A 241      32.827  25.579  50.835  1.00  0.39           C  
ATOM   1759  CB  SER A 241      33.995  23.379  50.646  1.00  0.37           C  
ATOM   1760  O   SER A 241      32.820  25.966  49.665  1.00  0.36           O  
ATOM   1761  OG  SER A 241      34.149  23.577  49.251  1.00  0.34           O  
ATOM   1762  N   SER A 242      31.587  26.442  50.955  1.00  0.35           N  
ATOM   1763  CA  SER A 242      32.027  27.833  51.005  1.00  0.37           C  
ATOM   1764  C   SER A 242      33.506  27.932  51.362  1.00  0.35           C  
ATOM   1765  CB  SER A 242      31.195  28.623  52.016  1.00  0.33           C  
ATOM   1766  O   SER A 242      33.978  27.243  52.269  1.00  0.33           O  
ATOM   1767  OG  SER A 242      31.638  28.371  53.338  1.00  0.31           O  
ATOM   1768  N   THR A 243      34.462  27.564  50.367  1.00  0.43           N  
ATOM   1769  CA  THR A 243      35.756  28.229  50.465  1.00  0.44           C  
ATOM   1770  C   THR A 243      35.843  29.059  51.742  1.00  0.43           C  
ATOM   1771  CB  THR A 243      36.014  29.132  49.244  1.00  0.39           C  
ATOM   1772  O   THR A 243      34.941  29.844  52.041  1.00  0.40           O  
ATOM   1773  CG2 THR A 243      36.718  28.363  48.130  1.00  0.37           C  
ATOM   1774  OG1 THR A 243      34.763  29.628  48.751  1.00  0.33           O  
ATOM   1775  N   SER A 244      35.793  28.350  53.087  1.00  0.47           N  
ATOM   1776  CA  SER A 244      36.458  29.169  54.095  1.00  0.47           C  
ATOM   1777  C   SER A 244      36.698  30.586  53.586  1.00  0.47           C  
ATOM   1778  CB  SER A 244      37.787  28.535  54.509  1.00  0.44           C  
ATOM   1779  O   SER A 244      37.186  30.776  52.470  1.00  0.45           O  
ATOM   1780  OG  SER A 244      38.694  28.512  53.421  1.00  0.42           O  
ATOM   1781  N   ILE A 245      35.578  31.399  53.555  1.00  0.46           N  
ATOM   1782  CA  ILE A 245      36.051  32.771  53.411  1.00  0.48           C  
ATOM   1783  C   ILE A 245      37.237  33.009  54.343  1.00  0.47           C  
ATOM   1784  CB  ILE A 245      34.927  33.790  53.705  1.00  0.45           C  
ATOM   1785  O   ILE A 245      37.143  32.774  55.550  1.00  0.46           O  
ATOM   1786  CG1 ILE A 245      33.733  33.551  52.773  1.00  0.41           C  
ATOM   1787  CG2 ILE A 245      35.448  35.223  53.569  1.00  0.42           C  
ATOM   1788  CD1 ILE A 245      32.509  34.392  53.107  1.00  0.41           C  
ATOM   1789  N   THR A 246      38.369  32.685  53.771  1.00  0.53           N  
ATOM   1790  CA  THR A 246      39.468  33.403  54.407  1.00  0.52           C  
ATOM   1791  C   THR A 246      39.047  34.824  54.769  1.00  0.53           C  
ATOM   1792  CB  THR A 246      40.708  33.448  53.495  1.00  0.50           C  
ATOM   1793  O   THR A 246      38.733  35.628  53.888  1.00  0.52           O  
ATOM   1794  CG2 THR A 246      41.918  34.004  54.239  1.00  0.47           C  
ATOM   1795  OG1 THR A 246      41.008  32.123  53.041  1.00  0.48           O  
ATOM   1796  N   MET A 247      38.348  34.998  55.859  1.00  0.53           N  
ATOM   1797  CA  MET A 247      38.284  36.369  56.358  1.00  0.54           C  
ATOM   1798  C   MET A 247      39.663  37.019  56.341  1.00  0.54           C  
ATOM   1799  CB  MET A 247      37.709  36.401  57.775  1.00  0.51           C  
ATOM   1800  O   MET A 247      40.655  36.391  56.714  1.00  0.54           O  
ATOM   1801  CG  MET A 247      36.208  36.166  57.833  1.00  0.50           C  
ATOM   1802  SD  MET A 247      35.248  37.726  57.729  1.00  0.49           S  
ATOM   1803  CE  MET A 247      35.239  38.213  59.477  1.00  0.43           C  
ATOM   1804  N   PRO A 248      39.831  38.035  55.493  1.00  0.61           N  
ATOM   1805  CA  PRO A 248      40.992  38.883  55.772  1.00  0.59           C  
ATOM   1806  C   PRO A 248      41.227  39.089  57.266  1.00  0.61           C  
ATOM   1807  CB  PRO A 248      40.635  40.206  55.088  1.00  0.58           C  
ATOM   1808  O   PRO A 248      40.317  38.881  58.073  1.00  0.60           O  
ATOM   1809  CG  PRO A 248      39.152  40.157  54.912  1.00  0.56           C  
ATOM   1810  CD  PRO A 248      38.706  38.726  55.018  1.00  0.56           C  
ATOM   1811  N   GLU A 249      42.423  38.856  57.645  1.00  0.52           N  
ATOM   1812  CA  GLU A 249      42.812  39.293  58.983  1.00  0.52           C  
ATOM   1813  C   GLU A 249      41.874  40.379  59.503  1.00  0.52           C  
ATOM   1814  CB  GLU A 249      44.256  39.800  58.985  1.00  0.51           C  
ATOM   1815  O   GLU A 249      41.680  41.405  58.848  1.00  0.51           O  
ATOM   1816  CG  GLU A 249      45.004  39.524  60.281  1.00  0.50           C  
ATOM   1817  CD  GLU A 249      46.448  39.997  60.253  1.00  0.52           C  
ATOM   1818  OE1 GLU A 249      46.898  40.513  59.205  1.00  0.53           O  
ATOM   1819  OE2 GLU A 249      47.136  39.849  61.288  1.00  0.49           O  
ATOM   1820  N   HIS A 250      40.927  40.081  60.170  1.00  0.54           N  
ATOM   1821  CA  HIS A 250      40.014  41.021  60.811  1.00  0.54           C  
ATOM   1822  C   HIS A 250      40.092  40.917  62.330  1.00  0.54           C  
ATOM   1823  CB  HIS A 250      38.578  40.778  60.341  1.00  0.51           C  
ATOM   1824  O   HIS A 250      40.624  39.940  62.863  1.00  0.52           O  
ATOM   1825  CG  HIS A 250      38.042  39.435  60.723  1.00  0.48           C  
ATOM   1826  CD2 HIS A 250      37.245  39.055  61.750  1.00  0.47           C  
ATOM   1827  ND1 HIS A 250      38.320  38.291  60.007  1.00  0.56           N  
ATOM   1828  CE1 HIS A 250      37.715  37.263  60.578  1.00  0.49           C  
ATOM   1829  NE2 HIS A 250      37.056  37.700  61.637  1.00  0.40           N  
ATOM   1830  N   TYR A 251      39.842  41.841  63.207  1.00  0.50           N  
ATOM   1831  CA  TYR A 251      39.716  41.956  64.656  1.00  0.51           C  
ATOM   1832  C   TYR A 251      38.365  41.434  65.129  1.00  0.50           C  
ATOM   1833  CB  TYR A 251      39.898  43.411  65.098  1.00  0.49           C  
ATOM   1834  O   TYR A 251      37.323  41.800  64.579  1.00  0.48           O  
ATOM   1835  CG  TYR A 251      41.289  43.948  64.864  1.00  0.48           C  
ATOM   1836  CD1 TYR A 251      42.288  43.789  65.822  1.00  0.46           C  
ATOM   1837  CD2 TYR A 251      41.607  44.614  63.686  1.00  0.46           C  
ATOM   1838  CE1 TYR A 251      43.571  44.284  65.611  1.00  0.45           C  
ATOM   1839  CE2 TYR A 251      42.887  45.113  63.465  1.00  0.45           C  
ATOM   1840  OH  TYR A 251      45.129  45.434  64.218  1.00  0.39           O  
ATOM   1841  CZ  TYR A 251      43.860  44.942  64.431  1.00  0.44           C  
ATOM   1842  N   HIS A 252      38.154  40.142  65.776  1.00  0.51           N  
ATOM   1843  CA  HIS A 252      36.987  39.742  66.555  1.00  0.50           C  
ATOM   1844  C   HIS A 252      36.772  40.674  67.743  1.00  0.50           C  
ATOM   1845  CB  HIS A 252      37.135  38.299  67.039  1.00  0.48           C  
ATOM   1846  O   HIS A 252      37.690  40.900  68.534  1.00  0.48           O  
ATOM   1847  CG  HIS A 252      37.060  37.287  65.941  1.00  0.47           C  
ATOM   1848  CD2 HIS A 252      37.991  36.870  65.051  1.00  0.46           C  
ATOM   1849  ND1 HIS A 252      35.913  36.575  65.663  1.00  0.56           N  
ATOM   1850  CE1 HIS A 252      36.143  35.761  64.646  1.00  0.49           C  
ATOM   1851  NE2 HIS A 252      37.396  35.921  64.256  1.00  0.42           N  
ATOM   1852  N   GLY A 253      35.849  41.730  67.518  1.00  0.44           N  
ATOM   1853  CA  GLY A 253      35.345  42.489  68.652  1.00  0.43           C  
ATOM   1854  C   GLY A 253      35.141  41.642  69.894  1.00  0.44           C  
ATOM   1855  O   GLY A 253      34.613  40.531  69.814  1.00  0.42           O  
ATOM   1856  N   THR A 254      35.959  41.474  70.814  1.00  0.39           N  
ATOM   1857  CA  THR A 254      35.769  41.019  72.186  1.00  0.39           C  
ATOM   1858  C   THR A 254      34.319  41.207  72.622  1.00  0.39           C  
ATOM   1859  CB  THR A 254      36.701  41.767  73.157  1.00  0.38           C  
ATOM   1860  O   THR A 254      33.758  42.295  72.479  1.00  0.38           O  
ATOM   1861  CG2 THR A 254      38.154  41.348  72.958  1.00  0.36           C  
ATOM   1862  OG1 THR A 254      36.587  43.177  72.929  1.00  0.34           O  
ATOM   1863  N   GLY A 255      33.318  40.323  72.268  1.00  0.33           N  
ATOM   1864  CA  GLY A 255      32.045  39.978  72.880  1.00  0.32           C  
ATOM   1865  C   GLY A 255      31.735  40.800  74.117  1.00  0.33           C  
ATOM   1866  O   GLY A 255      32.615  41.038  74.947  1.00  0.31           O  
ATOM   1867  N   MET A 256      30.975  41.893  73.908  1.00  0.31           N  
ATOM   1868  CA  MET A 256      30.090  42.566  74.855  1.00  0.32           C  
ATOM   1869  C   MET A 256      30.478  42.234  76.292  1.00  0.31           C  
ATOM   1870  CB  MET A 256      28.633  42.174  74.603  1.00  0.29           C  
ATOM   1871  O   MET A 256      30.471  41.067  76.687  1.00  0.29           O  
ATOM   1872  CG  MET A 256      27.895  43.126  73.676  1.00  0.28           C  
ATOM   1873  SD  MET A 256      26.086  42.816  73.647  1.00  0.37           S  
ATOM   1874  CE  MET A 256      25.787  42.836  71.857  1.00  0.27           C  
ATOM   1875  N   MET A 257      31.546  42.785  76.927  1.00  0.31           N  
ATOM   1876  CA  MET A 257      31.411  43.204  78.319  1.00  0.33           C  
ATOM   1877  C   MET A 257      29.946  43.427  78.681  1.00  0.31           C  
ATOM   1878  CB  MET A 257      32.214  44.480  78.578  1.00  0.30           C  
ATOM   1879  O   MET A 257      29.272  44.258  78.070  1.00  0.30           O  
ATOM   1880  CG  MET A 257      33.671  44.227  78.930  1.00  0.30           C  
ATOM   1881  SD  MET A 257      34.474  45.689  79.694  1.00  0.47           S  
ATOM   1882  CE  MET A 257      35.573  46.194  78.342  1.00  0.32           C  
ATOM   1883  N   ARG A 258      29.119  42.427  78.509  1.00  0.33           N  
ATOM   1884  CA  ARG A 258      27.959  42.298  79.385  1.00  0.33           C  
ATOM   1885  C   ARG A 258      28.315  42.658  80.823  1.00  0.33           C  
ATOM   1886  CB  ARG A 258      27.395  40.876  79.325  1.00  0.31           C  
ATOM   1887  O   ARG A 258      29.303  42.159  81.367  1.00  0.32           O  
ATOM   1888  CG  ARG A 258      25.940  40.808  78.891  1.00  0.31           C  
ATOM   1889  CD  ARG A 258      25.409  39.382  78.918  1.00  0.34           C  
ATOM   1890  NE  ARG A 258      24.024  39.313  78.461  1.00  0.32           N  
ATOM   1891  NH1 ARG A 258      23.691  37.130  79.140  1.00  0.27           N  
ATOM   1892  NH2 ARG A 258      21.995  38.292  78.125  1.00  0.22           N  
ATOM   1893  CZ  ARG A 258      23.240  38.245  78.576  1.00  0.31           C  
ATOM   1894  N   GLY A 259      27.985  43.952  81.192  1.00  0.29           N  
ATOM   1895  CA  GLY A 259      27.369  44.413  82.426  1.00  0.29           C  
ATOM   1896  C   GLY A 259      28.260  45.344  83.226  1.00  0.29           C  
ATOM   1897  O   GLY A 259      29.291  44.923  83.756  1.00  0.28           O  
ATOM   1898  N   LEU A 260      28.663  46.475  82.695  1.00  0.32           N  
ATOM   1899  CA  LEU A 260      28.833  47.555  83.661  1.00  0.33           C  
ATOM   1900  C   LEU A 260      27.518  48.295  83.886  1.00  0.32           C  
ATOM   1901  CB  LEU A 260      29.909  48.535  83.187  1.00  0.31           C  
ATOM   1902  O   LEU A 260      27.054  49.024  83.006  1.00  0.31           O  
ATOM   1903  CG  LEU A 260      31.360  48.092  83.377  1.00  0.30           C  
ATOM   1904  CD1 LEU A 260      32.268  48.808  82.382  1.00  0.27           C  
ATOM   1905  CD2 LEU A 260      31.816  48.353  84.808  1.00  0.30           C  
ATOM   1906  N   GLY A 261      26.438  47.599  84.221  1.00  0.30           N  
ATOM   1907  CA  GLY A 261      25.284  47.946  85.033  1.00  0.30           C  
ATOM   1908  C   GLY A 261      25.572  47.917  86.523  1.00  0.30           C  
ATOM   1909  O   GLY A 261      25.870  46.860  87.082  1.00  0.29           O  
ATOM   1910  N   GLY A 262      26.256  48.882  87.052  1.00  0.31           N  
ATOM   1911  CA  GLY A 262      25.999  49.429  88.374  1.00  0.31           C  
ATOM   1912  C   GLY A 262      26.648  50.781  88.597  1.00  0.31           C  
ATOM   1913  O   GLY A 262      27.746  51.039  88.098  1.00  0.30           O  
ATOM   1914  N   ASP A 263      25.895  51.841  88.440  1.00  0.31           N  
ATOM   1915  CA  ASP A 263      25.792  52.972  89.357  1.00  0.33           C  
ATOM   1916  C   ASP A 263      27.065  53.816  89.333  1.00  0.31           C  
ATOM   1917  CB  ASP A 263      25.510  52.486  90.780  1.00  0.29           C  
ATOM   1918  O   ASP A 263      28.159  53.305  89.581  1.00  0.30           O  
ATOM   1919  CG  ASP A 263      24.174  52.966  91.317  1.00  0.28           C  
ATOM   1920  OD1 ASP A 263      23.547  53.849  90.692  1.00  0.32           O  
ATOM   1921  OD2 ASP A 263      23.744  52.459  92.376  1.00  0.34           O  
ATOM   1922  N   HIS A 264      27.243  54.727  88.207  1.00  0.33           N  
ATOM   1923  CA  HIS A 264      27.814  56.050  88.434  1.00  0.35           C  
ATOM   1924  C   HIS A 264      28.654  56.498  87.243  1.00  0.33           C  
ATOM   1925  CB  HIS A 264      28.663  56.056  89.707  1.00  0.30           C  
ATOM   1926  O   HIS A 264      29.592  55.805  86.843  1.00  0.31           O  
ATOM   1927  CG  HIS A 264      27.858  55.975  90.965  1.00  0.29           C  
ATOM   1928  CD2 HIS A 264      27.648  54.948  91.822  1.00  0.29           C  
ATOM   1929  ND1 HIS A 264      27.150  57.046  91.465  1.00  0.24           N  
ATOM   1930  CE1 HIS A 264      26.538  56.680  92.579  1.00  0.31           C  
ATOM   1931  NE2 HIS A 264      26.824  55.412  92.817  1.00  0.29           N  
ATOM   1932  N   GLY A 265      28.058  57.169  86.121  1.00  0.29           N  
ATOM   1933  CA  GLY A 265      28.319  58.505  85.610  1.00  0.30           C  
ATOM   1934  C   GLY A 265      29.687  58.642  84.969  1.00  0.29           C  
ATOM   1935  O   GLY A 265      30.703  58.310  85.584  1.00  0.28           O  
ATOM   1936  N   ASP A 266      29.791  58.282  83.615  1.00  0.34           N  
ATOM   1937  CA  ASP A 266      30.604  58.974  82.619  1.00  0.36           C  
ATOM   1938  C   ASP A 266      31.819  58.138  82.225  1.00  0.34           C  
ATOM   1939  CB  ASP A 266      31.053  60.338  83.148  1.00  0.32           C  
ATOM   1940  O   ASP A 266      32.826  58.122  82.936  1.00  0.33           O  
ATOM   1941  CG  ASP A 266      29.956  61.387  83.092  1.00  0.32           C  
ATOM   1942  OD1 ASP A 266      28.987  61.216  82.321  1.00  0.34           O  
ATOM   1943  OD2 ASP A 266      30.063  62.394  83.824  1.00  0.35           O  
ATOM   1944  N   ASP A 267      31.757  56.905  81.711  1.00  0.37           N  
ATOM   1945  CA  ASP A 267      32.937  56.196  81.226  1.00  0.38           C  
ATOM   1946  C   ASP A 267      32.569  55.207  80.122  1.00  0.37           C  
ATOM   1947  CB  ASP A 267      33.635  55.466  82.375  1.00  0.34           C  
ATOM   1948  O   ASP A 267      31.870  54.223  80.371  1.00  0.35           O  
ATOM   1949  CG  ASP A 267      34.251  56.412  83.391  1.00  0.32           C  
ATOM   1950  OD1 ASP A 267      34.513  57.586  83.052  1.00  0.34           O  
ATOM   1951  OD2 ASP A 267      34.480  55.978  84.541  1.00  0.34           O  
ATOM   1952  N   GLY A 268      32.335  55.793  78.805  1.00  0.35           N  
ATOM   1953  CA  GLY A 268      32.259  55.491  77.385  1.00  0.35           C  
ATOM   1954  C   GLY A 268      33.365  54.567  76.911  1.00  0.35           C  
ATOM   1955  O   GLY A 268      34.508  54.677  77.359  1.00  0.34           O  
ATOM   1956  N   VAL A 269      33.017  53.331  76.545  1.00  0.40           N  
ATOM   1957  CA  VAL A 269      33.640  52.325  75.692  1.00  0.42           C  
ATOM   1958  C   VAL A 269      34.331  53.004  74.511  1.00  0.40           C  
ATOM   1959  CB  VAL A 269      32.607  51.294  75.184  1.00  0.37           C  
ATOM   1960  O   VAL A 269      33.705  53.769  73.774  1.00  0.39           O  
ATOM   1961  CG1 VAL A 269      33.299  50.171  74.413  1.00  0.35           C  
ATOM   1962  CG2 VAL A 269      31.801  50.727  76.351  1.00  0.35           C  
ATOM   1963  N   PHE A 270      35.709  53.129  74.598  1.00  0.37           N  
ATOM   1964  CA  PHE A 270      36.509  53.769  73.560  1.00  0.39           C  
ATOM   1965  C   PHE A 270      37.130  52.728  72.636  1.00  0.37           C  
ATOM   1966  CB  PHE A 270      37.605  54.638  74.184  1.00  0.35           C  
ATOM   1967  O   PHE A 270      37.716  51.749  73.101  1.00  0.36           O  
ATOM   1968  CG  PHE A 270      37.124  55.991  74.636  1.00  0.33           C  
ATOM   1969  CD1 PHE A 270      37.141  57.076  73.769  1.00  0.31           C  
ATOM   1970  CD2 PHE A 270      36.653  56.176  75.930  1.00  0.33           C  
ATOM   1971  CE1 PHE A 270      36.696  58.329  74.184  1.00  0.34           C  
ATOM   1972  CE2 PHE A 270      36.207  57.425  76.352  1.00  0.36           C  
ATOM   1973  CZ  PHE A 270      36.230  58.500  75.478  1.00  0.32           C  
ATOM   1974  N   ILE A 271      36.712  52.733  71.218  1.00  0.40           N  
ATOM   1975  CA  ILE A 271      37.019  52.306  69.857  1.00  0.40           C  
ATOM   1976  C   ILE A 271      38.453  52.695  69.505  1.00  0.39           C  
ATOM   1977  CB  ILE A 271      36.032  52.916  68.837  1.00  0.37           C  
ATOM   1978  O   ILE A 271      38.868  53.833  69.737  1.00  0.38           O  
ATOM   1979  CG1 ILE A 271      34.589  52.548  69.204  1.00  0.34           C  
ATOM   1980  CG2 ILE A 271      36.370  52.455  67.416  1.00  0.34           C  
ATOM   1981  CD1 ILE A 271      33.541  53.175  68.295  1.00  0.34           C  
ATOM   1982  N   ILE A 272      39.359  51.701  69.514  1.00  0.40           N  
ATOM   1983  CA  ILE A 272      40.682  51.545  68.919  1.00  0.43           C  
ATOM   1984  C   ILE A 272      40.946  52.687  67.940  1.00  0.40           C  
ATOM   1985  CB  ILE A 272      40.822  50.182  68.203  1.00  0.38           C  
ATOM   1986  O   ILE A 272      40.114  52.979  67.078  1.00  0.39           O  
ATOM   1987  CG1 ILE A 272      40.414  49.041  69.142  1.00  0.36           C  
ATOM   1988  CG2 ILE A 272      42.251  49.986  67.691  1.00  0.36           C  
ATOM   1989  CD1 ILE A 272      40.394  47.671  68.479  1.00  0.37           C  
ATOM   1990  N   GLY A 273      41.828  53.681  68.269  1.00  0.38           N  
ATOM   1991  CA  GLY A 273      42.556  54.639  67.454  1.00  0.39           C  
ATOM   1992  C   GLY A 273      42.080  56.067  67.642  1.00  0.38           C  
ATOM   1993  O   GLY A 273      42.359  56.935  66.812  1.00  0.36           O  
ATOM   1994  N   LYS A 274      41.297  56.349  68.731  1.00  0.37           N  
ATOM   1995  CA  LYS A 274      41.119  57.796  68.818  1.00  0.38           C  
ATOM   1996  C   LYS A 274      42.262  58.445  69.593  1.00  0.37           C  
ATOM   1997  CB  LYS A 274      39.781  58.133  69.477  1.00  0.34           C  
ATOM   1998  O   LYS A 274      42.581  58.024  70.707  1.00  0.35           O  
ATOM   1999  CG  LYS A 274      39.143  59.415  68.962  1.00  0.33           C  
ATOM   2000  CD  LYS A 274      37.792  59.670  69.618  1.00  0.36           C  
ATOM   2001  CE  LYS A 274      37.187  60.990  69.160  1.00  0.33           C  
ATOM   2002  NZ  LYS A 274      35.884  61.266  69.835  1.00  0.34           N  
ATOM   2003  N   THR A 275      43.199  59.185  68.927  1.00  0.40           N  
ATOM   2004  CA  THR A 275      43.839  60.405  69.407  1.00  0.40           C  
ATOM   2005  C   THR A 275      42.830  61.301  70.119  1.00  0.40           C  
ATOM   2006  CB  THR A 275      44.496  61.183  68.252  1.00  0.38           C  
ATOM   2007  O   THR A 275      41.747  61.566  69.593  1.00  0.39           O  
ATOM   2008  CG2 THR A 275      45.856  61.737  68.665  1.00  0.35           C  
ATOM   2009  OG1 THR A 275      44.669  60.308  67.131  1.00  0.35           O  
ATOM   2010  N   TRP A 276      42.724  61.307  71.588  1.00  0.29           N  
ATOM   2011  CA  TRP A 276      42.191  62.402  72.392  1.00  0.40           C  
ATOM   2012  C   TRP A 276      42.728  63.745  71.909  1.00  0.30           C  
ATOM   2013  CB  TRP A 276      42.537  62.202  73.870  1.00  0.30           C  
ATOM   2014  O   TRP A 276      43.769  63.803  71.250  1.00  0.30           O  
ATOM   2015  CG  TRP A 276      41.425  61.604  74.680  1.00  0.33           C  
ATOM   2016  CD1 TRP A 276      41.022  60.297  74.688  1.00  0.34           C  
ATOM   2017  CD2 TRP A 276      40.571  62.293  75.598  1.00  0.35           C  
ATOM   2018  CE2 TRP A 276      39.672  61.341  76.127  1.00  0.36           C  
ATOM   2019  CE3 TRP A 276      40.479  63.624  76.025  1.00  0.45           C  
ATOM   2020  NE1 TRP A 276      39.968  60.133  75.556  1.00  0.42           N  
ATOM   2021  CH2 TRP A 276      38.623  62.989  77.464  1.00  0.34           C  
ATOM   2022  CZ2 TRP A 276      38.692  61.679  77.063  1.00  0.34           C  
ATOM   2023  CZ3 TRP A 276      39.503  63.959  76.957  1.00  0.34           C  
ATOM   2024  N   ASN A 277      41.778  64.841  72.066  1.00  0.42           N  
ATOM   2025  CA  ASN A 277      41.965  66.283  71.949  1.00  0.42           C  
ATOM   2026  C   ASN A 277      43.175  66.759  72.748  1.00  0.42           C  
ATOM   2027  CB  ASN A 277      40.705  67.026  72.401  1.00  0.39           C  
ATOM   2028  O   ASN A 277      43.730  67.822  72.467  1.00  0.41           O  
ATOM   2029  CG  ASN A 277      39.747  67.300  71.259  1.00  0.39           C  
ATOM   2030  ND2 ASN A 277      38.551  67.772  71.588  1.00  0.41           N  
ATOM   2031  OD1 ASN A 277      40.079  67.088  70.090  1.00  0.44           O  
ATOM   2032  N   ASP A 278      43.679  65.814  73.599  1.00  0.36           N  
ATOM   2033  CA  ASP A 278      44.950  66.202  74.204  1.00  0.38           C  
ATOM   2034  C   ASP A 278      46.117  65.469  73.546  1.00  0.37           C  
ATOM   2035  CB  ASP A 278      44.935  65.924  75.708  1.00  0.35           C  
ATOM   2036  O   ASP A 278      47.237  65.487  74.061  1.00  0.36           O  
ATOM   2037  CG  ASP A 278      44.836  64.445  76.037  1.00  0.35           C  
ATOM   2038  OD1 ASP A 278      44.731  63.618  75.106  1.00  0.39           O  
ATOM   2039  OD2 ASP A 278      44.861  64.103  77.239  1.00  0.41           O  
ATOM   2040  N   GLY A 279      46.058  65.099  72.251  1.00  0.43           N  
ATOM   2041  CA  GLY A 279      47.218  64.556  71.561  1.00  0.40           C  
ATOM   2042  C   GLY A 279      47.618  63.180  72.058  1.00  0.42           C  
ATOM   2043  O   GLY A 279      48.596  62.602  71.581  1.00  0.40           O  
ATOM   2044  N   ARG A 280      46.931  62.575  72.988  1.00  0.46           N  
ATOM   2045  CA  ARG A 280      47.315  61.242  73.440  1.00  0.45           C  
ATOM   2046  C   ARG A 280      46.661  60.164  72.582  1.00  0.45           C  
ATOM   2047  CB  ARG A 280      46.938  61.043  74.909  1.00  0.43           C  
ATOM   2048  O   ARG A 280      45.445  60.175  72.382  1.00  0.43           O  
ATOM   2049  CG  ARG A 280      47.756  61.885  75.875  1.00  0.42           C  
ATOM   2050  CD  ARG A 280      47.355  61.634  77.322  1.00  0.43           C  
ATOM   2051  NE  ARG A 280      47.244  62.880  78.074  1.00  0.40           N  
ATOM   2052  NH1 ARG A 280      46.455  61.886  80.005  1.00  0.31           N  
ATOM   2053  NH2 ARG A 280      46.758  64.157  79.920  1.00  0.27           N  
ATOM   2054  CZ  ARG A 280      46.819  62.972  79.331  1.00  0.42           C  
ATOM   2055  N   THR A 281      47.400  59.476  71.544  1.00  0.45           N  
ATOM   2056  CA  THR A 281      47.251  58.265  70.745  1.00  0.45           C  
ATOM   2057  C   THR A 281      47.419  57.021  71.613  1.00  0.45           C  
ATOM   2058  CB  THR A 281      48.268  58.229  69.589  1.00  0.42           C  
ATOM   2059  O   THR A 281      48.460  56.836  72.246  1.00  0.43           O  
ATOM   2060  CG2 THR A 281      47.768  57.355  68.444  1.00  0.40           C  
ATOM   2061  OG1 THR A 281      48.477  59.561  69.103  1.00  0.41           O  
ATOM   2062  N   TYR A 282      46.293  56.309  72.122  1.00  0.40           N  
ATOM   2063  CA  TYR A 282      46.285  55.119  72.965  1.00  0.41           C  
ATOM   2064  C   TYR A 282      46.176  53.854  72.123  1.00  0.40           C  
ATOM   2065  CB  TYR A 282      45.129  55.179  73.968  1.00  0.38           C  
ATOM   2066  O   TYR A 282      45.274  53.730  71.290  1.00  0.39           O  
ATOM   2067  CG  TYR A 282      45.250  56.304  74.968  1.00  0.37           C  
ATOM   2068  CD1 TYR A 282      45.923  56.121  76.174  1.00  0.36           C  
ATOM   2069  CD2 TYR A 282      44.691  57.551  74.709  1.00  0.38           C  
ATOM   2070  CE1 TYR A 282      46.035  57.154  77.098  1.00  0.40           C  
ATOM   2071  CE2 TYR A 282      44.798  58.591  75.626  1.00  0.40           C  
ATOM   2072  OH  TYR A 282      45.579  59.409  77.728  1.00  0.35           O  
ATOM   2073  CZ  TYR A 282      45.471  58.383  76.816  1.00  0.38           C  
ATOM   2074  N   THR A 283      47.422  53.083  71.904  1.00  0.40           N  
ATOM   2075  CA  THR A 283      47.830  51.795  71.356  1.00  0.41           C  
ATOM   2076  C   THR A 283      47.528  50.668  72.340  1.00  0.40           C  
ATOM   2077  CB  THR A 283      49.330  51.786  71.006  1.00  0.38           C  
ATOM   2078  O   THR A 283      48.119  50.606  73.420  1.00  0.39           O  
ATOM   2079  CG2 THR A 283      49.556  52.160  69.545  1.00  0.36           C  
ATOM   2080  OG1 THR A 283      50.014  52.728  71.841  1.00  0.35           O  
ATOM   2081  N   GLY A 284      46.017  50.529  72.789  1.00  0.38           N  
ATOM   2082  CA  GLY A 284      45.614  49.350  73.538  1.00  0.38           C  
ATOM   2083  C   GLY A 284      44.336  49.554  74.330  1.00  0.38           C  
ATOM   2084  O   GLY A 284      43.867  50.684  74.482  1.00  0.37           O  
ATOM   2085  N   ALA A 285      43.261  48.670  74.200  1.00  0.38           N  
ATOM   2086  CA  ALA A 285      41.963  48.619  74.868  1.00  0.40           C  
ATOM   2087  C   ALA A 285      42.074  49.083  76.318  1.00  0.38           C  
ATOM   2088  CB  ALA A 285      41.387  47.207  74.806  1.00  0.36           C  
ATOM   2089  O   ALA A 285      42.882  48.554  77.084  1.00  0.37           O  
ATOM   2090  N   ILE A 286      41.925  50.327  76.542  1.00  0.36           N  
ATOM   2091  CA  ILE A 286      41.722  50.944  77.849  1.00  0.37           C  
ATOM   2092  C   ILE A 286      40.296  50.679  78.328  1.00  0.36           C  
ATOM   2093  CB  ILE A 286      41.999  52.463  77.806  1.00  0.33           C  
ATOM   2094  O   ILE A 286      39.331  50.976  77.619  1.00  0.35           O  
ATOM   2095  CG1 ILE A 286      43.442  52.730  77.361  1.00  0.31           C  
ATOM   2096  CG2 ILE A 286      41.719  53.102  79.169  1.00  0.31           C  
ATOM   2097  CD1 ILE A 286      43.776  54.207  77.198  1.00  0.29           C  
ATOM   2098  N   ILE A 287      40.066  49.644  79.150  1.00  0.38           N  
ATOM   2099  CA  ILE A 287      39.047  49.542  80.189  1.00  0.39           C  
ATOM   2100  C   ILE A 287      39.150  50.737  81.133  1.00  0.38           C  
ATOM   2101  CB  ILE A 287      39.177  48.221  80.980  1.00  0.37           C  
ATOM   2102  O   ILE A 287      40.152  50.898  81.834  1.00  0.37           O  
ATOM   2103  CG1 ILE A 287      39.133  47.021  80.027  1.00  0.34           C  
ATOM   2104  CG2 ILE A 287      38.079  48.118  82.043  1.00  0.34           C  
ATOM   2105  CD1 ILE A 287      39.353  45.679  80.712  1.00  0.34           C  
ATOM   2106  N   THR A 288      38.806  51.936  80.699  1.00  0.34           N  
ATOM   2107  CA  THR A 288      38.676  53.067  81.611  1.00  0.35           C  
ATOM   2108  C   THR A 288      37.316  53.051  82.303  1.00  0.34           C  
ATOM   2109  CB  THR A 288      38.863  54.405  80.872  1.00  0.32           C  
ATOM   2110  O   THR A 288      36.276  53.053  81.640  1.00  0.33           O  
ATOM   2111  CG2 THR A 288      40.248  54.495  80.240  1.00  0.30           C  
ATOM   2112  OG1 THR A 288      37.872  54.519  79.844  1.00  0.30           O  
ATOM   2113  N   GLY A 289      37.078  52.223  83.508  1.00  0.34           N  
ATOM   2114  CA  GLY A 289      36.312  52.699  84.649  1.00  0.35           C  
ATOM   2115  C   GLY A 289      37.069  53.703  85.499  1.00  0.35           C  
ATOM   2116  O   GLY A 289      38.205  53.449  85.905  1.00  0.33           O  
ATOM   2117  N   ASP A 290      37.039  54.902  85.302  1.00  0.34           N  
ATOM   2118  CA  ASP A 290      37.063  55.751  86.489  1.00  0.36           C  
ATOM   2119  C   ASP A 290      36.459  55.031  87.692  1.00  0.34           C  
ATOM   2120  CB  ASP A 290      36.314  57.059  86.228  1.00  0.32           C  
ATOM   2121  O   ASP A 290      35.318  54.568  87.636  1.00  0.33           O  
ATOM   2122  CG  ASP A 290      37.168  58.291  86.470  1.00  0.32           C  
ATOM   2123  OD1 ASP A 290      38.291  58.159  87.004  1.00  0.33           O  
ATOM   2124  OD2 ASP A 290      36.714  59.404  86.126  1.00  0.33           O  
ATOM   2125  N   LYS A 291      37.325  54.125  88.445  1.00  0.33           N  
ATOM   2126  CA  LYS A 291      37.414  53.769  89.858  1.00  0.35           C  
ATOM   2127  C   LYS A 291      37.078  52.297  90.076  1.00  0.33           C  
ATOM   2128  CB  LYS A 291      36.483  54.649  90.693  1.00  0.30           C  
ATOM   2129  O   LYS A 291      35.912  51.903  90.004  1.00  0.31           O  
ATOM   2130  CG  LYS A 291      36.899  56.111  90.752  1.00  0.29           C  
ATOM   2131  CD  LYS A 291      36.233  56.836  91.913  1.00  0.33           C  
ATOM   2132  CE  LYS A 291      36.628  58.306  91.958  1.00  0.26           C  
ATOM   2133  NZ  LYS A 291      35.987  59.018  93.103  1.00  0.26           N  
ATOM   2134  N   GLN A 292      37.967  51.396  89.460  1.00  0.35           N  
ATOM   2135  CA  GLN A 292      38.398  50.229  90.223  1.00  0.35           C  
ATOM   2136  C   GLN A 292      39.233  49.286  89.362  1.00  0.35           C  
ATOM   2137  CB  GLN A 292      37.190  49.486  90.796  1.00  0.32           C  
ATOM   2138  O   GLN A 292      38.734  48.724  88.384  1.00  0.33           O  
ATOM   2139  CG  GLN A 292      36.611  50.127  92.050  1.00  0.29           C  
ATOM   2140  CD  GLN A 292      35.588  49.246  92.741  1.00  0.34           C  
ATOM   2141  NE2 GLN A 292      35.176  49.643  93.940  1.00  0.27           N  
ATOM   2142  OE1 GLN A 292      35.169  48.217  92.201  1.00  0.35           O  
ATOM   2143  N   GLN A 293      40.505  49.656  88.842  1.00  0.36           N  
ATOM   2144  CA  GLN A 293      41.835  49.057  88.812  1.00  0.35           C  
ATOM   2145  C   GLN A 293      41.807  47.627  89.342  1.00  0.36           C  
ATOM   2146  CB  GLN A 293      42.822  49.899  89.623  1.00  0.33           C  
ATOM   2147  O   GLN A 293      41.388  47.388  90.477  1.00  0.34           O  
ATOM   2148  CG  GLN A 293      43.167  51.234  88.977  1.00  0.31           C  
ATOM   2149  CD  GLN A 293      44.217  52.007  89.753  1.00  0.34           C  
ATOM   2150  NE2 GLN A 293      44.625  53.153  89.218  1.00  0.30           N  
ATOM   2151  OE1 GLN A 293      44.656  51.579  90.825  1.00  0.37           O  
ATOM   2152  N   TYR A 294      41.257  46.642  88.713  1.00  0.39           N  
ATOM   2153  CA  TYR A 294      41.597  45.295  89.156  1.00  0.40           C  
ATOM   2154  C   TYR A 294      43.107  45.120  89.262  1.00  0.39           C  
ATOM   2155  CB  TYR A 294      41.017  44.251  88.197  1.00  0.36           C  
ATOM   2156  O   TYR A 294      43.821  45.216  88.262  1.00  0.37           O  
ATOM   2157  CG  TYR A 294      39.513  44.132  88.266  1.00  0.34           C  
ATOM   2158  CD1 TYR A 294      38.903  43.307  89.209  1.00  0.32           C  
ATOM   2159  CD2 TYR A 294      38.701  44.842  87.389  1.00  0.35           C  
ATOM   2160  CE1 TYR A 294      37.518  43.193  89.275  1.00  0.37           C  
ATOM   2161  CE2 TYR A 294      37.315  44.736  87.446  1.00  0.37           C  
ATOM   2162  OH  TYR A 294      35.363  43.801  88.452  1.00  0.31           O  
ATOM   2163  CZ  TYR A 294      36.734  43.911  88.391  1.00  0.35           C  
ATOM   2164  N   TRP A 295      43.974  45.741  90.201  1.00  0.26           N  
ATOM   2165  CA  TRP A 295      45.107  45.469  91.079  1.00  0.36           C  
ATOM   2166  C   TRP A 295      45.181  43.986  91.429  1.00  0.27           C  
ATOM   2167  CB  TRP A 295      45.008  46.304  92.359  1.00  0.26           C  
ATOM   2168  O   TRP A 295      44.206  43.407  91.913  1.00  0.25           O  
ATOM   2169  CG  TRP A 295      44.924  47.781  92.117  1.00  0.27           C  
ATOM   2170  CD1 TRP A 295      43.789  48.527  91.958  1.00  0.28           C  
ATOM   2171  CD2 TRP A 295      46.022  48.692  92.002  1.00  0.29           C  
ATOM   2172  CE2 TRP A 295      45.479  49.975  91.773  1.00  0.22           C  
ATOM   2173  CE3 TRP A 295      47.414  48.546  92.070  1.00  0.37           C  
ATOM   2174  NE1 TRP A 295      44.116  49.847  91.751  1.00  0.31           N  
ATOM   2175  CH2 TRP A 295      47.639  50.938  91.684  1.00  0.26           C  
ATOM   2176  CZ2 TRP A 295      46.281  51.108  91.613  1.00  0.25           C  
ATOM   2177  CZ3 TRP A 295      48.210  49.675  91.910  1.00  0.29           C  
ATOM   2178  N   THR A 296      45.669  43.024  90.804  1.00  0.35           N  
ATOM   2179  CA  THR A 296      46.222  41.925  91.589  1.00  0.36           C  
ATOM   2180  C   THR A 296      47.400  42.403  92.433  1.00  0.35           C  
ATOM   2181  CB  THR A 296      46.673  40.764  90.684  1.00  0.32           C  
ATOM   2182  O   THR A 296      48.391  42.904  91.898  1.00  0.33           O  
ATOM   2183  CG2 THR A 296      45.519  40.252  89.829  1.00  0.30           C  
ATOM   2184  OG1 THR A 296      47.726  41.217  89.824  1.00  0.31           O  
ATOM   2185  N   THR A 297      47.284  43.269  93.373  1.00  0.33           N  
ATOM   2186  CA  THR A 297      48.128  43.172  94.559  1.00  0.34           C  
ATOM   2187  C   THR A 297      48.768  41.791  94.656  1.00  0.33           C  
ATOM   2188  CB  THR A 297      47.325  43.460  95.841  1.00  0.30           C  
ATOM   2189  O   THR A 297      48.067  40.780  94.737  1.00  0.31           O  
ATOM   2190  CG2 THR A 297      47.226  44.959  96.104  1.00  0.29           C  
ATOM   2191  OG1 THR A 297      46.003  42.923  95.701  1.00  0.30           O  
ATOM   2192  N   ALA A 298      49.826  41.392  93.824  1.00  0.32           N  
ATOM   2193  CA  ALA A 298      50.723  40.616  94.675  1.00  0.31           C  
ATOM   2194  C   ALA A 298      51.112  41.403  95.923  1.00  0.32           C  
ATOM   2195  CB  ALA A 298      51.972  40.205  93.898  1.00  0.30           C  
ATOM   2196  O   ALA A 298      51.423  42.594  95.842  1.00  0.30           O  
ATOM   2197  N   ALA A 299      50.457  41.144  97.034  1.00  0.34           N  
ATOM   2198  CA  ALA A 299      50.796  41.296  98.447  1.00  0.33           C  
ATOM   2199  C   ALA A 299      52.308  41.307  98.650  1.00  0.34           C  
ATOM   2200  CB  ALA A 299      50.159  40.179  99.270  1.00  0.31           C  
ATOM   2201  O   ALA A 299      52.796  41.715  99.707  1.00  0.31           O  
ATOM   2202  N   ASP A 300      53.116  41.206  97.597  1.00  0.31           N  
ATOM   2203  CA  ASP A 300      54.521  41.312  97.980  1.00  0.33           C  
ATOM   2204  C   ASP A 300      55.193  42.490  97.278  1.00  0.31           C  
ATOM   2205  CB  ASP A 300      55.265  40.014  97.660  1.00  0.28           C  
ATOM   2206  O   ASP A 300      56.399  42.699  97.423  1.00  0.29           O  
ATOM   2207  CG  ASP A 300      55.326  39.718  96.172  1.00  0.28           C  
ATOM   2208  OD1 ASP A 300      54.716  40.464  95.375  1.00  0.31           O  
ATOM   2209  OD2 ASP A 300      55.988  38.728  95.792  1.00  0.32           O  
ATOM   2210  N   GLY A 301      54.410  43.729  97.059  1.00  0.37           N  
ATOM   2211  CA  GLY A 301      55.143  44.964  96.832  1.00  0.36           C  
ATOM   2212  C   GLY A 301      56.092  44.886  95.651  1.00  0.37           C  
ATOM   2213  O   GLY A 301      56.768  45.864  95.326  1.00  0.35           O  
ATOM   2214  N   SER A 302      56.100  43.786  94.826  1.00  0.37           N  
ATOM   2215  CA  SER A 302      56.895  43.661  93.609  1.00  0.37           C  
ATOM   2216  C   SER A 302      56.043  43.895  92.366  1.00  0.37           C  
ATOM   2217  CB  SER A 302      57.552  42.282  93.536  1.00  0.34           C  
ATOM   2218  O   SER A 302      55.015  43.241  92.180  1.00  0.35           O  
ATOM   2219  OG  SER A 302      56.571  41.263  93.445  1.00  0.33           O  
ATOM   2220  N   ASP A 303      55.568  45.149  92.065  1.00  0.35           N  
ATOM   2221  CA  ASP A 303      55.142  45.855  90.860  1.00  0.37           C  
ATOM   2222  C   ASP A 303      55.781  45.248  89.613  1.00  0.35           C  
ATOM   2223  CB  ASP A 303      55.488  47.342  90.958  1.00  0.33           C  
ATOM   2224  O   ASP A 303      56.931  45.552  89.289  1.00  0.34           O  
ATOM   2225  CG  ASP A 303      54.363  48.245  90.482  1.00  0.32           C  
ATOM   2226  OD1 ASP A 303      53.370  47.737  89.918  1.00  0.33           O  
ATOM   2227  OD2 ASP A 303      54.473  49.476  90.669  1.00  0.34           O  
ATOM   2228  N   THR A 304      55.806  43.931  89.556  1.00  0.36           N  
ATOM   2229  CA  THR A 304      56.108  43.334  88.260  1.00  0.37           C  
ATOM   2230  C   THR A 304      54.893  43.395  87.339  1.00  0.36           C  
ATOM   2231  CB  THR A 304      56.568  41.872  88.412  1.00  0.34           C  
ATOM   2232  O   THR A 304      53.798  42.974  87.719  1.00  0.34           O  
ATOM   2233  CG2 THR A 304      58.087  41.779  88.501  1.00  0.31           C  
ATOM   2234  OG1 THR A 304      55.995  41.319  89.603  1.00  0.30           O  
ATOM   2235  N   ARG A 305      54.443  44.716  86.887  1.00  0.38           N  
ATOM   2236  CA  ARG A 305      53.856  44.717  85.551  1.00  0.38           C  
ATOM   2237  C   ARG A 305      53.759  43.301  84.994  1.00  0.38           C  
ATOM   2238  CB  ARG A 305      54.676  45.597  84.605  1.00  0.36           C  
ATOM   2239  O   ARG A 305      54.776  42.630  84.807  1.00  0.36           O  
ATOM   2240  CG  ARG A 305      54.603  47.082  84.926  1.00  0.33           C  
ATOM   2241  CD  ARG A 305      55.391  47.915  83.924  1.00  0.36           C  
ATOM   2242  NE  ARG A 305      55.610  49.275  84.409  1.00  0.33           N  
ATOM   2243  NH1 ARG A 305      56.660  50.011  82.487  1.00  0.27           N  
ATOM   2244  NH2 ARG A 305      56.355  51.442  84.252  1.00  0.24           N  
ATOM   2245  CZ  ARG A 305      56.208  50.239  83.715  1.00  0.31           C  
ATOM   2246  N   ARG A 306      53.044  42.366  85.892  1.00  0.33           N  
ATOM   2247  CA  ARG A 306      52.858  41.089  85.209  1.00  0.33           C  
ATOM   2248  C   ARG A 306      52.431  41.301  83.760  1.00  0.33           C  
ATOM   2249  CB  ARG A 306      51.822  40.234  85.941  1.00  0.31           C  
ATOM   2250  O   ARG A 306      51.501  42.062  83.487  1.00  0.31           O  
ATOM   2251  CG  ARG A 306      52.364  39.533  87.177  1.00  0.29           C  
ATOM   2252  CD  ARG A 306      51.384  38.500  87.714  1.00  0.32           C  
ATOM   2253  NE  ARG A 306      51.868  37.889  88.949  1.00  0.27           N  
ATOM   2254  NH1 ARG A 306      50.373  36.128  88.908  1.00  0.25           N  
ATOM   2255  NH2 ARG A 306      51.893  36.307  90.614  1.00  0.23           N  
ATOM   2256  CZ  ARG A 306      51.377  36.776  89.487  1.00  0.27           C  
ATOM   2257  N   ALA A 307      53.544  41.841  83.013  1.00  0.36           N  
ATOM   2258  CA  ALA A 307      53.336  41.321  81.664  1.00  0.35           C  
ATOM   2259  C   ALA A 307      52.043  40.514  81.580  1.00  0.36           C  
ATOM   2260  CB  ALA A 307      54.524  40.462  81.235  1.00  0.33           C  
ATOM   2261  O   ALA A 307      51.684  39.805  82.523  1.00  0.34           O  
ATOM   2262  N   PHE A 308      50.854  41.255  81.384  1.00  0.35           N  
ATOM   2263  CA  PHE A 308      49.799  40.348  80.949  1.00  0.37           C  
ATOM   2264  C   PHE A 308      50.346  38.941  80.742  1.00  0.35           C  
ATOM   2265  CB  PHE A 308      49.153  40.855  79.656  1.00  0.34           C  
ATOM   2266  O   PHE A 308      51.190  38.718  79.871  1.00  0.33           O  
ATOM   2267  CG  PHE A 308      48.148  41.955  79.870  1.00  0.32           C  
ATOM   2268  CD1 PHE A 308      46.818  41.658  80.142  1.00  0.32           C  
ATOM   2269  CD2 PHE A 308      48.534  43.287  79.799  1.00  0.34           C  
ATOM   2270  CE1 PHE A 308      45.887  42.674  80.341  1.00  0.34           C  
ATOM   2271  CE2 PHE A 308      47.609  44.308  79.996  1.00  0.35           C  
ATOM   2272  CZ  PHE A 308      46.285  43.999  80.266  1.00  0.33           C  
ATOM   2273  N   THR A 309      51.109  38.451  81.601  1.00  0.32           N  
ATOM   2274  CA  THR A 309      51.498  37.046  81.650  1.00  0.32           C  
ATOM   2275  C   THR A 309      50.295  36.143  81.392  1.00  0.32           C  
ATOM   2276  CB  THR A 309      52.129  36.689  83.008  1.00  0.29           C  
ATOM   2277  O   THR A 309      49.163  36.497  81.727  1.00  0.30           O  
ATOM   2278  CG2 THR A 309      53.415  37.476  83.241  1.00  0.29           C  
ATOM   2279  OG1 THR A 309      51.200  36.992  84.056  1.00  0.25           O  
ATOM   2280  N   THR A 310      50.307  35.603  80.194  1.00  0.33           N  
ATOM   2281  CA  THR A 310      49.833  34.321  79.683  1.00  0.34           C  
ATOM   2282  C   THR A 310      48.720  33.764  80.566  1.00  0.33           C  
ATOM   2283  CB  THR A 310      50.981  33.297  79.593  1.00  0.30           C  
ATOM   2284  O   THR A 310      47.995  32.854  80.160  1.00  0.31           O  
ATOM   2285  CG2 THR A 310      51.873  33.576  78.388  1.00  0.29           C  
ATOM   2286  OG1 THR A 310      51.772  33.368  80.785  1.00  0.29           O  
ATOM   2287  N   THR A 311      48.231  34.577  81.564  1.00  0.35           N  
ATOM   2288  CA  THR A 311      47.254  33.924  82.428  1.00  0.36           C  
ATOM   2289  C   THR A 311      45.989  34.770  82.550  1.00  0.35           C  
ATOM   2290  CB  THR A 311      47.836  33.661  83.829  1.00  0.32           C  
ATOM   2291  O   THR A 311      44.942  34.273  82.969  1.00  0.33           O  
ATOM   2292  CG2 THR A 311      47.588  32.221  84.266  1.00  0.30           C  
ATOM   2293  OG1 THR A 311      49.247  33.906  83.808  1.00  0.30           O  
ATOM   2294  N   TYR A 312      45.720  35.894  81.662  1.00  0.36           N  
ATOM   2295  CA  TYR A 312      44.552  36.545  81.078  1.00  0.37           C  
ATOM   2296  C   TYR A 312      44.845  37.022  79.661  1.00  0.36           C  
ATOM   2297  CB  TYR A 312      44.105  37.726  81.945  1.00  0.34           C  
ATOM   2298  O   TYR A 312      45.480  38.061  79.468  1.00  0.34           O  
ATOM   2299  CG  TYR A 312      43.566  37.319  83.295  1.00  0.33           C  
ATOM   2300  CD1 TYR A 312      42.243  36.911  83.444  1.00  0.32           C  
ATOM   2301  CD2 TYR A 312      44.378  37.342  84.423  1.00  0.33           C  
ATOM   2302  CE1 TYR A 312      41.741  36.537  84.686  1.00  0.33           C  
ATOM   2303  CE2 TYR A 312      43.887  36.970  85.671  1.00  0.35           C  
ATOM   2304  OH  TYR A 312      42.078  36.200  87.024  1.00  0.25           O  
ATOM   2305  CZ  TYR A 312      42.569  36.569  85.792  1.00  0.32           C  
ATOM   2306  N   PRO A 313      45.219  36.160  78.660  1.00  0.35           N  
ATOM   2307  CA  PRO A 313      45.316  36.707  77.304  1.00  0.35           C  
ATOM   2308  C   PRO A 313      44.433  37.936  77.098  1.00  0.35           C  
ATOM   2309  CB  PRO A 313      44.851  35.546  76.422  1.00  0.32           C  
ATOM   2310  O   PRO A 313      43.262  37.931  77.487  1.00  0.33           O  
ATOM   2311  CG  PRO A 313      44.066  34.662  77.336  1.00  0.30           C  
ATOM   2312  CD  PRO A 313      44.445  34.984  78.753  1.00  0.33           C  
ATOM   2313  N   ILE A 314      44.654  39.155  77.600  1.00  0.33           N  
ATOM   2314  CA  ILE A 314      44.188  40.206  76.702  1.00  0.35           C  
ATOM   2315  C   ILE A 314      44.093  39.663  75.278  1.00  0.33           C  
ATOM   2316  CB  ILE A 314      45.119  41.439  76.745  1.00  0.32           C  
ATOM   2317  O   ILE A 314      45.071  39.141  74.739  1.00  0.32           O  
ATOM   2318  CG1 ILE A 314      45.360  41.876  78.194  1.00  0.30           C  
ATOM   2319  CG2 ILE A 314      44.533  42.586  75.917  1.00  0.30           C  
ATOM   2320  CD1 ILE A 314      46.375  43.002  78.341  1.00  0.30           C  
ATOM   2321  N   TYR A 315      43.180  38.727  75.014  1.00  0.37           N  
ATOM   2322  CA  TYR A 315      43.037  38.525  73.576  1.00  0.38           C  
ATOM   2323  C   TYR A 315      43.420  39.784  72.808  1.00  0.37           C  
ATOM   2324  CB  TYR A 315      41.601  38.119  73.230  1.00  0.35           C  
ATOM   2325  O   TYR A 315      42.860  40.857  73.043  1.00  0.35           O  
ATOM   2326  CG  TYR A 315      41.227  36.739  73.714  1.00  0.34           C  
ATOM   2327  CD1 TYR A 315      41.555  35.607  72.972  1.00  0.32           C  
ATOM   2328  CD2 TYR A 315      40.545  36.564  74.913  1.00  0.33           C  
ATOM   2329  CE1 TYR A 315      41.211  34.333  73.412  1.00  0.34           C  
ATOM   2330  CE2 TYR A 315      40.196  35.295  75.364  1.00  0.36           C  
ATOM   2331  OH  TYR A 315      40.190  32.929  75.049  1.00  0.28           O  
ATOM   2332  CZ  TYR A 315      40.533  34.188  74.608  1.00  0.32           C  
ATOM   2333  N   GLN A 316      44.658  40.446  72.834  1.00  0.39           N  
ATOM   2334  CA  GLN A 316      44.970  41.159  71.600  1.00  0.39           C  
ATOM   2335  C   GLN A 316      43.907  40.904  70.534  1.00  0.38           C  
ATOM   2336  CB  GLN A 316      46.347  40.749  71.076  1.00  0.36           C  
ATOM   2337  O   GLN A 316      43.511  39.760  70.306  1.00  0.36           O  
ATOM   2338  CG  GLN A 316      47.438  41.776  71.348  1.00  0.34           C  
ATOM   2339  CD  GLN A 316      48.791  41.351  70.809  1.00  0.36           C  
ATOM   2340  NE2 GLN A 316      49.769  42.247  70.888  1.00  0.32           N  
ATOM   2341  OE1 GLN A 316      48.956  40.226  70.325  1.00  0.38           O  
ATOM   2342  N   SER A 317      42.680  41.495  70.453  1.00  0.38           N  
ATOM   2343  CA  SER A 317      42.192  41.328  69.088  1.00  0.38           C  
ATOM   2344  C   SER A 317      43.295  40.820  68.165  1.00  0.38           C  
ATOM   2345  CB  SER A 317      41.635  42.648  68.553  1.00  0.36           C  
ATOM   2346  O   SER A 317      44.221  41.561  67.831  1.00  0.36           O  
ATOM   2347  OG  SER A 317      42.678  43.582  68.335  1.00  0.33           O  
ATOM   2348  N   GLY A 318      44.333  40.007  68.602  1.00  0.39           N  
ATOM   2349  CA  GLY A 318      45.230  39.411  67.624  1.00  0.39           C  
ATOM   2350  C   GLY A 318      44.575  39.180  66.276  1.00  0.39           C  
ATOM   2351  O   GLY A 318      43.368  38.937  66.200  1.00  0.37           O  
ATOM   2352  N   ASN A 319      44.824  40.192  65.259  1.00  0.46           N  
ATOM   2353  CA  ASN A 319      44.619  39.744  63.886  1.00  0.48           C  
ATOM   2354  C   ASN A 319      44.268  38.260  63.827  1.00  0.46           C  
ATOM   2355  CB  ASN A 319      45.860  40.030  63.037  1.00  0.44           C  
ATOM   2356  O   ASN A 319      45.048  37.415  64.271  1.00  0.45           O  
ATOM   2357  CG  ASN A 319      45.567  40.949  61.867  1.00  0.43           C  
ATOM   2358  ND2 ASN A 319      46.617  41.392  61.185  1.00  0.34           N  
ATOM   2359  OD1 ASN A 319      44.408  41.258  61.579  1.00  0.42           O  
ATOM   2360  N   THR A 320      43.046  37.778  64.468  1.00  0.45           N  
ATOM   2361  CA  THR A 320      42.805  36.439  63.942  1.00  0.45           C  
ATOM   2362  C   THR A 320      43.426  36.282  62.557  1.00  0.46           C  
ATOM   2363  CB  THR A 320      41.298  36.131  63.869  1.00  0.44           C  
ATOM   2364  O   THR A 320      43.119  37.049  61.642  1.00  0.45           O  
ATOM   2365  CG2 THR A 320      40.975  34.801  64.543  1.00  0.41           C  
ATOM   2366  OG1 THR A 320      40.570  37.175  64.527  1.00  0.37           O  
ATOM   2367  N   SER A 321      44.812  36.082  62.488  1.00  0.55           N  
ATOM   2368  CA  SER A 321      45.379  35.539  61.258  1.00  0.54           C  
ATOM   2369  C   SER A 321      44.287  35.048  60.314  1.00  0.55           C  
ATOM   2370  CB  SER A 321      46.344  34.394  61.573  1.00  0.52           C  
ATOM   2371  O   SER A 321      43.163  34.780  60.743  1.00  0.54           O  
ATOM   2372  OG  SER A 321      45.677  33.348  62.257  1.00  0.52           O  
ATOM   2373  N   THR A 322      44.399  35.435  59.033  1.00  0.53           N  
ATOM   2374  CA  THR A 322      43.520  34.795  58.059  1.00  0.53           C  
ATOM   2375  C   THR A 322      42.978  33.477  58.604  1.00  0.53           C  
ATOM   2376  CB  THR A 322      44.252  34.542  56.728  1.00  0.50           C  
ATOM   2377  O   THR A 322      43.746  32.620  59.047  1.00  0.52           O  
ATOM   2378  CG2 THR A 322      43.591  35.303  55.584  1.00  0.46           C  
ATOM   2379  OG1 THR A 322      45.614  34.970  56.849  1.00  0.48           O  
ATOM   2380  N   HIS A 323      41.999  33.626  59.439  1.00  0.49           N  
ATOM   2381  CA  HIS A 323      41.284  32.409  59.807  1.00  0.49           C  
ATOM   2382  C   HIS A 323      40.067  32.193  58.915  1.00  0.49           C  
ATOM   2383  CB  HIS A 323      40.857  32.462  61.275  1.00  0.47           C  
ATOM   2384  O   HIS A 323      39.622  33.117  58.230  1.00  0.47           O  
ATOM   2385  CG  HIS A 323      39.893  33.565  61.580  1.00  0.46           C  
ATOM   2386  CD2 HIS A 323      38.548  33.554  61.730  1.00  0.43           C  
ATOM   2387  ND1 HIS A 323      40.291  34.872  61.762  1.00  0.50           N  
ATOM   2388  CE1 HIS A 323      39.229  35.618  62.014  1.00  0.44           C  
ATOM   2389  NE2 HIS A 323      38.159  34.842  62.000  1.00  0.39           N  
ATOM   2390  N   THR A 324      39.780  31.110  58.498  1.00  0.54           N  
ATOM   2391  CA  THR A 324      38.631  30.572  57.778  1.00  0.54           C  
ATOM   2392  C   THR A 324      37.426  30.437  58.704  1.00  0.54           C  
ATOM   2393  CB  THR A 324      38.956  29.203  57.152  1.00  0.52           C  
ATOM   2394  O   THR A 324      37.559  29.986  59.843  1.00  0.53           O  
ATOM   2395  CG2 THR A 324      39.057  29.302  55.633  1.00  0.48           C  
ATOM   2396  OG1 THR A 324      40.204  28.730  57.673  1.00  0.48           O  
ATOM   2397  N   HIS A 325      36.439  31.404  58.786  1.00  0.52           N  
ATOM   2398  CA  HIS A 325      35.160  31.029  59.378  1.00  0.51           C  
ATOM   2399  C   HIS A 325      34.500  29.899  58.594  1.00  0.51           C  
ATOM   2400  CB  HIS A 325      34.225  32.238  59.444  1.00  0.50           C  
ATOM   2401  O   HIS A 325      34.479  29.923  57.362  1.00  0.50           O  
ATOM   2402  CG  HIS A 325      34.673  33.291  60.406  1.00  0.48           C  
ATOM   2403  CD2 HIS A 325      35.773  34.080  60.412  1.00  0.47           C  
ATOM   2404  ND1 HIS A 325      33.951  33.628  61.531  1.00  0.54           N  
ATOM   2405  CE1 HIS A 325      34.589  34.582  62.188  1.00  0.48           C  
ATOM   2406  NE2 HIS A 325      35.698  34.874  61.530  1.00  0.43           N  
ATOM   2407  N   ASN A 326      34.338  28.716  59.175  1.00  0.49           N  
ATOM   2408  CA  ASN A 326      33.328  27.813  58.633  1.00  0.49           C  
ATOM   2409  C   ASN A 326      32.012  28.539  58.368  1.00  0.49           C  
ATOM   2410  CB  ASN A 326      33.102  26.632  59.579  1.00  0.47           C  
ATOM   2411  O   ASN A 326      31.430  29.130  59.278  1.00  0.48           O  
ATOM   2412  CG  ASN A 326      34.227  25.617  59.526  1.00  0.46           C  
ATOM   2413  ND2 ASN A 326      34.462  24.933  60.640  1.00  0.42           N  
ATOM   2414  OD1 ASN A 326      34.880  25.450  58.493  1.00  0.46           O  
ATOM   2415  N   LEU A 327      31.823  29.224  57.356  1.00  0.42           N  
ATOM   2416  CA  LEU A 327      30.392  29.411  57.142  1.00  0.43           C  
ATOM   2417  C   LEU A 327      29.626  28.125  57.436  1.00  0.42           C  
ATOM   2418  CB  LEU A 327      30.120  29.865  55.706  1.00  0.41           C  
ATOM   2419  O   LEU A 327      29.950  27.067  56.893  1.00  0.40           O  
ATOM   2420  CG  LEU A 327      30.183  31.371  55.447  1.00  0.40           C  
ATOM   2421  CD1 LEU A 327      30.610  31.643  54.008  1.00  0.38           C  
ATOM   2422  CD2 LEU A 327      28.837  32.022  55.743  1.00  0.40           C  
ATOM   2423  N   THR A 328      29.146  27.801  58.706  1.00  0.42           N  
ATOM   2424  CA  THR A 328      28.048  26.841  58.754  1.00  0.42           C  
ATOM   2425  C   THR A 328      27.315  26.791  57.417  1.00  0.42           C  
ATOM   2426  CB  THR A 328      27.052  27.187  59.876  1.00  0.40           C  
ATOM   2427  O   THR A 328      26.874  27.822  56.905  1.00  0.40           O  
ATOM   2428  CG2 THR A 328      27.096  26.147  60.991  1.00  0.37           C  
ATOM   2429  OG1 THR A 328      27.384  28.470  60.422  1.00  0.34           O  
ATOM   2430  N   GLY A 329      27.997  26.362  56.282  1.00  0.37           N  
ATOM   2431  CA  GLY A 329      27.331  26.030  55.032  1.00  0.36           C  
ATOM   2432  C   GLY A 329      25.862  26.409  55.020  1.00  0.37           C  
ATOM   2433  O   GLY A 329      25.189  26.340  56.051  1.00  0.35           O  
ATOM   2434  N   ILE A 330      25.406  27.604  54.634  1.00  0.35           N  
ATOM   2435  CA  ILE A 330      23.993  27.631  54.273  1.00  0.36           C  
ATOM   2436  C   ILE A 330      23.583  26.279  53.692  1.00  0.35           C  
ATOM   2437  CB  ILE A 330      23.688  28.762  53.265  1.00  0.33           C  
ATOM   2438  O   ILE A 330      24.161  25.821  52.703  1.00  0.33           O  
ATOM   2439  CG1 ILE A 330      24.067  30.123  53.859  1.00  0.32           C  
ATOM   2440  CG2 ILE A 330      22.214  28.735  52.852  1.00  0.32           C  
ATOM   2441  CD1 ILE A 330      23.954  31.281  52.877  1.00  0.31           C  
ATOM   2442  N   ASP A 331      23.430  25.260  54.527  1.00  0.35           N  
ATOM   2443  CA  ASP A 331      22.520  24.227  54.040  1.00  0.36           C  
ATOM   2444  C   ASP A 331      21.524  24.803  53.036  1.00  0.35           C  
ATOM   2445  CB  ASP A 331      21.775  23.575  55.206  1.00  0.34           C  
ATOM   2446  O   ASP A 331      20.681  25.628  53.394  1.00  0.34           O  
ATOM   2447  CG  ASP A 331      21.328  22.155  54.904  1.00  0.33           C  
ATOM   2448  OD1 ASP A 331      21.479  21.701  53.749  1.00  0.35           O  
ATOM   2449  OD2 ASP A 331      20.818  21.486  55.828  1.00  0.37           O  
ATOM   2450  N   VAL A 332      21.984  25.477  51.921  1.00  0.34           N  
ATOM   2451  CA  VAL A 332      20.930  25.596  50.919  1.00  0.37           C  
ATOM   2452  C   VAL A 332      20.005  24.383  50.995  1.00  0.34           C  
ATOM   2453  CB  VAL A 332      21.513  25.734  49.495  1.00  0.33           C  
ATOM   2454  O   VAL A 332      20.442  23.248  50.791  1.00  0.33           O  
ATOM   2455  CG1 VAL A 332      21.322  27.155  48.969  1.00  0.33           C  
ATOM   2456  CG2 VAL A 332      22.991  25.350  49.485  1.00  0.32           C  
ATOM   2457  N   GLY A 333      19.382  24.052  52.251  1.00  0.33           N  
ATOM   2458  CA  GLY A 333      18.254  23.158  52.455  1.00  0.32           C  
ATOM   2459  C   GLY A 333      18.129  22.100  51.375  1.00  0.32           C  
ATOM   2460  O   GLY A 333      18.327  22.386  50.192  1.00  0.30           O  
ATOM   2461  N   HIS A 334      19.005  20.929  51.325  1.00  0.39           N  
ATOM   2462  CA  HIS A 334      18.720  19.670  50.645  1.00  0.40           C  
ATOM   2463  C   HIS A 334      17.495  19.796  49.746  1.00  0.39           C  
ATOM   2464  CB  HIS A 334      18.512  18.547  51.663  1.00  0.37           C  
ATOM   2465  O   HIS A 334      16.446  20.277  50.182  1.00  0.37           O  
ATOM   2466  CG  HIS A 334      19.697  18.308  52.543  1.00  0.35           C  
ATOM   2467  CD2 HIS A 334      19.870  18.498  53.872  1.00  0.35           C  
ATOM   2468  ND1 HIS A 334      20.891  17.813  52.065  1.00  0.36           N  
ATOM   2469  CE1 HIS A 334      21.750  17.709  53.065  1.00  0.35           C  
ATOM   2470  NE2 HIS A 334      21.155  18.118  54.173  1.00  0.34           N  
ATOM   2471  N   PHE A 335      17.564  20.523  48.578  1.00  0.41           N  
ATOM   2472  CA  PHE A 335      16.445  20.041  47.777  1.00  0.42           C  
ATOM   2473  C   PHE A 335      16.394  18.517  47.781  1.00  0.41           C  
ATOM   2474  CB  PHE A 335      16.548  20.559  46.339  1.00  0.39           C  
ATOM   2475  O   PHE A 335      17.353  17.858  47.376  1.00  0.40           O  
ATOM   2476  CG  PHE A 335      16.518  22.060  46.231  1.00  0.38           C  
ATOM   2477  CD1 PHE A 335      15.308  22.743  46.187  1.00  0.35           C  
ATOM   2478  CD2 PHE A 335      17.699  22.787  46.174  1.00  0.35           C  
ATOM   2479  CE1 PHE A 335      15.277  24.132  46.087  1.00  0.35           C  
ATOM   2480  CE2 PHE A 335      17.676  24.176  46.074  1.00  0.38           C  
ATOM   2481  CZ  PHE A 335      16.464  24.846  46.030  1.00  0.32           C  
ATOM   2482  N   ASN A 336      15.949  17.928  48.851  1.00  0.44           N  
ATOM   2483  CA  ASN A 336      15.508  16.543  48.727  1.00  0.45           C  
ATOM   2484  C   ASN A 336      14.758  16.308  47.419  1.00  0.45           C  
ATOM   2485  CB  ASN A 336      14.634  16.149  49.919  1.00  0.42           C  
ATOM   2486  O   ASN A 336      13.611  16.734  47.272  1.00  0.43           O  
ATOM   2487  CG  ASN A 336      15.431  15.977  51.197  1.00  0.41           C  
ATOM   2488  ND2 ASN A 336      14.818  16.306  52.328  1.00  0.36           N  
ATOM   2489  OD1 ASN A 336      16.589  15.552  51.168  1.00  0.40           O  
ATOM   2490  N   VAL A 337      15.551  16.426  46.275  1.00  0.54           N  
ATOM   2491  CA  VAL A 337      14.985  16.051  44.984  1.00  0.54           C  
ATOM   2492  C   VAL A 337      15.172  14.554  44.752  1.00  0.54           C  
ATOM   2493  CB  VAL A 337      15.626  16.853  43.829  1.00  0.52           C  
ATOM   2494  O   VAL A 337      16.267  14.021  44.944  1.00  0.53           O  
ATOM   2495  CG1 VAL A 337      14.952  16.519  42.500  1.00  0.46           C  
ATOM   2496  CG2 VAL A 337      15.544  18.352  44.111  1.00  0.48           C  
ATOM   2497  N   ALA A 338      14.133  13.815  44.689  1.00  0.62           N  
ATOM   2498  CA  ALA A 338      14.153  12.507  44.041  1.00  0.61           C  
ATOM   2499  C   ALA A 338      14.155  12.647  42.522  1.00  0.62           C  
ATOM   2500  CB  ALA A 338      12.959  11.670  44.494  1.00  0.59           C  
ATOM   2501  O   ALA A 338      13.349  13.393  41.960  1.00  0.61           O  
ATOM   2502  N   VAL A 339      15.274  12.236  41.842  1.00  0.67           N  
ATOM   2503  CA  VAL A 339      15.294  12.164  40.385  1.00  0.67           C  
ATOM   2504  C   VAL A 339      14.622  10.874  39.921  1.00  0.68           C  
ATOM   2505  CB  VAL A 339      16.736  12.242  39.833  1.00  0.64           C  
ATOM   2506  O   VAL A 339      15.021   9.779  40.324  1.00  0.67           O  
ATOM   2507  CG1 VAL A 339      16.726  12.345  38.309  1.00  0.59           C  
ATOM   2508  CG2 VAL A 339      17.478  13.427  40.448  1.00  0.60           C  
ATOM   2509  N   LEU A 340      13.494  11.025  39.343  1.00  0.70           N  
ATOM   2510  CA  LEU A 340      12.781   9.915  38.719  1.00  0.70           C  
ATOM   2511  C   LEU A 340      13.120   9.817  37.235  1.00  0.71           C  
ATOM   2512  CB  LEU A 340      11.270  10.080  38.899  1.00  0.68           C  
ATOM   2513  O   LEU A 340      13.333  10.836  36.574  1.00  0.70           O  
ATOM   2514  CG  LEU A 340      10.768  10.199  40.339  1.00  0.65           C  
ATOM   2515  CD1 LEU A 340       9.283  10.545  40.356  1.00  0.61           C  
ATOM   2516  CD2 LEU A 340      11.030   8.907  41.106  1.00  0.62           C  
ATOM   2517  N   TYR A 341      13.304   8.656  36.799  1.00  0.73           N  
ATOM   2518  CA  TYR A 341      13.514   8.270  35.408  1.00  0.73           C  
ATOM   2519  C   TYR A 341      12.355   7.423  34.897  1.00  0.74           C  
ATOM   2520  CB  TYR A 341      14.830   7.501  35.256  1.00  0.71           C  
ATOM   2521  O   TYR A 341      11.925   6.480  35.565  1.00  0.72           O  
ATOM   2522  CG  TYR A 341      15.233   7.267  33.821  1.00  0.67           C  
ATOM   2523  CD1 TYR A 341      15.885   8.257  33.089  1.00  0.64           C  
ATOM   2524  CD2 TYR A 341      14.962   6.056  33.192  1.00  0.66           C  
ATOM   2525  CE1 TYR A 341      16.257   8.046  31.766  1.00  0.65           C  
ATOM   2526  CE2 TYR A 341      15.330   5.834  31.869  1.00  0.66           C  
ATOM   2527  OH  TYR A 341      16.342   6.620  29.855  1.00  0.63           O  
ATOM   2528  CZ  TYR A 341      15.976   6.834  31.165  1.00  0.61           C  
ATOM   2529  N   ASN A 342      11.700   7.777  33.863  1.00  0.74           N  
ATOM   2530  CA  ASN A 342      10.645   6.993  33.230  1.00  0.74           C  
ATOM   2531  C   ASN A 342      11.219   5.887  32.350  1.00  0.75           C  
ATOM   2532  CB  ASN A 342       9.722   7.899  32.411  1.00  0.71           C  
ATOM   2533  O   ASN A 342      11.874   6.166  31.344  1.00  0.73           O  
ATOM   2534  CG  ASN A 342       8.437   7.206  32.002  1.00  0.68           C  
ATOM   2535  ND2 ASN A 342       7.353   7.968  31.916  1.00  0.70           N  
ATOM   2536  OD1 ASN A 342       8.419   5.995  31.765  1.00  0.70           O  
ATOM   2537  N   ILE A 343      11.090   4.690  32.798  1.00  0.61           N  
ATOM   2538  CA  ILE A 343      11.553   3.526  32.050  1.00  0.60           C  
ATOM   2539  C   ILE A 343      10.426   3.002  31.162  1.00  0.61           C  
ATOM   2540  CB  ILE A 343      12.055   2.410  32.994  1.00  0.57           C  
ATOM   2541  O   ILE A 343      10.561   1.948  30.536  1.00  0.59           O  
ATOM   2542  CG1 ILE A 343      10.949   2.004  33.976  1.00  0.51           C  
ATOM   2543  CG2 ILE A 343      13.312   2.861  33.742  1.00  0.52           C  
ATOM   2544  CD1 ILE A 343      11.261   0.745  34.772  1.00  0.50           C  
ATOM   2545  N   ALA A 344       9.202   3.486  31.311  1.00  0.63           N  
ATOM   2546  CA  ALA A 344       8.083   3.032  30.490  1.00  0.61           C  
ATOM   2547  C   ALA A 344       8.396   3.179  29.004  1.00  0.62           C  
ATOM   2548  CB  ALA A 344       6.816   3.807  30.843  1.00  0.57           C  
ATOM   2549  O   ALA A 344       8.698   4.278  28.533  1.00  0.59           O  
ATOM   2550  N   GLU A 345       9.306   2.402  28.295  1.00  0.51           N  
ATOM   2551  CA  GLU A 345       9.404   2.392  26.838  1.00  0.50           C  
ATOM   2552  C   GLU A 345       8.069   2.754  26.193  1.00  0.51           C  
ATOM   2553  CB  GLU A 345       9.874   1.023  26.340  1.00  0.46           C  
ATOM   2554  O   GLU A 345       7.032   2.187  26.541  1.00  0.49           O  
ATOM   2555  CG  GLU A 345      11.261   1.039  25.714  1.00  0.44           C  
ATOM   2556  CD  GLU A 345      11.637  -0.279  25.055  1.00  0.48           C  
ATOM   2557  OE1 GLU A 345      10.799  -1.209  25.036  1.00  0.48           O  
ATOM   2558  OE2 GLU A 345      12.779  -0.381  24.554  1.00  0.42           O  
ATOM   2559  N   PRO A 346       7.989   3.833  25.585  1.00  0.45           N  
ATOM   2560  CA  PRO A 346       6.816   3.865  24.708  1.00  0.44           C  
ATOM   2561  C   PRO A 346       6.677   2.601  23.863  1.00  0.45           C  
ATOM   2562  CB  PRO A 346       7.069   5.088  23.824  1.00  0.42           C  
ATOM   2563  O   PRO A 346       7.665   2.113  23.309  1.00  0.43           O  
ATOM   2564  CG  PRO A 346       8.467   5.509  24.145  1.00  0.39           C  
ATOM   2565  CD  PRO A 346       8.967   4.670  25.286  1.00  0.42           C  
ATOM   2566  N   SER A 347       6.028   1.559  24.201  1.00  0.45           N  
ATOM   2567  CA  SER A 347       5.555   0.928  22.973  1.00  0.45           C  
ATOM   2568  C   SER A 347       5.816   1.814  21.760  1.00  0.46           C  
ATOM   2569  CB  SER A 347       4.062   0.612  23.073  1.00  0.43           C  
ATOM   2570  O   SER A 347       5.852   1.329  20.627  1.00  0.43           O  
ATOM   2571  OG  SER A 347       3.306   1.801  23.229  1.00  0.39           O  
ATOM   2572  N   LEU A 348       6.290   3.010  21.860  1.00  0.45           N  
ATOM   2573  CA  LEU A 348       6.466   3.912  20.727  1.00  0.46           C  
ATOM   2574  C   LEU A 348       7.946   4.148  20.445  1.00  0.45           C  
ATOM   2575  CB  LEU A 348       5.766   5.248  20.990  1.00  0.42           C  
ATOM   2576  O   LEU A 348       8.302   4.722  19.413  1.00  0.43           O  
ATOM   2577  CG  LEU A 348       4.239   5.207  21.075  1.00  0.39           C  
ATOM   2578  CD1 LEU A 348       3.700   6.550  21.558  1.00  0.36           C  
ATOM   2579  CD2 LEU A 348       3.638   4.838  19.723  1.00  0.37           C  
ATOM   2580  N   ALA A 349       8.933   3.776  21.250  1.00  0.49           N  
ATOM   2581  CA  ALA A 349      10.298   3.931  20.753  1.00  0.49           C  
ATOM   2582  C   ALA A 349      10.673   2.788  19.814  1.00  0.49           C  
ATOM   2583  CB  ALA A 349      11.283   4.004  21.917  1.00  0.47           C  
ATOM   2584  O   ALA A 349      10.458   1.617  20.135  1.00  0.48           O  
ATOM   2585  N   LEU A 350      10.579   2.949  18.447  1.00  0.52           N  
ATOM   2586  CA  LEU A 350      11.172   2.155  17.377  1.00  0.53           C  
ATOM   2587  C   LEU A 350      12.529   1.602  17.797  1.00  0.53           C  
ATOM   2588  CB  LEU A 350      11.321   2.994  16.105  1.00  0.49           C  
ATOM   2589  O   LEU A 350      13.517   2.339  17.841  1.00  0.52           O  
ATOM   2590  CG  LEU A 350      11.079   2.268  14.781  1.00  0.48           C  
ATOM   2591  CD1 LEU A 350       9.705   2.626  14.224  1.00  0.44           C  
ATOM   2592  CD2 LEU A 350      12.174   2.609  13.776  1.00  0.46           C  
ATOM   2593  N   ASN A 351      12.583   0.609  18.737  1.00  0.55           N  
ATOM   2594  CA  ASN A 351      13.837  -0.124  18.596  1.00  0.56           C  
ATOM   2595  C   ASN A 351      13.874  -0.926  17.298  1.00  0.56           C  
ATOM   2596  CB  ASN A 351      14.058  -1.047  19.797  1.00  0.53           C  
ATOM   2597  O   ASN A 351      12.853  -1.074  16.625  1.00  0.55           O  
ATOM   2598  CG  ASN A 351      13.046  -2.174  19.861  1.00  0.52           C  
ATOM   2599  ND2 ASN A 351      12.746  -2.633  21.071  1.00  0.49           N  
ATOM   2600  OD1 ASN A 351      12.539  -2.629  18.833  1.00  0.53           O  
ATOM   2601  N   GLN A 352      15.133  -1.163  16.803  1.00  0.66           N  
ATOM   2602  CA  GLN A 352      15.309  -1.861  15.533  1.00  0.67           C  
ATOM   2603  C   GLN A 352      14.345  -3.037  15.414  1.00  0.67           C  
ATOM   2604  CB  GLN A 352      16.751  -2.346  15.383  1.00  0.64           C  
ATOM   2605  O   GLN A 352      13.656  -3.182  14.402  1.00  0.67           O  
ATOM   2606  CG  GLN A 352      17.041  -3.006  14.041  1.00  0.60           C  
ATOM   2607  CD  GLN A 352      18.526  -3.174  13.778  1.00  0.60           C  
ATOM   2608  NE2 GLN A 352      18.863  -3.749  12.629  1.00  0.51           N  
ATOM   2609  OE1 GLN A 352      19.363  -2.790  14.601  1.00  0.62           O  
ATOM   2610  N   ALA A 353      14.292  -3.835  16.467  1.00  0.65           N  
ATOM   2611  CA  ALA A 353      13.487  -5.050  16.382  1.00  0.66           C  
ATOM   2612  C   ALA A 353      12.010  -4.717  16.187  1.00  0.64           C  
ATOM   2613  CB  ALA A 353      13.676  -5.903  17.634  1.00  0.62           C  
ATOM   2614  O   ALA A 353      11.333  -5.330  15.358  1.00  0.63           O  
ATOM   2615  N   ASN A 354      11.405  -3.724  16.933  1.00  0.64           N  
ATOM   2616  CA  ASN A 354      10.023  -3.292  16.754  1.00  0.65           C  
ATOM   2617  C   ASN A 354       9.837  -2.541  15.439  1.00  0.64           C  
ATOM   2618  CB  ASN A 354       9.576  -2.422  17.931  1.00  0.62           C  
ATOM   2619  O   ASN A 354       8.789  -2.651  14.800  1.00  0.62           O  
ATOM   2620  CG  ASN A 354       9.292  -3.231  19.181  1.00  0.59           C  
ATOM   2621  ND2 ASN A 354       9.121  -2.546  20.305  1.00  0.56           N  
ATOM   2622  OD1 ASN A 354       9.228  -4.463  19.137  1.00  0.56           O  
ATOM   2623  N   GLY A 355      10.852  -1.669  15.111  1.00  0.68           N  
ATOM   2624  CA  GLY A 355      10.833  -1.063  13.789  1.00  0.68           C  
ATOM   2625  C   GLY A 355      10.744  -2.081  12.668  1.00  0.68           C  
ATOM   2626  O   GLY A 355       9.857  -1.999  11.816  1.00  0.69           O  
ATOM   2627  N   ASP A 356      11.603  -3.054  12.679  1.00  0.71           N  
ATOM   2628  CA  ASP A 356      11.692  -4.070  11.635  1.00  0.71           C  
ATOM   2629  C   ASP A 356      10.404  -4.886  11.552  1.00  0.70           C  
ATOM   2630  CB  ASP A 356      12.885  -4.995  11.886  1.00  0.68           C  
ATOM   2631  O   ASP A 356      10.000  -5.309  10.467  1.00  0.69           O  
ATOM   2632  CG  ASP A 356      14.223  -4.308  11.674  1.00  0.65           C  
ATOM   2633  OD1 ASP A 356      14.252  -3.185  11.125  1.00  0.68           O  
ATOM   2634  OD2 ASP A 356      15.257  -4.896  12.057  1.00  0.71           O  
ATOM   2635  N   ALA A 357       9.766  -5.072  12.742  1.00  0.71           N  
ATOM   2636  CA  ALA A 357       8.517  -5.829  12.768  1.00  0.71           C  
ATOM   2637  C   ALA A 357       7.358  -4.994  12.232  1.00  0.70           C  
ATOM   2638  CB  ALA A 357       8.214  -6.306  14.186  1.00  0.68           C  
ATOM   2639  O   ALA A 357       6.348  -5.539  11.781  1.00  0.68           O  
ATOM   2640  N   ARG A 358       7.445  -3.715  12.356  1.00  0.69           N  
ATOM   2641  CA  ARG A 358       6.309  -2.840  12.081  1.00  0.69           C  
ATOM   2642  C   ARG A 358       6.403  -2.245  10.680  1.00  0.67           C  
ATOM   2643  CB  ARG A 358       6.228  -1.721  13.121  1.00  0.66           C  
ATOM   2644  O   ARG A 358       5.385  -1.901  10.076  1.00  0.66           O  
ATOM   2645  CG  ARG A 358       5.640  -2.160  14.453  1.00  0.63           C  
ATOM   2646  CD  ARG A 358       5.669  -1.036  15.479  1.00  0.62           C  
ATOM   2647  NE  ARG A 358       4.373  -0.372  15.588  1.00  0.53           N  
ATOM   2648  NH1 ARG A 358       4.892   0.777  17.524  1.00  0.42           N  
ATOM   2649  NH2 ARG A 358       2.827   1.022  16.558  1.00  0.38           N  
ATOM   2650  CZ  ARG A 358       4.034   0.474  16.556  1.00  0.58           C  
ATOM   2651  N   TYR A 359       7.670  -2.081  10.310  1.00  0.74           N  
ATOM   2652  CA  TYR A 359       7.896  -1.386   9.048  1.00  0.75           C  
ATOM   2653  C   TYR A 359       8.496  -2.325   8.008  1.00  0.74           C  
ATOM   2654  CB  TYR A 359       8.817  -0.180   9.256  1.00  0.71           C  
ATOM   2655  O   TYR A 359       9.246  -3.242   8.350  1.00  0.71           O  
ATOM   2656  CG  TYR A 359       8.268   0.844  10.220  1.00  0.68           C  
ATOM   2657  CD1 TYR A 359       7.226   1.691   9.848  1.00  0.66           C  
ATOM   2658  CD2 TYR A 359       8.790   0.967  11.503  1.00  0.68           C  
ATOM   2659  CE1 TYR A 359       6.718   2.637  10.732  1.00  0.66           C  
ATOM   2660  CE2 TYR A 359       8.290   1.910  12.395  1.00  0.65           C  
ATOM   2661  OH  TYR A 359       6.757   3.673  12.881  1.00  0.54           O  
ATOM   2662  CZ  TYR A 359       7.256   2.738  12.002  1.00  0.65           C  
ATOM   2663  N   VAL A 360       7.987  -2.233   6.878  1.00  0.71           N  
ATOM   2664  CA  VAL A 360       8.611  -2.885   5.731  1.00  0.72           C  
ATOM   2665  C   VAL A 360       9.869  -2.122   5.324  1.00  0.71           C  
ATOM   2666  CB  VAL A 360       7.637  -2.985   4.536  1.00  0.68           C  
ATOM   2667  O   VAL A 360       9.825  -0.909   5.108  1.00  0.68           O  
ATOM   2668  CG1 VAL A 360       8.312  -3.664   3.345  1.00  0.60           C  
ATOM   2669  CG2 VAL A 360       6.373  -3.742   4.940  1.00  0.61           C  
ATOM   2670  N   LEU A 361      10.939  -2.641   5.515  1.00  0.72           N  
ATOM   2671  CA  LEU A 361      12.154  -2.010   5.010  1.00  0.72           C  
ATOM   2672  C   LEU A 361      12.023  -1.692   3.524  1.00  0.72           C  
ATOM   2673  CB  LEU A 361      13.366  -2.916   5.244  1.00  0.68           C  
ATOM   2674  O   LEU A 361      11.335  -2.405   2.790  1.00  0.69           O  
ATOM   2675  CG  LEU A 361      13.740  -3.182   6.703  1.00  0.64           C  
ATOM   2676  CD1 LEU A 361      14.828  -4.248   6.785  1.00  0.59           C  
ATOM   2677  CD2 LEU A 361      14.194  -1.895   7.383  1.00  0.61           C  
ATOM   2678  N   LYS A 362      12.613  -0.530   3.056  1.00  0.67           N  
ATOM   2679  CA  LYS A 362      12.702  -0.148   1.650  1.00  0.68           C  
ATOM   2680  C   LYS A 362      13.327  -1.262   0.816  1.00  0.67           C  
ATOM   2681  CB  LYS A 362      13.512   1.141   1.494  1.00  0.64           C  
ATOM   2682  O   LYS A 362      13.079  -1.357  -0.388  1.00  0.67           O  
ATOM   2683  CG  LYS A 362      12.831   2.373   2.070  1.00  0.60           C  
ATOM   2684  CD  LYS A 362      13.647   3.634   1.814  1.00  0.61           C  
ATOM   2685  CE  LYS A 362      12.977   4.865   2.409  1.00  0.52           C  
ATOM   2686  NZ  LYS A 362      13.788   6.099   2.185  1.00  0.46           N  
ATOM   2687  N   SER A 363      14.162  -2.036   1.370  1.00  0.65           N  
ATOM   2688  CA  SER A 363      14.894  -3.116   0.716  1.00  0.67           C  
ATOM   2689  C   SER A 363      15.029  -4.327   1.633  1.00  0.65           C  
ATOM   2690  CB  SER A 363      16.280  -2.638   0.282  1.00  0.60           C  
ATOM   2691  O   SER A 363      15.292  -4.181   2.829  1.00  0.63           O  
ATOM   2692  OG  SER A 363      17.164  -2.587   1.388  1.00  0.58           O  
ATOM   2693  N   GLY A 364      14.635  -5.449   1.128  1.00  0.64           N  
ATOM   2694  CA  GLY A 364      15.035  -6.740   1.664  1.00  0.65           C  
ATOM   2695  C   GLY A 364      13.958  -7.397   2.506  1.00  0.65           C  
ATOM   2696  O   GLY A 364      14.063  -8.577   2.848  1.00  0.63           O  
ATOM   2697  N   ASP A 365      12.758  -6.802   2.754  1.00  0.69           N  
ATOM   2698  CA  ASP A 365      11.739  -7.387   3.620  1.00  0.70           C  
ATOM   2699  C   ASP A 365      10.749  -8.225   2.815  1.00  0.69           C  
ATOM   2700  CB  ASP A 365      10.997  -6.293   4.391  1.00  0.65           C  
ATOM   2701  O   ASP A 365      10.491  -7.937   1.645  1.00  0.67           O  
ATOM   2702  CG  ASP A 365      11.690  -5.905   5.685  1.00  0.62           C  
ATOM   2703  OD1 ASP A 365      12.780  -6.441   5.978  1.00  0.65           O  
ATOM   2704  OD2 ASP A 365      11.139  -5.058   6.421  1.00  0.72           O  
ATOM   2705  N   VAL A 366      10.300  -9.324   3.346  1.00  0.65           N  
ATOM   2706  CA  VAL A 366       9.211 -10.199   2.923  1.00  0.67           C  
ATOM   2707  C   VAL A 366       7.943  -9.861   3.705  1.00  0.65           C  
ATOM   2708  CB  VAL A 366       9.574 -11.689   3.114  1.00  0.62           C  
ATOM   2709  O   VAL A 366       7.966  -9.788   4.935  1.00  0.64           O  
ATOM   2710  CG1 VAL A 366       8.430 -12.587   2.648  1.00  0.54           C  
ATOM   2711  CG2 VAL A 366      10.861 -12.025   2.364  1.00  0.55           C  
ATOM   2712  N   MET A 367       6.995  -9.493   3.003  1.00  0.65           N  
ATOM   2713  CA  MET A 367       5.652  -9.356   3.559  1.00  0.68           C  
ATOM   2714  C   MET A 367       4.883 -10.669   3.455  1.00  0.67           C  
ATOM   2715  CB  MET A 367       4.884  -8.243   2.844  1.00  0.63           C  
ATOM   2716  O   MET A 367       4.840 -11.285   2.388  1.00  0.66           O  
ATOM   2717  CG  MET A 367       5.469  -6.857   3.063  1.00  0.60           C  
ATOM   2718  SD  MET A 367       4.434  -5.532   2.328  1.00  0.58           S  
ATOM   2719  CE  MET A 367       4.016  -6.298   0.737  1.00  0.52           C  
ATOM   2720  N   SER A 368       4.471 -11.200   4.573  1.00  0.59           N  
ATOM   2721  CA  SER A 368       3.640 -12.399   4.615  1.00  0.61           C  
ATOM   2722  C   SER A 368       2.159 -12.048   4.525  1.00  0.60           C  
ATOM   2723  CB  SER A 368       3.908 -13.191   5.896  1.00  0.56           C  
ATOM   2724  O   SER A 368       1.320 -12.925   4.308  1.00  0.60           O  
ATOM   2725  OG  SER A 368       3.651 -12.398   7.041  1.00  0.57           O  
ATOM   2726  N   GLY A 369       1.857 -10.781   4.710  1.00  0.58           N  
ATOM   2727  CA  GLY A 369       0.474 -10.338   4.635  1.00  0.59           C  
ATOM   2728  C   GLY A 369       0.166  -9.554   3.373  1.00  0.58           C  
ATOM   2729  O   GLY A 369       1.065  -9.263   2.582  1.00  0.57           O  
ATOM   2730  N   SER A 370      -1.070  -9.323   2.995  1.00  0.56           N  
ATOM   2731  CA  SER A 370      -1.434  -8.533   1.823  1.00  0.58           C  
ATOM   2732  C   SER A 370      -0.933  -7.098   1.946  1.00  0.55           C  
ATOM   2733  CB  SER A 370      -2.950  -8.538   1.622  1.00  0.52           C  
ATOM   2734  O   SER A 370      -1.011  -6.498   3.020  1.00  0.54           O  
ATOM   2735  OG  SER A 370      -3.618  -8.215   2.830  1.00  0.47           O  
ATOM   2736  N   LEU A 371      -0.253  -6.581   1.034  1.00  0.66           N  
ATOM   2737  CA  LEU A 371       0.015  -5.162   0.830  1.00  0.66           C  
ATOM   2738  C   LEU A 371      -1.100  -4.510   0.019  1.00  0.66           C  
ATOM   2739  CB  LEU A 371       1.358  -4.966   0.123  1.00  0.63           C  
ATOM   2740  O   LEU A 371      -1.376  -4.923  -1.109  1.00  0.65           O  
ATOM   2741  CG  LEU A 371       1.763  -3.521  -0.174  1.00  0.61           C  
ATOM   2742  CD1 LEU A 371       1.946  -2.744   1.126  1.00  0.59           C  
ATOM   2743  CD2 LEU A 371       3.039  -3.484  -1.009  1.00  0.61           C  
ATOM   2744  N   THR A 372      -1.897  -3.814   0.702  1.00  0.63           N  
ATOM   2745  CA  THR A 372      -2.887  -2.984   0.024  1.00  0.64           C  
ATOM   2746  C   THR A 372      -2.322  -1.596  -0.265  1.00  0.62           C  
ATOM   2747  CB  THR A 372      -4.174  -2.853   0.859  1.00  0.58           C  
ATOM   2748  O   THR A 372      -1.855  -0.908   0.646  1.00  0.59           O  
ATOM   2749  CG2 THR A 372      -5.235  -2.052   0.112  1.00  0.47           C  
ATOM   2750  OG1 THR A 372      -4.688  -4.161   1.141  1.00  0.59           O  
ATOM   2751  N   ILE A 373      -2.085  -1.137  -1.369  1.00  0.58           N  
ATOM   2752  CA  ILE A 373      -1.666   0.175  -1.848  1.00  0.58           C  
ATOM   2753  C   ILE A 373      -2.879   0.950  -2.358  1.00  0.59           C  
ATOM   2754  CB  ILE A 373      -0.599   0.057  -2.959  1.00  0.56           C  
ATOM   2755  O   ILE A 373      -3.555   0.513  -3.292  1.00  0.58           O  
ATOM   2756  CG1 ILE A 373       0.577  -0.802  -2.481  1.00  0.50           C  
ATOM   2757  CG2 ILE A 373      -0.121   1.444  -3.398  1.00  0.52           C  
ATOM   2758  CD1 ILE A 373       1.651  -1.024  -3.537  1.00  0.53           C  
ATOM   2759  N   ALA A 374      -3.328   1.904  -1.574  1.00  0.58           N  
ATOM   2760  CA  ALA A 374      -4.448   2.789  -1.885  1.00  0.59           C  
ATOM   2761  C   ALA A 374      -4.111   3.710  -3.054  1.00  0.57           C  
ATOM   2762  CB  ALA A 374      -4.832   3.612  -0.658  1.00  0.52           C  
ATOM   2763  O   ALA A 374      -3.013   4.269  -3.116  1.00  0.53           O  
ATOM   2764  N   ASN A 375      -4.853   3.713  -4.098  1.00  0.48           N  
ATOM   2765  CA  ASN A 375      -5.149   4.475  -5.306  1.00  0.51           C  
ATOM   2766  C   ASN A 375      -4.367   3.951  -6.507  1.00  0.45           C  
ATOM   2767  CB  ASN A 375      -4.855   5.961  -5.088  1.00  0.42           C  
ATOM   2768  O   ASN A 375      -4.952   3.636  -7.545  1.00  0.42           O  
ATOM   2769  CG  ASN A 375      -5.892   6.640  -4.216  1.00  0.38           C  
ATOM   2770  ND2 ASN A 375      -5.503   7.736  -3.575  1.00  0.43           N  
ATOM   2771  OD1 ASN A 375      -7.034   6.183  -4.117  1.00  0.42           O  
ATOM   2772  N   SER A 376      -3.024   3.914  -6.481  1.00  0.51           N  
ATOM   2773  CA  SER A 376      -2.107   3.539  -7.553  1.00  0.53           C  
ATOM   2774  C   SER A 376      -0.729   3.186  -7.004  1.00  0.51           C  
ATOM   2775  CB  SER A 376      -1.984   4.671  -8.573  1.00  0.45           C  
ATOM   2776  O   SER A 376      -0.194   3.898  -6.151  1.00  0.48           O  
ATOM   2777  OG  SER A 376      -1.715   5.904  -7.927  1.00  0.43           O  
ATOM   2778  N   ALA A 377      -0.393   1.947  -6.921  1.00  0.55           N  
ATOM   2779  CA  ALA A 377       1.005   1.546  -6.789  1.00  0.54           C  
ATOM   2780  C   ALA A 377       1.771   1.791  -8.086  1.00  0.54           C  
ATOM   2781  CB  ALA A 377       1.101   0.075  -6.389  1.00  0.50           C  
ATOM   2782  O   ALA A 377       1.295   1.446  -9.170  1.00  0.52           O  
ATOM   2783  N   ALA A 378       2.542   2.974  -8.114  1.00  0.53           N  
ATOM   2784  CA  ALA A 378       3.583   3.032  -9.137  1.00  0.53           C  
ATOM   2785  C   ALA A 378       4.772   2.154  -8.760  1.00  0.53           C  
ATOM   2786  CB  ALA A 378       4.037   4.474  -9.353  1.00  0.48           C  
ATOM   2787  O   ALA A 378       5.294   2.250  -7.647  1.00  0.51           O  
ATOM   2788  N   ILE A 379       4.899   1.079  -9.321  1.00  0.59           N  
ATOM   2789  CA  ILE A 379       6.147   0.324  -9.267  1.00  0.58           C  
ATOM   2790  C   ILE A 379       7.150   0.913 -10.256  1.00  0.59           C  
ATOM   2791  CB  ILE A 379       5.914  -1.174  -9.566  1.00  0.55           C  
ATOM   2792  O   ILE A 379       6.866   1.014 -11.452  1.00  0.57           O  
ATOM   2793  CG1 ILE A 379       4.870  -1.755  -8.606  1.00  0.49           C  
ATOM   2794  CG2 ILE A 379       7.231  -1.952  -9.481  1.00  0.50           C  
ATOM   2795  CD1 ILE A 379       4.515  -3.209  -8.883  1.00  0.50           C  
ATOM   2796  N   GLN A 380       8.042   1.807  -9.741  1.00  0.55           N  
ATOM   2797  CA  GLN A 380       9.164   2.380 -10.476  1.00  0.57           C  
ATOM   2798  C   GLN A 380      10.381   1.461 -10.426  1.00  0.55           C  
ATOM   2799  CB  GLN A 380       9.524   3.758  -9.919  1.00  0.51           C  
ATOM   2800  O   GLN A 380      10.709   0.913  -9.371  1.00  0.53           O  
ATOM   2801  CG  GLN A 380      10.445   4.566 -10.824  1.00  0.49           C  
ATOM   2802  CD  GLN A 380      10.671   5.979 -10.320  1.00  0.53           C  
ATOM   2803  NE2 GLN A 380      11.486   6.742 -11.040  1.00  0.42           N  
ATOM   2804  OE1 GLN A 380      10.116   6.382  -9.293  1.00  0.57           O  
ATOM   2805  N   ALA A 381      10.944   1.074 -11.450  1.00  0.58           N  
ATOM   2806  CA  ALA A 381      12.224   0.385 -11.596  1.00  0.59           C  
ATOM   2807  C   ALA A 381      13.324   1.357 -12.016  1.00  0.59           C  
ATOM   2808  CB  ALA A 381      12.105  -0.749 -12.611  1.00  0.55           C  
ATOM   2809  O   ALA A 381      13.067   2.319 -12.742  1.00  0.58           O  
ATOM   2810  N   ASN A 382      14.548   1.264 -11.337  1.00  0.53           N  
ATOM   2811  CA  ASN A 382      15.748   1.967 -11.778  1.00  0.54           C  
ATOM   2812  C   ASN A 382      16.255   1.427 -13.112  1.00  0.53           C  
ATOM   2813  CB  ASN A 382      16.845   1.874 -10.716  1.00  0.49           C  
ATOM   2814  O   ASN A 382      17.087   2.058 -13.766  1.00  0.51           O  
ATOM   2815  CG  ASN A 382      16.862   3.073  -9.788  1.00  0.47           C  
ATOM   2816  ND2 ASN A 382      17.681   3.005  -8.745  1.00  0.47           N  
ATOM   2817  OD1 ASN A 382      16.145   4.053 -10.007  1.00  0.49           O  
ATOM   2818  N   ASP A 383      15.718   0.370 -13.566  1.00  0.55           N  
ATOM   2819  CA  ASP A 383      16.180  -0.262 -14.798  1.00  0.57           C  
ATOM   2820  C   ASP A 383      15.149  -0.110 -15.914  1.00  0.55           C  
ATOM   2821  CB  ASP A 383      16.483  -1.743 -14.560  1.00  0.52           C  
ATOM   2822  O   ASP A 383      13.994   0.235 -15.657  1.00  0.53           O  
ATOM   2823  CG  ASP A 383      17.429  -2.328 -15.593  1.00  0.50           C  
ATOM   2824  OD1 ASP A 383      17.570  -1.746 -16.691  1.00  0.50           O  
ATOM   2825  OD2 ASP A 383      18.038  -3.383 -15.309  1.00  0.55           O  
ATOM   2826  N   THR A 384      15.548  -0.052 -17.197  1.00  0.64           N  
ATOM   2827  CA  THR A 384      14.807   0.234 -18.421  1.00  0.64           C  
ATOM   2828  C   THR A 384      13.584  -0.670 -18.537  1.00  0.64           C  
ATOM   2829  CB  THR A 384      15.697   0.060 -19.666  1.00  0.59           C  
ATOM   2830  O   THR A 384      12.586  -0.298 -19.158  1.00  0.61           O  
ATOM   2831  CG2 THR A 384      15.914   1.392 -20.377  1.00  0.51           C  
ATOM   2832  OG1 THR A 384      16.968  -0.468 -19.268  1.00  0.55           O  
ATOM   2833  N   ASN A 385      13.608  -1.831 -17.815  1.00  0.69           N  
ATOM   2834  CA  ASN A 385      12.477  -2.751 -17.882  1.00  0.68           C  
ATOM   2835  C   ASN A 385      11.923  -3.060 -16.495  1.00  0.68           C  
ATOM   2836  CB  ASN A 385      12.879  -4.045 -18.594  1.00  0.64           C  
ATOM   2837  O   ASN A 385      12.634  -3.597 -15.643  1.00  0.65           O  
ATOM   2838  CG  ASN A 385      13.288  -3.816 -20.035  1.00  0.61           C  
ATOM   2839  ND2 ASN A 385      14.341  -4.499 -20.469  1.00  0.62           N  
ATOM   2840  OD1 ASN A 385      12.664  -3.030 -20.753  1.00  0.63           O  
ATOM   2841  N   LEU A 386      10.815  -2.470 -16.083  1.00  0.70           N  
ATOM   2842  CA  LEU A 386      10.035  -2.907 -14.930  1.00  0.71           C  
ATOM   2843  C   LEU A 386       9.387  -4.262 -15.195  1.00  0.70           C  
ATOM   2844  CB  LEU A 386       8.961  -1.872 -14.586  1.00  0.66           C  
ATOM   2845  O   LEU A 386       8.628  -4.414 -16.155  1.00  0.68           O  
ATOM   2846  CG  LEU A 386       8.167  -2.120 -13.303  1.00  0.61           C  
ATOM   2847  CD1 LEU A 386       9.009  -1.764 -12.082  1.00  0.57           C  
ATOM   2848  CD2 LEU A 386       6.868  -1.322 -13.314  1.00  0.58           C  
ATOM   2849  N   ILE A 387       9.884  -5.267 -14.473  1.00  0.77           N  
ATOM   2850  CA  ILE A 387       9.323  -6.608 -14.591  1.00  0.78           C  
ATOM   2851  C   ILE A 387       8.685  -7.019 -13.266  1.00  0.77           C  
ATOM   2852  CB  ILE A 387      10.399  -7.636 -15.009  1.00  0.74           C  
ATOM   2853  O   ILE A 387       9.344  -7.014 -12.224  1.00  0.75           O  
ATOM   2854  CG1 ILE A 387      11.103  -7.180 -16.293  1.00  0.69           C  
ATOM   2855  CG2 ILE A 387       9.778  -9.025 -15.189  1.00  0.68           C  
ATOM   2856  CD1 ILE A 387      12.271  -8.065 -16.706  1.00  0.67           C  
ATOM   2857  N   LEU A 388       7.364  -7.222 -13.205  1.00  0.79           N  
ATOM   2858  CA  LEU A 388       6.668  -7.913 -12.125  1.00  0.80           C  
ATOM   2859  C   LEU A 388       6.676  -9.422 -12.351  1.00  0.81           C  
ATOM   2860  CB  LEU A 388       5.226  -7.411 -12.009  1.00  0.77           C  
ATOM   2861  O   LEU A 388       5.971  -9.926 -13.228  1.00  0.81           O  
ATOM   2862  CG  LEU A 388       4.388  -8.011 -10.879  1.00  0.72           C  
ATOM   2863  CD1 LEU A 388       4.997  -7.663  -9.525  1.00  0.68           C  
ATOM   2864  CD2 LEU A 388       2.946  -7.522 -10.965  1.00  0.69           C  
ATOM   2865  N   TRP A 389       7.554 -10.047 -11.625  1.00  0.77           N  
ATOM   2866  CA  TRP A 389       7.662 -11.499 -11.715  1.00  0.82           C  
ATOM   2867  C   TRP A 389       6.640 -12.179 -10.809  1.00  0.78           C  
ATOM   2868  CB  TRP A 389       9.075 -11.958 -11.345  1.00  0.73           C  
ATOM   2869  O   TRP A 389       6.468 -11.785  -9.653  1.00  0.74           O  
ATOM   2870  CG  TRP A 389      10.118 -11.597 -12.360  1.00  0.63           C  
ATOM   2871  CD1 TRP A 389      11.045 -10.597 -12.270  1.00  0.56           C  
ATOM   2872  CD2 TRP A 389      10.336 -12.234 -13.623  1.00  0.61           C  
ATOM   2873  CE2 TRP A 389      11.413 -11.567 -14.247  1.00  0.59           C  
ATOM   2874  CE3 TRP A 389       9.725 -13.305 -14.288  1.00  0.72           C  
ATOM   2875  NE1 TRP A 389      11.827 -10.573 -13.401  1.00  0.75           N  
ATOM   2876  CH2 TRP A 389      11.277 -12.988 -16.134  1.00  0.69           C  
ATOM   2877  CZ2 TRP A 389      11.893 -11.937 -15.506  1.00  0.73           C  
ATOM   2878  CZ3 TRP A 389      10.203 -13.672 -15.540  1.00  0.69           C  
ATOM   2879  N   PHE A 390       5.967 -13.165 -11.232  1.00  0.81           N  
ATOM   2880  CA  PHE A 390       5.224 -14.142 -10.445  1.00  0.83           C  
ATOM   2881  C   PHE A 390       6.033 -15.422 -10.268  1.00  0.81           C  
ATOM   2882  CB  PHE A 390       3.880 -14.458 -11.109  1.00  0.80           C  
ATOM   2883  O   PHE A 390       6.410 -16.065 -11.249  1.00  0.79           O  
ATOM   2884  CG  PHE A 390       3.001 -13.253 -11.304  1.00  0.78           C  
ATOM   2885  CD1 PHE A 390       2.239 -12.754 -10.255  1.00  0.75           C  
ATOM   2886  CD2 PHE A 390       2.937 -12.618 -12.538  1.00  0.77           C  
ATOM   2887  CE1 PHE A 390       1.424 -11.638 -10.432  1.00  0.79           C  
ATOM   2888  CE2 PHE A 390       2.125 -11.502 -12.723  1.00  0.79           C  
ATOM   2889  CZ  PHE A 390       1.369 -11.015 -11.669  1.00  0.78           C  
ATOM   2890  N   ARG A 391       6.468 -15.704  -9.007  1.00  0.81           N  
ATOM   2891  CA  ARG A 391       7.307 -16.851  -8.674  1.00  0.82           C  
ATOM   2892  C   ARG A 391       6.575 -17.814  -7.745  1.00  0.81           C  
ATOM   2893  CB  ARG A 391       8.615 -16.390  -8.026  1.00  0.78           C  
ATOM   2894  O   ARG A 391       5.676 -17.409  -7.005  1.00  0.79           O  
ATOM   2895  CG  ARG A 391       9.533 -15.626  -8.966  1.00  0.74           C  
ATOM   2896  CD  ARG A 391      10.853 -15.269  -8.299  1.00  0.73           C  
ATOM   2897  NE  ARG A 391      11.808 -14.716  -9.255  1.00  0.69           N  
ATOM   2898  NH1 ARG A 391      13.525 -14.493  -7.725  1.00  0.59           N  
ATOM   2899  NH2 ARG A 391      13.840 -13.867  -9.908  1.00  0.54           N  
ATOM   2900  CZ  ARG A 391      13.056 -14.360  -8.961  1.00  0.71           C  
ATOM   2901  N   ASN A 392       6.894 -19.036  -7.835  1.00  0.79           N  
ATOM   2902  CA  ASN A 392       6.420 -19.982  -6.830  1.00  0.82           C  
ATOM   2903  C   ASN A 392       7.241 -19.893  -5.546  1.00  0.79           C  
ATOM   2904  CB  ASN A 392       6.449 -21.409  -7.380  1.00  0.78           C  
ATOM   2905  O   ASN A 392       8.210 -19.135  -5.475  1.00  0.77           O  
ATOM   2906  CG  ASN A 392       7.856 -21.906  -7.643  1.00  0.74           C  
ATOM   2907  ND2 ASN A 392       7.969 -23.005  -8.379  1.00  0.78           N  
ATOM   2908  OD1 ASN A 392       8.834 -21.308  -7.187  1.00  0.74           O  
ATOM   2909  N   ALA A 393       6.848 -20.705  -4.551  1.00  0.72           N  
ATOM   2910  CA  ALA A 393       7.459 -20.703  -3.224  1.00  0.77           C  
ATOM   2911  C   ALA A 393       8.942 -21.055  -3.303  1.00  0.73           C  
ATOM   2912  CB  ALA A 393       6.732 -21.679  -2.302  1.00  0.71           C  
ATOM   2913  O   ALA A 393       9.734 -20.623  -2.463  1.00  0.72           O  
ATOM   2914  N   SER A 394       9.409 -21.859  -4.264  1.00  0.73           N  
ATOM   2915  CA  SER A 394      10.796 -22.269  -4.461  1.00  0.77           C  
ATOM   2916  C   SER A 394      11.578 -21.217  -5.240  1.00  0.71           C  
ATOM   2917  CB  SER A 394      10.860 -23.610  -5.194  1.00  0.71           C  
ATOM   2918  O   SER A 394      12.743 -21.430  -5.583  1.00  0.69           O  
ATOM   2919  OG  SER A 394      10.047 -24.575  -4.548  1.00  0.60           O  
ATOM   2920  N   GLY A 395      10.915 -20.151  -5.609  1.00  0.72           N  
ATOM   2921  CA  GLY A 395      11.538 -19.093  -6.388  1.00  0.75           C  
ATOM   2922  C   GLY A 395      11.416 -19.304  -7.886  1.00  0.73           C  
ATOM   2923  O   GLY A 395      11.912 -18.496  -8.674  1.00  0.73           O  
ATOM   2924  N   GLY A 396      10.813 -20.293  -8.354  1.00  0.76           N  
ATOM   2925  CA  GLY A 396      10.656 -20.556  -9.775  1.00  0.79           C  
ATOM   2926  C   GLY A 396       9.676 -19.617 -10.452  1.00  0.77           C  
ATOM   2927  O   GLY A 396       8.596 -19.351  -9.921  1.00  0.75           O  
ATOM   2928  N   GLU A 397       9.946 -19.121 -11.682  1.00  0.81           N  
ATOM   2929  CA  GLU A 397       9.142 -18.172 -12.446  1.00  0.82           C  
ATOM   2930  C   GLU A 397       7.870 -18.828 -12.977  1.00  0.82           C  
ATOM   2931  CB  GLU A 397       9.955 -17.588 -13.604  1.00  0.78           C  
ATOM   2932  O   GLU A 397       7.928 -19.885 -13.608  1.00  0.80           O  
ATOM   2933  CG  GLU A 397      11.207 -16.844 -13.163  1.00  0.71           C  
ATOM   2934  CD  GLU A 397      12.016 -16.290 -14.325  1.00  0.69           C  
ATOM   2935  OE1 GLU A 397      11.640 -16.527 -15.495  1.00  0.71           O  
ATOM   2936  OE2 GLU A 397      13.036 -15.613 -14.062  1.00  0.68           O  
ATOM   2937  N   ARG A 398       6.692 -18.165 -12.762  1.00  0.81           N  
ATOM   2938  CA  ARG A 398       5.384 -18.594 -13.248  1.00  0.83           C  
ATOM   2939  C   ARG A 398       4.858 -17.644 -14.318  1.00  0.77           C  
ATOM   2940  CB  ARG A 398       4.385 -18.686 -12.092  1.00  0.77           C  
ATOM   2941  O   ARG A 398       4.014 -18.023 -15.133  1.00  0.74           O  
ATOM   2942  CG  ARG A 398       4.684 -19.805 -11.107  1.00  0.70           C  
ATOM   2943  CD  ARG A 398       4.643 -21.172 -11.775  1.00  0.67           C  
ATOM   2944  NE  ARG A 398       4.780 -22.252 -10.802  1.00  0.68           N  
ATOM   2945  NH1 ARG A 398       4.865 -23.939 -12.378  1.00  0.50           N  
ATOM   2946  NH2 ARG A 398       5.002 -24.442 -10.146  1.00  0.46           N  
ATOM   2947  CZ  ARG A 398       4.882 -23.542 -11.111  1.00  0.71           C  
ATOM   2948  N   GLY A 399       5.483 -16.554 -14.391  1.00  0.83           N  
ATOM   2949  CA  GLY A 399       5.116 -15.537 -15.363  1.00  0.86           C  
ATOM   2950  C   GLY A 399       5.610 -14.151 -14.992  1.00  0.84           C  
ATOM   2951  O   GLY A 399       6.169 -13.955 -13.911  1.00  0.82           O  
ATOM   2952  N   ALA A 400       5.502 -13.266 -15.956  1.00  0.84           N  
ATOM   2953  CA  ALA A 400       5.932 -11.892 -15.710  1.00  0.86           C  
ATOM   2954  C   ALA A 400       5.065 -10.900 -16.479  1.00  0.86           C  
ATOM   2955  CB  ALA A 400       7.400 -11.718 -16.091  1.00  0.83           C  
ATOM   2956  O   ALA A 400       4.532 -11.226 -17.542  1.00  0.85           O  
ATOM   2957  N   ILE A 401       4.801  -9.707 -15.851  1.00  0.85           N  
ATOM   2958  CA  ILE A 401       4.304  -8.521 -16.541  1.00  0.86           C  
ATOM   2959  C   ILE A 401       5.413  -7.475 -16.635  1.00  0.84           C  
ATOM   2960  CB  ILE A 401       3.067  -7.929 -15.828  1.00  0.83           C  
ATOM   2961  O   ILE A 401       6.048  -7.144 -15.631  1.00  0.80           O  
ATOM   2962  CG1 ILE A 401       1.985  -9.001 -15.659  1.00  0.79           C  
ATOM   2963  CG2 ILE A 401       2.527  -6.721 -16.599  1.00  0.78           C  
ATOM   2964  CD1 ILE A 401       0.797  -8.554 -14.818  1.00  0.76           C  
ATOM   2965  N   TYR A 402       5.687  -7.048 -17.787  1.00  0.84           N  
ATOM   2966  CA  TYR A 402       6.712  -6.019 -17.917  1.00  0.85           C  
ATOM   2967  C   TYR A 402       6.419  -5.103 -19.099  1.00  0.85           C  
ATOM   2968  CB  TYR A 402       8.095  -6.656 -18.081  1.00  0.83           C  
ATOM   2969  O   TYR A 402       5.674  -5.473 -20.009  1.00  0.83           O  
ATOM   2970  CG  TYR A 402       8.258  -7.431 -19.366  1.00  0.81           C  
ATOM   2971  CD1 TYR A 402       7.817  -8.749 -19.469  1.00  0.78           C  
ATOM   2972  CD2 TYR A 402       8.853  -6.848 -20.480  1.00  0.79           C  
ATOM   2973  CE1 TYR A 402       7.967  -9.467 -20.651  1.00  0.77           C  
ATOM   2974  CE2 TYR A 402       9.008  -7.557 -21.667  1.00  0.77           C  
ATOM   2975  OH  TYR A 402       8.713  -9.570 -22.915  1.00  0.68           O  
ATOM   2976  CZ  TYR A 402       8.562  -8.864 -21.742  1.00  0.75           C  
ATOM   2977  N   HIS A 403       7.023  -3.916 -19.018  1.00  0.79           N  
ATOM   2978  CA  HIS A 403       7.056  -2.993 -20.146  1.00  0.81           C  
ATOM   2979  C   HIS A 403       8.364  -3.117 -20.921  1.00  0.79           C  
ATOM   2980  CB  HIS A 403       6.865  -1.553 -19.667  1.00  0.77           C  
ATOM   2981  O   HIS A 403       9.446  -2.987 -20.345  1.00  0.77           O  
ATOM   2982  CG  HIS A 403       6.837  -0.550 -20.776  1.00  0.72           C  
ATOM   2983  CD2 HIS A 403       5.864  -0.231 -21.662  1.00  0.70           C  
ATOM   2984  ND1 HIS A 403       7.910   0.262 -21.072  1.00  0.70           N  
ATOM   2985  CE1 HIS A 403       7.597   1.040 -22.095  1.00  0.70           C  
ATOM   2986  NE2 HIS A 403       6.361   0.761 -22.471  1.00  0.68           N  
ATOM   2987  N   SER A 404       8.298  -3.421 -22.188  1.00  0.80           N  
ATOM   2988  CA  SER A 404       9.449  -3.384 -23.085  1.00  0.81           C  
ATOM   2989  C   SER A 404       9.666  -1.983 -23.647  1.00  0.80           C  
ATOM   2990  CB  SER A 404       9.268  -4.380 -24.231  1.00  0.78           C  
ATOM   2991  O   SER A 404       8.853  -1.490 -24.432  1.00  0.79           O  
ATOM   2992  OG  SER A 404      10.341  -4.286 -25.153  1.00  0.78           O  
ATOM   2993  N   THR A 405      10.682  -1.234 -23.337  1.00  0.78           N  
ATOM   2994  CA  THR A 405      11.010   0.086 -23.865  1.00  0.79           C  
ATOM   2995  C   THR A 405      11.322   0.009 -25.357  1.00  0.79           C  
ATOM   2996  CB  THR A 405      12.207   0.704 -23.119  1.00  0.75           C  
ATOM   2997  O   THR A 405      11.015   0.937 -26.109  1.00  0.78           O  
ATOM   2998  CG2 THR A 405      11.805   1.171 -21.724  1.00  0.66           C  
ATOM   2999  OG1 THR A 405      13.247  -0.276 -23.001  1.00  0.70           O  
ATOM   3000  N   THR A 406      11.911  -1.130 -25.720  1.00  0.78           N  
ATOM   3001  CA  THR A 406      12.353  -1.294 -27.100  1.00  0.80           C  
ATOM   3002  C   THR A 406      11.164  -1.259 -28.057  1.00  0.79           C  
ATOM   3003  CB  THR A 406      13.125  -2.613 -27.286  1.00  0.77           C  
ATOM   3004  O   THR A 406      11.232  -0.632 -29.116  1.00  0.77           O  
ATOM   3005  CG2 THR A 406      13.681  -2.730 -28.702  1.00  0.68           C  
ATOM   3006  OG1 THR A 406      14.212  -2.660 -26.353  1.00  0.75           O  
ATOM   3007  N   THR A 407      10.072  -1.870 -27.633  1.00  0.79           N  
ATOM   3008  CA  THR A 407       8.932  -1.960 -28.538  1.00  0.80           C  
ATOM   3009  C   THR A 407       7.764  -1.124 -28.023  1.00  0.79           C  
ATOM   3010  CB  THR A 407       8.479  -3.420 -28.722  1.00  0.77           C  
ATOM   3011  O   THR A 407       6.709  -1.063 -28.658  1.00  0.76           O  
ATOM   3012  CG2 THR A 407       9.582  -4.263 -29.355  1.00  0.68           C  
ATOM   3013  OG1 THR A 407       8.143  -3.975 -27.444  1.00  0.73           O  
ATOM   3014  N   ASN A 408       8.011  -0.386 -26.859  1.00  0.78           N  
ATOM   3015  CA  ASN A 408       6.973   0.349 -26.145  1.00  0.80           C  
ATOM   3016  C   ASN A 408       5.707  -0.487 -25.979  1.00  0.78           C  
ATOM   3017  CB  ASN A 408       6.653   1.661 -26.863  1.00  0.74           C  
ATOM   3018  O   ASN A 408       4.612  -0.039 -26.326  1.00  0.76           O  
ATOM   3019  CG  ASN A 408       5.885   2.633 -25.989  1.00  0.68           C  
ATOM   3020  ND2 ASN A 408       5.166   3.555 -26.618  1.00  0.72           N  
ATOM   3021  OD1 ASN A 408       5.937   2.556 -24.759  1.00  0.69           O  
ATOM   3022  N   THR A 409       5.812  -1.677 -25.458  1.00  0.83           N  
ATOM   3023  CA  THR A 409       4.677  -2.574 -25.268  1.00  0.84           C  
ATOM   3024  C   THR A 409       4.617  -3.072 -23.827  1.00  0.84           C  
ATOM   3025  CB  THR A 409       4.749  -3.777 -26.227  1.00  0.81           C  
ATOM   3026  O   THR A 409       5.652  -3.352 -23.218  1.00  0.82           O  
ATOM   3027  CG2 THR A 409       4.642  -3.328 -27.681  1.00  0.73           C  
ATOM   3028  OG1 THR A 409       5.996  -4.457 -26.039  1.00  0.77           O  
ATOM   3029  N   LEU A 410       3.372  -3.191 -23.257  1.00  0.82           N  
ATOM   3030  CA  LEU A 410       3.103  -3.982 -22.061  1.00  0.84           C  
ATOM   3031  C   LEU A 410       3.001  -5.465 -22.401  1.00  0.83           C  
ATOM   3032  CB  LEU A 410       1.811  -3.511 -21.386  1.00  0.80           C  
ATOM   3033  O   LEU A 410       2.206  -5.856 -23.260  1.00  0.82           O  
ATOM   3034  CG  LEU A 410       1.448  -4.194 -20.067  1.00  0.74           C  
ATOM   3035  CD1 LEU A 410       2.514  -3.913 -19.013  1.00  0.70           C  
ATOM   3036  CD2 LEU A 410       0.078  -3.730 -19.585  1.00  0.72           C  
ATOM   3037  N   ARG A 411       3.890  -6.195 -21.789  1.00  0.87           N  
ATOM   3038  CA  ARG A 411       3.996  -7.608 -22.136  1.00  0.87           C  
ATOM   3039  C   ARG A 411       3.632  -8.492 -20.948  1.00  0.87           C  
ATOM   3040  CB  ARG A 411       5.410  -7.938 -22.621  1.00  0.85           C  
ATOM   3041  O   ARG A 411       3.975  -8.179 -19.807  1.00  0.86           O  
ATOM   3042  CG  ARG A 411       5.784  -7.266 -23.933  1.00  0.81           C  
ATOM   3043  CD  ARG A 411       7.160  -7.699 -24.416  1.00  0.80           C  
ATOM   3044  NE  ARG A 411       7.461  -7.160 -25.739  1.00  0.76           N  
ATOM   3045  NH1 ARG A 411       7.938  -9.210 -26.693  1.00  0.69           N  
ATOM   3046  NH2 ARG A 411       8.074  -7.297 -27.949  1.00  0.66           N  
ATOM   3047  CZ  ARG A 411       7.824  -7.890 -26.791  1.00  0.75           C  
ATOM   3048  N   PHE A 412       2.904  -9.557 -21.152  1.00  0.87           N  
ATOM   3049  CA  PHE A 412       2.554 -10.646 -20.249  1.00  0.88           C  
ATOM   3050  C   PHE A 412       3.207 -11.949 -20.692  1.00  0.85           C  
ATOM   3051  CB  PHE A 412       1.033 -10.819 -20.177  1.00  0.85           C  
ATOM   3052  O   PHE A 412       2.979 -12.415 -21.811  1.00  0.82           O  
ATOM   3053  CG  PHE A 412       0.297  -9.565 -19.790  1.00  0.79           C  
ATOM   3054  CD1 PHE A 412      -0.106  -9.356 -18.477  1.00  0.74           C  
ATOM   3055  CD2 PHE A 412       0.008  -8.594 -20.740  1.00  0.75           C  
ATOM   3056  CE1 PHE A 412      -0.787  -8.197 -18.115  1.00  0.78           C  
ATOM   3057  CE2 PHE A 412      -0.673  -7.432 -20.386  1.00  0.77           C  
ATOM   3058  CZ  PHE A 412      -1.070  -7.236 -19.073  1.00  0.78           C  
ATOM   3059  N   ARG A 413       4.065 -12.376 -19.883  1.00  0.86           N  
ATOM   3060  CA  ARG A 413       4.828 -13.584 -20.181  1.00  0.86           C  
ATOM   3061  C   ARG A 413       4.354 -14.755 -19.326  1.00  0.86           C  
ATOM   3062  CB  ARG A 413       6.323 -13.345 -19.959  1.00  0.83           C  
ATOM   3063  O   ARG A 413       4.242 -14.633 -18.105  1.00  0.84           O  
ATOM   3064  CG  ARG A 413       7.202 -14.510 -20.385  1.00  0.77           C  
ATOM   3065  CD  ARG A 413       8.682 -14.183 -20.235  1.00  0.76           C  
ATOM   3066  NE  ARG A 413       9.525 -15.300 -20.653  1.00  0.71           N  
ATOM   3067  NH1 ARG A 413      11.522 -14.188 -20.314  1.00  0.62           N  
ATOM   3068  NH2 ARG A 413      11.523 -16.349 -21.078  1.00  0.58           N  
ATOM   3069  CZ  ARG A 413      10.855 -15.276 -20.681  1.00  0.73           C  
ATOM   3070  N   SER A 414       4.013 -15.900 -19.908  1.00  0.84           N  
ATOM   3071  CA  SER A 414       3.655 -17.121 -19.193  1.00  0.84           C  
ATOM   3072  C   SER A 414       4.897 -17.870 -18.722  1.00  0.84           C  
ATOM   3073  CB  SER A 414       2.806 -18.032 -20.081  1.00  0.83           C  
ATOM   3074  O   SER A 414       6.008 -17.587 -19.175  1.00  0.82           O  
ATOM   3075  OG  SER A 414       3.576 -18.550 -21.152  1.00  0.80           O  
ATOM   3076  N   ALA A 415       4.711 -18.840 -17.907  1.00  0.77           N  
ATOM   3077  CA  ALA A 415       5.803 -19.673 -17.410  1.00  0.79           C  
ATOM   3078  C   ALA A 415       6.551 -20.341 -18.560  1.00  0.75           C  
ATOM   3079  CB  ALA A 415       5.271 -20.726 -16.441  1.00  0.73           C  
ATOM   3080  O   ALA A 415       7.763 -20.553 -18.481  1.00  0.73           O  
ATOM   3081  N   GLY A 416       5.931 -20.675 -19.676  1.00  0.70           N  
ATOM   3082  CA  GLY A 416       6.490 -21.362 -20.830  1.00  0.72           C  
ATOM   3083  C   GLY A 416       7.156 -20.423 -21.818  1.00  0.69           C  
ATOM   3084  O   GLY A 416       7.586 -20.848 -22.892  1.00  0.67           O  
ATOM   3085  N   GLY A 417       7.256 -19.123 -21.569  1.00  0.74           N  
ATOM   3086  CA  GLY A 417       7.884 -18.119 -22.412  1.00  0.76           C  
ATOM   3087  C   GLY A 417       6.938 -17.522 -23.436  1.00  0.75           C  
ATOM   3088  O   GLY A 417       7.323 -16.637 -24.204  1.00  0.74           O  
ATOM   3089  N   THR A 418       5.751 -17.949 -23.581  1.00  0.82           N  
ATOM   3090  CA  THR A 418       4.819 -17.347 -24.528  1.00  0.84           C  
ATOM   3091  C   THR A 418       4.367 -15.973 -24.042  1.00  0.84           C  
ATOM   3092  CB  THR A 418       3.590 -18.246 -24.751  1.00  0.80           C  
ATOM   3093  O   THR A 418       4.062 -15.796 -22.861  1.00  0.82           O  
ATOM   3094  CG2 THR A 418       2.766 -17.767 -25.942  1.00  0.68           C  
ATOM   3095  OG1 THR A 418       4.025 -19.589 -24.997  1.00  0.72           O  
ATOM   3096  N   GLU A 419       4.367 -15.014 -24.987  1.00  0.80           N  
ATOM   3097  CA  GLU A 419       4.109 -13.626 -24.615  1.00  0.82           C  
ATOM   3098  C   GLU A 419       2.849 -13.097 -25.294  1.00  0.81           C  
ATOM   3099  CB  GLU A 419       5.308 -12.743 -24.970  1.00  0.78           C  
ATOM   3100  O   GLU A 419       2.562 -13.446 -26.440  1.00  0.79           O  
ATOM   3101  CG  GLU A 419       6.572 -13.081 -24.193  1.00  0.72           C  
ATOM   3102  CD  GLU A 419       7.700 -12.086 -24.420  1.00  0.72           C  
ATOM   3103  OE1 GLU A 419       7.690 -11.383 -25.455  1.00  0.76           O  
ATOM   3104  OE2 GLU A 419       8.601 -12.010 -23.555  1.00  0.75           O  
ATOM   3105  N   MET A 420       2.133 -12.392 -24.524  1.00  0.84           N  
ATOM   3106  CA  MET A 420       1.119 -11.455 -25.001  1.00  0.86           C  
ATOM   3107  C   MET A 420       1.610 -10.016 -24.885  1.00  0.86           C  
ATOM   3108  CB  MET A 420      -0.184 -11.628 -24.219  1.00  0.82           C  
ATOM   3109  O   MET A 420       2.217  -9.642 -23.880  1.00  0.85           O  
ATOM   3110  CG  MET A 420      -1.277 -10.654 -24.627  1.00  0.73           C  
ATOM   3111  SD  MET A 420      -2.845 -10.935 -23.716  1.00  0.70           S  
ATOM   3112  CE  MET A 420      -2.389 -10.281 -22.086  1.00  0.69           C  
ATOM   3113  N   ALA A 421       1.440  -9.298 -25.981  1.00  0.81           N  
ATOM   3114  CA  ALA A 421       1.946  -7.928 -25.992  1.00  0.84           C  
ATOM   3115  C   ALA A 421       0.835  -6.935 -26.324  1.00  0.82           C  
ATOM   3116  CB  ALA A 421       3.093  -7.792 -26.991  1.00  0.79           C  
ATOM   3117  O   ALA A 421       0.128  -7.096 -27.321  1.00  0.81           O  
ATOM   3118  N   LEU A 422       0.673  -5.876 -25.535  1.00  0.79           N  
ATOM   3119  CA  LEU A 422      -0.184  -4.724 -25.794  1.00  0.83           C  
ATOM   3120  C   LEU A 422       0.648  -3.500 -26.162  1.00  0.82           C  
ATOM   3121  CB  LEU A 422      -1.052  -4.416 -24.571  1.00  0.78           C  
ATOM   3122  O   LEU A 422       1.460  -3.032 -25.361  1.00  0.82           O  
ATOM   3123  CG  LEU A 422      -2.062  -3.278 -24.725  1.00  0.73           C  
ATOM   3124  CD1 LEU A 422      -3.078  -3.614 -25.811  1.00  0.70           C  
ATOM   3125  CD2 LEU A 422      -2.761  -3.000 -23.399  1.00  0.72           C  
ATOM   3126  N   SER A 423       0.472  -2.990 -27.299  1.00  0.76           N  
ATOM   3127  CA  SER A 423       1.231  -1.841 -27.782  1.00  0.80           C  
ATOM   3128  C   SER A 423       0.649  -0.533 -27.255  1.00  0.78           C  
ATOM   3129  CB  SER A 423       1.255  -1.818 -29.311  1.00  0.75           C  
ATOM   3130  O   SER A 423      -0.499  -0.494 -26.807  1.00  0.77           O  
ATOM   3131  OG  SER A 423       0.006  -1.391 -29.828  1.00  0.69           O  
ATOM   3132  N   ASN A 424       1.324   0.578 -27.373  1.00  0.74           N  
ATOM   3133  CA  ASN A 424       0.854   1.903 -26.986  1.00  0.79           C  
ATOM   3134  C   ASN A 424      -0.278   2.383 -27.890  1.00  0.76           C  
ATOM   3135  CB  ASN A 424       2.008   2.908 -27.000  1.00  0.73           C  
ATOM   3136  O   ASN A 424      -0.987   3.333 -27.554  1.00  0.77           O  
ATOM   3137  CG  ASN A 424       2.586   3.113 -28.387  1.00  0.66           C  
ATOM   3138  ND2 ASN A 424       3.363   4.176 -28.554  1.00  0.68           N  
ATOM   3139  OD1 ASN A 424       2.336   2.321 -29.300  1.00  0.66           O  
ATOM   3140  N   THR A 425      -0.436   1.765 -28.954  1.00  0.75           N  
ATOM   3141  CA  THR A 425      -1.509   2.142 -29.867  1.00  0.79           C  
ATOM   3142  C   THR A 425      -2.727   1.243 -29.671  1.00  0.72           C  
ATOM   3143  CB  THR A 425      -1.046   2.071 -31.333  1.00  0.74           C  
ATOM   3144  O   THR A 425      -3.702   1.338 -30.419  1.00  0.70           O  
ATOM   3145  CG2 THR A 425       0.098   3.045 -31.596  1.00  0.62           C  
ATOM   3146  OG1 THR A 425      -0.603   0.740 -31.625  1.00  0.68           O  
ATOM   3147  N   GLY A 426      -2.753   0.286 -28.673  1.00  0.71           N  
ATOM   3148  CA  GLY A 426      -3.881  -0.574 -28.348  1.00  0.73           C  
ATOM   3149  C   GLY A 426      -3.867  -1.888 -29.105  1.00  0.69           C  
ATOM   3150  O   GLY A 426      -4.821  -2.665 -29.027  1.00  0.68           O  
ATOM   3151  N   VAL A 427      -2.826  -2.287 -29.880  1.00  0.78           N  
ATOM   3152  CA  VAL A 427      -2.777  -3.554 -30.602  1.00  0.81           C  
ATOM   3153  C   VAL A 427      -2.312  -4.665 -29.664  1.00  0.77           C  
ATOM   3154  CB  VAL A 427      -1.846  -3.470 -31.833  1.00  0.77           C  
ATOM   3155  O   VAL A 427      -1.230  -4.579 -29.077  1.00  0.75           O  
ATOM   3156  CG1 VAL A 427      -1.778  -4.817 -32.550  1.00  0.71           C  
ATOM   3157  CG2 VAL A 427      -2.321  -2.376 -32.787  1.00  0.70           C  
ATOM   3158  N   LEU A 428      -3.191  -5.707 -29.406  1.00  0.76           N  
ATOM   3159  CA  LEU A 428      -2.852  -6.917 -28.666  1.00  0.78           C  
ATOM   3160  C   LEU A 428      -2.258  -7.973 -29.592  1.00  0.75           C  
ATOM   3161  CB  LEU A 428      -4.090  -7.478 -27.961  1.00  0.73           C  
ATOM   3162  O   LEU A 428      -2.900  -8.390 -30.558  1.00  0.72           O  
ATOM   3163  CG  LEU A 428      -3.878  -8.733 -27.113  1.00  0.69           C  
ATOM   3164  CD1 LEU A 428      -2.966  -8.424 -25.929  1.00  0.66           C  
ATOM   3165  CD2 LEU A 428      -5.215  -9.288 -26.634  1.00  0.68           C  
ATOM   3166  N   THR A 429      -0.967  -8.305 -29.468  1.00  0.76           N  
ATOM   3167  CA  THR A 429      -0.340  -9.426 -30.159  1.00  0.77           C  
ATOM   3168  C   THR A 429      -0.277 -10.653 -29.253  1.00  0.75           C  
ATOM   3169  CB  THR A 429       1.078  -9.065 -30.638  1.00  0.73           C  
ATOM   3170  O   THR A 429       0.254 -10.584 -28.142  1.00  0.73           O  
ATOM   3171  CG2 THR A 429       1.681 -10.192 -31.470  1.00  0.66           C  
ATOM   3172  OG1 THR A 429       1.018  -7.877 -31.436  1.00  0.70           O  
ATOM   3173  N   VAL A 430      -0.810 -11.760 -29.564  1.00  0.76           N  
ATOM   3174  CA  VAL A 430      -0.831 -13.028 -28.842  1.00  0.76           C  
ATOM   3175  C   VAL A 430      -0.307 -14.144 -29.743  1.00  0.74           C  
ATOM   3176  CB  VAL A 430      -2.251 -13.371 -28.339  1.00  0.72           C  
ATOM   3177  O   VAL A 430      -0.447 -14.080 -30.967  1.00  0.71           O  
ATOM   3178  CG1 VAL A 430      -2.692 -12.390 -27.255  1.00  0.63           C  
ATOM   3179  CG2 VAL A 430      -3.243 -13.370 -29.501  1.00  0.63           C  
ATOM   3180  N   ALA A 431       0.431 -15.138 -29.164  1.00  0.71           N  
ATOM   3181  CA  ALA A 431       0.929 -16.293 -29.908  1.00  0.70           C  
ATOM   3182  C   ALA A 431      -0.223 -17.141 -30.440  1.00  0.68           C  
ATOM   3183  CB  ALA A 431       1.845 -17.138 -29.026  1.00  0.67           C  
ATOM   3184  O   ALA A 431      -0.112 -17.749 -31.507  1.00  0.66           O  
ATOM   3185  N   GLY A 432      -1.261 -17.144 -29.853  1.00  0.60           N  
ATOM   3186  CA  GLY A 432      -2.510 -17.819 -30.169  1.00  0.59           C  
ATOM   3187  C   GLY A 432      -3.718 -17.174 -29.516  1.00  0.60           C  
ATOM   3188  O   GLY A 432      -3.692 -16.858 -28.325  1.00  0.58           O  
ATOM   3189  N   LEU A 433      -4.774 -16.614 -30.335  1.00  0.61           N  
ATOM   3190  CA  LEU A 433      -6.014 -15.986 -29.892  1.00  0.60           C  
ATOM   3191  C   LEU A 433      -7.221 -16.833 -30.281  1.00  0.61           C  
ATOM   3192  CB  LEU A 433      -6.147 -14.582 -30.489  1.00  0.55           C  
ATOM   3193  O   LEU A 433      -7.428 -17.122 -31.461  1.00  0.58           O  
ATOM   3194  CG  LEU A 433      -7.389 -13.788 -30.082  1.00  0.52           C  
ATOM   3195  CD1 LEU A 433      -7.311 -13.400 -28.609  1.00  0.49           C  
ATOM   3196  CD2 LEU A 433      -7.544 -12.550 -30.959  1.00  0.52           C  
ATOM   3197  N   THR A 434      -7.944 -17.388 -29.317  1.00  0.42           N  
ATOM   3198  CA  THR A 434      -9.293 -17.941 -29.365  1.00  0.41           C  
ATOM   3199  C   THR A 434     -10.288 -16.998 -28.694  1.00  0.42           C  
ATOM   3200  CB  THR A 434      -9.355 -19.323 -28.689  1.00  0.39           C  
ATOM   3201  O   THR A 434     -10.171 -16.710 -27.501  1.00  0.41           O  
ATOM   3202  CG2 THR A 434     -10.716 -19.978 -28.899  1.00  0.37           C  
ATOM   3203  OG1 THR A 434      -8.340 -20.167 -29.247  1.00  0.39           O  
ATOM   3204  N   VAL A 435     -10.996 -15.696 -29.331  1.00  0.45           N  
ATOM   3205  CA  VAL A 435     -12.047 -15.167 -28.468  1.00  0.45           C  
ATOM   3206  C   VAL A 435     -13.227 -14.700 -29.317  1.00  0.45           C  
ATOM   3207  CB  VAL A 435     -11.530 -14.006 -27.589  1.00  0.41           C  
ATOM   3208  O   VAL A 435     -13.077 -13.822 -30.170  1.00  0.43           O  
ATOM   3209  CG1 VAL A 435     -12.581 -13.598 -26.559  1.00  0.40           C  
ATOM   3210  CG2 VAL A 435     -10.225 -14.400 -26.899  1.00  0.40           C  
ATOM   3211  N   SER A 436     -14.658 -15.074 -29.188  1.00  0.40           N  
ATOM   3212  CA  SER A 436     -15.901 -14.461 -29.645  1.00  0.42           C  
ATOM   3213  C   SER A 436     -17.038 -14.715 -28.661  1.00  0.41           C  
ATOM   3214  CB  SER A 436     -16.283 -14.992 -31.027  1.00  0.36           C  
ATOM   3215  O   SER A 436     -16.988 -15.667 -27.880  1.00  0.39           O  
ATOM   3216  OG  SER A 436     -16.851 -16.287 -30.930  1.00  0.37           O  
ATOM   3217  N   SER A 437     -17.693 -13.685 -28.255  1.00  0.41           N  
ATOM   3218  CA  SER A 437     -19.052 -13.853 -27.752  1.00  0.41           C  
ATOM   3219  C   SER A 437     -19.916 -14.628 -28.741  1.00  0.41           C  
ATOM   3220  CB  SER A 437     -19.689 -12.494 -27.462  1.00  0.38           C  
ATOM   3221  O   SER A 437     -20.957 -15.174 -28.369  1.00  0.39           O  
ATOM   3222  OG  SER A 437     -19.618 -11.652 -28.600  1.00  0.43           O  
ATOM   3223  N   GLN A 438     -19.664 -15.302 -29.902  1.00  0.35           N  
ATOM   3224  CA  GLN A 438     -19.892 -16.056 -31.130  1.00  0.35           C  
ATOM   3225  C   GLN A 438     -18.707 -16.964 -31.445  1.00  0.35           C  
ATOM   3226  CB  GLN A 438     -20.153 -15.108 -32.302  1.00  0.33           C  
ATOM   3227  O   GLN A 438     -18.682 -17.621 -32.488  1.00  0.34           O  
ATOM   3228  CG  GLN A 438     -21.438 -14.302 -32.166  1.00  0.32           C  
ATOM   3229  CD  GLN A 438     -22.133 -14.077 -33.495  1.00  0.40           C  
ATOM   3230  NE2 GLN A 438     -23.408 -13.707 -33.443  1.00  0.33           N  
ATOM   3231  OE1 GLN A 438     -21.529 -14.235 -34.561  1.00  0.48           O  
ATOM   3232  N   GLY A 439     -17.731 -17.162 -30.428  1.00  0.38           N  
ATOM   3233  CA  GLY A 439     -16.703 -18.189 -30.373  1.00  0.38           C  
ATOM   3234  C   GLY A 439     -15.313 -17.657 -30.667  1.00  0.38           C  
ATOM   3235  O   GLY A 439     -15.135 -16.457 -30.886  1.00  0.36           O  
ATOM   3236  N   ALA A 440     -14.300 -18.131 -30.396  1.00  0.52           N  
ATOM   3237  CA  ALA A 440     -12.846 -18.245 -30.473  1.00  0.50           C  
ATOM   3238  C   ALA A 440     -12.402 -18.669 -31.870  1.00  0.51           C  
ATOM   3239  CB  ALA A 440     -12.334 -19.237 -29.432  1.00  0.46           C  
ATOM   3240  O   ALA A 440     -12.876 -19.677 -32.399  1.00  0.48           O  
ATOM   3241  N   THR A 441     -11.766 -17.619 -32.705  1.00  0.45           N  
ATOM   3242  CA  THR A 441     -11.035 -17.806 -33.954  1.00  0.46           C  
ATOM   3243  C   THR A 441      -9.531 -17.704 -33.720  1.00  0.45           C  
ATOM   3244  CB  THR A 441     -11.464 -16.773 -35.012  1.00  0.43           C  
ATOM   3245  O   THR A 441      -9.045 -16.698 -33.198  1.00  0.44           O  
ATOM   3246  CG2 THR A 441     -11.525 -17.401 -36.400  1.00  0.38           C  
ATOM   3247  OG1 THR A 441     -12.759 -16.260 -34.674  1.00  0.36           O  
ATOM   3248  N   VAL A 442      -8.662 -18.944 -33.960  1.00  0.51           N  
ATOM   3249  CA  VAL A 442      -7.409 -19.685 -33.854  1.00  0.50           C  
ATOM   3250  C   VAL A 442      -6.559 -19.445 -35.099  1.00  0.50           C  
ATOM   3251  CB  VAL A 442      -7.659 -21.198 -33.663  1.00  0.47           C  
ATOM   3252  O   VAL A 442      -7.024 -19.644 -36.224  1.00  0.49           O  
ATOM   3253  CG1 VAL A 442      -6.354 -21.926 -33.347  1.00  0.41           C  
ATOM   3254  CG2 VAL A 442      -8.687 -21.433 -32.558  1.00  0.42           C  
ATOM   3255  N   GLY A 443      -5.557 -18.537 -35.196  1.00  0.45           N  
ATOM   3256  CA  GLY A 443      -4.404 -18.203 -36.016  1.00  0.43           C  
ATOM   3257  C   GLY A 443      -3.572 -19.413 -36.398  1.00  0.45           C  
ATOM   3258  O   GLY A 443      -3.024 -20.095 -35.530  1.00  0.42           O  
ATOM   3259  N   GLY A 444      -4.112 -20.142 -37.601  1.00  0.40           N  
ATOM   3260  CA  GLY A 444      -3.615 -20.882 -38.750  1.00  0.41           C  
ATOM   3261  C   GLY A 444      -4.721 -21.413 -39.642  1.00  0.40           C  
ATOM   3262  O   GLY A 444      -5.686 -22.007 -39.155  1.00  0.39           O  
ATOM   3263  N   ARG A 445      -5.342 -20.542 -40.646  1.00  0.45           N  
ATOM   3264  CA  ARG A 445      -5.979 -20.818 -41.930  1.00  0.45           C  
ATOM   3265  C   ARG A 445      -7.279 -20.033 -42.076  1.00  0.44           C  
ATOM   3266  CB  ARG A 445      -6.252 -22.316 -42.085  1.00  0.41           C  
ATOM   3267  O   ARG A 445      -8.145 -20.088 -41.200  1.00  0.42           O  
ATOM   3268  CG  ARG A 445      -4.997 -23.155 -42.265  1.00  0.38           C  
ATOM   3269  CD  ARG A 445      -5.329 -24.609 -42.568  1.00  0.42           C  
ATOM   3270  NE  ARG A 445      -4.123 -25.421 -42.704  1.00  0.38           N  
ATOM   3271  NH1 ARG A 445      -5.241 -27.356 -43.288  1.00  0.29           N  
ATOM   3272  NH2 ARG A 445      -2.954 -27.349 -43.138  1.00  0.24           N  
ATOM   3273  CZ  ARG A 445      -4.109 -26.707 -43.043  1.00  0.35           C  
ATOM   3274  N   ASN A 446      -7.197 -18.565 -42.365  1.00  0.48           N  
ATOM   3275  CA  ASN A 446      -8.074 -17.886 -43.313  1.00  0.48           C  
ATOM   3276  C   ASN A 446      -9.223 -18.787 -43.758  1.00  0.48           C  
ATOM   3277  CB  ASN A 446      -7.279 -17.400 -44.527  1.00  0.43           C  
ATOM   3278  O   ASN A 446      -9.030 -19.685 -44.580  1.00  0.45           O  
ATOM   3279  CG  ASN A 446      -6.361 -16.240 -44.198  1.00  0.40           C  
ATOM   3280  ND2 ASN A 446      -5.296 -16.087 -44.976  1.00  0.36           N  
ATOM   3281  OD1 ASN A 446      -6.605 -15.489 -43.251  1.00  0.42           O  
ATOM   3282  N   ILE A 447     -10.250 -19.320 -42.947  1.00  0.53           N  
ATOM   3283  CA  ILE A 447     -11.439 -19.986 -43.469  1.00  0.55           C  
ATOM   3284  C   ILE A 447     -12.527 -18.953 -43.752  1.00  0.53           C  
ATOM   3285  CB  ILE A 447     -11.962 -21.059 -42.487  1.00  0.50           C  
ATOM   3286  O   ILE A 447     -12.671 -17.975 -43.014  1.00  0.52           O  
ATOM   3287  CG1 ILE A 447     -10.794 -21.719 -41.745  1.00  0.45           C  
ATOM   3288  CG2 ILE A 447     -12.801 -22.105 -43.228  1.00  0.46           C  
ATOM   3289  CD1 ILE A 447     -11.223 -22.714 -40.676  1.00  0.46           C  
ATOM   3290  N   VAL A 448     -12.855 -18.603 -44.942  1.00  0.59           N  
ATOM   3291  CA  VAL A 448     -14.035 -18.026 -45.577  1.00  0.59           C  
ATOM   3292  C   VAL A 448     -15.252 -18.211 -44.673  1.00  0.60           C  
ATOM   3293  CB  VAL A 448     -14.300 -18.657 -46.963  1.00  0.55           C  
ATOM   3294  O   VAL A 448     -15.617 -19.340 -44.337  1.00  0.58           O  
ATOM   3295  CG1 VAL A 448     -15.536 -18.037 -47.612  1.00  0.49           C  
ATOM   3296  CG2 VAL A 448     -13.079 -18.491 -47.866  1.00  0.50           C  
ATOM   3297  N   ARG A 449     -15.756 -17.162 -43.817  1.00  0.59           N  
ATOM   3298  CA  ARG A 449     -16.928 -17.222 -42.950  1.00  0.60           C  
ATOM   3299  C   ARG A 449     -18.206 -17.377 -43.766  1.00  0.60           C  
ATOM   3300  CB  ARG A 449     -17.014 -15.970 -42.074  1.00  0.57           C  
ATOM   3301  O   ARG A 449     -19.063 -18.201 -43.439  1.00  0.59           O  
ATOM   3302  CG  ARG A 449     -16.282 -16.094 -40.747  1.00  0.56           C  
ATOM   3303  CD  ARG A 449     -16.698 -15.004 -39.769  1.00  0.57           C  
ATOM   3304  NE  ARG A 449     -15.962 -15.099 -38.512  1.00  0.50           N  
ATOM   3305  NH1 ARG A 449     -17.081 -13.357 -37.487  1.00  0.38           N  
ATOM   3306  NH2 ARG A 449     -15.434 -14.488 -36.362  1.00  0.33           N  
ATOM   3307  CZ  ARG A 449     -16.160 -14.314 -37.456  1.00  0.50           C  
ATOM   3308  N   SER A 450     -18.354 -16.626 -44.849  1.00  0.64           N  
ATOM   3309  CA  SER A 450     -19.486 -16.581 -45.768  1.00  0.65           C  
ATOM   3310  C   SER A 450     -19.069 -16.050 -47.135  1.00  0.66           C  
ATOM   3311  CB  SER A 450     -20.608 -15.714 -45.195  1.00  0.61           C  
ATOM   3312  O   SER A 450     -18.180 -15.201 -47.231  1.00  0.64           O  
ATOM   3313  OG  SER A 450     -20.243 -14.344 -45.213  1.00  0.62           O  
ATOM   3314  N   ILE A 451     -19.344 -16.624 -48.173  1.00  0.69           N  
ATOM   3315  CA  ILE A 451     -19.359 -16.152 -49.553  1.00  0.70           C  
ATOM   3316  C   ILE A 451     -20.799 -16.068 -50.054  1.00  0.70           C  
ATOM   3317  CB  ILE A 451     -18.524 -17.070 -50.473  1.00  0.67           C  
ATOM   3318  O   ILE A 451     -21.509 -17.076 -50.095  1.00  0.68           O  
ATOM   3319  CG1 ILE A 451     -17.062 -17.100 -50.014  1.00  0.62           C  
ATOM   3320  CG2 ILE A 451     -18.631 -16.614 -51.931  1.00  0.63           C  
ATOM   3321  CD1 ILE A 451     -16.185 -18.063 -50.801  1.00  0.62           C  
ATOM   3322  N   ASN A 452     -21.290 -14.852 -50.256  1.00  0.66           N  
ATOM   3323  CA  ASN A 452     -22.606 -14.469 -50.756  1.00  0.67           C  
ATOM   3324  C   ASN A 452     -23.719 -14.935 -49.822  1.00  0.66           C  
ATOM   3325  CB  ASN A 452     -22.827 -15.024 -52.165  1.00  0.63           C  
ATOM   3326  O   ASN A 452     -24.728 -15.479 -50.275  1.00  0.64           O  
ATOM   3327  CG  ASN A 452     -21.982 -14.321 -53.209  1.00  0.60           C  
ATOM   3328  ND2 ASN A 452     -21.942 -14.879 -54.413  1.00  0.64           N  
ATOM   3329  OD1 ASN A 452     -21.370 -13.285 -52.936  1.00  0.62           O  
ATOM   3330  N   GLY A 453     -23.473 -14.789 -48.458  1.00  0.70           N  
ATOM   3331  CA  GLY A 453     -24.401 -15.170 -47.405  1.00  0.71           C  
ATOM   3332  C   GLY A 453     -24.303 -16.635 -47.024  1.00  0.70           C  
ATOM   3333  O   GLY A 453     -24.846 -17.052 -45.999  1.00  0.70           O  
ATOM   3334  N   SER A 454     -23.549 -17.436 -47.792  1.00  0.72           N  
ATOM   3335  CA  SER A 454     -23.324 -18.835 -47.441  1.00  0.72           C  
ATOM   3336  C   SER A 454     -22.135 -18.984 -46.499  1.00  0.72           C  
ATOM   3337  CB  SER A 454     -23.098 -19.674 -48.699  1.00  0.69           C  
ATOM   3338  O   SER A 454     -21.021 -18.569 -46.826  1.00  0.70           O  
ATOM   3339  OG  SER A 454     -24.317 -19.882 -49.391  1.00  0.66           O  
ATOM   3340  N   THR A 455     -22.447 -19.446 -45.269  1.00  0.71           N  
ATOM   3341  CA  THR A 455     -21.450 -19.728 -44.242  1.00  0.72           C  
ATOM   3342  C   THR A 455     -20.607 -20.941 -44.625  1.00  0.72           C  
ATOM   3343  CB  THR A 455     -22.111 -19.969 -42.873  1.00  0.69           C  
ATOM   3344  O   THR A 455     -21.122 -21.907 -45.192  1.00  0.70           O  
ATOM   3345  CG2 THR A 455     -22.296 -18.660 -42.112  1.00  0.63           C  
ATOM   3346  OG1 THR A 455     -23.393 -20.580 -43.069  1.00  0.67           O  
ATOM   3347  N   ALA A 456     -19.281 -20.963 -44.420  1.00  0.70           N  
ATOM   3348  CA  ALA A 456     -18.400 -22.118 -44.572  1.00  0.71           C  
ATOM   3349  C   ALA A 456     -18.749 -23.211 -43.566  1.00  0.72           C  
ATOM   3350  CB  ALA A 456     -16.941 -21.698 -44.411  1.00  0.68           C  
ATOM   3351  O   ALA A 456     -19.185 -22.920 -42.450  1.00  0.71           O  
ATOM   3352  N   ASP A 457     -18.785 -24.594 -44.024  1.00  0.67           N  
ATOM   3353  CA  ASP A 457     -18.839 -25.766 -43.155  1.00  0.67           C  
ATOM   3354  C   ASP A 457     -17.609 -25.837 -42.253  1.00  0.67           C  
ATOM   3355  CB  ASP A 457     -18.958 -27.045 -43.985  1.00  0.65           C  
ATOM   3356  O   ASP A 457     -16.758 -24.946 -42.283  1.00  0.65           O  
ATOM   3357  CG  ASP A 457     -17.680 -27.389 -44.731  1.00  0.63           C  
ATOM   3358  OD1 ASP A 457     -16.646 -26.724 -44.507  1.00  0.67           O  
ATOM   3359  OD2 ASP A 457     -17.710 -28.330 -45.553  1.00  0.70           O  
ATOM   3360  N   ALA A 458     -17.599 -26.726 -41.342  1.00  0.63           N  
ATOM   3361  CA  ALA A 458     -16.588 -26.915 -40.305  1.00  0.63           C  
ATOM   3362  C   ALA A 458     -15.195 -27.047 -40.915  1.00  0.63           C  
ATOM   3363  CB  ALA A 458     -16.914 -28.144 -39.460  1.00  0.60           C  
ATOM   3364  O   ALA A 458     -14.190 -26.825 -40.236  1.00  0.62           O  
ATOM   3365  N   ASN A 459     -15.086 -27.343 -42.258  1.00  0.64           N  
ATOM   3366  CA  ASN A 459     -13.856 -27.554 -43.013  1.00  0.64           C  
ATOM   3367  C   ASN A 459     -13.491 -26.327 -43.843  1.00  0.63           C  
ATOM   3368  CB  ASN A 459     -13.982 -28.785 -43.912  1.00  0.59           C  
ATOM   3369  O   ASN A 459     -12.510 -26.346 -44.589  1.00  0.61           O  
ATOM   3370  CG  ASN A 459     -14.184 -30.065 -43.125  1.00  0.56           C  
ATOM   3371  ND2 ASN A 459     -15.117 -30.896 -43.573  1.00  0.58           N  
ATOM   3372  OD1 ASN A 459     -13.507 -30.304 -42.121  1.00  0.58           O  
ATOM   3373  N   GLY A 460     -14.306 -25.227 -43.771  1.00  0.67           N  
ATOM   3374  CA  GLY A 460     -14.132 -24.049 -44.606  1.00  0.66           C  
ATOM   3375  C   GLY A 460     -14.773 -24.186 -45.973  1.00  0.67           C  
ATOM   3376  O   GLY A 460     -14.550 -23.355 -46.856  1.00  0.67           O  
ATOM   3377  N   ASN A 461     -15.484 -25.275 -46.295  1.00  0.72           N  
ATOM   3378  CA  ASN A 461     -16.157 -25.365 -47.587  1.00  0.72           C  
ATOM   3379  C   ASN A 461     -17.388 -24.463 -47.641  1.00  0.72           C  
ATOM   3380  CB  ASN A 461     -16.547 -26.813 -47.890  1.00  0.69           C  
ATOM   3381  O   ASN A 461     -18.177 -24.426 -46.696  1.00  0.70           O  
ATOM   3382  CG  ASN A 461     -15.364 -27.760 -47.834  1.00  0.66           C  
ATOM   3383  ND2 ASN A 461     -15.511 -28.849 -47.089  1.00  0.68           N  
ATOM   3384  OD1 ASN A 461     -14.326 -27.513 -48.454  1.00  0.68           O  
ATOM   3385  N   VAL A 462     -17.460 -23.601 -48.448  1.00  0.71           N  
ATOM   3386  CA  VAL A 462     -18.673 -22.868 -48.797  1.00  0.72           C  
ATOM   3387  C   VAL A 462     -19.304 -23.477 -50.046  1.00  0.71           C  
ATOM   3388  CB  VAL A 462     -18.383 -21.367 -49.024  1.00  0.68           C  
ATOM   3389  O   VAL A 462     -18.668 -23.547 -51.100  1.00  0.70           O  
ATOM   3390  CG1 VAL A 462     -19.671 -20.611 -49.341  1.00  0.63           C  
ATOM   3391  CG2 VAL A 462     -17.694 -20.766 -47.800  1.00  0.63           C  
ATOM   3392  N   THR A 463     -20.459 -24.235 -49.872  1.00  0.70           N  
ATOM   3393  CA  THR A 463     -21.265 -24.559 -51.045  1.00  0.70           C  
ATOM   3394  C   THR A 463     -21.914 -23.303 -51.619  1.00  0.69           C  
ATOM   3395  CB  THR A 463     -22.354 -25.593 -50.705  1.00  0.68           C  
ATOM   3396  O   THR A 463     -22.725 -22.656 -50.952  1.00  0.67           O  
ATOM   3397  CG2 THR A 463     -23.123 -26.013 -51.954  1.00  0.63           C  
ATOM   3398  OG1 THR A 463     -21.742 -26.751 -50.124  1.00  0.66           O  
ATOM   3399  N   LEU A 464     -21.360 -22.770 -52.572  1.00  0.67           N  
ATOM   3400  CA  LEU A 464     -21.967 -21.715 -53.376  1.00  0.67           C  
ATOM   3401  C   LEU A 464     -23.078 -22.274 -54.257  1.00  0.66           C  
ATOM   3402  CB  LEU A 464     -20.909 -21.026 -54.243  1.00  0.63           C  
ATOM   3403  O   LEU A 464     -22.841 -23.172 -55.068  1.00  0.64           O  
ATOM   3404  CG  LEU A 464     -19.893 -20.152 -53.506  1.00  0.62           C  
ATOM   3405  CD1 LEU A 464     -18.693 -19.864 -54.403  1.00  0.59           C  
ATOM   3406  CD2 LEU A 464     -20.543 -18.853 -53.040  1.00  0.59           C  
ATOM   3407  N   SER A 465     -24.366 -22.076 -53.792  1.00  0.66           N  
ATOM   3408  CA  SER A 465     -25.449 -22.170 -54.765  1.00  0.66           C  
ATOM   3409  C   SER A 465     -25.412 -21.005 -55.749  1.00  0.65           C  
ATOM   3410  CB  SER A 465     -26.804 -22.207 -54.057  1.00  0.63           C  
ATOM   3411  O   SER A 465     -25.645 -19.856 -55.367  1.00  0.62           O  
ATOM   3412  OG  SER A 465     -27.778 -22.841 -54.868  1.00  0.61           O  
ATOM   3413  N   ILE A 466     -24.565 -20.957 -56.642  1.00  0.61           N  
ATOM   3414  CA  ILE A 466     -24.661 -20.055 -57.785  1.00  0.61           C  
ATOM   3415  C   ILE A 466     -26.032 -20.198 -58.441  1.00  0.60           C  
ATOM   3416  CB  ILE A 466     -23.542 -20.328 -58.815  1.00  0.58           C  
ATOM   3417  O   ILE A 466     -26.302 -21.191 -59.120  1.00  0.59           O  
ATOM   3418  CG1 ILE A 466     -22.171 -20.316 -58.130  1.00  0.53           C  
ATOM   3419  CG2 ILE A 466     -23.595 -19.305 -59.953  1.00  0.55           C  
ATOM   3420  CD1 ILE A 466     -21.011 -20.645 -59.061  1.00  0.54           C  
ATOM   3421  N   THR A 467     -27.050 -19.613 -57.663  1.00  0.61           N  
ATOM   3422  CA  THR A 467     -28.346 -19.395 -58.295  1.00  0.60           C  
ATOM   3423  C   THR A 467     -28.280 -18.225 -59.273  1.00  0.60           C  
ATOM   3424  CB  THR A 467     -29.441 -19.129 -57.246  1.00  0.56           C  
ATOM   3425  O   THR A 467     -27.854 -17.127 -58.909  1.00  0.57           O  
ATOM   3426  CG2 THR A 467     -30.219 -20.402 -56.928  1.00  0.53           C  
ATOM   3427  OG1 THR A 467     -28.835 -18.640 -56.043  1.00  0.55           O  
ATOM   3428  N   GLY A 468     -27.898 -18.633 -60.558  1.00  0.59           N  
ATOM   3429  CA  GLY A 468     -28.083 -17.757 -61.704  1.00  0.60           C  
ATOM   3430  C   GLY A 468     -26.891 -17.740 -62.642  1.00  0.59           C  
ATOM   3431  O   GLY A 468     -25.743 -17.786 -62.195  1.00  0.56           O  
ATOM   3432  N   GLY A 469     -27.099 -18.253 -63.832  1.00  0.61           N  
ATOM   3433  CA  GLY A 469     -26.308 -18.154 -65.048  1.00  0.61           C  
ATOM   3434  C   GLY A 469     -25.482 -19.396 -65.325  1.00  0.61           C  
ATOM   3435  O   GLY A 469     -24.627 -19.394 -66.213  1.00  0.59           O  
ATOM   3436  N   VAL A 470     -25.621 -20.482 -64.427  1.00  0.64           N  
ATOM   3437  CA  VAL A 470     -24.881 -21.684 -64.796  1.00  0.65           C  
ATOM   3438  C   VAL A 470     -25.647 -22.454 -65.869  1.00  0.65           C  
ATOM   3439  CB  VAL A 470     -24.622 -22.590 -63.571  1.00  0.60           C  
ATOM   3440  O   VAL A 470     -26.829 -22.761 -65.696  1.00  0.65           O  
ATOM   3441  CG1 VAL A 470     -23.763 -23.792 -63.961  1.00  0.53           C  
ATOM   3442  CG2 VAL A 470     -23.957 -21.794 -62.450  1.00  0.54           C  
ATOM   3443  N   VAL A 471     -25.054 -22.534 -66.940  1.00  0.69           N  
ATOM   3444  CA  VAL A 471     -25.508 -23.514 -67.920  1.00  0.71           C  
ATOM   3445  C   VAL A 471     -25.457 -24.914 -67.314  1.00  0.72           C  
ATOM   3446  CB  VAL A 471     -24.660 -23.461 -69.211  1.00  0.67           C  
ATOM   3447  O   VAL A 471     -24.382 -25.407 -66.964  1.00  0.71           O  
ATOM   3448  CG1 VAL A 471     -25.160 -24.486 -70.228  1.00  0.62           C  
ATOM   3449  CG2 VAL A 471     -24.686 -22.055 -69.808  1.00  0.61           C  
ATOM   3450  N   THR A 472     -26.527 -25.500 -66.873  1.00  0.72           N  
ATOM   3451  CA  THR A 472     -26.566 -26.859 -66.345  1.00  0.76           C  
ATOM   3452  C   THR A 472     -26.704 -27.875 -67.475  1.00  0.75           C  
ATOM   3453  CB  THR A 472     -27.725 -27.036 -65.346  1.00  0.70           C  
ATOM   3454  O   THR A 472     -26.372 -29.049 -67.305  1.00  0.75           O  
ATOM   3455  CG2 THR A 472     -27.476 -26.242 -64.068  1.00  0.60           C  
ATOM   3456  OG1 THR A 472     -28.942 -26.581 -65.950  1.00  0.66           O  
ATOM   3457  N   ASN A 473     -27.185 -27.540 -68.582  1.00  0.83           N  
ATOM   3458  CA  ASN A 473     -27.376 -28.492 -69.671  1.00  0.86           C  
ATOM   3459  C   ASN A 473     -27.331 -27.803 -71.032  1.00  0.85           C  
ATOM   3460  CB  ASN A 473     -28.697 -29.244 -69.500  1.00  0.82           C  
ATOM   3461  O   ASN A 473     -27.627 -26.612 -71.140  1.00  0.83           O  
ATOM   3462  CG  ASN A 473     -28.611 -30.687 -69.958  1.00  0.77           C  
ATOM   3463  ND2 ASN A 473     -29.465 -31.538 -69.400  1.00  0.80           N  
ATOM   3464  OD1 ASN A 473     -27.784 -31.034 -70.804  1.00  0.76           O  
ATOM   3465  N   VAL A 474     -26.740 -28.431 -71.974  1.00  0.81           N  
ATOM   3466  CA  VAL A 474     -26.722 -28.066 -73.386  1.00  0.85           C  
ATOM   3467  C   VAL A 474     -27.540 -29.074 -74.191  1.00  0.83           C  
ATOM   3468  CB  VAL A 474     -25.280 -27.991 -73.935  1.00  0.79           C  
ATOM   3469  O   VAL A 474     -27.448 -30.282 -73.961  1.00  0.79           O  
ATOM   3470  CG1 VAL A 474     -25.273 -27.453 -75.365  1.00  0.65           C  
ATOM   3471  CG2 VAL A 474     -24.410 -27.121 -73.030  1.00  0.63           C  
ATOM   3472  N   ARG A 475     -28.485 -28.675 -74.846  1.00  0.86           N  
ATOM   3473  CA  ARG A 475     -29.149 -29.575 -75.783  1.00  0.87           C  
ATOM   3474  C   ARG A 475     -29.205 -28.967 -77.180  1.00  0.86           C  
ATOM   3475  CB  ARG A 475     -30.563 -29.908 -75.299  1.00  0.86           C  
ATOM   3476  O   ARG A 475     -29.035 -27.757 -77.343  1.00  0.84           O  
ATOM   3477  CG  ARG A 475     -31.546 -28.756 -75.430  1.00  0.87           C  
ATOM   3478  CD  ARG A 475     -32.919 -29.121 -74.885  1.00  0.87           C  
ATOM   3479  NE  ARG A 475     -33.888 -28.051 -75.103  1.00  0.88           N  
ATOM   3480  NH1 ARG A 475     -35.606 -29.093 -73.964  1.00  0.81           N  
ATOM   3481  NH2 ARG A 475     -35.939 -27.035 -74.915  1.00  0.79           N  
ATOM   3482  CZ  ARG A 475     -35.142 -28.062 -74.660  1.00  0.87           C  
ATOM   3483  N   ARG A 476     -29.499 -29.710 -78.085  1.00  0.80           N  
ATOM   3484  CA  ARG A 476     -29.964 -29.288 -79.402  1.00  0.82           C  
ATOM   3485  C   ARG A 476     -31.400 -28.778 -79.338  1.00  0.81           C  
ATOM   3486  CB  ARG A 476     -29.861 -30.441 -80.403  1.00  0.77           C  
ATOM   3487  O   ARG A 476     -32.274 -29.438 -78.771  1.00  0.77           O  
ATOM   3488  CG  ARG A 476     -28.451 -30.983 -80.576  1.00  0.71           C  
ATOM   3489  CD  ARG A 476     -28.413 -32.158 -81.542  1.00  0.69           C  
ATOM   3490  NE  ARG A 476     -27.761 -33.322 -80.949  1.00  0.61           N  
ATOM   3491  NH1 ARG A 476     -28.092 -34.697 -82.777  1.00  0.47           N  
ATOM   3492  NH2 ARG A 476     -27.013 -35.493 -80.918  1.00  0.43           N  
ATOM   3493  CZ  ARG A 476     -27.623 -34.502 -81.549  1.00  0.64           C  
ATOM   3494  N   GLY A 477     -31.578 -27.506 -79.633  1.00  0.79           N  
ATOM   3495  CA  GLY A 477     -32.933 -27.010 -79.817  1.00  0.80           C  
ATOM   3496  C   GLY A 477     -33.665 -27.685 -80.961  1.00  0.79           C  
ATOM   3497  O   GLY A 477     -33.168 -28.656 -81.536  1.00  0.77           O  
ATOM   3498  N   ALA A 478     -34.945 -27.370 -81.055  1.00  0.79           N  
ATOM   3499  CA  ALA A 478     -35.740 -27.826 -82.192  1.00  0.79           C  
ATOM   3500  C   ALA A 478     -35.010 -27.575 -83.508  1.00  0.79           C  
ATOM   3501  CB  ALA A 478     -37.101 -27.135 -82.201  1.00  0.77           C  
ATOM   3502  O   ALA A 478     -34.219 -26.635 -83.617  1.00  0.76           O  
ATOM   3503  N   GLU A 479     -35.022 -28.457 -84.297  1.00  0.73           N  
ATOM   3504  CA  GLU A 479     -34.531 -28.264 -85.658  1.00  0.72           C  
ATOM   3505  C   GLU A 479     -35.088 -26.982 -86.269  1.00  0.72           C  
ATOM   3506  CB  GLU A 479     -34.894 -29.466 -86.535  1.00  0.69           C  
ATOM   3507  O   GLU A 479     -36.300 -26.756 -86.254  1.00  0.69           O  
ATOM   3508  CG  GLU A 479     -34.099 -29.543 -87.831  1.00  0.64           C  
ATOM   3509  CD  GLU A 479     -34.242 -30.878 -88.543  1.00  0.63           C  
ATOM   3510  OE1 GLU A 479     -35.118 -31.684 -88.154  1.00  0.64           O  
ATOM   3511  OE2 GLU A 479     -33.472 -31.122 -89.499  1.00  0.58           O  
ATOM   3512  N   ILE A 480     -34.295 -25.836 -86.335  1.00  0.68           N  
ATOM   3513  CA  ILE A 480     -34.666 -24.662 -87.117  1.00  0.66           C  
ATOM   3514  C   ILE A 480     -34.509 -24.963 -88.606  1.00  0.66           C  
ATOM   3515  CB  ILE A 480     -33.818 -23.431 -86.727  1.00  0.63           C  
ATOM   3516  O   ILE A 480     -33.477 -25.486 -89.034  1.00  0.62           O  
ATOM   3517  CG1 ILE A 480     -33.851 -23.219 -85.209  1.00  0.59           C  
ATOM   3518  CG2 ILE A 480     -34.307 -22.182 -87.465  1.00  0.59           C  
ATOM   3519  CD1 ILE A 480     -32.935 -22.106 -84.719  1.00  0.57           C  
ATOM   3520  N   ALA A 481     -35.660 -25.043 -89.262  1.00  0.60           N  
ATOM   3521  CA  ALA A 481     -36.171 -25.068 -90.630  1.00  0.59           C  
ATOM   3522  C   ALA A 481     -35.059 -25.390 -91.624  1.00  0.60           C  
ATOM   3523  CB  ALA A 481     -36.822 -23.732 -90.979  1.00  0.55           C  
ATOM   3524  O   ALA A 481     -33.944 -24.877 -91.506  1.00  0.57           O  
ATOM   3525  N   VAL A 482     -35.118 -26.528 -92.275  1.00  0.61           N  
ATOM   3526  CA  VAL A 482     -34.638 -26.984 -93.575  1.00  0.60           C  
ATOM   3527  C   VAL A 482     -34.553 -25.803 -94.539  1.00  0.61           C  
ATOM   3528  CB  VAL A 482     -35.550 -28.085 -94.162  1.00  0.56           C  
ATOM   3529  O   VAL A 482     -35.566 -25.172 -94.849  1.00  0.59           O  
ATOM   3530  CG1 VAL A 482     -34.944 -28.665 -95.439  1.00  0.51           C  
ATOM   3531  CG2 VAL A 482     -35.785 -29.188 -93.130  1.00  0.51           C  
ATOM   3532  N   ASN A 483     -33.511 -24.857 -94.294  1.00  0.57           N  
ATOM   3533  CA  ASN A 483     -33.394 -24.051 -95.505  1.00  0.56           C  
ATOM   3534  C   ASN A 483     -33.310 -24.925 -96.754  1.00  0.57           C  
ATOM   3535  CB  ASN A 483     -32.178 -23.127 -95.421  1.00  0.53           C  
ATOM   3536  O   ASN A 483     -32.366 -25.702 -96.910  1.00  0.55           O  
ATOM   3537  CG  ASN A 483     -32.560 -21.661 -95.379  1.00  0.51           C  
ATOM   3538  ND2 ASN A 483     -31.656 -20.826 -94.881  1.00  0.47           N  
ATOM   3539  OD1 ASN A 483     -33.659 -21.281 -95.791  1.00  0.52           O  
ATOM   3540  N   ARG A 484     -34.510 -25.227 -97.291  1.00  0.58           N  
ATOM   3541  CA  ARG A 484     -34.648 -25.647 -98.682  1.00  0.56           C  
ATOM   3542  C   ARG A 484     -34.078 -24.597 -99.630  1.00  0.58           C  
ATOM   3543  CB  ARG A 484     -36.116 -25.916 -99.019  1.00  0.54           C  
ATOM   3544  O   ARG A 484     -34.580 -23.473 -99.694  1.00  0.56           O  
ATOM   3545  CG  ARG A 484     -36.456 -27.391 -99.159  1.00  0.52           C  
ATOM   3546  CD  ARG A 484     -37.923 -27.602 -99.505  1.00  0.51           C  
ATOM   3547  NE  ARG A 484     -38.297 -29.011 -99.433  1.00  0.43           N  
ATOM   3548  NH1 ARG A 484     -40.544 -28.649 -99.831  1.00  0.34           N  
ATOM   3549  NH2 ARG A 484     -39.762 -30.779 -99.503  1.00  0.29           N  
ATOM   3550  CZ  ARG A 484     -39.533 -29.477 -99.589  1.00  0.45           C  
ATOM   3551  N   TYR A 485     -32.763 -24.568 -99.792  1.00  0.52           N  
ATOM   3552  CA  TYR A 485     -32.281 -23.746-100.897  1.00  0.53           C  
ATOM   3553  C   TYR A 485     -32.604 -24.393-102.238  1.00  0.53           C  
ATOM   3554  CB  TYR A 485     -30.771 -23.517-100.777  1.00  0.49           C  
ATOM   3555  O   TYR A 485     -32.446 -25.604-102.405  1.00  0.51           O  
ATOM   3556  CG  TYR A 485     -30.397 -22.433 -99.796  1.00  0.47           C  
ATOM   3557  CD1 TYR A 485     -30.380 -21.094-100.181  1.00  0.44           C  
ATOM   3558  CD2 TYR A 485     -30.060 -22.745 -98.484  1.00  0.45           C  
ATOM   3559  CE1 TYR A 485     -30.035 -20.092 -99.281  1.00  0.43           C  
ATOM   3560  CE2 TYR A 485     -29.712 -21.750 -97.575  1.00  0.44           C  
ATOM   3561  OH  TYR A 485     -29.360 -19.441 -97.087  1.00  0.35           O  
ATOM   3562  CZ  TYR A 485     -29.703 -20.429 -97.982  1.00  0.42           C  
ATOM   3563  N   SER A 486     -33.490 -23.670-102.969  1.00  0.51           N  
ATOM   3564  CA  SER A 486     -33.942 -23.604-104.355  1.00  0.51           C  
ATOM   3565  C   SER A 486     -32.763 -23.623-105.322  1.00  0.51           C  
ATOM   3566  CB  SER A 486     -34.781 -22.347-104.586  1.00  0.47           C  
ATOM   3567  O   SER A 486     -31.785 -22.898-105.131  1.00  0.49           O  
ATOM   3568  OG  SER A 486     -35.138 -22.225-105.953  1.00  0.46           O  
ATOM   3569  N   LEU A 487     -32.426 -24.772-106.039  1.00  0.51           N  
ATOM   3570  CA  LEU A 487     -32.065 -25.284-107.357  1.00  0.51           C  
ATOM   3571  C   LEU A 487     -31.602 -24.154-108.271  1.00  0.52           C  
ATOM   3572  CB  LEU A 487     -33.252 -26.015-107.991  1.00  0.48           C  
ATOM   3573  O   LEU A 487     -32.405 -23.313-108.681  1.00  0.50           O  
ATOM   3574  CG  LEU A 487     -33.574 -27.400-107.428  1.00  0.46           C  
ATOM   3575  CD1 LEU A 487     -35.007 -27.792-107.773  1.00  0.43           C  
ATOM   3576  CD2 LEU A 487     -32.589 -28.436-107.958  1.00  0.44           C  
ATOM   3577  N   GLY A 488     -30.147 -23.649-108.125  1.00  0.53           N  
ATOM   3578  CA  GLY A 488     -29.320 -23.157-109.216  1.00  0.52           C  
ATOM   3579  C   GLY A 488     -27.834 -23.294-108.946  1.00  0.53           C  
ATOM   3580  O   GLY A 488     -27.423 -23.533-107.809  1.00  0.50           O  
ATOM   3581  N   ASP A 489     -26.896 -23.682-109.977  1.00  0.52           N  
ATOM   3582  CA  ASP A 489     -25.482 -23.884-110.277  1.00  0.53           C  
ATOM   3583  C   ASP A 489     -24.601 -23.028-109.370  1.00  0.53           C  
ATOM   3584  CB  ASP A 489     -25.194 -23.564-111.745  1.00  0.49           C  
ATOM   3585  O   ASP A 489     -23.398 -22.900-109.606  1.00  0.50           O  
ATOM   3586  CG  ASP A 489     -25.587 -24.689-112.686  1.00  0.47           C  
ATOM   3587  OD1 ASP A 489     -25.723 -25.846-112.231  1.00  0.48           O  
ATOM   3588  OD2 ASP A 489     -25.761 -24.418-113.894  1.00  0.53           O  
ATOM   3589  N   GLU A 490     -25.063 -22.437-108.299  1.00  0.53           N  
ATOM   3590  CA  GLU A 490     -24.315 -21.515-107.448  1.00  0.53           C  
ATOM   3591  C   GLU A 490     -23.987 -22.151-106.101  1.00  0.53           C  
ATOM   3592  CB  GLU A 490     -25.101 -20.218-107.241  1.00  0.49           C  
ATOM   3593  O   GLU A 490     -24.864 -22.718-105.445  1.00  0.50           O  
ATOM   3594  CG  GLU A 490     -25.245 -19.377-108.501  1.00  0.47           C  
ATOM   3595  CD  GLU A 490     -25.851 -18.007-108.242  1.00  0.48           C  
ATOM   3596  OE1 GLU A 490     -26.264 -17.733-107.092  1.00  0.50           O  
ATOM   3597  OE2 GLU A 490     -25.914 -17.201-109.197  1.00  0.45           O  
ATOM   3598  N   SER A 491     -22.548 -22.484-105.934  1.00  0.56           N  
ATOM   3599  CA  SER A 491     -21.935 -22.782-104.644  1.00  0.55           C  
ATOM   3600  C   SER A 491     -22.498 -21.888-103.544  1.00  0.56           C  
ATOM   3601  CB  SER A 491     -20.416 -22.615-104.721  1.00  0.52           C  
ATOM   3602  O   SER A 491     -22.357 -20.665-103.598  1.00  0.53           O  
ATOM   3603  OG  SER A 491     -20.023 -22.184-106.012  1.00  0.50           O  
ATOM   3604  N   PHE A 492     -23.516 -22.315-102.927  1.00  0.55           N  
ATOM   3605  CA  PHE A 492     -24.069 -21.559-101.809  1.00  0.58           C  
ATOM   3606  C   PHE A 492     -23.418 -21.979-100.497  1.00  0.56           C  
ATOM   3607  CB  PHE A 492     -25.586 -21.751-101.727  1.00  0.54           C  
ATOM   3608  O   PHE A 492     -23.142 -23.162-100.285  1.00  0.54           O  
ATOM   3609  CG  PHE A 492     -26.367 -20.789-102.581  1.00  0.54           C  
ATOM   3610  CD1 PHE A 492     -26.746 -19.548-102.084  1.00  0.50           C  
ATOM   3611  CD2 PHE A 492     -26.722 -21.125-103.881  1.00  0.49           C  
ATOM   3612  CE1 PHE A 492     -27.468 -18.654-102.872  1.00  0.44           C  
ATOM   3613  CE2 PHE A 492     -27.444 -20.238-104.674  1.00  0.48           C  
ATOM   3614  CZ  PHE A 492     -27.817 -19.004-104.168  1.00  0.44           C  
ATOM   3615  N   VAL A 493     -22.897 -20.986 -99.788  1.00  0.61           N  
ATOM   3616  CA  VAL A 493     -22.436 -21.069 -98.406  1.00  0.60           C  
ATOM   3617  C   VAL A 493     -23.631 -20.997 -97.458  1.00  0.62           C  
ATOM   3618  CB  VAL A 493     -21.427 -19.947 -98.077  1.00  0.58           C  
ATOM   3619  O   VAL A 493     -24.300 -19.965 -97.369  1.00  0.60           O  
ATOM   3620  CG1 VAL A 493     -20.926 -20.076 -96.639  1.00  0.51           C  
ATOM   3621  CG2 VAL A 493     -20.257 -19.977 -99.058  1.00  0.53           C  
ATOM   3622  N   TYR A 494     -24.248 -22.209 -97.072  1.00  0.66           N  
ATOM   3623  CA  TYR A 494     -25.206 -22.154 -95.974  1.00  0.66           C  
ATOM   3624  C   TYR A 494     -24.558 -21.594 -94.713  1.00  0.67           C  
ATOM   3625  CB  TYR A 494     -25.780 -23.546 -95.692  1.00  0.63           C  
ATOM   3626  O   TYR A 494     -23.494 -22.058 -94.295  1.00  0.64           O  
ATOM   3627  CG  TYR A 494     -26.769 -23.574 -94.551  1.00  0.61           C  
ATOM   3628  CD1 TYR A 494     -28.073 -23.116 -94.722  1.00  0.58           C  
ATOM   3629  CD2 TYR A 494     -26.401 -24.059 -93.301  1.00  0.59           C  
ATOM   3630  CE1 TYR A 494     -28.987 -23.138 -93.674  1.00  0.55           C  
ATOM   3631  CE2 TYR A 494     -27.306 -24.087 -92.245  1.00  0.57           C  
ATOM   3632  OH  TYR A 494     -29.495 -23.650 -91.400  1.00  0.55           O  
ATOM   3633  CZ  TYR A 494     -28.595 -23.625 -92.441  1.00  0.53           C  
ATOM   3634  N   ARG A 495     -25.152 -20.437 -94.276  1.00  0.64           N  
ATOM   3635  CA  ARG A 495     -24.790 -19.869 -92.981  1.00  0.64           C  
ATOM   3636  C   ARG A 495     -25.835 -20.207 -91.924  1.00  0.65           C  
ATOM   3637  CB  ARG A 495     -24.624 -18.351 -93.087  1.00  0.62           C  
ATOM   3638  O   ARG A 495     -26.982 -19.764 -92.012  1.00  0.64           O  
ATOM   3639  CG  ARG A 495     -23.462 -17.918 -93.967  1.00  0.60           C  
ATOM   3640  CD  ARG A 495     -23.274 -16.408 -93.950  1.00  0.59           C  
ATOM   3641  NE  ARG A 495     -22.210 -15.987 -94.856  1.00  0.48           N  
ATOM   3642  NH1 ARG A 495     -21.669 -14.081 -93.668  1.00  0.42           N  
ATOM   3643  NH2 ARG A 495     -20.528 -14.603 -95.586  1.00  0.38           N  
ATOM   3644  CZ  ARG A 495     -21.471 -14.891 -94.701  1.00  0.54           C  
ATOM   3645  N   CYS A 496     -25.645 -21.267 -91.122  1.00  0.69           N  
ATOM   3646  CA  CYS A 496     -26.453 -21.420 -89.918  1.00  0.70           C  
ATOM   3647  C   CYS A 496     -26.550 -20.105 -89.154  1.00  0.70           C  
ATOM   3648  CB  CYS A 496     -25.867 -22.504 -89.013  1.00  0.67           C  
ATOM   3649  O   CYS A 496     -25.634 -19.282 -89.208  1.00  0.67           O  
ATOM   3650  SG  CYS A 496     -25.546 -24.066 -89.861  1.00  0.66           S  
ATOM   3651  N   GLY A 497     -27.846 -19.739 -88.816  1.00  0.68           N  
ATOM   3652  CA  GLY A 497     -27.995 -18.618 -87.902  1.00  0.68           C  
ATOM   3653  C   GLY A 497     -27.120 -18.734 -86.668  1.00  0.69           C  
ATOM   3654  O   GLY A 497     -26.596 -19.809 -86.370  1.00  0.67           O  
ATOM   3655  N   GLU A 498     -26.741 -17.511 -86.178  1.00  0.72           N  
ATOM   3656  CA  GLU A 498     -25.946 -17.375 -84.961  1.00  0.72           C  
ATOM   3657  C   GLU A 498     -26.474 -18.283 -83.854  1.00  0.73           C  
ATOM   3658  CB  GLU A 498     -25.932 -15.920 -84.487  1.00  0.69           C  
ATOM   3659  O   GLU A 498     -27.683 -18.353 -83.625  1.00  0.71           O  
ATOM   3660  CG  GLU A 498     -25.209 -14.972 -85.433  1.00  0.66           C  
ATOM   3661  CD  GLU A 498     -25.310 -13.514 -85.014  1.00  0.66           C  
ATOM   3662  OE1 GLU A 498     -26.008 -13.215 -84.018  1.00  0.67           O  
ATOM   3663  OE2 GLU A 498     -24.687 -12.663 -85.687  1.00  0.61           O  
ATOM   3664  N   GLY A 499     -25.526 -19.288 -83.356  1.00  0.73           N  
ATOM   3665  CA  GLY A 499     -25.863 -20.282 -82.350  1.00  0.72           C  
ATOM   3666  C   GLY A 499     -26.491 -21.534 -82.933  1.00  0.73           C  
ATOM   3667  O   GLY A 499     -27.011 -22.375 -82.197  1.00  0.71           O  
ATOM   3668  N   GLN A 500     -26.418 -21.725 -84.175  1.00  0.75           N  
ATOM   3669  CA  GLN A 500     -26.947 -22.906 -84.848  1.00  0.74           C  
ATOM   3670  C   GLN A 500     -25.827 -23.721 -85.490  1.00  0.75           C  
ATOM   3671  CB  GLN A 500     -27.977 -22.506 -85.905  1.00  0.72           C  
ATOM   3672  O   GLN A 500     -24.771 -23.179 -85.824  1.00  0.71           O  
ATOM   3673  CG  GLN A 500     -29.133 -21.680 -85.356  1.00  0.70           C  
ATOM   3674  CD  GLN A 500     -30.134 -21.288 -86.426  1.00  0.69           C  
ATOM   3675  NE2 GLN A 500     -31.086 -20.435 -86.063  1.00  0.62           N  
ATOM   3676  OE1 GLN A 500     -30.052 -21.746 -87.570  1.00  0.70           O  
ATOM   3677  N   TYR A 501     -25.800 -24.968 -85.435  1.00  0.77           N  
ATOM   3678  CA  TYR A 501     -24.932 -25.878 -86.173  1.00  0.78           C  
ATOM   3679  C   TYR A 501     -25.744 -26.777 -87.098  1.00  0.78           C  
ATOM   3680  CB  TYR A 501     -24.104 -26.733 -85.209  1.00  0.75           C  
ATOM   3681  O   TYR A 501     -26.905 -27.080 -86.817  1.00  0.76           O  
ATOM   3682  CG  TYR A 501     -24.939 -27.573 -84.273  1.00  0.71           C  
ATOM   3683  CD1 TYR A 501     -25.467 -27.031 -83.103  1.00  0.66           C  
ATOM   3684  CD2 TYR A 501     -25.202 -28.909 -84.555  1.00  0.68           C  
ATOM   3685  CE1 TYR A 501     -26.235 -27.801 -82.236  1.00  0.64           C  
ATOM   3686  CE2 TYR A 501     -25.969 -29.689 -83.696  1.00  0.66           C  
ATOM   3687  OH  TYR A 501     -27.241 -29.894 -81.687  1.00  0.54           O  
ATOM   3688  CZ  TYR A 501     -26.481 -29.127 -82.541  1.00  0.60           C  
ATOM   3689  N   VAL A 502     -25.202 -27.188 -88.142  1.00  0.73           N  
ATOM   3690  CA  VAL A 502     -25.778 -28.126 -89.100  1.00  0.73           C  
ATOM   3691  C   VAL A 502     -25.899 -29.508 -88.461  1.00  0.74           C  
ATOM   3692  CB  VAL A 502     -24.936 -28.208 -90.392  1.00  0.71           C  
ATOM   3693  O   VAL A 502     -24.909 -30.067 -87.984  1.00  0.73           O  
ATOM   3694  CG1 VAL A 502     -25.544 -29.211 -91.371  1.00  0.67           C  
ATOM   3695  CG2 VAL A 502     -24.817 -26.830 -91.039  1.00  0.67           C  
ATOM   3696  N   THR A 503     -27.063 -30.119 -88.246  1.00  0.77           N  
ATOM   3697  CA  THR A 503     -27.278 -31.454 -87.699  1.00  0.77           C  
ATOM   3698  C   THR A 503     -27.446 -32.477 -88.819  1.00  0.76           C  
ATOM   3699  CB  THR A 503     -28.512 -31.489 -86.779  1.00  0.75           C  
ATOM   3700  O   THR A 503     -27.388 -33.685 -88.577  1.00  0.74           O  
ATOM   3701  CG2 THR A 503     -28.282 -30.660 -85.519  1.00  0.70           C  
ATOM   3702  OG1 THR A 503     -29.642 -30.961 -87.485  1.00  0.75           O  
ATOM   3703  N   GLY A 504     -27.737 -32.074 -89.923  1.00  0.76           N  
ATOM   3704  CA  GLY A 504     -27.904 -33.016 -91.018  1.00  0.75           C  
ATOM   3705  C   GLY A 504     -28.062 -32.340 -92.367  1.00  0.75           C  
ATOM   3706  O   GLY A 504     -28.348 -31.143 -92.438  1.00  0.73           O  
ATOM   3707  N   PHE A 505     -27.759 -32.870 -93.345  1.00  0.71           N  
ATOM   3708  CA  PHE A 505     -28.035 -32.533 -94.737  1.00  0.71           C  
ATOM   3709  C   PHE A 505     -28.517 -33.757 -95.505  1.00  0.71           C  
ATOM   3710  CB  PHE A 505     -26.787 -31.950 -95.407  1.00  0.68           C  
ATOM   3711  O   PHE A 505     -28.121 -34.884 -95.200  1.00  0.67           O  
ATOM   3712  CG  PHE A 505     -25.548 -32.782 -95.214  1.00  0.65           C  
ATOM   3713  CD1 PHE A 505     -24.743 -32.606 -94.095  1.00  0.61           C  
ATOM   3714  CD2 PHE A 505     -25.190 -33.742 -96.151  1.00  0.62           C  
ATOM   3715  CE1 PHE A 505     -23.596 -33.376 -93.914  1.00  0.57           C  
ATOM   3716  CE2 PHE A 505     -24.045 -34.515 -95.977  1.00  0.58           C  
ATOM   3717  CZ  PHE A 505     -23.249 -34.329 -94.858  1.00  0.55           C  
ATOM   3718  N   ASN A 506     -29.565 -33.702 -96.059  1.00  0.70           N  
ATOM   3719  CA  ASN A 506     -30.063 -34.628 -97.071  1.00  0.70           C  
ATOM   3720  C   ASN A 506     -29.426 -34.367 -98.433  1.00  0.69           C  
ATOM   3721  CB  ASN A 506     -31.588 -34.544 -97.173  1.00  0.67           C  
ATOM   3722  O   ASN A 506     -29.473 -33.244 -98.939  1.00  0.66           O  
ATOM   3723  CG  ASN A 506     -32.185 -35.694 -97.959  1.00  0.63           C  
ATOM   3724  ND2 ASN A 506     -33.508 -35.801 -97.940  1.00  0.60           N  
ATOM   3725  OD1 ASN A 506     -31.463 -36.481 -98.576  1.00  0.61           O  
ATOM   3726  N   ILE A 507     -28.521 -35.324 -98.922  1.00  0.67           N  
ATOM   3727  CA  ILE A 507     -28.065 -35.421-100.305  1.00  0.66           C  
ATOM   3728  C   ILE A 507     -29.066 -36.233-101.123  1.00  0.66           C  
ATOM   3729  CB  ILE A 507     -26.660 -36.057-100.393  1.00  0.64           C  
ATOM   3730  O   ILE A 507     -29.399 -37.365-100.763  1.00  0.63           O  
ATOM   3731  CG1 ILE A 507     -25.660 -35.264 -99.543  1.00  0.60           C  
ATOM   3732  CG2 ILE A 507     -26.195 -36.140-101.850  1.00  0.61           C  
ATOM   3733  CD1 ILE A 507     -24.274 -35.889 -99.473  1.00  0.59           C  
ATOM   3734  N   TRP A 508     -29.773 -35.695-101.816  1.00  0.55           N  
ATOM   3735  CA  TRP A 508     -30.505 -36.350-102.895  1.00  0.61           C  
ATOM   3736  C   TRP A 508     -29.644 -36.460-104.149  1.00  0.55           C  
ATOM   3737  CB  TRP A 508     -31.794 -35.586-103.211  1.00  0.54           C  
ATOM   3738  O   TRP A 508     -29.327 -35.450-104.782  1.00  0.53           O  
ATOM   3739  CG  TRP A 508     -32.723 -36.315-104.135  1.00  0.53           C  
ATOM   3740  CD1 TRP A 508     -32.648 -37.627-104.512  1.00  0.48           C  
ATOM   3741  CD2 TRP A 508     -33.865 -35.769-104.803  1.00  0.48           C  
ATOM   3742  CE2 TRP A 508     -34.437 -36.809-105.569  1.00  0.47           C  
ATOM   3743  CE3 TRP A 508     -34.461 -34.501-104.827  1.00  0.50           C  
ATOM   3744  NE1 TRP A 508     -33.677 -37.930-105.375  1.00  0.47           N  
ATOM   3745  CH2 TRP A 508     -36.142 -35.369-106.358  1.00  0.40           C  
ATOM   3746  CZ2 TRP A 508     -35.578 -36.618-106.352  1.00  0.46           C  
ATOM   3747  CZ3 TRP A 508     -35.597 -34.314-105.607  1.00  0.40           C  
ATOM   3748  N   SER A 509     -29.045 -37.635-104.399  1.00  0.61           N  
ATOM   3749  CA  SER A 509     -28.453 -38.062-105.662  1.00  0.60           C  
ATOM   3750  C   SER A 509     -29.514 -38.211-106.747  1.00  0.61           C  
ATOM   3751  CB  SER A 509     -27.705 -39.384-105.484  1.00  0.57           C  
ATOM   3752  O   SER A 509     -30.445 -39.007-106.607  1.00  0.58           O  
ATOM   3753  OG  SER A 509     -27.128 -39.805-106.708  1.00  0.57           O  
ATOM   3754  N   LYS A 510     -29.813 -37.066-107.507  1.00  0.57           N  
ATOM   3755  CA  LYS A 510     -30.488 -37.212-108.794  1.00  0.56           C  
ATOM   3756  C   LYS A 510     -29.577 -37.881-109.819  1.00  0.56           C  
ATOM   3757  CB  LYS A 510     -30.951 -35.850-109.314  1.00  0.54           C  
ATOM   3758  O   LYS A 510     -28.365 -37.655-109.822  1.00  0.54           O  
ATOM   3759  CG  LYS A 510     -32.455 -35.746-109.521  1.00  0.53           C  
ATOM   3760  CD  LYS A 510     -32.849 -34.387-110.086  1.00  0.54           C  
ATOM   3761  CE  LYS A 510     -34.347 -34.300-110.342  1.00  0.48           C  
ATOM   3762  NZ  LYS A 510     -34.742 -32.959-110.866  1.00  0.45           N  
ATOM   3763  N   SER A 511     -30.045 -39.018-110.318  1.00  0.57           N  
ATOM   3764  CA  SER A 511     -29.719 -39.981-111.365  1.00  0.56           C  
ATOM   3765  C   SER A 511     -28.907 -39.331-112.480  1.00  0.56           C  
ATOM   3766  CB  SER A 511     -30.994 -40.596-111.944  1.00  0.51           C  
ATOM   3767  O   SER A 511     -28.215 -40.019-113.234  1.00  0.53           O  
ATOM   3768  OG  SER A 511     -31.209 -40.151-113.272  1.00  0.53           O  
ATOM   3769  N   ASN A 512     -28.404 -38.027-112.431  1.00  0.55           N  
ATOM   3770  CA  ASN A 512     -27.585 -37.298-113.393  1.00  0.55           C  
ATOM   3771  C   ASN A 512     -26.825 -36.154-112.728  1.00  0.54           C  
ATOM   3772  CB  ASN A 512     -28.447 -36.768-114.540  1.00  0.50           C  
ATOM   3773  O   ASN A 512     -27.435 -35.237-112.174  1.00  0.52           O  
ATOM   3774  CG  ASN A 512     -28.613 -37.776-115.660  1.00  0.49           C  
ATOM   3775  ND2 ASN A 512     -29.472 -37.458-116.621  1.00  0.48           N  
ATOM   3776  OD1 ASN A 512     -27.976 -38.832-115.661  1.00  0.51           O  
ATOM   3777  N   ASN A 513     -25.452 -36.483-112.290  1.00  0.51           N  
ATOM   3778  CA  ASN A 513     -24.092 -35.965-112.196  1.00  0.52           C  
ATOM   3779  C   ASN A 513     -24.032 -34.698-111.348  1.00  0.51           C  
ATOM   3780  CB  ASN A 513     -23.520 -35.699-113.590  1.00  0.45           C  
ATOM   3781  O   ASN A 513     -24.262 -33.597-111.852  1.00  0.48           O  
ATOM   3782  CG  ASN A 513     -23.004 -36.958-114.259  1.00  0.44           C  
ATOM   3783  ND2 ASN A 513     -22.684 -36.857-115.544  1.00  0.39           N  
ATOM   3784  OD1 ASN A 513     -22.894 -38.011-113.627  1.00  0.45           O  
ATOM   3785  N   ASN A 514     -24.665 -34.558-110.114  1.00  0.57           N  
ATOM   3786  CA  ASN A 514     -24.265 -33.685-109.016  1.00  0.57           C  
ATOM   3787  C   ASN A 514     -25.086 -33.953-107.758  1.00  0.57           C  
ATOM   3788  CB  ASN A 514     -24.388 -32.216-109.427  1.00  0.54           C  
ATOM   3789  O   ASN A 514     -26.315 -33.869-107.784  1.00  0.55           O  
ATOM   3790  CG  ASN A 514     -23.416 -31.834-110.526  1.00  0.52           C  
ATOM   3791  ND2 ASN A 514     -23.719 -30.754-111.236  1.00  0.49           N  
ATOM   3792  OD1 ASN A 514     -22.402 -32.505-110.736  1.00  0.52           O  
ATOM   3793  N   ASP A 515     -24.494 -34.830-106.841  1.00  0.59           N  
ATOM   3794  CA  ASP A 515     -24.980 -34.938-105.468  1.00  0.58           C  
ATOM   3795  C   ASP A 515     -25.237 -33.558-104.867  1.00  0.59           C  
ATOM   3796  CB  ASP A 515     -23.980 -35.710-104.605  1.00  0.55           C  
ATOM   3797  O   ASP A 515     -24.336 -32.719-104.817  1.00  0.57           O  
ATOM   3798  CG  ASP A 515     -23.779 -37.143-105.067  1.00  0.53           C  
ATOM   3799  OD1 ASP A 515     -24.730 -37.748-105.608  1.00  0.54           O  
ATOM   3800  OD2 ASP A 515     -22.662 -37.673-104.885  1.00  0.58           O  
ATOM   3801  N   GLU A 516     -26.555 -33.116-105.048  1.00  0.59           N  
ATOM   3802  CA  GLU A 516     -27.042 -31.824-104.575  1.00  0.59           C  
ATOM   3803  C   GLU A 516     -27.502 -31.906-103.122  1.00  0.59           C  
ATOM   3804  CB  GLU A 516     -28.186 -31.323-105.461  1.00  0.57           C  
ATOM   3805  O   GLU A 516     -28.214 -32.838-102.743  1.00  0.57           O  
ATOM   3806  CG  GLU A 516     -27.749 -30.930-106.865  1.00  0.55           C  
ATOM   3807  CD  GLU A 516     -28.901 -30.469-107.744  1.00  0.55           C  
ATOM   3808  OE1 GLU A 516     -30.057 -30.438-107.264  1.00  0.56           O  
ATOM   3809  OE2 GLU A 516     -28.645 -30.138-108.924  1.00  0.51           O  
ATOM   3810  N   PHE A 517     -27.015 -31.081-102.158  1.00  0.62           N  
ATOM   3811  CA  PHE A 517     -27.579 -30.876-100.829  1.00  0.61           C  
ATOM   3812  C   PHE A 517     -29.001 -30.338-100.921  1.00  0.62           C  
ATOM   3813  CB  PHE A 517     -26.705 -29.916-100.015  1.00  0.59           C  
ATOM   3814  O   PHE A 517     -29.231 -29.270-101.492  1.00  0.60           O  
ATOM   3815  CG  PHE A 517     -25.361 -30.482 -99.646  1.00  0.57           C  
ATOM   3816  CD1 PHE A 517     -25.219 -31.304 -98.535  1.00  0.54           C  
ATOM   3817  CD2 PHE A 517     -24.239 -30.192-100.411  1.00  0.55           C  
ATOM   3818  CE1 PHE A 517     -23.976 -31.830 -98.192  1.00  0.54           C  
ATOM   3819  CE2 PHE A 517     -22.993 -30.714-100.074  1.00  0.55           C  
ATOM   3820  CZ  PHE A 517     -22.864 -31.532 -98.963  1.00  0.53           C  
ATOM   3821  N   ARG A 518     -30.135 -31.142-100.717  1.00  0.64           N  
ATOM   3822  CA  ARG A 518     -31.519 -30.682-100.710  1.00  0.63           C  
ATOM   3823  C   ARG A 518     -31.842 -29.936 -99.419  1.00  0.64           C  
ATOM   3824  CB  ARG A 518     -32.479 -31.860-100.887  1.00  0.61           C  
ATOM   3825  O   ARG A 518     -32.452 -28.865 -99.451  1.00  0.63           O  
ATOM   3826  CG  ARG A 518     -33.886 -31.453-101.296  1.00  0.59           C  
ATOM   3827  CD  ARG A 518     -34.793 -32.663-101.476  1.00  0.58           C  
ATOM   3828  NE  ARG A 518     -36.203 -32.283-101.482  1.00  0.50           N  
ATOM   3829  NH1 ARG A 518     -36.995 -34.435-101.764  1.00  0.48           N  
ATOM   3830  NH2 ARG A 518     -38.461 -32.680-101.610  1.00  0.45           N  
ATOM   3831  CZ  ARG A 518     -37.216 -33.133-101.619  1.00  0.57           C  
ATOM   3832  N   ASP A 519     -31.594 -30.575 -98.441  1.00  0.69           N  
ATOM   3833  CA  ASP A 519     -32.015 -30.035 -97.152  1.00  0.68           C  
ATOM   3834  C   ASP A 519     -30.866 -30.056 -96.146  1.00  0.69           C  
ATOM   3835  CB  ASP A 519     -33.208 -30.822 -96.604  1.00  0.67           C  
ATOM   3836  O   ASP A 519     -30.135 -31.044 -96.051  1.00  0.68           O  
ATOM   3837  CG  ASP A 519     -34.397 -30.830 -97.549  1.00  0.64           C  
ATOM   3838  OD1 ASP A 519     -34.814 -29.748 -98.015  1.00  0.65           O  
ATOM   3839  OD2 ASP A 519     -34.923 -31.929 -97.829  1.00  0.65           O  
ATOM   3840  N   MET A 520     -30.450 -28.964 -95.673  1.00  0.71           N  
ATOM   3841  CA  MET A 520     -29.587 -28.871 -94.500  1.00  0.71           C  
ATOM   3842  C   MET A 520     -30.400 -28.552 -93.250  1.00  0.71           C  
ATOM   3843  CB  MET A 520     -28.509 -27.806 -94.708  1.00  0.69           C  
ATOM   3844  O   MET A 520     -31.274 -27.683 -93.277  1.00  0.69           O  
ATOM   3845  CG  MET A 520     -27.338 -28.277 -95.555  1.00  0.66           C  
ATOM   3846  SD  MET A 520     -26.001 -27.024 -95.665  1.00  0.58           S  
ATOM   3847  CE  MET A 520     -25.684 -26.739 -93.901  1.00  0.56           C  
ATOM   3848  N   TYR A 521     -30.146 -29.347 -92.331  1.00  0.76           N  
ATOM   3849  CA  TYR A 521     -30.784 -29.237 -91.024  1.00  0.76           C  
ATOM   3850  C   TYR A 521     -29.861 -28.554 -90.022  1.00  0.77           C  
ATOM   3851  CB  TYR A 521     -31.187 -30.620 -90.504  1.00  0.74           C  
ATOM   3852  O   TYR A 521     -28.694 -28.930 -89.888  1.00  0.76           O  
ATOM   3853  CG  TYR A 521     -32.078 -31.388 -91.450  1.00  0.72           C  
ATOM   3854  CD1 TYR A 521     -33.464 -31.269 -91.384  1.00  0.70           C  
ATOM   3855  CD2 TYR A 521     -31.536 -32.235 -92.411  1.00  0.71           C  
ATOM   3856  CE1 TYR A 521     -34.289 -31.977 -92.252  1.00  0.68           C  
ATOM   3857  CE2 TYR A 521     -32.351 -32.947 -93.285  1.00  0.68           C  
ATOM   3858  OH  TYR A 521     -34.536 -33.514 -94.060  1.00  0.65           O  
ATOM   3859  CZ  TYR A 521     -33.724 -32.811 -93.198  1.00  0.64           C  
ATOM   3860  N   SER A 522     -30.236 -27.404 -89.552  1.00  0.76           N  
ATOM   3861  CA  SER A 522     -29.517 -26.787 -88.443  1.00  0.77           C  
ATOM   3862  C   SER A 522     -30.352 -26.801 -87.166  1.00  0.78           C  
ATOM   3863  CB  SER A 522     -29.126 -25.350 -88.790  1.00  0.75           C  
ATOM   3864  O   SER A 522     -31.582 -26.857 -87.224  1.00  0.76           O  
ATOM   3865  OG  SER A 522     -30.278 -24.542 -88.959  1.00  0.71           O  
ATOM   3866  N   ARG A 523     -29.736 -27.008 -86.058  1.00  0.81           N  
ATOM   3867  CA  ARG A 523     -30.336 -26.913 -84.732  1.00  0.81           C  
ATOM   3868  C   ARG A 523     -29.599 -25.895 -83.868  1.00  0.82           C  
ATOM   3869  CB  ARG A 523     -30.339 -28.280 -84.043  1.00  0.80           C  
ATOM   3870  O   ARG A 523     -28.367 -25.851 -83.868  1.00  0.81           O  
ATOM   3871  CG  ARG A 523     -31.243 -29.304 -84.711  1.00  0.78           C  
ATOM   3872  CD  ARG A 523     -31.265 -30.620 -83.947  1.00  0.77           C  
ATOM   3873  NE  ARG A 523     -32.168 -31.588 -84.564  1.00  0.72           N  
ATOM   3874  NH1 ARG A 523     -32.080 -33.096 -82.817  1.00  0.67           N  
ATOM   3875  NH2 ARG A 523     -33.361 -33.547 -84.664  1.00  0.66           N  
ATOM   3876  CZ  ARG A 523     -32.534 -32.741 -84.014  1.00  0.73           C  
ATOM   3877  N   PRO A 524     -30.400 -24.845 -83.292  1.00  0.81           N  
ATOM   3878  CA  PRO A 524     -29.701 -23.987 -82.332  1.00  0.82           C  
ATOM   3879  C   PRO A 524     -29.181 -24.759 -81.121  1.00  0.83           C  
ATOM   3880  CB  PRO A 524     -30.774 -22.978 -81.916  1.00  0.80           C  
ATOM   3881  O   PRO A 524     -29.788 -25.751 -80.709  1.00  0.82           O  
ATOM   3882  CG  PRO A 524     -32.065 -23.721 -82.037  1.00  0.78           C  
ATOM   3883  CD  PRO A 524     -31.950 -24.697 -83.172  1.00  0.78           C  
ATOM   3884  N   VAL A 525     -27.915 -24.360 -80.687  1.00  0.82           N  
ATOM   3885  CA  VAL A 525     -27.492 -24.810 -79.365  1.00  0.83           C  
ATOM   3886  C   VAL A 525     -28.326 -24.115 -78.291  1.00  0.83           C  
ATOM   3887  CB  VAL A 525     -25.988 -24.542 -79.128  1.00  0.80           C  
ATOM   3888  O   VAL A 525     -28.487 -22.893 -78.315  1.00  0.82           O  
ATOM   3889  CG1 VAL A 525     -25.572 -24.998 -77.731  1.00  0.76           C  
ATOM   3890  CG2 VAL A 525     -25.148 -25.242 -80.194  1.00  0.76           C  
ATOM   3891  N   GLN A 526     -28.990 -24.901 -77.455  1.00  0.85           N  
ATOM   3892  CA  GLN A 526     -29.683 -24.392 -76.276  1.00  0.86           C  
ATOM   3893  C   GLN A 526     -28.917 -24.730 -75.000  1.00  0.86           C  
ATOM   3894  CB  GLN A 526     -31.102 -24.958 -76.201  1.00  0.84           C  
ATOM   3895  O   GLN A 526     -28.365 -25.825 -74.872  1.00  0.85           O  
ATOM   3896  CG  GLN A 526     -32.006 -24.504 -77.339  1.00  0.81           C  
ATOM   3897  CD  GLN A 526     -33.433 -24.994 -77.186  1.00  0.80           C  
ATOM   3898  NE2 GLN A 526     -34.393 -24.098 -77.392  1.00  0.81           N  
ATOM   3899  OE1 GLN A 526     -33.672 -26.168 -76.887  1.00  0.82           O  
ATOM   3900  N   ILE A 527     -28.955 -23.719 -74.136  1.00  0.83           N  
ATOM   3901  CA  ILE A 527     -28.329 -23.886 -72.829  1.00  0.83           C  
ATOM   3902  C   ILE A 527     -29.384 -23.757 -71.732  1.00  0.84           C  
ATOM   3903  CB  ILE A 527     -27.197 -22.858 -72.608  1.00  0.82           C  
ATOM   3904  O   ILE A 527     -30.351 -23.006 -71.877  1.00  0.83           O  
ATOM   3905  CG1 ILE A 527     -27.725 -21.432 -72.807  1.00  0.80           C  
ATOM   3906  CG2 ILE A 527     -26.019 -23.142 -73.545  1.00  0.80           C  
ATOM   3907  CD1 ILE A 527     -26.706 -20.346 -72.492  1.00  0.78           C  
ATOM   3908  N   LEU A 528     -29.327 -24.611 -70.763  1.00  0.83           N  
ATOM   3909  CA  LEU A 528     -30.186 -24.592 -69.584  1.00  0.83           C  
ATOM   3910  C   LEU A 528     -29.596 -23.702 -68.496  1.00  0.80           C  
ATOM   3911  CB  LEU A 528     -30.388 -26.011 -69.045  1.00  0.80           C  
ATOM   3912  O   LEU A 528     -28.546 -24.016 -67.932  1.00  0.76           O  
ATOM   3913  CG  LEU A 528     -31.397 -26.166 -67.906  1.00  0.78           C  
ATOM   3914  CD1 LEU A 528     -32.813 -25.914 -68.414  1.00  0.77           C  
ATOM   3915  CD2 LEU A 528     -31.287 -27.551 -67.279  1.00  0.79           C  
ATOM   3916  N   ILE A 529     -30.276 -22.434 -68.473  1.00  0.80           N  
ATOM   3917  CA  ILE A 529     -29.948 -21.452 -67.445  1.00  0.81           C  
ATOM   3918  C   ILE A 529     -31.140 -21.269 -66.508  1.00  0.80           C  
ATOM   3919  CB  ILE A 529     -29.541 -20.097 -68.067  1.00  0.79           C  
ATOM   3920  O   ILE A 529     -32.251 -20.979 -66.957  1.00  0.78           O  
ATOM   3921  CG1 ILE A 529     -28.348 -20.280 -69.012  1.00  0.74           C  
ATOM   3922  CG2 ILE A 529     -29.221 -19.075 -66.972  1.00  0.73           C  
ATOM   3923  CD1 ILE A 529     -27.949 -19.014 -69.757  1.00  0.72           C  
ATOM   3924  N   ASP A 530     -30.938 -21.562 -65.182  1.00  0.73           N  
ATOM   3925  CA  ASP A 530     -31.982 -21.440 -64.169  1.00  0.75           C  
ATOM   3926  C   ASP A 530     -33.253 -22.168 -64.600  1.00  0.74           C  
ATOM   3927  CB  ASP A 530     -32.288 -19.968 -63.887  1.00  0.71           C  
ATOM   3928  O   ASP A 530     -34.352 -21.616 -64.507  1.00  0.75           O  
ATOM   3929  CG  ASP A 530     -31.083 -19.199 -63.374  1.00  0.67           C  
ATOM   3930  OD1 ASP A 530     -30.251 -19.784 -62.646  1.00  0.67           O  
ATOM   3931  OD2 ASP A 530     -30.965 -17.998 -63.698  1.00  0.72           O  
ATOM   3932  N   GLY A 531     -33.250 -23.356 -65.225  1.00  0.76           N  
ATOM   3933  CA  GLY A 531     -34.399 -24.132 -65.663  1.00  0.78           C  
ATOM   3934  C   GLY A 531     -34.916 -23.713 -67.026  1.00  0.78           C  
ATOM   3935  O   GLY A 531     -35.833 -24.336 -67.567  1.00  0.79           O  
ATOM   3936  N   THR A 532     -34.269 -22.627 -67.529  1.00  0.83           N  
ATOM   3937  CA  THR A 532     -34.803 -22.130 -68.793  1.00  0.85           C  
ATOM   3938  C   THR A 532     -33.833 -22.412 -69.937  1.00  0.84           C  
ATOM   3939  CB  THR A 532     -35.092 -20.619 -68.721  1.00  0.82           C  
ATOM   3940  O   THR A 532     -32.649 -22.079 -69.850  1.00  0.83           O  
ATOM   3941  CG2 THR A 532     -35.730 -20.120 -70.014  1.00  0.74           C  
ATOM   3942  OG1 THR A 532     -35.983 -20.360 -67.630  1.00  0.79           O  
ATOM   3943  N   TRP A 533     -34.282 -23.206 -70.837  1.00  0.83           N  
ATOM   3944  CA  TRP A 533     -33.550 -23.452 -72.075  1.00  0.86           C  
ATOM   3945  C   TRP A 533     -33.448 -22.180 -72.910  1.00  0.82           C  
ATOM   3946  CB  TRP A 533     -34.227 -24.559 -72.890  1.00  0.80           C  
ATOM   3947  O   TRP A 533     -34.464 -21.568 -73.247  1.00  0.75           O  
ATOM   3948  CG  TRP A 533     -34.077 -25.928 -72.298  1.00  0.75           C  
ATOM   3949  CD1 TRP A 533     -35.024 -26.638 -71.613  1.00  0.71           C  
ATOM   3950  CD2 TRP A 533     -32.907 -26.752 -72.336  1.00  0.76           C  
ATOM   3951  CE2 TRP A 533     -33.217 -27.949 -71.653  1.00  0.80           C  
ATOM   3952  CE3 TRP A 533     -31.626 -26.593 -72.882  1.00  0.76           C  
ATOM   3953  NE1 TRP A 533     -34.513 -27.854 -71.223  1.00  0.76           N  
ATOM   3954  CH2 TRP A 533     -31.045 -28.803 -72.046  1.00  0.74           C  
ATOM   3955  CZ2 TRP A 533     -32.290 -28.983 -71.503  1.00  0.74           C  
ATOM   3956  CZ3 TRP A 533     -30.706 -27.624 -72.731  1.00  0.75           C  
ATOM   3957  N   ARG A 534     -32.305 -21.645 -73.049  1.00  0.83           N  
ATOM   3958  CA  ARG A 534     -32.006 -20.475 -73.868  1.00  0.83           C  
ATOM   3959  C   ARG A 534     -31.202 -20.863 -75.105  1.00  0.82           C  
ATOM   3960  CB  ARG A 534     -31.242 -19.429 -73.053  1.00  0.80           C  
ATOM   3961  O   ARG A 534     -30.298 -21.697 -75.027  1.00  0.80           O  
ATOM   3962  CG  ARG A 534     -31.989 -18.941 -71.822  1.00  0.75           C  
ATOM   3963  CD  ARG A 534     -31.421 -17.628 -71.302  1.00  0.74           C  
ATOM   3964  NE  ARG A 534     -32.120 -17.177 -70.102  1.00  0.68           N  
ATOM   3965  NH1 ARG A 534     -31.235 -15.043 -70.138  1.00  0.58           N  
ATOM   3966  NH2 ARG A 534     -32.696 -15.655 -68.481  1.00  0.55           N  
ATOM   3967  CZ  ARG A 534     -32.015 -15.959 -69.577  1.00  0.70           C  
ATOM   3968  N   THR A 535     -31.568 -20.326 -76.279  1.00  0.79           N  
ATOM   3969  CA  THR A 535     -30.799 -20.474 -77.510  1.00  0.79           C  
ATOM   3970  C   THR A 535     -29.552 -19.596 -77.478  1.00  0.79           C  
ATOM   3971  CB  THR A 535     -31.648 -20.119 -78.745  1.00  0.77           C  
ATOM   3972  O   THR A 535     -29.618 -18.429 -77.086  1.00  0.75           O  
ATOM   3973  CG2 THR A 535     -30.898 -20.432 -80.036  1.00  0.69           C  
ATOM   3974  OG1 THR A 535     -32.863 -20.877 -78.716  1.00  0.72           O  
ATOM   3975  N   ILE A 536     -28.238 -20.132 -77.531  1.00  0.76           N  
ATOM   3976  CA  ILE A 536     -27.052 -19.303 -77.720  1.00  0.75           C  
ATOM   3977  C   ILE A 536     -27.161 -18.540 -79.038  1.00  0.73           C  
ATOM   3978  CB  ILE A 536     -25.761 -20.151 -77.696  1.00  0.72           C  
ATOM   3979  O   ILE A 536     -27.345 -19.142 -80.098  1.00  0.70           O  
ATOM   3980  CG1 ILE A 536     -25.765 -21.097 -76.490  1.00  0.64           C  
ATOM   3981  CG2 ILE A 536     -24.523 -19.250 -77.681  1.00  0.64           C  
ATOM   3982  CD1 ILE A 536     -24.547 -22.007 -76.412  1.00  0.63           C  
ATOM   3983  N   SER A 537     -27.598 -17.256 -78.993  1.00  0.69           N  
ATOM   3984  CA  SER A 537     -27.413 -16.253 -80.037  1.00  0.68           C  
ATOM   3985  C   SER A 537     -26.232 -15.341 -79.723  1.00  0.68           C  
ATOM   3986  CB  SER A 537     -28.682 -15.418 -80.209  1.00  0.64           C  
ATOM   3987  O   SER A 537     -25.887 -15.141 -78.557  1.00  0.64           O  
ATOM   3988  OG  SER A 537     -28.981 -14.707 -79.020  1.00  0.63           O  
ATOM   3989  N   ASP A 538     -25.121 -15.146 -80.547  1.00  0.55           N  
ATOM   3990  CA  ASP A 538     -24.091 -14.118 -80.429  1.00  0.56           C  
ATOM   3991  C   ASP A 538     -24.691 -12.790 -79.973  1.00  0.55           C  
ATOM   3992  CB  ASP A 538     -23.360 -13.936 -81.761  1.00  0.50           C  
ATOM   3993  O   ASP A 538     -25.742 -12.375 -80.466  1.00  0.53           O  
ATOM   3994  CG  ASP A 538     -21.879 -13.646 -81.590  1.00  0.48           C  
ATOM   3995  OD1 ASP A 538     -21.419 -13.480 -80.440  1.00  0.49           O  
ATOM   3996  OD2 ASP A 538     -21.167 -13.582 -82.615  1.00  0.57           O  
ATOM   3997  N   VAL A 539     -24.493 -12.243 -78.855  1.00  0.42           N  
ATOM   3998  CA  VAL A 539     -24.557 -10.812 -78.574  1.00  0.46           C  
ATOM   3999  C   VAL A 539     -23.981 -10.028 -79.751  1.00  0.42           C  
ATOM   4000  CB  VAL A 539     -23.802 -10.455 -77.274  1.00  0.41           C  
ATOM   4001  O   VAL A 539     -22.972 -10.428 -80.337  1.00  0.42           O  
ATOM   4002  CG1 VAL A 539     -24.221  -9.076 -76.768  1.00  0.35           C  
ATOM   4003  CG2 VAL A 539     -24.048 -11.517 -76.205  1.00  0.34           C  
TER    4004      VAL A 539
END
