# Supplementary material for: DepoScope: Accurate phage depolymerase annotation and domain delineation using large language models
Source: PLoS Comput Biol. 2024 Aug 5;20(8):e1011831. doi: 10.1371/journal.pcbi.1011831 (PMC11326577; doi:10.1371/journal.pcbi.1011831)
Supplement: S1 Data — (ZIP) [file pcbi.1011831.s003.zip › FN_FP_deposcope_032024/False_positives/NC_019403.1__YP_006987800.pdb]

PARENT N/A
ATOM      1  N   MET A   1      -2.786 -34.748 -51.049  1.00  0.82           N  
ATOM      2  CA  MET A   1      -3.856 -35.071 -50.109  1.00  0.85           C  
ATOM      3  C   MET A   1      -4.560 -33.805 -49.631  1.00  0.87           C  
ATOM      4  CB  MET A   1      -3.303 -35.846 -48.911  1.00  0.81           C  
ATOM      5  O   MET A   1      -3.910 -32.797 -49.349  1.00  0.87           O  
ATOM      6  CG  MET A   1      -2.836 -37.251 -49.253  1.00  0.72           C  
ATOM      7  SD  MET A   1      -2.212 -38.160 -47.787  1.00  0.73           S  
ATOM      8  CE  MET A   1      -1.352 -39.534 -48.604  1.00  0.62           C  
ATOM      9  N   GLU A   2      -5.818 -33.785 -49.689  1.00  0.83           N  
ATOM     10  CA  GLU A   2      -6.629 -32.769 -49.025  1.00  0.86           C  
ATOM     11  C   GLU A   2      -6.586 -32.932 -47.508  1.00  0.86           C  
ATOM     12  CB  GLU A   2      -8.077 -32.829 -49.519  1.00  0.83           C  
ATOM     13  O   GLU A   2      -6.562 -34.055 -47.000  1.00  0.85           O  
ATOM     14  CG  GLU A   2      -8.237 -32.501 -50.996  1.00  0.80           C  
ATOM     15  CD  GLU A   2      -9.676 -32.590 -51.478  1.00  0.77           C  
ATOM     16  OE1 GLU A   2     -10.544 -33.070 -50.714  1.00  0.83           O  
ATOM     17  OE2 GLU A   2      -9.938 -32.177 -52.630  1.00  0.83           O  
ATOM     18  N   VAL A   3      -6.379 -31.876 -46.859  1.00  0.85           N  
ATOM     19  CA  VAL A   3      -6.363 -31.805 -45.401  1.00  0.87           C  
ATOM     20  C   VAL A   3      -7.270 -30.671 -44.929  1.00  0.88           C  
ATOM     21  CB  VAL A   3      -4.931 -31.604 -44.859  1.00  0.84           C  
ATOM     22  O   VAL A   3      -7.281 -29.589 -45.520  1.00  0.88           O  
ATOM     23  CG1 VAL A   3      -4.895 -31.796 -43.343  1.00  0.71           C  
ATOM     24  CG2 VAL A   3      -3.960 -32.564 -45.545  1.00  0.69           C  
ATOM     25  N   GLN A   4      -7.950 -30.955 -43.895  1.00  0.86           N  
ATOM     26  CA  GLN A   4      -8.759 -30.000 -43.145  1.00  0.89           C  
ATOM     27  C   GLN A   4      -8.392 -30.011 -41.664  1.00  0.87           C  
ATOM     28  CB  GLN A   4     -10.248 -30.304 -43.319  1.00  0.84           C  
ATOM     29  O   GLN A   4      -7.943 -31.031 -41.138  1.00  0.86           O  
ATOM     30  CG  GLN A   4     -10.753 -30.111 -44.742  1.00  0.75           C  
ATOM     31  CD  GLN A   4     -12.211 -30.499 -44.906  1.00  0.73           C  
ATOM     32  NE2 GLN A   4     -12.785 -30.174 -46.059  1.00  0.71           N  
ATOM     33  OE1 GLN A   4     -12.815 -31.087 -44.004  1.00  0.78           O  
ATOM     34  N   GLY A   5      -8.509 -28.882 -41.070  1.00  0.88           N  
ATOM     35  CA  GLY A   5      -8.285 -28.756 -39.639  1.00  0.89           C  
ATOM     36  C   GLY A   5      -8.969 -27.545 -39.032  1.00  0.89           C  
ATOM     37  O   GLY A   5      -9.580 -26.748 -39.747  1.00  0.88           O  
ATOM     38  N   SER A   6      -8.904 -27.458 -37.740  1.00  0.86           N  
ATOM     39  CA  SER A   6      -9.397 -26.335 -36.950  1.00  0.88           C  
ATOM     40  C   SER A   6      -8.320 -25.806 -36.010  1.00  0.87           C  
ATOM     41  CB  SER A   6     -10.631 -26.746 -36.146  1.00  0.85           C  
ATOM     42  O   SER A   6      -7.501 -26.573 -35.501  1.00  0.86           O  
ATOM     43  OG  SER A   6     -10.309 -27.769 -35.219  1.00  0.77           O  
ATOM     44  N   LEU A   7      -8.183 -24.525 -35.953  1.00  0.86           N  
ATOM     45  CA  LEU A   7      -7.606 -23.846 -34.798  1.00  0.87           C  
ATOM     46  C   LEU A   7      -8.655 -23.633 -33.713  1.00  0.85           C  
ATOM     47  CB  LEU A   7      -7.003 -22.501 -35.213  1.00  0.85           C  
ATOM     48  O   LEU A   7      -9.650 -22.939 -33.933  1.00  0.82           O  
ATOM     49  CG  LEU A   7      -5.914 -22.548 -36.286  1.00  0.83           C  
ATOM     50  CD1 LEU A   7      -5.466 -21.136 -36.649  1.00  0.80           C  
ATOM     51  CD2 LEU A   7      -4.731 -23.384 -35.811  1.00  0.80           C  
ATOM     52  N   GLY A   8      -8.535 -24.347 -32.612  1.00  0.82           N  
ATOM     53  CA  GLY A   8      -9.472 -24.251 -31.504  1.00  0.83           C  
ATOM     54  C   GLY A   8      -9.719 -22.824 -31.054  1.00  0.84           C  
ATOM     55  O   GLY A   8      -9.112 -21.888 -31.579  1.00  0.83           O  
ATOM     56  N   ARG A   9     -10.486 -22.706 -30.059  1.00  0.81           N  
ATOM     57  CA  ARG A   9     -10.774 -21.402 -29.471  1.00  0.84           C  
ATOM     58  C   ARG A   9      -9.495 -20.726 -28.987  1.00  0.83           C  
ATOM     59  CB  ARG A   9     -11.764 -21.541 -28.313  1.00  0.80           C  
ATOM     60  O   ARG A   9      -8.696 -21.336 -28.273  1.00  0.82           O  
ATOM     61  CG  ARG A   9     -13.125 -22.079 -28.727  1.00  0.78           C  
ATOM     62  CD  ARG A   9     -14.059 -22.229 -27.534  1.00  0.76           C  
ATOM     63  NE  ARG A   9     -15.346 -22.796 -27.926  1.00  0.74           N  
ATOM     64  NH1 ARG A   9     -16.177 -22.926 -25.774  1.00  0.62           N  
ATOM     65  NH2 ARG A   9     -17.454 -23.624 -27.545  1.00  0.56           N  
ATOM     66  CZ  ARG A   9     -16.323 -23.114 -27.081  1.00  0.76           C  
ATOM     67  N   GLN A  10      -9.306 -19.551 -29.370  1.00  0.84           N  
ATOM     68  CA  GLN A  10      -8.071 -18.804 -29.153  1.00  0.88           C  
ATOM     69  C   GLN A  10      -8.005 -18.251 -27.732  1.00  0.88           C  
ATOM     70  CB  GLN A  10      -7.947 -17.665 -30.165  1.00  0.81           C  
ATOM     71  O   GLN A  10      -7.746 -17.062 -27.534  1.00  0.83           O  
ATOM     72  CG  GLN A  10      -8.000 -18.123 -31.616  1.00  0.75           C  
ATOM     73  CD  GLN A  10      -6.931 -19.148 -31.948  1.00  0.68           C  
ATOM     74  NE2 GLN A  10      -7.343 -20.267 -32.533  1.00  0.72           N  
ATOM     75  OE1 GLN A  10      -5.744 -18.934 -31.681  1.00  0.77           O  
ATOM     76  N   ILE A  11      -8.156 -19.120 -26.820  1.00  0.90           N  
ATOM     77  CA  ILE A  11      -8.349 -18.786 -25.413  1.00  0.91           C  
ATOM     78  C   ILE A  11      -6.996 -18.727 -24.707  1.00  0.91           C  
ATOM     79  CB  ILE A  11      -9.276 -19.805 -24.712  1.00  0.88           C  
ATOM     80  O   ILE A  11      -6.913 -18.326 -23.543  1.00  0.89           O  
ATOM     81  CG1 ILE A  11      -8.686 -21.217 -24.807  1.00  0.74           C  
ATOM     82  CG2 ILE A  11     -10.683 -19.757 -25.313  1.00  0.72           C  
ATOM     83  CD1 ILE A  11      -9.375 -22.237 -23.911  1.00  0.71           C  
ATOM     84  N   GLN A  12      -5.882 -19.104 -25.404  1.00  0.94           N  
ATOM     85  CA  GLN A  12      -4.552 -19.166 -24.808  1.00  0.95           C  
ATOM     86  C   GLN A  12      -3.766 -17.887 -25.084  1.00  0.95           C  
ATOM     87  CB  GLN A  12      -3.782 -20.379 -25.333  1.00  0.93           C  
ATOM     88  O   GLN A  12      -2.612 -17.759 -24.669  1.00  0.95           O  
ATOM     89  CG  GLN A  12      -4.401 -21.715 -24.945  1.00  0.89           C  
ATOM     90  CD  GLN A  12      -4.461 -21.919 -23.443  1.00  0.84           C  
ATOM     91  NE2 GLN A  12      -5.417 -22.723 -22.991  1.00  0.84           N  
ATOM     92  OE1 GLN A  12      -3.653 -21.360 -22.694  1.00  0.85           O  
ATOM     93  N   GLY A  13      -4.341 -16.946 -25.836  1.00  0.96           N  
ATOM     94  CA  GLY A  13      -3.822 -15.602 -26.034  1.00  0.96           C  
ATOM     95  C   GLY A  13      -2.538 -15.571 -26.841  1.00  0.97           C  
ATOM     96  O   GLY A  13      -2.284 -16.469 -27.647  1.00  0.96           O  
ATOM     97  N   ILE A  14      -1.788 -14.525 -26.687  1.00  0.97           N  
ATOM     98  CA  ILE A  14      -0.572 -14.246 -27.443  1.00  0.97           C  
ATOM     99  C   ILE A  14       0.533 -15.210 -27.018  1.00  0.97           C  
ATOM    100  CB  ILE A  14      -0.110 -12.784 -27.251  1.00  0.97           C  
ATOM    101  O   ILE A  14       0.739 -15.440 -25.824  1.00  0.96           O  
ATOM    102  CG1 ILE A  14      -1.175 -11.814 -27.776  1.00  0.97           C  
ATOM    103  CG2 ILE A  14       1.235 -12.547 -27.942  1.00  0.97           C  
ATOM    104  CD1 ILE A  14      -0.938 -10.362 -27.384  1.00  0.96           C  
ATOM    105  N   SER A  15       1.284 -15.718 -27.955  1.00  0.96           N  
ATOM    106  CA  SER A  15       2.502 -16.484 -27.712  1.00  0.96           C  
ATOM    107  C   SER A  15       3.626 -16.046 -28.645  1.00  0.95           C  
ATOM    108  CB  SER A  15       2.239 -17.981 -27.886  1.00  0.95           C  
ATOM    109  O   SER A  15       3.420 -15.911 -29.853  1.00  0.94           O  
ATOM    110  OG  SER A  15       3.409 -18.733 -27.613  1.00  0.92           O  
ATOM    111  N   GLN A  16       4.811 -15.874 -28.097  1.00  0.96           N  
ATOM    112  CA  GLN A  16       6.027 -15.520 -28.822  1.00  0.95           C  
ATOM    113  C   GLN A  16       6.926 -16.737 -29.017  1.00  0.94           C  
ATOM    114  CB  GLN A  16       6.790 -14.417 -28.085  1.00  0.95           C  
ATOM    115  O   GLN A  16       8.059 -16.610 -29.487  1.00  0.91           O  
ATOM    116  CG  GLN A  16       6.066 -13.078 -28.063  1.00  0.92           C  
ATOM    117  CD  GLN A  16       6.833 -12.008 -27.309  1.00  0.89           C  
ATOM    118  NE2 GLN A  16       6.873 -10.803 -27.866  1.00  0.89           N  
ATOM    119  OE1 GLN A  16       7.383 -12.263 -26.233  1.00  0.88           O  
ATOM    120  N   GLN A  17       6.418 -17.937 -28.599  1.00  0.93           N  
ATOM    121  CA  GLN A  17       7.126 -19.191 -28.836  1.00  0.93           C  
ATOM    122  C   GLN A  17       7.136 -19.544 -30.321  1.00  0.92           C  
ATOM    123  CB  GLN A  17       6.493 -20.326 -28.030  1.00  0.92           C  
ATOM    124  O   GLN A  17       6.243 -19.138 -31.067  1.00  0.91           O  
ATOM    125  CG  GLN A  17       6.668 -20.184 -26.525  1.00  0.88           C  
ATOM    126  CD  GLN A  17       5.973 -21.285 -25.746  1.00  0.84           C  
ATOM    127  NE2 GLN A  17       6.551 -21.665 -24.611  1.00  0.84           N  
ATOM    128  OE1 GLN A  17       4.924 -21.789 -26.160  1.00  0.85           O  
ATOM    129  N   PRO A  18       8.046 -20.297 -30.747  1.00  0.89           N  
ATOM    130  CA  PRO A  18       7.974 -20.839 -32.106  1.00  0.89           C  
ATOM    131  C   PRO A  18       6.687 -21.620 -32.362  1.00  0.90           C  
ATOM    132  CB  PRO A  18       9.195 -21.758 -32.184  1.00  0.88           C  
ATOM    133  O   PRO A  18       6.204 -22.328 -31.475  1.00  0.89           O  
ATOM    134  CG  PRO A  18      10.138 -21.229 -31.152  1.00  0.86           C  
ATOM    135  CD  PRO A  18       9.336 -20.712 -29.993  1.00  0.86           C  
ATOM    136  N   PRO A  19       6.122 -21.508 -33.563  1.00  0.87           N  
ATOM    137  CA  PRO A  19       4.830 -22.122 -33.878  1.00  0.87           C  
ATOM    138  C   PRO A  19       4.776 -23.604 -33.513  1.00  0.86           C  
ATOM    139  CB  PRO A  19       4.708 -21.929 -35.392  1.00  0.85           C  
ATOM    140  O   PRO A  19       3.714 -24.116 -33.151  1.00  0.85           O  
ATOM    141  CG  PRO A  19       5.419 -20.644 -35.671  1.00  0.84           C  
ATOM    142  CD  PRO A  19       6.616 -20.555 -34.769  1.00  0.84           C  
ATOM    143  N   ALA A  20       5.892 -24.268 -33.371  1.00  0.84           N  
ATOM    144  CA  ALA A  20       6.014 -25.705 -33.140  1.00  0.83           C  
ATOM    145  C   ALA A  20       5.710 -26.055 -31.686  1.00  0.83           C  
ATOM    146  CB  ALA A  20       7.412 -26.189 -33.519  1.00  0.81           C  
ATOM    147  O   ALA A  20       5.330 -27.187 -31.380  1.00  0.82           O  
ATOM    148  N   VAL A  21       5.901 -25.116 -30.825  1.00  0.87           N  
ATOM    149  CA  VAL A  21       5.768 -25.381 -29.396  1.00  0.88           C  
ATOM    150  C   VAL A  21       4.607 -24.568 -28.826  1.00  0.88           C  
ATOM    151  CB  VAL A  21       7.072 -25.054 -28.634  1.00  0.86           C  
ATOM    152  O   VAL A  21       4.415 -24.518 -27.609  1.00  0.86           O  
ATOM    153  CG1 VAL A  21       8.208 -25.966 -29.093  1.00  0.79           C  
ATOM    154  CG2 VAL A  21       7.449 -23.586 -28.828  1.00  0.78           C  
ATOM    155  N   ARG A  22       3.905 -23.880 -29.695  1.00  0.90           N  
ATOM    156  CA  ARG A  22       2.711 -23.171 -29.247  1.00  0.90           C  
ATOM    157  C   ARG A  22       1.584 -24.147 -28.925  1.00  0.89           C  
ATOM    158  CB  ARG A  22       2.250 -22.170 -30.308  1.00  0.90           C  
ATOM    159  O   ARG A  22       1.406 -25.150 -29.619  1.00  0.88           O  
ATOM    160  CG  ARG A  22       3.136 -20.940 -30.421  1.00  0.90           C  
ATOM    161  CD  ARG A  22       2.596 -19.947 -31.441  1.00  0.89           C  
ATOM    162  NE  ARG A  22       3.505 -18.820 -31.629  1.00  0.88           N  
ATOM    163  NH1 ARG A  22       2.206 -17.773 -33.228  1.00  0.86           N  
ATOM    164  NH2 ARG A  22       4.192 -16.839 -32.566  1.00  0.85           N  
ATOM    165  CZ  ARG A  22       3.299 -17.813 -32.474  1.00  0.88           C  
ATOM    166  N   LEU A  23       0.866 -23.892 -27.923  1.00  0.88           N  
ATOM    167  CA  LEU A  23      -0.366 -24.594 -27.578  1.00  0.88           C  
ATOM    168  C   LEU A  23      -1.481 -24.251 -28.560  1.00  0.88           C  
ATOM    169  CB  LEU A  23      -0.801 -24.244 -26.152  1.00  0.87           C  
ATOM    170  O   LEU A  23      -1.492 -23.161 -29.138  1.00  0.87           O  
ATOM    171  CG  LEU A  23       0.210 -24.538 -25.043  1.00  0.84           C  
ATOM    172  CD1 LEU A  23      -0.329 -24.069 -23.696  1.00  0.82           C  
ATOM    173  CD2 LEU A  23       0.542 -26.026 -25.003  1.00  0.82           C  
ATOM    174  N   ASP A  24      -2.370 -25.187 -28.742  1.00  0.86           N  
ATOM    175  CA  ASP A  24      -3.597 -24.930 -29.489  1.00  0.86           C  
ATOM    176  C   ASP A  24      -4.385 -23.777 -28.872  1.00  0.87           C  
ATOM    177  CB  ASP A  24      -4.465 -26.189 -29.546  1.00  0.84           C  
ATOM    178  O   ASP A  24      -4.440 -23.641 -27.648  1.00  0.87           O  
ATOM    179  CG  ASP A  24      -5.588 -26.089 -30.563  1.00  0.79           C  
ATOM    180  OD1 ASP A  24      -5.475 -25.295 -31.522  1.00  0.78           O  
ATOM    181  OD2 ASP A  24      -6.598 -26.809 -30.403  1.00  0.80           O  
ATOM    182  N   GLY A  25      -4.831 -22.776 -29.744  1.00  0.90           N  
ATOM    183  CA  GLY A  25      -5.595 -21.611 -29.327  1.00  0.91           C  
ATOM    184  C   GLY A  25      -4.725 -20.412 -29.001  1.00  0.92           C  
ATOM    185  O   GLY A  25      -5.231 -19.362 -28.599  1.00  0.92           O  
ATOM    186  N   GLN A  26      -3.389 -20.545 -29.091  1.00  0.93           N  
ATOM    187  CA  GLN A  26      -2.511 -19.382 -29.021  1.00  0.94           C  
ATOM    188  C   GLN A  26      -2.522 -18.604 -30.334  1.00  0.94           C  
ATOM    189  CB  GLN A  26      -1.083 -19.807 -28.674  1.00  0.93           C  
ATOM    190  O   GLN A  26      -2.756 -19.178 -31.399  1.00  0.93           O  
ATOM    191  CG  GLN A  26      -0.899 -20.215 -27.219  1.00  0.93           C  
ATOM    192  CD  GLN A  26       0.513 -20.678 -26.913  1.00  0.92           C  
ATOM    193  NE2 GLN A  26       0.890 -20.631 -25.640  1.00  0.92           N  
ATOM    194  OE1 GLN A  26       1.258 -21.077 -27.814  1.00  0.91           O  
ATOM    195  N   CYS A  27      -2.238 -17.333 -30.280  1.00  0.96           N  
ATOM    196  CA  CYS A  27      -2.205 -16.438 -31.432  1.00  0.96           C  
ATOM    197  C   CYS A  27      -0.933 -15.599 -31.434  1.00  0.96           C  
ATOM    198  CB  CYS A  27      -3.430 -15.524 -31.435  1.00  0.96           C  
ATOM    199  O   CYS A  27      -0.163 -15.628 -30.473  1.00  0.96           O  
ATOM    200  SG  CYS A  27      -3.517 -14.418 -30.010  1.00  0.96           S  
ATOM    201  N   THR A  28      -0.652 -14.896 -32.515  1.00  0.96           N  
ATOM    202  CA  THR A  28       0.512 -14.028 -32.653  1.00  0.96           C  
ATOM    203  C   THR A  28       0.209 -12.629 -32.126  1.00  0.96           C  
ATOM    204  CB  THR A  28       0.971 -13.938 -34.121  1.00  0.95           C  
ATOM    205  O   THR A  28       1.022 -12.040 -31.410  1.00  0.95           O  
ATOM    206  CG2 THR A  28       2.241 -13.103 -34.250  1.00  0.89           C  
ATOM    207  OG1 THR A  28       1.229 -15.258 -34.616  1.00  0.90           O  
ATOM    208  N   THR A  29      -0.956 -12.143 -32.432  1.00  0.97           N  
ATOM    209  CA  THR A  29      -1.405 -10.814 -32.032  1.00  0.97           C  
ATOM    210  C   THR A  29      -2.861 -10.850 -31.577  1.00  0.97           C  
ATOM    211  CB  THR A  29      -1.249  -9.802 -33.183  1.00  0.96           C  
ATOM    212  O   THR A  29      -3.704 -11.476 -32.224  1.00  0.97           O  
ATOM    213  CG2 THR A  29      -1.682  -8.405 -32.749  1.00  0.87           C  
ATOM    214  OG1 THR A  29       0.123  -9.760 -33.591  1.00  0.88           O  
ATOM    215  N   MET A  30      -3.156 -10.230 -30.501  1.00  0.97           N  
ATOM    216  CA  MET A  30      -4.486  -9.972 -29.957  1.00  0.97           C  
ATOM    217  C   MET A  30      -4.550  -8.595 -29.305  1.00  0.97           C  
ATOM    218  CB  MET A  30      -4.872 -11.050 -28.943  1.00  0.97           C  
ATOM    219  O   MET A  30      -4.227  -8.447 -28.125  1.00  0.97           O  
ATOM    220  CG  MET A  30      -6.308 -10.948 -28.456  1.00  0.96           C  
ATOM    221  SD  MET A  30      -6.750 -12.290 -27.285  1.00  0.95           S  
ATOM    222  CE  MET A  30      -6.747 -13.712 -28.413  1.00  0.92           C  
ATOM    223  N   VAL A  31      -4.940  -7.579 -30.066  1.00  0.98           N  
ATOM    224  CA  VAL A  31      -5.005  -6.190 -29.624  1.00  0.98           C  
ATOM    225  C   VAL A  31      -6.464  -5.750 -29.513  1.00  0.98           C  
ATOM    226  CB  VAL A  31      -4.238  -5.252 -30.582  1.00  0.97           C  
ATOM    227  O   VAL A  31      -7.237  -5.900 -30.462  1.00  0.97           O  
ATOM    228  CG1 VAL A  31      -4.316  -3.805 -30.100  1.00  0.96           C  
ATOM    229  CG2 VAL A  31      -2.782  -5.697 -30.712  1.00  0.96           C  
ATOM    230  N   ASN A  32      -6.821  -5.244 -28.372  1.00  0.97           N  
ATOM    231  CA  ASN A  32      -8.125  -4.710 -27.992  1.00  0.97           C  
ATOM    232  C   ASN A  32      -9.221  -5.764 -28.121  1.00  0.97           C  
ATOM    233  CB  ASN A  32      -8.468  -3.481 -28.835  1.00  0.97           C  
ATOM    234  O   ASN A  32     -10.372  -5.436 -28.414  1.00  0.96           O  
ATOM    235  CG  ASN A  32      -7.636  -2.268 -28.466  1.00  0.96           C  
ATOM    236  ND2 ASN A  32      -7.467  -1.354 -29.414  1.00  0.94           N  
ATOM    237  OD1 ASN A  32      -7.148  -2.155 -27.338  1.00  0.94           O  
ATOM    238  N   MET A  33      -8.877  -6.991 -27.926  1.00  0.96           N  
ATOM    239  CA  MET A  33      -9.752  -8.156 -27.827  1.00  0.96           C  
ATOM    240  C   MET A  33      -9.525  -8.895 -26.513  1.00  0.96           C  
ATOM    241  CB  MET A  33      -9.524  -9.103 -29.006  1.00  0.95           C  
ATOM    242  O   MET A  33      -8.527  -8.662 -25.828  1.00  0.95           O  
ATOM    243  CG  MET A  33      -9.760  -8.460 -30.363  1.00  0.93           C  
ATOM    244  SD  MET A  33      -9.692  -9.674 -31.738  1.00  0.92           S  
ATOM    245  CE  MET A  33     -11.441 -10.146 -31.834  1.00  0.86           C  
ATOM    246  N   VAL A  34     -10.420  -9.790 -26.162  1.00  0.94           N  
ATOM    247  CA  VAL A  34     -10.401 -10.590 -24.942  1.00  0.94           C  
ATOM    248  C   VAL A  34     -10.620 -12.061 -25.285  1.00  0.94           C  
ATOM    249  CB  VAL A  34     -11.470 -10.112 -23.934  1.00  0.94           C  
ATOM    250  O   VAL A  34     -11.588 -12.409 -25.966  1.00  0.93           O  
ATOM    251  CG1 VAL A  34     -11.390 -10.919 -22.639  1.00  0.90           C  
ATOM    252  CG2 VAL A  34     -11.305  -8.620 -23.648  1.00  0.90           C  
ATOM    253  N   PRO A  35      -9.710 -12.920 -24.849  1.00  0.95           N  
ATOM    254  CA  PRO A  35      -9.971 -14.360 -24.920  1.00  0.94           C  
ATOM    255  C   PRO A  35     -10.983 -14.828 -23.877  1.00  0.93           C  
ATOM    256  CB  PRO A  35      -8.595 -14.981 -24.664  1.00  0.94           C  
ATOM    257  O   PRO A  35     -10.770 -14.637 -22.677  1.00  0.92           O  
ATOM    258  CG  PRO A  35      -7.916 -14.032 -23.731  1.00  0.94           C  
ATOM    259  CD  PRO A  35      -8.404 -12.642 -24.024  1.00  0.93           C  
ATOM    260  N   ASP A  36     -12.040 -15.428 -24.281  1.00  0.91           N  
ATOM    261  CA  ASP A  36     -13.099 -15.967 -23.433  1.00  0.90           C  
ATOM    262  C   ASP A  36     -13.297 -17.460 -23.684  1.00  0.90           C  
ATOM    263  CB  ASP A  36     -14.411 -15.216 -23.671  1.00  0.89           C  
ATOM    264  O   ASP A  36     -13.296 -17.908 -24.832  1.00  0.89           O  
ATOM    265  CG  ASP A  36     -15.543 -15.704 -22.785  1.00  0.86           C  
ATOM    266  OD1 ASP A  36     -16.231 -16.679 -23.157  1.00  0.85           O  
ATOM    267  OD2 ASP A  36     -15.751 -15.107 -21.707  1.00  0.85           O  
ATOM    268  N   VAL A  37     -13.504 -18.304 -22.708  1.00  0.89           N  
ATOM    269  CA  VAL A  37     -13.541 -19.762 -22.761  1.00  0.89           C  
ATOM    270  C   VAL A  37     -14.863 -20.223 -23.371  1.00  0.88           C  
ATOM    271  CB  VAL A  37     -13.355 -20.385 -21.359  1.00  0.87           C  
ATOM    272  O   VAL A  37     -14.927 -21.282 -24.001  1.00  0.86           O  
ATOM    273  CG1 VAL A  37     -13.451 -21.908 -21.429  1.00  0.80           C  
ATOM    274  CG2 VAL A  37     -12.017 -19.957 -20.759  1.00  0.79           C  
ATOM    275  N   VAL A  38     -15.851 -19.439 -23.184  1.00  0.86           N  
ATOM    276  CA  VAL A  38     -17.193 -19.815 -23.616  1.00  0.86           C  
ATOM    277  C   VAL A  38     -17.464 -19.252 -25.009  1.00  0.85           C  
ATOM    278  CB  VAL A  38     -18.268 -19.320 -22.623  1.00  0.85           C  
ATOM    279  O   VAL A  38     -17.820 -19.996 -25.927  1.00  0.84           O  
ATOM    280  CG1 VAL A  38     -19.661 -19.753 -23.075  1.00  0.83           C  
ATOM    281  CG2 VAL A  38     -17.974 -19.838 -21.216  1.00  0.82           C  
ATOM    282  N   ASN A  39     -17.091 -18.064 -25.212  1.00  0.86           N  
ATOM    283  CA  ASN A  39     -17.524 -17.322 -26.391  1.00  0.86           C  
ATOM    284  C   ASN A  39     -16.405 -17.208 -27.423  1.00  0.86           C  
ATOM    285  CB  ASN A  39     -18.026 -15.931 -25.997  1.00  0.85           C  
ATOM    286  O   ASN A  39     -16.640 -16.780 -28.555  1.00  0.86           O  
ATOM    287  CG  ASN A  39     -19.255 -15.984 -25.111  1.00  0.83           C  
ATOM    288  ND2 ASN A  39     -19.186 -15.324 -23.961  1.00  0.82           N  
ATOM    289  OD1 ASN A  39     -20.258 -16.613 -25.458  1.00  0.82           O  
ATOM    290  N   GLY A  40     -15.251 -17.594 -27.104  1.00  0.90           N  
ATOM    291  CA  GLY A  40     -14.078 -17.428 -27.948  1.00  0.91           C  
ATOM    292  C   GLY A  40     -13.416 -16.072 -27.789  1.00  0.91           C  
ATOM    293  O   GLY A  40     -13.387 -15.515 -26.690  1.00  0.91           O  
ATOM    294  N   THR A  41     -12.834 -15.523 -28.819  1.00  0.93           N  
ATOM    295  CA  THR A  41     -12.188 -14.216 -28.801  1.00  0.93           C  
ATOM    296  C   THR A  41     -13.186 -13.115 -29.147  1.00  0.93           C  
ATOM    297  CB  THR A  41     -11.002 -14.165 -29.782  1.00  0.93           C  
ATOM    298  O   THR A  41     -13.759 -13.109 -30.239  1.00  0.92           O  
ATOM    299  CG2 THR A  41     -10.329 -12.797 -29.761  1.00  0.89           C  
ATOM    300  OG1 THR A  41     -10.042 -15.164 -29.415  1.00  0.90           O  
ATOM    301  N   GLN A  42     -13.333 -12.133 -28.329  1.00  0.92           N  
ATOM    302  CA  GLN A  42     -14.322 -11.077 -28.516  1.00  0.92           C  
ATOM    303  C   GLN A  42     -13.683  -9.697 -28.392  1.00  0.93           C  
ATOM    304  CB  GLN A  42     -15.460 -11.221 -27.504  1.00  0.91           C  
ATOM    305  O   GLN A  42     -12.557  -9.569 -27.906  1.00  0.92           O  
ATOM    306  CG  GLN A  42     -14.997 -11.222 -26.053  1.00  0.85           C  
ATOM    307  CD  GLN A  42     -16.145 -11.350 -25.070  1.00  0.82           C  
ATOM    308  NE2 GLN A  42     -15.821 -11.633 -23.813  1.00  0.74           N  
ATOM    309  OE1 GLN A  42     -17.315 -11.196 -25.438  1.00  0.79           O  
ATOM    310  N   SER A  43     -14.383  -8.671 -28.704  1.00  0.92           N  
ATOM    311  CA  SER A  43     -14.001  -7.280 -28.481  1.00  0.93           C  
ATOM    312  C   SER A  43     -13.831  -6.985 -26.994  1.00  0.93           C  
ATOM    313  CB  SER A  43     -15.043  -6.335 -29.081  1.00  0.92           C  
ATOM    314  O   SER A  43     -14.652  -7.402 -26.175  1.00  0.92           O  
ATOM    315  OG  SER A  43     -15.248  -6.620 -30.454  1.00  0.89           O  
ATOM    316  N   ARG A  44     -12.744  -6.226 -26.661  1.00  0.94           N  
ATOM    317  CA  ARG A  44     -12.699  -5.746 -25.284  1.00  0.94           C  
ATOM    318  C   ARG A  44     -13.848  -4.783 -25.002  1.00  0.94           C  
ATOM    319  CB  ARG A  44     -11.360  -5.063 -24.995  1.00  0.94           C  
ATOM    320  O   ARG A  44     -14.381  -4.159 -25.922  1.00  0.93           O  
ATOM    321  CG  ARG A  44     -11.183  -3.730 -25.704  1.00  0.93           C  
ATOM    322  CD  ARG A  44      -9.984  -2.961 -25.168  1.00  0.92           C  
ATOM    323  NE  ARG A  44      -9.787  -1.703 -25.883  1.00  0.92           N  
ATOM    324  NH1 ARG A  44     -11.389  -0.538 -24.695  1.00  0.86           N  
ATOM    325  NH2 ARG A  44     -10.200   0.507 -26.352  1.00  0.86           N  
ATOM    326  CZ  ARG A  44     -10.459  -0.580 -25.642  1.00  0.91           C  
ATOM    327  N   MET A  45     -14.212  -4.556 -23.768  1.00  0.93           N  
ATOM    328  CA  MET A  45     -15.188  -3.564 -23.327  1.00  0.93           C  
ATOM    329  C   MET A  45     -14.693  -2.150 -23.610  1.00  0.93           C  
ATOM    330  CB  MET A  45     -15.483  -3.727 -21.835  1.00  0.91           C  
ATOM    331  O   MET A  45     -13.491  -1.885 -23.547  1.00  0.92           O  
ATOM    332  CG  MET A  45     -16.165  -5.040 -21.484  1.00  0.83           C  
ATOM    333  SD  MET A  45     -15.098  -6.495 -21.814  1.00  0.73           S  
ATOM    334  CE  MET A  45     -14.329  -6.704 -20.183  1.00  0.68           C  
ATOM    335  N   GLY A  46     -15.644  -1.246 -23.971  1.00  0.93           N  
ATOM    336  CA  GLY A  46     -15.370   0.179 -24.066  1.00  0.94           C  
ATOM    337  C   GLY A  46     -15.230   0.852 -22.713  1.00  0.94           C  
ATOM    338  O   GLY A  46     -15.549   0.256 -21.682  1.00  0.94           O  
ATOM    339  N   THR A  47     -14.753   2.116 -22.698  1.00  0.95           N  
ATOM    340  CA  THR A  47     -14.737   2.912 -21.475  1.00  0.95           C  
ATOM    341  C   THR A  47     -15.885   3.916 -21.469  1.00  0.95           C  
ATOM    342  CB  THR A  47     -13.399   3.656 -21.311  1.00  0.95           C  
ATOM    343  O   THR A  47     -16.191   4.525 -22.497  1.00  0.95           O  
ATOM    344  CG2 THR A  47     -12.229   2.679 -21.251  1.00  0.94           C  
ATOM    345  OG1 THR A  47     -13.212   4.542 -22.422  1.00  0.94           O  
ATOM    346  N   THR A  48     -16.499   4.103 -20.322  1.00  0.95           N  
ATOM    347  CA  THR A  48     -17.481   5.157 -20.092  1.00  0.95           C  
ATOM    348  C   THR A  48     -16.851   6.328 -19.344  1.00  0.95           C  
ATOM    349  CB  THR A  48     -18.691   4.629 -19.299  1.00  0.94           C  
ATOM    350  O   THR A  48     -16.226   6.140 -18.298  1.00  0.95           O  
ATOM    351  CG2 THR A  48     -19.759   5.707 -19.144  1.00  0.91           C  
ATOM    352  OG1 THR A  48     -19.256   3.509 -19.991  1.00  0.91           O  
ATOM    353  N   HIS A  49     -17.065   7.516 -19.861  1.00  0.97           N  
ATOM    354  CA  HIS A  49     -16.630   8.751 -19.219  1.00  0.97           C  
ATOM    355  C   HIS A  49     -17.410   9.008 -17.933  1.00  0.96           C  
ATOM    356  CB  HIS A  49     -16.787   9.936 -20.174  1.00  0.96           C  
ATOM    357  O   HIS A  49     -18.638   8.903 -17.916  1.00  0.96           O  
ATOM    358  CG  HIS A  49     -16.480  11.258 -19.546  1.00  0.94           C  
ATOM    359  CD2 HIS A  49     -17.295  12.257 -19.134  1.00  0.90           C  
ATOM    360  ND1 HIS A  49     -15.193  11.674 -19.281  1.00  0.90           N  
ATOM    361  CE1 HIS A  49     -15.231  12.876 -18.731  1.00  0.89           C  
ATOM    362  NE2 HIS A  49     -16.494  13.253 -18.630  1.00  0.90           N  
ATOM    363  N   ILE A  50     -16.725   9.375 -16.918  1.00  0.97           N  
ATOM    364  CA  ILE A  50     -17.342   9.766 -15.656  1.00  0.97           C  
ATOM    365  C   ILE A  50     -17.130  11.260 -15.419  1.00  0.97           C  
ATOM    366  CB  ILE A  50     -16.776   8.950 -14.472  1.00  0.97           C  
ATOM    367  O   ILE A  50     -18.094  12.020 -15.304  1.00  0.96           O  
ATOM    368  CG1 ILE A  50     -17.101   7.462 -14.646  1.00  0.95           C  
ATOM    369  CG2 ILE A  50     -17.321   9.478 -13.142  1.00  0.95           C  
ATOM    370  CD1 ILE A  50     -16.489   6.566 -13.578  1.00  0.93           C  
ATOM    371  N   ALA A  51     -15.774  11.690 -15.357  1.00  0.97           N  
ATOM    372  CA  ALA A  51     -15.473  13.092 -15.081  1.00  0.97           C  
ATOM    373  C   ALA A  51     -14.050  13.442 -15.506  1.00  0.98           C  
ATOM    374  CB  ALA A  51     -15.673  13.397 -13.598  1.00  0.97           C  
ATOM    375  O   ALA A  51     -13.173  12.576 -15.532  1.00  0.97           O  
ATOM    376  N   LYS A  52     -13.808  14.683 -15.815  1.00  0.97           N  
ATOM    377  CA  LYS A  52     -12.472  15.271 -15.824  1.00  0.97           C  
ATOM    378  C   LYS A  52     -12.019  15.627 -14.411  1.00  0.97           C  
ATOM    379  CB  LYS A  52     -12.439  16.515 -16.714  1.00  0.97           C  
ATOM    380  O   LYS A  52     -12.645  16.451 -13.742  1.00  0.96           O  
ATOM    381  CG  LYS A  52     -11.043  17.075 -16.943  1.00  0.96           C  
ATOM    382  CD  LYS A  52     -11.068  18.271 -17.887  1.00  0.95           C  
ATOM    383  CE  LYS A  52      -9.669  18.816 -18.136  1.00  0.94           C  
ATOM    384  NZ  LYS A  52      -9.683  19.960 -19.098  1.00  0.93           N  
ATOM    385  N   LEU A  53     -10.951  15.010 -13.960  1.00  0.98           N  
ATOM    386  CA  LEU A  53     -10.485  15.186 -12.589  1.00  0.98           C  
ATOM    387  C   LEU A  53      -9.482  16.330 -12.497  1.00  0.97           C  
ATOM    388  CB  LEU A  53      -9.851  13.893 -12.068  1.00  0.97           C  
ATOM    389  O   LEU A  53      -9.576  17.175 -11.604  1.00  0.96           O  
ATOM    390  CG  LEU A  53     -10.755  12.659 -12.036  1.00  0.97           C  
ATOM    391  CD1 LEU A  53     -10.082  11.529 -11.266  1.00  0.96           C  
ATOM    392  CD2 LEU A  53     -12.107  13.003 -11.420  1.00  0.96           C  
ATOM    393  N   LEU A  54      -8.528  16.370 -13.465  1.00  0.97           N  
ATOM    394  CA  LEU A  54      -7.420  17.319 -13.478  1.00  0.97           C  
ATOM    395  C   LEU A  54      -7.217  17.898 -14.875  1.00  0.96           C  
ATOM    396  CB  LEU A  54      -6.131  16.645 -13.001  1.00  0.96           C  
ATOM    397  O   LEU A  54      -7.463  17.219 -15.874  1.00  0.94           O  
ATOM    398  CG  LEU A  54      -6.192  15.955 -11.637  1.00  0.95           C  
ATOM    399  CD1 LEU A  54      -4.931  15.128 -11.405  1.00  0.93           C  
ATOM    400  CD2 LEU A  54      -6.377  16.981 -10.525  1.00  0.93           C  
ATOM    401  N   ASP A  55      -6.644  19.064 -14.921  1.00  0.95           N  
ATOM    402  CA  ASP A  55      -6.348  19.710 -16.196  1.00  0.95           C  
ATOM    403  C   ASP A  55      -5.055  19.166 -16.800  1.00  0.94           C  
ATOM    404  CB  ASP A  55      -6.250  21.226 -16.020  1.00  0.94           C  
ATOM    405  O   ASP A  55      -4.933  19.056 -18.022  1.00  0.92           O  
ATOM    406  CG  ASP A  55      -7.581  21.871 -15.677  1.00  0.94           C  
ATOM    407  OD1 ASP A  55      -8.610  21.508 -16.287  1.00  0.93           O  
ATOM    408  OD2 ASP A  55      -7.601  22.753 -14.790  1.00  0.93           O  
ATOM    409  N   GLU A  56      -4.116  18.744 -15.975  1.00  0.93           N  
ATOM    410  CA  GLU A  56      -2.848  18.144 -16.379  1.00  0.93           C  
ATOM    411  C   GLU A  56      -2.450  17.009 -15.441  1.00  0.93           C  
ATOM    412  CB  GLU A  56      -1.742  19.203 -16.423  1.00  0.89           C  
ATOM    413  O   GLU A  56      -2.543  17.144 -14.219  1.00  0.92           O  
ATOM    414  CG  GLU A  56      -1.967  20.284 -17.470  1.00  0.78           C  
ATOM    415  CD  GLU A  56      -0.881  21.348 -17.476  1.00  0.75           C  
ATOM    416  OE1 GLU A  56       0.062  21.257 -16.657  1.00  0.76           O  
ATOM    417  OE2 GLU A  56      -0.973  22.279 -18.306  1.00  0.75           O  
ATOM    418  N   GLY A  57      -1.941  15.929 -16.036  1.00  0.88           N  
ATOM    419  CA  GLY A  57      -1.263  14.884 -15.285  1.00  0.87           C  
ATOM    420  C   GLY A  57       0.233  15.107 -15.171  1.00  0.82           C  
ATOM    421  O   GLY A  57       0.795  15.956 -15.867  1.00  0.77           O  
ATOM    422  N   THR A  58       0.804  14.407 -14.254  1.00  0.88           N  
ATOM    423  CA  THR A  58       2.257  14.283 -14.223  1.00  0.89           C  
ATOM    424  C   THR A  58       2.678  12.821 -14.339  1.00  0.87           C  
ATOM    425  CB  THR A  58       2.842  14.887 -12.933  1.00  0.87           C  
ATOM    426  O   THR A  58       2.005  11.932 -13.813  1.00  0.84           O  
ATOM    427  CG2 THR A  58       2.513  16.372 -12.822  1.00  0.80           C  
ATOM    428  OG1 THR A  58       2.294  14.202 -11.800  1.00  0.80           O  
ATOM    429  N   ASP A  59       3.847  12.503 -14.892  1.00  0.87           N  
ATOM    430  CA  ASP A  59       4.323  11.149 -15.156  1.00  0.87           C  
ATOM    431  C   ASP A  59       4.550  10.383 -13.854  1.00  0.87           C  
ATOM    432  CB  ASP A  59       5.614  11.184 -15.977  1.00  0.85           C  
ATOM    433  O   ASP A  59       4.422   9.157 -13.819  1.00  0.85           O  
ATOM    434  CG  ASP A  59       5.366  11.382 -17.462  1.00  0.82           C  
ATOM    435  OD1 ASP A  59       4.211  11.228 -17.914  1.00  0.82           O  
ATOM    436  OD2 ASP A  59       6.336  11.691 -18.188  1.00  0.82           O  
ATOM    437  N   ASN A  60       4.687  11.084 -12.803  1.00  0.91           N  
ATOM    438  CA  ASN A  60       5.068  10.525 -11.510  1.00  0.92           C  
ATOM    439  C   ASN A  60       3.971  10.725 -10.468  1.00  0.93           C  
ATOM    440  CB  ASN A  60       6.381  11.142 -11.024  1.00  0.89           C  
ATOM    441  O   ASN A  60       4.233  10.664  -9.265  1.00  0.92           O  
ATOM    442  CG  ASN A  60       7.551  10.815 -11.930  1.00  0.79           C  
ATOM    443  ND2 ASN A  60       8.529  11.711 -11.982  1.00  0.75           N  
ATOM    444  OD1 ASN A  60       7.574   9.766 -12.580  1.00  0.73           O  
ATOM    445  N   MET A  61       2.787  10.896 -10.935  1.00  0.94           N  
ATOM    446  CA  MET A  61       1.651  11.083 -10.036  1.00  0.95           C  
ATOM    447  C   MET A  61       1.370   9.812  -9.242  1.00  0.95           C  
ATOM    448  CB  MET A  61       0.405  11.495 -10.822  1.00  0.94           C  
ATOM    449  O   MET A  61       1.175   8.743  -9.822  1.00  0.95           O  
ATOM    450  CG  MET A  61      -0.800  11.797  -9.946  1.00  0.91           C  
ATOM    451  SD  MET A  61      -2.234  12.415 -10.912  1.00  0.93           S  
ATOM    452  CE  MET A  61      -2.767  10.876 -11.712  1.00  0.87           C  
ATOM    453  N   ALA A  62       1.321   9.893  -7.934  1.00  0.96           N  
ATOM    454  CA  ALA A  62       0.825   8.804  -7.096  1.00  0.96           C  
ATOM    455  C   ALA A  62      -0.701   8.760  -7.102  1.00  0.96           C  
ATOM    456  CB  ALA A  62       1.344   8.951  -5.668  1.00  0.96           C  
ATOM    457  O   ALA A  62      -1.358   9.802  -7.060  1.00  0.96           O  
ATOM    458  N   THR A  63      -1.246   7.586  -7.141  1.00  0.97           N  
ATOM    459  CA  THR A  63      -2.686   7.360  -7.085  1.00  0.97           C  
ATOM    460  C   THR A  63      -3.029   6.324  -6.019  1.00  0.96           C  
ATOM    461  CB  THR A  63      -3.232   6.898  -8.449  1.00  0.96           C  
ATOM    462  O   THR A  63      -2.261   5.389  -5.784  1.00  0.96           O  
ATOM    463  CG2 THR A  63      -3.023   7.967  -9.516  1.00  0.94           C  
ATOM    464  OG1 THR A  63      -2.554   5.701  -8.848  1.00  0.94           O  
ATOM    465  N   HIS A  64      -4.151   6.512  -5.365  1.00  0.97           N  
ATOM    466  CA  HIS A  64      -4.697   5.586  -4.380  1.00  0.97           C  
ATOM    467  C   HIS A  64      -6.216   5.498  -4.489  1.00  0.97           C  
ATOM    468  CB  HIS A  64      -4.297   6.010  -2.966  1.00  0.97           C  
ATOM    469  O   HIS A  64      -6.883   6.500  -4.757  1.00  0.96           O  
ATOM    470  CG  HIS A  64      -4.752   5.061  -1.903  1.00  0.96           C  
ATOM    471  CD2 HIS A  64      -5.603   5.231  -0.864  1.00  0.95           C  
ATOM    472  ND1 HIS A  64      -4.315   3.755  -1.835  1.00  0.94           N  
ATOM    473  CE1 HIS A  64      -4.882   3.162  -0.797  1.00  0.94           C  
ATOM    474  NE2 HIS A  64      -5.668   4.036  -0.192  1.00  0.94           N  
ATOM    475  N   HIS A  65      -6.694   4.295  -4.382  1.00  0.96           N  
ATOM    476  CA  HIS A  65      -8.126   4.015  -4.354  1.00  0.96           C  
ATOM    477  C   HIS A  65      -8.548   3.436  -3.008  1.00  0.94           C  
ATOM    478  CB  HIS A  65      -8.505   3.054  -5.482  1.00  0.95           C  
ATOM    479  O   HIS A  65      -7.918   2.504  -2.503  1.00  0.92           O  
ATOM    480  CG  HIS A  65      -9.940   2.631  -5.452  1.00  0.93           C  
ATOM    481  CD2 HIS A  65     -11.082   3.356  -5.505  1.00  0.88           C  
ATOM    482  ND1 HIS A  65     -10.324   1.311  -5.355  1.00  0.87           N  
ATOM    483  CE1 HIS A  65     -11.645   1.243  -5.349  1.00  0.88           C  
ATOM    484  NE2 HIS A  65     -12.129   2.470  -5.439  1.00  0.89           N  
ATOM    485  N   TYR A  66      -9.533   4.033  -2.479  1.00  0.92           N  
ATOM    486  CA  TYR A  66     -10.103   3.688  -1.182  1.00  0.92           C  
ATOM    487  C   TYR A  66     -11.601   3.430  -1.295  1.00  0.91           C  
ATOM    488  CB  TYR A  66      -9.841   4.803  -0.165  1.00  0.90           C  
ATOM    489  O   TYR A  66     -12.354   4.296  -1.747  1.00  0.88           O  
ATOM    490  CG  TYR A  66     -10.647   4.669   1.104  1.00  0.82           C  
ATOM    491  CD1 TYR A  66     -10.572   3.515   1.882  1.00  0.75           C  
ATOM    492  CD2 TYR A  66     -11.487   5.694   1.528  1.00  0.76           C  
ATOM    493  CE1 TYR A  66     -11.314   3.387   3.051  1.00  0.74           C  
ATOM    494  CE2 TYR A  66     -12.234   5.576   2.695  1.00  0.74           C  
ATOM    495  OH  TYR A  66     -12.878   4.298   4.606  1.00  0.52           O  
ATOM    496  CZ  TYR A  66     -12.141   4.420   3.449  1.00  0.74           C  
ATOM    497  N   ARG A  67     -11.966   2.226  -0.845  1.00  0.91           N  
ATOM    498  CA  ARG A  67     -13.369   1.846  -0.714  1.00  0.90           C  
ATOM    499  C   ARG A  67     -13.747   1.640   0.749  1.00  0.88           C  
ATOM    500  CB  ARG A  67     -13.658   0.573  -1.514  1.00  0.87           C  
ATOM    501  O   ARG A  67     -13.046   0.942   1.484  1.00  0.84           O  
ATOM    502  CG  ARG A  67     -15.127   0.183  -1.542  1.00  0.82           C  
ATOM    503  CD  ARG A  67     -15.367  -1.049  -2.402  1.00  0.81           C  
ATOM    504  NE  ARG A  67     -16.767  -1.464  -2.370  1.00  0.77           N  
ATOM    505  NH1 ARG A  67     -16.475  -3.279  -3.770  1.00  0.71           N  
ATOM    506  NH2 ARG A  67     -18.551  -2.801  -2.922  1.00  0.68           N  
ATOM    507  CZ  ARG A  67     -17.261  -2.514  -3.021  1.00  0.75           C  
ATOM    508  N   ARG A  68     -14.851   2.316   1.062  1.00  0.87           N  
ATOM    509  CA  ARG A  68     -15.366   2.207   2.423  1.00  0.85           C  
ATOM    510  C   ARG A  68     -16.590   1.298   2.474  1.00  0.82           C  
ATOM    511  CB  ARG A  68     -15.718   3.589   2.978  1.00  0.83           C  
ATOM    512  O   ARG A  68     -17.633   1.619   1.900  1.00  0.77           O  
ATOM    513  CG  ARG A  68     -16.091   3.585   4.452  1.00  0.80           C  
ATOM    514  CD  ARG A  68     -16.411   4.985   4.957  1.00  0.77           C  
ATOM    515  NE  ARG A  68     -16.756   4.980   6.376  1.00  0.73           N  
ATOM    516  NH1 ARG A  68     -18.615   6.331   6.141  1.00  0.68           N  
ATOM    517  NH2 ARG A  68     -18.015   5.548   8.210  1.00  0.65           N  
ATOM    518  CZ  ARG A  68     -17.794   5.620   6.906  1.00  0.74           C  
ATOM    519  N   GLY A  69     -16.527   0.303   3.372  1.00  0.78           N  
ATOM    520  CA  GLY A  69     -17.614  -0.640   3.583  1.00  0.78           C  
ATOM    521  C   GLY A  69     -18.110  -1.275   2.299  1.00  0.78           C  
ATOM    522  O   GLY A  69     -17.390  -1.310   1.298  1.00  0.75           O  
ATOM    523  N   GLU A  70     -19.317  -1.897   2.298  1.00  0.75           N  
ATOM    524  CA  GLU A  70     -19.954  -2.570   1.171  1.00  0.73           C  
ATOM    525  C   GLU A  70     -20.705  -1.577   0.288  1.00  0.73           C  
ATOM    526  CB  GLU A  70     -20.908  -3.660   1.665  1.00  0.69           C  
ATOM    527  O   GLU A  70     -21.244  -1.951  -0.756  1.00  0.67           O  
ATOM    528  CG  GLU A  70     -20.212  -4.809   2.381  1.00  0.67           C  
ATOM    529  CD  GLU A  70     -21.166  -5.908   2.821  1.00  0.66           C  
ATOM    530  OE1 GLU A  70     -22.398  -5.731   2.690  1.00  0.70           O  
ATOM    531  OE2 GLU A  70     -20.676  -6.955   3.302  1.00  0.68           O  
ATOM    532  N   GLY A  71     -20.580  -0.253   0.521  1.00  0.75           N  
ATOM    533  CA  GLY A  71     -21.439   0.726  -0.126  1.00  0.75           C  
ATOM    534  C   GLY A  71     -20.762   1.446  -1.276  1.00  0.75           C  
ATOM    535  O   GLY A  71     -19.731   0.994  -1.778  1.00  0.69           O  
ATOM    536  N   ASP A  72     -21.292   2.564  -1.621  1.00  0.79           N  
ATOM    537  CA  ASP A  72     -20.980   3.416  -2.764  1.00  0.80           C  
ATOM    538  C   ASP A  72     -19.875   4.412  -2.421  1.00  0.82           C  
ATOM    539  CB  ASP A  72     -22.231   4.161  -3.236  1.00  0.74           C  
ATOM    540  O   ASP A  72     -19.590   5.325  -3.200  1.00  0.78           O  
ATOM    541  CG  ASP A  72     -23.183   3.280  -4.025  1.00  0.69           C  
ATOM    542  OD1 ASP A  72     -22.725   2.317  -4.677  1.00  0.66           O  
ATOM    543  OD2 ASP A  72     -24.403   3.552  -3.997  1.00  0.69           O  
ATOM    544  N   GLU A  73     -19.327   4.246  -1.244  1.00  0.90           N  
ATOM    545  CA  GLU A  73     -18.336   5.251  -0.873  1.00  0.90           C  
ATOM    546  C   GLU A  73     -16.940   4.848  -1.341  1.00  0.91           C  
ATOM    547  CB  GLU A  73     -18.338   5.476   0.641  1.00  0.87           C  
ATOM    548  O   GLU A  73     -16.226   4.132  -0.636  1.00  0.89           O  
ATOM    549  CG  GLU A  73     -19.637   6.062   1.174  1.00  0.81           C  
ATOM    550  CD  GLU A  73     -19.559   6.460   2.639  1.00  0.78           C  
ATOM    551  OE1 GLU A  73     -18.466   6.355   3.240  1.00  0.79           O  
ATOM    552  OE2 GLU A  73     -20.601   6.879   3.192  1.00  0.79           O  
ATOM    553  N   GLU A  74     -16.518   5.359  -2.448  1.00  0.95           N  
ATOM    554  CA  GLU A  74     -15.231   5.133  -3.099  1.00  0.95           C  
ATOM    555  C   GLU A  74     -14.530   6.452  -3.410  1.00  0.96           C  
ATOM    556  CB  GLU A  74     -15.413   4.318  -4.382  1.00  0.93           C  
ATOM    557  O   GLU A  74     -15.143   7.373  -3.954  1.00  0.96           O  
ATOM    558  CG  GLU A  74     -15.995   2.931  -4.152  1.00  0.83           C  
ATOM    559  CD  GLU A  74     -15.954   2.051  -5.391  1.00  0.79           C  
ATOM    560  OE1 GLU A  74     -15.428   2.497  -6.436  1.00  0.81           O  
ATOM    561  OE2 GLU A  74     -16.454   0.906  -5.317  1.00  0.78           O  
ATOM    562  N   TYR A  75     -13.280   6.507  -3.094  1.00  0.96           N  
ATOM    563  CA  TYR A  75     -12.506   7.736  -3.227  1.00  0.96           C  
ATOM    564  C   TYR A  75     -11.191   7.476  -3.952  1.00  0.97           C  
ATOM    565  CB  TYR A  75     -12.231   8.350  -1.851  1.00  0.96           C  
ATOM    566  O   TYR A  75     -10.515   6.479  -3.688  1.00  0.96           O  
ATOM    567  CG  TYR A  75     -13.480   8.652  -1.060  1.00  0.96           C  
ATOM    568  CD1 TYR A  75     -14.294   9.733  -1.393  1.00  0.95           C  
ATOM    569  CD2 TYR A  75     -13.849   7.859   0.021  1.00  0.95           C  
ATOM    570  CE1 TYR A  75     -15.445  10.017  -0.666  1.00  0.94           C  
ATOM    571  CE2 TYR A  75     -14.999   8.133   0.755  1.00  0.94           C  
ATOM    572  OH  TYR A  75     -16.928   9.488   1.127  1.00  0.92           O  
ATOM    573  CZ  TYR A  75     -15.789   9.212   0.404  1.00  0.94           C  
ATOM    574  N   PHE A  76     -10.846   8.331  -4.797  1.00  0.97           N  
ATOM    575  CA  PHE A  76      -9.624   8.328  -5.593  1.00  0.97           C  
ATOM    576  C   PHE A  76      -8.707   9.473  -5.181  1.00  0.97           C  
ATOM    577  CB  PHE A  76      -9.953   8.430  -7.086  1.00  0.97           C  
ATOM    578  O   PHE A  76      -9.055  10.644  -5.346  1.00  0.97           O  
ATOM    579  CG  PHE A  76     -10.861   7.337  -7.583  1.00  0.97           C  
ATOM    580  CD1 PHE A  76     -10.339   6.129  -8.029  1.00  0.96           C  
ATOM    581  CD2 PHE A  76     -12.238   7.519  -7.605  1.00  0.96           C  
ATOM    582  CE1 PHE A  76     -11.177   5.117  -8.490  1.00  0.95           C  
ATOM    583  CE2 PHE A  76     -13.082   6.512  -8.064  1.00  0.94           C  
ATOM    584  CZ  PHE A  76     -12.549   5.312  -8.507  1.00  0.94           C  
ATOM    585  N   PHE A  77      -7.557   9.138  -4.674  1.00  0.97           N  
ATOM    586  CA  PHE A  77      -6.516  10.090  -4.305  1.00  0.97           C  
ATOM    587  C   PHE A  77      -5.524  10.278  -5.448  1.00  0.97           C  
ATOM    588  CB  PHE A  77      -5.782   9.625  -3.044  1.00  0.97           C  
ATOM    589  O   PHE A  77      -5.087   9.304  -6.063  1.00  0.97           O  
ATOM    590  CG  PHE A  77      -6.671   9.496  -1.837  1.00  0.97           C  
ATOM    591  CD1 PHE A  77      -7.939   8.938  -1.947  1.00  0.95           C  
ATOM    592  CD2 PHE A  77      -6.238   9.932  -0.591  1.00  0.95           C  
ATOM    593  CE1 PHE A  77      -8.764   8.817  -0.831  1.00  0.95           C  
ATOM    594  CE2 PHE A  77      -7.057   9.815   0.528  1.00  0.94           C  
ATOM    595  CZ  PHE A  77      -8.320   9.258   0.406  1.00  0.94           C  
ATOM    596  N   THR A  78      -5.138  11.523  -5.688  1.00  0.98           N  
ATOM    597  CA  THR A  78      -4.045  11.880  -6.586  1.00  0.98           C  
ATOM    598  C   THR A  78      -3.041  12.787  -5.882  1.00  0.97           C  
ATOM    599  CB  THR A  78      -4.570  12.576  -7.855  1.00  0.97           C  
ATOM    600  O   THR A  78      -3.428  13.722  -5.178  1.00  0.97           O  
ATOM    601  CG2 THR A  78      -5.554  11.685  -8.605  1.00  0.94           C  
ATOM    602  OG1 THR A  78      -5.230  13.794  -7.486  1.00  0.94           O  
ATOM    603  N   LEU A  79      -1.818  12.595  -6.016  1.00  0.97           N  
ATOM    604  CA  LEU A  79      -0.745  13.397  -5.440  1.00  0.97           C  
ATOM    605  C   LEU A  79       0.317  13.717  -6.487  1.00  0.97           C  
ATOM    606  CB  LEU A  79      -0.107  12.668  -4.255  1.00  0.97           C  
ATOM    607  O   LEU A  79       0.974  12.812  -7.006  1.00  0.96           O  
ATOM    608  CG  LEU A  79       1.092  13.356  -3.601  1.00  0.96           C  
ATOM    609  CD1 LEU A  79       0.666  14.679  -2.972  1.00  0.95           C  
ATOM    610  CD2 LEU A  79       1.730  12.444  -2.559  1.00  0.95           C  
ATOM    611  N   LYS A  80       0.519  15.022  -6.719  1.00  0.96           N  
ATOM    612  CA  LYS A  80       1.587  15.571  -7.549  1.00  0.95           C  
ATOM    613  C   LYS A  80       2.758  16.048  -6.695  1.00  0.95           C  
ATOM    614  CB  LYS A  80       1.061  16.722  -8.408  1.00  0.95           C  
ATOM    615  O   LYS A  80       2.604  16.276  -5.493  1.00  0.94           O  
ATOM    616  CG  LYS A  80       0.005  16.307  -9.421  1.00  0.93           C  
ATOM    617  CD  LYS A  80      -0.526  17.504 -10.198  1.00  0.91           C  
ATOM    618  CE  LYS A  80      -1.695  17.117 -11.094  1.00  0.89           C  
ATOM    619  NZ  LYS A  80      -2.313  18.311 -11.745  1.00  0.88           N  
ATOM    620  N   LYS A  81       3.910  16.166  -7.291  1.00  0.95           N  
ATOM    621  CA  LYS A  81       5.119  16.626  -6.614  1.00  0.95           C  
ATOM    622  C   LYS A  81       4.895  17.981  -5.949  1.00  0.94           C  
ATOM    623  CB  LYS A  81       6.286  16.711  -7.598  1.00  0.95           C  
ATOM    624  O   LYS A  81       4.471  18.937  -6.603  1.00  0.93           O  
ATOM    625  CG  LYS A  81       7.580  17.221  -6.981  1.00  0.95           C  
ATOM    626  CD  LYS A  81       8.728  17.186  -7.982  1.00  0.94           C  
ATOM    627  CE  LYS A  81      10.021  17.710  -7.370  1.00  0.93           C  
ATOM    628  NZ  LYS A  81      11.176  17.564  -8.305  1.00  0.92           N  
ATOM    629  N   GLY A  82       5.205  18.051  -4.668  1.00  0.91           N  
ATOM    630  CA  GLY A  82       5.192  19.277  -3.887  1.00  0.91           C  
ATOM    631  C   GLY A  82       3.792  19.751  -3.545  1.00  0.90           C  
ATOM    632  O   GLY A  82       3.619  20.818  -2.951  1.00  0.88           O  
ATOM    633  N   GLN A  83       2.757  18.995  -3.832  1.00  0.94           N  
ATOM    634  CA  GLN A  83       1.367  19.346  -3.563  1.00  0.94           C  
ATOM    635  C   GLN A  83       0.781  18.467  -2.461  1.00  0.95           C  
ATOM    636  CB  GLN A  83       0.526  19.222  -4.835  1.00  0.93           C  
ATOM    637  O   GLN A  83       1.374  17.452  -2.089  1.00  0.94           O  
ATOM    638  CG  GLN A  83       0.981  20.136  -5.965  1.00  0.90           C  
ATOM    639  CD  GLN A  83       0.037  20.118  -7.152  1.00  0.88           C  
ATOM    640  NE2 GLN A  83       0.371  20.881  -8.187  1.00  0.88           N  
ATOM    641  OE1 GLN A  83      -0.984  19.423  -7.139  1.00  0.88           O  
ATOM    642  N   VAL A  84      -0.355  18.812  -1.945  1.00  0.95           N  
ATOM    643  CA  VAL A  84      -1.186  17.971  -1.090  1.00  0.95           C  
ATOM    644  C   VAL A  84      -2.064  17.066  -1.951  1.00  0.96           C  
ATOM    645  CB  VAL A  84      -2.062  18.817  -0.140  1.00  0.92           C  
ATOM    646  O   VAL A  84      -2.420  17.424  -3.076  1.00  0.95           O  
ATOM    647  CG1 VAL A  84      -1.192  19.617   0.828  1.00  0.77           C  
ATOM    648  CG2 VAL A  84      -2.971  19.748  -0.941  1.00  0.76           C  
ATOM    649  N   PRO A  85      -2.448  15.907  -1.465  1.00  0.97           N  
ATOM    650  CA  PRO A  85      -3.331  15.032  -2.241  1.00  0.97           C  
ATOM    651  C   PRO A  85      -4.663  15.695  -2.586  1.00  0.97           C  
ATOM    652  CB  PRO A  85      -3.542  13.832  -1.314  1.00  0.96           C  
ATOM    653  O   PRO A  85      -5.288  16.318  -1.725  1.00  0.97           O  
ATOM    654  CG  PRO A  85      -2.355  13.839  -0.406  1.00  0.95           C  
ATOM    655  CD  PRO A  85      -1.963  15.264  -0.142  1.00  0.94           C  
ATOM    656  N   GLU A  86      -5.038  15.623  -3.821  1.00  0.97           N  
ATOM    657  CA  GLU A  86      -6.418  15.870  -4.231  1.00  0.97           C  
ATOM    658  C   GLU A  86      -7.249  14.592  -4.168  1.00  0.97           C  
ATOM    659  CB  GLU A  86      -6.462  16.457  -5.644  1.00  0.97           C  
ATOM    660  O   GLU A  86      -6.775  13.517  -4.542  1.00  0.97           O  
ATOM    661  CG  GLU A  86      -5.703  17.768  -5.789  1.00  0.93           C  
ATOM    662  CD  GLU A  86      -5.896  18.426  -7.146  1.00  0.91           C  
ATOM    663  OE1 GLU A  86      -5.233  18.008  -8.123  1.00  0.90           O  
ATOM    664  OE2 GLU A  86      -6.715  19.368  -7.233  1.00  0.90           O  
ATOM    665  N   ILE A  87      -8.492  14.644  -3.688  1.00  0.97           N  
ATOM    666  CA  ILE A  87      -9.374  13.500  -3.488  1.00  0.97           C  
ATOM    667  C   ILE A  87     -10.680  13.717  -4.250  1.00  0.97           C  
ATOM    668  CB  ILE A  87      -9.661  13.263  -1.988  1.00  0.97           C  
ATOM    669  O   ILE A  87     -11.264  14.802  -4.198  1.00  0.97           O  
ATOM    670  CG1 ILE A  87      -8.349  13.151  -1.205  1.00  0.97           C  
ATOM    671  CG2 ILE A  87     -10.523  12.012  -1.795  1.00  0.97           C  
ATOM    672  CD1 ILE A  87      -8.537  12.921   0.288  1.00  0.96           C  
ATOM    673  N   PHE A  88     -11.090  12.678  -4.916  1.00  0.97           N  
ATOM    674  CA  PHE A  88     -12.320  12.651  -5.698  1.00  0.97           C  
ATOM    675  C   PHE A  88     -13.196  11.473  -5.291  1.00  0.97           C  
ATOM    676  CB  PHE A  88     -12.005  12.578  -7.196  1.00  0.97           C  
ATOM    677  O   PHE A  88     -12.687  10.424  -4.888  1.00  0.97           O  
ATOM    678  CG  PHE A  88     -11.075  13.660  -7.674  1.00  0.97           C  
ATOM    679  CD1 PHE A  88     -11.576  14.852  -8.183  1.00  0.97           C  
ATOM    680  CD2 PHE A  88      -9.698  13.485  -7.614  1.00  0.97           C  
ATOM    681  CE1 PHE A  88     -10.717  15.855  -8.627  1.00  0.96           C  
ATOM    682  CE2 PHE A  88      -8.834  14.483  -8.055  1.00  0.96           C  
ATOM    683  CZ  PHE A  88      -9.345  15.667  -8.562  1.00  0.96           C  
ATOM    684  N   ASP A  89     -14.508  11.560  -5.368  1.00  0.96           N  
ATOM    685  CA  ASP A  89     -15.412  10.428  -5.186  1.00  0.96           C  
ATOM    686  C   ASP A  89     -15.585   9.649  -6.488  1.00  0.96           C  
ATOM    687  CB  ASP A  89     -16.773  10.905  -4.674  1.00  0.96           C  
ATOM    688  O   ASP A  89     -15.056  10.043  -7.529  1.00  0.95           O  
ATOM    689  CG  ASP A  89     -17.568  11.664  -5.722  1.00  0.94           C  
ATOM    690  OD1 ASP A  89     -17.188  11.638  -6.913  1.00  0.92           O  
ATOM    691  OD2 ASP A  89     -18.582  12.295  -5.354  1.00  0.91           O  
ATOM    692  N   LYS A  90     -16.358   8.632  -6.583  1.00  0.96           N  
ATOM    693  CA  LYS A  90     -16.525   7.697  -7.692  1.00  0.96           C  
ATOM    694  C   LYS A  90     -17.270   8.349  -8.854  1.00  0.96           C  
ATOM    695  CB  LYS A  90     -17.269   6.443  -7.230  1.00  0.95           C  
ATOM    696  O   LYS A  90     -17.325   7.793  -9.953  1.00  0.95           O  
ATOM    697  CG  LYS A  90     -18.719   6.691  -6.844  1.00  0.93           C  
ATOM    698  CD  LYS A  90     -19.429   5.394  -6.477  1.00  0.90           C  
ATOM    699  CE  LYS A  90     -20.911   5.624  -6.209  1.00  0.87           C  
ATOM    700  NZ  LYS A  90     -21.619   4.349  -5.886  1.00  0.85           N  
ATOM    701  N   HIS A  91     -17.929   9.514  -8.577  1.00  0.95           N  
ATOM    702  CA  HIS A  91     -18.593  10.318  -9.597  1.00  0.96           C  
ATOM    703  C   HIS A  91     -17.668  11.407 -10.129  1.00  0.96           C  
ATOM    704  CB  HIS A  91     -19.872  10.943  -9.037  1.00  0.95           C  
ATOM    705  O   HIS A  91     -18.081  12.235 -10.944  1.00  0.96           O  
ATOM    706  CG  HIS A  91     -20.859   9.940  -8.530  1.00  0.93           C  
ATOM    707  CD2 HIS A  91     -21.350   9.726  -7.287  1.00  0.91           C  
ATOM    708  ND1 HIS A  91     -21.454   9.003  -9.347  1.00  0.91           N  
ATOM    709  CE1 HIS A  91     -22.272   8.255  -8.626  1.00  0.90           C  
ATOM    710  NE2 HIS A  91     -22.228   8.673  -7.373  1.00  0.91           N  
ATOM    711  N   GLY A  92     -16.424  11.425  -9.666  1.00  0.96           N  
ATOM    712  CA  GLY A  92     -15.398  12.373 -10.071  1.00  0.97           C  
ATOM    713  C   GLY A  92     -15.578  13.747  -9.454  1.00  0.97           C  
ATOM    714  O   GLY A  92     -14.992  14.725  -9.924  1.00  0.96           O  
ATOM    715  N   ARG A  93     -16.472  13.962  -8.425  1.00  0.97           N  
ATOM    716  CA  ARG A  93     -16.583  15.207  -7.673  1.00  0.97           C  
ATOM    717  C   ARG A  93     -15.405  15.379  -6.721  1.00  0.97           C  
ATOM    718  CB  ARG A  93     -17.898  15.247  -6.892  1.00  0.97           C  
ATOM    719  O   ARG A  93     -15.080  14.469  -5.955  1.00  0.97           O  
ATOM    720  CG  ARG A  93     -19.133  15.028  -7.752  1.00  0.95           C  
ATOM    721  CD  ARG A  93     -20.408  15.034  -6.920  1.00  0.94           C  
ATOM    722  NE  ARG A  93     -20.459  13.899  -6.003  1.00  0.92           N  
ATOM    723  NH1 ARG A  93     -22.545  14.414  -5.154  1.00  0.88           N  
ATOM    724  NH2 ARG A  93     -21.415  12.570  -4.393  1.00  0.87           N  
ATOM    725  CZ  ARG A  93     -21.473  13.630  -5.186  1.00  0.89           C  
ATOM    726  N   LYS A  94     -14.792  16.551  -6.746  1.00  0.98           N  
ATOM    727  CA  LYS A  94     -13.684  16.890  -5.857  1.00  0.98           C  
ATOM    728  C   LYS A  94     -14.161  17.034  -4.415  1.00  0.98           C  
ATOM    729  CB  LYS A  94     -13.004  18.181  -6.316  1.00  0.97           C  
ATOM    730  O   LYS A  94     -15.045  17.842  -4.125  1.00  0.97           O  
ATOM    731  CG  LYS A  94     -11.721  18.505  -5.565  1.00  0.96           C  
ATOM    732  CD  LYS A  94     -10.945  19.627  -6.242  1.00  0.94           C  
ATOM    733  CE  LYS A  94      -9.615  19.887  -5.548  1.00  0.92           C  
ATOM    734  NZ  LYS A  94      -8.718  20.750  -6.373  1.00  0.91           N  
ATOM    735  N   CYS A  95     -13.488  16.306  -3.498  1.00  0.97           N  
ATOM    736  CA  CYS A  95     -13.723  16.357  -2.059  1.00  0.97           C  
ATOM    737  C   CYS A  95     -12.995  17.539  -1.429  1.00  0.97           C  
ATOM    738  CB  CYS A  95     -13.271  15.057  -1.395  1.00  0.96           C  
ATOM    739  O   CYS A  95     -11.972  17.991  -1.947  1.00  0.96           O  
ATOM    740  SG  CYS A  95     -14.138  13.592  -1.999  1.00  0.95           S  
ATOM    741  N   ASN A  96     -13.536  18.068  -0.328  1.00  0.97           N  
ATOM    742  CA  ASN A  96     -12.846  19.114   0.420  1.00  0.97           C  
ATOM    743  C   ASN A  96     -11.742  18.538   1.301  1.00  0.97           C  
ATOM    744  CB  ASN A  96     -13.840  19.912   1.267  1.00  0.95           C  
ATOM    745  O   ASN A  96     -12.008  17.717   2.180  1.00  0.96           O  
ATOM    746  CG  ASN A  96     -14.804  20.725   0.426  1.00  0.85           C  
ATOM    747  ND2 ASN A  96     -16.047  20.828   0.881  1.00  0.82           N  
ATOM    748  OD1 ASN A  96     -14.434  21.256  -0.625  1.00  0.80           O  
ATOM    749  N   VAL A  97     -10.515  18.974   1.134  1.00  0.96           N  
ATOM    750  CA  VAL A  97      -9.346  18.554   1.901  1.00  0.96           C  
ATOM    751  C   VAL A  97      -8.786  19.741   2.681  1.00  0.95           C  
ATOM    752  CB  VAL A  97      -8.254  17.953   0.988  1.00  0.95           C  
ATOM    753  O   VAL A  97      -8.236  20.675   2.093  1.00  0.93           O  
ATOM    754  CG1 VAL A  97      -7.084  17.429   1.819  1.00  0.94           C  
ATOM    755  CG2 VAL A  97      -8.838  16.840   0.120  1.00  0.94           C  
ATOM    756  N   THR A  98      -8.929  19.694   3.957  1.00  0.95           N  
ATOM    757  CA  THR A  98      -8.296  20.661   4.847  1.00  0.95           C  
ATOM    758  C   THR A  98      -6.977  20.116   5.387  1.00  0.94           C  
ATOM    759  CB  THR A  98      -9.222  21.029   6.021  1.00  0.94           C  
ATOM    760  O   THR A  98      -6.849  18.914   5.631  1.00  0.93           O  
ATOM    761  CG2 THR A  98     -10.493  21.711   5.526  1.00  0.88           C  
ATOM    762  OG1 THR A  98      -9.579  19.837   6.732  1.00  0.89           O  
ATOM    763  N   SER A  99      -6.028  20.914   5.477  1.00  0.93           N  
ATOM    764  CA  SER A  99      -4.728  20.518   6.010  1.00  0.92           C  
ATOM    765  C   SER A  99      -4.405  21.269   7.297  1.00  0.89           C  
ATOM    766  CB  SER A  99      -3.628  20.765   4.976  1.00  0.88           C  
ATOM    767  O   SER A  99      -4.482  22.499   7.340  1.00  0.85           O  
ATOM    768  OG  SER A  99      -3.548  22.140   4.645  1.00  0.74           O  
ATOM    769  N   GLN A 100      -4.147  20.472   8.258  1.00  0.79           N  
ATOM    770  CA  GLN A 100      -3.478  20.929   9.472  1.00  0.76           C  
ATOM    771  C   GLN A 100      -1.986  20.614   9.430  1.00  0.72           C  
ATOM    772  CB  GLN A 100      -4.114  20.291  10.708  1.00  0.72           C  
ATOM    773  O   GLN A 100      -1.576  19.599   8.863  1.00  0.67           O  
ATOM    774  CG  GLN A 100      -5.523  20.789  11.001  1.00  0.68           C  
ATOM    775  CD  GLN A 100      -6.096  20.211  12.282  1.00  0.69           C  
ATOM    776  NE2 GLN A 100      -6.994  20.955  12.919  1.00  0.69           N  
ATOM    777  OE1 GLN A 100      -5.735  19.105  12.695  1.00  0.70           O  
ATOM    778  N   ASP A 101      -1.285  21.614   9.938  1.00  0.73           N  
ATOM    779  CA  ASP A 101       0.168  21.476   9.967  1.00  0.74           C  
ATOM    780  C   ASP A 101       0.763  21.636   8.570  1.00  0.74           C  
ATOM    781  CB  ASP A 101       0.567  20.122  10.557  1.00  0.65           C  
ATOM    782  O   ASP A 101       0.097  22.130   7.658  1.00  0.65           O  
ATOM    783  CG  ASP A 101      -0.049  19.865  11.921  1.00  0.65           C  
ATOM    784  OD1 ASP A 101       0.022  20.752  12.799  1.00  0.62           O  
ATOM    785  OD2 ASP A 101      -0.608  18.765  12.120  1.00  0.64           O  
ATOM    786  N   ALA A 102       1.955  21.415   8.411  1.00  0.78           N  
ATOM    787  CA  ALA A 102       2.590  21.689   7.125  1.00  0.80           C  
ATOM    788  C   ALA A 102       2.911  20.394   6.385  1.00  0.83           C  
ATOM    789  CB  ALA A 102       3.860  22.514   7.323  1.00  0.72           C  
ATOM    790  O   ALA A 102       4.079  20.091   6.128  1.00  0.79           O  
ATOM    791  N   PRO A 103       1.789  19.557   5.987  1.00  0.87           N  
ATOM    792  CA  PRO A 103       2.086  18.370   5.181  1.00  0.90           C  
ATOM    793  C   PRO A 103       2.968  18.681   3.974  1.00  0.90           C  
ATOM    794  CB  PRO A 103       0.702  17.890   4.737  1.00  0.86           C  
ATOM    795  O   PRO A 103       3.673  17.800   3.476  1.00  0.89           O  
ATOM    796  CG  PRO A 103      -0.164  19.107   4.805  1.00  0.86           C  
ATOM    797  CD  PRO A 103       0.314  19.970   5.937  1.00  0.87           C  
ATOM    798  N   ARG A 104       3.035  19.934   3.612  1.00  0.90           N  
ATOM    799  CA  ARG A 104       3.882  20.380   2.511  1.00  0.91           C  
ATOM    800  C   ARG A 104       5.359  20.230   2.861  1.00  0.90           C  
ATOM    801  CB  ARG A 104       3.574  21.835   2.151  1.00  0.88           C  
ATOM    802  O   ARG A 104       6.163  19.821   2.021  1.00  0.90           O  
ATOM    803  CG  ARG A 104       2.225  22.031   1.479  1.00  0.84           C  
ATOM    804  CD  ARG A 104       2.001  23.482   1.076  1.00  0.83           C  
ATOM    805  NE  ARG A 104       0.696  23.672   0.448  1.00  0.81           N  
ATOM    806  NH1 ARG A 104       1.190  25.751  -0.428  1.00  0.80           N  
ATOM    807  NH2 ARG A 104      -0.872  24.814  -0.781  1.00  0.76           N  
ATOM    808  CZ  ARG A 104       0.341  24.745  -0.252  1.00  0.76           C  
ATOM    809  N   THR A 105       5.665  20.491   4.082  1.00  0.92           N  
ATOM    810  CA  THR A 105       7.033  20.306   4.553  1.00  0.93           C  
ATOM    811  C   THR A 105       7.403  18.826   4.573  1.00  0.93           C  
ATOM    812  CB  THR A 105       7.225  20.905   5.959  1.00  0.91           C  
ATOM    813  O   THR A 105       8.497  18.449   4.148  1.00  0.92           O  
ATOM    814  CG2 THR A 105       8.680  20.806   6.405  1.00  0.84           C  
ATOM    815  OG1 THR A 105       6.834  22.283   5.943  1.00  0.87           O  
ATOM    816  N   TYR A 106       6.548  17.962   4.926  1.00  0.94           N  
ATOM    817  CA  TYR A 106       6.726  16.515   4.953  1.00  0.95           C  
ATOM    818  C   TYR A 106       6.866  15.956   3.542  1.00  0.95           C  
ATOM    819  CB  TYR A 106       5.550  15.841   5.667  1.00  0.95           C  
ATOM    820  O   TYR A 106       7.674  15.056   3.301  1.00  0.95           O  
ATOM    821  CG  TYR A 106       5.666  14.338   5.742  1.00  0.96           C  
ATOM    822  CD1 TYR A 106       6.602  13.733   6.577  1.00  0.95           C  
ATOM    823  CD2 TYR A 106       4.840  13.521   4.979  1.00  0.95           C  
ATOM    824  CE1 TYR A 106       6.714  12.348   6.648  1.00  0.95           C  
ATOM    825  CE2 TYR A 106       4.942  12.135   5.041  1.00  0.95           C  
ATOM    826  OH  TYR A 106       5.986  10.188   5.944  1.00  0.93           O  
ATOM    827  CZ  TYR A 106       5.880  11.559   5.878  1.00  0.94           C  
ATOM    828  N   LEU A 107       6.219  16.566   2.541  1.00  0.96           N  
ATOM    829  CA  LEU A 107       6.197  16.120   1.152  1.00  0.96           C  
ATOM    830  C   LEU A 107       7.237  16.868   0.325  1.00  0.96           C  
ATOM    831  CB  LEU A 107       4.805  16.322   0.547  1.00  0.96           C  
ATOM    832  O   LEU A 107       7.397  16.601  -0.868  1.00  0.94           O  
ATOM    833  CG  LEU A 107       3.684  15.456   1.123  1.00  0.96           C  
ATOM    834  CD1 LEU A 107       2.345  15.840   0.501  1.00  0.94           C  
ATOM    835  CD2 LEU A 107       3.979  13.977   0.896  1.00  0.94           C  
ATOM    836  N   SER A 108       7.997  17.783   0.937  1.00  0.95           N  
ATOM    837  CA  SER A 108       8.939  18.624   0.206  1.00  0.94           C  
ATOM    838  C   SER A 108      10.088  17.799  -0.364  1.00  0.93           C  
ATOM    839  CB  SER A 108       9.492  19.724   1.114  1.00  0.94           C  
ATOM    840  O   SER A 108      10.661  18.154  -1.396  1.00  0.91           O  
ATOM    841  OG  SER A 108      10.113  19.166   2.259  1.00  0.93           O  
ATOM    842  N   GLU A 109      10.381  16.638   0.222  1.00  0.95           N  
ATOM    843  CA  GLU A 109      11.466  15.746  -0.177  1.00  0.95           C  
ATOM    844  C   GLU A 109      11.005  14.761  -1.248  1.00  0.95           C  
ATOM    845  CB  GLU A 109      12.012  14.988   1.035  1.00  0.94           C  
ATOM    846  O   GLU A 109      11.813  14.011  -1.798  1.00  0.94           O  
ATOM    847  CG  GLU A 109      12.695  15.880   2.062  1.00  0.90           C  
ATOM    848  CD  GLU A 109      13.105  15.137   3.324  1.00  0.87           C  
ATOM    849  OE1 GLU A 109      13.112  13.885   3.316  1.00  0.87           O  
ATOM    850  OE2 GLU A 109      13.420  15.813   4.329  1.00  0.87           O  
ATOM    851  N   VAL A 110       9.728  14.690  -1.568  1.00  0.96           N  
ATOM    852  CA  VAL A 110       9.167  13.801  -2.580  1.00  0.96           C  
ATOM    853  C   VAL A 110       9.578  14.278  -3.971  1.00  0.96           C  
ATOM    854  CB  VAL A 110       7.627  13.723  -2.476  1.00  0.96           C  
ATOM    855  O   VAL A 110       9.230  15.388  -4.382  1.00  0.95           O  
ATOM    856  CG1 VAL A 110       7.050  12.895  -3.623  1.00  0.94           C  
ATOM    857  CG2 VAL A 110       7.213  13.136  -1.128  1.00  0.94           C  
ATOM    858  N   VAL A 111      10.331  13.427  -4.720  1.00  0.96           N  
ATOM    859  CA  VAL A 111      10.816  13.709  -6.067  1.00  0.96           C  
ATOM    860  C   VAL A 111       9.913  13.028  -7.094  1.00  0.95           C  
ATOM    861  CB  VAL A 111      12.278  13.245  -6.253  1.00  0.95           C  
ATOM    862  O   VAL A 111       9.489  13.654  -8.068  1.00  0.94           O  
ATOM    863  CG1 VAL A 111      12.757  13.524  -7.676  1.00  0.93           C  
ATOM    864  CG2 VAL A 111      13.188  13.931  -5.236  1.00  0.92           C  
ATOM    865  N   ASN A 112       9.565  11.782  -6.853  1.00  0.95           N  
ATOM    866  CA  ASN A 112       8.640  10.958  -7.625  1.00  0.95           C  
ATOM    867  C   ASN A 112       7.521  10.402  -6.749  1.00  0.96           C  
ATOM    868  CB  ASN A 112       9.388   9.818  -8.319  1.00  0.94           C  
ATOM    869  O   ASN A 112       7.671   9.340  -6.142  1.00  0.95           O  
ATOM    870  CG  ASN A 112       8.493   9.004  -9.233  1.00  0.91           C  
ATOM    871  ND2 ASN A 112       9.096   8.125 -10.024  1.00  0.89           N  
ATOM    872  OD1 ASN A 112       7.270   9.166  -9.230  1.00  0.88           O  
ATOM    873  N   PRO A 113       6.345  11.070  -6.651  1.00  0.96           N  
ATOM    874  CA  PRO A 113       5.282  10.683  -5.720  1.00  0.96           C  
ATOM    875  C   PRO A 113       4.848   9.229  -5.891  1.00  0.96           C  
ATOM    876  CB  PRO A 113       4.139  11.639  -6.074  1.00  0.96           C  
ATOM    877  O   PRO A 113       4.473   8.574  -4.916  1.00  0.96           O  
ATOM    878  CG  PRO A 113       4.815  12.875  -6.571  1.00  0.95           C  
ATOM    879  CD  PRO A 113       6.018  12.471  -7.374  1.00  0.95           C  
ATOM    880  N   ARG A 114       4.901   8.681  -7.045  1.00  0.96           N  
ATOM    881  CA  ARG A 114       4.508   7.304  -7.327  1.00  0.96           C  
ATOM    882  C   ARG A 114       5.410   6.316  -6.594  1.00  0.95           C  
ATOM    883  CB  ARG A 114       4.546   7.032  -8.832  1.00  0.95           C  
ATOM    884  O   ARG A 114       4.952   5.262  -6.150  1.00  0.94           O  
ATOM    885  CG  ARG A 114       4.111   5.626  -9.215  1.00  0.91           C  
ATOM    886  CD  ARG A 114       4.225   5.389 -10.714  1.00  0.86           C  
ATOM    887  NE  ARG A 114       3.233   6.160 -11.458  1.00  0.85           N  
ATOM    888  NH1 ARG A 114       4.010   5.538 -13.543  1.00  0.78           N  
ATOM    889  NH2 ARG A 114       2.212   6.948 -13.359  1.00  0.75           N  
ATOM    890  CZ  ARG A 114       3.154   6.214 -12.785  1.00  0.83           C  
ATOM    891  N   GLU A 115       6.698   6.608  -6.563  1.00  0.95           N  
ATOM    892  CA  GLU A 115       7.701   5.744  -5.949  1.00  0.95           C  
ATOM    893  C   GLU A 115       7.941   6.125  -4.491  1.00  0.95           C  
ATOM    894  CB  GLU A 115       9.015   5.805  -6.732  1.00  0.94           C  
ATOM    895  O   GLU A 115       8.112   5.253  -3.636  1.00  0.95           O  
ATOM    896  CG  GLU A 115       8.904   5.295  -8.161  1.00  0.91           C  
ATOM    897  CD  GLU A 115      10.227   5.315  -8.910  1.00  0.89           C  
ATOM    898  OE1 GLU A 115      11.281   5.548  -8.275  1.00  0.88           O  
ATOM    899  OE2 GLU A 115      10.210   5.098 -10.142  1.00  0.88           O  
ATOM    900  N   ASP A 116       7.863   7.419  -4.196  1.00  0.96           N  
ATOM    901  CA  ASP A 116       8.284   7.996  -2.923  1.00  0.96           C  
ATOM    902  C   ASP A 116       7.135   8.005  -1.918  1.00  0.96           C  
ATOM    903  CB  ASP A 116       8.817   9.416  -3.128  1.00  0.96           C  
ATOM    904  O   ASP A 116       7.361   8.108  -0.710  1.00  0.96           O  
ATOM    905  CG  ASP A 116      10.079   9.460  -3.970  1.00  0.95           C  
ATOM    906  OD1 ASP A 116      10.870   8.493  -3.936  1.00  0.93           O  
ATOM    907  OD2 ASP A 116      10.287  10.473  -4.673  1.00  0.93           O  
ATOM    908  N   VAL A 117       5.858   7.883  -2.369  1.00  0.97           N  
ATOM    909  CA  VAL A 117       4.729   7.985  -1.450  1.00  0.97           C  
ATOM    910  C   VAL A 117       3.930   6.684  -1.466  1.00  0.97           C  
ATOM    911  CB  VAL A 117       3.813   9.177  -1.806  1.00  0.97           C  
ATOM    912  O   VAL A 117       3.578   6.178  -2.533  1.00  0.97           O  
ATOM    913  CG1 VAL A 117       2.629   9.255  -0.844  1.00  0.96           C  
ATOM    914  CG2 VAL A 117       4.607  10.483  -1.789  1.00  0.96           C  
ATOM    915  N   GLN A 118       3.589   6.139  -0.310  1.00  0.97           N  
ATOM    916  CA  GLN A 118       2.648   5.041  -0.120  1.00  0.97           C  
ATOM    917  C   GLN A 118       1.432   5.491   0.685  1.00  0.97           C  
ATOM    918  CB  GLN A 118       3.330   3.862   0.575  1.00  0.97           C  
ATOM    919  O   GLN A 118       1.575   6.057   1.772  1.00  0.97           O  
ATOM    920  CG  GLN A 118       2.434   2.643   0.741  1.00  0.96           C  
ATOM    921  CD  GLN A 118       3.131   1.491   1.441  1.00  0.95           C  
ATOM    922  NE2 GLN A 118       2.435   0.367   1.571  1.00  0.94           N  
ATOM    923  OE1 GLN A 118       4.287   1.611   1.860  1.00  0.93           O  
ATOM    924  N   PHE A 119       0.270   5.238   0.159  1.00  0.97           N  
ATOM    925  CA  PHE A 119      -0.987   5.357   0.888  1.00  0.97           C  
ATOM    926  C   PHE A 119      -1.436   4.000   1.417  1.00  0.97           C  
ATOM    927  CB  PHE A 119      -2.075   5.957  -0.008  1.00  0.97           C  
ATOM    928  O   PHE A 119      -1.278   2.981   0.742  1.00  0.96           O  
ATOM    929  CG  PHE A 119      -1.780   7.360  -0.465  1.00  0.97           C  
ATOM    930  CD1 PHE A 119      -1.939   8.436   0.400  1.00  0.96           C  
ATOM    931  CD2 PHE A 119      -1.342   7.603  -1.760  1.00  0.96           C  
ATOM    932  CE1 PHE A 119      -1.666   9.736  -0.020  1.00  0.95           C  
ATOM    933  CE2 PHE A 119      -1.067   8.899  -2.187  1.00  0.95           C  
ATOM    934  CZ  PHE A 119      -1.231   9.964  -1.316  1.00  0.95           C  
ATOM    935  N   MET A 120      -1.994   3.947   2.629  1.00  0.97           N  
ATOM    936  CA  MET A 120      -2.648   2.786   3.225  1.00  0.97           C  
ATOM    937  C   MET A 120      -3.866   3.207   4.041  1.00  0.96           C  
ATOM    938  CB  MET A 120      -1.669   2.011   4.108  1.00  0.96           C  
ATOM    939  O   MET A 120      -3.747   4.000   4.977  1.00  0.96           O  
ATOM    940  CG  MET A 120      -2.249   0.732   4.691  1.00  0.95           C  
ATOM    941  SD  MET A 120      -1.099  -0.094   5.858  1.00  0.95           S  
ATOM    942  CE  MET A 120      -1.189   1.054   7.261  1.00  0.92           C  
ATOM    943  N   THR A 121      -4.963   2.660   3.731  1.00  0.95           N  
ATOM    944  CA  THR A 121      -6.203   2.997   4.422  1.00  0.95           C  
ATOM    945  C   THR A 121      -6.589   1.897   5.408  1.00  0.94           C  
ATOM    946  CB  THR A 121      -7.354   3.224   3.425  1.00  0.94           C  
ATOM    947  O   THR A 121      -6.601   0.716   5.055  1.00  0.92           O  
ATOM    948  CG2 THR A 121      -8.618   3.689   4.141  1.00  0.92           C  
ATOM    949  OG1 THR A 121      -6.964   4.220   2.472  1.00  0.93           O  
ATOM    950  N   ILE A 122      -6.926   2.405   6.629  1.00  0.94           N  
ATOM    951  CA  ILE A 122      -7.535   1.609   7.689  1.00  0.93           C  
ATOM    952  C   ILE A 122      -8.796   2.304   8.197  1.00  0.92           C  
ATOM    953  CB  ILE A 122      -6.548   1.371   8.854  1.00  0.92           C  
ATOM    954  O   ILE A 122      -8.728   3.407   8.744  1.00  0.90           O  
ATOM    955  CG1 ILE A 122      -5.240   0.769   8.331  1.00  0.87           C  
ATOM    956  CG2 ILE A 122      -7.179   0.470   9.920  1.00  0.87           C  
ATOM    957  CD1 ILE A 122      -4.111   0.757   9.354  1.00  0.84           C  
ATOM    958  N   ALA A 123      -9.924   1.642   7.972  1.00  0.89           N  
ATOM    959  CA  ALA A 123     -11.221   2.230   8.298  1.00  0.89           C  
ATOM    960  C   ALA A 123     -11.351   3.632   7.709  1.00  0.89           C  
ATOM    961  CB  ALA A 123     -11.421   2.271   9.811  1.00  0.88           C  
ATOM    962  O   ALA A 123     -11.313   3.805   6.488  1.00  0.87           O  
ATOM    963  N   ASP A 124     -11.434   4.733   8.560  1.00  0.89           N  
ATOM    964  CA  ASP A 124     -11.654   6.106   8.114  1.00  0.90           C  
ATOM    965  C   ASP A 124     -10.342   6.885   8.068  1.00  0.91           C  
ATOM    966  CB  ASP A 124     -12.655   6.814   9.029  1.00  0.87           C  
ATOM    967  O   ASP A 124     -10.345   8.107   7.901  1.00  0.90           O  
ATOM    968  CG  ASP A 124     -14.083   6.337   8.827  1.00  0.80           C  
ATOM    969  OD1 ASP A 124     -14.491   6.104   7.669  1.00  0.78           O  
ATOM    970  OD2 ASP A 124     -14.808   6.195   9.836  1.00  0.79           O  
ATOM    971  N   VAL A 125      -9.273   6.183   8.131  1.00  0.93           N  
ATOM    972  CA  VAL A 125      -7.966   6.826   8.219  1.00  0.94           C  
ATOM    973  C   VAL A 125      -7.045   6.275   7.133  1.00  0.95           C  
ATOM    974  CB  VAL A 125      -7.327   6.624   9.612  1.00  0.93           C  
ATOM    975  O   VAL A 125      -6.784   5.071   7.083  1.00  0.95           O  
ATOM    976  CG1 VAL A 125      -5.970   7.320   9.689  1.00  0.87           C  
ATOM    977  CG2 VAL A 125      -8.260   7.141  10.706  1.00  0.87           C  
ATOM    978  N   THR A 126      -6.563   7.136   6.324  1.00  0.96           N  
ATOM    979  CA  THR A 126      -5.517   6.812   5.360  1.00  0.97           C  
ATOM    980  C   THR A 126      -4.164   7.335   5.835  1.00  0.97           C  
ATOM    981  CB  THR A 126      -5.837   7.396   3.971  1.00  0.96           C  
ATOM    982  O   THR A 126      -3.985   8.542   6.008  1.00  0.96           O  
ATOM    983  CG2 THR A 126      -4.750   7.043   2.962  1.00  0.95           C  
ATOM    984  OG1 THR A 126      -7.088   6.867   3.514  1.00  0.95           O  
ATOM    985  N   PHE A 127      -3.221   6.437   6.015  1.00  0.97           N  
ATOM    986  CA  PHE A 127      -1.830   6.793   6.267  1.00  0.97           C  
ATOM    987  C   PHE A 127      -1.134   7.205   4.975  1.00  0.97           C  
ATOM    988  CB  PHE A 127      -1.083   5.622   6.914  1.00  0.97           C  
ATOM    989  O   PHE A 127      -1.314   6.567   3.935  1.00  0.97           O  
ATOM    990  CG  PHE A 127      -1.578   5.274   8.292  1.00  0.96           C  
ATOM    991  CD1 PHE A 127      -0.940   5.773   9.421  1.00  0.95           C  
ATOM    992  CD2 PHE A 127      -2.683   4.449   8.458  1.00  0.95           C  
ATOM    993  CE1 PHE A 127      -1.396   5.453  10.698  1.00  0.94           C  
ATOM    994  CE2 PHE A 127      -3.144   4.124   9.731  1.00  0.94           C  
ATOM    995  CZ  PHE A 127      -2.498   4.627  10.849  1.00  0.93           C  
ATOM    996  N   MET A 128      -0.395   8.245   5.015  1.00  0.97           N  
ATOM    997  CA  MET A 128       0.446   8.753   3.935  1.00  0.97           C  
ATOM    998  C   MET A 128       1.916   8.748   4.341  1.00  0.97           C  
ATOM    999  CB  MET A 128       0.018  10.167   3.540  1.00  0.97           C  
ATOM   1000  O   MET A 128       2.361   9.623   5.087  1.00  0.97           O  
ATOM   1001  CG  MET A 128       0.808  10.744   2.376  1.00  0.95           C  
ATOM   1002  SD  MET A 128       0.171  12.378   1.835  1.00  0.95           S  
ATOM   1003  CE  MET A 128       0.477  13.353   3.334  1.00  0.91           C  
ATOM   1004  N   LEU A 129       2.715   7.797   3.830  1.00  0.97           N  
ATOM   1005  CA  LEU A 129       4.143   7.614   4.063  1.00  0.97           C  
ATOM   1006  C   LEU A 129       4.963   8.263   2.954  1.00  0.97           C  
ATOM   1007  CB  LEU A 129       4.483   6.124   4.161  1.00  0.97           C  
ATOM   1008  O   LEU A 129       4.779   7.950   1.775  1.00  0.97           O  
ATOM   1009  CG  LEU A 129       5.970   5.769   4.199  1.00  0.97           C  
ATOM   1010  CD1 LEU A 129       6.612   6.311   5.472  1.00  0.95           C  
ATOM   1011  CD2 LEU A 129       6.163   4.260   4.098  1.00  0.95           C  
ATOM   1012  N   ASN A 130       5.893   9.095   3.297  1.00  0.97           N  
ATOM   1013  CA  ASN A 130       7.024   9.518   2.479  1.00  0.97           C  
ATOM   1014  C   ASN A 130       8.245   8.631   2.709  1.00  0.97           C  
ATOM   1015  CB  ASN A 130       7.372  10.982   2.760  1.00  0.97           C  
ATOM   1016  O   ASN A 130       8.938   8.770   3.718  1.00  0.96           O  
ATOM   1017  CG  ASN A 130       8.505  11.490   1.891  1.00  0.96           C  
ATOM   1018  ND2 ASN A 130       8.824  12.773   2.022  1.00  0.94           N  
ATOM   1019  OD1 ASN A 130       9.089  10.737   1.107  1.00  0.94           O  
ATOM   1020  N   ARG A 131       8.655   7.830   1.726  1.00  0.96           N  
ATOM   1021  CA  ARG A 131       9.700   6.816   1.819  1.00  0.96           C  
ATOM   1022  C   ARG A 131      11.085   7.452   1.775  1.00  0.96           C  
ATOM   1023  CB  ARG A 131       9.557   5.792   0.691  1.00  0.96           C  
ATOM   1024  O   ARG A 131      12.095   6.765   1.945  1.00  0.95           O  
ATOM   1025  CG  ARG A 131       8.338   4.893   0.825  1.00  0.95           C  
ATOM   1026  CD  ARG A 131       8.260   3.876  -0.304  1.00  0.93           C  
ATOM   1027  NE  ARG A 131       7.197   2.900  -0.079  1.00  0.91           N  
ATOM   1028  NH1 ARG A 131       7.428   1.866  -2.131  1.00  0.86           N  
ATOM   1029  NH2 ARG A 131       5.846   1.131  -0.644  1.00  0.85           N  
ATOM   1030  CZ  ARG A 131       6.826   1.968  -0.952  1.00  0.89           C  
ATOM   1031  N   ARG A 132      11.173   8.708   1.548  1.00  0.96           N  
ATOM   1032  CA  ARG A 132      12.445   9.423   1.521  1.00  0.96           C  
ATOM   1033  C   ARG A 132      12.709  10.120   2.851  1.00  0.96           C  
ATOM   1034  CB  ARG A 132      12.464  10.444   0.381  1.00  0.95           C  
ATOM   1035  O   ARG A 132      13.821  10.589   3.102  1.00  0.95           O  
ATOM   1036  CG  ARG A 132      12.381   9.823  -1.004  1.00  0.92           C  
ATOM   1037  CD  ARG A 132      12.563  10.863  -2.100  1.00  0.89           C  
ATOM   1038  NE  ARG A 132      13.925  11.387  -2.126  1.00  0.88           N  
ATOM   1039  NH1 ARG A 132      14.340  10.777  -4.315  1.00  0.82           N  
ATOM   1040  NH2 ARG A 132      15.959  11.842  -3.091  1.00  0.80           N  
ATOM   1041  CZ  ARG A 132      14.738  11.334  -3.177  1.00  0.85           C  
ATOM   1042  N   LYS A 133      11.660  10.279   3.628  1.00  0.96           N  
ATOM   1043  CA  LYS A 133      11.777  10.978   4.904  1.00  0.96           C  
ATOM   1044  C   LYS A 133      12.470  10.106   5.947  1.00  0.96           C  
ATOM   1045  CB  LYS A 133      10.398  11.405   5.411  1.00  0.95           C  
ATOM   1046  O   LYS A 133      11.919   9.093   6.382  1.00  0.95           O  
ATOM   1047  CG  LYS A 133      10.442  12.344   6.607  1.00  0.91           C  
ATOM   1048  CD  LYS A 133      10.948  13.727   6.214  1.00  0.86           C  
ATOM   1049  CE  LYS A 133      10.855  14.708   7.375  1.00  0.82           C  
ATOM   1050  NZ  LYS A 133      11.141  16.108   6.940  1.00  0.79           N  
ATOM   1051  N   VAL A 134      13.660  10.541   6.408  1.00  0.96           N  
ATOM   1052  CA  VAL A 134      14.366   9.921   7.525  1.00  0.96           C  
ATOM   1053  C   VAL A 134      13.611  10.187   8.825  1.00  0.96           C  
ATOM   1054  CB  VAL A 134      15.818  10.437   7.636  1.00  0.95           C  
ATOM   1055  O   VAL A 134      13.314  11.338   9.153  1.00  0.96           O  
ATOM   1056  CG1 VAL A 134      16.526   9.805   8.832  1.00  0.93           C  
ATOM   1057  CG2 VAL A 134      16.585  10.153   6.346  1.00  0.92           C  
ATOM   1058  N   VAL A 135      13.309   9.102   9.533  1.00  0.95           N  
ATOM   1059  CA  VAL A 135      12.676   9.234  10.841  1.00  0.95           C  
ATOM   1060  C   VAL A 135      13.713   9.670  11.874  1.00  0.94           C  
ATOM   1061  CB  VAL A 135      12.006   7.914  11.284  1.00  0.94           C  
ATOM   1062  O   VAL A 135      14.786   9.071  11.978  1.00  0.93           O  
ATOM   1063  CG1 VAL A 135      11.255   8.104  12.600  1.00  0.90           C  
ATOM   1064  CG2 VAL A 135      11.063   7.404  10.196  1.00  0.90           C  
ATOM   1065  N   LYS A 136      13.427  10.712  12.587  1.00  0.95           N  
ATOM   1066  CA  LYS A 136      14.326  11.295  13.578  1.00  0.95           C  
ATOM   1067  C   LYS A 136      13.798  11.081  14.993  1.00  0.94           C  
ATOM   1068  CB  LYS A 136      14.521  12.789  13.312  1.00  0.94           C  
ATOM   1069  O   LYS A 136      12.585  11.030  15.208  1.00  0.94           O  
ATOM   1070  CG  LYS A 136      15.193  13.099  11.983  1.00  0.92           C  
ATOM   1071  CD  LYS A 136      15.372  14.598  11.783  1.00  0.91           C  
ATOM   1072  CE  LYS A 136      16.029  14.910  10.445  1.00  0.89           C  
ATOM   1073  NZ  LYS A 136      16.199  16.380  10.241  1.00  0.87           N  
ATOM   1074  N   VAL A 137      14.658  11.029  15.954  1.00  0.93           N  
ATOM   1075  CA  VAL A 137      14.313  11.048  17.372  1.00  0.93           C  
ATOM   1076  C   VAL A 137      13.813  12.437  17.763  1.00  0.93           C  
ATOM   1077  CB  VAL A 137      15.516  10.647  18.254  1.00  0.90           C  
ATOM   1078  O   VAL A 137      14.265  13.444  17.214  1.00  0.91           O  
ATOM   1079  CG1 VAL A 137      15.090  10.500  19.714  1.00  0.74           C  
ATOM   1080  CG2 VAL A 137      16.142   9.350  17.744  1.00  0.74           C  
ATOM   1081  N   SER A 138      12.955  12.466  18.736  1.00  0.93           N  
ATOM   1082  CA  SER A 138      12.571  13.718  19.380  1.00  0.92           C  
ATOM   1083  C   SER A 138      13.653  14.201  20.340  1.00  0.89           C  
ATOM   1084  CB  SER A 138      11.249  13.552  20.130  1.00  0.90           C  
ATOM   1085  O   SER A 138      14.115  13.442  21.195  1.00  0.84           O  
ATOM   1086  OG  SER A 138      10.899  14.749  20.804  1.00  0.83           O  
ATOM   1087  N   ASN A 139      14.094  15.410  20.206  1.00  0.92           N  
ATOM   1088  CA  ASN A 139      15.085  15.969  21.120  1.00  0.92           C  
ATOM   1089  C   ASN A 139      14.521  16.129  22.529  1.00  0.92           C  
ATOM   1090  CB  ASN A 139      15.599  17.312  20.598  1.00  0.90           C  
ATOM   1091  O   ASN A 139      15.171  16.709  23.400  1.00  0.90           O  
ATOM   1092  CG  ASN A 139      16.457  17.166  19.357  1.00  0.84           C  
ATOM   1093  ND2 ASN A 139      16.453  18.189  18.510  1.00  0.84           N  
ATOM   1094  OD1 ASN A 139      17.116  16.143  19.159  1.00  0.82           O  
ATOM   1095  N   ARG A 140      13.385  15.616  22.874  1.00  0.94           N  
ATOM   1096  CA  ARG A 140      12.741  15.655  24.184  1.00  0.95           C  
ATOM   1097  C   ARG A 140      13.237  14.518  25.071  1.00  0.95           C  
ATOM   1098  CB  ARG A 140      11.220  15.581  24.037  1.00  0.94           C  
ATOM   1099  O   ARG A 140      13.083  13.344  24.729  1.00  0.95           O  
ATOM   1100  CG  ARG A 140      10.616  16.756  23.284  1.00  0.92           C  
ATOM   1101  CD  ARG A 140       9.095  16.692  23.266  1.00  0.90           C  
ATOM   1102  NE  ARG A 140       8.614  15.524  22.533  1.00  0.89           N  
ATOM   1103  NH1 ARG A 140       6.473  15.606  23.398  1.00  0.85           N  
ATOM   1104  NH2 ARG A 140       7.048  13.967  21.901  1.00  0.83           N  
ATOM   1105  CZ  ARG A 140       7.379  15.035  22.612  1.00  0.86           C  
ATOM   1106  N   LYS A 141      13.742  14.866  26.216  1.00  0.95           N  
ATOM   1107  CA  LYS A 141      14.206  13.925  27.232  1.00  0.95           C  
ATOM   1108  C   LYS A 141      13.330  13.988  28.480  1.00  0.95           C  
ATOM   1109  CB  LYS A 141      15.664  14.207  27.600  1.00  0.95           C  
ATOM   1110  O   LYS A 141      12.766  15.037  28.797  1.00  0.94           O  
ATOM   1111  CG  LYS A 141      16.649  13.946  26.470  1.00  0.93           C  
ATOM   1112  CD  LYS A 141      18.090  14.043  26.951  1.00  0.91           C  
ATOM   1113  CE  LYS A 141      19.075  13.664  25.853  1.00  0.90           C  
ATOM   1114  NZ  LYS A 141      20.439  13.400  26.399  1.00  0.89           N  
ATOM   1115  N   SER A 142      13.246  12.853  29.210  1.00  0.94           N  
ATOM   1116  CA  SER A 142      12.663  12.832  30.548  1.00  0.94           C  
ATOM   1117  C   SER A 142      13.520  13.616  31.536  1.00  0.93           C  
ATOM   1118  CB  SER A 142      12.495  11.392  31.037  1.00  0.93           C  
ATOM   1119  O   SER A 142      14.742  13.684  31.389  1.00  0.92           O  
ATOM   1120  OG  SER A 142      13.752  10.746  31.141  1.00  0.80           O  
ATOM   1121  N   PRO A 143      12.932  14.223  32.561  1.00  0.92           N  
ATOM   1122  CA  PRO A 143      13.693  15.013  33.531  1.00  0.93           C  
ATOM   1123  C   PRO A 143      14.772  14.198  34.240  1.00  0.92           C  
ATOM   1124  CB  PRO A 143      12.623  15.481  34.522  1.00  0.91           C  
ATOM   1125  O   PRO A 143      14.550  13.032  34.575  1.00  0.92           O  
ATOM   1126  CG  PRO A 143      11.349  15.471  33.741  1.00  0.89           C  
ATOM   1127  CD  PRO A 143      11.391  14.323  32.774  1.00  0.90           C  
ATOM   1128  N   LYS A 144      15.871  14.799  34.496  1.00  0.90           N  
ATOM   1129  CA  LYS A 144      16.926  14.206  35.313  1.00  0.91           C  
ATOM   1130  C   LYS A 144      16.472  14.039  36.760  1.00  0.87           C  
ATOM   1131  CB  LYS A 144      18.193  15.062  35.257  1.00  0.89           C  
ATOM   1132  O   LYS A 144      15.640  14.806  37.248  1.00  0.84           O  
ATOM   1133  CG  LYS A 144      18.827  15.140  33.876  1.00  0.87           C  
ATOM   1134  CD  LYS A 144      20.095  15.983  33.890  1.00  0.85           C  
ATOM   1135  CE  LYS A 144      20.739  16.049  32.512  1.00  0.84           C  
ATOM   1136  NZ  LYS A 144      21.997  16.854  32.526  1.00  0.86           N  
ATOM   1137  N   VAL A 145      17.062  13.035  37.477  1.00  0.92           N  
ATOM   1138  CA  VAL A 145      16.647  12.800  38.856  1.00  0.91           C  
ATOM   1139  C   VAL A 145      17.875  12.744  39.762  1.00  0.88           C  
ATOM   1140  CB  VAL A 145      15.827  11.498  38.988  1.00  0.87           C  
ATOM   1141  O   VAL A 145      17.771  12.383  40.937  1.00  0.82           O  
ATOM   1142  CG1 VAL A 145      14.465  11.647  38.313  1.00  0.76           C  
ATOM   1143  CG2 VAL A 145      16.596  10.320  38.392  1.00  0.75           C  
ATOM   1144  N   GLY A 146      19.001  13.097  39.348  1.00  0.91           N  
ATOM   1145  CA  GLY A 146      20.257  12.958  40.069  1.00  0.91           C  
ATOM   1146  C   GLY A 146      20.380  13.911  41.243  1.00  0.92           C  
ATOM   1147  O   GLY A 146      21.251  13.742  42.098  1.00  0.90           O  
ATOM   1148  N   ASP A 147      19.542  14.870  41.330  1.00  0.95           N  
ATOM   1149  CA  ASP A 147      19.546  15.971  42.289  1.00  0.95           C  
ATOM   1150  C   ASP A 147      18.683  15.644  43.505  1.00  0.95           C  
ATOM   1151  CB  ASP A 147      19.057  17.261  41.628  1.00  0.94           C  
ATOM   1152  O   ASP A 147      18.625  16.422  44.460  1.00  0.95           O  
ATOM   1153  CG  ASP A 147      17.678  17.123  41.008  1.00  0.92           C  
ATOM   1154  OD1 ASP A 147      17.255  15.986  40.708  1.00  0.90           O  
ATOM   1155  OD2 ASP A 147      17.009  18.162  40.814  1.00  0.90           O  
ATOM   1156  N   LYS A 148      18.014  14.494  43.616  1.00  0.95           N  
ATOM   1157  CA  LYS A 148      17.039  14.126  44.639  1.00  0.96           C  
ATOM   1158  C   LYS A 148      17.387  12.782  45.272  1.00  0.96           C  
ATOM   1159  CB  LYS A 148      15.631  14.075  44.044  1.00  0.95           C  
ATOM   1160  O   LYS A 148      17.866  11.873  44.590  1.00  0.96           O  
ATOM   1161  CG  LYS A 148      15.146  15.406  43.486  1.00  0.93           C  
ATOM   1162  CD  LYS A 148      13.733  15.296  42.927  1.00  0.92           C  
ATOM   1163  CE  LYS A 148      13.271  16.611  42.313  1.00  0.90           C  
ATOM   1164  NZ  LYS A 148      11.832  16.561  41.917  1.00  0.89           N  
ATOM   1165  N   ALA A 149      17.080  12.659  46.574  1.00  0.97           N  
ATOM   1166  CA  ALA A 149      17.198  11.408  47.319  1.00  0.97           C  
ATOM   1167  C   ALA A 149      16.131  11.315  48.406  1.00  0.97           C  
ATOM   1168  CB  ALA A 149      18.591  11.284  47.932  1.00  0.96           C  
ATOM   1169  O   ALA A 149      15.677  12.335  48.928  1.00  0.97           O  
ATOM   1170  N   ILE A 150      15.762  10.104  48.766  1.00  0.97           N  
ATOM   1171  CA  ILE A 150      14.962   9.789  49.945  1.00  0.97           C  
ATOM   1172  C   ILE A 150      15.787   8.955  50.921  1.00  0.97           C  
ATOM   1173  CB  ILE A 150      13.664   9.042  49.563  1.00  0.97           C  
ATOM   1174  O   ILE A 150      16.391   7.952  50.534  1.00  0.97           O  
ATOM   1175  CG1 ILE A 150      12.836   9.877  48.581  1.00  0.96           C  
ATOM   1176  CG2 ILE A 150      12.850   8.701  50.815  1.00  0.96           C  
ATOM   1177  CD1 ILE A 150      11.619   9.150  48.024  1.00  0.93           C  
ATOM   1178  N   VAL A 151      15.807   9.390  52.077  1.00  0.98           N  
ATOM   1179  CA  VAL A 151      16.243   8.540  53.180  1.00  0.98           C  
ATOM   1180  C   VAL A 151      15.030   8.059  53.973  1.00  0.97           C  
ATOM   1181  CB  VAL A 151      17.229   9.280  54.111  1.00  0.97           C  
ATOM   1182  O   VAL A 151      14.290   8.867  54.538  1.00  0.97           O  
ATOM   1183  CG1 VAL A 151      17.684   8.368  55.250  1.00  0.97           C  
ATOM   1184  CG2 VAL A 151      18.431   9.789  53.318  1.00  0.97           C  
ATOM   1185  N   PHE A 152      14.783   6.750  54.005  1.00  0.96           N  
ATOM   1186  CA  PHE A 152      13.618   6.074  54.562  1.00  0.96           C  
ATOM   1187  C   PHE A 152      14.017   5.184  55.734  1.00  0.96           C  
ATOM   1188  CB  PHE A 152      12.912   5.242  53.487  1.00  0.95           C  
ATOM   1189  O   PHE A 152      14.837   4.277  55.579  1.00  0.95           O  
ATOM   1190  CG  PHE A 152      11.847   4.327  54.029  1.00  0.91           C  
ATOM   1191  CD1 PHE A 152      10.791   4.834  54.777  1.00  0.86           C  
ATOM   1192  CD2 PHE A 152      11.901   2.960  53.791  1.00  0.86           C  
ATOM   1193  CE1 PHE A 152       9.803   3.991  55.280  1.00  0.86           C  
ATOM   1194  CE2 PHE A 152      10.917   2.111  54.290  1.00  0.85           C  
ATOM   1195  CZ  PHE A 152       9.870   2.628  55.035  1.00  0.85           C  
ATOM   1196  N   CYS A 153      13.488   5.471  56.845  1.00  0.97           N  
ATOM   1197  CA  CYS A 153      13.646   4.602  58.006  1.00  0.97           C  
ATOM   1198  C   CYS A 153      12.580   3.513  58.022  1.00  0.96           C  
ATOM   1199  CB  CYS A 153      13.577   5.416  59.298  1.00  0.96           C  
ATOM   1200  O   CYS A 153      11.443   3.758  58.430  1.00  0.95           O  
ATOM   1201  SG  CYS A 153      14.044   4.483  60.772  1.00  0.94           S  
ATOM   1202  N   ALA A 154      12.946   2.260  57.673  1.00  0.96           N  
ATOM   1203  CA  ALA A 154      12.058   1.108  57.543  1.00  0.96           C  
ATOM   1204  C   ALA A 154      11.831   0.435  58.894  1.00  0.95           C  
ATOM   1205  CB  ALA A 154      12.628   0.106  56.542  1.00  0.95           C  
ATOM   1206  O   ALA A 154      10.707   0.046  59.220  1.00  0.93           O  
ATOM   1207  N   TYR A 155      12.910   0.415  59.786  1.00  0.96           N  
ATOM   1208  CA  TYR A 155      12.861  -0.240  61.088  1.00  0.97           C  
ATOM   1209  C   TYR A 155      13.690   0.523  62.114  1.00  0.97           C  
ATOM   1210  CB  TYR A 155      13.361  -1.684  60.983  1.00  0.95           C  
ATOM   1211  O   TYR A 155      14.653   1.208  61.758  1.00  0.96           O  
ATOM   1212  CG  TYR A 155      12.591  -2.522  59.991  1.00  0.91           C  
ATOM   1213  CD1 TYR A 155      11.331  -3.027  60.305  1.00  0.87           C  
ATOM   1214  CD2 TYR A 155      13.122  -2.811  58.738  1.00  0.87           C  
ATOM   1215  CE1 TYR A 155      10.619  -3.801  59.395  1.00  0.85           C  
ATOM   1216  CE2 TYR A 155      12.419  -3.584  57.820  1.00  0.83           C  
ATOM   1217  OH  TYR A 155      10.470  -4.839  57.252  1.00  0.76           O  
ATOM   1218  CZ  TYR A 155      11.170  -4.073  58.157  1.00  0.83           C  
ATOM   1219  N   GLY A 156      13.407   0.423  63.354  1.00  0.97           N  
ATOM   1220  CA  GLY A 156      14.182   0.885  64.495  1.00  0.97           C  
ATOM   1221  C   GLY A 156      14.616  -0.239  65.416  1.00  0.96           C  
ATOM   1222  O   GLY A 156      13.796  -1.059  65.834  1.00  0.94           O  
ATOM   1223  N   GLN A 157      15.886  -0.301  65.761  1.00  0.97           N  
ATOM   1224  CA  GLN A 157      16.461  -1.291  66.665  1.00  0.97           C  
ATOM   1225  C   GLN A 157      17.114  -0.622  67.871  1.00  0.97           C  
ATOM   1226  CB  GLN A 157      17.484  -2.160  65.930  1.00  0.96           C  
ATOM   1227  O   GLN A 157      17.595   0.509  67.776  1.00  0.96           O  
ATOM   1228  CG  GLN A 157      16.899  -2.940  64.760  1.00  0.86           C  
ATOM   1229  CD  GLN A 157      17.880  -3.937  64.172  1.00  0.81           C  
ATOM   1230  NE2 GLN A 157      17.508  -4.542  63.049  1.00  0.77           N  
ATOM   1231  OE1 GLN A 157      18.963  -4.161  64.722  1.00  0.82           O  
ATOM   1232  N   TYR A 158      17.234  -1.318  68.904  1.00  0.96           N  
ATOM   1233  CA  TYR A 158      17.920  -0.846  70.101  1.00  0.96           C  
ATOM   1234  C   TYR A 158      19.432  -0.880  69.911  1.00  0.96           C  
ATOM   1235  CB  TYR A 158      17.528  -1.693  71.315  1.00  0.96           C  
ATOM   1236  O   TYR A 158      19.957  -1.748  69.211  1.00  0.95           O  
ATOM   1237  CG  TYR A 158      16.088  -1.522  71.735  1.00  0.95           C  
ATOM   1238  CD1 TYR A 158      15.632  -0.312  72.252  1.00  0.94           C  
ATOM   1239  CD2 TYR A 158      15.181  -2.570  71.616  1.00  0.94           C  
ATOM   1240  CE1 TYR A 158      14.307  -0.149  72.642  1.00  0.94           C  
ATOM   1241  CE2 TYR A 158      13.854  -2.419  72.003  1.00  0.94           C  
ATOM   1242  OH  TYR A 158      12.113  -1.052  72.898  1.00  0.93           O  
ATOM   1243  CZ  TYR A 158      13.426  -1.207  72.513  1.00  0.93           C  
ATOM   1244  N   GLY A 159      20.194   0.029  70.481  1.00  0.96           N  
ATOM   1245  CA  GLY A 159      21.646   0.076  70.532  1.00  0.96           C  
ATOM   1246  C   GLY A 159      22.284   0.290  69.173  1.00  0.96           C  
ATOM   1247  O   GLY A 159      23.500   0.150  69.022  1.00  0.94           O  
ATOM   1248  N   THR A 160      21.572   0.733  68.132  1.00  0.97           N  
ATOM   1249  CA  THR A 160      22.022   0.877  66.752  1.00  0.97           C  
ATOM   1250  C   THR A 160      22.293   2.342  66.421  1.00  0.98           C  
ATOM   1251  CB  THR A 160      20.985   0.309  65.764  1.00  0.96           C  
ATOM   1252  O   THR A 160      21.542   3.227  66.836  1.00  0.97           O  
ATOM   1253  CG2 THR A 160      21.418   0.539  64.320  1.00  0.92           C  
ATOM   1254  OG1 THR A 160      20.842  -1.099  65.990  1.00  0.93           O  
ATOM   1255  N   SER A 161      23.348   2.656  65.723  1.00  0.96           N  
ATOM   1256  CA  SER A 161      23.677   3.971  65.181  1.00  0.97           C  
ATOM   1257  C   SER A 161      23.216   4.103  63.734  1.00  0.97           C  
ATOM   1258  CB  SER A 161      25.182   4.227  65.272  1.00  0.96           C  
ATOM   1259  O   SER A 161      23.694   3.381  62.856  1.00  0.97           O  
ATOM   1260  OG  SER A 161      25.611   4.232  66.622  1.00  0.92           O  
ATOM   1261  N   TYR A 162      22.336   5.009  63.509  1.00  0.97           N  
ATOM   1262  CA  TYR A 162      21.840   5.419  62.200  1.00  0.98           C  
ATOM   1263  C   TYR A 162      22.586   6.647  61.695  1.00  0.98           C  
ATOM   1264  CB  TYR A 162      20.337   5.709  62.262  1.00  0.98           C  
ATOM   1265  O   TYR A 162      22.644   7.672  62.379  1.00  0.97           O  
ATOM   1266  CG  TYR A 162      19.509   4.531  62.716  1.00  0.98           C  
ATOM   1267  CD1 TYR A 162      18.941   3.657  61.792  1.00  0.97           C  
ATOM   1268  CD2 TYR A 162      19.293   4.291  64.069  1.00  0.97           C  
ATOM   1269  CE1 TYR A 162      18.176   2.571  62.206  1.00  0.96           C  
ATOM   1270  CE2 TYR A 162      18.530   3.208  64.494  1.00  0.96           C  
ATOM   1271  OH  TYR A 162      17.220   1.282  63.972  1.00  0.94           O  
ATOM   1272  CZ  TYR A 162      17.977   2.355  63.556  1.00  0.96           C  
ATOM   1273  N   SER A 163      23.200   6.626  60.540  1.00  0.98           N  
ATOM   1274  CA  SER A 163      23.926   7.764  59.985  1.00  0.98           C  
ATOM   1275  C   SER A 163      23.563   7.990  58.521  1.00  0.98           C  
ATOM   1276  CB  SER A 163      25.435   7.554  60.118  1.00  0.97           C  
ATOM   1277  O   SER A 163      23.466   7.036  57.746  1.00  0.98           O  
ATOM   1278  OG  SER A 163      25.794   7.330  61.471  1.00  0.87           O  
ATOM   1279  N   ILE A 164      23.409   9.231  58.163  1.00  0.98           N  
ATOM   1280  CA  ILE A 164      23.248   9.708  56.794  1.00  0.98           C  
ATOM   1281  C   ILE A 164      24.545  10.359  56.318  1.00  0.98           C  
ATOM   1282  CB  ILE A 164      22.074  10.706  56.677  1.00  0.98           C  
ATOM   1283  O   ILE A 164      25.044  11.295  56.946  1.00  0.97           O  
ATOM   1284  CG1 ILE A 164      20.785  10.079  57.222  1.00  0.98           C  
ATOM   1285  CG2 ILE A 164      21.892  11.159  55.226  1.00  0.98           C  
ATOM   1286  CD1 ILE A 164      19.596  11.029  57.242  1.00  0.97           C  
ATOM   1287  N   ILE A 165      25.109   9.887  55.275  1.00  0.98           N  
ATOM   1288  CA  ILE A 165      26.345  10.353  54.657  1.00  0.98           C  
ATOM   1289  C   ILE A 165      26.043  10.958  53.288  1.00  0.98           C  
ATOM   1290  CB  ILE A 165      27.375   9.209  54.522  1.00  0.98           C  
ATOM   1291  O   ILE A 165      25.553  10.267  52.392  1.00  0.98           O  
ATOM   1292  CG1 ILE A 165      27.646   8.569  55.888  1.00  0.96           C  
ATOM   1293  CG2 ILE A 165      28.673   9.722  53.890  1.00  0.97           C  
ATOM   1294  CD1 ILE A 165      28.381   7.238  55.814  1.00  0.96           C  
ATOM   1295  N   ILE A 166      26.296  12.267  53.113  1.00  0.98           N  
ATOM   1296  CA  ILE A 166      26.116  13.030  51.882  1.00  0.98           C  
ATOM   1297  C   ILE A 166      27.477  13.438  51.324  1.00  0.97           C  
ATOM   1298  CB  ILE A 166      25.236  14.279  52.115  1.00  0.98           C  
ATOM   1299  O   ILE A 166      28.290  14.038  52.031  1.00  0.97           O  
ATOM   1300  CG1 ILE A 166      23.858  13.869  52.650  1.00  0.98           C  
ATOM   1301  CG2 ILE A 166      25.102  15.093  50.825  1.00  0.98           C  
ATOM   1302  CD1 ILE A 166      22.925  15.042  52.918  1.00  0.97           C  
ATOM   1303  N   ASN A 167      27.858  13.043  50.189  1.00  0.98           N  
ATOM   1304  CA  ASN A 167      29.113  13.275  49.483  1.00  0.98           C  
ATOM   1305  C   ASN A 167      30.316  12.861  50.327  1.00  0.98           C  
ATOM   1306  CB  ASN A 167      29.234  14.744  49.071  1.00  0.98           C  
ATOM   1307  O   ASN A 167      31.311  13.584  50.393  1.00  0.97           O  
ATOM   1308  CG  ASN A 167      28.184  15.155  48.058  1.00  0.97           C  
ATOM   1309  ND2 ASN A 167      27.750  16.408  48.129  1.00  0.96           N  
ATOM   1310  OD1 ASN A 167      27.766  14.353  47.219  1.00  0.96           O  
ATOM   1311  N   GLY A 168      30.241  11.718  51.093  1.00  0.97           N  
ATOM   1312  CA  GLY A 168      31.312  11.137  51.887  1.00  0.97           C  
ATOM   1313  C   GLY A 168      31.427  11.748  53.271  1.00  0.97           C  
ATOM   1314  O   GLY A 168      32.188  11.261  54.109  1.00  0.97           O  
ATOM   1315  N   THR A 169      30.635  12.768  53.507  1.00  0.97           N  
ATOM   1316  CA  THR A 169      30.601  13.413  54.815  1.00  0.98           C  
ATOM   1317  C   THR A 169      29.382  12.957  55.612  1.00  0.98           C  
ATOM   1318  CB  THR A 169      30.586  14.947  54.682  1.00  0.97           C  
ATOM   1319  O   THR A 169      28.263  12.955  55.096  1.00  0.98           O  
ATOM   1320  CG2 THR A 169      30.653  15.619  56.050  1.00  0.92           C  
ATOM   1321  OG1 THR A 169      31.714  15.364  53.902  1.00  0.94           O  
ATOM   1322  N   THR A 170      29.585  12.510  56.866  1.00  0.98           N  
ATOM   1323  CA  THR A 170      28.471  12.211  57.760  1.00  0.98           C  
ATOM   1324  C   THR A 170      27.674  13.474  58.073  1.00  0.98           C  
ATOM   1325  CB  THR A 170      28.963  11.573  59.072  1.00  0.97           C  
ATOM   1326  O   THR A 170      28.105  14.303  58.876  1.00  0.97           O  
ATOM   1327  CG2 THR A 170      27.793  11.207  59.979  1.00  0.96           C  
ATOM   1328  OG1 THR A 170      29.708  10.386  58.770  1.00  0.97           O  
ATOM   1329  N   ALA A 171      26.490  13.667  57.458  1.00  0.98           N  
ATOM   1330  CA  ALA A 171      25.618  14.836  57.539  1.00  0.98           C  
ATOM   1331  C   ALA A 171      24.711  14.759  58.764  1.00  0.98           C  
ATOM   1332  CB  ALA A 171      24.782  14.966  56.269  1.00  0.98           C  
ATOM   1333  O   ALA A 171      24.414  15.780  59.389  1.00  0.98           O  
ATOM   1334  N   ALA A 172      24.355  13.495  59.233  1.00  0.98           N  
ATOM   1335  CA  ALA A 172      23.543  13.244  60.420  1.00  0.98           C  
ATOM   1336  C   ALA A 172      23.852  11.874  61.018  1.00  0.98           C  
ATOM   1337  CB  ALA A 172      22.058  13.350  60.080  1.00  0.98           C  
ATOM   1338  O   ALA A 172      24.042  10.900  60.286  1.00  0.98           O  
ATOM   1339  N   SER A 173      23.842  11.782  62.369  1.00  0.98           N  
ATOM   1340  CA  SER A 173      23.937  10.512  63.081  1.00  0.98           C  
ATOM   1341  C   SER A 173      23.068  10.514  64.334  1.00  0.98           C  
ATOM   1342  CB  SER A 173      25.389  10.216  63.458  1.00  0.97           C  
ATOM   1343  O   SER A 173      22.996  11.518  65.044  1.00  0.97           O  
ATOM   1344  OG  SER A 173      25.498   8.950  64.085  1.00  0.85           O  
ATOM   1345  N   PHE A 174      22.468   9.365  64.646  1.00  0.98           N  
ATOM   1346  CA  PHE A 174      21.648   9.131  65.829  1.00  0.98           C  
ATOM   1347  C   PHE A 174      21.839   7.712  66.349  1.00  0.97           C  
ATOM   1348  CB  PHE A 174      20.169   9.381  65.517  1.00  0.98           C  
ATOM   1349  O   PHE A 174      21.741   6.747  65.587  1.00  0.97           O  
ATOM   1350  CG  PHE A 174      19.252   9.126  66.682  1.00  0.98           C  
ATOM   1351  CD1 PHE A 174      19.295   9.936  67.810  1.00  0.97           C  
ATOM   1352  CD2 PHE A 174      18.345   8.074  66.649  1.00  0.97           C  
ATOM   1353  CE1 PHE A 174      18.447   9.702  68.890  1.00  0.96           C  
ATOM   1354  CE2 PHE A 174      17.495   7.833  67.725  1.00  0.96           C  
ATOM   1355  CZ  PHE A 174      17.548   8.648  68.844  1.00  0.96           C  
ATOM   1356  N   LYS A 175      22.178   7.538  67.564  1.00  0.97           N  
ATOM   1357  CA  LYS A 175      22.249   6.247  68.243  1.00  0.98           C  
ATOM   1358  C   LYS A 175      21.026   6.024  69.128  1.00  0.97           C  
ATOM   1359  CB  LYS A 175      23.526   6.149  69.079  1.00  0.97           C  
ATOM   1360  O   LYS A 175      20.760   6.812  70.038  1.00  0.97           O  
ATOM   1361  CG  LYS A 175      23.769   4.772  69.678  1.00  0.97           C  
ATOM   1362  CD  LYS A 175      25.091   4.716  70.434  1.00  0.96           C  
ATOM   1363  CE  LYS A 175      25.344   3.334  71.019  1.00  0.94           C  
ATOM   1364  NZ  LYS A 175      26.600   3.295  71.826  1.00  0.93           N  
ATOM   1365  N   THR A 176      20.276   4.967  68.879  1.00  0.97           N  
ATOM   1366  CA  THR A 176      19.148   4.561  69.709  1.00  0.97           C  
ATOM   1367  C   THR A 176      19.633   3.979  71.034  1.00  0.97           C  
ATOM   1368  CB  THR A 176      18.264   3.528  68.985  1.00  0.97           C  
ATOM   1369  O   THR A 176      20.735   3.433  71.112  1.00  0.95           O  
ATOM   1370  CG2 THR A 176      17.515   4.166  67.820  1.00  0.94           C  
ATOM   1371  OG1 THR A 176      19.090   2.469  68.486  1.00  0.95           O  
ATOM   1372  N   PRO A 177      18.840   4.032  72.095  1.00  0.97           N  
ATOM   1373  CA  PRO A 177      19.221   3.458  73.388  1.00  0.97           C  
ATOM   1374  C   PRO A 177      19.320   1.934  73.350  1.00  0.97           C  
ATOM   1375  CB  PRO A 177      18.094   3.909  74.320  1.00  0.96           C  
ATOM   1376  O   PRO A 177      18.887   1.308  72.379  1.00  0.96           O  
ATOM   1377  CG  PRO A 177      16.891   4.018  73.440  1.00  0.94           C  
ATOM   1378  CD  PRO A 177      17.336   4.469  72.078  1.00  0.94           C  
ATOM   1379  N   ASP A 178      19.677   1.302  74.441  1.00  0.97           N  
ATOM   1380  CA  ASP A 178      20.033  -0.111  74.521  1.00  0.97           C  
ATOM   1381  C   ASP A 178      18.804  -0.971  74.806  1.00  0.96           C  
ATOM   1382  CB  ASP A 178      21.094  -0.337  75.600  1.00  0.96           C  
ATOM   1383  O   ASP A 178      18.883  -2.202  74.788  1.00  0.94           O  
ATOM   1384  CG  ASP A 178      20.631   0.080  76.984  1.00  0.91           C  
ATOM   1385  OD1 ASP A 178      19.466   0.505  77.135  1.00  0.87           O  
ATOM   1386  OD2 ASP A 178      21.440  -0.015  77.933  1.00  0.91           O  
ATOM   1387  N   GLY A 179      17.686  -0.434  75.171  1.00  0.96           N  
ATOM   1388  CA  GLY A 179      16.452  -1.143  75.470  1.00  0.96           C  
ATOM   1389  C   GLY A 179      16.313  -1.506  76.936  1.00  0.95           C  
ATOM   1390  O   GLY A 179      15.418  -2.267  77.310  1.00  0.93           O  
ATOM   1391  N   GLY A 180      17.081  -0.970  77.724  1.00  0.96           N  
ATOM   1392  CA  GLY A 180      17.134  -1.275  79.145  1.00  0.96           C  
ATOM   1393  C   GLY A 180      16.029  -0.606  79.941  1.00  0.95           C  
ATOM   1394  O   GLY A 180      15.811  -0.936  81.108  1.00  0.94           O  
ATOM   1395  N   SER A 181      15.223   0.429  79.378  1.00  0.95           N  
ATOM   1396  CA  SER A 181      14.103   1.131  79.994  1.00  0.95           C  
ATOM   1397  C   SER A 181      12.862   1.078  79.109  1.00  0.95           C  
ATOM   1398  CB  SER A 181      14.473   2.587  80.279  1.00  0.94           C  
ATOM   1399  O   SER A 181      12.970   1.029  77.882  1.00  0.95           O  
ATOM   1400  OG  SER A 181      13.377   3.284  80.846  1.00  0.85           O  
ATOM   1401  N   ALA A 182      11.677   1.108  79.677  1.00  0.94           N  
ATOM   1402  CA  ALA A 182      10.398   1.111  78.974  1.00  0.95           C  
ATOM   1403  C   ALA A 182      10.264   2.343  78.083  1.00  0.95           C  
ATOM   1404  CB  ALA A 182       9.242   1.051  79.970  1.00  0.94           C  
ATOM   1405  O   ALA A 182       9.705   2.267  76.987  1.00  0.94           O  
ATOM   1406  N   ASP A 183      10.874   3.453  78.493  1.00  0.94           N  
ATOM   1407  CA  ASP A 183      10.847   4.724  77.776  1.00  0.95           C  
ATOM   1408  C   ASP A 183      11.661   4.646  76.487  1.00  0.95           C  
ATOM   1409  CB  ASP A 183      11.375   5.852  78.665  1.00  0.92           C  
ATOM   1410  O   ASP A 183      11.467   5.452  75.574  1.00  0.95           O  
ATOM   1411  CG  ASP A 183      10.562   6.038  79.934  1.00  0.83           C  
ATOM   1412  OD1 ASP A 183       9.345   5.754  79.926  1.00  0.79           O  
ATOM   1413  OD2 ASP A 183      11.144   6.474  80.951  1.00  0.87           O  
ATOM   1414  N   HIS A 184      12.540   3.637  76.340  1.00  0.95           N  
ATOM   1415  CA  HIS A 184      13.390   3.478  75.165  1.00  0.96           C  
ATOM   1416  C   HIS A 184      12.577   3.039  73.952  1.00  0.96           C  
ATOM   1417  CB  HIS A 184      14.505   2.468  75.444  1.00  0.96           C  
ATOM   1418  O   HIS A 184      13.022   3.194  72.813  1.00  0.96           O  
ATOM   1419  CG  HIS A 184      15.500   2.936  76.458  1.00  0.95           C  
ATOM   1420  CD2 HIS A 184      15.645   4.133  77.073  1.00  0.93           C  
ATOM   1421  ND1 HIS A 184      16.503   2.127  76.945  1.00  0.93           N  
ATOM   1422  CE1 HIS A 184      17.224   2.808  77.820  1.00  0.92           C  
ATOM   1423  NE2 HIS A 184      16.724   4.028  77.916  1.00  0.93           N  
ATOM   1424  N   VAL A 185      11.366   2.508  74.109  1.00  0.95           N  
ATOM   1425  CA  VAL A 185      10.484   2.033  73.047  1.00  0.96           C  
ATOM   1426  C   VAL A 185      10.118   3.192  72.123  1.00  0.96           C  
ATOM   1427  CB  VAL A 185       9.205   1.383  73.621  1.00  0.95           C  
ATOM   1428  O   VAL A 185      10.099   3.037  70.900  1.00  0.96           O  
ATOM   1429  CG1 VAL A 185       8.236   1.018  72.498  1.00  0.91           C  
ATOM   1430  CG2 VAL A 185       9.560   0.149  74.448  1.00  0.90           C  
ATOM   1431  N   GLU A 186       9.884   4.463  72.678  1.00  0.96           N  
ATOM   1432  CA  GLU A 186       9.558   5.656  71.904  1.00  0.96           C  
ATOM   1433  C   GLU A 186      10.741   6.099  71.047  1.00  0.97           C  
ATOM   1434  CB  GLU A 186       9.124   6.796  72.829  1.00  0.95           C  
ATOM   1435  O   GLU A 186      10.555   6.651  69.961  1.00  0.96           O  
ATOM   1436  CG  GLU A 186       7.712   6.640  73.376  1.00  0.84           C  
ATOM   1437  CD  GLU A 186       6.646   6.633  72.292  1.00  0.77           C  
ATOM   1438  OE1 GLU A 186       6.761   7.417  71.323  1.00  0.81           O  
ATOM   1439  OE2 GLU A 186       5.687   5.839  72.414  1.00  0.79           O  
ATOM   1440  N   GLN A 187      11.957   5.706  71.436  1.00  0.96           N  
ATOM   1441  CA  GLN A 187      13.174   6.183  70.788  1.00  0.97           C  
ATOM   1442  C   GLN A 187      13.565   5.282  69.620  1.00  0.97           C  
ATOM   1443  CB  GLN A 187      14.323   6.265  71.795  1.00  0.95           C  
ATOM   1444  O   GLN A 187      14.422   5.643  68.811  1.00  0.97           O  
ATOM   1445  CG  GLN A 187      14.074   7.247  72.932  1.00  0.89           C  
ATOM   1446  CD  GLN A 187      15.286   7.426  73.828  1.00  0.82           C  
ATOM   1447  NE2 GLN A 187      15.148   8.263  74.851  1.00  0.83           N  
ATOM   1448  OE1 GLN A 187      16.337   6.818  73.602  1.00  0.85           O  
ATOM   1449  N   ILE A 188      12.877   4.086  69.462  1.00  0.96           N  
ATOM   1450  CA  ILE A 188      13.150   3.200  68.336  1.00  0.97           C  
ATOM   1451  C   ILE A 188      12.009   3.284  67.325  1.00  0.96           C  
ATOM   1452  CB  ILE A 188      13.349   1.740  68.800  1.00  0.95           C  
ATOM   1453  O   ILE A 188      12.027   2.597  66.301  1.00  0.95           O  
ATOM   1454  CG1 ILE A 188      12.078   1.218  69.480  1.00  0.90           C  
ATOM   1455  CG2 ILE A 188      14.556   1.630  69.736  1.00  0.90           C  
ATOM   1456  CD1 ILE A 188      11.975  -0.300  69.518  1.00  0.86           C  
ATOM   1457  N   ARG A 189      10.991   4.087  67.670  1.00  0.97           N  
ATOM   1458  CA  ARG A 189       9.997   4.369  66.640  1.00  0.97           C  
ATOM   1459  C   ARG A 189      10.639   5.037  65.428  1.00  0.98           C  
ATOM   1460  CB  ARG A 189       8.881   5.255  67.197  1.00  0.97           C  
ATOM   1461  O   ARG A 189      11.398   5.997  65.572  1.00  0.98           O  
ATOM   1462  CG  ARG A 189       8.023   4.574  68.251  1.00  0.93           C  
ATOM   1463  CD  ARG A 189       6.861   5.456  68.689  1.00  0.90           C  
ATOM   1464  NE  ARG A 189       5.993   4.771  69.641  1.00  0.89           N  
ATOM   1465  NH1 ARG A 189       4.489   6.513  69.839  1.00  0.85           N  
ATOM   1466  NH2 ARG A 189       4.169   4.577  71.024  1.00  0.82           N  
ATOM   1467  CZ  ARG A 189       4.885   5.288  70.166  1.00  0.84           C  
ATOM   1468  N   THR A 190      10.323   4.599  64.283  1.00  0.97           N  
ATOM   1469  CA  THR A 190      10.885   5.033  63.009  1.00  0.97           C  
ATOM   1470  C   THR A 190      10.692   6.534  62.815  1.00  0.98           C  
ATOM   1471  CB  THR A 190      10.248   4.275  61.829  1.00  0.97           C  
ATOM   1472  O   THR A 190      11.608   7.232  62.374  1.00  0.98           O  
ATOM   1473  CG2 THR A 190      10.720   2.825  61.789  1.00  0.91           C  
ATOM   1474  OG1 THR A 190       8.822   4.298  61.968  1.00  0.92           O  
ATOM   1475  N   GLU A 191       9.568   7.110  63.271  1.00  0.97           N  
ATOM   1476  CA  GLU A 191       9.265   8.536  63.190  1.00  0.97           C  
ATOM   1477  C   GLU A 191      10.191   9.349  64.091  1.00  0.97           C  
ATOM   1478  CB  GLU A 191       7.804   8.797  63.566  1.00  0.95           C  
ATOM   1479  O   GLU A 191      10.601  10.454  63.732  1.00  0.97           O  
ATOM   1480  CG  GLU A 191       6.802   8.224  62.573  1.00  0.83           C  
ATOM   1481  CD  GLU A 191       6.578   6.730  62.741  1.00  0.77           C  
ATOM   1482  OE1 GLU A 191       7.103   6.143  63.715  1.00  0.78           O  
ATOM   1483  OE2 GLU A 191       5.873   6.141  61.892  1.00  0.75           O  
ATOM   1484  N   ARG A 192      10.514   8.751  65.256  1.00  0.97           N  
ATOM   1485  CA  ARG A 192      11.442   9.409  66.169  1.00  0.97           C  
ATOM   1486  C   ARG A 192      12.863   9.387  65.617  1.00  0.98           C  
ATOM   1487  CB  ARG A 192      11.405   8.742  67.546  1.00  0.97           C  
ATOM   1488  O   ARG A 192      13.518  10.428  65.532  1.00  0.98           O  
ATOM   1489  CG  ARG A 192      12.319   9.395  68.571  1.00  0.93           C  
ATOM   1490  CD  ARG A 192      11.902  10.828  68.868  1.00  0.91           C  
ATOM   1491  NE  ARG A 192      12.741  11.431  69.900  1.00  0.89           N  
ATOM   1492  NH1 ARG A 192      11.475  13.353  70.098  1.00  0.85           N  
ATOM   1493  NH2 ARG A 192      13.347  13.070  71.390  1.00  0.83           N  
ATOM   1494  CZ  ARG A 192      12.519  12.617  70.460  1.00  0.84           C  
ATOM   1495  N   ILE A 193      13.368   8.287  65.166  1.00  0.97           N  
ATOM   1496  CA  ILE A 193      14.678   8.161  64.537  1.00  0.98           C  
ATOM   1497  C   ILE A 193      14.784   9.137  63.367  1.00  0.98           C  
ATOM   1498  CB  ILE A 193      14.937   6.716  64.054  1.00  0.98           C  
ATOM   1499  O   ILE A 193      15.742   9.909  63.279  1.00  0.98           O  
ATOM   1500  CG1 ILE A 193      15.011   5.759  65.250  1.00  0.97           C  
ATOM   1501  CG2 ILE A 193      16.218   6.647  63.217  1.00  0.97           C  
ATOM   1502  CD1 ILE A 193      14.935   4.287  64.870  1.00  0.96           C  
ATOM   1503  N   THR A 194      13.822   9.270  62.552  1.00  0.98           N  
ATOM   1504  CA  THR A 194      13.767  10.162  61.399  1.00  0.98           C  
ATOM   1505  C   THR A 194      13.757  11.621  61.845  1.00  0.98           C  
ATOM   1506  CB  THR A 194      12.526   9.878  60.532  1.00  0.97           C  
ATOM   1507  O   THR A 194      14.439  12.461  61.254  1.00  0.98           O  
ATOM   1508  CG2 THR A 194      12.533  10.730  59.267  1.00  0.86           C  
ATOM   1509  OG1 THR A 194      12.515   8.494  60.163  1.00  0.88           O  
ATOM   1510  N   SER A 195      13.064  11.916  62.940  1.00  0.98           N  
ATOM   1511  CA  SER A 195      12.996  13.267  63.488  1.00  0.98           C  
ATOM   1512  C   SER A 195      14.346  13.707  64.046  1.00  0.98           C  
ATOM   1513  CB  SER A 195      11.932  13.348  64.584  1.00  0.97           C  
ATOM   1514  O   SER A 195      14.785  14.833  63.806  1.00  0.97           O  
ATOM   1515  OG  SER A 195      10.646  13.071  64.058  1.00  0.95           O  
ATOM   1516  N   GLU A 196      15.032  12.774  64.714  1.00  0.97           N  
ATOM   1517  CA  GLU A 196      16.368  13.046  65.235  1.00  0.98           C  
ATOM   1518  C   GLU A 196      17.376  13.224  64.104  1.00  0.98           C  
ATOM   1519  CB  GLU A 196      16.819  11.920  66.170  1.00  0.97           C  
ATOM   1520  O   GLU A 196      18.151  14.183  64.101  1.00  0.98           O  
ATOM   1521  CG  GLU A 196      16.068  11.881  67.493  1.00  0.93           C  
ATOM   1522  CD  GLU A 196      16.345  13.087  68.376  1.00  0.90           C  
ATOM   1523  OE1 GLU A 196      17.397  13.742  68.197  1.00  0.90           O  
ATOM   1524  OE2 GLU A 196      15.505  13.379  69.256  1.00  0.89           O  
ATOM   1525  N   LEU A 197      17.373  12.455  63.074  1.00  0.98           N  
ATOM   1526  CA  LEU A 197      18.237  12.560  61.903  1.00  0.98           C  
ATOM   1527  C   LEU A 197      17.928  13.827  61.112  1.00  0.98           C  
ATOM   1528  CB  LEU A 197      18.074  11.331  61.005  1.00  0.98           C  
ATOM   1529  O   LEU A 197      18.840  14.571  60.744  1.00  0.98           O  
ATOM   1530  CG  LEU A 197      18.648  10.018  61.541  1.00  0.98           C  
ATOM   1531  CD1 LEU A 197      18.195   8.848  60.674  1.00  0.97           C  
ATOM   1532  CD2 LEU A 197      20.170  10.086  61.604  1.00  0.97           C  
ATOM   1533  N   TYR A 198      16.690  14.219  60.940  1.00  0.98           N  
ATOM   1534  CA  TYR A 198      16.250  15.437  60.268  1.00  0.98           C  
ATOM   1535  C   TYR A 198      16.742  16.676  61.006  1.00  0.98           C  
ATOM   1536  CB  TYR A 198      14.723  15.468  60.157  1.00  0.98           C  
ATOM   1537  O   TYR A 198      17.343  17.568  60.403  1.00  0.98           O  
ATOM   1538  CG  TYR A 198      14.178  16.775  59.635  1.00  0.98           C  
ATOM   1539  CD1 TYR A 198      14.211  17.071  58.274  1.00  0.98           C  
ATOM   1540  CD2 TYR A 198      13.631  17.716  60.500  1.00  0.98           C  
ATOM   1541  CE1 TYR A 198      13.712  18.275  57.788  1.00  0.97           C  
ATOM   1542  CE2 TYR A 198      13.129  18.924  60.025  1.00  0.97           C  
ATOM   1543  OH  TYR A 198      12.679  20.387  58.194  1.00  0.96           O  
ATOM   1544  CZ  TYR A 198      13.174  19.193  58.669  1.00  0.97           C  
ATOM   1545  N   SER A 199      16.580  16.663  62.306  1.00  0.98           N  
ATOM   1546  CA  SER A 199      17.045  17.780  63.121  1.00  0.98           C  
ATOM   1547  C   SER A 199      18.556  17.955  63.009  1.00  0.98           C  
ATOM   1548  CB  SER A 199      16.655  17.575  64.586  1.00  0.97           C  
ATOM   1549  O   SER A 199      19.048  19.079  62.886  1.00  0.98           O  
ATOM   1550  OG  SER A 199      17.021  18.700  65.366  1.00  0.84           O  
ATOM   1551  N   LYS A 200      19.342  16.843  62.942  1.00  0.98           N  
ATOM   1552  CA  LYS A 200      20.794  16.858  62.785  1.00  0.98           C  
ATOM   1553  C   LYS A 200      21.188  17.253  61.365  1.00  0.98           C  
ATOM   1554  CB  LYS A 200      21.386  15.491  63.132  1.00  0.98           C  
ATOM   1555  O   LYS A 200      22.152  17.996  61.167  1.00  0.98           O  
ATOM   1556  CG  LYS A 200      21.299  15.137  64.610  1.00  0.92           C  
ATOM   1557  CD  LYS A 200      22.295  15.941  65.436  1.00  0.86           C  
ATOM   1558  CE  LYS A 200      22.181  15.617  66.920  1.00  0.81           C  
ATOM   1559  NZ  LYS A 200      22.971  16.569  67.757  1.00  0.83           N  
ATOM   1560  N   LEU A 201      20.402  16.962  60.363  1.00  0.98           N  
ATOM   1561  CA  LEU A 201      20.602  17.384  58.981  1.00  0.98           C  
ATOM   1562  C   LEU A 201      20.360  18.882  58.829  1.00  0.98           C  
ATOM   1563  CB  LEU A 201      19.672  16.608  58.044  1.00  0.98           C  
ATOM   1564  O   LEU A 201      21.118  19.571  58.143  1.00  0.97           O  
ATOM   1565  CG  LEU A 201      20.141  15.213  57.625  1.00  0.95           C  
ATOM   1566  CD1 LEU A 201      19.013  14.463  56.926  1.00  0.91           C  
ATOM   1567  CD2 LEU A 201      21.367  15.310  56.723  1.00  0.90           C  
ATOM   1568  N   GLN A 202      19.438  19.484  59.570  1.00  0.98           N  
ATOM   1569  CA  GLN A 202      19.147  20.914  59.544  1.00  0.98           C  
ATOM   1570  C   GLN A 202      20.265  21.715  60.205  1.00  0.97           C  
ATOM   1571  CB  GLN A 202      17.814  21.204  60.237  1.00  0.97           C  
ATOM   1572  O   GLN A 202      20.423  22.908  59.937  1.00  0.96           O  
ATOM   1573  CG  GLN A 202      16.599  20.710  59.464  1.00  0.96           C  
ATOM   1574  CD  GLN A 202      16.480  21.342  58.090  1.00  0.95           C  
ATOM   1575  NE2 GLN A 202      16.204  20.523  57.082  1.00  0.94           N  
ATOM   1576  OE1 GLN A 202      16.635  22.558  57.937  1.00  0.94           O  
ATOM   1577  N   GLN A 203      21.057  20.983  61.044  1.00  0.98           N  
ATOM   1578  CA  GLN A 203      22.176  21.599  61.751  1.00  0.98           C  
ATOM   1579  C   GLN A 203      23.495  21.331  61.032  1.00  0.97           C  
ATOM   1580  CB  GLN A 203      22.249  21.087  63.190  1.00  0.97           C  
ATOM   1581  O   GLN A 203      24.543  21.836  61.440  1.00  0.97           O  
ATOM   1582  CG  GLN A 203      21.077  21.524  64.059  1.00  0.97           C  
ATOM   1583  CD  GLN A 203      21.054  20.829  65.407  1.00  0.96           C  
ATOM   1584  NE2 GLN A 203      19.999  21.067  66.179  1.00  0.95           N  
ATOM   1585  OE1 GLN A 203      21.976  20.083  65.751  1.00  0.95           O  
ATOM   1586  N   TRP A 204      23.575  20.536  59.959  1.00  0.95           N  
ATOM   1587  CA  TRP A 204      24.755  20.158  59.188  1.00  0.97           C  
ATOM   1588  C   TRP A 204      25.255  21.328  58.348  1.00  0.94           C  
ATOM   1589  CB  TRP A 204      24.446  18.961  58.284  1.00  0.95           C  
ATOM   1590  O   TRP A 204      24.462  22.035  57.721  1.00  0.90           O  
ATOM   1591  CG  TRP A 204      25.556  18.607  57.341  1.00  0.85           C  
ATOM   1592  CD1 TRP A 204      26.846  18.294  57.668  1.00  0.74           C  
ATOM   1593  CD2 TRP A 204      25.475  18.535  55.915  1.00  0.78           C  
ATOM   1594  CE2 TRP A 204      26.755  18.171  55.441  1.00  0.80           C  
ATOM   1595  CE3 TRP A 204      24.442  18.742  54.990  1.00  0.72           C  
ATOM   1596  NE1 TRP A 204      27.572  18.031  56.529  1.00  0.84           N  
ATOM   1597  CH2 TRP A 204      26.001  18.219  53.197  1.00  0.82           C  
ATOM   1598  CZ2 TRP A 204      27.029  18.010  54.080  1.00  0.84           C  
ATOM   1599  CZ3 TRP A 204      24.717  18.581  53.637  1.00  0.82           C  
ATOM   1600  N   SER A 205      26.619  21.629  58.220  1.00  0.96           N  
ATOM   1601  CA  SER A 205      27.268  22.791  57.623  1.00  0.97           C  
ATOM   1602  C   SER A 205      26.977  22.880  56.129  1.00  0.96           C  
ATOM   1603  CB  SER A 205      28.778  22.741  57.856  1.00  0.96           C  
ATOM   1604  O   SER A 205      26.988  23.970  55.553  1.00  0.95           O  
ATOM   1605  OG  SER A 205      29.314  21.505  57.415  1.00  0.90           O  
ATOM   1606  N   GLY A 206      26.651  21.778  55.486  1.00  0.94           N  
ATOM   1607  CA  GLY A 206      26.353  21.716  54.064  1.00  0.95           C  
ATOM   1608  C   GLY A 206      24.878  21.895  53.754  1.00  0.96           C  
ATOM   1609  O   GLY A 206      24.457  21.745  52.606  1.00  0.95           O  
ATOM   1610  N   VAL A 207      24.033  22.208  54.682  1.00  0.94           N  
ATOM   1611  CA  VAL A 207      22.580  22.244  54.547  1.00  0.95           C  
ATOM   1612  C   VAL A 207      22.180  23.339  53.560  1.00  0.94           C  
ATOM   1613  CB  VAL A 207      21.889  22.476  55.909  1.00  0.94           C  
ATOM   1614  O   VAL A 207      21.142  23.240  52.902  1.00  0.93           O  
ATOM   1615  CG1 VAL A 207      22.210  23.869  56.448  1.00  0.88           C  
ATOM   1616  CG2 VAL A 207      20.379  22.284  55.780  1.00  0.87           C  
ATOM   1617  N   GLY A 208      23.014  24.372  53.382  1.00  0.95           N  
ATOM   1618  CA  GLY A 208      22.759  25.501  52.502  1.00  0.96           C  
ATOM   1619  C   GLY A 208      22.611  25.102  51.046  1.00  0.96           C  
ATOM   1620  O   GLY A 208      21.846  25.720  50.302  1.00  0.95           O  
ATOM   1621  N   ASP A 209      23.179  23.963  50.606  1.00  0.96           N  
ATOM   1622  CA  ASP A 209      23.198  23.479  49.230  1.00  0.97           C  
ATOM   1623  C   ASP A 209      21.980  22.604  48.939  1.00  0.97           C  
ATOM   1624  CB  ASP A 209      24.484  22.698  48.953  1.00  0.96           C  
ATOM   1625  O   ASP A 209      21.771  22.181  47.800  1.00  0.97           O  
ATOM   1626  CG  ASP A 209      25.732  23.558  49.047  1.00  0.95           C  
ATOM   1627  OD1 ASP A 209      25.645  24.785  48.824  1.00  0.94           O  
ATOM   1628  OD2 ASP A 209      26.812  23.004  49.345  1.00  0.94           O  
ATOM   1629  N   TYR A 210      21.107  22.331  49.957  1.00  0.97           N  
ATOM   1630  CA  TYR A 210      20.065  21.317  49.843  1.00  0.98           C  
ATOM   1631  C   TYR A 210      18.735  21.839  50.373  1.00  0.97           C  
ATOM   1632  CB  TYR A 210      20.465  20.046  50.599  1.00  0.98           C  
ATOM   1633  O   TYR A 210      18.701  22.584  51.355  1.00  0.96           O  
ATOM   1634  CG  TYR A 210      21.746  19.422  50.102  1.00  0.98           C  
ATOM   1635  CD1 TYR A 210      21.732  18.482  49.073  1.00  0.98           C  
ATOM   1636  CD2 TYR A 210      22.972  19.768  50.659  1.00  0.98           C  
ATOM   1637  CE1 TYR A 210      22.909  17.902  48.613  1.00  0.97           C  
ATOM   1638  CE2 TYR A 210      24.156  19.195  50.206  1.00  0.97           C  
ATOM   1639  OH  TYR A 210      25.283  17.694  48.732  1.00  0.96           O  
ATOM   1640  CZ  TYR A 210      24.114  18.265  49.184  1.00  0.97           C  
ATOM   1641  N   GLU A 211      17.615  21.499  49.768  1.00  0.97           N  
ATOM   1642  CA  GLU A 211      16.274  21.488  50.346  1.00  0.97           C  
ATOM   1643  C   GLU A 211      15.971  20.148  51.011  1.00  0.97           C  
ATOM   1644  CB  GLU A 211      15.224  21.792  49.274  1.00  0.96           C  
ATOM   1645  O   GLU A 211      16.034  19.100  50.366  1.00  0.97           O  
ATOM   1646  CG  GLU A 211      13.816  21.965  49.824  1.00  0.89           C  
ATOM   1647  CD  GLU A 211      12.843  22.547  48.811  1.00  0.84           C  
ATOM   1648  OE1 GLU A 211      13.273  22.894  47.687  1.00  0.85           O  
ATOM   1649  OE2 GLU A 211      11.642  22.658  49.144  1.00  0.83           O  
ATOM   1650  N   ILE A 212      15.780  20.198  52.282  1.00  0.97           N  
ATOM   1651  CA  ILE A 212      15.545  18.995  53.073  1.00  0.97           C  
ATOM   1652  C   ILE A 212      14.156  19.057  53.705  1.00  0.97           C  
ATOM   1653  CB  ILE A 212      16.623  18.816  54.166  1.00  0.97           C  
ATOM   1654  O   ILE A 212      13.855  19.976  54.470  1.00  0.95           O  
ATOM   1655  CG1 ILE A 212      18.024  18.868  53.546  1.00  0.96           C  
ATOM   1656  CG2 ILE A 212      16.409  17.504  54.926  1.00  0.96           C  
ATOM   1657  CD1 ILE A 212      19.154  18.757  54.561  1.00  0.96           C  
ATOM   1658  N   GLN A 213      13.267  18.161  53.396  1.00  0.96           N  
ATOM   1659  CA  GLN A 213      11.909  18.027  53.911  1.00  0.96           C  
ATOM   1660  C   GLN A 213      11.716  16.684  54.610  1.00  0.97           C  
ATOM   1661  CB  GLN A 213      10.888  18.183  52.783  1.00  0.96           C  
ATOM   1662  O   GLN A 213      12.353  15.693  54.248  1.00  0.96           O  
ATOM   1663  CG  GLN A 213      10.943  19.536  52.087  1.00  0.92           C  
ATOM   1664  CD  GLN A 213       9.889  19.682  51.005  1.00  0.87           C  
ATOM   1665  NE2 GLN A 213       9.891  20.824  50.326  1.00  0.87           N  
ATOM   1666  OE1 GLN A 213       9.081  18.776  50.780  1.00  0.89           O  
ATOM   1667  N   LYS A 214      10.897  16.679  55.620  1.00  0.97           N  
ATOM   1668  CA  LYS A 214      10.498  15.458  56.316  1.00  0.97           C  
ATOM   1669  C   LYS A 214       9.000  15.209  56.173  1.00  0.96           C  
ATOM   1670  CB  LYS A 214      10.878  15.535  57.795  1.00  0.96           C  
ATOM   1671  O   LYS A 214       8.189  16.100  56.435  1.00  0.95           O  
ATOM   1672  CG  LYS A 214      10.500  14.298  58.597  1.00  0.95           C  
ATOM   1673  CD  LYS A 214      10.585  14.555  60.096  1.00  0.94           C  
ATOM   1674  CE  LYS A 214       9.914  13.446  60.893  1.00  0.93           C  
ATOM   1675  NZ  LYS A 214       9.739  13.822  62.328  1.00  0.92           N  
ATOM   1676  N   ASP A 215       8.710  13.968  55.885  1.00  0.95           N  
ATOM   1677  CA  ASP A 215       7.334  13.481  55.919  1.00  0.95           C  
ATOM   1678  C   ASP A 215       7.265  12.073  56.505  1.00  0.94           C  
ATOM   1679  CB  ASP A 215       6.725  13.497  54.516  1.00  0.94           C  
ATOM   1680  O   ASP A 215       7.784  11.122  55.916  1.00  0.93           O  
ATOM   1681  CG  ASP A 215       5.245  13.156  54.508  1.00  0.92           C  
ATOM   1682  OD1 ASP A 215       4.631  13.079  55.594  1.00  0.91           O  
ATOM   1683  OD2 ASP A 215       4.688  12.959  53.406  1.00  0.91           O  
ATOM   1684  N   GLY A 216       6.705  11.924  57.776  1.00  0.95           N  
ATOM   1685  CA  GLY A 216       6.646  10.681  58.528  1.00  0.95           C  
ATOM   1686  C   GLY A 216       8.011  10.070  58.780  1.00  0.96           C  
ATOM   1687  O   GLY A 216       8.815  10.622  59.534  1.00  0.95           O  
ATOM   1688  N   THR A 217       8.296   8.968  58.141  1.00  0.96           N  
ATOM   1689  CA  THR A 217       9.508   8.178  58.320  1.00  0.96           C  
ATOM   1690  C   THR A 217      10.487   8.422  57.175  1.00  0.97           C  
ATOM   1691  CB  THR A 217       9.187   6.674  58.412  1.00  0.95           C  
ATOM   1692  O   THR A 217      11.504   7.734  57.063  1.00  0.97           O  
ATOM   1693  CG2 THR A 217       8.352   6.365  59.650  1.00  0.90           C  
ATOM   1694  OG1 THR A 217       8.456   6.276  57.245  1.00  0.91           O  
ATOM   1695  N   SER A 218      10.188   9.317  56.301  1.00  0.96           N  
ATOM   1696  CA  SER A 218      10.991   9.628  55.122  1.00  0.97           C  
ATOM   1697  C   SER A 218      11.584  11.030  55.210  1.00  0.97           C  
ATOM   1698  CB  SER A 218      10.150   9.500  53.851  1.00  0.96           C  
ATOM   1699  O   SER A 218      10.895  11.978  55.592  1.00  0.97           O  
ATOM   1700  OG  SER A 218       9.628   8.188  53.723  1.00  0.91           O  
ATOM   1701  N   ILE A 219      12.862  11.198  54.915  1.00  0.97           N  
ATOM   1702  CA  ILE A 219      13.565  12.458  54.699  1.00  0.97           C  
ATOM   1703  C   ILE A 219      13.880  12.625  53.214  1.00  0.97           C  
ATOM   1704  CB  ILE A 219      14.864  12.530  55.534  1.00  0.97           C  
ATOM   1705  O   ILE A 219      14.586  11.802  52.626  1.00  0.97           O  
ATOM   1706  CG1 ILE A 219      14.553  12.335  57.022  1.00  0.98           C  
ATOM   1707  CG2 ILE A 219      15.586  13.859  55.295  1.00  0.98           C  
ATOM   1708  CD1 ILE A 219      15.789  12.181  57.897  1.00  0.97           C  
ATOM   1709  N   PHE A 220      13.376  13.708  52.652  1.00  0.97           N  
ATOM   1710  CA  PHE A 220      13.633  14.098  51.271  1.00  0.97           C  
ATOM   1711  C   PHE A 220      14.768  15.112  51.197  1.00  0.97           C  
ATOM   1712  CB  PHE A 220      12.368  14.680  50.631  1.00  0.96           C  
ATOM   1713  O   PHE A 220      14.766  16.109  51.922  1.00  0.97           O  
ATOM   1714  CG  PHE A 220      11.143  13.827  50.824  1.00  0.84           C  
ATOM   1715  CD1 PHE A 220      10.935  12.699  50.039  1.00  0.72           C  
ATOM   1716  CD2 PHE A 220      10.200  14.153  51.789  1.00  0.72           C  
ATOM   1717  CE1 PHE A 220       9.802  11.907  50.215  1.00  0.66           C  
ATOM   1718  CE2 PHE A 220       9.066  13.367  51.971  1.00  0.62           C  
ATOM   1719  CZ  PHE A 220       8.868  12.245  51.182  1.00  0.71           C  
ATOM   1720  N   ILE A 221      15.742  14.841  50.358  1.00  0.97           N  
ATOM   1721  CA  ILE A 221      16.927  15.659  50.122  1.00  0.97           C  
ATOM   1722  C   ILE A 221      17.033  15.997  48.637  1.00  0.97           C  
ATOM   1723  CB  ILE A 221      18.211  14.946  50.603  1.00  0.97           C  
ATOM   1724  O   ILE A 221      17.132  15.101  47.795  1.00  0.96           O  
ATOM   1725  CG1 ILE A 221      18.031  14.429  52.034  1.00  0.97           C  
ATOM   1726  CG2 ILE A 221      19.418  15.884  50.507  1.00  0.97           C  
ATOM   1727  CD1 ILE A 221      19.222  13.641  52.563  1.00  0.97           C  
ATOM   1728  N   GLU A 222      16.879  17.226  48.322  1.00  0.96           N  
ATOM   1729  CA  GLU A 222      17.051  17.755  46.972  1.00  0.96           C  
ATOM   1730  C   GLU A 222      18.157  18.806  46.929  1.00  0.96           C  
ATOM   1731  CB  GLU A 222      15.739  18.351  46.456  1.00  0.95           C  
ATOM   1732  O   GLU A 222      18.215  19.690  47.786  1.00  0.95           O  
ATOM   1733  CG  GLU A 222      15.828  18.900  45.040  1.00  0.94           C  
ATOM   1734  CD  GLU A 222      14.469  19.101  44.388  1.00  0.92           C  
ATOM   1735  OE1 GLU A 222      13.439  19.022  45.095  1.00  0.91           O  
ATOM   1736  OE2 GLU A 222      14.434  19.339  43.160  1.00  0.91           O  
ATOM   1737  N   ARG A 223      19.145  18.678  46.116  1.00  0.96           N  
ATOM   1738  CA  ARG A 223      20.199  19.672  45.943  1.00  0.96           C  
ATOM   1739  C   ARG A 223      19.692  20.877  45.158  1.00  0.96           C  
ATOM   1740  CB  ARG A 223      21.409  19.057  45.236  1.00  0.96           C  
ATOM   1741  O   ARG A 223      19.182  20.729  44.045  1.00  0.95           O  
ATOM   1742  CG  ARG A 223      22.654  19.928  45.276  1.00  0.95           C  
ATOM   1743  CD  ARG A 223      23.887  19.170  44.802  1.00  0.94           C  
ATOM   1744  NE  ARG A 223      25.083  20.006  44.846  1.00  0.91           N  
ATOM   1745  NH1 ARG A 223      26.553  18.289  44.368  1.00  0.88           N  
ATOM   1746  NH2 ARG A 223      27.339  20.416  44.703  1.00  0.87           N  
ATOM   1747  CZ  ARG A 223      26.322  19.569  44.639  1.00  0.90           C  
ATOM   1748  N   ARG A 224      19.925  22.103  45.516  1.00  0.96           N  
ATOM   1749  CA  ARG A 224      19.319  23.347  45.055  1.00  0.96           C  
ATOM   1750  C   ARG A 224      19.851  23.738  43.680  1.00  0.95           C  
ATOM   1751  CB  ARG A 224      19.577  24.475  46.056  1.00  0.96           C  
ATOM   1752  O   ARG A 224      19.152  24.390  42.901  1.00  0.93           O  
ATOM   1753  CG  ARG A 224      18.816  24.323  47.364  1.00  0.96           C  
ATOM   1754  CD  ARG A 224      19.085  25.485  48.311  1.00  0.95           C  
ATOM   1755  NE  ARG A 224      18.392  25.313  49.585  1.00  0.95           N  
ATOM   1756  NH1 ARG A 224      16.428  26.309  48.886  1.00  0.92           N  
ATOM   1757  NH2 ARG A 224      16.612  25.502  51.024  1.00  0.92           N  
ATOM   1758  CZ  ARG A 224      17.146  25.708  49.829  1.00  0.94           C  
ATOM   1759  N   ASP A 225      21.038  23.308  43.273  1.00  0.96           N  
ATOM   1760  CA  ASP A 225      21.700  23.642  42.016  1.00  0.96           C  
ATOM   1761  C   ASP A 225      21.366  22.621  40.931  1.00  0.95           C  
ATOM   1762  CB  ASP A 225      23.215  23.724  42.212  1.00  0.96           C  
ATOM   1763  O   ASP A 225      21.836  22.735  39.797  1.00  0.93           O  
ATOM   1764  CG  ASP A 225      23.832  22.398  42.622  1.00  0.95           C  
ATOM   1765  OD1 ASP A 225      23.092  21.404  42.780  1.00  0.93           O  
ATOM   1766  OD2 ASP A 225      25.070  22.349  42.792  1.00  0.94           O  
ATOM   1767  N   GLY A 226      20.523  21.548  41.359  1.00  0.94           N  
ATOM   1768  CA  GLY A 226      20.123  20.507  40.426  1.00  0.94           C  
ATOM   1769  C   GLY A 226      21.253  19.561  40.066  1.00  0.93           C  
ATOM   1770  O   GLY A 226      21.093  18.692  39.206  1.00  0.92           O  
ATOM   1771  N   THR A 227      22.496  19.735  40.636  1.00  0.95           N  
ATOM   1772  CA  THR A 227      23.610  18.831  40.375  1.00  0.95           C  
ATOM   1773  C   THR A 227      23.426  17.515  41.126  1.00  0.96           C  
ATOM   1774  CB  THR A 227      24.953  19.469  40.774  1.00  0.94           C  
ATOM   1775  O   THR A 227      22.780  17.479  42.175  1.00  0.96           O  
ATOM   1776  CG2 THR A 227      25.182  20.780  40.030  1.00  0.89           C  
ATOM   1777  OG1 THR A 227      24.954  19.726  42.184  1.00  0.91           O  
ATOM   1778  N   SER A 228      23.960  16.470  40.627  1.00  0.94           N  
ATOM   1779  CA  SER A 228      23.898  15.157  41.261  1.00  0.95           C  
ATOM   1780  C   SER A 228      24.741  15.115  42.531  1.00  0.96           C  
ATOM   1781  CB  SER A 228      24.368  14.071  40.291  1.00  0.93           C  
ATOM   1782  O   SER A 228      25.812  15.722  42.591  1.00  0.95           O  
ATOM   1783  OG  SER A 228      24.177  12.782  40.849  1.00  0.82           O  
ATOM   1784  N   PHE A 229      24.306  14.364  43.517  1.00  0.96           N  
ATOM   1785  CA  PHE A 229      25.044  14.099  44.746  1.00  0.96           C  
ATOM   1786  C   PHE A 229      24.907  12.638  45.155  1.00  0.96           C  
ATOM   1787  CB  PHE A 229      24.555  15.009  45.876  1.00  0.96           C  
ATOM   1788  O   PHE A 229      24.080  11.908  44.604  1.00  0.95           O  
ATOM   1789  CG  PHE A 229      23.152  14.710  46.333  1.00  0.97           C  
ATOM   1790  CD1 PHE A 229      22.058  15.150  45.598  1.00  0.97           C  
ATOM   1791  CD2 PHE A 229      22.928  13.987  47.497  1.00  0.96           C  
ATOM   1792  CE1 PHE A 229      20.759  14.874  46.017  1.00  0.96           C  
ATOM   1793  CE2 PHE A 229      21.632  13.708  47.923  1.00  0.96           C  
ATOM   1794  CZ  PHE A 229      20.550  14.153  47.182  1.00  0.95           C  
ATOM   1795  N   THR A 230      25.830  12.209  46.121  1.00  0.96           N  
ATOM   1796  CA  THR A 230      25.739  10.861  46.670  1.00  0.96           C  
ATOM   1797  C   THR A 230      25.112  10.885  48.061  1.00  0.97           C  
ATOM   1798  CB  THR A 230      27.123  10.190  46.740  1.00  0.95           C  
ATOM   1799  O   THR A 230      25.415  11.765  48.869  1.00  0.96           O  
ATOM   1800  CG2 THR A 230      27.773  10.127  45.362  1.00  0.90           C  
ATOM   1801  OG1 THR A 230      27.968  10.942  47.620  1.00  0.92           O  
ATOM   1802  N   VAL A 231      24.240   9.975  48.380  1.00  0.97           N  
ATOM   1803  CA  VAL A 231      23.686   9.713  49.704  1.00  0.97           C  
ATOM   1804  C   VAL A 231      23.812   8.227  50.032  1.00  0.96           C  
ATOM   1805  CB  VAL A 231      22.209  10.157  49.800  1.00  0.96           C  
ATOM   1806  O   VAL A 231      23.440   7.373  49.223  1.00  0.96           O  
ATOM   1807  CG1 VAL A 231      21.674   9.948  51.215  1.00  0.91           C  
ATOM   1808  CG2 VAL A 231      22.064  11.619  49.381  1.00  0.91           C  
ATOM   1809  N   THR A 232      24.446   7.943  51.062  1.00  0.96           N  
ATOM   1810  CA  THR A 232      24.509   6.609  51.648  1.00  0.96           C  
ATOM   1811  C   THR A 232      24.061   6.636  53.107  1.00  0.96           C  
ATOM   1812  CB  THR A 232      25.931   6.024  51.556  1.00  0.95           C  
ATOM   1813  O   THR A 232      24.051   7.695  53.738  1.00  0.96           O  
ATOM   1814  CG2 THR A 232      26.374   5.882  50.104  1.00  0.94           C  
ATOM   1815  OG1 THR A 232      26.843   6.893  52.240  1.00  0.95           O  
ATOM   1816  N   THR A 233      23.618   5.516  53.657  1.00  0.96           N  
ATOM   1817  CA  THR A 233      23.222   5.363  55.053  1.00  0.96           C  
ATOM   1818  C   THR A 233      24.003   4.231  55.715  1.00  0.95           C  
ATOM   1819  CB  THR A 233      21.712   5.091  55.179  1.00  0.96           C  
ATOM   1820  O   THR A 233      24.438   3.294  55.043  1.00  0.92           O  
ATOM   1821  CG2 THR A 233      20.899   6.333  54.831  1.00  0.94           C  
ATOM   1822  OG1 THR A 233      21.347   4.030  54.288  1.00  0.95           O  
ATOM   1823  N   THR A 234      24.297   4.336  56.903  1.00  0.97           N  
ATOM   1824  CA  THR A 234      24.757   3.244  57.753  1.00  0.97           C  
ATOM   1825  C   THR A 234      23.785   3.010  58.906  1.00  0.96           C  
ATOM   1826  CB  THR A 234      26.164   3.525  58.312  1.00  0.95           C  
ATOM   1827  O   THR A 234      23.321   3.962  59.536  1.00  0.95           O  
ATOM   1828  CG2 THR A 234      27.151   3.831  57.191  1.00  0.88           C  
ATOM   1829  OG1 THR A 234      26.103   4.649  59.200  1.00  0.89           O  
ATOM   1830  N   ASP A 235      23.515   1.708  59.115  1.00  0.95           N  
ATOM   1831  CA  ASP A 235      22.708   1.216  60.228  1.00  0.94           C  
ATOM   1832  C   ASP A 235      23.268  -0.094  60.776  1.00  0.86           C  
ATOM   1833  CB  ASP A 235      21.253   1.026  59.792  1.00  0.93           C  
ATOM   1834  O   ASP A 235      24.285  -0.593  60.289  1.00  0.74           O  
ATOM   1835  CG  ASP A 235      21.097   0.008  58.676  1.00  0.94           C  
ATOM   1836  OD1 ASP A 235      21.930  -0.918  58.574  1.00  0.91           O  
ATOM   1837  OD2 ASP A 235      20.134   0.135  57.890  1.00  0.91           O  
ATOM   1838  N   GLY A 236      22.907  -0.635  61.936  1.00  0.89           N  
ATOM   1839  CA  GLY A 236      23.308  -1.926  62.471  1.00  0.88           C  
ATOM   1840  C   GLY A 236      23.008  -3.080  61.533  1.00  0.84           C  
ATOM   1841  O   GLY A 236      23.647  -4.131  61.610  1.00  0.78           O  
ATOM   1842  N   ALA A 237      22.147  -2.910  60.603  1.00  0.89           N  
ATOM   1843  CA  ALA A 237      21.641  -3.947  59.708  1.00  0.89           C  
ATOM   1844  C   ALA A 237      22.152  -3.741  58.285  1.00  0.88           C  
ATOM   1845  CB  ALA A 237      20.114  -3.965  59.724  1.00  0.87           C  
ATOM   1846  O   ALA A 237      21.557  -4.238  57.326  1.00  0.83           O  
ATOM   1847  N   LYS A 238      23.344  -2.970  58.070  1.00  0.88           N  
ATOM   1848  CA  LYS A 238      24.048  -2.726  56.814  1.00  0.89           C  
ATOM   1849  C   LYS A 238      23.164  -1.972  55.825  1.00  0.88           C  
ATOM   1850  CB  LYS A 238      24.519  -4.044  56.197  1.00  0.84           C  
ATOM   1851  O   LYS A 238      23.155  -2.282  54.632  1.00  0.85           O  
ATOM   1852  CG  LYS A 238      25.478  -4.832  57.078  1.00  0.82           C  
ATOM   1853  CD  LYS A 238      25.945  -6.109  56.392  1.00  0.80           C  
ATOM   1854  CE  LYS A 238      26.898  -6.903  57.275  1.00  0.78           C  
ATOM   1855  NZ  LYS A 238      27.311  -8.186  56.632  1.00  0.80           N  
ATOM   1856  N   GLY A 239      22.330  -1.037  56.280  1.00  0.84           N  
ATOM   1857  CA  GLY A 239      21.527  -0.129  55.476  1.00  0.86           C  
ATOM   1858  C   GLY A 239      20.143  -0.667  55.171  1.00  0.84           C  
ATOM   1859  O   GLY A 239      19.482  -0.203  54.239  1.00  0.80           O  
ATOM   1860  N   LYS A 240      19.648  -1.705  55.887  1.00  0.89           N  
ATOM   1861  CA  LYS A 240      18.320  -2.273  55.673  1.00  0.90           C  
ATOM   1862  C   LYS A 240      17.267  -1.531  56.490  1.00  0.91           C  
ATOM   1863  CB  LYS A 240      18.309  -3.760  56.030  1.00  0.88           C  
ATOM   1864  O   LYS A 240      16.120  -1.397  56.059  1.00  0.90           O  
ATOM   1865  CG  LYS A 240      19.104  -4.633  55.070  1.00  0.85           C  
ATOM   1866  CD  LYS A 240      18.981  -6.109  55.426  1.00  0.84           C  
ATOM   1867  CE  LYS A 240      19.764  -6.985  54.457  1.00  0.82           C  
ATOM   1868  NZ  LYS A 240      19.625  -8.436  54.786  1.00  0.83           N  
ATOM   1869  N   ASP A 241      17.704  -0.956  57.624  1.00  0.95           N  
ATOM   1870  CA  ASP A 241      16.798  -0.254  58.527  1.00  0.96           C  
ATOM   1871  C   ASP A 241      16.673   1.219  58.144  1.00  0.96           C  
ATOM   1872  CB  ASP A 241      17.276  -0.383  59.975  1.00  0.95           C  
ATOM   1873  O   ASP A 241      15.570   1.770  58.127  1.00  0.96           O  
ATOM   1874  CG  ASP A 241      17.266  -1.816  60.477  1.00  0.93           C  
ATOM   1875  OD1 ASP A 241      16.591  -2.672  59.866  1.00  0.91           O  
ATOM   1876  OD2 ASP A 241      17.939  -2.092  61.494  1.00  0.92           O  
ATOM   1877  N   LEU A 242      17.739   1.792  57.712  1.00  0.96           N  
ATOM   1878  CA  LEU A 242      17.804   3.123  57.117  1.00  0.97           C  
ATOM   1879  C   LEU A 242      18.239   3.046  55.658  1.00  0.96           C  
ATOM   1880  CB  LEU A 242      18.769   4.015  57.904  1.00  0.97           C  
ATOM   1881  O   LEU A 242      19.425   2.872  55.368  1.00  0.96           O  
ATOM   1882  CG  LEU A 242      18.765   5.501  57.543  1.00  0.97           C  
ATOM   1883  CD1 LEU A 242      17.435   6.138  57.935  1.00  0.96           C  
ATOM   1884  CD2 LEU A 242      19.927   6.219  58.220  1.00  0.96           C  
ATOM   1885  N   VAL A 243      17.313   3.172  54.792  1.00  0.96           N  
ATOM   1886  CA  VAL A 243      17.515   2.965  53.362  1.00  0.96           C  
ATOM   1887  C   VAL A 243      17.697   4.312  52.666  1.00  0.97           C  
ATOM   1888  CB  VAL A 243      16.336   2.193  52.728  1.00  0.96           C  
ATOM   1889  O   VAL A 243      16.792   5.149  52.672  1.00  0.96           O  
ATOM   1890  CG1 VAL A 243      16.626   1.872  51.263  1.00  0.95           C  
ATOM   1891  CG2 VAL A 243      16.054   0.913  53.513  1.00  0.95           C  
ATOM   1892  N   ALA A 244      18.832   4.531  52.058  1.00  0.96           N  
ATOM   1893  CA  ALA A 244      19.054   5.639  51.133  1.00  0.96           C  
ATOM   1894  C   ALA A 244      18.648   5.257  49.712  1.00  0.96           C  
ATOM   1895  CB  ALA A 244      20.518   6.073  51.166  1.00  0.95           C  
ATOM   1896  O   ALA A 244      19.266   4.386  49.096  1.00  0.95           O  
ATOM   1897  N   ILE A 245      17.665   5.897  49.233  1.00  0.96           N  
ATOM   1898  CA  ILE A 245      17.153   5.729  47.877  1.00  0.96           C  
ATOM   1899  C   ILE A 245      17.577   6.915  47.015  1.00  0.95           C  
ATOM   1900  CB  ILE A 245      15.615   5.582  47.868  1.00  0.95           C  
ATOM   1901  O   ILE A 245      16.991   7.996  47.104  1.00  0.93           O  
ATOM   1902  CG1 ILE A 245      15.177   4.489  48.850  1.00  0.94           C  
ATOM   1903  CG2 ILE A 245      15.110   5.282  46.454  1.00  0.94           C  
ATOM   1904  CD1 ILE A 245      13.668   4.360  49.000  1.00  0.92           C  
ATOM   1905  N   LYS A 246      18.603   6.651  46.319  1.00  0.94           N  
ATOM   1906  CA  LYS A 246      19.010   7.559  45.251  1.00  0.92           C  
ATOM   1907  C   LYS A 246      18.703   6.966  43.879  1.00  0.87           C  
ATOM   1908  CB  LYS A 246      20.501   7.883  45.360  1.00  0.89           C  
ATOM   1909  O   LYS A 246      19.520   6.235  43.316  1.00  0.79           O  
ATOM   1910  CG  LYS A 246      20.961   9.003  44.439  1.00  0.85           C  
ATOM   1911  CD  LYS A 246      22.443   9.303  44.620  1.00  0.82           C  
ATOM   1912  CE  LYS A 246      22.900  10.435  43.710  1.00  0.81           C  
ATOM   1913  NZ  LYS A 246      24.350  10.744  43.896  1.00  0.79           N  
ATOM   1914  N   ASN A 247      17.467   7.069  43.472  1.00  0.90           N  
ATOM   1915  CA  ASN A 247      16.896   6.680  42.187  1.00  0.91           C  
ATOM   1916  C   ASN A 247      17.045   5.182  41.938  1.00  0.91           C  
ATOM   1917  CB  ASN A 247      17.543   7.474  41.050  1.00  0.85           C  
ATOM   1918  O   ASN A 247      16.760   4.699  40.841  1.00  0.89           O  
ATOM   1919  CG  ASN A 247      17.446   8.973  41.256  1.00  0.74           C  
ATOM   1920  ND2 ASN A 247      18.549   9.675  41.025  1.00  0.64           N  
ATOM   1921  OD1 ASN A 247      16.390   9.495  41.622  1.00  0.66           O  
ATOM   1922  N   LYS A 248      17.612   4.445  42.942  1.00  0.95           N  
ATOM   1923  CA  LYS A 248      17.700   3.006  42.710  1.00  0.95           C  
ATOM   1924  C   LYS A 248      17.406   2.224  43.987  1.00  0.94           C  
ATOM   1925  CB  LYS A 248      19.082   2.632  42.173  1.00  0.93           C  
ATOM   1926  O   LYS A 248      17.910   2.565  45.059  1.00  0.93           O  
ATOM   1927  CG  LYS A 248      19.239   1.155  41.843  1.00  0.87           C  
ATOM   1928  CD  LYS A 248      20.619   0.853  41.274  1.00  0.85           C  
ATOM   1929  CE  LYS A 248      20.800  -0.635  41.003  1.00  0.82           C  
ATOM   1930  NZ  LYS A 248      22.179  -0.946  40.520  1.00  0.82           N  
ATOM   1931  N   VAL A 249      16.617   1.038  43.908  1.00  0.95           N  
ATOM   1932  CA  VAL A 249      16.355   0.049  44.948  1.00  0.95           C  
ATOM   1933  C   VAL A 249      16.417  -1.356  44.352  1.00  0.95           C  
ATOM   1934  CB  VAL A 249      14.984   0.282  45.621  1.00  0.94           C  
ATOM   1935  O   VAL A 249      16.255  -1.532  43.142  1.00  0.94           O  
ATOM   1936  CG1 VAL A 249      14.989   1.585  46.419  1.00  0.89           C  
ATOM   1937  CG2 VAL A 249      13.872   0.298  44.574  1.00  0.89           C  
ATOM   1938  N   SER A 250      16.588  -2.333  45.223  1.00  0.94           N  
ATOM   1939  CA  SER A 250      16.693  -3.719  44.779  1.00  0.94           C  
ATOM   1940  C   SER A 250      15.327  -4.395  44.750  1.00  0.94           C  
ATOM   1941  CB  SER A 250      17.640  -4.503  45.689  1.00  0.93           C  
ATOM   1942  O   SER A 250      15.153  -5.426  44.097  1.00  0.94           O  
ATOM   1943  OG  SER A 250      17.269  -4.354  47.048  1.00  0.89           O  
ATOM   1944  N   SER A 251      14.329  -3.959  45.488  1.00  0.94           N  
ATOM   1945  CA  SER A 251      12.977  -4.499  45.588  1.00  0.95           C  
ATOM   1946  C   SER A 251      11.964  -3.400  45.891  1.00  0.95           C  
ATOM   1947  CB  SER A 251      12.908  -5.578  46.669  1.00  0.93           C  
ATOM   1948  O   SER A 251      12.317  -2.361  46.453  1.00  0.95           O  
ATOM   1949  OG  SER A 251      11.606  -6.132  46.745  1.00  0.84           O  
ATOM   1950  N   THR A 252      10.716  -3.553  45.599  1.00  0.96           N  
ATOM   1951  CA  THR A 252       9.634  -2.600  45.824  1.00  0.96           C  
ATOM   1952  C   THR A 252       9.314  -2.487  47.312  1.00  0.95           C  
ATOM   1953  CB  THR A 252       8.364  -3.005  45.053  1.00  0.95           C  
ATOM   1954  O   THR A 252       8.786  -1.468  47.763  1.00  0.94           O  
ATOM   1955  CG2 THR A 252       8.520  -2.738  43.559  1.00  0.93           C  
ATOM   1956  OG1 THR A 252       8.115  -4.401  45.254  1.00  0.94           O  
ATOM   1957  N   ASP A 253       9.682  -3.497  48.091  1.00  0.95           N  
ATOM   1958  CA  ASP A 253       9.453  -3.536  49.532  1.00  0.95           C  
ATOM   1959  C   ASP A 253      10.323  -2.511  50.255  1.00  0.94           C  
ATOM   1960  CB  ASP A 253       9.725  -4.938  50.081  1.00  0.93           C  
ATOM   1961  O   ASP A 253      10.030  -2.131  51.391  1.00  0.93           O  
ATOM   1962  CG  ASP A 253       8.895  -6.013  49.402  1.00  0.86           C  
ATOM   1963  OD1 ASP A 253       7.755  -5.725  48.977  1.00  0.83           O  
ATOM   1964  OD2 ASP A 253       9.383  -7.159  49.293  1.00  0.86           O  
ATOM   1965  N   LEU A 254      11.311  -1.940  49.582  1.00  0.93           N  
ATOM   1966  CA  LEU A 254      12.207  -0.922  50.118  1.00  0.94           C  
ATOM   1967  C   LEU A 254      11.699   0.478  49.788  1.00  0.94           C  
ATOM   1968  CB  LEU A 254      13.622  -1.108  49.563  1.00  0.93           C  
ATOM   1969  O   LEU A 254      12.350   1.472  50.116  1.00  0.94           O  
ATOM   1970  CG  LEU A 254      14.328  -2.414  49.930  1.00  0.92           C  
ATOM   1971  CD1 LEU A 254      15.710  -2.468  49.288  1.00  0.91           C  
ATOM   1972  CD2 LEU A 254      14.430  -2.560  51.444  1.00  0.91           C  
ATOM   1973  N   LEU A 255      10.530   0.595  49.107  1.00  0.96           N  
ATOM   1974  CA  LEU A 255       9.962   1.891  48.754  1.00  0.96           C  
ATOM   1975  C   LEU A 255       9.118   2.445  49.897  1.00  0.95           C  
ATOM   1976  CB  LEU A 255       9.113   1.776  47.486  1.00  0.96           C  
ATOM   1977  O   LEU A 255       8.286   1.731  50.461  1.00  0.94           O  
ATOM   1978  CG  LEU A 255       9.856   1.396  46.204  1.00  0.96           C  
ATOM   1979  CD1 LEU A 255       8.869   1.205  45.057  1.00  0.96           C  
ATOM   1980  CD2 LEU A 255      10.893   2.457  45.852  1.00  0.95           C  
ATOM   1981  N   PRO A 256       9.311   3.717  50.269  1.00  0.96           N  
ATOM   1982  CA  PRO A 256       8.481   4.318  51.315  1.00  0.96           C  
ATOM   1983  C   PRO A 256       7.042   4.557  50.862  1.00  0.96           C  
ATOM   1984  CB  PRO A 256       9.188   5.644  51.608  1.00  0.95           C  
ATOM   1985  O   PRO A 256       6.805   4.885  49.696  1.00  0.95           O  
ATOM   1986  CG  PRO A 256       9.836   6.025  50.316  1.00  0.95           C  
ATOM   1987  CD  PRO A 256      10.255   4.771  49.604  1.00  0.95           C  
ATOM   1988  N   SER A 257       6.105   4.590  51.855  1.00  0.95           N  
ATOM   1989  CA  SER A 257       4.698   4.892  51.610  1.00  0.95           C  
ATOM   1990  C   SER A 257       4.478   6.391  51.436  1.00  0.95           C  
ATOM   1991  CB  SER A 257       3.830   4.371  52.756  1.00  0.94           C  
ATOM   1992  O   SER A 257       3.403   6.821  51.010  1.00  0.93           O  
ATOM   1993  OG  SER A 257       4.267   4.896  53.997  1.00  0.89           O  
ATOM   1994  N   ARG A 258       5.441   7.168  51.675  1.00  0.95           N  
ATOM   1995  CA  ARG A 258       5.440   8.614  51.482  1.00  0.95           C  
ATOM   1996  C   ARG A 258       6.661   9.060  50.684  1.00  0.95           C  
ATOM   1997  CB  ARG A 258       5.402   9.337  52.830  1.00  0.94           C  
ATOM   1998  O   ARG A 258       7.797   8.771  51.065  1.00  0.95           O  
ATOM   1999  CG  ARG A 258       4.150   9.056  53.644  1.00  0.93           C  
ATOM   2000  CD  ARG A 258       4.113   9.879  54.924  1.00  0.92           C  
ATOM   2001  NE  ARG A 258       2.936   9.568  55.731  1.00  0.91           N  
ATOM   2002  NH1 ARG A 258       3.094  11.451  57.060  1.00  0.88           N  
ATOM   2003  NH2 ARG A 258       1.400   9.945  57.396  1.00  0.87           N  
ATOM   2004  CZ  ARG A 258       2.480  10.322  56.728  1.00  0.89           C  
ATOM   2005  N   ALA A 259       6.458   9.770  49.593  1.00  0.94           N  
ATOM   2006  CA  ALA A 259       7.475  10.337  48.712  1.00  0.95           C  
ATOM   2007  C   ALA A 259       6.956  11.589  48.009  1.00  0.94           C  
ATOM   2008  CB  ALA A 259       7.925   9.302  47.683  1.00  0.94           C  
ATOM   2009  O   ALA A 259       5.749  11.740  47.808  1.00  0.93           O  
ATOM   2010  N   PRO A 260       7.910  12.556  47.681  1.00  0.93           N  
ATOM   2011  CA  PRO A 260       7.440  13.659  46.841  1.00  0.94           C  
ATOM   2012  C   PRO A 260       6.850  13.182  45.516  1.00  0.94           C  
ATOM   2013  CB  PRO A 260       8.705  14.489  46.609  1.00  0.93           C  
ATOM   2014  O   PRO A 260       7.406  12.286  44.875  1.00  0.94           O  
ATOM   2015  CG  PRO A 260       9.619  14.114  47.730  1.00  0.90           C  
ATOM   2016  CD  PRO A 260       9.383  12.672  48.077  1.00  0.90           C  
ATOM   2017  N   ALA A 261       5.727  13.845  45.124  1.00  0.94           N  
ATOM   2018  CA  ALA A 261       5.102  13.555  43.837  1.00  0.94           C  
ATOM   2019  C   ALA A 261       6.094  13.735  42.692  1.00  0.94           C  
ATOM   2020  CB  ALA A 261       3.882  14.448  43.625  1.00  0.93           C  
ATOM   2021  O   ALA A 261       6.821  14.729  42.643  1.00  0.93           O  
ATOM   2022  N   GLY A 262       6.174  12.739  41.857  1.00  0.94           N  
ATOM   2023  CA  GLY A 262       7.054  12.765  40.699  1.00  0.94           C  
ATOM   2024  C   GLY A 262       8.427  12.183  40.981  1.00  0.94           C  
ATOM   2025  O   GLY A 262       9.244  12.037  40.069  1.00  0.94           O  
ATOM   2026  N   TYR A 263       8.719  11.830  42.185  1.00  0.94           N  
ATOM   2027  CA  TYR A 263       9.975  11.150  42.480  1.00  0.95           C  
ATOM   2028  C   TYR A 263      10.068   9.825  41.731  1.00  0.95           C  
ATOM   2029  CB  TYR A 263      10.116  10.908  43.986  1.00  0.94           C  
ATOM   2030  O   TYR A 263       9.153   9.001  41.801  1.00  0.95           O  
ATOM   2031  CG  TYR A 263      11.485  10.424  44.399  1.00  0.94           C  
ATOM   2032  CD1 TYR A 263      12.526  11.323  44.617  1.00  0.92           C  
ATOM   2033  CD2 TYR A 263      11.740   9.068  44.569  1.00  0.92           C  
ATOM   2034  CE1 TYR A 263      13.790  10.882  44.995  1.00  0.92           C  
ATOM   2035  CE2 TYR A 263      13.000   8.615  44.947  1.00  0.91           C  
ATOM   2036  OH  TYR A 263      15.266   9.085  45.532  1.00  0.90           O  
ATOM   2037  CZ  TYR A 263      14.016   9.528  45.158  1.00  0.91           C  
ATOM   2038  N   LYS A 264      11.174   9.623  41.023  1.00  0.95           N  
ATOM   2039  CA  LYS A 264      11.400   8.431  40.210  1.00  0.96           C  
ATOM   2040  C   LYS A 264      12.476   7.542  40.826  1.00  0.96           C  
ATOM   2041  CB  LYS A 264      11.794   8.820  38.785  1.00  0.95           C  
ATOM   2042  O   LYS A 264      13.526   8.031  41.248  1.00  0.95           O  
ATOM   2043  CG  LYS A 264      10.690   9.520  38.006  1.00  0.95           C  
ATOM   2044  CD  LYS A 264      11.089   9.751  36.555  1.00  0.94           C  
ATOM   2045  CE  LYS A 264       9.972  10.421  35.766  1.00  0.92           C  
ATOM   2046  NZ  LYS A 264      10.285  10.486  34.307  1.00  0.90           N  
ATOM   2047  N   VAL A 265      12.258   6.216  40.790  1.00  0.96           N  
ATOM   2048  CA  VAL A 265      13.167   5.216  41.340  1.00  0.96           C  
ATOM   2049  C   VAL A 265      13.303   4.049  40.365  1.00  0.97           C  
ATOM   2050  CB  VAL A 265      12.685   4.707  42.717  1.00  0.94           C  
ATOM   2051  O   VAL A 265      12.305   3.555  39.835  1.00  0.96           O  
ATOM   2052  CG1 VAL A 265      13.619   3.620  43.248  1.00  0.76           C  
ATOM   2053  CG2 VAL A 265      12.588   5.864  43.709  1.00  0.77           C  
ATOM   2054  N   GLN A 266      14.524   3.696  40.114  1.00  0.97           N  
ATOM   2055  CA  GLN A 266      14.819   2.448  39.419  1.00  0.97           C  
ATOM   2056  C   GLN A 266      14.714   1.254  40.363  1.00  0.97           C  
ATOM   2057  CB  GLN A 266      16.213   2.499  38.790  1.00  0.96           C  
ATOM   2058  O   GLN A 266      15.386   1.211  41.395  1.00  0.96           O  
ATOM   2059  CG  GLN A 266      16.520   1.319  37.879  1.00  0.93           C  
ATOM   2060  CD  GLN A 266      17.923   1.372  37.303  1.00  0.90           C  
ATOM   2061  NE2 GLN A 266      18.041   1.112  36.005  1.00  0.89           N  
ATOM   2062  OE1 GLN A 266      18.892   1.644  38.019  1.00  0.89           O  
ATOM   2063  N   VAL A 267      13.934   0.293  40.086  1.00  0.97           N  
ATOM   2064  CA  VAL A 267      13.927  -1.013  40.738  1.00  0.97           C  
ATOM   2065  C   VAL A 267      14.758  -2.002  39.924  1.00  0.96           C  
ATOM   2066  CB  VAL A 267      12.490  -1.548  40.922  1.00  0.97           C  
ATOM   2067  O   VAL A 267      14.464  -2.252  38.753  1.00  0.96           O  
ATOM   2068  CG1 VAL A 267      12.497  -2.857  41.709  1.00  0.96           C  
ATOM   2069  CG2 VAL A 267      11.618  -0.506  41.619  1.00  0.96           C  
ATOM   2070  N   TRP A 268      15.808  -2.514  40.548  1.00  0.95           N  
ATOM   2071  CA  TRP A 268      16.699  -3.491  39.932  1.00  0.96           C  
ATOM   2072  C   TRP A 268      17.093  -4.574  40.931  1.00  0.93           C  
ATOM   2073  CB  TRP A 268      17.953  -2.805  39.383  1.00  0.94           C  
ATOM   2074  O   TRP A 268      17.955  -4.356  41.785  1.00  0.89           O  
ATOM   2075  CG  TRP A 268      18.841  -3.708  38.581  1.00  0.90           C  
ATOM   2076  CD1 TRP A 268      18.592  -5.005  38.228  1.00  0.85           C  
ATOM   2077  CD2 TRP A 268      20.123  -3.382  38.037  1.00  0.86           C  
ATOM   2078  CE2 TRP A 268      20.595  -4.531  37.363  1.00  0.86           C  
ATOM   2079  CE3 TRP A 268      20.919  -2.229  38.052  1.00  0.79           C  
ATOM   2080  NE1 TRP A 268      19.644  -5.506  37.495  1.00  0.83           N  
ATOM   2081  CH2 TRP A 268      22.589  -3.417  36.741  1.00  0.84           C  
ATOM   2082  CZ2 TRP A 268      21.830  -4.559  36.711  1.00  0.84           C  
ATOM   2083  CZ3 TRP A 268      22.148  -2.259  37.402  1.00  0.83           C  
ATOM   2084  N   PRO A 269      16.429  -5.786  40.853  1.00  0.94           N  
ATOM   2085  CA  PRO A 269      16.760  -6.886  41.761  1.00  0.94           C  
ATOM   2086  C   PRO A 269      18.234  -7.282  41.696  1.00  0.94           C  
ATOM   2087  CB  PRO A 269      15.867  -8.028  41.271  1.00  0.93           C  
ATOM   2088  O   PRO A 269      18.789  -7.432  40.605  1.00  0.93           O  
ATOM   2089  CG  PRO A 269      14.734  -7.352  40.569  1.00  0.92           C  
ATOM   2090  CD  PRO A 269      15.263  -6.128  39.879  1.00  0.93           C  
ATOM   2091  N   THR A 270      18.849  -7.428  42.833  1.00  0.91           N  
ATOM   2092  CA  THR A 270      20.251  -7.813  42.942  1.00  0.92           C  
ATOM   2093  C   THR A 270      20.500  -9.150  42.249  1.00  0.92           C  
ATOM   2094  CB  THR A 270      20.693  -7.905  44.414  1.00  0.90           C  
ATOM   2095  O   THR A 270      19.824 -10.140  42.538  1.00  0.90           O  
ATOM   2096  CG2 THR A 270      22.180  -8.228  44.523  1.00  0.85           C  
ATOM   2097  OG1 THR A 270      20.439  -6.652  45.062  1.00  0.89           O  
ATOM   2098  N   GLY A 271      21.416  -9.191  41.394  1.00  0.92           N  
ATOM   2099  CA  GLY A 271      21.796 -10.393  40.668  1.00  0.93           C  
ATOM   2100  C   GLY A 271      20.956 -10.630  39.427  1.00  0.92           C  
ATOM   2101  O   GLY A 271      21.214 -11.564  38.666  1.00  0.91           O  
ATOM   2102  N   SER A 272      19.927  -9.842  39.134  1.00  0.94           N  
ATOM   2103  CA  SER A 272      19.124  -9.937  37.920  1.00  0.95           C  
ATOM   2104  C   SER A 272      19.843  -9.309  36.731  1.00  0.94           C  
ATOM   2105  CB  SER A 272      17.766  -9.263  38.120  1.00  0.93           C  
ATOM   2106  O   SER A 272      20.751  -8.494  36.908  1.00  0.93           O  
ATOM   2107  OG  SER A 272      17.919  -7.863  38.278  1.00  0.75           O  
ATOM   2108  N   LYS A 273      19.499  -9.692  35.503  1.00  0.94           N  
ATOM   2109  CA  LYS A 273      20.007  -9.099  34.269  1.00  0.95           C  
ATOM   2110  C   LYS A 273      19.541  -7.654  34.120  1.00  0.95           C  
ATOM   2111  CB  LYS A 273      19.564  -9.920  33.057  1.00  0.94           C  
ATOM   2112  O   LYS A 273      18.474  -7.286  34.617  1.00  0.95           O  
ATOM   2113  CG  LYS A 273      20.131 -11.332  33.025  1.00  0.93           C  
ATOM   2114  CD  LYS A 273      19.723 -12.069  31.756  1.00  0.91           C  
ATOM   2115  CE  LYS A 273      20.292 -13.481  31.721  1.00  0.90           C  
ATOM   2116  NZ  LYS A 273      19.916 -14.199  30.466  1.00  0.90           N  
ATOM   2117  N   PRO A 274      20.308  -6.818  33.390  1.00  0.92           N  
ATOM   2118  CA  PRO A 274      19.955  -5.409  33.206  1.00  0.94           C  
ATOM   2119  C   PRO A 274      18.573  -5.224  32.583  1.00  0.94           C  
ATOM   2120  CB  PRO A 274      21.049  -4.891  32.269  1.00  0.92           C  
ATOM   2121  O   PRO A 274      17.895  -4.231  32.859  1.00  0.94           O  
ATOM   2122  CG  PRO A 274      22.255  -5.710  32.600  1.00  0.91           C  
ATOM   2123  CD  PRO A 274      21.812  -7.116  32.887  1.00  0.92           C  
ATOM   2124  N   GLU A 275      18.046  -6.171  31.889  1.00  0.92           N  
ATOM   2125  CA  GLU A 275      16.755  -6.197  31.208  1.00  0.93           C  
ATOM   2126  C   GLU A 275      15.609  -6.358  32.203  1.00  0.93           C  
ATOM   2127  CB  GLU A 275      16.715  -7.324  30.173  1.00  0.91           C  
ATOM   2128  O   GLU A 275      14.442  -6.181  31.848  1.00  0.92           O  
ATOM   2129  CG  GLU A 275      17.783  -7.207  29.095  1.00  0.88           C  
ATOM   2130  CD  GLU A 275      19.125  -7.786  29.514  1.00  0.84           C  
ATOM   2131  OE1 GLU A 275      19.253  -8.242  30.673  1.00  0.85           O  
ATOM   2132  OE2 GLU A 275      20.055  -7.782  28.678  1.00  0.86           O  
ATOM   2133  N   SER A 276      15.873  -6.698  33.413  1.00  0.94           N  
ATOM   2134  CA  SER A 276      14.851  -6.906  34.433  1.00  0.95           C  
ATOM   2135  C   SER A 276      14.625  -5.642  35.255  1.00  0.95           C  
ATOM   2136  CB  SER A 276      15.241  -8.061  35.357  1.00  0.93           C  
ATOM   2137  O   SER A 276      13.897  -5.663  36.250  1.00  0.94           O  
ATOM   2138  OG  SER A 276      15.508  -9.235  34.608  1.00  0.87           O  
ATOM   2139  N   ARG A 277      15.278  -4.544  34.948  1.00  0.97           N  
ATOM   2140  CA  ARG A 277      15.097  -3.295  35.680  1.00  0.97           C  
ATOM   2141  C   ARG A 277      13.873  -2.538  35.177  1.00  0.97           C  
ATOM   2142  CB  ARG A 277      16.344  -2.415  35.559  1.00  0.95           C  
ATOM   2143  O   ARG A 277      13.570  -2.560  33.983  1.00  0.97           O  
ATOM   2144  CG  ARG A 277      16.588  -1.884  34.156  1.00  0.87           C  
ATOM   2145  CD  ARG A 277      17.915  -1.143  34.056  1.00  0.86           C  
ATOM   2146  NE  ARG A 277      18.119  -0.579  32.725  1.00  0.82           N  
ATOM   2147  NH1 ARG A 277      20.297   0.086  33.115  1.00  0.79           N  
ATOM   2148  NH2 ARG A 277      19.323   0.471  31.076  1.00  0.74           N  
ATOM   2149  CZ  ARG A 277      19.246  -0.009  32.308  1.00  0.74           C  
ATOM   2150  N   TYR A 278      13.171  -1.844  35.973  1.00  0.97           N  
ATOM   2151  CA  TYR A 278      12.055  -0.969  35.632  1.00  0.97           C  
ATOM   2152  C   TYR A 278      12.047   0.274  36.515  1.00  0.97           C  
ATOM   2153  CB  TYR A 278      10.724  -1.715  35.770  1.00  0.97           C  
ATOM   2154  O   TYR A 278      12.751   0.329  37.526  1.00  0.97           O  
ATOM   2155  CG  TYR A 278      10.471  -2.254  37.158  1.00  0.97           C  
ATOM   2156  CD1 TYR A 278      11.020  -3.468  37.565  1.00  0.96           C  
ATOM   2157  CD2 TYR A 278       9.684  -1.551  38.063  1.00  0.96           C  
ATOM   2158  CE1 TYR A 278      10.788  -3.969  38.842  1.00  0.95           C  
ATOM   2159  CE2 TYR A 278       9.445  -2.042  39.342  1.00  0.95           C  
ATOM   2160  OH  TYR A 278       9.768  -3.741  40.987  1.00  0.95           O  
ATOM   2161  CZ  TYR A 278      10.001  -3.250  39.722  1.00  0.95           C  
ATOM   2162  N   TRP A 279      11.379   1.270  36.127  1.00  0.97           N  
ATOM   2163  CA  TRP A 279      11.296   2.545  36.833  1.00  0.97           C  
ATOM   2164  C   TRP A 279       9.893   2.770  37.386  1.00  0.97           C  
ATOM   2165  CB  TRP A 279      11.684   3.699  35.905  1.00  0.97           C  
ATOM   2166  O   TRP A 279       8.900   2.494  36.708  1.00  0.96           O  
ATOM   2167  CG  TRP A 279      13.141   3.734  35.553  1.00  0.93           C  
ATOM   2168  CD1 TRP A 279      13.780   2.976  34.611  1.00  0.87           C  
ATOM   2169  CD2 TRP A 279      14.143   4.568  36.144  1.00  0.88           C  
ATOM   2170  CE2 TRP A 279      15.368   4.263  35.510  1.00  0.88           C  
ATOM   2171  CE3 TRP A 279      14.123   5.545  37.148  1.00  0.87           C  
ATOM   2172  NE1 TRP A 279      15.119   3.289  34.581  1.00  0.91           N  
ATOM   2173  CH2 TRP A 279      16.516   5.853  36.834  1.00  0.90           C  
ATOM   2174  CZ2 TRP A 279      16.563   4.901  35.849  1.00  0.91           C  
ATOM   2175  CZ3 TRP A 279      15.314   6.180  37.484  1.00  0.90           C  
ATOM   2176  N   LEU A 280       9.820   3.259  38.608  1.00  0.97           N  
ATOM   2177  CA  LEU A 280       8.591   3.654  39.288  1.00  0.97           C  
ATOM   2178  C   LEU A 280       8.610   5.142  39.624  1.00  0.97           C  
ATOM   2179  CB  LEU A 280       8.397   2.833  40.566  1.00  0.97           C  
ATOM   2180  O   LEU A 280       9.662   5.694  39.954  1.00  0.96           O  
ATOM   2181  CG  LEU A 280       8.286   1.318  40.388  1.00  0.96           C  
ATOM   2182  CD1 LEU A 280       8.137   0.635  41.743  1.00  0.96           C  
ATOM   2183  CD2 LEU A 280       7.114   0.971  39.477  1.00  0.95           C  
ATOM   2184  N   GLN A 281       7.443   5.774  39.578  1.00  0.96           N  
ATOM   2185  CA  GLN A 281       7.207   7.160  39.967  1.00  0.96           C  
ATOM   2186  C   GLN A 281       6.145   7.252  41.059  1.00  0.96           C  
ATOM   2187  CB  GLN A 281       6.787   7.994  38.755  1.00  0.96           C  
ATOM   2188  O   GLN A 281       5.107   6.591  40.980  1.00  0.96           O  
ATOM   2189  CG  GLN A 281       6.597   9.473  39.063  1.00  0.94           C  
ATOM   2190  CD  GLN A 281       6.331  10.302  37.820  1.00  0.92           C  
ATOM   2191  NE2 GLN A 281       5.366  11.211  37.909  1.00  0.91           N  
ATOM   2192  OE1 GLN A 281       6.987  10.126  36.788  1.00  0.91           O  
ATOM   2193  N   ALA A 282       6.471   8.061  42.064  1.00  0.95           N  
ATOM   2194  CA  ALA A 282       5.520   8.357  43.132  1.00  0.95           C  
ATOM   2195  C   ALA A 282       4.400   9.266  42.634  1.00  0.95           C  
ATOM   2196  CB  ALA A 282       6.235   9.001  44.318  1.00  0.95           C  
ATOM   2197  O   ALA A 282       4.634  10.434  42.316  1.00  0.94           O  
ATOM   2198  N   GLU A 283       3.165   8.773  42.661  1.00  0.96           N  
ATOM   2199  CA  GLU A 283       1.953   9.538  42.383  1.00  0.96           C  
ATOM   2200  C   GLU A 283       1.181   9.834  43.665  1.00  0.96           C  
ATOM   2201  CB  GLU A 283       1.059   8.787  41.393  1.00  0.95           C  
ATOM   2202  O   GLU A 283       0.997   8.950  44.504  1.00  0.95           O  
ATOM   2203  CG  GLU A 283       1.637   8.696  39.988  1.00  0.90           C  
ATOM   2204  CD  GLU A 283       0.647   8.164  38.965  1.00  0.87           C  
ATOM   2205  OE1 GLU A 283      -0.469   7.752  39.356  1.00  0.86           O  
ATOM   2206  OE2 GLU A 283       0.990   8.157  37.761  1.00  0.86           O  
ATOM   2207  N   PRO A 284       0.737  11.079  43.771  1.00  0.95           N  
ATOM   2208  CA  PRO A 284      -0.013  11.403  44.986  1.00  0.95           C  
ATOM   2209  C   PRO A 284      -1.286  10.573  45.133  1.00  0.94           C  
ATOM   2210  CB  PRO A 284      -0.346  12.887  44.811  1.00  0.93           C  
ATOM   2211  O   PRO A 284      -2.041  10.418  44.169  1.00  0.94           O  
ATOM   2212  CG  PRO A 284      -0.420  13.089  43.332  1.00  0.91           C  
ATOM   2213  CD  PRO A 284       0.540  12.142  42.672  1.00  0.91           C  
ATOM   2214  N   LYS A 285      -1.437  10.080  46.346  1.00  0.96           N  
ATOM   2215  CA  LYS A 285      -2.656   9.440  46.831  1.00  0.95           C  
ATOM   2216  C   LYS A 285      -3.254  10.213  48.003  1.00  0.92           C  
ATOM   2217  CB  LYS A 285      -2.375   7.995  47.246  1.00  0.94           C  
ATOM   2218  O   LYS A 285      -2.687  11.213  48.448  1.00  0.88           O  
ATOM   2219  CG  LYS A 285      -3.627   7.151  47.437  1.00  0.89           C  
ATOM   2220  CD  LYS A 285      -3.281   5.711  47.794  1.00  0.83           C  
ATOM   2221  CE  LYS A 285      -4.532   4.881  48.047  1.00  0.82           C  
ATOM   2222  NZ  LYS A 285      -4.197   3.496  48.495  1.00  0.81           N  
ATOM   2223  N   GLU A 286      -4.398   9.706  48.622  1.00  0.93           N  
ATOM   2224  CA  GLU A 286      -5.035  10.358  49.762  1.00  0.93           C  
ATOM   2225  C   GLU A 286      -4.109  10.377  50.975  1.00  0.91           C  
ATOM   2226  CB  GLU A 286      -6.350   9.659  50.115  1.00  0.90           C  
ATOM   2227  O   GLU A 286      -3.475   9.369  51.295  1.00  0.89           O  
ATOM   2228  CG  GLU A 286      -7.418   9.778  49.037  1.00  0.85           C  
ATOM   2229  CD  GLU A 286      -8.725   9.095  49.409  1.00  0.82           C  
ATOM   2230  OE1 GLU A 286      -8.803   8.489  50.502  1.00  0.85           O  
ATOM   2231  OE2 GLU A 286      -9.677   9.166  48.601  1.00  0.85           O  
ATOM   2232  N   GLY A 287      -3.950  11.588  51.720  1.00  0.86           N  
ATOM   2233  CA  GLY A 287      -3.291  11.693  53.012  1.00  0.85           C  
ATOM   2234  C   GLY A 287      -1.777  11.669  52.914  1.00  0.81           C  
ATOM   2235  O   GLY A 287      -1.108  10.996  53.701  1.00  0.73           O  
ATOM   2236  N   ASN A 288      -1.145  12.355  51.870  1.00  0.86           N  
ATOM   2237  CA  ASN A 288       0.286  12.447  51.599  1.00  0.87           C  
ATOM   2238  C   ASN A 288       0.887  11.080  51.288  1.00  0.88           C  
ATOM   2239  CB  ASN A 288       1.016  13.093  52.779  1.00  0.84           C  
ATOM   2240  O   ASN A 288       2.108  10.912  51.321  1.00  0.86           O  
ATOM   2241  CG  ASN A 288       0.633  14.546  52.978  1.00  0.79           C  
ATOM   2242  ND2 ASN A 288       1.031  15.114  54.111  1.00  0.78           N  
ATOM   2243  OD1 ASN A 288      -0.016  15.153  52.122  1.00  0.76           O  
ATOM   2244  N   LEU A 289       0.168  10.010  51.191  1.00  0.93           N  
ATOM   2245  CA  LEU A 289       0.614   8.708  50.708  1.00  0.94           C  
ATOM   2246  C   LEU A 289       0.842   8.736  49.201  1.00  0.95           C  
ATOM   2247  CB  LEU A 289      -0.409   7.625  51.061  1.00  0.93           C  
ATOM   2248  O   LEU A 289       0.202   9.511  48.486  1.00  0.95           O  
ATOM   2249  CG  LEU A 289      -0.666   7.395  52.551  1.00  0.93           C  
ATOM   2250  CD1 LEU A 289      -1.760   6.351  52.745  1.00  0.92           C  
ATOM   2251  CD2 LEU A 289       0.618   6.969  53.256  1.00  0.92           C  
ATOM   2252  N   VAL A 290       1.694   7.898  48.752  1.00  0.95           N  
ATOM   2253  CA  VAL A 290       1.966   7.792  47.322  1.00  0.95           C  
ATOM   2254  C   VAL A 290       1.682   6.370  46.845  1.00  0.96           C  
ATOM   2255  CB  VAL A 290       3.424   8.184  46.992  1.00  0.94           C  
ATOM   2256  O   VAL A 290       1.801   5.415  47.616  1.00  0.95           O  
ATOM   2257  CG1 VAL A 290       3.678   9.653  47.326  1.00  0.90           C  
ATOM   2258  CG2 VAL A 290       4.402   7.284  47.746  1.00  0.90           C  
ATOM   2259  N   SER A 291       1.280   6.281  45.560  1.00  0.97           N  
ATOM   2260  CA  SER A 291       1.323   5.031  44.807  1.00  0.97           C  
ATOM   2261  C   SER A 291       2.468   5.031  43.801  1.00  0.97           C  
ATOM   2262  CB  SER A 291      -0.003   4.795  44.083  1.00  0.96           C  
ATOM   2263  O   SER A 291       2.665   6.009  43.076  1.00  0.97           O  
ATOM   2264  OG  SER A 291      -0.267   5.839  43.162  1.00  0.86           O  
ATOM   2265  N   TRP A 292       3.186   3.923  43.761  1.00  0.96           N  
ATOM   2266  CA  TRP A 292       4.297   3.770  42.828  1.00  0.97           C  
ATOM   2267  C   TRP A 292       3.828   3.143  41.520  1.00  0.96           C  
ATOM   2268  CB  TRP A 292       5.407   2.917  43.449  1.00  0.97           C  
ATOM   2269  O   TRP A 292       3.424   1.978  41.493  1.00  0.94           O  
ATOM   2270  CG  TRP A 292       6.084   3.558  44.623  1.00  0.97           C  
ATOM   2271  CD1 TRP A 292       5.787   3.377  45.945  1.00  0.96           C  
ATOM   2272  CD2 TRP A 292       7.170   4.489  44.580  1.00  0.96           C  
ATOM   2273  CE2 TRP A 292       7.482   4.830  45.914  1.00  0.96           C  
ATOM   2274  CE3 TRP A 292       7.911   5.067  43.541  1.00  0.96           C  
ATOM   2275  NE1 TRP A 292       6.624   4.139  46.727  1.00  0.96           N  
ATOM   2276  CH2 TRP A 292       9.214   6.277  45.201  1.00  0.95           C  
ATOM   2277  CZ2 TRP A 292       8.504   5.725  46.237  1.00  0.95           C  
ATOM   2278  CZ3 TRP A 292       8.928   5.958  43.864  1.00  0.95           C  
ATOM   2279  N   LYS A 293       3.920   3.912  40.455  1.00  0.97           N  
ATOM   2280  CA  LYS A 293       3.505   3.477  39.125  1.00  0.98           C  
ATOM   2281  C   LYS A 293       4.695   3.409  38.172  1.00  0.98           C  
ATOM   2282  CB  LYS A 293       2.436   4.415  38.562  1.00  0.97           C  
ATOM   2283  O   LYS A 293       5.631   4.202  38.282  1.00  0.98           O  
ATOM   2284  CG  LYS A 293       1.121   4.384  39.327  1.00  0.92           C  
ATOM   2285  CD  LYS A 293       0.033   5.165  38.601  1.00  0.89           C  
ATOM   2286  CE  LYS A 293      -1.258   5.208  39.406  1.00  0.85           C  
ATOM   2287  NZ  LYS A 293      -2.214   6.222  38.867  1.00  0.83           N  
ATOM   2288  N   GLU A 294       4.629   2.524  37.278  1.00  0.98           N  
ATOM   2289  CA  GLU A 294       5.658   2.401  36.251  1.00  0.98           C  
ATOM   2290  C   GLU A 294       5.793   3.692  35.448  1.00  0.98           C  
ATOM   2291  CB  GLU A 294       5.347   1.230  35.315  1.00  0.97           C  
ATOM   2292  O   GLU A 294       4.793   4.335  35.125  1.00  0.97           O  
ATOM   2293  CG  GLU A 294       6.545   0.756  34.504  1.00  0.92           C  
ATOM   2294  CD  GLU A 294       6.256  -0.487  33.678  1.00  0.87           C  
ATOM   2295  OE1 GLU A 294       5.152  -1.063  33.813  1.00  0.87           O  
ATOM   2296  OE2 GLU A 294       7.140  -0.889  32.890  1.00  0.86           O  
ATOM   2297  N   THR A 295       7.055   4.037  35.138  1.00  0.97           N  
ATOM   2298  CA  THR A 295       7.336   5.271  34.414  1.00  0.97           C  
ATOM   2299  C   THR A 295       8.580   5.117  33.544  1.00  0.98           C  
ATOM   2300  CB  THR A 295       7.526   6.455  35.380  1.00  0.97           C  
ATOM   2301  O   THR A 295       9.276   4.102  33.621  1.00  0.97           O  
ATOM   2302  CG2 THR A 295       8.863   6.361  36.109  1.00  0.94           C  
ATOM   2303  OG1 THR A 295       7.483   7.681  34.640  1.00  0.94           O  
ATOM   2304  N   ILE A 296       8.816   6.125  32.776  1.00  0.97           N  
ATOM   2305  CA  ILE A 296      10.004   6.214  31.935  1.00  0.97           C  
ATOM   2306  C   ILE A 296      11.213   6.596  32.786  1.00  0.96           C  
ATOM   2307  CB  ILE A 296       9.811   7.233  30.789  1.00  0.96           C  
ATOM   2308  O   ILE A 296      11.083   7.342  33.760  1.00  0.96           O  
ATOM   2309  CG1 ILE A 296      10.955   7.119  29.774  1.00  0.89           C  
ATOM   2310  CG2 ILE A 296       9.712   8.657  31.345  1.00  0.89           C  
ATOM   2311  CD1 ILE A 296      10.674   7.807  28.446  1.00  0.85           C  
ATOM   2312  N   ALA A 297      12.405   6.055  32.436  1.00  0.96           N  
ATOM   2313  CA  ALA A 297      13.675   6.363  33.089  1.00  0.96           C  
ATOM   2314  C   ALA A 297      13.983   7.855  33.013  1.00  0.96           C  
ATOM   2315  CB  ALA A 297      14.807   5.556  32.459  1.00  0.95           C  
ATOM   2316  O   ALA A 297      13.456   8.561  32.149  1.00  0.95           O  
ATOM   2317  N   ALA A 298      14.842   8.280  33.920  1.00  0.94           N  
ATOM   2318  CA  ALA A 298      15.349   9.649  33.883  1.00  0.94           C  
ATOM   2319  C   ALA A 298      16.369   9.825  32.761  1.00  0.94           C  
ATOM   2320  CB  ALA A 298      15.971  10.024  35.226  1.00  0.93           C  
ATOM   2321  O   ALA A 298      17.127   8.903  32.452  1.00  0.93           O  
ATOM   2322  N   ASP A 299      16.357  11.035  32.197  1.00  0.94           N  
ATOM   2323  CA  ASP A 299      17.331  11.527  31.228  1.00  0.94           C  
ATOM   2324  C   ASP A 299      17.404  10.610  30.009  1.00  0.93           C  
ATOM   2325  CB  ASP A 299      18.713  11.656  31.873  1.00  0.93           C  
ATOM   2326  O   ASP A 299      18.459  10.483  29.384  1.00  0.91           O  
ATOM   2327  CG  ASP A 299      19.659  12.536  31.075  1.00  0.92           C  
ATOM   2328  OD1 ASP A 299      19.192  13.476  30.397  1.00  0.91           O  
ATOM   2329  OD2 ASP A 299      20.883  12.285  31.124  1.00  0.89           O  
ATOM   2330  N   VAL A 300      16.327  10.037  29.511  1.00  0.94           N  
ATOM   2331  CA  VAL A 300      16.212   9.217  28.309  1.00  0.94           C  
ATOM   2332  C   VAL A 300      15.342   9.932  27.277  1.00  0.95           C  
ATOM   2333  CB  VAL A 300      15.627   7.823  28.626  1.00  0.92           C  
ATOM   2334  O   VAL A 300      14.462  10.718  27.636  1.00  0.94           O  
ATOM   2335  CG1 VAL A 300      16.552   7.049  29.563  1.00  0.76           C  
ATOM   2336  CG2 VAL A 300      14.233   7.957  29.237  1.00  0.76           C  
ATOM   2337  N   LEU A 301      15.507   9.650  26.059  1.00  0.94           N  
ATOM   2338  CA  LEU A 301      14.729  10.170  24.939  1.00  0.95           C  
ATOM   2339  C   LEU A 301      13.291   9.665  24.995  1.00  0.95           C  
ATOM   2340  CB  LEU A 301      15.372   9.770  23.609  1.00  0.94           C  
ATOM   2341  O   LEU A 301      13.056   8.471  25.195  1.00  0.95           O  
ATOM   2342  CG  LEU A 301      16.735  10.392  23.300  1.00  0.91           C  
ATOM   2343  CD1 LEU A 301      17.357   9.725  22.077  1.00  0.87           C  
ATOM   2344  CD2 LEU A 301      16.600  11.895  23.085  1.00  0.88           C  
ATOM   2345  N   LEU A 302      12.315  10.525  24.781  1.00  0.95           N  
ATOM   2346  CA  LEU A 302      10.896  10.234  24.960  1.00  0.95           C  
ATOM   2347  C   LEU A 302      10.336   9.498  23.747  1.00  0.95           C  
ATOM   2348  CB  LEU A 302      10.109  11.525  25.196  1.00  0.94           C  
ATOM   2349  O   LEU A 302       9.468   8.634  23.887  1.00  0.94           O  
ATOM   2350  CG  LEU A 302      10.389  12.259  26.509  1.00  0.92           C  
ATOM   2351  CD1 LEU A 302       9.503  13.495  26.624  1.00  0.89           C  
ATOM   2352  CD2 LEU A 302      10.174  11.329  27.698  1.00  0.89           C  
ATOM   2353  N   GLY A 303      10.779   9.849  22.589  1.00  0.94           N  
ATOM   2354  CA  GLY A 303      10.234   9.259  21.376  1.00  0.94           C  
ATOM   2355  C   GLY A 303      10.794   9.877  20.109  1.00  0.94           C  
ATOM   2356  O   GLY A 303      11.890  10.441  20.118  1.00  0.92           O  
ATOM   2357  N   PHE A 304      10.112   9.803  19.072  1.00  0.94           N  
ATOM   2358  CA  PHE A 304      10.542  10.257  17.755  1.00  0.93           C  
ATOM   2359  C   PHE A 304       9.856  11.566  17.383  1.00  0.93           C  
ATOM   2360  CB  PHE A 304      10.250   9.191  16.695  1.00  0.91           C  
ATOM   2361  O   PHE A 304       8.827  11.920  17.962  1.00  0.91           O  
ATOM   2362  CG  PHE A 304       8.919   8.511  16.868  1.00  0.88           C  
ATOM   2363  CD1 PHE A 304       8.823   7.301  17.544  1.00  0.83           C  
ATOM   2364  CD2 PHE A 304       7.762   9.084  16.355  1.00  0.83           C  
ATOM   2365  CE1 PHE A 304       7.592   6.670  17.706  1.00  0.80           C  
ATOM   2366  CE2 PHE A 304       6.528   8.459  16.513  1.00  0.77           C  
ATOM   2367  CZ  PHE A 304       6.445   7.252  17.188  1.00  0.78           C  
ATOM   2368  N   ASP A 305      10.429  12.370  16.468  1.00  0.94           N  
ATOM   2369  CA  ASP A 305       9.835  13.564  15.876  1.00  0.94           C  
ATOM   2370  C   ASP A 305       8.616  13.209  15.026  1.00  0.94           C  
ATOM   2371  CB  ASP A 305      10.866  14.313  15.028  1.00  0.93           C  
ATOM   2372  O   ASP A 305       8.756  12.680  13.922  1.00  0.94           O  
ATOM   2373  CG  ASP A 305      10.299  15.557  14.367  1.00  0.92           C  
ATOM   2374  OD1 ASP A 305       9.147  15.937  14.668  1.00  0.91           O  
ATOM   2375  OD2 ASP A 305      11.009  16.161  13.534  1.00  0.91           O  
ATOM   2376  N   LYS A 306       7.455  13.617  15.453  1.00  0.94           N  
ATOM   2377  CA  LYS A 306       6.169  13.274  14.851  1.00  0.94           C  
ATOM   2378  C   LYS A 306       6.057  13.836  13.437  1.00  0.94           C  
ATOM   2379  CB  LYS A 306       5.018  13.792  15.714  1.00  0.93           C  
ATOM   2380  O   LYS A 306       5.343  13.283  12.598  1.00  0.93           O  
ATOM   2381  CG  LYS A 306       4.966  13.184  17.108  1.00  0.91           C  
ATOM   2382  CD  LYS A 306       3.714  13.616  17.860  1.00  0.89           C  
ATOM   2383  CE  LYS A 306       3.651  12.992  19.247  1.00  0.87           C  
ATOM   2384  NZ  LYS A 306       2.326  13.219  19.897  1.00  0.86           N  
ATOM   2385  N   GLY A 307       6.785  14.879  13.099  1.00  0.94           N  
ATOM   2386  CA  GLY A 307       6.819  15.489  11.779  1.00  0.94           C  
ATOM   2387  C   GLY A 307       7.592  14.670  10.763  1.00  0.94           C  
ATOM   2388  O   GLY A 307       7.567  14.970   9.567  1.00  0.93           O  
ATOM   2389  N   THR A 308       8.217  13.590  11.206  1.00  0.95           N  
ATOM   2390  CA  THR A 308       8.978  12.719  10.317  1.00  0.95           C  
ATOM   2391  C   THR A 308       8.249  11.396  10.102  1.00  0.96           C  
ATOM   2392  CB  THR A 308      10.387  12.446  10.875  1.00  0.95           C  
ATOM   2393  O   THR A 308       8.636  10.600   9.243  1.00  0.95           O  
ATOM   2394  CG2 THR A 308      11.168  13.744  11.055  1.00  0.92           C  
ATOM   2395  OG1 THR A 308      10.275  11.789  12.143  1.00  0.92           O  
ATOM   2396  N   MET A 309       7.176  11.172  10.817  1.00  0.96           N  
ATOM   2397  CA  MET A 309       6.357   9.965  10.751  1.00  0.97           C  
ATOM   2398  C   MET A 309       5.253  10.113   9.709  1.00  0.97           C  
ATOM   2399  CB  MET A 309       5.747   9.653  12.119  1.00  0.97           C  
ATOM   2400  O   MET A 309       4.946  11.225   9.277  1.00  0.96           O  
ATOM   2401  CG  MET A 309       6.770   9.250  13.168  1.00  0.96           C  
ATOM   2402  SD  MET A 309       7.696   7.735  12.703  1.00  0.96           S  
ATOM   2403  CE  MET A 309       6.413   6.481  12.974  1.00  0.94           C  
ATOM   2404  N   PRO A 310       4.642   9.025   9.226  1.00  0.97           N  
ATOM   2405  CA  PRO A 310       3.546   9.101   8.257  1.00  0.97           C  
ATOM   2406  C   PRO A 310       2.428  10.040   8.704  1.00  0.97           C  
ATOM   2407  CB  PRO A 310       3.046   7.656   8.177  1.00  0.97           C  
ATOM   2408  O   PRO A 310       1.980   9.972   9.851  1.00  0.97           O  
ATOM   2409  CG  PRO A 310       4.237   6.820   8.517  1.00  0.97           C  
ATOM   2410  CD  PRO A 310       5.018   7.517   9.594  1.00  0.97           C  
ATOM   2411  N   TYR A 311       2.019  10.873   7.794  1.00  0.96           N  
ATOM   2412  CA  TYR A 311       0.839  11.703   8.010  1.00  0.96           C  
ATOM   2413  C   TYR A 311      -0.439  10.893   7.826  1.00  0.96           C  
ATOM   2414  CB  TYR A 311       0.841  12.899   7.053  1.00  0.96           C  
ATOM   2415  O   TYR A 311      -0.423   9.828   7.205  1.00  0.96           O  
ATOM   2416  CG  TYR A 311       1.574  14.105   7.589  1.00  0.91           C  
ATOM   2417  CD1 TYR A 311       0.899  15.296   7.847  1.00  0.86           C  
ATOM   2418  CD2 TYR A 311       2.941  14.055   7.838  1.00  0.85           C  
ATOM   2419  CE1 TYR A 311       1.571  16.410   8.340  1.00  0.85           C  
ATOM   2420  CE2 TYR A 311       3.623  15.164   8.331  1.00  0.82           C  
ATOM   2421  OH  TYR A 311       3.600  17.434   9.066  1.00  0.80           O  
ATOM   2422  CZ  TYR A 311       2.930  16.334   8.579  1.00  0.82           C  
ATOM   2423  N   ILE A 312      -1.516  11.389   8.339  1.00  0.96           N  
ATOM   2424  CA  ILE A 312      -2.816  10.739   8.203  1.00  0.96           C  
ATOM   2425  C   ILE A 312      -3.779  11.663   7.460  1.00  0.96           C  
ATOM   2426  CB  ILE A 312      -3.400  10.350   9.579  1.00  0.93           C  
ATOM   2427  O   ILE A 312      -3.772  12.878   7.673  1.00  0.95           O  
ATOM   2428  CG1 ILE A 312      -3.593  11.597  10.449  1.00  0.69           C  
ATOM   2429  CG2 ILE A 312      -2.500   9.328  10.279  1.00  0.69           C  
ATOM   2430  CD1 ILE A 312      -4.357  11.339  11.741  1.00  0.66           C  
ATOM   2431  N   ILE A 313      -4.579  11.097   6.601  1.00  0.96           N  
ATOM   2432  CA  ILE A 313      -5.760  11.675   5.967  1.00  0.96           C  
ATOM   2433  C   ILE A 313      -7.021  11.050   6.560  1.00  0.96           C  
ATOM   2434  CB  ILE A 313      -5.733  11.478   4.435  1.00  0.96           C  
ATOM   2435  O   ILE A 313      -7.306   9.873   6.327  1.00  0.95           O  
ATOM   2436  CG1 ILE A 313      -4.381  11.920   3.863  1.00  0.95           C  
ATOM   2437  CG2 ILE A 313      -6.884  12.240   3.772  1.00  0.95           C  
ATOM   2438  CD1 ILE A 313      -4.231  11.674   2.368  1.00  0.94           C  
ATOM   2439  N   GLU A 314      -7.743  11.890   7.331  1.00  0.95           N  
ATOM   2440  CA  GLU A 314      -8.959  11.481   8.027  1.00  0.95           C  
ATOM   2441  C   GLU A 314     -10.205  11.991   7.308  1.00  0.95           C  
ATOM   2442  CB  GLU A 314      -8.945  11.982   9.474  1.00  0.94           C  
ATOM   2443  O   GLU A 314     -10.314  13.183   7.014  1.00  0.94           O  
ATOM   2444  CG  GLU A 314     -10.146  11.531  10.292  1.00  0.87           C  
ATOM   2445  CD  GLU A 314     -10.100  12.004  11.736  1.00  0.83           C  
ATOM   2446  OE1 GLU A 314      -9.357  12.966  12.037  1.00  0.83           O  
ATOM   2447  OE2 GLU A 314     -10.811  11.407  12.575  1.00  0.80           O  
ATOM   2448  N   ARG A 315     -11.097  11.148   7.048  1.00  0.94           N  
ATOM   2449  CA  ARG A 315     -12.425  11.560   6.606  1.00  0.94           C  
ATOM   2450  C   ARG A 315     -13.263  12.056   7.780  1.00  0.94           C  
ATOM   2451  CB  ARG A 315     -13.141  10.404   5.903  1.00  0.93           C  
ATOM   2452  O   ARG A 315     -13.624  11.277   8.665  1.00  0.93           O  
ATOM   2453  CG  ARG A 315     -14.501  10.777   5.334  1.00  0.88           C  
ATOM   2454  CD  ARG A 315     -15.164   9.596   4.639  1.00  0.85           C  
ATOM   2455  NE  ARG A 315     -16.536   9.905   4.244  1.00  0.82           N  
ATOM   2456  NH1 ARG A 315     -17.519   8.639   5.909  1.00  0.75           N  
ATOM   2457  NH2 ARG A 315     -18.823   9.787   4.414  1.00  0.71           N  
ATOM   2458  CZ  ARG A 315     -17.623   9.443   4.857  1.00  0.79           C  
ATOM   2459  N   THR A 316     -13.768  13.224   7.730  1.00  0.94           N  
ATOM   2460  CA  THR A 316     -14.340  13.880   8.901  1.00  0.94           C  
ATOM   2461  C   THR A 316     -15.861  13.944   8.795  1.00  0.93           C  
ATOM   2462  CB  THR A 316     -13.774  15.302   9.076  1.00  0.94           C  
ATOM   2463  O   THR A 316     -16.542  14.275   9.768  1.00  0.91           O  
ATOM   2464  CG2 THR A 316     -12.294  15.264   9.442  1.00  0.91           C  
ATOM   2465  OG1 THR A 316     -13.934  16.028   7.852  1.00  0.92           O  
ATOM   2466  N   GLY A 317     -16.416  13.720   7.603  1.00  0.93           N  
ATOM   2467  CA  GLY A 317     -17.854  13.710   7.387  1.00  0.93           C  
ATOM   2468  C   GLY A 317     -18.241  13.924   5.936  1.00  0.93           C  
ATOM   2469  O   GLY A 317     -17.398  13.822   5.042  1.00  0.93           O  
ATOM   2470  N   ILE A 318     -19.473  14.185   5.743  1.00  0.93           N  
ATOM   2471  CA  ILE A 318     -20.070  14.571   4.469  1.00  0.94           C  
ATOM   2472  C   ILE A 318     -20.904  15.836   4.653  1.00  0.93           C  
ATOM   2473  CB  ILE A 318     -20.939  13.435   3.885  1.00  0.92           C  
ATOM   2474  O   ILE A 318     -21.773  15.893   5.527  1.00  0.93           O  
ATOM   2475  CG1 ILE A 318     -20.096  12.172   3.673  1.00  0.88           C  
ATOM   2476  CG2 ILE A 318     -21.599  13.879   2.576  1.00  0.88           C  
ATOM   2477  CD1 ILE A 318     -20.898  10.962   3.216  1.00  0.86           C  
ATOM   2478  N   ILE A 319     -20.609  16.906   3.908  1.00  0.94           N  
ATOM   2479  CA  ILE A 319     -21.357  18.156   3.822  1.00  0.95           C  
ATOM   2480  C   ILE A 319     -21.874  18.350   2.399  1.00  0.94           C  
ATOM   2481  CB  ILE A 319     -20.491  19.363   4.247  1.00  0.95           C  
ATOM   2482  O   ILE A 319     -21.107  18.276   1.436  1.00  0.94           O  
ATOM   2483  CG1 ILE A 319     -19.997  19.185   5.687  1.00  0.95           C  
ATOM   2484  CG2 ILE A 319     -21.275  20.670   4.094  1.00  0.94           C  
ATOM   2485  CD1 ILE A 319     -19.016  20.257   6.142  1.00  0.94           C  
ATOM   2486  N   ASP A 320     -23.294  18.428   2.196  1.00  0.95           N  
ATOM   2487  CA  ASP A 320     -24.011  18.637   0.942  1.00  0.95           C  
ATOM   2488  C   ASP A 320     -23.657  17.559  -0.080  1.00  0.94           C  
ATOM   2489  CB  ASP A 320     -23.703  20.024   0.372  1.00  0.95           C  
ATOM   2490  O   ASP A 320     -23.502  17.850  -1.268  1.00  0.93           O  
ATOM   2491  CG  ASP A 320     -24.087  21.151   1.315  1.00  0.93           C  
ATOM   2492  OD1 ASP A 320     -25.119  21.038   2.012  1.00  0.92           O  
ATOM   2493  OD2 ASP A 320     -23.353  22.161   1.360  1.00  0.93           O  
ATOM   2494  N   GLY A 321     -23.419  16.246   0.441  1.00  0.93           N  
ATOM   2495  CA  GLY A 321     -23.118  15.059  -0.344  1.00  0.93           C  
ATOM   2496  C   GLY A 321     -21.665  14.979  -0.771  1.00  0.93           C  
ATOM   2497  O   GLY A 321     -21.273  14.057  -1.489  1.00  0.92           O  
ATOM   2498  N   ILE A 322     -20.769  15.850  -0.438  1.00  0.94           N  
ATOM   2499  CA  ILE A 322     -19.338  15.868  -0.719  1.00  0.95           C  
ATOM   2500  C   ILE A 322     -18.559  15.498   0.541  1.00  0.95           C  
ATOM   2501  CB  ILE A 322     -18.882  17.248  -1.245  1.00  0.94           C  
ATOM   2502  O   ILE A 322     -18.736  16.118   1.592  1.00  0.95           O  
ATOM   2503  CG1 ILE A 322     -19.632  17.602  -2.534  1.00  0.94           C  
ATOM   2504  CG2 ILE A 322     -17.367  17.266  -1.470  1.00  0.94           C  
ATOM   2505  CD1 ILE A 322     -19.339  19.002  -3.055  1.00  0.92           C  
ATOM   2506  N   ALA A 323     -17.706  14.536   0.473  1.00  0.94           N  
ATOM   2507  CA  ALA A 323     -16.889  14.068   1.590  1.00  0.94           C  
ATOM   2508  C   ALA A 323     -15.847  15.112   1.981  1.00  0.95           C  
ATOM   2509  CB  ALA A 323     -16.208  12.748   1.235  1.00  0.93           C  
ATOM   2510  O   ALA A 323     -15.232  15.740   1.116  1.00  0.95           O  
ATOM   2511  N   GLN A 324     -15.673  15.278   3.304  1.00  0.95           N  
ATOM   2512  CA  GLN A 324     -14.684  16.160   3.915  1.00  0.95           C  
ATOM   2513  C   GLN A 324     -13.494  15.368   4.448  1.00  0.95           C  
ATOM   2514  CB  GLN A 324     -15.318  16.978   5.041  1.00  0.95           C  
ATOM   2515  O   GLN A 324     -13.669  14.391   5.179  1.00  0.95           O  
ATOM   2516  CG  GLN A 324     -16.558  17.753   4.617  1.00  0.95           C  
ATOM   2517  CD  GLN A 324     -16.279  18.738   3.497  1.00  0.94           C  
ATOM   2518  NE2 GLN A 324     -17.020  18.615   2.401  1.00  0.93           N  
ATOM   2519  OE1 GLN A 324     -15.406  19.604   3.617  1.00  0.93           O  
ATOM   2520  N   PHE A 325     -12.311  15.788   4.085  1.00  0.95           N  
ATOM   2521  CA  PHE A 325     -11.074  15.159   4.534  1.00  0.96           C  
ATOM   2522  C   PHE A 325     -10.194  16.161   5.272  1.00  0.95           C  
ATOM   2523  CB  PHE A 325     -10.310  14.563   3.348  1.00  0.96           C  
ATOM   2524  O   PHE A 325     -10.166  17.344   4.925  1.00  0.95           O  
ATOM   2525  CG  PHE A 325     -10.993  13.379   2.719  1.00  0.96           C  
ATOM   2526  CD1 PHE A 325     -10.677  12.085   3.114  1.00  0.95           C  
ATOM   2527  CD2 PHE A 325     -11.953  13.560   1.731  1.00  0.95           C  
ATOM   2528  CE1 PHE A 325     -11.308  10.987   2.534  1.00  0.95           C  
ATOM   2529  CE2 PHE A 325     -12.587  12.468   1.146  1.00  0.95           C  
ATOM   2530  CZ  PHE A 325     -12.263  11.183   1.548  1.00  0.95           C  
ATOM   2531  N   LYS A 326      -9.469  15.679   6.266  1.00  0.95           N  
ATOM   2532  CA  LYS A 326      -8.490  16.435   7.041  1.00  0.95           C  
ATOM   2533  C   LYS A 326      -7.132  15.739   7.042  1.00  0.95           C  
ATOM   2534  CB  LYS A 326      -8.978  16.633   8.477  1.00  0.95           C  
ATOM   2535  O   LYS A 326      -7.015  14.597   7.492  1.00  0.95           O  
ATOM   2536  CG  LYS A 326      -8.065  17.504   9.327  1.00  0.92           C  
ATOM   2537  CD  LYS A 326      -8.625  17.699  10.730  1.00  0.90           C  
ATOM   2538  CE  LYS A 326      -7.709  18.564  11.584  1.00  0.87           C  
ATOM   2539  NZ  LYS A 326      -8.214  18.692  12.984  1.00  0.86           N  
ATOM   2540  N   ILE A 327      -6.091  16.428   6.532  1.00  0.97           N  
ATOM   2541  CA  ILE A 327      -4.709  15.975   6.645  1.00  0.96           C  
ATOM   2542  C   ILE A 327      -4.088  16.528   7.926  1.00  0.96           C  
ATOM   2543  CB  ILE A 327      -3.873  16.400   5.417  1.00  0.96           C  
ATOM   2544  O   ILE A 327      -4.073  17.742   8.142  1.00  0.95           O  
ATOM   2545  CG1 ILE A 327      -4.562  15.954   4.122  1.00  0.93           C  
ATOM   2546  CG2 ILE A 327      -2.454  15.832   5.507  1.00  0.93           C  
ATOM   2547  CD1 ILE A 327      -3.842  16.395   2.855  1.00  0.90           C  
ATOM   2548  N   ARG A 328      -3.529  15.670   8.806  1.00  0.95           N  
ATOM   2549  CA  ARG A 328      -2.872  16.052  10.051  1.00  0.96           C  
ATOM   2550  C   ARG A 328      -1.716  15.110  10.372  1.00  0.96           C  
ATOM   2551  CB  ARG A 328      -3.875  16.063  11.207  1.00  0.95           C  
ATOM   2552  O   ARG A 328      -1.596  14.039   9.773  1.00  0.95           O  
ATOM   2553  CG  ARG A 328      -4.513  14.710  11.482  1.00  0.93           C  
ATOM   2554  CD  ARG A 328      -5.432  14.756  12.694  1.00  0.91           C  
ATOM   2555  NE  ARG A 328      -6.019  13.449  12.976  1.00  0.90           N  
ATOM   2556  NH1 ARG A 328      -4.273  12.722  14.302  1.00  0.86           N  
ATOM   2557  NH2 ARG A 328      -6.076  11.358  13.924  1.00  0.85           N  
ATOM   2558  CZ  ARG A 328      -5.454  12.512  13.733  1.00  0.87           C  
ATOM   2559  N   GLN A 329      -0.847  15.445  11.313  1.00  0.94           N  
ATOM   2560  CA  GLN A 329       0.123  14.533  11.911  1.00  0.94           C  
ATOM   2561  C   GLN A 329      -0.574  13.400  12.657  1.00  0.95           C  
ATOM   2562  CB  GLN A 329       1.058  15.288  12.857  1.00  0.93           C  
ATOM   2563  O   GLN A 329      -1.661  13.589  13.208  1.00  0.94           O  
ATOM   2564  CG  GLN A 329       1.999  16.254  12.150  1.00  0.84           C  
ATOM   2565  CD  GLN A 329       2.929  16.975  13.109  1.00  0.80           C  
ATOM   2566  NE2 GLN A 329       3.862  17.747  12.562  1.00  0.76           N  
ATOM   2567  OE1 GLN A 329       2.808  16.840  14.330  1.00  0.80           O  
ATOM   2568  N   GLY A 330       0.014  12.205  12.610  1.00  0.95           N  
ATOM   2569  CA  GLY A 330      -0.469  11.091  13.410  1.00  0.95           C  
ATOM   2570  C   GLY A 330      -0.288  11.304  14.901  1.00  0.94           C  
ATOM   2571  O   GLY A 330       0.661  11.965  15.328  1.00  0.92           O  
ATOM   2572  N   ASP A 331      -1.222  10.774  15.674  1.00  0.94           N  
ATOM   2573  CA  ASP A 331      -1.139  10.840  17.130  1.00  0.94           C  
ATOM   2574  C   ASP A 331      -0.127   9.831  17.669  1.00  0.94           C  
ATOM   2575  CB  ASP A 331      -2.513  10.594  17.757  1.00  0.94           C  
ATOM   2576  O   ASP A 331      -0.474   8.968  18.478  1.00  0.93           O  
ATOM   2577  CG  ASP A 331      -3.531  11.659  17.392  1.00  0.91           C  
ATOM   2578  OD1 ASP A 331      -3.179  12.858  17.371  1.00  0.90           O  
ATOM   2579  OD2 ASP A 331      -4.697  11.296  17.125  1.00  0.90           O  
ATOM   2580  N   TRP A 332       1.107   9.956  17.278  1.00  0.95           N  
ATOM   2581  CA  TRP A 332       2.203   9.051  17.608  1.00  0.96           C  
ATOM   2582  C   TRP A 332       2.565   9.150  19.086  1.00  0.95           C  
ATOM   2583  CB  TRP A 332       3.431   9.357  16.747  1.00  0.96           C  
ATOM   2584  O   TRP A 332       2.874  10.235  19.585  1.00  0.92           O  
ATOM   2585  CG  TRP A 332       3.173   9.290  15.271  1.00  0.95           C  
ATOM   2586  CD1 TRP A 332       3.046  10.343  14.408  1.00  0.93           C  
ATOM   2587  CD2 TRP A 332       3.006   8.105  14.487  1.00  0.93           C  
ATOM   2588  CE2 TRP A 332       2.781   8.515  13.154  1.00  0.94           C  
ATOM   2589  CE3 TRP A 332       3.025   6.735  14.782  1.00  0.95           C  
ATOM   2590  NE1 TRP A 332       2.810   9.883  13.133  1.00  0.95           N  
ATOM   2591  CH2 TRP A 332       2.600   6.268  12.432  1.00  0.93           C  
ATOM   2592  CZ2 TRP A 332       2.576   7.602  12.117  1.00  0.94           C  
ATOM   2593  CZ3 TRP A 332       2.821   5.829  13.748  1.00  0.94           C  
ATOM   2594  N   GLU A 333       2.567   8.028  19.774  1.00  0.96           N  
ATOM   2595  CA  GLU A 333       2.768   7.961  21.218  1.00  0.96           C  
ATOM   2596  C   GLU A 333       4.251   8.018  21.573  1.00  0.96           C  
ATOM   2597  CB  GLU A 333       2.139   6.688  21.790  1.00  0.96           C  
ATOM   2598  O   GLU A 333       5.081   7.411  20.893  1.00  0.96           O  
ATOM   2599  CG  GLU A 333       0.617   6.689  21.765  1.00  0.92           C  
ATOM   2600  CD  GLU A 333       0.000   7.631  22.787  1.00  0.88           C  
ATOM   2601  OE1 GLU A 333       0.733   8.131  23.670  1.00  0.87           O  
ATOM   2602  OE2 GLU A 333      -1.225   7.869  22.704  1.00  0.87           O  
ATOM   2603  N   ASP A 334       4.565   8.648  22.660  1.00  0.96           N  
ATOM   2604  CA  ASP A 334       5.887   8.649  23.279  1.00  0.96           C  
ATOM   2605  C   ASP A 334       6.050   7.463  24.226  1.00  0.96           C  
ATOM   2606  CB  ASP A 334       6.127   9.960  24.031  1.00  0.95           C  
ATOM   2607  O   ASP A 334       5.069   6.967  24.784  1.00  0.96           O  
ATOM   2608  CG  ASP A 334       6.330  11.146  23.104  1.00  0.94           C  
ATOM   2609  OD1 ASP A 334       6.793  10.953  21.959  1.00  0.93           O  
ATOM   2610  OD2 ASP A 334       6.028  12.284  23.524  1.00  0.92           O  
ATOM   2611  N   ARG A 335       7.350   7.137  24.439  1.00  0.97           N  
ATOM   2612  CA  ARG A 335       7.746   6.172  25.459  1.00  0.97           C  
ATOM   2613  C   ARG A 335       7.287   6.619  26.843  1.00  0.96           C  
ATOM   2614  CB  ARG A 335       9.263   5.972  25.449  1.00  0.96           C  
ATOM   2615  O   ARG A 335       7.664   7.696  27.310  1.00  0.96           O  
ATOM   2616  CG  ARG A 335       9.746   4.872  26.382  1.00  0.93           C  
ATOM   2617  CD  ARG A 335      11.265   4.782  26.409  1.00  0.90           C  
ATOM   2618  NE  ARG A 335      11.819   4.622  25.067  1.00  0.88           N  
ATOM   2619  NH1 ARG A 335      14.025   4.770  25.737  1.00  0.83           N  
ATOM   2620  NH2 ARG A 335      13.513   4.468  23.523  1.00  0.81           N  
ATOM   2621  CZ  ARG A 335      13.118   4.621  24.779  1.00  0.85           C  
ATOM   2622  N   LYS A 336       6.519   5.732  27.560  1.00  0.97           N  
ATOM   2623  CA  LYS A 336       5.912   6.071  28.844  1.00  0.97           C  
ATOM   2624  C   LYS A 336       6.573   5.303  29.985  1.00  0.96           C  
ATOM   2625  CB  LYS A 336       4.410   5.783  28.820  1.00  0.96           C  
ATOM   2626  O   LYS A 336       6.552   5.749  31.134  1.00  0.95           O  
ATOM   2627  CG  LYS A 336       3.615   6.716  27.918  1.00  0.94           C  
ATOM   2628  CD  LYS A 336       2.178   6.241  27.751  1.00  0.92           C  
ATOM   2629  CE  LYS A 336       1.416   7.102  26.753  1.00  0.88           C  
ATOM   2630  NZ  LYS A 336       0.198   6.407  26.237  1.00  0.87           N  
ATOM   2631  N   VAL A 337       7.280   4.179  29.641  1.00  0.97           N  
ATOM   2632  CA  VAL A 337       7.892   3.327  30.656  1.00  0.97           C  
ATOM   2633  C   VAL A 337       9.265   2.859  30.178  1.00  0.97           C  
ATOM   2634  CB  VAL A 337       7.000   2.110  30.988  1.00  0.97           C  
ATOM   2635  O   VAL A 337       9.559   2.896  28.981  1.00  0.97           O  
ATOM   2636  CG1 VAL A 337       5.652   2.564  31.545  1.00  0.93           C  
ATOM   2637  CG2 VAL A 337       6.804   1.238  29.749  1.00  0.93           C  
ATOM   2638  N   GLY A 338      10.048   2.423  31.109  1.00  0.97           N  
ATOM   2639  CA  GLY A 338      11.309   1.758  30.824  1.00  0.97           C  
ATOM   2640  C   GLY A 338      12.411   2.717  30.415  1.00  0.97           C  
ATOM   2641  O   GLY A 338      12.335   3.914  30.699  1.00  0.96           O  
ATOM   2642  N   ASP A 339      13.547   2.205  29.871  1.00  0.96           N  
ATOM   2643  CA  ASP A 339      14.717   2.901  29.344  1.00  0.95           C  
ATOM   2644  C   ASP A 339      15.138   2.323  27.994  1.00  0.96           C  
ATOM   2645  CB  ASP A 339      15.880   2.822  30.335  1.00  0.94           C  
ATOM   2646  O   ASP A 339      14.418   1.510  27.410  1.00  0.95           O  
ATOM   2647  CG  ASP A 339      16.260   1.396  30.692  1.00  0.91           C  
ATOM   2648  OD1 ASP A 339      16.026   0.480  29.875  1.00  0.88           O  
ATOM   2649  OD2 ASP A 339      16.794   1.186  31.803  1.00  0.88           O  
ATOM   2650  N   ASP A 340      16.320   2.659  27.498  1.00  0.94           N  
ATOM   2651  CA  ASP A 340      16.823   2.290  26.178  1.00  0.94           C  
ATOM   2652  C   ASP A 340      17.065   0.785  26.083  1.00  0.94           C  
ATOM   2653  CB  ASP A 340      18.112   3.051  25.863  1.00  0.93           C  
ATOM   2654  O   ASP A 340      17.078   0.221  24.987  1.00  0.93           O  
ATOM   2655  CG  ASP A 340      17.915   4.556  25.811  1.00  0.92           C  
ATOM   2656  OD1 ASP A 340      16.809   5.014  25.451  1.00  0.90           O  
ATOM   2657  OD2 ASP A 340      18.875   5.290  26.129  1.00  0.90           O  
ATOM   2658  N   LEU A 341      17.224   0.148  27.189  1.00  0.95           N  
ATOM   2659  CA  LEU A 341      17.480  -1.288  27.210  1.00  0.95           C  
ATOM   2660  C   LEU A 341      16.179  -2.070  27.350  1.00  0.95           C  
ATOM   2661  CB  LEU A 341      18.431  -1.647  28.355  1.00  0.93           C  
ATOM   2662  O   LEU A 341      15.997  -3.103  26.701  1.00  0.94           O  
ATOM   2663  CG  LEU A 341      18.826  -3.119  28.472  1.00  0.85           C  
ATOM   2664  CD1 LEU A 341      19.613  -3.556  27.241  1.00  0.78           C  
ATOM   2665  CD2 LEU A 341      19.636  -3.357  29.742  1.00  0.77           C  
ATOM   2666  N   THR A 342      15.186  -1.652  28.165  1.00  0.95           N  
ATOM   2667  CA  THR A 342      13.992  -2.405  28.532  1.00  0.96           C  
ATOM   2668  C   THR A 342      12.824  -2.046  27.618  1.00  0.96           C  
ATOM   2669  CB  THR A 342      13.598  -2.148  29.999  1.00  0.95           C  
ATOM   2670  O   THR A 342      11.908  -2.848  27.430  1.00  0.95           O  
ATOM   2671  CG2 THR A 342      14.704  -2.590  30.951  1.00  0.93           C  
ATOM   2672  OG1 THR A 342      13.355  -0.748  30.183  1.00  0.94           O  
ATOM   2673  N   ASN A 343      12.857  -0.880  27.010  1.00  0.96           N  
ATOM   2674  CA  ASN A 343      11.905  -0.361  26.033  1.00  0.96           C  
ATOM   2675  C   ASN A 343      12.603   0.453  24.947  1.00  0.95           C  
ATOM   2676  CB  ASN A 343      10.834   0.485  26.725  1.00  0.96           C  
ATOM   2677  O   ASN A 343      12.486   1.679  24.912  1.00  0.94           O  
ATOM   2678  CG  ASN A 343       9.643   0.765  25.830  1.00  0.96           C  
ATOM   2679  ND2 ASN A 343       8.649   1.463  26.366  1.00  0.95           N  
ATOM   2680  OD1 ASN A 343       9.615   0.355  24.666  1.00  0.95           O  
ATOM   2681  N   PRO A 344      13.517  -0.222  24.183  1.00  0.95           N  
ATOM   2682  CA  PRO A 344      14.344   0.470  23.191  1.00  0.95           C  
ATOM   2683  C   PRO A 344      13.515   1.262  22.182  1.00  0.95           C  
ATOM   2684  CB  PRO A 344      15.097  -0.671  22.502  1.00  0.94           C  
ATOM   2685  O   PRO A 344      12.322   0.997  22.014  1.00  0.95           O  
ATOM   2686  CG  PRO A 344      14.193  -1.854  22.623  1.00  0.93           C  
ATOM   2687  CD  PRO A 344      13.477  -1.775  23.941  1.00  0.93           C  
ATOM   2688  N   MET A 345      14.189   2.210  21.536  1.00  0.95           N  
ATOM   2689  CA  MET A 345      13.616   2.883  20.374  1.00  0.95           C  
ATOM   2690  C   MET A 345      13.333   1.887  19.254  1.00  0.95           C  
ATOM   2691  CB  MET A 345      14.553   3.982  19.872  1.00  0.94           C  
ATOM   2692  O   MET A 345      14.105   0.951  19.040  1.00  0.95           O  
ATOM   2693  CG  MET A 345      14.646   5.180  20.804  1.00  0.89           C  
ATOM   2694  SD  MET A 345      13.032   6.025  21.025  1.00  0.88           S  
ATOM   2695  CE  MET A 345      13.438   7.133  22.404  1.00  0.80           C  
ATOM   2696  N   PRO A 346      12.224   2.040  18.517  1.00  0.96           N  
ATOM   2697  CA  PRO A 346      11.975   1.156  17.375  1.00  0.96           C  
ATOM   2698  C   PRO A 346      13.084   1.217  16.328  1.00  0.96           C  
ATOM   2699  CB  PRO A 346      10.655   1.681  16.805  1.00  0.96           C  
ATOM   2700  O   PRO A 346      13.650   2.286  16.085  1.00  0.95           O  
ATOM   2701  CG  PRO A 346      10.010   2.408  17.941  1.00  0.95           C  
ATOM   2702  CD  PRO A 346      11.087   3.028  18.784  1.00  0.94           C  
ATOM   2703  N   SER A 347      13.309   0.184  15.613  1.00  0.94           N  
ATOM   2704  CA  SER A 347      14.504  -0.045  14.808  1.00  0.94           C  
ATOM   2705  C   SER A 347      14.485   0.798  13.537  1.00  0.94           C  
ATOM   2706  CB  SER A 347      14.631  -1.526  14.446  1.00  0.93           C  
ATOM   2707  O   SER A 347      15.480   0.861  12.812  1.00  0.92           O  
ATOM   2708  OG  SER A 347      14.852  -2.310  15.605  1.00  0.84           O  
ATOM   2709  N   PHE A 348      13.361   1.435  13.234  1.00  0.94           N  
ATOM   2710  CA  PHE A 348      13.377   2.393  12.135  1.00  0.94           C  
ATOM   2711  C   PHE A 348      13.994   3.714  12.577  1.00  0.92           C  
ATOM   2712  CB  PHE A 348      11.960   2.627  11.604  1.00  0.93           C  
ATOM   2713  O   PHE A 348      14.099   4.652  11.785  1.00  0.89           O  
ATOM   2714  CG  PHE A 348      10.965   2.999  12.670  1.00  0.93           C  
ATOM   2715  CD1 PHE A 348       9.962   2.114  13.043  1.00  0.90           C  
ATOM   2716  CD2 PHE A 348      11.035   4.235  13.300  1.00  0.90           C  
ATOM   2717  CE1 PHE A 348       9.040   2.456  14.030  1.00  0.89           C  
ATOM   2718  CE2 PHE A 348      10.117   4.584  14.287  1.00  0.88           C  
ATOM   2719  CZ  PHE A 348       9.120   3.693  14.650  1.00  0.88           C  
ATOM   2720  N   ILE A 349      14.369   3.819  13.807  1.00  0.93           N  
ATOM   2721  CA  ILE A 349      15.181   4.903  14.349  1.00  0.92           C  
ATOM   2722  C   ILE A 349      16.585   4.390  14.659  1.00  0.88           C  
ATOM   2723  CB  ILE A 349      14.539   5.510  15.617  1.00  0.90           C  
ATOM   2724  O   ILE A 349      16.792   3.689  15.653  1.00  0.83           O  
ATOM   2725  CG1 ILE A 349      13.128   6.023  15.308  1.00  0.86           C  
ATOM   2726  CG2 ILE A 349      15.418   6.629  16.183  1.00  0.86           C  
ATOM   2727  CD1 ILE A 349      12.371   6.524  16.529  1.00  0.83           C  
ATOM   2728  N   ASP A 350      17.548   4.670  13.832  1.00  0.87           N  
ATOM   2729  CA  ASP A 350      18.977   4.460  14.042  1.00  0.87           C  
ATOM   2730  C   ASP A 350      19.753   5.764  13.880  1.00  0.87           C  
ATOM   2731  CB  ASP A 350      19.513   3.405  13.072  1.00  0.86           C  
ATOM   2732  O   ASP A 350      19.727   6.380  12.812  1.00  0.85           O  
ATOM   2733  CG  ASP A 350      20.930   2.966  13.397  1.00  0.85           C  
ATOM   2734  OD1 ASP A 350      21.692   3.758  13.993  1.00  0.85           O  
ATOM   2735  OD2 ASP A 350      21.288   1.819  13.052  1.00  0.84           O  
ATOM   2736  N   GLU A 351      20.388   6.214  14.936  1.00  0.84           N  
ATOM   2737  CA  GLU A 351      21.119   7.478  14.931  1.00  0.84           C  
ATOM   2738  C   GLU A 351      22.412   7.365  14.129  1.00  0.83           C  
ATOM   2739  CB  GLU A 351      21.425   7.928  16.362  1.00  0.81           C  
ATOM   2740  O   GLU A 351      22.872   8.347  13.542  1.00  0.81           O  
ATOM   2741  CG  GLU A 351      20.189   8.293  17.170  1.00  0.78           C  
ATOM   2742  CD  GLU A 351      20.515   8.917  18.518  1.00  0.76           C  
ATOM   2743  OE1 GLU A 351      21.704   8.931  18.908  1.00  0.79           O  
ATOM   2744  OE2 GLU A 351      19.573   9.396  19.189  1.00  0.78           O  
ATOM   2745  N   GLU A 352      22.905   6.212  14.108  1.00  0.87           N  
ATOM   2746  CA  GLU A 352      24.161   5.975  13.402  1.00  0.88           C  
ATOM   2747  C   GLU A 352      23.922   5.749  11.912  1.00  0.88           C  
ATOM   2748  CB  GLU A 352      24.898   4.776  14.004  1.00  0.86           C  
ATOM   2749  O   GLU A 352      24.670   6.257  11.074  1.00  0.87           O  
ATOM   2750  CG  GLU A 352      25.284   4.960  15.464  1.00  0.81           C  
ATOM   2751  CD  GLU A 352      26.168   3.844  15.997  1.00  0.79           C  
ATOM   2752  OE1 GLU A 352      26.348   2.824  15.294  1.00  0.83           O  
ATOM   2753  OE2 GLU A 352      26.684   3.991  17.128  1.00  0.83           O  
ATOM   2754  N   VAL A 353      22.851   5.011  11.635  1.00  0.87           N  
ATOM   2755  CA  VAL A 353      22.490   4.711  10.254  1.00  0.88           C  
ATOM   2756  C   VAL A 353      21.073   5.203   9.971  1.00  0.88           C  
ATOM   2757  CB  VAL A 353      22.599   3.199   9.954  1.00  0.86           C  
ATOM   2758  O   VAL A 353      20.106   4.454  10.130  1.00  0.87           O  
ATOM   2759  CG1 VAL A 353      22.380   2.926   8.467  1.00  0.85           C  
ATOM   2760  CG2 VAL A 353      23.957   2.663  10.404  1.00  0.83           C  
ATOM   2761  N   PRO A 354      20.923   6.456   9.608  1.00  0.88           N  
ATOM   2762  CA  PRO A 354      19.600   7.012   9.313  1.00  0.89           C  
ATOM   2763  C   PRO A 354      18.794   6.141   8.352  1.00  0.89           C  
ATOM   2764  CB  PRO A 354      19.922   8.369   8.681  1.00  0.87           C  
ATOM   2765  O   PRO A 354      19.182   5.972   7.194  1.00  0.88           O  
ATOM   2766  CG  PRO A 354      21.252   8.748   9.247  1.00  0.86           C  
ATOM   2767  CD  PRO A 354      22.091   7.508   9.365  1.00  0.87           C  
ATOM   2768  N   GLN A 355      17.689   5.767   8.784  1.00  0.91           N  
ATOM   2769  CA  GLN A 355      16.813   4.866   8.042  1.00  0.91           C  
ATOM   2770  C   GLN A 355      15.524   5.571   7.627  1.00  0.92           C  
ATOM   2771  CB  GLN A 355      16.487   3.625   8.875  1.00  0.88           C  
ATOM   2772  O   GLN A 355      15.060   6.482   8.315  1.00  0.92           O  
ATOM   2773  CG  GLN A 355      17.700   2.758   9.185  1.00  0.78           C  
ATOM   2774  CD  GLN A 355      17.322   1.406   9.761  1.00  0.75           C  
ATOM   2775  NE2 GLN A 355      18.326   0.589  10.062  1.00  0.68           N  
ATOM   2776  OE1 GLN A 355      16.139   1.099   9.934  1.00  0.74           O  
ATOM   2777  N   THR A 356      14.944   5.142   6.517  1.00  0.94           N  
ATOM   2778  CA  THR A 356      13.609   5.535   6.079  1.00  0.95           C  
ATOM   2779  C   THR A 356      12.631   4.372   6.218  1.00  0.95           C  
ATOM   2780  CB  THR A 356      13.622   6.028   4.620  1.00  0.94           C  
ATOM   2781  O   THR A 356      13.019   3.209   6.093  1.00  0.95           O  
ATOM   2782  CG2 THR A 356      14.521   7.250   4.461  1.00  0.90           C  
ATOM   2783  OG1 THR A 356      14.105   4.979   3.772  1.00  0.91           O  
ATOM   2784  N   ILE A 357      11.408   4.657   6.482  1.00  0.96           N  
ATOM   2785  CA  ILE A 357      10.357   3.650   6.384  1.00  0.96           C  
ATOM   2786  C   ILE A 357      10.096   3.318   4.916  1.00  0.96           C  
ATOM   2787  CB  ILE A 357       9.054   4.123   7.066  1.00  0.96           C  
ATOM   2788  O   ILE A 357       9.662   4.178   4.146  1.00  0.95           O  
ATOM   2789  CG1 ILE A 357       9.304   4.412   8.551  1.00  0.95           C  
ATOM   2790  CG2 ILE A 357       7.944   3.084   6.890  1.00  0.95           C  
ATOM   2791  CD1 ILE A 357       8.157   5.135   9.243  1.00  0.94           C  
ATOM   2792  N   GLY A 358      10.374   2.031   4.595  1.00  0.95           N  
ATOM   2793  CA  GLY A 358      10.272   1.523   3.236  1.00  0.95           C  
ATOM   2794  C   GLY A 358       8.845   1.222   2.817  1.00  0.95           C  
ATOM   2795  O   GLY A 358       8.470   1.449   1.665  1.00  0.94           O  
ATOM   2796  N   GLY A 359       7.984   0.760   3.734  1.00  0.96           N  
ATOM   2797  CA  GLY A 359       6.603   0.397   3.459  1.00  0.96           C  
ATOM   2798  C   GLY A 359       5.750   0.305   4.710  1.00  0.96           C  
ATOM   2799  O   GLY A 359       6.274   0.297   5.826  1.00  0.96           O  
ATOM   2800  N   MET A 360       4.410   0.300   4.486  1.00  0.97           N  
ATOM   2801  CA  MET A 360       3.397   0.124   5.522  1.00  0.97           C  
ATOM   2802  C   MET A 360       2.437  -1.004   5.159  1.00  0.97           C  
ATOM   2803  CB  MET A 360       2.619   1.423   5.740  1.00  0.96           C  
ATOM   2804  O   MET A 360       2.042  -1.140   3.999  1.00  0.96           O  
ATOM   2805  CG  MET A 360       3.492   2.600   6.142  1.00  0.93           C  
ATOM   2806  SD  MET A 360       2.514   4.112   6.496  1.00  0.92           S  
ATOM   2807  CE  MET A 360       1.790   4.416   4.860  1.00  0.86           C  
ATOM   2808  N   PHE A 361       2.035  -1.815   6.151  1.00  0.97           N  
ATOM   2809  CA  PHE A 361       0.988  -2.819   6.000  1.00  0.97           C  
ATOM   2810  C   PHE A 361       0.325  -3.116   7.339  1.00  0.97           C  
ATOM   2811  CB  PHE A 361       1.560  -4.107   5.399  1.00  0.97           C  
ATOM   2812  O   PHE A 361       0.787  -2.652   8.383  1.00  0.97           O  
ATOM   2813  CG  PHE A 361       2.576  -4.787   6.277  1.00  0.97           C  
ATOM   2814  CD1 PHE A 361       3.889  -4.334   6.323  1.00  0.95           C  
ATOM   2815  CD2 PHE A 361       2.218  -5.879   7.056  1.00  0.95           C  
ATOM   2816  CE1 PHE A 361       4.832  -4.962   7.134  1.00  0.94           C  
ATOM   2817  CE2 PHE A 361       3.154  -6.511   7.869  1.00  0.94           C  
ATOM   2818  CZ  PHE A 361       4.461  -6.052   7.906  1.00  0.94           C  
ATOM   2819  N   MET A 362      -0.747  -3.821   7.283  1.00  0.97           N  
ATOM   2820  CA  MET A 362      -1.473  -4.257   8.473  1.00  0.97           C  
ATOM   2821  C   MET A 362      -1.406  -5.773   8.626  1.00  0.96           C  
ATOM   2822  CB  MET A 362      -2.932  -3.802   8.410  1.00  0.96           C  
ATOM   2823  O   MET A 362      -1.603  -6.508   7.657  1.00  0.95           O  
ATOM   2824  CG  MET A 362      -3.111  -2.299   8.547  1.00  0.86           C  
ATOM   2825  SD  MET A 362      -2.499  -1.662  10.156  1.00  0.79           S  
ATOM   2826  CE  MET A 362      -3.606  -2.543  11.291  1.00  0.73           C  
ATOM   2827  N   VAL A 363      -1.159  -6.176   9.864  1.00  0.97           N  
ATOM   2828  CA  VAL A 363      -1.265  -7.594  10.192  1.00  0.96           C  
ATOM   2829  C   VAL A 363      -1.756  -7.757  11.629  1.00  0.96           C  
ATOM   2830  CB  VAL A 363       0.085  -8.323  10.004  1.00  0.95           C  
ATOM   2831  O   VAL A 363      -1.271  -7.080  12.538  1.00  0.95           O  
ATOM   2832  CG1 VAL A 363       1.139  -7.761  10.957  1.00  0.84           C  
ATOM   2833  CG2 VAL A 363      -0.087  -9.826  10.217  1.00  0.84           C  
ATOM   2834  N   GLN A 364      -2.829  -8.542  11.798  1.00  0.96           N  
ATOM   2835  CA  GLN A 364      -3.436  -8.909  13.073  1.00  0.96           C  
ATOM   2836  C   GLN A 364      -3.679  -7.677  13.941  1.00  0.96           C  
ATOM   2837  CB  GLN A 364      -2.555  -9.912  13.820  1.00  0.95           C  
ATOM   2838  O   GLN A 364      -3.291  -7.649  15.110  1.00  0.95           O  
ATOM   2839  CG  GLN A 364      -2.468 -11.275  13.146  1.00  0.92           C  
ATOM   2840  CD  GLN A 364      -1.740 -12.302  13.992  1.00  0.89           C  
ATOM   2841  NE2 GLN A 364      -1.796 -13.562  13.574  1.00  0.89           N  
ATOM   2842  OE1 GLN A 364      -1.131 -11.966  15.013  1.00  0.89           O  
ATOM   2843  N   ASN A 365      -4.252  -6.665  13.402  1.00  0.96           N  
ATOM   2844  CA  ASN A 365      -4.661  -5.404  14.011  1.00  0.96           C  
ATOM   2845  C   ASN A 365      -3.461  -4.613  14.524  1.00  0.97           C  
ATOM   2846  CB  ASN A 365      -5.657  -5.654  15.145  1.00  0.95           C  
ATOM   2847  O   ASN A 365      -3.574  -3.869  15.499  1.00  0.96           O  
ATOM   2848  CG  ASN A 365      -6.397  -4.398  15.560  1.00  0.87           C  
ATOM   2849  ND2 ASN A 365      -6.909  -4.388  16.785  1.00  0.83           N  
ATOM   2850  OD1 ASN A 365      -6.509  -3.444  14.786  1.00  0.80           O  
ATOM   2851  N   ARG A 366      -2.246  -4.801  13.862  1.00  0.97           N  
ATOM   2852  CA  ARG A 366      -1.035  -4.013  14.064  1.00  0.97           C  
ATOM   2853  C   ARG A 366      -0.660  -3.250  12.798  1.00  0.97           C  
ATOM   2854  CB  ARG A 366       0.126  -4.911  14.498  1.00  0.97           C  
ATOM   2855  O   ARG A 366      -0.662  -3.815  11.703  1.00  0.97           O  
ATOM   2856  CG  ARG A 366      -0.095  -5.600  15.835  1.00  0.97           C  
ATOM   2857  CD  ARG A 366       1.027  -6.577  16.158  1.00  0.97           C  
ATOM   2858  NE  ARG A 366       0.814  -7.237  17.443  1.00  0.95           N  
ATOM   2859  NH1 ARG A 366       1.944  -5.647  18.681  1.00  0.92           N  
ATOM   2860  NH2 ARG A 366       1.003  -7.461  19.721  1.00  0.92           N  
ATOM   2861  CZ  ARG A 366       1.254  -6.780  18.612  1.00  0.95           C  
ATOM   2862  N   LEU A 367      -0.402  -1.983  12.985  1.00  0.98           N  
ATOM   2863  CA  LEU A 367       0.315  -1.241  11.954  1.00  0.98           C  
ATOM   2864  C   LEU A 367       1.786  -1.641  11.919  1.00  0.98           C  
ATOM   2865  CB  LEU A 367       0.189   0.266  12.193  1.00  0.97           C  
ATOM   2866  O   LEU A 367       2.483  -1.547  12.933  1.00  0.97           O  
ATOM   2867  CG  LEU A 367       0.906   1.174  11.192  1.00  0.97           C  
ATOM   2868  CD1 LEU A 367       0.326   0.984   9.794  1.00  0.95           C  
ATOM   2869  CD2 LEU A 367       0.806   2.632  11.625  1.00  0.95           C  
ATOM   2870  N   CYS A 368       2.252  -2.098  10.813  1.00  0.97           N  
ATOM   2871  CA  CYS A 368       3.634  -2.519  10.612  1.00  0.98           C  
ATOM   2872  C   CYS A 368       4.340  -1.613   9.609  1.00  0.98           C  
ATOM   2873  CB  CYS A 368       3.689  -3.968  10.131  1.00  0.97           C  
ATOM   2874  O   CYS A 368       3.765  -1.253   8.581  1.00  0.97           O  
ATOM   2875  SG  CYS A 368       3.054  -5.158  11.332  1.00  0.96           S  
ATOM   2876  N   PHE A 369       5.588  -1.331   9.883  1.00  0.97           N  
ATOM   2877  CA  PHE A 369       6.519  -0.638   9.001  1.00  0.97           C  
ATOM   2878  C   PHE A 369       7.640  -1.571   8.558  1.00  0.97           C  
ATOM   2879  CB  PHE A 369       7.106   0.594   9.697  1.00  0.97           C  
ATOM   2880  O   PHE A 369       8.116  -2.395   9.342  1.00  0.96           O  
ATOM   2881  CG  PHE A 369       6.086   1.654  10.017  1.00  0.97           C  
ATOM   2882  CD1 PHE A 369       4.996   1.864   9.181  1.00  0.96           C  
ATOM   2883  CD2 PHE A 369       6.218   2.440  11.154  1.00  0.96           C  
ATOM   2884  CE1 PHE A 369       4.051   2.844   9.475  1.00  0.95           C  
ATOM   2885  CE2 PHE A 369       5.277   3.421  11.454  1.00  0.95           C  
ATOM   2886  CZ  PHE A 369       4.195   3.622  10.613  1.00  0.94           C  
ATOM   2887  N   THR A 370       8.031  -1.456   7.348  1.00  0.96           N  
ATOM   2888  CA  THR A 370       9.308  -1.997   6.897  1.00  0.96           C  
ATOM   2889  C   THR A 370      10.383  -0.915   6.896  1.00  0.96           C  
ATOM   2890  CB  THR A 370       9.189  -2.608   5.488  1.00  0.96           C  
ATOM   2891  O   THR A 370      10.178   0.172   6.351  1.00  0.95           O  
ATOM   2892  CG2 THR A 370       8.212  -3.779   5.477  1.00  0.93           C  
ATOM   2893  OG1 THR A 370       8.725  -1.604   4.576  1.00  0.93           O  
ATOM   2894  N   ALA A 371      11.506  -1.192   7.533  1.00  0.95           N  
ATOM   2895  CA  ALA A 371      12.690  -0.336   7.538  1.00  0.94           C  
ATOM   2896  C   ALA A 371      13.967  -1.167   7.456  1.00  0.93           C  
ATOM   2897  CB  ALA A 371      12.708   0.540   8.788  1.00  0.94           C  
ATOM   2898  O   ALA A 371      14.258  -1.961   8.353  1.00  0.91           O  
ATOM   2899  N   GLY A 372      14.722  -0.965   6.367  1.00  0.92           N  
ATOM   2900  CA  GLY A 372      15.812  -1.884   6.076  1.00  0.92           C  
ATOM   2901  C   GLY A 372      15.368  -3.332   6.005  1.00  0.92           C  
ATOM   2902  O   GLY A 372      14.496  -3.681   5.206  1.00  0.90           O  
ATOM   2903  N   GLU A 373      15.894  -4.127   6.940  1.00  0.91           N  
ATOM   2904  CA  GLU A 373      15.655  -5.566   7.000  1.00  0.92           C  
ATOM   2905  C   GLU A 373      14.600  -5.906   8.049  1.00  0.92           C  
ATOM   2906  CB  GLU A 373      16.956  -6.315   7.301  1.00  0.89           C  
ATOM   2907  O   GLU A 373      14.304  -7.080   8.281  1.00  0.91           O  
ATOM   2908  CG  GLU A 373      18.048  -6.090   6.265  1.00  0.83           C  
ATOM   2909  CD  GLU A 373      19.324  -6.861   6.562  1.00  0.79           C  
ATOM   2910  OE1 GLU A 373      19.524  -7.278   7.725  1.00  0.78           O  
ATOM   2911  OE2 GLU A 373      20.131  -7.048   5.624  1.00  0.76           O  
ATOM   2912  N   ALA A 374      14.099  -4.943   8.630  1.00  0.93           N  
ATOM   2913  CA  ALA A 374      13.235  -5.155   9.789  1.00  0.94           C  
ATOM   2914  C   ALA A 374      11.775  -4.878   9.441  1.00  0.94           C  
ATOM   2915  CB  ALA A 374      13.679  -4.271  10.952  1.00  0.93           C  
ATOM   2916  O   ALA A 374      11.479  -3.985   8.644  1.00  0.95           O  
ATOM   2917  N   VAL A 375      10.918  -5.603  10.050  1.00  0.96           N  
ATOM   2918  CA  VAL A 375       9.505  -5.291  10.237  1.00  0.96           C  
ATOM   2919  C   VAL A 375       9.262  -4.832  11.672  1.00  0.96           C  
ATOM   2920  CB  VAL A 375       8.607  -6.504   9.906  1.00  0.95           C  
ATOM   2921  O   VAL A 375       9.528  -5.574  12.621  1.00  0.95           O  
ATOM   2922  CG1 VAL A 375       7.143  -6.192  10.212  1.00  0.95           C  
ATOM   2923  CG2 VAL A 375       8.775  -6.909   8.442  1.00  0.95           C  
ATOM   2924  N   ILE A 376       8.742  -3.656  11.789  1.00  0.96           N  
ATOM   2925  CA  ILE A 376       8.441  -3.021  13.068  1.00  0.97           C  
ATOM   2926  C   ILE A 376       6.929  -2.914  13.248  1.00  0.97           C  
ATOM   2927  CB  ILE A 376       9.094  -1.625  13.173  1.00  0.96           C  
ATOM   2928  O   ILE A 376       6.255  -2.214  12.488  1.00  0.96           O  
ATOM   2929  CG1 ILE A 376      10.586  -1.705  12.831  1.00  0.93           C  
ATOM   2930  CG2 ILE A 376       8.884  -1.034  14.571  1.00  0.93           C  
ATOM   2931  CD1 ILE A 376      10.896  -1.483  11.357  1.00  0.89           C  
ATOM   2932  N   ALA A 377       6.410  -3.574  14.201  1.00  0.97           N  
ATOM   2933  CA  ALA A 377       4.974  -3.663  14.449  1.00  0.97           C  
ATOM   2934  C   ALA A 377       4.573  -2.823  15.658  1.00  0.97           C  
ATOM   2935  CB  ALA A 377       4.558  -5.117  14.654  1.00  0.97           C  
ATOM   2936  O   ALA A 377       5.224  -2.879  16.704  1.00  0.97           O  
ATOM   2937  N   SER A 378       3.475  -2.119  15.549  1.00  0.98           N  
ATOM   2938  CA  SER A 378       2.851  -1.375  16.638  1.00  0.97           C  
ATOM   2939  C   SER A 378       2.235  -2.315  17.669  1.00  0.97           C  
ATOM   2940  CB  SER A 378       1.780  -0.427  16.096  1.00  0.97           C  
ATOM   2941  O   SER A 378       2.170  -3.527  17.450  1.00  0.97           O  
ATOM   2942  OG  SER A 378       0.654  -1.153  15.635  1.00  0.96           O  
ATOM   2943  N   ARG A 379       1.753  -1.736  18.765  1.00  0.97           N  
ATOM   2944  CA  ARG A 379       0.899  -2.466  19.697  1.00  0.97           C  
ATOM   2945  C   ARG A 379      -0.420  -2.858  19.039  1.00  0.97           C  
ATOM   2946  CB  ARG A 379       0.631  -1.630  20.950  1.00  0.96           C  
ATOM   2947  O   ARG A 379      -0.945  -2.121  18.202  1.00  0.96           O  
ATOM   2948  CG  ARG A 379       1.849  -1.449  21.841  1.00  0.90           C  
ATOM   2949  CD  ARG A 379       1.528  -0.614  23.073  1.00  0.86           C  
ATOM   2950  NE  ARG A 379       0.500  -1.243  23.898  1.00  0.83           N  
ATOM   2951  NH1 ARG A 379      -0.092   0.696  25.004  1.00  0.76           N  
ATOM   2952  NH2 ARG A 379      -1.152  -1.277  25.492  1.00  0.72           N  
ATOM   2953  CZ  ARG A 379      -0.246  -0.606  24.796  1.00  0.77           C  
ATOM   2954  N   THR A 380      -0.981  -3.949  19.463  1.00  0.96           N  
ATOM   2955  CA  THR A 380      -2.256  -4.419  18.932  1.00  0.96           C  
ATOM   2956  C   THR A 380      -3.363  -3.405  19.208  1.00  0.96           C  
ATOM   2957  CB  THR A 380      -2.644  -5.782  19.533  1.00  0.95           C  
ATOM   2958  O   THR A 380      -3.571  -3.002  20.354  1.00  0.95           O  
ATOM   2959  CG2 THR A 380      -3.933  -6.311  18.912  1.00  0.91           C  
ATOM   2960  OG1 THR A 380      -1.589  -6.722  19.290  1.00  0.92           O  
ATOM   2961  N   SER A 381      -3.984  -2.880  18.209  1.00  0.96           N  
ATOM   2962  CA  SER A 381      -5.108  -1.950  18.188  1.00  0.96           C  
ATOM   2963  C   SER A 381      -4.656  -0.528  18.504  1.00  0.95           C  
ATOM   2964  CB  SER A 381      -6.183  -2.385  19.185  1.00  0.95           C  
ATOM   2965  O   SER A 381      -5.442   0.416  18.404  1.00  0.94           O  
ATOM   2966  OG  SER A 381      -6.624  -3.703  18.906  1.00  0.91           O  
ATOM   2967  N   TYR A 382      -3.455  -0.286  18.856  1.00  0.96           N  
ATOM   2968  CA  TYR A 382      -2.865   1.028  19.083  1.00  0.97           C  
ATOM   2969  C   TYR A 382      -1.842   1.361  18.003  1.00  0.97           C  
ATOM   2970  CB  TYR A 382      -2.205   1.090  20.464  1.00  0.96           C  
ATOM   2971  O   TYR A 382      -0.635   1.340  18.255  1.00  0.96           O  
ATOM   2972  CG  TYR A 382      -3.171   0.901  21.608  1.00  0.94           C  
ATOM   2973  CD1 TYR A 382      -3.789   1.995  22.211  1.00  0.90           C  
ATOM   2974  CD2 TYR A 382      -3.468  -0.370  22.088  1.00  0.90           C  
ATOM   2975  CE1 TYR A 382      -4.679   1.825  23.267  1.00  0.90           C  
ATOM   2976  CE2 TYR A 382      -4.356  -0.550  23.143  1.00  0.90           C  
ATOM   2977  OH  TYR A 382      -5.836   0.378  24.770  1.00  0.84           O  
ATOM   2978  CZ  TYR A 382      -4.956   0.551  23.725  1.00  0.89           C  
ATOM   2979  N   PHE A 383      -2.304   1.802  16.863  1.00  0.96           N  
ATOM   2980  CA  PHE A 383      -1.551   1.884  15.617  1.00  0.97           C  
ATOM   2981  C   PHE A 383      -0.452   2.935  15.717  1.00  0.97           C  
ATOM   2982  CB  PHE A 383      -2.482   2.207  14.445  1.00  0.96           C  
ATOM   2983  O   PHE A 383       0.539   2.876  14.987  1.00  0.96           O  
ATOM   2984  CG  PHE A 383      -3.606   1.221  14.272  1.00  0.93           C  
ATOM   2985  CD1 PHE A 383      -3.429  -0.119  14.595  1.00  0.86           C  
ATOM   2986  CD2 PHE A 383      -4.840   1.635  13.788  1.00  0.86           C  
ATOM   2987  CE1 PHE A 383      -4.468  -1.034  14.436  1.00  0.86           C  
ATOM   2988  CE2 PHE A 383      -5.882   0.726  13.626  1.00  0.85           C  
ATOM   2989  CZ  PHE A 383      -5.694  -0.607  13.950  1.00  0.85           C  
ATOM   2990  N   PHE A 384      -0.580   3.794  16.597  1.00  0.97           N  
ATOM   2991  CA  PHE A 384       0.326   4.930  16.725  1.00  0.97           C  
ATOM   2992  C   PHE A 384       1.318   4.706  17.860  1.00  0.97           C  
ATOM   2993  CB  PHE A 384      -0.461   6.222  16.962  1.00  0.97           C  
ATOM   2994  O   PHE A 384       2.087   5.605  18.206  1.00  0.96           O  
ATOM   2995  CG  PHE A 384      -1.434   6.551  15.862  1.00  0.96           C  
ATOM   2996  CD1 PHE A 384      -0.996   7.125  14.675  1.00  0.93           C  
ATOM   2997  CD2 PHE A 384      -2.789   6.285  16.015  1.00  0.93           C  
ATOM   2998  CE1 PHE A 384      -1.894   7.430  13.656  1.00  0.92           C  
ATOM   2999  CE2 PHE A 384      -3.693   6.587  15.001  1.00  0.92           C  
ATOM   3000  CZ  PHE A 384      -3.244   7.161  13.822  1.00  0.92           C  
ATOM   3001  N   ASP A 385       1.360   3.560  18.471  1.00  0.97           N  
ATOM   3002  CA  ASP A 385       2.200   3.254  19.625  1.00  0.97           C  
ATOM   3003  C   ASP A 385       3.155   2.103  19.319  1.00  0.97           C  
ATOM   3004  CB  ASP A 385       1.337   2.913  20.841  1.00  0.97           C  
ATOM   3005  O   ASP A 385       2.727   0.956  19.174  1.00  0.97           O  
ATOM   3006  CG  ASP A 385       2.141   2.794  22.124  1.00  0.96           C  
ATOM   3007  OD1 ASP A 385       3.385   2.898  22.076  1.00  0.95           O  
ATOM   3008  OD2 ASP A 385       1.524   2.590  23.192  1.00  0.94           O  
ATOM   3009  N   PHE A 386       4.420   2.422  19.325  1.00  0.97           N  
ATOM   3010  CA  PHE A 386       5.498   1.480  19.047  1.00  0.97           C  
ATOM   3011  C   PHE A 386       6.342   1.240  20.292  1.00  0.97           C  
ATOM   3012  CB  PHE A 386       6.380   1.993  17.904  1.00  0.97           C  
ATOM   3013  O   PHE A 386       7.472   0.755  20.199  1.00  0.96           O  
ATOM   3014  CG  PHE A 386       5.731   1.907  16.550  1.00  0.97           C  
ATOM   3015  CD1 PHE A 386       5.913   0.788  15.746  1.00  0.97           C  
ATOM   3016  CD2 PHE A 386       4.937   2.945  16.080  1.00  0.97           C  
ATOM   3017  CE1 PHE A 386       5.313   0.705  14.492  1.00  0.96           C  
ATOM   3018  CE2 PHE A 386       4.334   2.870  14.827  1.00  0.96           C  
ATOM   3019  CZ  PHE A 386       4.524   1.749  14.034  1.00  0.95           C  
ATOM   3020  N   PHE A 387       5.823   1.558  21.447  1.00  0.97           N  
ATOM   3021  CA  PHE A 387       6.487   1.344  22.727  1.00  0.97           C  
ATOM   3022  C   PHE A 387       5.689   0.379  23.596  1.00  0.97           C  
ATOM   3023  CB  PHE A 387       6.681   2.674  23.462  1.00  0.97           C  
ATOM   3024  O   PHE A 387       4.472   0.259  23.444  1.00  0.96           O  
ATOM   3025  CG  PHE A 387       7.604   3.629  22.755  1.00  0.97           C  
ATOM   3026  CD1 PHE A 387       8.981   3.440  22.788  1.00  0.96           C  
ATOM   3027  CD2 PHE A 387       7.096   4.717  22.057  1.00  0.96           C  
ATOM   3028  CE1 PHE A 387       9.838   4.323  22.135  1.00  0.95           C  
ATOM   3029  CE2 PHE A 387       7.946   5.603  21.402  1.00  0.95           C  
ATOM   3030  CZ  PHE A 387       9.317   5.405  21.443  1.00  0.95           C  
ATOM   3031  N   ARG A 388       6.335  -0.279  24.493  1.00  0.97           N  
ATOM   3032  CA  ARG A 388       5.697  -1.161  25.465  1.00  0.97           C  
ATOM   3033  C   ARG A 388       4.877  -0.363  26.474  1.00  0.96           C  
ATOM   3034  CB  ARG A 388       6.745  -2.006  26.193  1.00  0.96           C  
ATOM   3035  O   ARG A 388       5.294   0.713  26.908  1.00  0.96           O  
ATOM   3036  CG  ARG A 388       7.539  -2.925  25.278  1.00  0.95           C  
ATOM   3037  CD  ARG A 388       8.624  -3.676  26.037  1.00  0.93           C  
ATOM   3038  NE  ARG A 388       8.058  -4.662  26.953  1.00  0.91           N  
ATOM   3039  NH1 ARG A 388      10.068  -5.180  27.967  1.00  0.87           N  
ATOM   3040  NH2 ARG A 388       8.140  -6.227  28.632  1.00  0.86           N  
ATOM   3041  CZ  ARG A 388       8.756  -5.354  27.849  1.00  0.88           C  
ATOM   3042  N   TYR A 389       3.800  -1.003  26.883  1.00  0.97           N  
ATOM   3043  CA  TYR A 389       2.926  -0.443  27.908  1.00  0.96           C  
ATOM   3044  C   TYR A 389       3.506  -0.667  29.300  1.00  0.96           C  
ATOM   3045  CB  TYR A 389       1.528  -1.062  27.820  1.00  0.96           C  
ATOM   3046  O   TYR A 389       3.397   0.200  30.171  1.00  0.94           O  
ATOM   3047  CG  TYR A 389       0.584  -0.585  28.897  1.00  0.90           C  
ATOM   3048  CD1 TYR A 389       0.021   0.688  28.843  1.00  0.83           C  
ATOM   3049  CD2 TYR A 389       0.254  -1.405  29.970  1.00  0.82           C  
ATOM   3050  CE1 TYR A 389      -0.848   1.133  29.834  1.00  0.83           C  
ATOM   3051  CE2 TYR A 389      -0.614  -0.971  30.967  1.00  0.83           C  
ATOM   3052  OH  TYR A 389      -2.019   0.732  31.874  1.00  0.71           O  
ATOM   3053  CZ  TYR A 389      -1.159   0.297  30.890  1.00  0.81           C  
ATOM   3054  N   THR A 390       4.162  -1.798  29.499  1.00  0.97           N  
ATOM   3055  CA  THR A 390       4.860  -2.189  30.718  1.00  0.97           C  
ATOM   3056  C   THR A 390       6.158  -2.920  30.388  1.00  0.97           C  
ATOM   3057  CB  THR A 390       3.975  -3.083  31.606  1.00  0.97           C  
ATOM   3058  O   THR A 390       6.241  -3.623  29.379  1.00  0.97           O  
ATOM   3059  CG2 THR A 390       3.550  -4.346  30.864  1.00  0.94           C  
ATOM   3060  OG1 THR A 390       4.708  -3.456  32.780  1.00  0.94           O  
ATOM   3061  N   VAL A 391       7.161  -2.729  31.281  1.00  0.97           N  
ATOM   3062  CA  VAL A 391       8.438  -3.411  31.099  1.00  0.97           C  
ATOM   3063  C   VAL A 391       8.600  -4.496  32.160  1.00  0.96           C  
ATOM   3064  CB  VAL A 391       9.624  -2.421  31.163  1.00  0.96           C  
ATOM   3065  O   VAL A 391       9.553  -5.278  32.117  1.00  0.93           O  
ATOM   3066  CG1 VAL A 391       9.560  -1.427  30.005  1.00  0.90           C  
ATOM   3067  CG2 VAL A 391       9.634  -1.687  32.502  1.00  0.91           C  
ATOM   3068  N   ILE A 392       7.631  -4.607  33.116  1.00  0.95           N  
ATOM   3069  CA  ILE A 392       7.636  -5.581  34.202  1.00  0.95           C  
ATOM   3070  C   ILE A 392       7.270  -6.960  33.659  1.00  0.94           C  
ATOM   3071  CB  ILE A 392       6.664  -5.174  35.331  1.00  0.95           C  
ATOM   3072  O   ILE A 392       7.772  -7.978  34.141  1.00  0.92           O  
ATOM   3073  CG1 ILE A 392       7.090  -3.835  35.946  1.00  0.95           C  
ATOM   3074  CG2 ILE A 392       6.590  -6.268  36.400  1.00  0.95           C  
ATOM   3075  CD1 ILE A 392       6.121  -3.298  36.990  1.00  0.93           C  
ATOM   3076  N   SER A 393       6.422  -7.035  32.713  1.00  0.94           N  
ATOM   3077  CA  SER A 393       6.001  -8.264  32.050  1.00  0.94           C  
ATOM   3078  C   SER A 393       5.962  -8.090  30.535  1.00  0.95           C  
ATOM   3079  CB  SER A 393       4.627  -8.704  32.556  1.00  0.93           C  
ATOM   3080  O   SER A 393       5.637  -7.010  30.038  1.00  0.94           O  
ATOM   3081  OG  SER A 393       3.668  -7.679  32.362  1.00  0.89           O  
ATOM   3082  N   ALA A 394       6.299  -9.100  29.774  1.00  0.93           N  
ATOM   3083  CA  ALA A 394       6.059  -9.130  28.334  1.00  0.94           C  
ATOM   3084  C   ALA A 394       4.603  -9.469  28.027  1.00  0.94           C  
ATOM   3085  CB  ALA A 394       6.990 -10.136  27.660  1.00  0.92           C  
ATOM   3086  O   ALA A 394       4.077 -10.473  28.513  1.00  0.93           O  
ATOM   3087  N   LEU A 395       3.893  -8.627  27.264  1.00  0.95           N  
ATOM   3088  CA  LEU A 395       2.522  -8.843  26.817  1.00  0.95           C  
ATOM   3089  C   LEU A 395       2.490  -9.309  25.365  1.00  0.95           C  
ATOM   3090  CB  LEU A 395       1.699  -7.561  26.971  1.00  0.95           C  
ATOM   3091  O   LEU A 395       3.287  -8.849  24.544  1.00  0.95           O  
ATOM   3092  CG  LEU A 395       1.613  -6.976  28.382  1.00  0.94           C  
ATOM   3093  CD1 LEU A 395       0.779  -5.699  28.376  1.00  0.93           C  
ATOM   3094  CD2 LEU A 395       1.028  -7.999  29.350  1.00  0.93           C  
ATOM   3095  N   ALA A 396       1.538 -10.111  25.025  1.00  0.94           N  
ATOM   3096  CA  ALA A 396       1.315 -10.570  23.656  1.00  0.95           C  
ATOM   3097  C   ALA A 396       0.944  -9.407  22.741  1.00  0.95           C  
ATOM   3098  CB  ALA A 396       0.225 -11.638  23.624  1.00  0.93           C  
ATOM   3099  O   ALA A 396       1.154  -9.472  21.527  1.00  0.95           O  
ATOM   3100  N   THR A 397       0.543  -8.260  23.261  1.00  0.95           N  
ATOM   3101  CA  THR A 397       0.082  -7.073  22.550  1.00  0.96           C  
ATOM   3102  C   THR A 397       1.216  -6.064  22.389  1.00  0.96           C  
ATOM   3103  CB  THR A 397      -1.100  -6.408  23.279  1.00  0.95           C  
ATOM   3104  O   THR A 397       1.038  -5.017  21.764  1.00  0.95           O  
ATOM   3105  CG2 THR A 397      -2.339  -7.297  23.242  1.00  0.92           C  
ATOM   3106  OG1 THR A 397      -0.738  -6.170  24.645  1.00  0.93           O  
ATOM   3107  N   ASP A 398       2.427  -6.365  22.982  1.00  0.96           N  
ATOM   3108  CA  ASP A 398       3.552  -5.437  22.923  1.00  0.97           C  
ATOM   3109  C   ASP A 398       4.024  -5.236  21.485  1.00  0.97           C  
ATOM   3110  CB  ASP A 398       4.708  -5.940  23.791  1.00  0.96           C  
ATOM   3111  O   ASP A 398       3.937  -6.152  20.664  1.00  0.97           O  
ATOM   3112  CG  ASP A 398       4.500  -5.670  25.270  1.00  0.95           C  
ATOM   3113  OD1 ASP A 398       3.667  -4.807  25.622  1.00  0.94           O  
ATOM   3114  OD2 ASP A 398       5.179  -6.323  26.092  1.00  0.93           O  
ATOM   3115  N   PRO A 399       4.521  -4.030  21.199  1.00  0.97           N  
ATOM   3116  CA  PRO A 399       5.207  -3.856  19.917  1.00  0.97           C  
ATOM   3117  C   PRO A 399       6.461  -4.720  19.797  1.00  0.97           C  
ATOM   3118  CB  PRO A 399       5.566  -2.368  19.908  1.00  0.97           C  
ATOM   3119  O   PRO A 399       7.045  -5.111  20.811  1.00  0.96           O  
ATOM   3120  CG  PRO A 399       5.836  -2.032  21.339  1.00  0.96           C  
ATOM   3121  CD  PRO A 399       4.911  -2.841  22.201  1.00  0.96           C  
ATOM   3122  N   PHE A 400       6.888  -4.985  18.580  1.00  0.96           N  
ATOM   3123  CA  PHE A 400       8.112  -5.749  18.375  1.00  0.96           C  
ATOM   3124  C   PHE A 400       8.765  -5.382  17.048  1.00  0.96           C  
ATOM   3125  CB  PHE A 400       7.822  -7.253  18.419  1.00  0.96           C  
ATOM   3126  O   PHE A 400       8.080  -4.994  16.100  1.00  0.95           O  
ATOM   3127  CG  PHE A 400       6.819  -7.708  17.394  1.00  0.95           C  
ATOM   3128  CD1 PHE A 400       5.486  -7.890  17.739  1.00  0.93           C  
ATOM   3129  CD2 PHE A 400       7.210  -7.953  16.084  1.00  0.93           C  
ATOM   3130  CE1 PHE A 400       4.555  -8.311  16.792  1.00  0.92           C  
ATOM   3131  CE2 PHE A 400       6.286  -8.374  15.132  1.00  0.91           C  
ATOM   3132  CZ  PHE A 400       4.959  -8.553  15.488  1.00  0.91           C  
ATOM   3133  N   ASP A 401      10.042  -5.654  16.996  1.00  0.95           N  
ATOM   3134  CA  ASP A 401      10.884  -5.629  15.803  1.00  0.95           C  
ATOM   3135  C   ASP A 401      11.327  -7.037  15.414  1.00  0.94           C  
ATOM   3136  CB  ASP A 401      12.106  -4.736  16.027  1.00  0.94           C  
ATOM   3137  O   ASP A 401      11.828  -7.789  16.252  1.00  0.92           O  
ATOM   3138  CG  ASP A 401      11.739  -3.297  16.348  1.00  0.92           C  
ATOM   3139  OD1 ASP A 401      10.532  -2.980  16.433  1.00  0.89           O  
ATOM   3140  OD2 ASP A 401      12.664  -2.473  16.516  1.00  0.89           O  
ATOM   3141  N   ILE A 402      11.146  -7.307  14.137  1.00  0.95           N  
ATOM   3142  CA  ILE A 402      11.587  -8.577  13.572  1.00  0.94           C  
ATOM   3143  C   ILE A 402      12.553  -8.321  12.417  1.00  0.94           C  
ATOM   3144  CB  ILE A 402      10.391  -9.428  13.092  1.00  0.93           C  
ATOM   3145  O   ILE A 402      12.239  -7.567  11.493  1.00  0.93           O  
ATOM   3146  CG1 ILE A 402       9.360  -9.583  14.216  1.00  0.77           C  
ATOM   3147  CG2 ILE A 402      10.866 -10.796  12.593  1.00  0.77           C  
ATOM   3148  CD1 ILE A 402       8.017 -10.131  13.754  1.00  0.73           C  
ATOM   3149  N   PHE A 403      13.619  -9.017  12.441  1.00  0.92           N  
ATOM   3150  CA  PHE A 403      14.616  -8.951  11.380  1.00  0.92           C  
ATOM   3151  C   PHE A 403      14.567 -10.203  10.512  1.00  0.91           C  
ATOM   3152  CB  PHE A 403      16.020  -8.776  11.969  1.00  0.91           C  
ATOM   3153  O   PHE A 403      14.213 -11.282  10.990  1.00  0.90           O  
ATOM   3154  CG  PHE A 403      16.219  -7.466  12.682  1.00  0.90           C  
ATOM   3155  CD1 PHE A 403      16.731  -6.363  12.009  1.00  0.87           C  
ATOM   3156  CD2 PHE A 403      15.895  -7.337  14.026  1.00  0.87           C  
ATOM   3157  CE1 PHE A 403      16.917  -5.149  12.667  1.00  0.87           C  
ATOM   3158  CE2 PHE A 403      16.078  -6.128  14.690  1.00  0.87           C  
ATOM   3159  CZ  PHE A 403      16.590  -5.035  14.009  1.00  0.86           C  
ATOM   3160  N   SER A 404      14.898 -10.089   9.287  1.00  0.90           N  
ATOM   3161  CA  SER A 404      14.959 -11.223   8.370  1.00  0.89           C  
ATOM   3162  C   SER A 404      16.099 -12.168   8.735  1.00  0.87           C  
ATOM   3163  CB  SER A 404      15.128 -10.738   6.930  1.00  0.87           C  
ATOM   3164  O   SER A 404      17.220 -11.726   8.994  1.00  0.84           O  
ATOM   3165  OG  SER A 404      16.379 -10.094   6.759  1.00  0.80           O  
ATOM   3166  N   ASP A 405      15.826 -13.405   8.757  1.00  0.83           N  
ATOM   3167  CA  ASP A 405      16.824 -14.449   8.969  1.00  0.81           C  
ATOM   3168  C   ASP A 405      17.583 -14.754   7.680  1.00  0.79           C  
ATOM   3169  CB  ASP A 405      16.165 -15.721   9.505  1.00  0.78           C  
ATOM   3170  O   ASP A 405      18.072 -15.869   7.490  1.00  0.74           O  
ATOM   3171  CG  ASP A 405      17.170 -16.755   9.981  1.00  0.72           C  
ATOM   3172  OD1 ASP A 405      18.375 -16.437  10.073  1.00  0.66           O  
ATOM   3173  OD2 ASP A 405      16.754 -17.900  10.263  1.00  0.69           O  
ATOM   3174  N   ALA A 406      17.777 -13.840   6.831  1.00  0.83           N  
ATOM   3175  CA  ALA A 406      18.457 -14.026   5.552  1.00  0.82           C  
ATOM   3176  C   ALA A 406      19.949 -13.732   5.675  1.00  0.82           C  
ATOM   3177  CB  ALA A 406      17.829 -13.137   4.481  1.00  0.80           C  
ATOM   3178  O   ALA A 406      20.357 -12.884   6.472  1.00  0.79           O  
ATOM   3179  N   SER A 407      20.715 -14.443   4.918  1.00  0.77           N  
ATOM   3180  CA  SER A 407      22.164 -14.272   4.912  1.00  0.77           C  
ATOM   3181  C   SER A 407      22.563 -12.961   4.242  1.00  0.75           C  
ATOM   3182  CB  SER A 407      22.839 -15.444   4.199  1.00  0.72           C  
ATOM   3183  O   SER A 407      23.677 -12.471   4.440  1.00  0.71           O  
ATOM   3184  OG  SER A 407      22.309 -15.613   2.896  1.00  0.70           O  
ATOM   3185  N   GLU A 408      21.742 -12.423   3.427  1.00  0.77           N  
ATOM   3186  CA  GLU A 408      22.008 -11.193   2.687  1.00  0.77           C  
ATOM   3187  C   GLU A 408      21.108 -10.057   3.164  1.00  0.76           C  
ATOM   3188  CB  GLU A 408      21.819 -11.418   1.185  1.00  0.72           C  
ATOM   3189  O   GLU A 408      20.011 -10.298   3.672  1.00  0.71           O  
ATOM   3190  CG  GLU A 408      22.800 -12.415   0.584  1.00  0.68           C  
ATOM   3191  CD  GLU A 408      22.675 -12.544  -0.926  1.00  0.66           C  
ATOM   3192  OE1 GLU A 408      21.753 -11.934  -1.513  1.00  0.69           O  
ATOM   3193  OE2 GLU A 408      23.506 -13.262  -1.526  1.00  0.66           O  
ATOM   3194  N   VAL A 409      21.560  -8.755   3.017  1.00  0.65           N  
ATOM   3195  CA  VAL A 409      20.811  -7.552   3.367  1.00  0.68           C  
ATOM   3196  C   VAL A 409      19.733  -7.290   2.318  1.00  0.66           C  
ATOM   3197  CB  VAL A 409      21.739  -6.324   3.497  1.00  0.53           C  
ATOM   3198  O   VAL A 409      20.043  -6.997   1.161  1.00  0.58           O  
ATOM   3199  CG1 VAL A 409      20.943  -5.087   3.911  1.00  0.41           C  
ATOM   3200  CG2 VAL A 409      22.857  -6.604   4.499  1.00  0.37           C  
ATOM   3201  N   TYR A 410      18.489  -7.306   2.772  1.00  0.79           N  
ATOM   3202  CA  TYR A 410      17.360  -7.113   1.869  1.00  0.80           C  
ATOM   3203  C   TYR A 410      16.509  -5.926   2.306  1.00  0.81           C  
ATOM   3204  CB  TYR A 410      16.499  -8.378   1.808  1.00  0.74           C  
ATOM   3205  O   TYR A 410      15.984  -5.908   3.421  1.00  0.75           O  
ATOM   3206  CG  TYR A 410      17.236  -9.589   1.290  1.00  0.74           C  
ATOM   3207  CD1 TYR A 410      17.656  -9.659  -0.037  1.00  0.72           C  
ATOM   3208  CD2 TYR A 410      17.513 -10.667   2.125  1.00  0.75           C  
ATOM   3209  CE1 TYR A 410      18.334 -10.774  -0.519  1.00  0.74           C  
ATOM   3210  CE2 TYR A 410      18.190 -11.787   1.653  1.00  0.70           C  
ATOM   3211  OH  TYR A 410      19.267 -12.937  -0.140  1.00  0.61           O  
ATOM   3212  CZ  TYR A 410      18.596 -11.831   0.332  1.00  0.74           C  
ATOM   3213  N   GLN A 411      16.368  -4.963   1.535  1.00  0.90           N  
ATOM   3214  CA  GLN A 411      15.413  -3.908   1.860  1.00  0.91           C  
ATOM   3215  C   GLN A 411      13.980  -4.365   1.601  1.00  0.92           C  
ATOM   3216  CB  GLN A 411      15.714  -2.644   1.054  1.00  0.87           C  
ATOM   3217  O   GLN A 411      13.576  -4.536   0.449  1.00  0.91           O  
ATOM   3218  CG  GLN A 411      17.064  -2.016   1.376  1.00  0.77           C  
ATOM   3219  CD  GLN A 411      17.273  -0.684   0.682  1.00  0.73           C  
ATOM   3220  NE2 GLN A 411      18.440  -0.084   0.888  1.00  0.64           N  
ATOM   3221  OE1 GLN A 411      16.392  -0.197  -0.035  1.00  0.72           O  
ATOM   3222  N   LEU A 412      13.235  -4.545   2.666  1.00  0.93           N  
ATOM   3223  CA  LEU A 412      11.815  -4.864   2.565  1.00  0.94           C  
ATOM   3224  C   LEU A 412      11.014  -3.645   2.118  1.00  0.94           C  
ATOM   3225  CB  LEU A 412      11.284  -5.373   3.908  1.00  0.93           C  
ATOM   3226  O   LEU A 412      11.098  -2.581   2.736  1.00  0.93           O  
ATOM   3227  CG  LEU A 412      11.924  -6.653   4.449  1.00  0.92           C  
ATOM   3228  CD1 LEU A 412      11.394  -6.961   5.845  1.00  0.90           C  
ATOM   3229  CD2 LEU A 412      11.666  -7.821   3.503  1.00  0.90           C  
ATOM   3230  N   LYS A 413      10.205  -3.801   1.080  1.00  0.94           N  
ATOM   3231  CA  LYS A 413       9.562  -2.635   0.482  1.00  0.94           C  
ATOM   3232  C   LYS A 413       8.045  -2.799   0.451  1.00  0.94           C  
ATOM   3233  CB  LYS A 413      10.092  -2.394  -0.932  1.00  0.91           C  
ATOM   3234  O   LYS A 413       7.306  -1.823   0.600  1.00  0.93           O  
ATOM   3235  CG  LYS A 413      11.551  -1.965  -0.981  1.00  0.80           C  
ATOM   3236  CD  LYS A 413      11.749  -0.585  -0.367  1.00  0.75           C  
ATOM   3237  CE  LYS A 413      13.167  -0.074  -0.583  1.00  0.68           C  
ATOM   3238  NZ  LYS A 413      13.362   1.284   0.009  1.00  0.64           N  
ATOM   3239  N   HIS A 414       7.576  -3.989   0.172  1.00  0.95           N  
ATOM   3240  CA  HIS A 414       6.146  -4.247   0.049  1.00  0.96           C  
ATOM   3241  C   HIS A 414       5.721  -5.426   0.918  1.00  0.96           C  
ATOM   3242  CB  HIS A 414       5.772  -4.509  -1.411  1.00  0.95           C  
ATOM   3243  O   HIS A 414       6.526  -6.318   1.197  1.00  0.96           O  
ATOM   3244  CG  HIS A 414       6.046  -3.352  -2.318  1.00  0.94           C  
ATOM   3245  CD2 HIS A 414       6.883  -3.230  -3.374  1.00  0.91           C  
ATOM   3246  ND1 HIS A 414       5.418  -2.133  -2.178  1.00  0.91           N  
ATOM   3247  CE1 HIS A 414       5.858  -1.309  -3.114  1.00  0.91           C  
ATOM   3248  NE2 HIS A 414       6.748  -1.950  -3.853  1.00  0.92           N  
ATOM   3249  N   ALA A 415       4.537  -5.392   1.299  1.00  0.96           N  
ATOM   3250  CA  ALA A 415       3.856  -6.501   1.961  1.00  0.96           C  
ATOM   3251  C   ALA A 415       2.423  -6.646   1.455  1.00  0.96           C  
ATOM   3252  CB  ALA A 415       3.864  -6.303   3.475  1.00  0.96           C  
ATOM   3253  O   ALA A 415       1.745  -5.648   1.198  1.00  0.96           O  
ATOM   3254  N   VAL A 416       1.990  -7.921   1.273  1.00  0.97           N  
ATOM   3255  CA  VAL A 416       0.615  -8.252   0.914  1.00  0.97           C  
ATOM   3256  C   VAL A 416       0.141  -9.449   1.735  1.00  0.97           C  
ATOM   3257  CB  VAL A 416       0.480  -8.554  -0.596  1.00  0.96           C  
ATOM   3258  O   VAL A 416       0.935 -10.329   2.076  1.00  0.96           O  
ATOM   3259  CG1 VAL A 416       0.790  -7.309  -1.425  1.00  0.87           C  
ATOM   3260  CG2 VAL A 416       1.399  -9.707  -0.993  1.00  0.88           C  
ATOM   3261  N   THR A 417      -1.101  -9.544   2.080  1.00  0.95           N  
ATOM   3262  CA  THR A 417      -1.670 -10.675   2.806  1.00  0.95           C  
ATOM   3263  C   THR A 417      -2.191 -11.732   1.837  1.00  0.94           C  
ATOM   3264  CB  THR A 417      -2.809 -10.224   3.739  1.00  0.93           C  
ATOM   3265  O   THR A 417      -2.950 -11.419   0.917  1.00  0.93           O  
ATOM   3266  CG2 THR A 417      -3.345 -11.394   4.557  1.00  0.85           C  
ATOM   3267  OG1 THR A 417      -2.316  -9.217   4.632  1.00  0.87           O  
ATOM   3268  N   LEU A 418      -1.777 -12.931   2.065  1.00  0.94           N  
ATOM   3269  CA  LEU A 418      -2.186 -14.126   1.336  1.00  0.94           C  
ATOM   3270  C   LEU A 418      -2.474 -15.276   2.294  1.00  0.93           C  
ATOM   3271  CB  LEU A 418      -1.105 -14.539   0.334  1.00  0.93           C  
ATOM   3272  O   LEU A 418      -1.621 -15.639   3.108  1.00  0.91           O  
ATOM   3273  CG  LEU A 418      -1.425 -15.745  -0.551  1.00  0.92           C  
ATOM   3274  CD1 LEU A 418      -2.539 -15.400  -1.534  1.00  0.90           C  
ATOM   3275  CD2 LEU A 418      -0.176 -16.211  -1.291  1.00  0.90           C  
ATOM   3276  N   ASP A 419      -3.692 -15.804   2.250  1.00  0.90           N  
ATOM   3277  CA  ASP A 419      -4.153 -16.973   2.993  1.00  0.90           C  
ATOM   3278  C   ASP A 419      -3.851 -16.831   4.483  1.00  0.89           C  
ATOM   3279  CB  ASP A 419      -3.508 -18.247   2.444  1.00  0.87           C  
ATOM   3280  O   ASP A 419      -3.315 -17.752   5.103  1.00  0.87           O  
ATOM   3281  CG  ASP A 419      -3.899 -18.538   1.006  1.00  0.81           C  
ATOM   3282  OD1 ASP A 419      -4.938 -18.022   0.540  1.00  0.76           O  
ATOM   3283  OD2 ASP A 419      -3.163 -19.292   0.333  1.00  0.79           O  
ATOM   3284  N   GLY A 420      -4.063 -15.662   5.034  1.00  0.91           N  
ATOM   3285  CA  GLY A 420      -3.870 -15.325   6.436  1.00  0.91           C  
ATOM   3286  C   GLY A 420      -2.424 -15.023   6.782  1.00  0.91           C  
ATOM   3287  O   GLY A 420      -2.144 -14.380   7.797  1.00  0.90           O  
ATOM   3288  N   ALA A 421      -1.493 -15.330   5.919  1.00  0.93           N  
ATOM   3289  CA  ALA A 421      -0.089 -14.971   6.099  1.00  0.94           C  
ATOM   3290  C   ALA A 421       0.242 -13.669   5.376  1.00  0.94           C  
ATOM   3291  CB  ALA A 421       0.816 -16.096   5.602  1.00  0.93           C  
ATOM   3292  O   ALA A 421      -0.451 -13.283   4.431  1.00  0.94           O  
ATOM   3293  N   THR A 422       1.267 -12.968   5.782  1.00  0.96           N  
ATOM   3294  CA  THR A 422       1.782 -11.799   5.077  1.00  0.96           C  
ATOM   3295  C   THR A 422       3.036 -12.155   4.284  1.00  0.96           C  
ATOM   3296  CB  THR A 422       2.097 -10.651   6.053  1.00  0.95           C  
ATOM   3297  O   THR A 422       4.035 -12.595   4.856  1.00  0.96           O  
ATOM   3298  CG2 THR A 422       2.618  -9.425   5.311  1.00  0.94           C  
ATOM   3299  OG1 THR A 422       0.905 -10.295   6.764  1.00  0.94           O  
ATOM   3300  N   VAL A 423       3.029 -11.972   2.982  1.00  0.96           N  
ATOM   3301  CA  VAL A 423       4.179 -12.098   2.093  1.00  0.96           C  
ATOM   3302  C   VAL A 423       4.871 -10.745   1.948  1.00  0.96           C  
ATOM   3303  CB  VAL A 423       3.767 -12.639   0.705  1.00  0.96           C  
ATOM   3304  O   VAL A 423       4.250  -9.765   1.531  1.00  0.96           O  
ATOM   3305  CG1 VAL A 423       5.001 -12.947  -0.142  1.00  0.94           C  
ATOM   3306  CG2 VAL A 423       2.894 -13.883   0.855  1.00  0.94           C  
ATOM   3307  N   LEU A 424       6.092 -10.670   2.283  1.00  0.96           N  
ATOM   3308  CA  LEU A 424       6.915  -9.471   2.170  1.00  0.96           C  
ATOM   3309  C   LEU A 424       7.909  -9.600   1.020  1.00  0.96           C  
ATOM   3310  CB  LEU A 424       7.663  -9.209   3.479  1.00  0.95           C  
ATOM   3311  O   LEU A 424       8.469 -10.675   0.796  1.00  0.95           O  
ATOM   3312  CG  LEU A 424       6.799  -8.933   4.711  1.00  0.93           C  
ATOM   3313  CD1 LEU A 424       6.690 -10.186   5.573  1.00  0.88           C  
ATOM   3314  CD2 LEU A 424       7.370  -7.771   5.516  1.00  0.88           C  
ATOM   3315  N   PHE A 425       8.126  -8.549   0.360  1.00  0.95           N  
ATOM   3316  CA  PHE A 425       8.972  -8.477  -0.825  1.00  0.95           C  
ATOM   3317  C   PHE A 425      10.155  -7.546  -0.591  1.00  0.95           C  
ATOM   3318  CB  PHE A 425       8.163  -8.003  -2.037  1.00  0.95           C  
ATOM   3319  O   PHE A 425       9.972  -6.359  -0.315  1.00  0.94           O  
ATOM   3320  CG  PHE A 425       7.107  -8.979  -2.481  1.00  0.95           C  
ATOM   3321  CD1 PHE A 425       7.349  -9.855  -3.532  1.00  0.94           C  
ATOM   3322  CD2 PHE A 425       5.872  -9.020  -1.847  1.00  0.94           C  
ATOM   3323  CE1 PHE A 425       6.373 -10.759  -3.946  1.00  0.93           C  
ATOM   3324  CE2 PHE A 425       4.892  -9.921  -2.255  1.00  0.93           C  
ATOM   3325  CZ  PHE A 425       5.144 -10.789  -3.305  1.00  0.93           C  
ATOM   3326  N   SER A 426      11.332  -8.119  -0.773  1.00  0.94           N  
ATOM   3327  CA  SER A 426      12.571  -7.364  -0.925  1.00  0.94           C  
ATOM   3328  C   SER A 426      12.965  -7.239  -2.393  1.00  0.93           C  
ATOM   3329  CB  SER A 426      13.703  -8.027  -0.140  1.00  0.93           C  
ATOM   3330  O   SER A 426      12.210  -7.641  -3.281  1.00  0.92           O  
ATOM   3331  OG  SER A 426      14.186  -9.172  -0.822  1.00  0.89           O  
ATOM   3332  N   ASP A 427      14.167  -6.780  -2.654  1.00  0.92           N  
ATOM   3333  CA  ASP A 427      14.702  -6.629  -4.003  1.00  0.91           C  
ATOM   3334  C   ASP A 427      15.042  -7.986  -4.615  1.00  0.91           C  
ATOM   3335  CB  ASP A 427      15.942  -5.732  -3.991  1.00  0.89           C  
ATOM   3336  O   ASP A 427      15.025  -8.144  -5.837  1.00  0.90           O  
ATOM   3337  CG  ASP A 427      15.653  -4.328  -3.490  1.00  0.80           C  
ATOM   3338  OD1 ASP A 427      14.548  -3.804  -3.746  1.00  0.74           O  
ATOM   3339  OD2 ASP A 427      16.541  -3.739  -2.837  1.00  0.79           O  
ATOM   3340  N   LYS A 428      15.253  -9.038  -3.789  1.00  0.91           N  
ATOM   3341  CA  LYS A 428      15.792 -10.279  -4.337  1.00  0.91           C  
ATOM   3342  C   LYS A 428      15.076 -11.494  -3.752  1.00  0.90           C  
ATOM   3343  CB  LYS A 428      17.294 -10.377  -4.070  1.00  0.89           C  
ATOM   3344  O   LYS A 428      15.278 -12.620  -4.212  1.00  0.89           O  
ATOM   3345  CG  LYS A 428      18.129  -9.374  -4.852  1.00  0.84           C  
ATOM   3346  CD  LYS A 428      19.620  -9.609  -4.650  1.00  0.81           C  
ATOM   3347  CE  LYS A 428      20.457  -8.616  -5.445  1.00  0.74           C  
ATOM   3348  NZ  LYS A 428      21.920  -8.828  -5.232  1.00  0.71           N  
ATOM   3349  N   SER A 429      14.363 -11.316  -2.682  1.00  0.92           N  
ATOM   3350  CA  SER A 429      13.757 -12.446  -1.986  1.00  0.92           C  
ATOM   3351  C   SER A 429      12.359 -12.101  -1.484  1.00  0.93           C  
ATOM   3352  CB  SER A 429      14.634 -12.887  -0.813  1.00  0.90           C  
ATOM   3353  O   SER A 429      12.055 -10.934  -1.230  1.00  0.92           O  
ATOM   3354  OG  SER A 429      15.896 -13.341  -1.272  1.00  0.79           O  
ATOM   3355  N   GLN A 430      11.552 -13.071  -1.377  1.00  0.94           N  
ATOM   3356  CA  GLN A 430      10.233 -13.027  -0.756  1.00  0.94           C  
ATOM   3357  C   GLN A 430      10.230 -13.764   0.580  1.00  0.94           C  
ATOM   3358  CB  GLN A 430       9.179 -13.626  -1.688  1.00  0.94           C  
ATOM   3359  O   GLN A 430      10.753 -14.876   0.683  1.00  0.93           O  
ATOM   3360  CG  GLN A 430       8.967 -12.829  -2.969  1.00  0.93           C  
ATOM   3361  CD  GLN A 430      10.114 -12.980  -3.950  1.00  0.91           C  
ATOM   3362  NE2 GLN A 430      10.554 -11.864  -4.523  1.00  0.90           N  
ATOM   3363  OE1 GLN A 430      10.601 -14.089  -4.191  1.00  0.90           O  
ATOM   3364  N   PHE A 431       9.631 -13.137   1.540  1.00  0.94           N  
ATOM   3365  CA  PHE A 431       9.539 -13.627   2.910  1.00  0.94           C  
ATOM   3366  C   PHE A 431       8.085 -13.848   3.309  1.00  0.94           C  
ATOM   3367  CB  PHE A 431      10.205 -12.646   3.879  1.00  0.93           C  
ATOM   3368  O   PHE A 431       7.180 -13.223   2.751  1.00  0.93           O  
ATOM   3369  CG  PHE A 431      11.669 -12.426   3.609  1.00  0.92           C  
ATOM   3370  CD1 PHE A 431      12.635 -13.117   4.330  1.00  0.90           C  
ATOM   3371  CD2 PHE A 431      12.080 -11.527   2.633  1.00  0.90           C  
ATOM   3372  CE1 PHE A 431      13.991 -12.915   4.082  1.00  0.90           C  
ATOM   3373  CE2 PHE A 431      13.433 -11.320   2.379  1.00  0.90           C  
ATOM   3374  CZ  PHE A 431      14.387 -12.014   3.105  1.00  0.89           C  
ATOM   3375  N   ILE A 432       7.875 -14.658   4.308  1.00  0.95           N  
ATOM   3376  CA  ILE A 432       6.546 -14.876   4.869  1.00  0.94           C  
ATOM   3377  C   ILE A 432       6.573 -14.618   6.374  1.00  0.94           C  
ATOM   3378  CB  ILE A 432       6.038 -16.307   4.580  1.00  0.92           C  
ATOM   3379  O   ILE A 432       7.458 -15.108   7.079  1.00  0.93           O  
ATOM   3380  CG1 ILE A 432       4.515 -16.375   4.741  1.00  0.76           C  
ATOM   3381  CG2 ILE A 432       6.732 -17.321   5.493  1.00  0.77           C  
ATOM   3382  CD1 ILE A 432       3.887 -17.632   4.154  1.00  0.73           C  
ATOM   3383  N   LEU A 433       5.679 -13.881   6.766  1.00  0.95           N  
ATOM   3384  CA  LEU A 433       5.248 -13.720   8.151  1.00  0.95           C  
ATOM   3385  C   LEU A 433       3.963 -14.497   8.414  1.00  0.94           C  
ATOM   3386  CB  LEU A 433       5.040 -12.239   8.479  1.00  0.94           C  
ATOM   3387  O   LEU A 433       2.900 -14.138   7.901  1.00  0.93           O  
ATOM   3388  CG  LEU A 433       4.650 -11.913   9.921  1.00  0.91           C  
ATOM   3389  CD1 LEU A 433       5.771 -12.309  10.877  1.00  0.86           C  
ATOM   3390  CD2 LEU A 433       4.318 -10.432  10.064  1.00  0.86           C  
ATOM   3391  N   PRO A 434       4.064 -15.616   9.179  1.00  0.93           N  
ATOM   3392  CA  PRO A 434       2.894 -16.459   9.434  1.00  0.92           C  
ATOM   3393  C   PRO A 434       1.816 -15.742  10.244  1.00  0.92           C  
ATOM   3394  CB  PRO A 434       3.473 -17.638  10.220  1.00  0.91           C  
ATOM   3395  O   PRO A 434       2.131 -14.986  11.166  1.00  0.91           O  
ATOM   3396  CG  PRO A 434       4.929 -17.646   9.879  1.00  0.87           C  
ATOM   3397  CD  PRO A 434       5.373 -16.230   9.650  1.00  0.88           C  
ATOM   3398  N   GLY A 435       0.595 -16.033   9.939  1.00  0.92           N  
ATOM   3399  CA  GLY A 435      -0.515 -15.367  10.603  1.00  0.91           C  
ATOM   3400  C   GLY A 435      -1.510 -16.334  11.216  1.00  0.90           C  
ATOM   3401  O   GLY A 435      -2.606 -15.935  11.614  1.00  0.87           O  
ATOM   3402  N   ASP A 436      -1.220 -17.617  11.259  1.00  0.91           N  
ATOM   3403  CA  ASP A 436      -2.055 -18.703  11.762  1.00  0.91           C  
ATOM   3404  C   ASP A 436      -2.172 -18.647  13.283  1.00  0.91           C  
ATOM   3405  CB  ASP A 436      -1.493 -20.058  11.327  1.00  0.89           C  
ATOM   3406  O   ASP A 436      -3.120 -19.185  13.859  1.00  0.90           O  
ATOM   3407  CG  ASP A 436      -0.105 -20.329  11.881  1.00  0.84           C  
ATOM   3408  OD1 ASP A 436       0.723 -19.395  11.935  1.00  0.83           O  
ATOM   3409  OD2 ASP A 436       0.163 -21.489  12.264  1.00  0.84           O  
ATOM   3410  N   LYS A 437      -1.237 -18.007  13.964  1.00  0.93           N  
ATOM   3411  CA  LYS A 437      -1.190 -17.759  15.402  1.00  0.94           C  
ATOM   3412  C   LYS A 437      -1.062 -16.268  15.699  1.00  0.94           C  
ATOM   3413  CB  LYS A 437      -0.029 -18.523  16.041  1.00  0.93           C  
ATOM   3414  O   LYS A 437      -0.534 -15.510  14.882  1.00  0.93           O  
ATOM   3415  CG  LYS A 437      -0.143 -20.035  15.920  1.00  0.91           C  
ATOM   3416  CD  LYS A 437       1.049 -20.738  16.557  1.00  0.89           C  
ATOM   3417  CE  LYS A 437       0.998 -22.243  16.332  1.00  0.88           C  
ATOM   3418  NZ  LYS A 437       2.211 -22.926  16.874  1.00  0.88           N  
ATOM   3419  N   PRO A 438      -1.540 -15.750  16.881  1.00  0.93           N  
ATOM   3420  CA  PRO A 438      -1.214 -14.377  17.273  1.00  0.94           C  
ATOM   3421  C   PRO A 438       0.282 -14.080  17.193  1.00  0.94           C  
ATOM   3422  CB  PRO A 438      -1.711 -14.295  18.719  1.00  0.93           C  
ATOM   3423  O   PRO A 438       1.096 -14.850  17.708  1.00  0.94           O  
ATOM   3424  CG  PRO A 438      -2.786 -15.329  18.812  1.00  0.91           C  
ATOM   3425  CD  PRO A 438      -2.388 -16.509  17.972  1.00  0.91           C  
ATOM   3426  N   LEU A 439       0.580 -13.063  16.565  1.00  0.94           N  
ATOM   3427  CA  LEU A 439       1.967 -12.631  16.432  1.00  0.94           C  
ATOM   3428  C   LEU A 439       2.480 -12.038  17.740  1.00  0.93           C  
ATOM   3429  CB  LEU A 439       2.103 -11.604  15.305  1.00  0.92           C  
ATOM   3430  O   LEU A 439       2.072 -10.941  18.131  1.00  0.91           O  
ATOM   3431  CG  LEU A 439       1.923 -12.132  13.881  1.00  0.86           C  
ATOM   3432  CD1 LEU A 439       1.999 -10.987  12.877  1.00  0.79           C  
ATOM   3433  CD2 LEU A 439       2.972 -13.195  13.568  1.00  0.78           C  
ATOM   3434  N   GLU A 440       3.429 -12.699  18.291  1.00  0.93           N  
ATOM   3435  CA  GLU A 440       4.199 -12.300  19.465  1.00  0.94           C  
ATOM   3436  C   GLU A 440       5.683 -12.172  19.134  1.00  0.93           C  
ATOM   3437  CB  GLU A 440       4.000 -13.302  20.605  1.00  0.93           C  
ATOM   3438  O   GLU A 440       6.184 -12.847  18.232  1.00  0.93           O  
ATOM   3439  CG  GLU A 440       2.554 -13.434  21.062  1.00  0.90           C  
ATOM   3440  CD  GLU A 440       2.362 -14.476  22.152  1.00  0.89           C  
ATOM   3441  OE1 GLU A 440       3.368 -14.929  22.743  1.00  0.89           O  
ATOM   3442  OE2 GLU A 440       1.195 -14.842  22.418  1.00  0.89           O  
ATOM   3443  N   LYS A 441       6.348 -11.399  19.903  1.00  0.93           N  
ATOM   3444  CA  LYS A 441       7.782 -11.196  19.718  1.00  0.92           C  
ATOM   3445  C   LYS A 441       8.533 -12.524  19.742  1.00  0.91           C  
ATOM   3446  CB  LYS A 441       8.335 -10.262  20.795  1.00  0.91           C  
ATOM   3447  O   LYS A 441       9.560 -12.674  19.077  1.00  0.89           O  
ATOM   3448  CG  LYS A 441       9.820  -9.961  20.650  1.00  0.90           C  
ATOM   3449  CD  LYS A 441      10.285  -8.934  21.674  1.00  0.88           C  
ATOM   3450  CE  LYS A 441      11.768  -8.626  21.525  1.00  0.86           C  
ATOM   3451  NZ  LYS A 441      12.198  -7.518  22.430  1.00  0.85           N  
ATOM   3452  N   SER A 442       8.087 -13.519  20.436  1.00  0.92           N  
ATOM   3453  CA  SER A 442       8.776 -14.785  20.664  1.00  0.92           C  
ATOM   3454  C   SER A 442       8.581 -15.739  19.491  1.00  0.91           C  
ATOM   3455  CB  SER A 442       8.282 -15.441  21.953  1.00  0.91           C  
ATOM   3456  O   SER A 442       9.378 -16.659  19.292  1.00  0.90           O  
ATOM   3457  OG  SER A 442       6.865 -15.477  21.988  1.00  0.89           O  
ATOM   3458  N   ASN A 443       7.466 -15.503  18.767  1.00  0.92           N  
ATOM   3459  CA  ASN A 443       7.116 -16.452  17.716  1.00  0.93           C  
ATOM   3460  C   ASN A 443       7.117 -15.791  16.340  1.00  0.92           C  
ATOM   3461  CB  ASN A 443       5.752 -17.086  17.999  1.00  0.91           C  
ATOM   3462  O   ASN A 443       7.043 -16.475  15.318  1.00  0.91           O  
ATOM   3463  CG  ASN A 443       4.613 -16.091  17.901  1.00  0.87           C  
ATOM   3464  ND2 ASN A 443       3.396 -16.555  18.158  1.00  0.86           N  
ATOM   3465  OD1 ASN A 443       4.825 -14.914  17.596  1.00  0.85           O  
ATOM   3466  N   ALA A 444       7.247 -14.498  16.266  1.00  0.92           N  
ATOM   3467  CA  ALA A 444       7.331 -13.780  14.997  1.00  0.93           C  
ATOM   3468  C   ALA A 444       8.653 -14.065  14.291  1.00  0.92           C  
ATOM   3469  CB  ALA A 444       7.165 -12.279  15.224  1.00  0.91           C  
ATOM   3470  O   ALA A 444       9.725 -13.780  14.828  1.00  0.89           O  
ATOM   3471  N   LEU A 445       8.562 -14.743  13.158  1.00  0.92           N  
ATOM   3472  CA  LEU A 445       9.712 -15.099  12.334  1.00  0.92           C  
ATOM   3473  C   LEU A 445       9.486 -14.696  10.881  1.00  0.93           C  
ATOM   3474  CB  LEU A 445       9.989 -16.602  12.421  1.00  0.91           C  
ATOM   3475  O   LEU A 445       8.468 -15.055  10.283  1.00  0.92           O  
ATOM   3476  CG  LEU A 445      11.205 -17.114  11.647  1.00  0.83           C  
ATOM   3477  CD1 LEU A 445      12.492 -16.608  12.288  1.00  0.77           C  
ATOM   3478  CD2 LEU A 445      11.196 -18.637  11.583  1.00  0.77           C  
ATOM   3479  N   LEU A 446      10.493 -14.022  10.318  1.00  0.92           N  
ATOM   3480  CA  LEU A 446      10.522 -13.690   8.898  1.00  0.92           C  
ATOM   3481  C   LEU A 446      11.343 -14.712   8.117  1.00  0.91           C  
ATOM   3482  CB  LEU A 446      11.098 -12.287   8.687  1.00  0.90           C  
ATOM   3483  O   LEU A 446      12.566 -14.591   8.025  1.00  0.89           O  
ATOM   3484  CG  LEU A 446      10.985 -11.713   7.274  1.00  0.82           C  
ATOM   3485  CD1 LEU A 446       9.519 -11.571   6.875  1.00  0.74           C  
ATOM   3486  CD2 LEU A 446      11.701 -10.370   7.182  1.00  0.74           C  
ATOM   3487  N   LYS A 447      10.678 -15.665   7.502  1.00  0.91           N  
ATOM   3488  CA  LYS A 447      11.333 -16.763   6.797  1.00  0.91           C  
ATOM   3489  C   LYS A 447      11.437 -16.473   5.303  1.00  0.92           C  
ATOM   3490  CB  LYS A 447      10.577 -18.073   7.025  1.00  0.90           C  
ATOM   3491  O   LYS A 447      10.427 -16.220   4.642  1.00  0.92           O  
ATOM   3492  CG  LYS A 447      10.594 -18.555   8.468  1.00  0.82           C  
ATOM   3493  CD  LYS A 447       9.854 -19.878   8.625  1.00  0.80           C  
ATOM   3494  CE  LYS A 447       9.840 -20.343  10.075  1.00  0.73           C  
ATOM   3495  NZ  LYS A 447       9.054 -21.601  10.245  1.00  0.70           N  
ATOM   3496  N   PRO A 448      12.594 -16.496   4.766  1.00  0.92           N  
ATOM   3497  CA  PRO A 448      12.680 -16.503   3.304  1.00  0.92           C  
ATOM   3498  C   PRO A 448      12.031 -17.737   2.681  1.00  0.92           C  
ATOM   3499  CB  PRO A 448      14.187 -16.487   3.039  1.00  0.91           C  
ATOM   3500  O   PRO A 448      12.228 -18.854   3.166  1.00  0.91           O  
ATOM   3501  CG  PRO A 448      14.787 -17.217   4.198  1.00  0.88           C  
ATOM   3502  CD  PRO A 448      13.936 -16.968   5.410  1.00  0.87           C  
ATOM   3503  N   VAL A 449      11.292 -17.554   1.505  1.00  0.93           N  
ATOM   3504  CA  VAL A 449      10.501 -18.633   0.924  1.00  0.92           C  
ATOM   3505  C   VAL A 449      10.885 -18.824  -0.542  1.00  0.92           C  
ATOM   3506  CB  VAL A 449       8.986 -18.356   1.046  1.00  0.91           C  
ATOM   3507  O   VAL A 449      10.922 -19.953  -1.039  1.00  0.90           O  
ATOM   3508  CG1 VAL A 449       8.517 -18.544   2.487  1.00  0.80           C  
ATOM   3509  CG2 VAL A 449       8.661 -16.946   0.555  1.00  0.78           C  
ATOM   3510  N   THR A 450      11.122 -17.793  -1.266  1.00  0.93           N  
ATOM   3511  CA  THR A 450      11.616 -17.819  -2.638  1.00  0.93           C  
ATOM   3512  C   THR A 450      12.654 -16.722  -2.859  1.00  0.93           C  
ATOM   3513  CB  THR A 450      10.466 -17.652  -3.649  1.00  0.92           C  
ATOM   3514  O   THR A 450      12.686 -15.733  -2.124  1.00  0.92           O  
ATOM   3515  CG2 THR A 450       9.430 -18.760  -3.491  1.00  0.89           C  
ATOM   3516  OG1 THR A 450       9.831 -16.386  -3.436  1.00  0.90           O  
ATOM   3517  N   THR A 451      13.509 -16.865  -3.875  1.00  0.92           N  
ATOM   3518  CA  THR A 451      14.565 -15.918  -4.218  1.00  0.92           C  
ATOM   3519  C   THR A 451      14.471 -15.513  -5.686  1.00  0.92           C  
ATOM   3520  CB  THR A 451      15.958 -16.507  -3.933  1.00  0.90           C  
ATOM   3521  O   THR A 451      15.116 -16.118  -6.545  1.00  0.90           O  
ATOM   3522  CG2 THR A 451      17.049 -15.458  -4.124  1.00  0.84           C  
ATOM   3523  OG1 THR A 451      16.002 -16.985  -2.582  1.00  0.86           O  
ATOM   3524  N   PHE A 452      13.668 -14.481  -5.945  1.00  0.93           N  
ATOM   3525  CA  PHE A 452      13.528 -13.879  -7.266  1.00  0.93           C  
ATOM   3526  C   PHE A 452      13.671 -12.364  -7.188  1.00  0.93           C  
ATOM   3527  CB  PHE A 452      12.176 -14.248  -7.886  1.00  0.93           C  
ATOM   3528  O   PHE A 452      13.172 -11.735  -6.252  1.00  0.92           O  
ATOM   3529  CG  PHE A 452      12.012 -15.720  -8.153  1.00  0.93           C  
ATOM   3530  CD1 PHE A 452      12.653 -16.321  -9.229  1.00  0.91           C  
ATOM   3531  CD2 PHE A 452      11.216 -16.503  -7.327  1.00  0.91           C  
ATOM   3532  CE1 PHE A 452      12.503 -17.683  -9.479  1.00  0.90           C  
ATOM   3533  CE2 PHE A 452      11.061 -17.864  -7.570  1.00  0.91           C  
ATOM   3534  CZ  PHE A 452      11.705 -18.452  -8.647  1.00  0.90           C  
ATOM   3535  N   GLU A 453      14.321 -11.799  -8.203  1.00  0.92           N  
ATOM   3536  CA  GLU A 453      14.393 -10.345  -8.316  1.00  0.93           C  
ATOM   3537  C   GLU A 453      13.006  -9.737  -8.502  1.00  0.93           C  
ATOM   3538  CB  GLU A 453      15.305  -9.940  -9.477  1.00  0.90           C  
ATOM   3539  O   GLU A 453      12.202 -10.239  -9.290  1.00  0.92           O  
ATOM   3540  CG  GLU A 453      16.774 -10.264  -9.246  1.00  0.78           C  
ATOM   3541  CD  GLU A 453      17.681  -9.754 -10.354  1.00  0.74           C  
ATOM   3542  OE1 GLU A 453      17.169  -9.192 -11.349  1.00  0.72           O  
ATOM   3543  OE2 GLU A 453      18.915  -9.918 -10.227  1.00  0.69           O  
ATOM   3544  N   VAL A 454      12.737  -8.628  -7.779  1.00  0.94           N  
ATOM   3545  CA  VAL A 454      11.452  -7.936  -7.789  1.00  0.94           C  
ATOM   3546  C   VAL A 454      11.636  -6.511  -8.306  1.00  0.94           C  
ATOM   3547  CB  VAL A 454      10.808  -7.914  -6.384  1.00  0.94           C  
ATOM   3548  O   VAL A 454      12.578  -5.819  -7.915  1.00  0.93           O  
ATOM   3549  CG1 VAL A 454       9.475  -7.168  -6.413  1.00  0.90           C  
ATOM   3550  CG2 VAL A 454      10.617  -9.337  -5.863  1.00  0.90           C  
ATOM   3551  N   ASN A 455      10.790  -6.087  -9.167  1.00  0.94           N  
ATOM   3552  CA  ASN A 455      10.662  -4.662  -9.454  1.00  0.94           C  
ATOM   3553  C   ASN A 455       9.959  -3.922  -8.319  1.00  0.94           C  
ATOM   3554  CB  ASN A 455       9.917  -4.445 -10.772  1.00  0.94           C  
ATOM   3555  O   ASN A 455       8.739  -3.755  -8.344  1.00  0.92           O  
ATOM   3556  CG  ASN A 455       9.838  -2.982 -11.164  1.00  0.93           C  
ATOM   3557  ND2 ASN A 455       9.254  -2.710 -12.325  1.00  0.92           N  
ATOM   3558  OD1 ASN A 455      10.300  -2.105 -10.430  1.00  0.91           O  
ATOM   3559  N   ASN A 456      10.674  -3.342  -7.480  1.00  0.91           N  
ATOM   3560  CA  ASN A 456      10.219  -2.749  -6.227  1.00  0.91           C  
ATOM   3561  C   ASN A 456       9.550  -1.397  -6.457  1.00  0.91           C  
ATOM   3562  CB  ASN A 456      11.384  -2.605  -5.247  1.00  0.89           C  
ATOM   3563  O   ASN A 456       9.125  -0.740  -5.505  1.00  0.89           O  
ATOM   3564  CG  ASN A 456      11.726  -3.908  -4.551  1.00  0.83           C  
ATOM   3565  ND2 ASN A 456      13.014  -4.135  -4.317  1.00  0.78           N  
ATOM   3566  OD1 ASN A 456      10.841  -4.704  -4.227  1.00  0.78           O  
ATOM   3567  N   LYS A 457       9.427  -0.955  -7.627  1.00  0.93           N  
ATOM   3568  CA  LYS A 457       8.690   0.262  -7.955  1.00  0.93           C  
ATOM   3569  C   LYS A 457       7.196  -0.019  -8.087  1.00  0.93           C  
ATOM   3570  CB  LYS A 457       9.223   0.880  -9.248  1.00  0.92           C  
ATOM   3571  O   LYS A 457       6.385   0.909  -8.117  1.00  0.92           O  
ATOM   3572  CG  LYS A 457      10.683   1.305  -9.175  1.00  0.89           C  
ATOM   3573  CD  LYS A 457      11.124   2.011 -10.450  1.00  0.86           C  
ATOM   3574  CE  LYS A 457      12.563   2.498 -10.352  1.00  0.84           C  
ATOM   3575  NZ  LYS A 457      12.954   3.315 -11.539  1.00  0.82           N  
ATOM   3576  N   VAL A 458       6.862  -1.271  -8.115  1.00  0.95           N  
ATOM   3577  CA  VAL A 458       5.484  -1.699  -8.330  1.00  0.95           C  
ATOM   3578  C   VAL A 458       5.024  -2.568  -7.162  1.00  0.95           C  
ATOM   3579  CB  VAL A 458       5.329  -2.469  -9.661  1.00  0.94           C  
ATOM   3580  O   VAL A 458       5.713  -3.515  -6.776  1.00  0.95           O  
ATOM   3581  CG1 VAL A 458       3.867  -2.839  -9.904  1.00  0.83           C  
ATOM   3582  CG2 VAL A 458       5.875  -1.641 -10.823  1.00  0.83           C  
ATOM   3583  N   LYS A 459       3.898  -2.227  -6.621  1.00  0.96           N  
ATOM   3584  CA  LYS A 459       3.298  -3.034  -5.562  1.00  0.96           C  
ATOM   3585  C   LYS A 459       2.795  -4.368  -6.106  1.00  0.97           C  
ATOM   3586  CB  LYS A 459       2.152  -2.276  -4.892  1.00  0.95           C  
ATOM   3587  O   LYS A 459       2.052  -4.404  -7.089  1.00  0.96           O  
ATOM   3588  CG  LYS A 459       1.551  -2.994  -3.693  1.00  0.90           C  
ATOM   3589  CD  LYS A 459       0.437  -2.177  -3.053  1.00  0.85           C  
ATOM   3590  CE  LYS A 459      -0.209  -2.923  -1.893  1.00  0.82           C  
ATOM   3591  NZ  LYS A 459      -1.355  -2.161  -1.313  1.00  0.79           N  
ATOM   3592  N   PRO A 460       3.159  -5.509  -5.442  1.00  0.97           N  
ATOM   3593  CA  PRO A 460       2.513  -6.786  -5.754  1.00  0.97           C  
ATOM   3594  C   PRO A 460       1.001  -6.751  -5.538  1.00  0.97           C  
ATOM   3595  CB  PRO A 460       3.180  -7.765  -4.784  1.00  0.97           C  
ATOM   3596  O   PRO A 460       0.515  -6.028  -4.665  1.00  0.97           O  
ATOM   3597  CG  PRO A 460       4.495  -7.137  -4.451  1.00  0.96           C  
ATOM   3598  CD  PRO A 460       4.309  -5.648  -4.388  1.00  0.96           C  
ATOM   3599  N   VAL A 461       0.273  -7.550  -6.310  1.00  0.97           N  
ATOM   3600  CA  VAL A 461      -1.185  -7.564  -6.239  1.00  0.97           C  
ATOM   3601  C   VAL A 461      -1.672  -8.972  -5.901  1.00  0.97           C  
ATOM   3602  CB  VAL A 461      -1.822  -7.083  -7.562  1.00  0.97           C  
ATOM   3603  O   VAL A 461      -1.168  -9.957  -6.445  1.00  0.97           O  
ATOM   3604  CG1 VAL A 461      -1.526  -5.603  -7.797  1.00  0.88           C  
ATOM   3605  CG2 VAL A 461      -1.319  -7.925  -8.733  1.00  0.89           C  
ATOM   3606  N   VAL A 462      -2.625  -9.078  -5.005  1.00  0.96           N  
ATOM   3607  CA  VAL A 462      -3.267 -10.337  -4.643  1.00  0.96           C  
ATOM   3608  C   VAL A 462      -4.403 -10.638  -5.618  1.00  0.95           C  
ATOM   3609  CB  VAL A 462      -3.803 -10.305  -3.194  1.00  0.95           C  
ATOM   3610  O   VAL A 462      -5.191  -9.751  -5.955  1.00  0.93           O  
ATOM   3611  CG1 VAL A 462      -4.429 -11.647  -2.820  1.00  0.92           C  
ATOM   3612  CG2 VAL A 462      -2.683  -9.944  -2.219  1.00  0.91           C  
ATOM   3613  N   THR A 463      -4.410 -11.833  -5.989  1.00  0.93           N  
ATOM   3614  CA  THR A 463      -5.460 -12.336  -6.867  1.00  0.92           C  
ATOM   3615  C   THR A 463      -5.851 -13.761  -6.483  1.00  0.90           C  
ATOM   3616  CB  THR A 463      -5.019 -12.302  -8.342  1.00  0.89           C  
ATOM   3617  O   THR A 463      -5.082 -14.700  -6.697  1.00  0.87           O  
ATOM   3618  CG2 THR A 463      -3.816 -13.210  -8.577  1.00  0.73           C  
ATOM   3619  OG1 THR A 463      -6.104 -12.741  -9.169  1.00  0.75           O  
ATOM   3620  N   GLY A 464      -7.094 -13.910  -5.895  1.00  0.89           N  
ATOM   3621  CA  GLY A 464      -7.483 -15.197  -5.339  1.00  0.88           C  
ATOM   3622  C   GLY A 464      -6.486 -15.738  -4.332  1.00  0.89           C  
ATOM   3623  O   GLY A 464      -6.135 -15.053  -3.369  1.00  0.87           O  
ATOM   3624  N   GLU A 465      -5.971 -16.948  -4.679  1.00  0.90           N  
ATOM   3625  CA  GLU A 465      -5.061 -17.688  -3.809  1.00  0.90           C  
ATOM   3626  C   GLU A 465      -3.604 -17.415  -4.175  1.00  0.91           C  
ATOM   3627  CB  GLU A 465      -5.349 -19.189  -3.882  1.00  0.88           C  
ATOM   3628  O   GLU A 465      -2.711 -18.175  -3.796  1.00  0.91           O  
ATOM   3629  CG  GLU A 465      -6.738 -19.573  -3.394  1.00  0.85           C  
ATOM   3630  CD  GLU A 465      -7.030 -21.060  -3.523  1.00  0.82           C  
ATOM   3631  OE1 GLU A 465      -6.201 -21.793  -4.110  1.00  0.82           O  
ATOM   3632  OE2 GLU A 465      -8.096 -21.496  -3.035  1.00  0.81           O  
ATOM   3633  N   SER A 466      -3.290 -16.446  -4.912  1.00  0.94           N  
ATOM   3634  CA  SER A 466      -1.930 -16.180  -5.369  1.00  0.95           C  
ATOM   3635  C   SER A 466      -1.603 -14.692  -5.294  1.00  0.95           C  
ATOM   3636  CB  SER A 466      -1.738 -16.681  -6.801  1.00  0.93           C  
ATOM   3637  O   SER A 466      -2.502 -13.859  -5.161  1.00  0.95           O  
ATOM   3638  OG  SER A 466      -2.561 -15.959  -7.701  1.00  0.82           O  
ATOM   3639  N   VAL A 467      -0.350 -14.337  -5.326  1.00  0.96           N  
ATOM   3640  CA  VAL A 467       0.183 -12.982  -5.433  1.00  0.97           C  
ATOM   3641  C   VAL A 467       0.958 -12.834  -6.741  1.00  0.97           C  
ATOM   3642  CB  VAL A 467       1.092 -12.633  -4.233  1.00  0.96           C  
ATOM   3643  O   VAL A 467       1.911 -13.575  -6.993  1.00  0.97           O  
ATOM   3644  CG1 VAL A 467       1.603 -11.198  -4.342  1.00  0.95           C  
ATOM   3645  CG2 VAL A 467       0.341 -12.839  -2.919  1.00  0.95           C  
ATOM   3646  N   MET A 468       0.618 -11.839  -7.527  1.00  0.97           N  
ATOM   3647  CA  MET A 468       1.373 -11.480  -8.724  1.00  0.97           C  
ATOM   3648  C   MET A 468       2.345 -10.341  -8.433  1.00  0.97           C  
ATOM   3649  CB  MET A 468       0.427 -11.082  -9.858  1.00  0.97           C  
ATOM   3650  O   MET A 468       1.963  -9.328  -7.845  1.00  0.97           O  
ATOM   3651  CG  MET A 468      -0.630 -12.129 -10.170  1.00  0.92           C  
ATOM   3652  SD  MET A 468       0.090 -13.677 -10.843  1.00  0.87           S  
ATOM   3653  CE  MET A 468      -1.427 -14.575 -11.272  1.00  0.81           C  
ATOM   3654  N   PHE A 469       3.644 -10.500  -8.909  1.00  0.97           N  
ATOM   3655  CA  PHE A 469       4.635  -9.444  -8.734  1.00  0.97           C  
ATOM   3656  C   PHE A 469       5.502  -9.304  -9.979  1.00  0.97           C  
ATOM   3657  CB  PHE A 469       5.513  -9.725  -7.511  1.00  0.97           C  
ATOM   3658  O   PHE A 469       5.716 -10.277 -10.706  1.00  0.97           O  
ATOM   3659  CG  PHE A 469       6.364 -10.959  -7.646  1.00  0.97           C  
ATOM   3660  CD1 PHE A 469       5.862 -12.208  -7.298  1.00  0.95           C  
ATOM   3661  CD2 PHE A 469       7.666 -10.871  -8.121  1.00  0.95           C  
ATOM   3662  CE1 PHE A 469       6.648 -13.352  -7.422  1.00  0.94           C  
ATOM   3663  CE2 PHE A 469       8.456 -12.009  -8.248  1.00  0.93           C  
ATOM   3664  CZ  PHE A 469       7.946 -13.249  -7.897  1.00  0.93           C  
ATOM   3665  N   ALA A 470       5.981  -8.104 -10.259  1.00  0.97           N  
ATOM   3666  CA  ALA A 470       6.765  -7.738 -11.436  1.00  0.97           C  
ATOM   3667  C   ALA A 470       8.243  -8.058 -11.232  1.00  0.97           C  
ATOM   3668  CB  ALA A 470       6.584  -6.256 -11.757  1.00  0.97           C  
ATOM   3669  O   ALA A 470       8.785  -7.851 -10.144  1.00  0.97           O  
ATOM   3670  N   THR A 471       8.953  -8.518 -12.301  1.00  0.97           N  
ATOM   3671  CA  THR A 471      10.392  -8.745 -12.370  1.00  0.96           C  
ATOM   3672  C   THR A 471      11.012  -7.944 -13.511  1.00  0.96           C  
ATOM   3673  CB  THR A 471      10.714 -10.240 -12.556  1.00  0.96           C  
ATOM   3674  O   THR A 471      10.326  -7.591 -14.473  1.00  0.95           O  
ATOM   3675  CG2 THR A 471      10.207 -11.062 -11.375  1.00  0.91           C  
ATOM   3676  OG1 THR A 471      10.088 -10.712 -13.755  1.00  0.92           O  
ATOM   3677  N   ASN A 472      12.299  -7.614 -13.386  1.00  0.94           N  
ATOM   3678  CA  ASN A 472      13.059  -6.988 -14.463  1.00  0.93           C  
ATOM   3679  C   ASN A 472      13.895  -8.010 -15.227  1.00  0.92           C  
ATOM   3680  CB  ASN A 472      13.954  -5.875 -13.912  1.00  0.91           C  
ATOM   3681  O   ASN A 472      14.718  -8.712 -14.636  1.00  0.90           O  
ATOM   3682  CG  ASN A 472      13.162  -4.748 -13.280  1.00  0.85           C  
ATOM   3683  ND2 ASN A 472      13.670  -4.211 -12.177  1.00  0.81           N  
ATOM   3684  OD1 ASN A 472      12.101  -4.362 -13.779  1.00  0.81           O  
ATOM   3685  N   GLU A 473      13.643  -8.061 -16.481  1.00  0.94           N  
ATOM   3686  CA  GLU A 473      14.304  -9.015 -17.366  1.00  0.94           C  
ATOM   3687  C   GLU A 473      15.005  -8.303 -18.520  1.00  0.92           C  
ATOM   3688  CB  GLU A 473      13.297 -10.032 -17.909  1.00  0.92           C  
ATOM   3689  O   GLU A 473      14.726  -8.580 -19.688  1.00  0.88           O  
ATOM   3690  CG  GLU A 473      12.641 -10.883 -16.831  1.00  0.90           C  
ATOM   3691  CD  GLU A 473      11.728 -11.961 -17.392  1.00  0.85           C  
ATOM   3692  OE1 GLU A 473      11.567 -12.036 -18.632  1.00  0.86           O  
ATOM   3693  OE2 GLU A 473      11.167 -12.737 -16.586  1.00  0.87           O  
ATOM   3694  N   GLY A 474      15.921  -7.351 -18.161  1.00  0.94           N  
ATOM   3695  CA  GLY A 474      16.651  -6.498 -19.085  1.00  0.94           C  
ATOM   3696  C   GLY A 474      15.811  -5.363 -19.640  1.00  0.94           C  
ATOM   3697  O   GLY A 474      15.454  -4.434 -18.912  1.00  0.93           O  
ATOM   3698  N   SER A 475      15.517  -5.374 -20.955  1.00  0.95           N  
ATOM   3699  CA  SER A 475      14.715  -4.359 -21.631  1.00  0.96           C  
ATOM   3700  C   SER A 475      13.228  -4.688 -21.553  1.00  0.96           C  
ATOM   3701  CB  SER A 475      15.140  -4.226 -23.094  1.00  0.95           C  
ATOM   3702  O   SER A 475      12.391  -3.918 -22.028  1.00  0.96           O  
ATOM   3703  OG  SER A 475      15.178  -5.495 -23.724  1.00  0.90           O  
ATOM   3704  N   TYR A 476      12.964  -5.824 -21.026  1.00  0.96           N  
ATOM   3705  CA  TYR A 476      11.612  -6.337 -20.832  1.00  0.97           C  
ATOM   3706  C   TYR A 476      11.319  -6.559 -19.353  1.00  0.97           C  
ATOM   3707  CB  TYR A 476      11.417  -7.645 -21.605  1.00  0.97           C  
ATOM   3708  O   TYR A 476      12.237  -6.582 -18.529  1.00  0.96           O  
ATOM   3709  CG  TYR A 476      11.657  -7.515 -23.089  1.00  0.96           C  
ATOM   3710  CD1 TYR A 476      10.651  -7.065 -23.941  1.00  0.95           C  
ATOM   3711  CD2 TYR A 476      12.890  -7.842 -23.644  1.00  0.95           C  
ATOM   3712  CE1 TYR A 476      10.866  -6.945 -25.310  1.00  0.94           C  
ATOM   3713  CE2 TYR A 476      13.117  -7.726 -25.011  1.00  0.94           C  
ATOM   3714  OH  TYR A 476      12.320  -7.161 -27.189  1.00  0.92           O  
ATOM   3715  CZ  TYR A 476      12.101  -7.277 -25.835  1.00  0.94           C  
ATOM   3716  N   SER A 477      10.134  -6.600 -19.050  1.00  0.97           N  
ATOM   3717  CA  SER A 477       9.673  -6.998 -17.724  1.00  0.97           C  
ATOM   3718  C   SER A 477       8.931  -8.330 -17.774  1.00  0.97           C  
ATOM   3719  CB  SER A 477       8.767  -5.922 -17.125  1.00  0.96           C  
ATOM   3720  O   SER A 477       8.300  -8.657 -18.780  1.00  0.97           O  
ATOM   3721  OG  SER A 477       9.496  -4.732 -16.878  1.00  0.92           O  
ATOM   3722  N   GLY A 478       9.030  -9.087 -16.694  1.00  0.97           N  
ATOM   3723  CA  GLY A 478       8.232 -10.273 -16.430  1.00  0.97           C  
ATOM   3724  C   GLY A 478       7.257 -10.093 -15.282  1.00  0.97           C  
ATOM   3725  O   GLY A 478       7.372  -9.142 -14.506  1.00  0.97           O  
ATOM   3726  N   VAL A 479       6.319 -11.044 -15.211  1.00  0.98           N  
ATOM   3727  CA  VAL A 479       5.429 -11.213 -14.067  1.00  0.98           C  
ATOM   3728  C   VAL A 479       5.501 -12.653 -13.565  1.00  0.98           C  
ATOM   3729  CB  VAL A 479       3.971 -10.845 -14.423  1.00  0.98           C  
ATOM   3730  O   VAL A 479       5.456 -13.596 -14.357  1.00  0.97           O  
ATOM   3731  CG1 VAL A 479       3.073 -10.943 -13.191  1.00  0.97           C  
ATOM   3732  CG2 VAL A 479       3.907  -9.442 -15.025  1.00  0.97           C  
ATOM   3733  N   ARG A 480       5.612 -12.778 -12.276  1.00  0.97           N  
ATOM   3734  CA  ARG A 480       5.577 -14.074 -11.608  1.00  0.97           C  
ATOM   3735  C   ARG A 480       4.373 -14.179 -10.678  1.00  0.97           C  
ATOM   3736  CB  ARG A 480       6.868 -14.309 -10.820  1.00  0.97           C  
ATOM   3737  O   ARG A 480       3.993 -13.199 -10.032  1.00  0.97           O  
ATOM   3738  CG  ARG A 480       8.097 -14.498 -11.695  1.00  0.95           C  
ATOM   3739  CD  ARG A 480       9.347 -14.751 -10.864  1.00  0.93           C  
ATOM   3740  NE  ARG A 480      10.503 -15.048 -11.706  1.00  0.92           N  
ATOM   3741  NH1 ARG A 480      10.144 -17.330 -11.750  1.00  0.86           N  
ATOM   3742  NH2 ARG A 480      11.926 -16.424 -12.872  1.00  0.85           N  
ATOM   3743  CZ  ARG A 480      10.855 -16.267 -12.107  1.00  0.89           C  
ATOM   3744  N   GLU A 481       3.880 -15.365 -10.563  1.00  0.96           N  
ATOM   3745  CA  GLU A 481       2.813 -15.784  -9.660  1.00  0.96           C  
ATOM   3746  C   GLU A 481       3.371 -16.547  -8.462  1.00  0.96           C  
ATOM   3747  CB  GLU A 481       1.788 -16.646 -10.401  1.00  0.96           C  
ATOM   3748  O   GLU A 481       3.893 -17.653  -8.612  1.00  0.95           O  
ATOM   3749  CG  GLU A 481       0.593 -17.049  -9.550  1.00  0.93           C  
ATOM   3750  CD  GLU A 481      -0.419 -17.899 -10.301  1.00  0.90           C  
ATOM   3751  OE1 GLU A 481      -0.062 -18.485 -11.349  1.00  0.89           O  
ATOM   3752  OE2 GLU A 481      -1.579 -17.980  -9.840  1.00  0.89           O  
ATOM   3753  N   PHE A 482       3.296 -15.933  -7.331  1.00  0.96           N  
ATOM   3754  CA  PHE A 482       3.573 -16.557  -6.042  1.00  0.96           C  
ATOM   3755  C   PHE A 482       2.324 -17.231  -5.487  1.00  0.95           C  
ATOM   3756  CB  PHE A 482       4.097 -15.520  -5.044  1.00  0.95           C  
ATOM   3757  O   PHE A 482       1.287 -16.587  -5.317  1.00  0.94           O  
ATOM   3758  CG  PHE A 482       4.393 -16.085  -3.681  1.00  0.94           C  
ATOM   3759  CD1 PHE A 482       5.682 -16.473  -3.338  1.00  0.91           C  
ATOM   3760  CD2 PHE A 482       3.379 -16.229  -2.741  1.00  0.91           C  
ATOM   3761  CE1 PHE A 482       5.958 -16.996  -2.077  1.00  0.91           C  
ATOM   3762  CE2 PHE A 482       3.648 -16.751  -1.479  1.00  0.90           C  
ATOM   3763  CZ  PHE A 482       4.937 -17.135  -1.149  1.00  0.90           C  
ATOM   3764  N   TYR A 483       2.362 -18.518  -5.115  1.00  0.94           N  
ATOM   3765  CA  TYR A 483       1.251 -19.280  -4.554  1.00  0.94           C  
ATOM   3766  C   TYR A 483       1.758 -20.402  -3.656  1.00  0.93           C  
ATOM   3767  CB  TYR A 483       0.378 -19.860  -5.671  1.00  0.93           C  
ATOM   3768  O   TYR A 483       2.941 -20.751  -3.695  1.00  0.90           O  
ATOM   3769  CG  TYR A 483       1.090 -20.875  -6.532  1.00  0.91           C  
ATOM   3770  CD1 TYR A 483       1.897 -20.473  -7.594  1.00  0.88           C  
ATOM   3771  CD2 TYR A 483       0.955 -22.237  -6.287  1.00  0.88           C  
ATOM   3772  CE1 TYR A 483       2.553 -21.405  -8.392  1.00  0.87           C  
ATOM   3773  CE2 TYR A 483       1.606 -23.178  -7.078  1.00  0.86           C  
ATOM   3774  OH  TYR A 483       3.049 -23.680  -8.913  1.00  0.81           O  
ATOM   3775  CZ  TYR A 483       2.402 -22.753  -8.126  1.00  0.86           C  
ATOM   3776  N   THR A 484       0.892 -20.926  -2.823  1.00  0.91           N  
ATOM   3777  CA  THR A 484       1.128 -22.128  -2.030  1.00  0.90           C  
ATOM   3778  C   THR A 484       0.615 -23.366  -2.760  1.00  0.89           C  
ATOM   3779  CB  THR A 484       0.456 -22.027  -0.649  1.00  0.89           C  
ATOM   3780  O   THR A 484      -0.560 -23.435  -3.125  1.00  0.86           O  
ATOM   3781  CG2 THR A 484       0.810 -23.227   0.224  1.00  0.86           C  
ATOM   3782  OG1 THR A 484       0.895 -20.830   0.004  1.00  0.87           O  
ATOM   3783  N   ASP A 485       1.476 -24.281  -3.009  1.00  0.88           N  
ATOM   3784  CA  ASP A 485       1.087 -25.586  -3.535  1.00  0.88           C  
ATOM   3785  C   ASP A 485       0.353 -26.407  -2.477  1.00  0.87           C  
ATOM   3786  CB  ASP A 485       2.314 -26.351  -4.036  1.00  0.87           C  
ATOM   3787  O   ASP A 485       0.951 -26.826  -1.484  1.00  0.85           O  
ATOM   3788  CG  ASP A 485       1.962 -27.677  -4.685  1.00  0.86           C  
ATOM   3789  OD1 ASP A 485       0.953 -28.301  -4.290  1.00  0.87           O  
ATOM   3790  OD2 ASP A 485       2.701 -28.104  -5.598  1.00  0.87           O  
ATOM   3791  N   SER A 486      -0.919 -26.685  -2.743  1.00  0.86           N  
ATOM   3792  CA  SER A 486      -1.854 -27.262  -1.783  1.00  0.86           C  
ATOM   3793  C   SER A 486      -1.468 -28.694  -1.428  1.00  0.86           C  
ATOM   3794  CB  SER A 486      -3.279 -27.233  -2.339  1.00  0.84           C  
ATOM   3795  O   SER A 486      -1.912 -29.228  -0.410  1.00  0.84           O  
ATOM   3796  OG  SER A 486      -3.337 -27.860  -3.609  1.00  0.78           O  
ATOM   3797  N   TYR A 487      -0.678 -29.391  -2.199  1.00  0.85           N  
ATOM   3798  CA  TYR A 487      -0.298 -30.776  -1.946  1.00  0.86           C  
ATOM   3799  C   TYR A 487       0.963 -30.849  -1.093  1.00  0.85           C  
ATOM   3800  CB  TYR A 487      -0.080 -31.524  -3.264  1.00  0.84           C  
ATOM   3801  O   TYR A 487       1.107 -31.748  -0.261  1.00  0.84           O  
ATOM   3802  CG  TYR A 487      -1.348 -31.747  -4.052  1.00  0.78           C  
ATOM   3803  CD1 TYR A 487      -2.249 -32.746  -3.691  1.00  0.74           C  
ATOM   3804  CD2 TYR A 487      -1.647 -30.960  -5.159  1.00  0.75           C  
ATOM   3805  CE1 TYR A 487      -3.418 -32.957  -4.415  1.00  0.75           C  
ATOM   3806  CE2 TYR A 487      -2.813 -31.162  -5.891  1.00  0.76           C  
ATOM   3807  OH  TYR A 487      -4.847 -32.364  -6.232  1.00  0.59           O  
ATOM   3808  CZ  TYR A 487      -3.691 -32.161  -5.512  1.00  0.72           C  
ATOM   3809  N   SER A 488       1.941 -29.901  -1.247  1.00  0.87           N  
ATOM   3810  CA  SER A 488       3.261 -29.988  -0.631  1.00  0.88           C  
ATOM   3811  C   SER A 488       3.446 -28.910   0.433  1.00  0.87           C  
ATOM   3812  CB  SER A 488       4.357 -29.864  -1.690  1.00  0.86           C  
ATOM   3813  O   SER A 488       4.481 -28.862   1.101  1.00  0.85           O  
ATOM   3814  OG  SER A 488       4.261 -28.624  -2.370  1.00  0.84           O  
ATOM   3815  N   ASP A 489       2.405 -27.934   0.555  1.00  0.85           N  
ATOM   3816  CA  ASP A 489       2.481 -26.715   1.355  1.00  0.86           C  
ATOM   3817  C   ASP A 489       3.742 -25.920   1.026  1.00  0.86           C  
ATOM   3818  CB  ASP A 489       2.445 -27.050   2.848  1.00  0.82           C  
ATOM   3819  O   ASP A 489       4.156 -25.053   1.799  1.00  0.84           O  
ATOM   3820  CG  ASP A 489       2.233 -25.829   3.725  1.00  0.77           C  
ATOM   3821  OD1 ASP A 489       1.587 -24.859   3.273  1.00  0.74           O  
ATOM   3822  OD2 ASP A 489       2.719 -25.836   4.876  1.00  0.78           O  
ATOM   3823  N   THR A 490       4.426 -26.254  -0.121  1.00  0.87           N  
ATOM   3824  CA  THR A 490       5.605 -25.533  -0.588  1.00  0.89           C  
ATOM   3825  C   THR A 490       5.203 -24.252  -1.313  1.00  0.90           C  
ATOM   3826  CB  THR A 490       6.461 -26.408  -1.523  1.00  0.86           C  
ATOM   3827  O   THR A 490       4.333 -24.273  -2.186  1.00  0.89           O  
ATOM   3828  CG2 THR A 490       7.022 -27.618  -0.782  1.00  0.75           C  
ATOM   3829  OG1 THR A 490       5.652 -26.863  -2.615  1.00  0.78           O  
ATOM   3830  N   LYS A 491       5.821 -23.213  -1.041  1.00  0.91           N  
ATOM   3831  CA  LYS A 491       5.651 -21.928  -1.713  1.00  0.91           C  
ATOM   3832  C   LYS A 491       6.476 -21.865  -2.996  1.00  0.92           C  
ATOM   3833  CB  LYS A 491       6.042 -20.780  -0.782  1.00  0.88           C  
ATOM   3834  O   LYS A 491       7.674 -22.157  -2.985  1.00  0.90           O  
ATOM   3835  CG  LYS A 491       5.324 -20.799   0.559  1.00  0.81           C  
ATOM   3836  CD  LYS A 491       3.812 -20.725   0.385  1.00  0.78           C  
ATOM   3837  CE  LYS A 491       3.094 -20.712   1.728  1.00  0.74           C  
ATOM   3838  NZ  LYS A 491       1.611 -20.788   1.564  1.00  0.71           N  
ATOM   3839  N   LYS A 492       5.818 -21.492  -4.028  1.00  0.92           N  
ATOM   3840  CA  LYS A 492       6.419 -21.399  -5.355  1.00  0.93           C  
ATOM   3841  C   LYS A 492       6.148 -20.036  -5.987  1.00  0.94           C  
ATOM   3842  CB  LYS A 492       5.891 -22.511  -6.263  1.00  0.92           C  
ATOM   3843  O   LYS A 492       5.143 -19.392  -5.679  1.00  0.94           O  
ATOM   3844  CG  LYS A 492       6.299 -23.911  -5.827  1.00  0.89           C  
ATOM   3845  CD  LYS A 492       5.752 -24.972  -6.774  1.00  0.87           C  
ATOM   3846  CE  LYS A 492       6.083 -26.378  -6.290  1.00  0.85           C  
ATOM   3847  NZ  LYS A 492       5.323 -27.417  -7.046  1.00  0.84           N  
ATOM   3848  N   ALA A 493       7.053 -19.569  -6.860  1.00  0.95           N  
ATOM   3849  CA  ALA A 493       6.861 -18.397  -7.710  1.00  0.95           C  
ATOM   3850  C   ALA A 493       7.133 -18.729  -9.174  1.00  0.94           C  
ATOM   3851  CB  ALA A 493       7.762 -17.253  -7.250  1.00  0.94           C  
ATOM   3852  O   ALA A 493       8.288 -18.749  -9.608  1.00  0.92           O  
ATOM   3853  N   GLN A 494       6.164 -18.853  -9.977  1.00  0.95           N  
ATOM   3854  CA  GLN A 494       6.282 -19.246 -11.377  1.00  0.95           C  
ATOM   3855  C   GLN A 494       6.191 -18.033 -12.299  1.00  0.95           C  
ATOM   3856  CB  GLN A 494       5.201 -20.265 -11.742  1.00  0.92           C  
ATOM   3857  O   GLN A 494       5.424 -17.105 -12.037  1.00  0.95           O  
ATOM   3858  CG  GLN A 494       5.327 -20.815 -13.157  1.00  0.78           C  
ATOM   3859  CD  GLN A 494       4.367 -21.958 -13.430  1.00  0.74           C  
ATOM   3860  NE2 GLN A 494       4.313 -22.400 -14.682  1.00  0.63           N  
ATOM   3861  OE1 GLN A 494       3.681 -22.440 -12.524  1.00  0.71           O  
ATOM   3862  N   ALA A 495       6.947 -18.034 -13.353  1.00  0.96           N  
ATOM   3863  CA  ALA A 495       6.848 -16.994 -14.374  1.00  0.96           C  
ATOM   3864  C   ALA A 495       5.630 -17.216 -15.267  1.00  0.96           C  
ATOM   3865  CB  ALA A 495       8.121 -16.952 -15.217  1.00  0.95           C  
ATOM   3866  O   ALA A 495       5.592 -18.169 -16.049  1.00  0.95           O  
ATOM   3867  N   ILE A 496       4.703 -16.280 -15.313  1.00  0.97           N  
ATOM   3868  CA  ILE A 496       3.505 -16.367 -16.142  1.00  0.97           C  
ATOM   3869  C   ILE A 496       3.763 -15.704 -17.493  1.00  0.97           C  
ATOM   3870  CB  ILE A 496       2.289 -15.713 -15.448  1.00  0.96           C  
ATOM   3871  O   ILE A 496       2.927 -15.775 -18.396  1.00  0.96           O  
ATOM   3872  CG1 ILE A 496       2.545 -14.220 -15.216  1.00  0.93           C  
ATOM   3873  CG2 ILE A 496       1.973 -16.425 -14.129  1.00  0.93           C  
ATOM   3874  CD1 ILE A 496       1.320 -13.447 -14.747  1.00  0.90           C  
ATOM   3875  N   THR A 497       4.958 -15.163 -17.717  1.00  0.97           N  
ATOM   3876  CA  THR A 497       5.383 -14.523 -18.957  1.00  0.97           C  
ATOM   3877  C   THR A 497       6.316 -15.437 -19.746  1.00  0.96           C  
ATOM   3878  CB  THR A 497       6.087 -13.181 -18.681  1.00  0.96           C  
ATOM   3879  O   THR A 497       6.915 -15.016 -20.737  1.00  0.94           O  
ATOM   3880  CG2 THR A 497       5.084 -12.108 -18.269  1.00  0.93           C  
ATOM   3881  OG1 THR A 497       7.041 -13.358 -17.627  1.00  0.93           O  
ATOM   3882  N   SER A 498       6.507 -16.681 -19.386  1.00  0.96           N  
ATOM   3883  CA  SER A 498       7.511 -17.586 -19.936  1.00  0.95           C  
ATOM   3884  C   SER A 498       7.293 -17.811 -21.429  1.00  0.95           C  
ATOM   3885  CB  SER A 498       7.485 -18.926 -19.201  1.00  0.94           C  
ATOM   3886  O   SER A 498       8.254 -17.951 -22.188  1.00  0.93           O  
ATOM   3887  OG  SER A 498       6.178 -19.474 -19.199  1.00  0.80           O  
ATOM   3888  N   HIS A 499       6.075 -17.724 -21.917  1.00  0.95           N  
ATOM   3889  CA  HIS A 499       5.756 -17.957 -23.321  1.00  0.96           C  
ATOM   3890  C   HIS A 499       5.635 -16.643 -24.084  1.00  0.96           C  
ATOM   3891  CB  HIS A 499       4.460 -18.760 -23.450  1.00  0.95           C  
ATOM   3892  O   HIS A 499       5.426 -16.642 -25.300  1.00  0.96           O  
ATOM   3893  CG  HIS A 499       3.256 -18.044 -22.926  1.00  0.92           C  
ATOM   3894  CD2 HIS A 499       2.304 -17.322 -23.562  1.00  0.87           C  
ATOM   3895  ND1 HIS A 499       2.928 -18.023 -21.588  1.00  0.87           N  
ATOM   3896  CE1 HIS A 499       1.821 -17.317 -21.423  1.00  0.87           C  
ATOM   3897  NE2 HIS A 499       1.423 -16.880 -22.606  1.00  0.88           N  
ATOM   3898  N   VAL A 500       5.773 -15.413 -23.394  1.00  0.97           N  
ATOM   3899  CA  VAL A 500       5.677 -14.077 -23.973  1.00  0.97           C  
ATOM   3900  C   VAL A 500       6.805 -13.199 -23.437  1.00  0.97           C  
ATOM   3901  CB  VAL A 500       4.307 -13.426 -23.674  1.00  0.96           C  
ATOM   3902  O   VAL A 500       6.597 -12.019 -23.144  1.00  0.95           O  
ATOM   3903  CG1 VAL A 500       3.190 -14.150 -24.423  1.00  0.89           C  
ATOM   3904  CG2 VAL A 500       4.034 -13.425 -22.171  1.00  0.88           C  
ATOM   3905  N   ASN A 501       7.987 -13.700 -23.331  1.00  0.96           N  
ATOM   3906  CA  ASN A 501       9.126 -13.142 -22.610  1.00  0.96           C  
ATOM   3907  C   ASN A 501       9.551 -11.796 -23.189  1.00  0.95           C  
ATOM   3908  CB  ASN A 501      10.302 -14.121 -22.624  1.00  0.93           C  
ATOM   3909  O   ASN A 501      10.354 -11.082 -22.586  1.00  0.94           O  
ATOM   3910  CG  ASN A 501      10.839 -14.369 -24.020  1.00  0.82           C  
ATOM   3911  ND2 ASN A 501      12.064 -14.875 -24.103  1.00  0.76           N  
ATOM   3912  OD1 ASN A 501      10.159 -14.108 -25.016  1.00  0.75           O  
ATOM   3913  N   LYS A 502       9.077 -11.406 -24.348  1.00  0.97           N  
ATOM   3914  CA  LYS A 502       9.424 -10.143 -24.993  1.00  0.97           C  
ATOM   3915  C   LYS A 502       8.178  -9.304 -25.264  1.00  0.97           C  
ATOM   3916  CB  LYS A 502      10.179 -10.396 -26.299  1.00  0.96           C  
ATOM   3917  O   LYS A 502       8.214  -8.370 -26.068  1.00  0.96           O  
ATOM   3918  CG  LYS A 502      11.526 -11.079 -26.113  1.00  0.94           C  
ATOM   3919  CD  LYS A 502      12.269 -11.220 -27.435  1.00  0.92           C  
ATOM   3920  CE  LYS A 502      13.613 -11.910 -27.251  1.00  0.90           C  
ATOM   3921  NZ  LYS A 502      14.348 -12.045 -28.544  1.00  0.89           N  
ATOM   3922  N   LEU A 503       7.062  -9.596 -24.614  1.00  0.98           N  
ATOM   3923  CA  LEU A 503       5.804  -8.891 -24.833  1.00  0.98           C  
ATOM   3924  C   LEU A 503       5.771  -7.581 -24.052  1.00  0.98           C  
ATOM   3925  CB  LEU A 503       4.619  -9.770 -24.426  1.00  0.98           C  
ATOM   3926  O   LEU A 503       5.362  -6.547 -24.583  1.00  0.97           O  
ATOM   3927  CG  LEU A 503       3.227  -9.166 -24.620  1.00  0.97           C  
ATOM   3928  CD1 LEU A 503       2.943  -8.957 -26.104  1.00  0.96           C  
ATOM   3929  CD2 LEU A 503       2.164 -10.057 -23.987  1.00  0.96           C  
ATOM   3930  N   ILE A 504       6.176  -7.593 -22.797  1.00  0.98           N  
ATOM   3931  CA  ILE A 504       6.101  -6.446 -21.898  1.00  0.98           C  
ATOM   3932  C   ILE A 504       7.395  -5.640 -21.980  1.00  0.98           C  
ATOM   3933  CB  ILE A 504       5.836  -6.887 -20.441  1.00  0.98           C  
ATOM   3934  O   ILE A 504       8.349  -5.908 -21.246  1.00  0.97           O  
ATOM   3935  CG1 ILE A 504       4.586  -7.773 -20.369  1.00  0.98           C  
ATOM   3936  CG2 ILE A 504       5.695  -5.668 -19.525  1.00  0.98           C  
ATOM   3937  CD1 ILE A 504       4.289  -8.313 -18.978  1.00  0.97           C  
ATOM   3938  N   GLU A 505       7.410  -4.681 -22.874  1.00  0.98           N  
ATOM   3939  CA  GLU A 505       8.571  -3.821 -23.081  1.00  0.97           C  
ATOM   3940  C   GLU A 505       8.603  -2.684 -22.064  1.00  0.97           C  
ATOM   3941  CB  GLU A 505       8.575  -3.255 -24.503  1.00  0.97           C  
ATOM   3942  O   GLU A 505       7.607  -1.983 -21.877  1.00  0.97           O  
ATOM   3943  CG  GLU A 505       8.824  -4.300 -25.580  1.00  0.91           C  
ATOM   3944  CD  GLU A 505       8.926  -3.709 -26.978  1.00  0.87           C  
ATOM   3945  OE1 GLU A 505       9.601  -2.668 -27.149  1.00  0.86           O  
ATOM   3946  OE2 GLU A 505       8.326  -4.291 -27.909  1.00  0.86           O  
ATOM   3947  N   GLY A 506       9.827  -2.415 -21.459  1.00  0.96           N  
ATOM   3948  CA  GLY A 506      10.035  -1.392 -20.447  1.00  0.96           C  
ATOM   3949  C   GLY A 506       9.788  -1.890 -19.035  1.00  0.96           C  
ATOM   3950  O   GLY A 506       9.556  -3.082 -18.823  1.00  0.96           O  
ATOM   3951  N   ASN A 507       9.861  -0.939 -18.081  1.00  0.95           N  
ATOM   3952  CA  ASN A 507       9.625  -1.258 -16.677  1.00  0.96           C  
ATOM   3953  C   ASN A 507       8.143  -1.172 -16.324  1.00  0.96           C  
ATOM   3954  CB  ASN A 507      10.442  -0.333 -15.771  1.00  0.95           C  
ATOM   3955  O   ASN A 507       7.489  -0.169 -16.615  1.00  0.96           O  
ATOM   3956  CG  ASN A 507      11.933  -0.437 -16.024  1.00  0.89           C  
ATOM   3957  ND2 ASN A 507      12.512   0.613 -16.596  1.00  0.86           N  
ATOM   3958  OD1 ASN A 507      12.560  -1.451 -15.708  1.00  0.85           O  
ATOM   3959  N   ILE A 508       7.608  -2.216 -15.703  1.00  0.97           N  
ATOM   3960  CA  ILE A 508       6.241  -2.179 -15.195  1.00  0.97           C  
ATOM   3961  C   ILE A 508       6.106  -1.066 -14.159  1.00  0.96           C  
ATOM   3962  CB  ILE A 508       5.829  -3.536 -14.582  1.00  0.97           C  
ATOM   3963  O   ILE A 508       6.927  -0.957 -13.245  1.00  0.96           O  
ATOM   3964  CG1 ILE A 508       5.797  -4.623 -15.663  1.00  0.96           C  
ATOM   3965  CG2 ILE A 508       4.472  -3.421 -13.880  1.00  0.96           C  
ATOM   3966  CD1 ILE A 508       5.572  -6.028 -15.121  1.00  0.96           C  
ATOM   3967  N   THR A 509       5.046  -0.283 -14.310  1.00  0.96           N  
ATOM   3968  CA  THR A 509       4.825   0.898 -13.484  1.00  0.96           C  
ATOM   3969  C   THR A 509       3.579   0.729 -12.620  1.00  0.95           C  
ATOM   3970  CB  THR A 509       4.687   2.166 -14.347  1.00  0.95           C  
ATOM   3971  O   THR A 509       3.489   1.300 -11.531  1.00  0.94           O  
ATOM   3972  CG2 THR A 509       6.007   2.513 -15.029  1.00  0.91           C  
ATOM   3973  OG1 THR A 509       3.687   1.948 -15.349  1.00  0.92           O  
ATOM   3974  N   ASN A 510       2.591   0.021 -13.032  1.00  0.96           N  
ATOM   3975  CA  ASN A 510       1.360  -0.279 -12.308  1.00  0.96           C  
ATOM   3976  C   ASN A 510       0.880  -1.701 -12.584  1.00  0.97           C  
ATOM   3977  CB  ASN A 510       0.267   0.730 -12.667  1.00  0.95           C  
ATOM   3978  O   ASN A 510       1.000  -2.194 -13.707  1.00  0.97           O  
ATOM   3979  CG  ASN A 510      -0.846   0.774 -11.639  1.00  0.82           C  
ATOM   3980  ND2 ASN A 510      -1.871   1.574 -11.909  1.00  0.76           N  
ATOM   3981  OD1 ASN A 510      -0.785   0.096 -10.610  1.00  0.75           O  
ATOM   3982  N   MET A 511       0.299  -2.305 -11.579  1.00  0.97           N  
ATOM   3983  CA  MET A 511      -0.453  -3.554 -11.664  1.00  0.98           C  
ATOM   3984  C   MET A 511      -1.804  -3.424 -10.969  1.00  0.97           C  
ATOM   3985  CB  MET A 511       0.344  -4.704 -11.047  1.00  0.97           C  
ATOM   3986  O   MET A 511      -1.896  -2.849  -9.883  1.00  0.97           O  
ATOM   3987  CG  MET A 511       1.635  -5.021 -11.785  1.00  0.96           C  
ATOM   3988  SD  MET A 511       2.434  -6.557 -11.176  1.00  0.96           S  
ATOM   3989  CE  MET A 511       2.550  -6.177  -9.405  1.00  0.93           C  
ATOM   3990  N   ALA A 512      -2.822  -3.932 -11.564  1.00  0.97           N  
ATOM   3991  CA  ALA A 512      -4.143  -4.121 -10.970  1.00  0.97           C  
ATOM   3992  C   ALA A 512      -4.691  -5.510 -11.281  1.00  0.97           C  
ATOM   3993  CB  ALA A 512      -5.108  -3.048 -11.468  1.00  0.97           C  
ATOM   3994  O   ALA A 512      -4.560  -5.999 -12.406  1.00  0.97           O  
ATOM   3995  N   ALA A 513      -5.306  -6.140 -10.299  1.00  0.96           N  
ATOM   3996  CA  ALA A 513      -5.886  -7.462 -10.520  1.00  0.96           C  
ATOM   3997  C   ALA A 513      -7.261  -7.574  -9.869  1.00  0.95           C  
ATOM   3998  CB  ALA A 513      -4.956  -8.548  -9.983  1.00  0.95           C  
ATOM   3999  O   ALA A 513      -7.539  -6.904  -8.871  1.00  0.93           O  
ATOM   4000  N   SER A 514      -8.129  -8.384 -10.443  1.00  0.93           N  
ATOM   4001  CA  SER A 514      -9.413  -8.749  -9.855  1.00  0.92           C  
ATOM   4002  C   SER A 514      -9.572 -10.263  -9.769  1.00  0.91           C  
ATOM   4003  CB  SER A 514     -10.564  -8.152 -10.667  1.00  0.91           C  
ATOM   4004  O   SER A 514      -9.380 -10.970 -10.761  1.00  0.88           O  
ATOM   4005  OG  SER A 514     -11.815  -8.535 -10.123  1.00  0.91           O  
ATOM   4006  N   THR A 515      -9.983 -10.732  -8.574  1.00  0.88           N  
ATOM   4007  CA  THR A 515     -10.320 -12.132  -8.343  1.00  0.87           C  
ATOM   4008  C   THR A 515     -11.676 -12.470  -8.955  1.00  0.86           C  
ATOM   4009  CB  THR A 515     -10.337 -12.461  -6.838  1.00  0.83           C  
ATOM   4010  O   THR A 515     -11.933 -13.623  -9.310  1.00  0.83           O  
ATOM   4011  CG2 THR A 515      -8.925 -12.469  -6.262  1.00  0.73           C  
ATOM   4012  OG1 THR A 515     -11.118 -11.478  -6.148  1.00  0.73           O  
ATOM   4013  N   ASN A 516     -12.524 -11.490  -9.150  1.00  0.89           N  
ATOM   4014  CA  ASN A 516     -13.873 -11.715  -9.657  1.00  0.89           C  
ATOM   4015  C   ASN A 516     -13.868 -11.993 -11.158  1.00  0.88           C  
ATOM   4016  CB  ASN A 516     -14.772 -10.517  -9.342  1.00  0.87           C  
ATOM   4017  O   ASN A 516     -14.706 -12.746 -11.656  1.00  0.85           O  
ATOM   4018  CG  ASN A 516     -14.970 -10.312  -7.853  1.00  0.84           C  
ATOM   4019  ND2 ASN A 516     -15.346  -9.099  -7.467  1.00  0.81           N  
ATOM   4020  OD1 ASN A 516     -14.787 -11.236  -7.057  1.00  0.81           O  
ATOM   4021  N   VAL A 517     -12.844 -11.474 -11.828  1.00  0.90           N  
ATOM   4022  CA  VAL A 517     -12.801 -11.594 -13.282  1.00  0.90           C  
ATOM   4023  C   VAL A 517     -11.567 -12.391 -13.698  1.00  0.90           C  
ATOM   4024  CB  VAL A 517     -12.796 -10.208 -13.966  1.00  0.87           C  
ATOM   4025  O   VAL A 517     -11.330 -12.603 -14.890  1.00  0.88           O  
ATOM   4026  CG1 VAL A 517     -14.100  -9.464 -13.688  1.00  0.77           C  
ATOM   4027  CG2 VAL A 517     -11.597  -9.386 -13.495  1.00  0.77           C  
ATOM   4028  N   ASN A 518     -10.669 -12.793 -12.757  1.00  0.92           N  
ATOM   4029  CA  ASN A 518      -9.432 -13.540 -12.962  1.00  0.93           C  
ATOM   4030  C   ASN A 518      -8.546 -12.880 -14.014  1.00  0.93           C  
ATOM   4031  CB  ASN A 518      -9.738 -14.986 -13.356  1.00  0.91           C  
ATOM   4032  O   ASN A 518      -8.106 -13.535 -14.961  1.00  0.92           O  
ATOM   4033  CG  ASN A 518     -10.442 -15.755 -12.255  1.00  0.86           C  
ATOM   4034  ND2 ASN A 518     -11.330 -16.664 -12.641  1.00  0.84           N  
ATOM   4035  OD1 ASN A 518     -10.191 -15.534 -11.068  1.00  0.83           O  
ATOM   4036  N   ARG A 519      -8.278 -11.620 -13.825  1.00  0.95           N  
ATOM   4037  CA  ARG A 519      -7.512 -10.826 -14.780  1.00  0.95           C  
ATOM   4038  C   ARG A 519      -6.502  -9.935 -14.066  1.00  0.96           C  
ATOM   4039  CB  ARG A 519      -8.447  -9.973 -15.642  1.00  0.95           C  
ATOM   4040  O   ARG A 519      -6.862  -9.182 -13.159  1.00  0.96           O  
ATOM   4041  CG  ARG A 519      -7.724  -9.102 -16.656  1.00  0.95           C  
ATOM   4042  CD  ARG A 519      -8.682  -8.531 -17.693  1.00  0.95           C  
ATOM   4043  NE  ARG A 519      -9.200  -9.571 -18.578  1.00  0.93           N  
ATOM   4044  NH1 ARG A 519     -10.940  -8.293 -19.400  1.00  0.90           N  
ATOM   4045  NH2 ARG A 519     -10.647 -10.445 -20.133  1.00  0.90           N  
ATOM   4046  CZ  ARG A 519     -10.261  -9.434 -19.368  1.00  0.94           C  
ATOM   4047  N   LEU A 520      -5.322  -9.957 -14.515  1.00  0.97           N  
ATOM   4048  CA  LEU A 520      -4.247  -9.024 -14.195  1.00  0.97           C  
ATOM   4049  C   LEU A 520      -4.071  -7.995 -15.306  1.00  0.98           C  
ATOM   4050  CB  LEU A 520      -2.934  -9.777 -13.967  1.00  0.97           C  
ATOM   4051  O   LEU A 520      -4.014  -8.353 -16.485  1.00  0.97           O  
ATOM   4052  CG  LEU A 520      -1.686  -8.916 -13.763  1.00  0.97           C  
ATOM   4053  CD1 LEU A 520      -1.752  -8.197 -12.419  1.00  0.96           C  
ATOM   4054  CD2 LEU A 520      -0.426  -9.770 -13.857  1.00  0.96           C  
ATOM   4055  N   LEU A 521      -3.924  -6.773 -14.945  1.00  0.98           N  
ATOM   4056  CA  LEU A 521      -3.587  -5.643 -15.804  1.00  0.98           C  
ATOM   4057  C   LEU A 521      -2.225  -5.066 -15.434  1.00  0.98           C  
ATOM   4058  CB  LEU A 521      -4.660  -4.555 -15.704  1.00  0.98           C  
ATOM   4059  O   LEU A 521      -1.946  -4.830 -14.256  1.00  0.98           O  
ATOM   4060  CG  LEU A 521      -6.103  -5.001 -15.944  1.00  0.97           C  
ATOM   4061  CD1 LEU A 521      -7.053  -3.816 -15.812  1.00  0.96           C  
ATOM   4062  CD2 LEU A 521      -6.240  -5.653 -17.316  1.00  0.96           C  
ATOM   4063  N   VAL A 522      -1.415  -4.740 -16.463  1.00  0.98           N  
ATOM   4064  CA  VAL A 522      -0.042  -4.274 -16.300  1.00  0.98           C  
ATOM   4065  C   VAL A 522       0.215  -3.091 -17.231  1.00  0.98           C  
ATOM   4066  CB  VAL A 522       0.977  -5.401 -16.577  1.00  0.97           C  
ATOM   4067  O   VAL A 522      -0.070  -3.161 -18.428  1.00  0.97           O  
ATOM   4068  CG1 VAL A 522       2.407  -4.876 -16.465  1.00  0.90           C  
ATOM   4069  CG2 VAL A 522       0.756  -6.567 -15.615  1.00  0.90           C  
ATOM   4070  N   THR A 523       0.820  -1.996 -16.750  1.00  0.98           N  
ATOM   4071  CA  THR A 523       1.301  -0.888 -17.569  1.00  0.98           C  
ATOM   4072  C   THR A 523       2.807  -0.706 -17.401  1.00  0.97           C  
ATOM   4073  CB  THR A 523       0.579   0.424 -17.211  1.00  0.97           C  
ATOM   4074  O   THR A 523       3.374  -1.088 -16.376  1.00  0.97           O  
ATOM   4075  CG2 THR A 523      -0.920   0.315 -17.469  1.00  0.95           C  
ATOM   4076  OG1 THR A 523       0.795   0.719 -15.826  1.00  0.95           O  
ATOM   4077  N   THR A 524       3.505  -0.034 -18.462  1.00  0.97           N  
ATOM   4078  CA  THR A 524       4.950   0.162 -18.456  1.00  0.97           C  
ATOM   4079  C   THR A 524       5.297   1.636 -18.639  1.00  0.96           C  
ATOM   4080  CB  THR A 524       5.632  -0.670 -19.559  1.00  0.97           C  
ATOM   4081  O   THR A 524       4.447   2.434 -19.043  1.00  0.95           O  
ATOM   4082  CG2 THR A 524       5.275  -2.147 -19.434  1.00  0.95           C  
ATOM   4083  OG1 THR A 524       5.204  -0.193 -20.841  1.00  0.95           O  
ATOM   4084  N   ASP A 525       6.472   2.007 -18.414  1.00  0.96           N  
ATOM   4085  CA  ASP A 525       6.977   3.366 -18.582  1.00  0.95           C  
ATOM   4086  C   ASP A 525       7.231   3.679 -20.055  1.00  0.95           C  
ATOM   4087  CB  ASP A 525       8.260   3.567 -17.773  1.00  0.95           C  
ATOM   4088  O   ASP A 525       7.199   4.842 -20.463  1.00  0.94           O  
ATOM   4089  CG  ASP A 525       9.375   2.623 -18.187  1.00  0.92           C  
ATOM   4090  OD1 ASP A 525       9.183   1.828 -19.132  1.00  0.89           O  
ATOM   4091  OD2 ASP A 525      10.455   2.672 -17.559  1.00  0.89           O  
ATOM   4092  N   LYS A 526       7.473   2.594 -20.896  1.00  0.96           N  
ATOM   4093  CA  LYS A 526       7.809   2.750 -22.309  1.00  0.96           C  
ATOM   4094  C   LYS A 526       6.561   3.020 -23.144  1.00  0.96           C  
ATOM   4095  CB  LYS A 526       8.529   1.506 -22.830  1.00  0.96           C  
ATOM   4096  O   LYS A 526       6.555   3.918 -23.989  1.00  0.95           O  
ATOM   4097  CG  LYS A 526       9.041   1.639 -24.257  1.00  0.94           C  
ATOM   4098  CD  LYS A 526       9.930   0.465 -24.644  1.00  0.92           C  
ATOM   4099  CE  LYS A 526      10.440   0.596 -26.073  1.00  0.91           C  
ATOM   4100  NZ  LYS A 526      11.197  -0.618 -26.504  1.00  0.89           N  
ATOM   4101  N   TYR A 527       5.499   2.245 -22.893  1.00  0.96           N  
ATOM   4102  CA  TYR A 527       4.238   2.352 -23.617  1.00  0.96           C  
ATOM   4103  C   TYR A 527       3.080   2.608 -22.660  1.00  0.96           C  
ATOM   4104  CB  TYR A 527       3.974   1.079 -24.427  1.00  0.96           C  
ATOM   4105  O   TYR A 527       2.337   1.686 -22.314  1.00  0.95           O  
ATOM   4106  CG  TYR A 527       5.056   0.762 -25.430  1.00  0.96           C  
ATOM   4107  CD1 TYR A 527       5.324   1.625 -26.491  1.00  0.95           C  
ATOM   4108  CD2 TYR A 527       5.812  -0.400 -25.320  1.00  0.95           C  
ATOM   4109  CE1 TYR A 527       6.319   1.336 -27.419  1.00  0.94           C  
ATOM   4110  CE2 TYR A 527       6.810  -0.699 -26.242  1.00  0.94           C  
ATOM   4111  OH  TYR A 527       8.043  -0.116 -28.202  1.00  0.92           O  
ATOM   4112  CZ  TYR A 527       7.056   0.174 -27.286  1.00  0.94           C  
ATOM   4113  N   ARG A 528       2.835   3.878 -22.362  1.00  0.96           N  
ATOM   4114  CA  ARG A 528       1.902   4.321 -21.331  1.00  0.97           C  
ATOM   4115  C   ARG A 528       0.464   4.277 -21.838  1.00  0.97           C  
ATOM   4116  CB  ARG A 528       2.249   5.735 -20.862  1.00  0.95           C  
ATOM   4117  O   ARG A 528      -0.478   4.457 -21.064  1.00  0.96           O  
ATOM   4118  CG  ARG A 528       3.575   5.832 -20.125  1.00  0.92           C  
ATOM   4119  CD  ARG A 528       3.789   7.216 -19.528  1.00  0.88           C  
ATOM   4120  NE  ARG A 528       5.043   7.294 -18.784  1.00  0.87           N  
ATOM   4121  NH1 ARG A 528       4.560   9.316 -17.777  1.00  0.80           N  
ATOM   4122  NH2 ARG A 528       6.547   8.260 -17.342  1.00  0.77           N  
ATOM   4123  CZ  ARG A 528       5.381   8.290 -17.970  1.00  0.84           C  
ATOM   4124  N   ASN A 529       0.298   4.115 -23.082  1.00  0.97           N  
ATOM   4125  CA  ASN A 529      -1.009   3.975 -23.715  1.00  0.97           C  
ATOM   4126  C   ASN A 529      -1.377   2.509 -23.923  1.00  0.97           C  
ATOM   4127  CB  ASN A 529      -1.044   4.725 -25.048  1.00  0.96           C  
ATOM   4128  O   ASN A 529      -2.352   2.200 -24.610  1.00  0.97           O  
ATOM   4129  CG  ASN A 529      -0.137   4.104 -26.092  1.00  0.94           C  
ATOM   4130  ND2 ASN A 529      -0.688   3.827 -27.267  1.00  0.92           N  
ATOM   4131  OD1 ASN A 529       1.050   3.873 -25.843  1.00  0.91           O  
ATOM   4132  N   ILE A 530      -0.610   1.584 -23.422  1.00  0.98           N  
ATOM   4133  CA  ILE A 530      -0.855   0.150 -23.532  1.00  0.98           C  
ATOM   4134  C   ILE A 530      -1.060  -0.446 -22.141  1.00  0.98           C  
ATOM   4135  CB  ILE A 530       0.306  -0.567 -24.257  1.00  0.98           C  
ATOM   4136  O   ILE A 530      -0.282  -0.176 -21.223  1.00  0.98           O  
ATOM   4137  CG1 ILE A 530       0.493   0.008 -25.666  1.00  0.97           C  
ATOM   4138  CG2 ILE A 530       0.058  -2.077 -24.311  1.00  0.97           C  
ATOM   4139  CD1 ILE A 530       1.570  -0.692 -26.483  1.00  0.95           C  
ATOM   4140  N   ILE A 531      -2.072  -1.277 -21.969  1.00  0.98           N  
ATOM   4141  CA  ILE A 531      -2.256  -2.212 -20.864  1.00  0.98           C  
ATOM   4142  C   ILE A 531      -2.048  -3.642 -21.357  1.00  0.98           C  
ATOM   4143  CB  ILE A 531      -3.655  -2.063 -20.225  1.00  0.98           C  
ATOM   4144  O   ILE A 531      -2.753  -4.102 -22.259  1.00  0.98           O  
ATOM   4145  CG1 ILE A 531      -3.860  -0.632 -19.715  1.00  0.98           C  
ATOM   4146  CG2 ILE A 531      -3.844  -3.079 -19.095  1.00  0.98           C  
ATOM   4147  CD1 ILE A 531      -5.216  -0.395 -19.063  1.00  0.97           C  
ATOM   4148  N   TYR A 532      -1.084  -4.292 -20.825  1.00  0.98           N  
ATOM   4149  CA  TYR A 532      -0.944  -5.735 -20.991  1.00  0.98           C  
ATOM   4150  C   TYR A 532      -1.863  -6.486 -20.035  1.00  0.98           C  
ATOM   4151  CB  TYR A 532       0.508  -6.164 -20.764  1.00  0.98           C  
ATOM   4152  O   TYR A 532      -1.842  -6.245 -18.826  1.00  0.98           O  
ATOM   4153  CG  TYR A 532       1.503  -5.420 -21.622  1.00  0.98           C  
ATOM   4154  CD1 TYR A 532       1.880  -5.910 -22.870  1.00  0.97           C  
ATOM   4155  CD2 TYR A 532       2.067  -4.226 -21.186  1.00  0.97           C  
ATOM   4156  CE1 TYR A 532       2.798  -5.228 -23.663  1.00  0.96           C  
ATOM   4157  CE2 TYR A 532       2.986  -3.536 -21.970  1.00  0.96           C  
ATOM   4158  OH  TYR A 532       4.252  -3.365 -23.986  1.00  0.94           O  
ATOM   4159  CZ  TYR A 532       3.344  -4.044 -23.205  1.00  0.95           C  
ATOM   4160  N   CYS A 533      -2.687  -7.371 -20.539  1.00  0.98           N  
ATOM   4161  CA  CYS A 533      -3.680  -8.130 -19.787  1.00  0.98           C  
ATOM   4162  C   CYS A 533      -3.305  -9.606 -19.723  1.00  0.98           C  
ATOM   4163  CB  CYS A 533      -5.064  -7.972 -20.416  1.00  0.98           C  
ATOM   4164  O   CYS A 533      -2.902 -10.192 -20.730  1.00  0.97           O  
ATOM   4165  SG  CYS A 533      -5.595  -6.255 -20.587  1.00  0.96           S  
ATOM   4166  N   TYR A 534      -3.441 -10.160 -18.592  1.00  0.97           N  
ATOM   4167  CA  TYR A 534      -3.316 -11.597 -18.376  1.00  0.97           C  
ATOM   4168  C   TYR A 534      -4.593 -12.170 -17.772  1.00  0.97           C  
ATOM   4169  CB  TYR A 534      -2.124 -11.902 -17.464  1.00  0.97           C  
ATOM   4170  O   TYR A 534      -4.954 -11.839 -16.640  1.00  0.96           O  
ATOM   4171  CG  TYR A 534      -1.964 -13.369 -17.145  1.00  0.97           C  
ATOM   4172  CD1 TYR A 534      -1.518 -14.267 -18.112  1.00  0.96           C  
ATOM   4173  CD2 TYR A 534      -2.257 -13.860 -15.877  1.00  0.96           C  
ATOM   4174  CE1 TYR A 534      -1.371 -15.620 -17.824  1.00  0.95           C  
ATOM   4175  CE2 TYR A 534      -2.113 -15.210 -15.578  1.00  0.95           C  
ATOM   4176  OH  TYR A 534      -1.525 -17.419 -16.265  1.00  0.93           O  
ATOM   4177  CZ  TYR A 534      -1.670 -16.081 -16.556  1.00  0.95           C  
ATOM   4178  N   ASP A 535      -5.239 -13.090 -18.534  1.00  0.96           N  
ATOM   4179  CA  ASP A 535      -6.422 -13.832 -18.109  1.00  0.96           C  
ATOM   4180  C   ASP A 535      -6.069 -15.279 -17.769  1.00  0.95           C  
ATOM   4181  CB  ASP A 535      -7.498 -13.795 -19.196  1.00  0.95           C  
ATOM   4182  O   ASP A 535      -5.274 -15.910 -18.468  1.00  0.94           O  
ATOM   4183  CG  ASP A 535      -8.126 -12.422 -19.361  1.00  0.94           C  
ATOM   4184  OD1 ASP A 535      -7.945 -11.558 -18.477  1.00  0.92           O  
ATOM   4185  OD2 ASP A 535      -8.811 -12.204 -20.384  1.00  0.92           O  
ATOM   4186  N   TRP A 536      -6.662 -15.780 -16.671  1.00  0.94           N  
ATOM   4187  CA  TRP A 536      -6.427 -17.169 -16.290  1.00  0.95           C  
ATOM   4188  C   TRP A 536      -7.719 -17.832 -15.823  1.00  0.93           C  
ATOM   4189  CB  TRP A 536      -5.367 -17.254 -15.188  1.00  0.94           C  
ATOM   4190  O   TRP A 536      -8.612 -17.162 -15.299  1.00  0.89           O  
ATOM   4191  CG  TRP A 536      -5.800 -16.661 -13.881  1.00  0.90           C  
ATOM   4192  CD1 TRP A 536      -6.341 -17.324 -12.814  1.00  0.85           C  
ATOM   4193  CD2 TRP A 536      -5.732 -15.283 -13.504  1.00  0.86           C  
ATOM   4194  CE2 TRP A 536      -6.249 -15.182 -12.193  1.00  0.86           C  
ATOM   4195  CE3 TRP A 536      -5.283 -14.122 -14.148  1.00  0.84           C  
ATOM   4196  NE1 TRP A 536      -6.613 -16.440 -11.796  1.00  0.88           N  
ATOM   4197  CH2 TRP A 536      -5.883 -12.844 -12.166  1.00  0.85           C  
ATOM   4198  CZ2 TRP A 536      -6.329 -13.964 -11.514  1.00  0.87           C  
ATOM   4199  CZ3 TRP A 536      -5.364 -12.911 -13.470  1.00  0.86           C  
ATOM   4200  N   LEU A 537      -7.841 -19.075 -16.002  1.00  0.92           N  
ATOM   4201  CA  LEU A 537      -8.913 -19.916 -15.479  1.00  0.92           C  
ATOM   4202  C   LEU A 537      -8.361 -21.241 -14.962  1.00  0.91           C  
ATOM   4203  CB  LEU A 537      -9.967 -20.174 -16.558  1.00  0.91           C  
ATOM   4204  O   LEU A 537      -7.657 -21.949 -15.686  1.00  0.90           O  
ATOM   4205  CG  LEU A 537     -11.176 -21.011 -16.138  1.00  0.88           C  
ATOM   4206  CD1 LEU A 537     -12.001 -20.265 -15.094  1.00  0.84           C  
ATOM   4207  CD2 LEU A 537     -12.031 -21.363 -17.351  1.00  0.83           C  
ATOM   4208  N   TRP A 538      -8.771 -21.513 -13.724  1.00  0.88           N  
ATOM   4209  CA  TRP A 538      -8.459 -22.796 -13.102  1.00  0.89           C  
ATOM   4210  C   TRP A 538      -9.653 -23.742 -13.177  1.00  0.85           C  
ATOM   4211  CB  TRP A 538      -8.039 -22.599 -11.643  1.00  0.86           C  
ATOM   4212  O   TRP A 538     -10.788 -23.341 -12.908  1.00  0.81           O  
ATOM   4213  CG  TRP A 538      -6.718 -21.909 -11.478  1.00  0.80           C  
ATOM   4214  CD1 TRP A 538      -6.502 -20.566 -11.335  1.00  0.74           C  
ATOM   4215  CD2 TRP A 538      -5.429 -22.529 -11.443  1.00  0.77           C  
ATOM   4216  CE2 TRP A 538      -4.475 -21.500 -11.276  1.00  0.80           C  
ATOM   4217  CE3 TRP A 538      -4.987 -23.855 -11.536  1.00  0.79           C  
ATOM   4218  NE1 TRP A 538      -5.155 -20.314 -11.213  1.00  0.81           N  
ATOM   4219  CH2 TRP A 538      -2.699 -23.065 -11.294  1.00  0.80           C  
ATOM   4220  CZ2 TRP A 538      -3.104 -21.759 -11.200  1.00  0.81           C  
ATOM   4221  CZ3 TRP A 538      -3.623 -24.110 -11.461  1.00  0.80           C  
ATOM   4222  N   GLN A 539      -9.423 -24.881 -13.565  1.00  0.87           N  
ATOM   4223  CA  GLN A 539     -10.336 -26.007 -13.396  1.00  0.88           C  
ATOM   4224  C   GLN A 539      -9.712 -27.095 -12.527  1.00  0.87           C  
ATOM   4225  CB  GLN A 539     -10.734 -26.584 -14.755  1.00  0.87           C  
ATOM   4226  O   GLN A 539      -8.873 -27.866 -12.996  1.00  0.85           O  
ATOM   4227  CG  GLN A 539     -11.837 -27.631 -14.680  1.00  0.84           C  
ATOM   4228  CD  GLN A 539     -12.273 -28.124 -16.046  1.00  0.82           C  
ATOM   4229  NE2 GLN A 539     -13.330 -28.929 -16.077  1.00  0.84           N  
ATOM   4230  OE1 GLN A 539     -11.665 -27.784 -17.067  1.00  0.84           O  
ATOM   4231  N   GLY A 540     -10.109 -27.181 -11.288  1.00  0.86           N  
ATOM   4232  CA  GLY A 540      -9.367 -27.945 -10.297  1.00  0.86           C  
ATOM   4233  C   GLY A 540      -7.940 -27.463 -10.119  1.00  0.85           C  
ATOM   4234  O   GLY A 540      -7.710 -26.310  -9.746  1.00  0.82           O  
ATOM   4235  N   THR A 541      -6.966 -28.310 -10.401  1.00  0.82           N  
ATOM   4236  CA  THR A 541      -5.554 -27.984 -10.233  1.00  0.82           C  
ATOM   4237  C   THR A 541      -4.932 -27.573 -11.565  1.00  0.82           C  
ATOM   4238  CB  THR A 541      -4.772 -29.173  -9.644  1.00  0.80           C  
ATOM   4239  O   THR A 541      -3.786 -27.122 -11.608  1.00  0.81           O  
ATOM   4240  CG2 THR A 541      -5.194 -29.449  -8.205  1.00  0.79           C  
ATOM   4241  OG1 THR A 541      -5.021 -30.341 -10.436  1.00  0.82           O  
ATOM   4242  N   ASP A 542      -5.682 -27.761 -12.602  1.00  0.85           N  
ATOM   4243  CA  ASP A 542      -5.179 -27.461 -13.938  1.00  0.87           C  
ATOM   4244  C   ASP A 542      -5.542 -26.037 -14.354  1.00  0.88           C  
ATOM   4245  CB  ASP A 542      -5.729 -28.462 -14.956  1.00  0.85           C  
ATOM   4246  O   ASP A 542      -6.690 -25.615 -14.206  1.00  0.88           O  
ATOM   4247  CG  ASP A 542      -5.240 -29.880 -14.717  1.00  0.82           C  
ATOM   4248  OD1 ASP A 542      -4.065 -30.064 -14.333  1.00  0.83           O  
ATOM   4249  OD2 ASP A 542      -6.037 -30.822 -14.916  1.00  0.84           O  
ATOM   4250  N   ARG A 543      -4.601 -25.351 -14.854  1.00  0.88           N  
ATOM   4251  CA  ARG A 543      -4.796 -24.044 -15.474  1.00  0.88           C  
ATOM   4252  C   ARG A 543      -5.233 -24.187 -16.927  1.00  0.88           C  
ATOM   4253  CB  ARG A 543      -3.513 -23.214 -15.392  1.00  0.86           C  
ATOM   4254  O   ARG A 543      -4.397 -24.329 -17.822  1.00  0.86           O  
ATOM   4255  CG  ARG A 543      -3.705 -21.747 -15.743  1.00  0.83           C  
ATOM   4256  CD  ARG A 543      -2.418 -20.953 -15.573  1.00  0.81           C  
ATOM   4257  NE  ARG A 543      -2.092 -20.749 -14.164  1.00  0.79           N  
ATOM   4258  NH1 ARG A 543      -0.138 -19.585 -14.571  1.00  0.74           N  
ATOM   4259  NH2 ARG A 543      -0.817 -19.977 -12.417  1.00  0.71           N  
ATOM   4260  CZ  ARG A 543      -1.016 -20.104 -13.721  1.00  0.78           C  
ATOM   4261  N   VAL A 544      -6.521 -24.054 -17.187  1.00  0.86           N  
ATOM   4262  CA  VAL A 544      -7.155 -24.310 -18.476  1.00  0.87           C  
ATOM   4263  C   VAL A 544      -6.976 -23.100 -19.390  1.00  0.87           C  
ATOM   4264  CB  VAL A 544      -8.656 -24.639 -18.315  1.00  0.84           C  
ATOM   4265  O   VAL A 544      -7.015 -23.229 -20.616  1.00  0.85           O  
ATOM   4266  CG1 VAL A 544      -9.288 -24.956 -19.669  1.00  0.72           C  
ATOM   4267  CG2 VAL A 544      -8.845 -25.805 -17.347  1.00  0.70           C  
ATOM   4268  N   GLN A 545      -6.765 -21.921 -18.828  1.00  0.87           N  
ATOM   4269  CA  GLN A 545      -6.440 -20.689 -19.538  1.00  0.91           C  
ATOM   4270  C   GLN A 545      -5.224 -20.003 -18.921  1.00  0.91           C  
ATOM   4271  CB  GLN A 545      -7.636 -19.736 -19.537  1.00  0.90           C  
ATOM   4272  O   GLN A 545      -5.128 -19.881 -17.699  1.00  0.90           O  
ATOM   4273  CG  GLN A 545      -7.447 -18.510 -20.420  1.00  0.91           C  
ATOM   4274  CD  GLN A 545      -8.675 -17.619 -20.457  1.00  0.90           C  
ATOM   4275  NE2 GLN A 545      -8.728 -16.724 -21.438  1.00  0.92           N  
ATOM   4276  OE1 GLN A 545      -9.569 -17.735 -19.613  1.00  0.90           O  
ATOM   4277  N   SER A 546      -4.344 -19.507 -19.765  1.00  0.92           N  
ATOM   4278  CA  SER A 546      -3.183 -18.667 -19.489  1.00  0.93           C  
ATOM   4279  C   SER A 546      -2.882 -17.739 -20.660  1.00  0.93           C  
ATOM   4280  CB  SER A 546      -1.958 -19.530 -19.183  1.00  0.89           C  
ATOM   4281  O   SER A 546      -2.000 -18.023 -21.474  1.00  0.91           O  
ATOM   4282  OG  SER A 546      -0.861 -18.723 -18.790  1.00  0.78           O  
ATOM   4283  N   ALA A 547      -3.616 -16.633 -20.704  1.00  0.95           N  
ATOM   4284  CA  ALA A 547      -3.741 -15.872 -21.943  1.00  0.96           C  
ATOM   4285  C   ALA A 547      -3.277 -14.431 -21.751  1.00  0.96           C  
ATOM   4286  CB  ALA A 547      -5.184 -15.901 -22.442  1.00  0.95           C  
ATOM   4287  O   ALA A 547      -3.961 -13.632 -21.107  1.00  0.96           O  
ATOM   4288  N   TRP A 548      -2.264 -14.071 -22.412  1.00  0.97           N  
ATOM   4289  CA  TRP A 548      -1.843 -12.679 -22.531  1.00  0.98           C  
ATOM   4290  C   TRP A 548      -2.474 -12.022 -23.754  1.00  0.97           C  
ATOM   4291  CB  TRP A 548      -0.317 -12.584 -22.615  1.00  0.98           C  
ATOM   4292  O   TRP A 548      -2.524 -12.621 -24.832  1.00  0.97           O  
ATOM   4293  CG  TRP A 548       0.379 -12.780 -21.302  1.00  0.98           C  
ATOM   4294  CD1 TRP A 548       0.921 -13.939 -20.821  1.00  0.97           C  
ATOM   4295  CD2 TRP A 548       0.602 -11.786 -20.297  1.00  0.97           C  
ATOM   4296  CE2 TRP A 548       1.287 -12.414 -19.233  1.00  0.96           C  
ATOM   4297  CE3 TRP A 548       0.290 -10.424 -20.193  1.00  0.96           C  
ATOM   4298  NE1 TRP A 548       1.469 -13.726 -19.578  1.00  0.96           N  
ATOM   4299  CH2 TRP A 548       1.348 -10.393 -18.003  1.00  0.95           C  
ATOM   4300  CZ2 TRP A 548       1.666 -11.724 -18.079  1.00  0.96           C  
ATOM   4301  CZ3 TRP A 548       0.668  -9.740 -19.044  1.00  0.96           C  
ATOM   4302  N   HIS A 549      -2.927 -10.783 -23.673  1.00  0.98           N  
ATOM   4303  CA  HIS A 549      -3.426  -9.917 -24.736  1.00  0.98           C  
ATOM   4304  C   HIS A 549      -3.180  -8.448 -24.410  1.00  0.98           C  
ATOM   4305  CB  HIS A 549      -4.918 -10.161 -24.969  1.00  0.97           C  
ATOM   4306  O   HIS A 549      -2.725  -8.119 -23.313  1.00  0.97           O  
ATOM   4307  CG  HIS A 549      -5.767  -9.875 -23.772  1.00  0.96           C  
ATOM   4308  CD2 HIS A 549      -6.493  -8.782 -23.438  1.00  0.93           C  
ATOM   4309  ND1 HIS A 549      -5.936 -10.779 -22.746  1.00  0.92           N  
ATOM   4310  CE1 HIS A 549      -6.732 -10.254 -21.830  1.00  0.91           C  
ATOM   4311  NE2 HIS A 549      -7.084  -9.042 -22.226  1.00  0.92           N  
ATOM   4312  N   VAL A 550      -3.416  -7.531 -25.383  1.00  0.98           N  
ATOM   4313  CA  VAL A 550      -2.993  -6.140 -25.261  1.00  0.98           C  
ATOM   4314  C   VAL A 550      -4.184  -5.215 -25.499  1.00  0.98           C  
ATOM   4315  CB  VAL A 550      -1.852  -5.805 -26.247  1.00  0.98           C  
ATOM   4316  O   VAL A 550      -4.853  -5.307 -26.531  1.00  0.97           O  
ATOM   4317  CG1 VAL A 550      -1.493  -4.322 -26.173  1.00  0.95           C  
ATOM   4318  CG2 VAL A 550      -0.626  -6.669 -25.958  1.00  0.95           C  
ATOM   4319  N   TRP A 551      -4.418  -4.312 -24.561  1.00  0.98           N  
ATOM   4320  CA  TRP A 551      -5.296  -3.167 -24.777  1.00  0.98           C  
ATOM   4321  C   TRP A 551      -4.490  -1.919 -25.121  1.00  0.98           C  
ATOM   4322  CB  TRP A 551      -6.158  -2.908 -23.539  1.00  0.98           C  
ATOM   4323  O   TRP A 551      -3.593  -1.526 -24.371  1.00  0.97           O  
ATOM   4324  CG  TRP A 551      -7.063  -4.048 -23.177  1.00  0.97           C  
ATOM   4325  CD1 TRP A 551      -7.354  -5.143 -23.941  1.00  0.93           C  
ATOM   4326  CD2 TRP A 551      -7.800  -4.200 -21.960  1.00  0.93           C  
ATOM   4327  CE2 TRP A 551      -8.516  -5.414 -22.055  1.00  0.93           C  
ATOM   4328  CE3 TRP A 551      -7.923  -3.428 -20.797  1.00  0.94           C  
ATOM   4329  NE1 TRP A 551      -8.227  -5.969 -23.272  1.00  0.95           N  
ATOM   4330  CH2 TRP A 551      -9.448  -5.099 -19.902  1.00  0.94           C  
ATOM   4331  CZ2 TRP A 551      -9.345  -5.873 -21.028  1.00  0.94           C  
ATOM   4332  CZ3 TRP A 551      -8.749  -3.887 -19.777  1.00  0.94           C  
ATOM   4333  N   LYS A 552      -4.781  -1.348 -26.238  1.00  0.98           N  
ATOM   4334  CA  LYS A 552      -4.054  -0.213 -26.800  1.00  0.98           C  
ATOM   4335  C   LYS A 552      -4.986   0.970 -27.044  1.00  0.97           C  
ATOM   4336  CB  LYS A 552      -3.361  -0.612 -28.103  1.00  0.97           C  
ATOM   4337  O   LYS A 552      -5.934   0.870 -27.827  1.00  0.97           O  
ATOM   4338  CG  LYS A 552      -2.496   0.486 -28.705  1.00  0.93           C  
ATOM   4339  CD  LYS A 552      -1.738  -0.008 -29.931  1.00  0.89           C  
ATOM   4340  CE  LYS A 552      -0.888   1.096 -30.546  1.00  0.85           C  
ATOM   4341  NZ  LYS A 552      -0.173   0.627 -31.770  1.00  0.82           N  
ATOM   4342  N   TRP A 553      -4.677   2.154 -26.468  1.00  0.97           N  
ATOM   4343  CA  TRP A 553      -5.367   3.424 -26.670  1.00  0.96           C  
ATOM   4344  C   TRP A 553      -4.650   4.273 -27.714  1.00  0.95           C  
ATOM   4345  CB  TRP A 553      -5.473   4.195 -25.351  1.00  0.95           C  
ATOM   4346  O   TRP A 553      -3.504   3.990 -28.073  1.00  0.92           O  
ATOM   4347  CG  TRP A 553      -6.504   3.651 -24.409  1.00  0.90           C  
ATOM   4348  CD1 TRP A 553      -7.788   4.093 -24.248  1.00  0.81           C  
ATOM   4349  CD2 TRP A 553      -6.336   2.564 -23.493  1.00  0.81           C  
ATOM   4350  CE2 TRP A 553      -7.561   2.402 -22.808  1.00  0.75           C  
ATOM   4351  CE3 TRP A 553      -5.268   1.711 -23.186  1.00  0.68           C  
ATOM   4352  NE1 TRP A 553      -8.429   3.346 -23.287  1.00  0.78           N  
ATOM   4353  CH2 TRP A 553      -6.685   0.597 -21.552  1.00  0.78           C  
ATOM   4354  CZ2 TRP A 553      -7.746   1.419 -21.833  1.00  0.79           C  
ATOM   4355  CZ3 TRP A 553      -5.455   0.733 -22.216  1.00  0.77           C  
ATOM   4356  N   PRO A 554      -5.264   5.310 -28.280  1.00  0.94           N  
ATOM   4357  CA  PRO A 554      -4.599   6.220 -29.216  1.00  0.93           C  
ATOM   4358  C   PRO A 554      -3.320   6.825 -28.643  1.00  0.94           C  
ATOM   4359  CB  PRO A 554      -5.652   7.303 -29.463  1.00  0.92           C  
ATOM   4360  O   PRO A 554      -3.211   7.011 -27.428  1.00  0.93           O  
ATOM   4361  CG  PRO A 554      -6.963   6.615 -29.258  1.00  0.90           C  
ATOM   4362  CD  PRO A 554      -6.816   5.633 -28.132  1.00  0.90           C  
ATOM   4363  N   ILE A 555      -2.396   7.115 -29.549  1.00  0.91           N  
ATOM   4364  CA  ILE A 555      -1.154   7.778 -29.167  1.00  0.91           C  
ATOM   4365  C   ILE A 555      -1.468   9.094 -28.460  1.00  0.89           C  
ATOM   4366  CB  ILE A 555      -0.248   8.030 -30.393  1.00  0.90           C  
ATOM   4367  O   ILE A 555      -2.304   9.872 -28.925  1.00  0.85           O  
ATOM   4368  CG1 ILE A 555       0.163   6.701 -31.036  1.00  0.87           C  
ATOM   4369  CG2 ILE A 555       0.984   8.849 -29.995  1.00  0.85           C  
ATOM   4370  CD1 ILE A 555       0.900   6.855 -32.360  1.00  0.86           C  
ATOM   4371  N   GLY A 556      -0.856   9.361 -27.327  1.00  0.91           N  
ATOM   4372  CA  GLY A 556      -1.092  10.534 -26.500  1.00  0.91           C  
ATOM   4373  C   GLY A 556      -1.919  10.235 -25.263  1.00  0.92           C  
ATOM   4374  O   GLY A 556      -1.838  10.957 -24.267  1.00  0.91           O  
ATOM   4375  N   THR A 557      -2.617   9.128 -25.251  1.00  0.95           N  
ATOM   4376  CA  THR A 557      -3.258   8.672 -24.023  1.00  0.95           C  
ATOM   4377  C   THR A 557      -2.233   8.056 -23.074  1.00  0.96           C  
ATOM   4378  CB  THR A 557      -4.368   7.647 -24.319  1.00  0.95           C  
ATOM   4379  O   THR A 557      -1.348   7.313 -23.505  1.00  0.95           O  
ATOM   4380  CG2 THR A 557      -5.101   7.245 -23.043  1.00  0.94           C  
ATOM   4381  OG1 THR A 557      -5.308   8.220 -25.236  1.00  0.94           O  
ATOM   4382  N   LYS A 558      -2.326   8.351 -21.820  1.00  0.96           N  
ATOM   4383  CA  LYS A 558      -1.491   7.731 -20.796  1.00  0.96           C  
ATOM   4384  C   LYS A 558      -2.340   7.168 -19.660  1.00  0.96           C  
ATOM   4385  CB  LYS A 558      -0.480   8.737 -20.245  1.00  0.96           C  
ATOM   4386  O   LYS A 558      -3.125   7.894 -19.046  1.00  0.96           O  
ATOM   4387  CG  LYS A 558       0.443   9.329 -21.301  1.00  0.94           C  
ATOM   4388  CD  LYS A 558       1.365  10.387 -20.708  1.00  0.92           C  
ATOM   4389  CE  LYS A 558       2.178  11.089 -21.787  1.00  0.91           C  
ATOM   4390  NZ  LYS A 558       2.800  12.348 -21.279  1.00  0.89           N  
ATOM   4391  N   VAL A 559      -2.131   5.928 -19.359  1.00  0.97           N  
ATOM   4392  CA  VAL A 559      -2.756   5.302 -18.198  1.00  0.97           C  
ATOM   4393  C   VAL A 559      -2.012   5.710 -16.929  1.00  0.97           C  
ATOM   4394  CB  VAL A 559      -2.782   3.763 -18.329  1.00  0.97           C  
ATOM   4395  O   VAL A 559      -0.834   5.385 -16.760  1.00  0.96           O  
ATOM   4396  CG1 VAL A 559      -3.581   3.138 -17.186  1.00  0.96           C  
ATOM   4397  CG2 VAL A 559      -3.365   3.353 -19.680  1.00  0.96           C  
ATOM   4398  N   ARG A 560      -2.733   6.394 -16.001  1.00  0.97           N  
ATOM   4399  CA  ARG A 560      -2.163   6.936 -14.772  1.00  0.96           C  
ATOM   4400  C   ARG A 560      -2.492   6.048 -13.578  1.00  0.96           C  
ATOM   4401  CB  ARG A 560      -2.672   8.358 -14.524  1.00  0.96           C  
ATOM   4402  O   ARG A 560      -1.675   5.895 -12.667  1.00  0.95           O  
ATOM   4403  CG  ARG A 560      -2.205   9.369 -15.558  1.00  0.93           C  
ATOM   4404  CD  ARG A 560      -0.688   9.495 -15.578  1.00  0.89           C  
ATOM   4405  NE  ARG A 560      -0.247  10.570 -16.463  1.00  0.88           N  
ATOM   4406  NH1 ARG A 560       2.009  10.176 -16.159  1.00  0.83           N  
ATOM   4407  NH2 ARG A 560       1.312  11.868 -17.540  1.00  0.82           N  
ATOM   4408  CZ  ARG A 560       1.023  10.868 -16.719  1.00  0.87           C  
ATOM   4409  N   GLY A 561      -3.609   5.396 -13.577  1.00  0.97           N  
ATOM   4410  CA  GLY A 561      -4.094   4.510 -12.531  1.00  0.97           C  
ATOM   4411  C   GLY A 561      -5.106   3.496 -13.029  1.00  0.97           C  
ATOM   4412  O   GLY A 561      -5.830   3.756 -13.992  1.00  0.97           O  
ATOM   4413  N   MET A 562      -5.100   2.339 -12.423  1.00  0.97           N  
ATOM   4414  CA  MET A 562      -6.042   1.245 -12.644  1.00  0.97           C  
ATOM   4415  C   MET A 562      -6.551   0.690 -11.318  1.00  0.97           C  
ATOM   4416  CB  MET A 562      -5.389   0.130 -13.462  1.00  0.97           C  
ATOM   4417  O   MET A 562      -5.761   0.264 -10.474  1.00  0.96           O  
ATOM   4418  CG  MET A 562      -4.847   0.591 -14.805  1.00  0.97           C  
ATOM   4419  SD  MET A 562      -4.171  -0.792 -15.804  1.00  0.97           S  
ATOM   4420  CE  MET A 562      -2.735  -1.246 -14.791  1.00  0.95           C  
ATOM   4421  N   PHE A 563      -7.907   0.625 -11.140  1.00  0.96           N  
ATOM   4422  CA  PHE A 563      -8.513   0.209  -9.881  1.00  0.96           C  
ATOM   4423  C   PHE A 563      -9.725  -0.681 -10.131  1.00  0.96           C  
ATOM   4424  CB  PHE A 563      -8.921   1.429  -9.049  1.00  0.96           C  
ATOM   4425  O   PHE A 563     -10.691  -0.259 -10.770  1.00  0.95           O  
ATOM   4426  CG  PHE A 563      -7.854   2.486  -8.959  1.00  0.95           C  
ATOM   4427  CD1 PHE A 563      -6.807   2.362  -8.053  1.00  0.93           C  
ATOM   4428  CD2 PHE A 563      -7.897   3.605  -9.780  1.00  0.93           C  
ATOM   4429  CE1 PHE A 563      -5.818   3.339  -7.967  1.00  0.92           C  
ATOM   4430  CE2 PHE A 563      -6.912   4.585  -9.700  1.00  0.91           C  
ATOM   4431  CZ  PHE A 563      -5.874   4.451  -8.792  1.00  0.91           C  
ATOM   4432  N   TYR A 564      -9.687  -1.818  -9.558  1.00  0.95           N  
ATOM   4433  CA  TYR A 564     -10.868  -2.674  -9.553  1.00  0.95           C  
ATOM   4434  C   TYR A 564     -11.761  -2.364  -8.357  1.00  0.93           C  
ATOM   4435  CB  TYR A 564     -10.462  -4.151  -9.532  1.00  0.95           C  
ATOM   4436  O   TYR A 564     -11.273  -2.199  -7.237  1.00  0.91           O  
ATOM   4437  CG  TYR A 564     -10.064  -4.690 -10.884  1.00  0.95           C  
ATOM   4438  CD1 TYR A 564     -11.023  -4.968 -11.855  1.00  0.94           C  
ATOM   4439  CD2 TYR A 564      -8.728  -4.923 -11.194  1.00  0.94           C  
ATOM   4440  CE1 TYR A 564     -10.661  -5.467 -13.102  1.00  0.93           C  
ATOM   4441  CE2 TYR A 564      -8.354  -5.422 -12.438  1.00  0.93           C  
ATOM   4442  OH  TYR A 564      -8.962  -6.183 -14.617  1.00  0.91           O  
ATOM   4443  CZ  TYR A 564      -9.327  -5.690 -13.384  1.00  0.93           C  
ATOM   4444  N   SER A 565     -13.006  -2.275  -8.559  1.00  0.92           N  
ATOM   4445  CA  SER A 565     -14.084  -2.302  -7.577  1.00  0.92           C  
ATOM   4446  C   SER A 565     -15.145  -3.333  -7.949  1.00  0.91           C  
ATOM   4447  CB  SER A 565     -14.727  -0.921  -7.447  1.00  0.92           C  
ATOM   4448  O   SER A 565     -16.081  -3.028  -8.692  1.00  0.89           O  
ATOM   4449  OG  SER A 565     -15.660  -0.898  -6.380  1.00  0.91           O  
ATOM   4450  N   GLY A 566     -15.016  -4.546  -7.377  1.00  0.90           N  
ATOM   4451  CA  GLY A 566     -15.750  -5.690  -7.894  1.00  0.90           C  
ATOM   4452  C   GLY A 566     -15.429  -5.999  -9.344  1.00  0.90           C  
ATOM   4453  O   GLY A 566     -14.276  -6.269  -9.687  1.00  0.89           O  
ATOM   4454  N   GLU A 567     -16.445  -5.920 -10.206  1.00  0.90           N  
ATOM   4455  CA  GLU A 567     -16.328  -6.178 -11.638  1.00  0.90           C  
ATOM   4456  C   GLU A 567     -16.084  -4.886 -12.413  1.00  0.91           C  
ATOM   4457  CB  GLU A 567     -17.584  -6.877 -12.163  1.00  0.89           C  
ATOM   4458  O   GLU A 567     -15.877  -4.915 -13.628  1.00  0.91           O  
ATOM   4459  CG  GLU A 567     -17.842  -8.237 -11.529  1.00  0.86           C  
ATOM   4460  CD  GLU A 567     -19.129  -8.889 -12.010  1.00  0.84           C  
ATOM   4461  OE1 GLU A 567     -20.001  -8.178 -12.558  1.00  0.82           O  
ATOM   4462  OE2 GLU A 567     -19.266 -10.120 -11.835  1.00  0.80           O  
ATOM   4463  N   LEU A 568     -16.124  -3.744 -11.789  1.00  0.92           N  
ATOM   4464  CA  LEU A 568     -15.844  -2.464 -12.430  1.00  0.93           C  
ATOM   4465  C   LEU A 568     -14.353  -2.146 -12.383  1.00  0.94           C  
ATOM   4466  CB  LEU A 568     -16.638  -1.341 -11.757  1.00  0.92           C  
ATOM   4467  O   LEU A 568     -13.742  -2.174 -11.312  1.00  0.94           O  
ATOM   4468  CG  LEU A 568     -18.162  -1.462 -11.813  1.00  0.89           C  
ATOM   4469  CD1 LEU A 568     -18.813  -0.308 -11.057  1.00  0.86           C  
ATOM   4470  CD2 LEU A 568     -18.643  -1.499 -13.260  1.00  0.86           C  
ATOM   4471  N   LEU A 569     -13.827  -1.813 -13.459  1.00  0.95           N  
ATOM   4472  CA  LEU A 569     -12.483  -1.262 -13.591  1.00  0.96           C  
ATOM   4473  C   LEU A 569     -12.533   0.249 -13.792  1.00  0.96           C  
ATOM   4474  CB  LEU A 569     -11.746  -1.919 -14.761  1.00  0.96           C  
ATOM   4475  O   LEU A 569     -12.996   0.727 -14.829  1.00  0.96           O  
ATOM   4476  CG  LEU A 569     -10.352  -1.375 -15.077  1.00  0.96           C  
ATOM   4477  CD1 LEU A 569      -9.402  -1.646 -13.915  1.00  0.95           C  
ATOM   4478  CD2 LEU A 569      -9.817  -1.989 -16.366  1.00  0.95           C  
ATOM   4479  N   TYR A 570     -12.073   1.006 -12.845  1.00  0.96           N  
ATOM   4480  CA  TYR A 570     -11.841   2.440 -12.979  1.00  0.97           C  
ATOM   4481  C   TYR A 570     -10.444   2.719 -13.520  1.00  0.97           C  
ATOM   4482  CB  TYR A 570     -12.029   3.144 -11.631  1.00  0.97           C  
ATOM   4483  O   TYR A 570      -9.462   2.143 -13.046  1.00  0.97           O  
ATOM   4484  CG  TYR A 570     -13.457   3.150 -11.143  1.00  0.96           C  
ATOM   4485  CD1 TYR A 570     -14.342   4.154 -11.530  1.00  0.95           C  
ATOM   4486  CD2 TYR A 570     -13.924   2.153 -10.293  1.00  0.94           C  
ATOM   4487  CE1 TYR A 570     -15.658   4.165 -11.082  1.00  0.94           C  
ATOM   4488  CE2 TYR A 570     -15.239   2.154  -9.838  1.00  0.93           C  
ATOM   4489  OH  TYR A 570     -17.399   3.168  -9.790  1.00  0.91           O  
ATOM   4490  CZ  TYR A 570     -16.097   3.162 -10.237  1.00  0.93           C  
ATOM   4491  N   LEU A 571     -10.350   3.588 -14.466  1.00  0.98           N  
ATOM   4492  CA  LEU A 571      -9.125   4.024 -15.128  1.00  0.98           C  
ATOM   4493  C   LEU A 571      -8.938   5.531 -14.989  1.00  0.97           C  
ATOM   4494  CB  LEU A 571      -9.148   3.635 -16.608  1.00  0.97           C  
ATOM   4495  O   LEU A 571      -9.836   6.305 -15.324  1.00  0.97           O  
ATOM   4496  CG  LEU A 571      -9.192   2.137 -16.915  1.00  0.97           C  
ATOM   4497  CD1 LEU A 571      -9.340   1.907 -18.415  1.00  0.96           C  
ATOM   4498  CD2 LEU A 571      -7.941   1.445 -16.384  1.00  0.96           C  
ATOM   4499  N   LEU A 572      -7.803   5.951 -14.516  1.00  0.98           N  
ATOM   4500  CA  LEU A 572      -7.338   7.323 -14.683  1.00  0.97           C  
ATOM   4501  C   LEU A 572      -6.536   7.472 -15.972  1.00  0.97           C  
ATOM   4502  CB  LEU A 572      -6.484   7.750 -13.485  1.00  0.97           C  
ATOM   4503  O   LEU A 572      -5.386   7.033 -16.047  1.00  0.97           O  
ATOM   4504  CG  LEU A 572      -7.168   7.711 -12.118  1.00  0.91           C  
ATOM   4505  CD1 LEU A 572      -6.235   8.261 -11.044  1.00  0.81           C  
ATOM   4506  CD2 LEU A 572      -8.475   8.496 -12.151  1.00  0.80           C  
ATOM   4507  N   LEU A 573      -7.150   8.114 -16.951  1.00  0.97           N  
ATOM   4508  CA  LEU A 573      -6.567   8.279 -18.278  1.00  0.97           C  
ATOM   4509  C   LEU A 573      -6.252   9.745 -18.555  1.00  0.97           C  
ATOM   4510  CB  LEU A 573      -7.514   7.737 -19.352  1.00  0.97           C  
ATOM   4511  O   LEU A 573      -7.147  10.593 -18.525  1.00  0.96           O  
ATOM   4512  CG  LEU A 573      -7.858   6.249 -19.264  1.00  0.96           C  
ATOM   4513  CD1 LEU A 573      -8.826   5.862 -20.377  1.00  0.95           C  
ATOM   4514  CD2 LEU A 573      -6.591   5.402 -19.332  1.00  0.95           C  
ATOM   4515  N   GLU A 574      -5.026  10.047 -18.823  1.00  0.96           N  
ATOM   4516  CA  GLU A 574      -4.611  11.350 -19.336  1.00  0.96           C  
ATOM   4517  C   GLU A 574      -4.779  11.425 -20.851  1.00  0.95           C  
ATOM   4518  CB  GLU A 574      -3.158  11.641 -18.952  1.00  0.95           C  
ATOM   4519  O   GLU A 574      -4.152  10.662 -21.589  1.00  0.94           O  
ATOM   4520  CG  GLU A 574      -2.676  13.022 -19.372  1.00  0.93           C  
ATOM   4521  CD  GLU A 574      -1.236  13.301 -18.973  1.00  0.91           C  
ATOM   4522  OE1 GLU A 574      -0.691  12.571 -18.114  1.00  0.90           O  
ATOM   4523  OE2 GLU A 574      -0.648  14.259 -19.523  1.00  0.90           O  
ATOM   4524  N   ARG A 575      -5.675  12.355 -21.222  1.00  0.94           N  
ATOM   4525  CA  ARG A 575      -6.051  12.572 -22.615  1.00  0.93           C  
ATOM   4526  C   ARG A 575      -5.928  14.044 -22.993  1.00  0.89           C  
ATOM   4527  CB  ARG A 575      -7.479  12.084 -22.869  1.00  0.92           C  
ATOM   4528  O   ARG A 575      -6.540  14.907 -22.359  1.00  0.84           O  
ATOM   4529  CG  ARG A 575      -7.689  10.609 -22.564  1.00  0.91           C  
ATOM   4530  CD  ARG A 575      -9.071  10.136 -22.993  1.00  0.89           C  
ATOM   4531  NE  ARG A 575      -9.274   8.722 -22.691  1.00  0.87           N  
ATOM   4532  NH1 ARG A 575      -9.253   8.034 -24.896  1.00  0.84           N  
ATOM   4533  NH2 ARG A 575      -9.543   6.502 -23.216  1.00  0.84           N  
ATOM   4534  CZ  ARG A 575      -9.356   7.756 -23.602  1.00  0.86           C  
ATOM   4535  N   GLY A 576      -5.010  14.410 -23.934  1.00  0.85           N  
ATOM   4536  CA  GLY A 576      -4.617  15.694 -24.492  1.00  0.84           C  
ATOM   4537  C   GLY A 576      -5.089  16.874 -23.663  1.00  0.84           C  
ATOM   4538  O   GLY A 576      -4.377  17.872 -23.533  1.00  0.80           O  
ATOM   4539  N   ASP A 577      -6.223  16.877 -23.066  1.00  0.88           N  
ATOM   4540  CA  ASP A 577      -6.807  18.054 -22.430  1.00  0.88           C  
ATOM   4541  C   ASP A 577      -6.959  17.847 -20.925  1.00  0.89           C  
ATOM   4542  CB  ASP A 577      -8.164  18.384 -23.055  1.00  0.86           C  
ATOM   4543  O   ASP A 577      -7.574  18.667 -20.239  1.00  0.87           O  
ATOM   4544  CG  ASP A 577      -9.216  17.324 -22.783  1.00  0.82           C  
ATOM   4545  OD1 ASP A 577      -8.873  16.123 -22.735  1.00  0.81           O  
ATOM   4546  OD2 ASP A 577     -10.399  17.692 -22.618  1.00  0.80           O  
ATOM   4547  N   GLY A 578      -6.520  16.758 -20.372  1.00  0.95           N  
ATOM   4548  CA  GLY A 578      -6.581  16.559 -18.933  1.00  0.95           C  
ATOM   4549  C   GLY A 578      -6.522  15.098 -18.529  1.00  0.96           C  
ATOM   4550  O   GLY A 578      -6.315  14.223 -19.373  1.00  0.95           O  
ATOM   4551  N   VAL A 579      -6.697  14.821 -17.199  1.00  0.97           N  
ATOM   4552  CA  VAL A 579      -6.804  13.489 -16.612  1.00  0.97           C  
ATOM   4553  C   VAL A 579      -8.266  13.175 -16.306  1.00  0.97           C  
ATOM   4554  CB  VAL A 579      -5.952  13.365 -15.328  1.00  0.97           C  
ATOM   4555  O   VAL A 579      -8.905  13.872 -15.514  1.00  0.97           O  
ATOM   4556  CG1 VAL A 579      -6.025  11.946 -14.768  1.00  0.95           C  
ATOM   4557  CG2 VAL A 579      -4.503  13.758 -15.610  1.00  0.96           C  
ATOM   4558  N   TYR A 580      -8.768  12.131 -16.872  1.00  0.97           N  
ATOM   4559  CA  TYR A 580     -10.158  11.694 -16.799  1.00  0.97           C  
ATOM   4560  C   TYR A 580     -10.286  10.421 -15.972  1.00  0.97           C  
ATOM   4561  CB  TYR A 580     -10.723  11.463 -18.204  1.00  0.97           C  
ATOM   4562  O   TYR A 580      -9.447   9.523 -16.068  1.00  0.97           O  
ATOM   4563  CG  TYR A 580     -10.798  12.716 -19.042  1.00  0.97           C  
ATOM   4564  CD1 TYR A 580     -11.963  13.478 -19.087  1.00  0.96           C  
ATOM   4565  CD2 TYR A 580      -9.706  13.139 -19.792  1.00  0.96           C  
ATOM   4566  CE1 TYR A 580     -12.038  14.633 -19.859  1.00  0.95           C  
ATOM   4567  CE2 TYR A 580      -9.769  14.292 -20.567  1.00  0.94           C  
ATOM   4568  OH  TYR A 580     -11.006  16.173 -21.361  1.00  0.93           O  
ATOM   4569  CZ  TYR A 580     -10.938  15.031 -20.594  1.00  0.94           C  
ATOM   4570  N   LEU A 581     -11.337  10.354 -15.141  1.00  0.97           N  
ATOM   4571  CA  LEU A 581     -11.859   9.108 -14.589  1.00  0.98           C  
ATOM   4572  C   LEU A 581     -12.844   8.457 -15.554  1.00  0.97           C  
ATOM   4573  CB  LEU A 581     -12.540   9.363 -13.242  1.00  0.97           C  
ATOM   4574  O   LEU A 581     -13.878   9.044 -15.883  1.00  0.97           O  
ATOM   4575  CG  LEU A 581     -13.016   8.127 -12.477  1.00  0.97           C  
ATOM   4576  CD1 LEU A 581     -11.825   7.267 -12.067  1.00  0.96           C  
ATOM   4577  CD2 LEU A 581     -13.833   8.534 -11.257  1.00  0.96           C  
ATOM   4578  N   GLU A 582     -12.495   7.332 -16.040  1.00  0.97           N  
ATOM   4579  CA  GLU A 582     -13.352   6.481 -16.860  1.00  0.97           C  
ATOM   4580  C   GLU A 582     -13.563   5.118 -16.207  1.00  0.97           C  
ATOM   4581  CB  GLU A 582     -12.758   6.308 -18.260  1.00  0.97           C  
ATOM   4582  O   GLU A 582     -12.766   4.697 -15.367  1.00  0.97           O  
ATOM   4583  CG  GLU A 582     -12.579   7.615 -19.019  1.00  0.96           C  
ATOM   4584  CD  GLU A 582     -12.137   7.417 -20.460  1.00  0.95           C  
ATOM   4585  OE1 GLU A 582     -12.198   6.271 -20.961  1.00  0.93           O  
ATOM   4586  OE2 GLU A 582     -11.725   8.415 -21.092  1.00  0.93           O  
ATOM   4587  N   LYS A 583     -14.624   4.429 -16.553  1.00  0.96           N  
ATOM   4588  CA  LYS A 583     -14.884   3.092 -16.027  1.00  0.96           C  
ATOM   4589  C   LYS A 583     -15.119   2.093 -17.156  1.00  0.95           C  
ATOM   4590  CB  LYS A 583     -16.089   3.110 -15.085  1.00  0.95           C  
ATOM   4591  O   LYS A 583     -15.622   2.458 -18.221  1.00  0.95           O  
ATOM   4592  CG  LYS A 583     -17.415   3.375 -15.782  1.00  0.92           C  
ATOM   4593  CD  LYS A 583     -18.581   3.324 -14.802  1.00  0.89           C  
ATOM   4594  CE  LYS A 583     -19.913   3.551 -15.504  1.00  0.84           C  
ATOM   4595  NZ  LYS A 583     -21.064   3.428 -14.561  1.00  0.80           N  
ATOM   4596  N   MET A 584     -14.795   0.916 -16.904  1.00  0.94           N  
ATOM   4597  CA  MET A 584     -15.101  -0.256 -17.719  1.00  0.94           C  
ATOM   4598  C   MET A 584     -15.844  -1.307 -16.903  1.00  0.94           C  
ATOM   4599  CB  MET A 584     -13.820  -0.856 -18.302  1.00  0.94           C  
ATOM   4600  O   MET A 584     -15.423  -1.653 -15.798  1.00  0.92           O  
ATOM   4601  CG  MET A 584     -13.062   0.090 -19.219  1.00  0.91           C  
ATOM   4602  SD  MET A 584     -11.524  -0.658 -19.885  1.00  0.90           S  
ATOM   4603  CE  MET A 584     -12.231  -1.864 -21.042  1.00  0.84           C  
ATOM   4604  N   ASP A 585     -16.962  -1.728 -17.397  1.00  0.91           N  
ATOM   4605  CA  ASP A 585     -17.631  -2.900 -16.843  1.00  0.91           C  
ATOM   4606  C   ASP A 585     -17.000  -4.190 -17.363  1.00  0.90           C  
ATOM   4607  CB  ASP A 585     -19.124  -2.874 -17.176  1.00  0.89           C  
ATOM   4608  O   ASP A 585     -17.022  -4.456 -18.566  1.00  0.89           O  
ATOM   4609  CG  ASP A 585     -19.941  -3.821 -16.315  1.00  0.83           C  
ATOM   4610  OD1 ASP A 585     -19.384  -4.818 -15.807  1.00  0.78           O  
ATOM   4611  OD2 ASP A 585     -21.154  -3.570 -16.145  1.00  0.82           O  
ATOM   4612  N   MET A 586     -16.354  -4.840 -16.365  1.00  0.91           N  
ATOM   4613  CA  MET A 586     -15.569  -6.032 -16.673  1.00  0.91           C  
ATOM   4614  C   MET A 586     -16.407  -7.294 -16.502  1.00  0.89           C  
ATOM   4615  CB  MET A 586     -14.328  -6.104 -15.782  1.00  0.90           C  
ATOM   4616  O   MET A 586     -15.943  -8.397 -16.798  1.00  0.85           O  
ATOM   4617  CG  MET A 586     -13.368  -4.940 -15.974  1.00  0.90           C  
ATOM   4618  SD  MET A 586     -12.720  -4.838 -17.688  1.00  0.91           S  
ATOM   4619  CE  MET A 586     -11.732  -6.359 -17.748  1.00  0.86           C  
ATOM   4620  N   GLY A 587     -17.593  -7.073 -15.819  1.00  0.84           N  
ATOM   4621  CA  GLY A 587     -18.607  -8.109 -15.704  1.00  0.81           C  
ATOM   4622  C   GLY A 587     -19.262  -8.452 -17.028  1.00  0.80           C  
ATOM   4623  O   GLY A 587     -19.280  -7.633 -17.949  1.00  0.73           O  
ATOM   4624  N   ASP A 588     -19.290  -9.873 -17.268  1.00  0.58           N  
ATOM   4625  CA  ASP A 588     -19.608 -10.836 -18.318  1.00  0.58           C  
ATOM   4626  C   ASP A 588     -20.735 -10.322 -19.212  1.00  0.58           C  
ATOM   4627  CB  ASP A 588     -19.994 -12.186 -17.709  1.00  0.49           C  
ATOM   4628  O   ASP A 588     -21.886 -10.233 -18.780  1.00  0.54           O  
ATOM   4629  CG  ASP A 588     -18.856 -13.190 -17.724  1.00  0.45           C  
ATOM   4630  OD1 ASP A 588     -17.857 -12.969 -18.441  1.00  0.45           O  
ATOM   4631  OD2 ASP A 588     -18.961 -14.214 -17.015  1.00  0.43           O  
ATOM   4632  N   ALA A 589     -20.248  -9.665 -20.365  1.00  0.54           N  
ATOM   4633  CA  ALA A 589     -20.416  -9.618 -21.815  1.00  0.53           C  
ATOM   4634  C   ALA A 589     -21.750 -10.229 -22.233  1.00  0.55           C  
ATOM   4635  CB  ALA A 589     -19.263 -10.340 -22.509  1.00  0.48           C  
ATOM   4636  O   ALA A 589     -22.149 -10.130 -23.396  1.00  0.53           O  
ATOM   4637  N   LEU A 590     -22.509 -10.803 -21.123  1.00  0.55           N  
ATOM   4638  CA  LEU A 590     -23.683 -11.493 -21.645  1.00  0.55           C  
ATOM   4639  C   LEU A 590     -24.935 -10.639 -21.477  1.00  0.55           C  
ATOM   4640  CB  LEU A 590     -23.871 -12.839 -20.940  1.00  0.49           C  
ATOM   4641  O   LEU A 590     -26.051 -11.118 -21.689  1.00  0.52           O  
ATOM   4642  CG  LEU A 590     -22.788 -13.891 -21.185  1.00  0.45           C  
ATOM   4643  CD1 LEU A 590     -23.033 -15.118 -20.314  1.00  0.40           C  
ATOM   4644  CD2 LEU A 590     -22.741 -14.276 -22.660  1.00  0.42           C  
ATOM   4645  N   THR A 591     -24.719  -9.389 -21.029  1.00  0.58           N  
ATOM   4646  CA  THR A 591     -25.983  -8.663 -21.059  1.00  0.57           C  
ATOM   4647  C   THR A 591     -26.369  -8.305 -22.491  1.00  0.58           C  
ATOM   4648  CB  THR A 591     -25.911  -7.381 -20.208  1.00  0.52           C  
ATOM   4649  O   THR A 591     -25.554  -7.766 -23.243  1.00  0.54           O  
ATOM   4650  CG2 THR A 591     -25.963  -7.705 -18.719  1.00  0.44           C  
ATOM   4651  OG1 THR A 591     -24.686  -6.694 -20.494  1.00  0.47           O  
ATOM   4652  N   TYR A 592     -27.287  -9.090 -23.029  1.00  0.59           N  
ATOM   4653  CA  TYR A 592     -27.947  -9.038 -24.328  1.00  0.60           C  
ATOM   4654  C   TYR A 592     -28.524  -7.653 -24.593  1.00  0.60           C  
ATOM   4655  CB  TYR A 592     -29.058 -10.090 -24.410  1.00  0.52           C  
ATOM   4656  O   TYR A 592     -29.186  -7.433 -25.609  1.00  0.56           O  
ATOM   4657  CG  TYR A 592     -28.552 -11.512 -24.360  1.00  0.47           C  
ATOM   4658  CD1 TYR A 592     -27.987 -12.110 -25.484  1.00  0.40           C  
ATOM   4659  CD2 TYR A 592     -28.639 -12.259 -23.191  1.00  0.43           C  
ATOM   4660  CE1 TYR A 592     -27.522 -13.420 -25.444  1.00  0.41           C  
ATOM   4661  CE2 TYR A 592     -28.177 -13.570 -23.139  1.00  0.45           C  
ATOM   4662  OH  TYR A 592     -27.161 -15.438 -24.223  1.00  0.34           O  
ATOM   4663  CZ  TYR A 592     -27.620 -14.141 -24.269  1.00  0.38           C  
ATOM   4664  N   GLY A 593     -28.295  -6.774 -23.701  1.00  0.68           N  
ATOM   4665  CA  GLY A 593     -28.834  -5.453 -23.980  1.00  0.68           C  
ATOM   4666  C   GLY A 593     -28.098  -4.731 -25.094  1.00  0.70           C  
ATOM   4667  O   GLY A 593     -26.920  -4.997 -25.341  1.00  0.68           O  
ATOM   4668  N   LEU A 594     -28.775  -3.925 -25.837  1.00  0.71           N  
ATOM   4669  CA  LEU A 594     -28.213  -3.143 -26.933  1.00  0.71           C  
ATOM   4670  C   LEU A 594     -26.973  -2.381 -26.476  1.00  0.73           C  
ATOM   4671  CB  LEU A 594     -29.254  -2.164 -27.483  1.00  0.67           C  
ATOM   4672  O   LEU A 594     -25.957  -2.366 -27.175  1.00  0.71           O  
ATOM   4673  CG  LEU A 594     -28.824  -1.322 -28.685  1.00  0.61           C  
ATOM   4674  CD1 LEU A 594     -28.652  -2.206 -29.916  1.00  0.54           C  
ATOM   4675  CD2 LEU A 594     -29.838  -0.215 -28.953  1.00  0.58           C  
ATOM   4676  N   ASN A 595     -27.058  -1.747 -25.341  1.00  0.71           N  
ATOM   4677  CA  ASN A 595     -25.959  -0.964 -24.785  1.00  0.70           C  
ATOM   4678  C   ASN A 595     -24.706  -1.814 -24.595  1.00  0.73           C  
ATOM   4679  CB  ASN A 595     -26.373  -0.325 -23.458  1.00  0.67           C  
ATOM   4680  O   ASN A 595     -23.593  -1.354 -24.858  1.00  0.70           O  
ATOM   4681  CG  ASN A 595     -27.470   0.708 -23.624  1.00  0.63           C  
ATOM   4682  ND2 ASN A 595     -28.023   1.172 -22.509  1.00  0.62           N  
ATOM   4683  OD1 ASN A 595     -27.818   1.086 -24.746  1.00  0.67           O  
ATOM   4684  N   ASP A 596     -24.859  -3.035 -24.383  1.00  0.68           N  
ATOM   4685  CA  ASP A 596     -23.767  -3.948 -24.059  1.00  0.68           C  
ATOM   4686  C   ASP A 596     -23.060  -4.429 -25.324  1.00  0.70           C  
ATOM   4687  CB  ASP A 596     -24.288  -5.145 -23.260  1.00  0.61           C  
ATOM   4688  O   ASP A 596     -21.970  -5.000 -25.253  1.00  0.66           O  
ATOM   4689  CG  ASP A 596     -24.976  -4.741 -21.968  1.00  0.55           C  
ATOM   4690  OD1 ASP A 596     -24.484  -3.826 -21.275  1.00  0.57           O  
ATOM   4691  OD2 ASP A 596     -26.020  -5.346 -21.640  1.00  0.60           O  
ATOM   4692  N   ARG A 597     -23.615  -4.000 -26.420  1.00  0.79           N  
ATOM   4693  CA  ARG A 597     -23.055  -4.373 -27.715  1.00  0.80           C  
ATOM   4694  C   ARG A 597     -22.185  -3.255 -28.278  1.00  0.82           C  
ATOM   4695  CB  ARG A 597     -24.170  -4.719 -28.704  1.00  0.77           C  
ATOM   4696  O   ARG A 597     -21.459  -3.458 -29.254  1.00  0.80           O  
ATOM   4697  CG  ARG A 597     -24.967  -5.957 -28.326  1.00  0.73           C  
ATOM   4698  CD  ARG A 597     -26.015  -6.296 -29.376  1.00  0.71           C  
ATOM   4699  NE  ARG A 597     -26.803  -7.464 -28.995  1.00  0.52           N  
ATOM   4700  NH1 ARG A 597     -28.034  -7.530 -30.948  1.00  0.39           N  
ATOM   4701  NH2 ARG A 597     -28.400  -9.086 -29.305  1.00  0.36           N  
ATOM   4702  CZ  ARG A 597     -27.744  -8.024 -29.750  1.00  0.63           C  
ATOM   4703  N   ILE A 598     -22.261  -2.178 -27.610  1.00  0.87           N  
ATOM   4704  CA  ILE A 598     -21.483  -1.032 -28.068  1.00  0.88           C  
ATOM   4705  C   ILE A 598     -20.095  -1.063 -27.430  1.00  0.88           C  
ATOM   4706  CB  ILE A 598     -22.193   0.301 -27.741  1.00  0.87           C  
ATOM   4707  O   ILE A 598     -19.970  -1.116 -26.204  1.00  0.88           O  
ATOM   4708  CG1 ILE A 598     -23.586   0.334 -28.380  1.00  0.86           C  
ATOM   4709  CG2 ILE A 598     -21.348   1.491 -28.207  1.00  0.85           C  
ATOM   4710  CD1 ILE A 598     -24.484   1.444 -27.851  1.00  0.83           C  
ATOM   4711  N   ARG A 599     -19.088  -1.111 -28.261  1.00  0.90           N  
ATOM   4712  CA  ARG A 599     -17.685  -1.224 -27.875  1.00  0.91           C  
ATOM   4713  C   ARG A 599     -16.889  -0.011 -28.345  1.00  0.91           C  
ATOM   4714  CB  ARG A 599     -17.072  -2.505 -28.443  1.00  0.90           C  
ATOM   4715  O   ARG A 599     -16.055  -0.120 -29.245  1.00  0.89           O  
ATOM   4716  CG  ARG A 599     -17.752  -3.778 -27.965  1.00  0.89           C  
ATOM   4717  CD  ARG A 599     -17.586  -3.978 -26.465  1.00  0.87           C  
ATOM   4718  NE  ARG A 599     -18.170  -5.240 -26.021  1.00  0.84           N  
ATOM   4719  NH1 ARG A 599     -19.773  -4.263 -24.675  1.00  0.78           N  
ATOM   4720  NH2 ARG A 599     -19.647  -6.546 -24.844  1.00  0.78           N  
ATOM   4721  CZ  ARG A 599     -19.195  -5.347 -25.181  1.00  0.85           C  
ATOM   4722  N   MET A 600     -16.987   1.142 -27.654  1.00  0.93           N  
ATOM   4723  CA  MET A 600     -16.268   2.389 -27.897  1.00  0.94           C  
ATOM   4724  C   MET A 600     -15.587   2.881 -26.625  1.00  0.94           C  
ATOM   4725  CB  MET A 600     -17.218   3.463 -28.431  1.00  0.93           C  
ATOM   4726  O   MET A 600     -16.024   2.561 -25.518  1.00  0.94           O  
ATOM   4727  CG  MET A 600     -17.871   3.101 -29.755  1.00  0.91           C  
ATOM   4728  SD  MET A 600     -18.897   4.465 -30.429  1.00  0.91           S  
ATOM   4729  CE  MET A 600     -20.236   4.493 -29.205  1.00  0.87           C  
ATOM   4730  N   ASP A 601     -14.592   3.642 -26.751  1.00  0.96           N  
ATOM   4731  CA  ASP A 601     -13.952   4.331 -25.634  1.00  0.96           C  
ATOM   4732  C   ASP A 601     -14.609   5.684 -25.374  1.00  0.96           C  
ATOM   4733  CB  ASP A 601     -12.457   4.515 -25.903  1.00  0.95           C  
ATOM   4734  O   ASP A 601     -15.142   6.308 -26.293  1.00  0.95           O  
ATOM   4735  CG  ASP A 601     -11.660   3.234 -25.726  1.00  0.94           C  
ATOM   4736  OD1 ASP A 601     -12.123   2.322 -25.008  1.00  0.91           O  
ATOM   4737  OD2 ASP A 601     -10.558   3.138 -26.307  1.00  0.91           O  
ATOM   4738  N   ARG A 602     -14.599   6.135 -24.125  1.00  0.96           N  
ATOM   4739  CA  ARG A 602     -15.081   7.423 -23.638  1.00  0.96           C  
ATOM   4740  C   ARG A 602     -16.577   7.580 -23.890  1.00  0.95           C  
ATOM   4741  CB  ARG A 602     -14.315   8.570 -24.301  1.00  0.94           C  
ATOM   4742  O   ARG A 602     -17.046   8.672 -24.217  1.00  0.94           O  
ATOM   4743  CG  ARG A 602     -12.831   8.592 -23.970  1.00  0.86           C  
ATOM   4744  CD  ARG A 602     -12.158   9.858 -24.483  1.00  0.81           C  
ATOM   4745  NE  ARG A 602     -12.356  10.981 -23.572  1.00  0.79           N  
ATOM   4746  NH1 ARG A 602     -10.919  12.406 -24.686  1.00  0.69           N  
ATOM   4747  NH2 ARG A 602     -12.016  13.119 -22.803  1.00  0.65           N  
ATOM   4748  CZ  ARG A 602     -11.763  12.166 -23.689  1.00  0.76           C  
ATOM   4749  N   GLN A 603     -17.310   6.571 -23.775  1.00  0.95           N  
ATOM   4750  CA  GLN A 603     -18.756   6.597 -23.971  1.00  0.95           C  
ATOM   4751  C   GLN A 603     -19.412   7.646 -23.078  1.00  0.95           C  
ATOM   4752  CB  GLN A 603     -19.361   5.220 -23.695  1.00  0.94           C  
ATOM   4753  O   GLN A 603     -19.142   7.704 -21.877  1.00  0.94           O  
ATOM   4754  CG  GLN A 603     -18.966   4.160 -24.714  1.00  0.92           C  
ATOM   4755  CD  GLN A 603     -19.498   2.782 -24.364  1.00  0.90           C  
ATOM   4756  NE2 GLN A 603     -18.924   1.752 -24.976  1.00  0.89           N  
ATOM   4757  OE1 GLN A 603     -20.416   2.645 -23.549  1.00  0.89           O  
ATOM   4758  N   ALA A 604     -20.259   8.450 -23.672  1.00  0.95           N  
ATOM   4759  CA  ALA A 604     -21.169   9.378 -23.006  1.00  0.95           C  
ATOM   4760  C   ALA A 604     -22.569   9.300 -23.606  1.00  0.95           C  
ATOM   4761  CB  ALA A 604     -20.633  10.805 -23.096  1.00  0.95           C  
ATOM   4762  O   ALA A 604     -22.725   9.240 -24.828  1.00  0.93           O  
ATOM   4763  N   GLU A 605     -23.511   9.268 -22.721  1.00  0.93           N  
ATOM   4764  CA  GLU A 605     -24.892   9.429 -23.167  1.00  0.93           C  
ATOM   4765  C   GLU A 605     -25.231  10.899 -23.395  1.00  0.93           C  
ATOM   4766  CB  GLU A 605     -25.860   8.818 -22.150  1.00  0.92           C  
ATOM   4767  O   GLU A 605     -25.028  11.733 -22.509  1.00  0.92           O  
ATOM   4768  CG  GLU A 605     -25.736   7.307 -22.013  1.00  0.86           C  
ATOM   4769  CD  GLU A 605     -26.804   6.696 -21.121  1.00  0.83           C  
ATOM   4770  OE1 GLU A 605     -27.695   7.436 -20.646  1.00  0.82           O  
ATOM   4771  OE2 GLU A 605     -26.749   5.466 -20.894  1.00  0.81           O  
ATOM   4772  N   LEU A 606     -25.786  11.158 -24.600  1.00  0.94           N  
ATOM   4773  CA  LEU A 606     -26.208  12.502 -24.977  1.00  0.93           C  
ATOM   4774  C   LEU A 606     -27.655  12.504 -25.456  1.00  0.92           C  
ATOM   4775  CB  LEU A 606     -25.295  13.063 -26.071  1.00  0.93           C  
ATOM   4776  O   LEU A 606     -28.147  11.493 -25.963  1.00  0.91           O  
ATOM   4777  CG  LEU A 606     -23.801  13.115 -25.747  1.00  0.91           C  
ATOM   4778  CD1 LEU A 606     -23.028  13.727 -26.910  1.00  0.89           C  
ATOM   4779  CD2 LEU A 606     -23.559  13.903 -24.464  1.00  0.88           C  
ATOM   4780  N   VAL A 607     -28.266  13.643 -25.340  1.00  0.90           N  
ATOM   4781  CA  VAL A 607     -29.583  13.893 -25.916  1.00  0.91           C  
ATOM   4782  C   VAL A 607     -29.457  14.847 -27.101  1.00  0.90           C  
ATOM   4783  CB  VAL A 607     -30.560  14.471 -24.868  1.00  0.90           C  
ATOM   4784  O   VAL A 607     -28.943  15.959 -26.958  1.00  0.90           O  
ATOM   4785  CG1 VAL A 607     -31.936  14.712 -25.487  1.00  0.88           C  
ATOM   4786  CG2 VAL A 607     -30.669  13.534 -23.666  1.00  0.88           C  
ATOM   4787  N   PHE A 608     -29.911  14.388 -28.270  1.00  0.89           N  
ATOM   4788  CA  PHE A 608     -30.109  15.265 -29.418  1.00  0.89           C  
ATOM   4789  C   PHE A 608     -31.468  15.951 -29.346  1.00  0.87           C  
ATOM   4790  CB  PHE A 608     -29.988  14.477 -30.726  1.00  0.88           C  
ATOM   4791  O   PHE A 608     -32.478  15.311 -29.046  1.00  0.85           O  
ATOM   4792  CG  PHE A 608     -28.567  14.237 -31.161  1.00  0.88           C  
ATOM   4793  CD1 PHE A 608     -28.047  14.885 -32.275  1.00  0.86           C  
ATOM   4794  CD2 PHE A 608     -27.750  13.364 -30.454  1.00  0.86           C  
ATOM   4795  CE1 PHE A 608     -26.733  14.665 -32.679  1.00  0.86           C  
ATOM   4796  CE2 PHE A 608     -26.435  13.139 -30.853  1.00  0.87           C  
ATOM   4797  CZ  PHE A 608     -25.929  13.790 -31.966  1.00  0.85           C  
ATOM   4798  N   LYS A 609     -31.445  17.209 -29.629  1.00  0.86           N  
ATOM   4799  CA  LYS A 609     -32.648  18.026 -29.762  1.00  0.85           C  
ATOM   4800  C   LYS A 609     -32.806  18.543 -31.188  1.00  0.84           C  
ATOM   4801  CB  LYS A 609     -32.611  19.198 -28.780  1.00  0.84           C  
ATOM   4802  O   LYS A 609     -31.838  19.001 -31.799  1.00  0.82           O  
ATOM   4803  CG  LYS A 609     -32.624  18.781 -27.317  1.00  0.83           C  
ATOM   4804  CD  LYS A 609     -32.480  19.982 -26.392  1.00  0.83           C  
ATOM   4805  CE  LYS A 609     -32.361  19.556 -24.935  1.00  0.78           C  
ATOM   4806  NZ  LYS A 609     -31.922  20.685 -24.061  1.00  0.79           N  
ATOM   4807  N   HIS A 610     -34.021  18.482 -31.703  1.00  0.82           N  
ATOM   4808  CA  HIS A 610     -34.366  18.978 -33.031  1.00  0.82           C  
ATOM   4809  C   HIS A 610     -34.569  20.489 -33.020  1.00  0.82           C  
ATOM   4810  CB  HIS A 610     -35.624  18.282 -33.552  1.00  0.79           C  
ATOM   4811  O   HIS A 610     -35.417  21.000 -32.284  1.00  0.79           O  
ATOM   4812  CG  HIS A 610     -35.915  18.567 -34.991  1.00  0.78           C  
ATOM   4813  CD2 HIS A 610     -35.094  18.644 -36.065  1.00  0.78           C  
ATOM   4814  ND1 HIS A 610     -37.187  18.815 -35.459  1.00  0.78           N  
ATOM   4815  CE1 HIS A 610     -37.136  19.033 -36.762  1.00  0.77           C  
ATOM   4816  NE2 HIS A 610     -35.877  18.935 -37.155  1.00  0.74           N  
ATOM   4817  N   PHE A 611     -33.825  21.165 -33.860  1.00  0.76           N  
ATOM   4818  CA  PHE A 611     -34.027  22.584 -34.128  1.00  0.77           C  
ATOM   4819  C   PHE A 611     -34.753  22.787 -35.452  1.00  0.75           C  
ATOM   4820  CB  PHE A 611     -32.686  23.325 -34.145  1.00  0.72           C  
ATOM   4821  O   PHE A 611     -34.119  22.883 -36.505  1.00  0.70           O  
ATOM   4822  CG  PHE A 611     -32.024  23.412 -32.796  1.00  0.71           C  
ATOM   4823  CD1 PHE A 611     -32.257  24.497 -31.960  1.00  0.67           C  
ATOM   4824  CD2 PHE A 611     -31.168  22.408 -32.364  1.00  0.71           C  
ATOM   4825  CE1 PHE A 611     -31.646  24.580 -30.712  1.00  0.71           C  
ATOM   4826  CE2 PHE A 611     -30.553  22.484 -31.118  1.00  0.75           C  
ATOM   4827  CZ  PHE A 611     -30.792  23.571 -30.294  1.00  0.67           C  
ATOM   4828  N   LYS A 612     -36.078  22.990 -35.467  1.00  0.76           N  
ATOM   4829  CA  LYS A 612     -36.996  23.016 -36.601  1.00  0.76           C  
ATOM   4830  C   LYS A 612     -36.613  24.111 -37.593  1.00  0.77           C  
ATOM   4831  CB  LYS A 612     -38.434  23.223 -36.123  1.00  0.72           C  
ATOM   4832  O   LYS A 612     -36.874  23.989 -38.792  1.00  0.74           O  
ATOM   4833  CG  LYS A 612     -39.067  21.982 -35.511  1.00  0.68           C  
ATOM   4834  CD  LYS A 612     -40.554  22.184 -35.248  1.00  0.68           C  
ATOM   4835  CE  LYS A 612     -41.202  20.922 -34.695  1.00  0.57           C  
ATOM   4836  NZ  LYS A 612     -42.677  21.085 -34.526  1.00  0.52           N  
ATOM   4837  N   ALA A 613     -35.970  25.147 -37.147  1.00  0.75           N  
ATOM   4838  CA  ALA A 613     -35.646  26.312 -37.966  1.00  0.77           C  
ATOM   4839  C   ALA A 613     -34.544  25.987 -38.970  1.00  0.76           C  
ATOM   4840  CB  ALA A 613     -35.227  27.485 -37.082  1.00  0.72           C  
ATOM   4841  O   ALA A 613     -34.474  26.591 -40.043  1.00  0.74           O  
ATOM   4842  N   GLU A 614     -33.759  24.985 -38.628  1.00  0.78           N  
ATOM   4843  CA  GLU A 614     -32.578  24.673 -39.426  1.00  0.79           C  
ATOM   4844  C   GLU A 614     -32.659  23.264 -40.005  1.00  0.79           C  
ATOM   4845  CB  GLU A 614     -31.306  24.826 -38.588  1.00  0.75           C  
ATOM   4846  O   GLU A 614     -31.774  22.842 -40.753  1.00  0.76           O  
ATOM   4847  CG  GLU A 614     -31.051  26.248 -38.110  1.00  0.74           C  
ATOM   4848  CD  GLU A 614     -29.840  26.366 -37.198  1.00  0.70           C  
ATOM   4849  OE1 GLU A 614     -29.171  25.339 -36.941  1.00  0.76           O  
ATOM   4850  OE2 GLU A 614     -29.559  27.494 -36.736  1.00  0.75           O  
ATOM   4851  N   ASP A 615     -33.730  22.503 -39.554  1.00  0.81           N  
ATOM   4852  CA  ASP A 615     -33.924  21.082 -39.828  1.00  0.81           C  
ATOM   4853  C   ASP A 615     -32.683  20.276 -39.454  1.00  0.82           C  
ATOM   4854  CB  ASP A 615     -34.269  20.863 -41.302  1.00  0.79           C  
ATOM   4855  O   ASP A 615     -32.254  19.401 -40.209  1.00  0.80           O  
ATOM   4856  CG  ASP A 615     -34.863  19.492 -41.575  1.00  0.76           C  
ATOM   4857  OD1 ASP A 615     -35.472  18.898 -40.658  1.00  0.74           O  
ATOM   4858  OD2 ASP A 615     -34.719  19.000 -42.715  1.00  0.76           O  
ATOM   4859  N   GLU A 616     -31.960  20.637 -38.462  1.00  0.84           N  
ATOM   4860  CA  GLU A 616     -30.748  20.054 -37.893  1.00  0.85           C  
ATOM   4861  C   GLU A 616     -30.986  19.566 -36.467  1.00  0.85           C  
ATOM   4862  CB  GLU A 616     -29.601  21.067 -37.918  1.00  0.83           C  
ATOM   4863  O   GLU A 616     -31.674  20.227 -35.686  1.00  0.85           O  
ATOM   4864  CG  GLU A 616     -28.243  20.468 -37.581  1.00  0.80           C  
ATOM   4865  CD  GLU A 616     -27.091  21.439 -37.785  1.00  0.78           C  
ATOM   4866  OE1 GLU A 616     -27.343  22.657 -37.933  1.00  0.78           O  
ATOM   4867  OE2 GLU A 616     -25.928  20.979 -37.797  1.00  0.77           O  
ATOM   4868  N   TRP A 617     -30.482  18.519 -36.149  1.00  0.85           N  
ATOM   4869  CA  TRP A 617     -30.387  17.971 -34.800  1.00  0.88           C  
ATOM   4870  C   TRP A 617     -29.023  18.266 -34.186  1.00  0.88           C  
ATOM   4871  CB  TRP A 617     -30.638  16.460 -34.815  1.00  0.85           C  
ATOM   4872  O   TRP A 617     -27.988  17.981 -34.792  1.00  0.87           O  
ATOM   4873  CG  TRP A 617     -32.027  16.077 -35.228  1.00  0.79           C  
ATOM   4874  CD1 TRP A 617     -32.533  16.054 -36.498  1.00  0.73           C  
ATOM   4875  CD2 TRP A 617     -33.092  15.667 -34.364  1.00  0.76           C  
ATOM   4876  CE2 TRP A 617     -34.216  15.410 -35.180  1.00  0.79           C  
ATOM   4877  CE3 TRP A 617     -33.205  15.492 -32.979  1.00  0.85           C  
ATOM   4878  NE1 TRP A 617     -33.849  15.653 -36.476  1.00  0.85           N  
ATOM   4879  CH2 TRP A 617     -35.522  14.822 -33.296  1.00  0.81           C  
ATOM   4880  CZ2 TRP A 617     -35.439  14.986 -34.655  1.00  0.83           C  
ATOM   4881  CZ3 TRP A 617     -34.423  15.070 -32.458  1.00  0.82           C  
ATOM   4882  N   VAL A 618     -29.073  18.821 -33.001  1.00  0.88           N  
ATOM   4883  CA  VAL A 618     -27.853  19.169 -32.282  1.00  0.90           C  
ATOM   4884  C   VAL A 618     -27.846  18.488 -30.915  1.00  0.91           C  
ATOM   4885  CB  VAL A 618     -27.708  20.698 -32.116  1.00  0.89           C  
ATOM   4886  O   VAL A 618     -28.853  18.501 -30.203  1.00  0.91           O  
ATOM   4887  CG1 VAL A 618     -26.391  21.044 -31.422  1.00  0.89           C  
ATOM   4888  CG2 VAL A 618     -27.798  21.392 -33.473  1.00  0.89           C  
ATOM   4889  N   SER A 619     -26.747  17.901 -30.546  1.00  0.91           N  
ATOM   4890  CA  SER A 619     -26.569  17.247 -29.253  1.00  0.92           C  
ATOM   4891  C   SER A 619     -26.355  18.269 -28.142  1.00  0.93           C  
ATOM   4892  CB  SER A 619     -25.388  16.277 -29.301  1.00  0.92           C  
ATOM   4893  O   SER A 619     -26.043  19.431 -28.411  1.00  0.92           O  
ATOM   4894  OG  SER A 619     -24.161  16.983 -29.375  1.00  0.93           O  
ATOM   4895  N   GLU A 620     -26.437  17.886 -26.925  1.00  0.94           N  
ATOM   4896  CA  GLU A 620     -25.767  18.538 -25.804  1.00  0.94           C  
ATOM   4897  C   GLU A 620     -24.252  18.521 -25.981  1.00  0.95           C  
ATOM   4898  CB  GLU A 620     -26.149  17.864 -24.483  1.00  0.93           C  
ATOM   4899  O   GLU A 620     -23.717  17.697 -26.726  1.00  0.94           O  
ATOM   4900  CG  GLU A 620     -27.617  18.022 -24.114  1.00  0.89           C  
ATOM   4901  CD  GLU A 620     -28.013  17.231 -22.878  1.00  0.85           C  
ATOM   4902  OE1 GLU A 620     -27.247  16.333 -22.460  1.00  0.86           O  
ATOM   4903  OE2 GLU A 620     -29.100  17.510 -22.323  1.00  0.85           O  
ATOM   4904  N   PRO A 621     -23.560  19.526 -25.387  1.00  0.95           N  
ATOM   4905  CA  PRO A 621     -22.098  19.515 -25.475  1.00  0.96           C  
ATOM   4906  C   PRO A 621     -21.486  18.215 -24.960  1.00  0.96           C  
ATOM   4907  CB  PRO A 621     -21.683  20.699 -24.598  1.00  0.95           C  
ATOM   4908  O   PRO A 621     -21.916  17.692 -23.928  1.00  0.96           O  
ATOM   4909  CG  PRO A 621     -22.865  21.615 -24.609  1.00  0.95           C  
ATOM   4910  CD  PRO A 621     -24.114  20.781 -24.624  1.00  0.95           C  
ATOM   4911  N   LEU A 622     -20.450  17.687 -25.612  1.00  0.96           N  
ATOM   4912  CA  LEU A 622     -19.661  16.548 -25.157  1.00  0.96           C  
ATOM   4913  C   LEU A 622     -18.989  16.850 -23.822  1.00  0.96           C  
ATOM   4914  CB  LEU A 622     -18.604  16.176 -26.201  1.00  0.96           C  
ATOM   4915  O   LEU A 622     -18.414  17.926 -23.641  1.00  0.95           O  
ATOM   4916  CG  LEU A 622     -19.123  15.556 -27.500  1.00  0.94           C  
ATOM   4917  CD1 LEU A 622     -18.010  15.497 -28.541  1.00  0.91           C  
ATOM   4918  CD2 LEU A 622     -19.691  14.165 -27.238  1.00  0.91           C  
ATOM   4919  N   PRO A 623     -19.013  15.926 -22.856  1.00  0.96           N  
ATOM   4920  CA  PRO A 623     -18.376  16.158 -21.557  1.00  0.96           C  
ATOM   4921  C   PRO A 623     -16.851  16.112 -21.632  1.00  0.96           C  
ATOM   4922  CB  PRO A 623     -18.915  15.018 -20.690  1.00  0.96           C  
ATOM   4923  O   PRO A 623     -16.174  16.294 -20.617  1.00  0.95           O  
ATOM   4924  CG  PRO A 623     -19.149  13.891 -21.644  1.00  0.96           C  
ATOM   4925  CD  PRO A 623     -19.623  14.461 -22.950  1.00  0.95           C  
ATOM   4926  N   TRP A 624     -16.312  15.904 -22.811  1.00  0.95           N  
ATOM   4927  CA  TRP A 624     -14.888  15.858 -23.130  1.00  0.96           C  
ATOM   4928  C   TRP A 624     -14.636  16.325 -24.559  1.00  0.94           C  
ATOM   4929  CB  TRP A 624     -14.339  14.442 -22.937  1.00  0.95           C  
ATOM   4930  O   TRP A 624     -15.541  16.298 -25.397  1.00  0.91           O  
ATOM   4931  CG  TRP A 624     -15.173  13.373 -23.576  1.00  0.92           C  
ATOM   4932  CD1 TRP A 624     -16.123  12.598 -22.971  1.00  0.86           C  
ATOM   4933  CD2 TRP A 624     -15.128  12.957 -24.944  1.00  0.87           C  
ATOM   4934  CE2 TRP A 624     -16.080  11.925 -25.099  1.00  0.89           C  
ATOM   4935  CE3 TRP A 624     -14.375  13.359 -26.056  1.00  0.88           C  
ATOM   4936  NE1 TRP A 624     -16.672  11.726 -23.882  1.00  0.91           N  
ATOM   4937  CH2 TRP A 624     -15.547  11.700 -27.395  1.00  0.89           C  
ATOM   4938  CZ2 TRP A 624     -16.298  11.289 -26.323  1.00  0.90           C
[truncated: 114,323 more chars]
