# Supplementary material for: DepoScope: Accurate phage depolymerase annotation and domain delineation using large language models
Source: PLoS Comput Biol. 2024 Aug 5;20(8):e1011831. doi: 10.1371/journal.pcbi.1011831 (PMC11326577; doi:10.1371/journal.pcbi.1011831)
Supplement: S1 Data — (ZIP) [file pcbi.1011831.s003.zip › FN_FP_deposcope_032024/False_positives/NC_019454.1__YP_007002897.pdb]

PARENT N/A
ATOM      1  N   MET A   1     -10.928  -8.021 -62.667  1.00  0.80           N  
ATOM      2  CA  MET A   1     -10.512  -9.048 -61.715  1.00  0.82           C  
ATOM      3  C   MET A   1     -10.531  -8.508 -60.289  1.00  0.83           C  
ATOM      4  CB  MET A   1      -9.115  -9.567 -62.060  1.00  0.78           C  
ATOM      5  O   MET A   1     -10.173  -7.353 -60.054  1.00  0.81           O  
ATOM      6  CG  MET A   1      -9.051 -10.332 -63.371  1.00  0.75           C  
ATOM      7  SD  MET A   1      -7.379 -11.008 -63.711  1.00  0.79           S  
ATOM      8  CE  MET A   1      -7.526 -11.347 -65.487  1.00  0.67           C  
ATOM      9  N   ALA A   2     -11.199  -9.236 -59.354  1.00  0.80           N  
ATOM     10  CA  ALA A   2     -11.018  -8.835 -57.961  1.00  0.82           C  
ATOM     11  C   ALA A   2      -9.542  -8.856 -57.572  1.00  0.82           C  
ATOM     12  CB  ALA A   2     -11.822  -9.745 -57.036  1.00  0.79           C  
ATOM     13  O   ALA A   2      -8.845  -9.845 -57.810  1.00  0.81           O  
ATOM     14  N   SER A   3      -8.962  -7.705 -57.151  1.00  0.83           N  
ATOM     15  CA  SER A   3      -7.628  -7.708 -56.560  1.00  0.84           C  
ATOM     16  C   SER A   3      -7.616  -8.442 -55.224  1.00  0.86           C  
ATOM     17  CB  SER A   3      -7.123  -6.276 -56.370  1.00  0.82           C  
ATOM     18  O   SER A   3      -8.564  -8.335 -54.443  1.00  0.86           O  
ATOM     19  OG  SER A   3      -7.182  -5.556 -57.589  1.00  0.76           O  
ATOM     20  N   SER A   4      -6.645  -9.348 -54.962  1.00  0.89           N  
ATOM     21  CA  SER A   4      -6.336  -9.917 -53.654  1.00  0.90           C  
ATOM     22  C   SER A   4      -5.313  -9.066 -52.909  1.00  0.90           C  
ATOM     23  CB  SER A   4      -5.812 -11.346 -53.801  1.00  0.87           C  
ATOM     24  O   SER A   4      -4.322  -8.623 -53.494  1.00  0.88           O  
ATOM     25  OG  SER A   4      -4.964 -11.457 -54.932  1.00  0.78           O  
ATOM     26  N   LEU A   5      -5.597  -8.796 -51.735  1.00  0.88           N  
ATOM     27  CA  LEU A   5      -4.701  -8.144 -50.786  1.00  0.89           C  
ATOM     28  C   LEU A   5      -4.409  -9.057 -49.600  1.00  0.90           C  
ATOM     29  CB  LEU A   5      -5.308  -6.827 -50.293  1.00  0.87           C  
ATOM     30  O   LEU A   5      -5.332  -9.538 -48.939  1.00  0.90           O  
ATOM     31  CG  LEU A   5      -5.545  -5.752 -51.354  1.00  0.78           C  
ATOM     32  CD1 LEU A   5      -6.425  -4.640 -50.794  1.00  0.71           C  
ATOM     33  CD2 LEU A   5      -4.218  -5.190 -51.852  1.00  0.71           C  
ATOM     34  N   GLU A   6      -3.181  -9.170 -49.349  1.00  0.90           N  
ATOM     35  CA  GLU A   6      -2.679  -9.870 -48.171  1.00  0.91           C  
ATOM     36  C   GLU A   6      -2.193  -8.888 -47.109  1.00  0.91           C  
ATOM     37  CB  GLU A   6      -1.549 -10.829 -48.556  1.00  0.89           C  
ATOM     38  O   GLU A   6      -1.613  -7.850 -47.435  1.00  0.90           O  
ATOM     39  CG  GLU A   6      -2.004 -12.004 -49.409  1.00  0.83           C  
ATOM     40  CD  GLU A   6      -0.863 -12.914 -49.835  1.00  0.80           C  
ATOM     41  OE1 GLU A   6       0.293 -12.674 -49.418  1.00  0.81           O  
ATOM     42  OE2 GLU A   6      -1.126 -13.874 -50.593  1.00  0.79           O  
ATOM     43  N   GLY A   7      -2.505  -9.165 -45.885  1.00  0.90           N  
ATOM     44  CA  GLY A   7      -2.032  -8.425 -44.726  1.00  0.91           C  
ATOM     45  C   GLY A   7      -1.853  -9.295 -43.496  1.00  0.91           C  
ATOM     46  O   GLY A   7      -2.281 -10.451 -43.479  1.00  0.90           O  
ATOM     47  N   ALA A   8      -1.186  -8.736 -42.487  1.00  0.90           N  
ATOM     48  CA  ALA A   8      -0.984  -9.356 -41.180  1.00  0.91           C  
ATOM     49  C   ALA A   8      -1.241  -8.358 -40.054  1.00  0.91           C  
ATOM     50  CB  ALA A   8       0.430  -9.922 -41.072  1.00  0.89           C  
ATOM     51  O   ALA A   8      -1.062  -7.151 -40.233  1.00  0.90           O  
ATOM     52  N   TYR A   9      -1.697  -8.838 -38.957  1.00  0.91           N  
ATOM     53  CA  TYR A   9      -1.676  -8.043 -37.734  1.00  0.91           C  
ATOM     54  C   TYR A   9      -0.246  -7.792 -37.271  1.00  0.89           C  
ATOM     55  CB  TYR A   9      -2.468  -8.743 -36.625  1.00  0.90           C  
ATOM     56  O   TYR A   9       0.542  -8.730 -37.129  1.00  0.87           O  
ATOM     57  CG  TYR A   9      -3.950  -8.830 -36.899  1.00  0.90           C  
ATOM     58  CD1 TYR A   9      -4.804  -7.783 -36.561  1.00  0.89           C  
ATOM     59  CD2 TYR A   9      -4.498  -9.959 -37.497  1.00  0.89           C  
ATOM     60  CE1 TYR A   9      -6.170  -7.860 -36.810  1.00  0.89           C  
ATOM     61  CE2 TYR A   9      -5.863 -10.047 -37.751  1.00  0.89           C  
ATOM     62  OH  TYR A   9      -8.041  -9.075 -37.654  1.00  0.86           O  
ATOM     63  CZ  TYR A   9      -6.689  -8.994 -37.405  1.00  0.88           C  
ATOM     64  N   LYS A  10       0.181  -6.630 -37.001  1.00  0.86           N  
ATOM     65  CA  LYS A  10       1.549  -6.238 -36.674  1.00  0.86           C  
ATOM     66  C   LYS A  10       1.970  -6.792 -35.316  1.00  0.85           C  
ATOM     67  CB  LYS A  10       1.688  -4.715 -36.686  1.00  0.84           C  
ATOM     68  O   LYS A  10       3.154  -7.041 -35.082  1.00  0.83           O  
ATOM     69  CG  LYS A  10       1.651  -4.100 -38.077  1.00  0.79           C  
ATOM     70  CD  LYS A  10       1.878  -2.595 -38.029  1.00  0.77           C  
ATOM     71  CE  LYS A  10       1.807  -1.973 -39.417  1.00  0.72           C  
ATOM     72  NZ  LYS A  10       1.903  -0.484 -39.363  1.00  0.68           N  
ATOM     73  N   SER A  11       1.049  -6.825 -34.432  1.00  0.88           N  
ATOM     74  CA  SER A  11       1.216  -7.357 -33.083  1.00  0.89           C  
ATOM     75  C   SER A  11      -0.100  -7.900 -32.537  1.00  0.89           C  
ATOM     76  CB  SER A  11       1.761  -6.280 -32.145  1.00  0.87           C  
ATOM     77  O   SER A  11      -1.168  -7.349 -32.812  1.00  0.88           O  
ATOM     78  OG  SER A  11       1.969  -6.804 -30.845  1.00  0.83           O  
ATOM     79  N   LEU A  12      -0.124  -8.916 -31.769  1.00  0.89           N  
ATOM     80  CA  LEU A  12      -1.267  -9.470 -31.052  1.00  0.91           C  
ATOM     81  C   LEU A  12      -1.221  -9.087 -29.577  1.00  0.90           C  
ATOM     82  CB  LEU A  12      -1.302 -10.994 -31.195  1.00  0.89           C  
ATOM     83  O   LEU A  12      -1.970  -9.635 -28.765  1.00  0.88           O  
ATOM     84  CG  LEU A  12      -1.382 -11.540 -32.621  1.00  0.88           C  
ATOM     85  CD1 LEU A  12      -1.440 -13.063 -32.603  1.00  0.84           C  
ATOM     86  CD2 LEU A  12      -2.591 -10.962 -33.349  1.00  0.85           C  
ATOM     87  N   LEU A  13      -0.389  -8.152 -29.264  1.00  0.90           N  
ATOM     88  CA  LEU A  13       0.030  -7.900 -27.889  1.00  0.91           C  
ATOM     89  C   LEU A  13      -0.626  -6.635 -27.345  1.00  0.90           C  
ATOM     90  CB  LEU A  13       1.553  -7.775 -27.807  1.00  0.89           C  
ATOM     91  O   LEU A  13      -0.291  -6.180 -26.249  1.00  0.88           O  
ATOM     92  CG  LEU A  13       2.360  -8.959 -28.343  1.00  0.85           C  
ATOM     93  CD1 LEU A  13       3.854  -8.698 -28.182  1.00  0.80           C  
ATOM     94  CD2 LEU A  13       1.957 -10.246 -27.632  1.00  0.81           C  
ATOM     95  N   GLN A  14      -1.532  -5.943 -27.984  1.00  0.93           N  
ATOM     96  CA  GLN A  14      -1.991  -4.610 -27.610  1.00  0.93           C  
ATOM     97  C   GLN A  14      -3.272  -4.681 -26.783  1.00  0.94           C  
ATOM     98  CB  GLN A  14      -2.217  -3.750 -28.854  1.00  0.91           C  
ATOM     99  O   GLN A  14      -3.798  -3.653 -26.352  1.00  0.93           O  
ATOM    100  CG  GLN A  14      -0.945  -3.456 -29.638  1.00  0.86           C  
ATOM    101  CD  GLN A  14       0.095  -2.720 -28.813  1.00  0.82           C  
ATOM    102  NE2 GLN A  14       1.364  -2.900 -29.163  1.00  0.80           N  
ATOM    103  OE1 GLN A  14      -0.240  -1.996 -27.871  1.00  0.82           O  
ATOM    104  N   GLY A  15      -3.790  -5.834 -26.551  1.00  0.95           N  
ATOM    105  CA  GLY A  15      -4.911  -6.086 -25.659  1.00  0.95           C  
ATOM    106  C   GLY A  15      -6.224  -5.535 -26.181  1.00  0.96           C  
ATOM    107  O   GLY A  15      -6.345  -5.224 -27.368  1.00  0.95           O  
ATOM    108  N   VAL A  16      -7.221  -5.471 -25.350  1.00  0.96           N  
ATOM    109  CA  VAL A  16      -8.618  -5.183 -25.659  1.00  0.96           C  
ATOM    110  C   VAL A  16      -8.797  -3.684 -25.891  1.00  0.96           C  
ATOM    111  CB  VAL A  16      -9.559  -5.663 -24.531  1.00  0.96           C  
ATOM    112  O   VAL A  16      -8.225  -2.865 -25.169  1.00  0.96           O  
ATOM    113  CG1 VAL A  16     -11.006  -5.277 -24.834  1.00  0.92           C  
ATOM    114  CG2 VAL A  16      -9.435  -7.174 -24.342  1.00  0.92           C  
ATOM    115  N   SER A  17      -9.663  -3.305 -26.877  1.00  0.95           N  
ATOM    116  CA  SER A  17     -10.158  -1.950 -27.096  1.00  0.95           C  
ATOM    117  C   SER A  17     -11.654  -1.948 -27.393  1.00  0.95           C  
ATOM    118  CB  SER A  17      -9.401  -1.282 -28.244  1.00  0.95           C  
ATOM    119  O   SER A  17     -12.122  -2.697 -28.254  1.00  0.94           O  
ATOM    120  OG  SER A  17      -9.858   0.045 -28.444  1.00  0.92           O  
ATOM    121  N   GLN A  18     -12.431  -1.068 -26.701  1.00  0.95           N  
ATOM    122  CA  GLN A  18     -13.863  -0.872 -26.900  1.00  0.95           C  
ATOM    123  C   GLN A  18     -14.131   0.210 -27.942  1.00  0.94           C  
ATOM    124  CB  GLN A  18     -14.544  -0.509 -25.579  1.00  0.94           C  
ATOM    125  O   GLN A  18     -15.285   0.558 -28.200  1.00  0.92           O  
ATOM    126  CG  GLN A  18     -14.569  -1.647 -24.567  1.00  0.93           C  
ATOM    127  CD  GLN A  18     -15.232  -1.255 -23.260  1.00  0.91           C  
ATOM    128  NE2 GLN A  18     -16.109  -2.118 -22.758  1.00  0.91           N  
ATOM    129  OE1 GLN A  18     -14.958  -0.186 -22.706  1.00  0.90           O  
ATOM    130  N   GLN A  19     -13.031   0.784 -28.523  1.00  0.93           N  
ATOM    131  CA  GLN A  19     -13.175   1.730 -29.625  1.00  0.93           C  
ATOM    132  C   GLN A  19     -13.724   1.042 -30.872  1.00  0.92           C  
ATOM    133  CB  GLN A  19     -11.835   2.396 -29.939  1.00  0.92           C  
ATOM    134  O   GLN A  19     -13.515  -0.156 -31.069  1.00  0.91           O  
ATOM    135  CG  GLN A  19     -11.329   3.312 -28.833  1.00  0.90           C  
ATOM    136  CD  GLN A  19      -9.981   3.930 -29.154  1.00  0.86           C  
ATOM    137  NE2 GLN A  19      -9.710   5.096 -28.576  1.00  0.86           N  
ATOM    138  OE1 GLN A  19      -9.188   3.364 -29.914  1.00  0.87           O  
ATOM    139  N   VAL A  20     -14.294   1.817 -31.695  1.00  0.90           N  
ATOM    140  CA  VAL A  20     -14.729   1.301 -32.988  1.00  0.90           C  
ATOM    141  C   VAL A  20     -13.519   0.826 -33.789  1.00  0.90           C  
ATOM    142  CB  VAL A  20     -15.514   2.364 -33.788  1.00  0.88           C  
ATOM    143  O   VAL A  20     -12.443   1.423 -33.713  1.00  0.90           O  
ATOM    144  CG1 VAL A  20     -16.800   2.748 -33.059  1.00  0.81           C  
ATOM    145  CG2 VAL A  20     -14.645   3.597 -34.031  1.00  0.80           C  
ATOM    146  N   PRO A  21     -13.688  -0.253 -34.540  1.00  0.88           N  
ATOM    147  CA  PRO A  21     -12.571  -0.924 -35.207  1.00  0.89           C  
ATOM    148  C   PRO A  21     -11.667   0.046 -35.965  1.00  0.88           C  
ATOM    149  CB  PRO A  21     -13.264  -1.890 -36.171  1.00  0.87           C  
ATOM    150  O   PRO A  21     -10.445  -0.125 -35.977  1.00  0.87           O  
ATOM    151  CG  PRO A  21     -14.505  -2.318 -35.456  1.00  0.86           C  
ATOM    152  CD  PRO A  21     -15.055  -1.138 -34.707  1.00  0.86           C  
ATOM    153  N   ARG A  22     -12.170   1.182 -36.367  1.00  0.85           N  
ATOM    154  CA  ARG A  22     -11.475   2.168 -37.188  1.00  0.84           C  
ATOM    155  C   ARG A  22     -10.563   3.045 -36.336  1.00  0.85           C  
ATOM    156  CB  ARG A  22     -12.478   3.038 -37.948  1.00  0.82           C  
ATOM    157  O   ARG A  22      -9.635   3.671 -36.852  1.00  0.83           O  
ATOM    158  CG  ARG A  22     -13.365   3.884 -37.049  1.00  0.74           C  
ATOM    159  CD  ARG A  22     -14.371   4.697 -37.852  1.00  0.72           C  
ATOM    160  NE  ARG A  22     -15.238   5.490 -36.986  1.00  0.65           N  
ATOM    161  NH1 ARG A  22     -16.691   6.119 -38.668  1.00  0.55           N  
ATOM    162  NH2 ARG A  22     -17.037   6.840 -36.520  1.00  0.50           N  
ATOM    163  CZ  ARG A  22     -16.320   6.148 -37.393  1.00  0.65           C  
ATOM    164  N   LEU A  23     -10.818   3.148 -35.074  1.00  0.87           N  
ATOM    165  CA  LEU A  23     -10.065   3.990 -34.152  1.00  0.88           C  
ATOM    166  C   LEU A  23      -9.102   3.154 -33.315  1.00  0.88           C  
ATOM    167  CB  LEU A  23     -11.015   4.765 -33.236  1.00  0.87           C  
ATOM    168  O   LEU A  23      -8.311   3.699 -32.542  1.00  0.87           O  
ATOM    169  CG  LEU A  23     -11.951   5.764 -33.918  1.00  0.86           C  
ATOM    170  CD1 LEU A  23     -12.800   6.490 -32.880  1.00  0.85           C  
ATOM    171  CD2 LEU A  23     -11.152   6.759 -34.754  1.00  0.85           C  
ATOM    172  N   ARG A  24      -9.148   1.863 -33.420  1.00  0.90           N  
ATOM    173  CA  ARG A  24      -8.240   0.980 -32.696  1.00  0.90           C  
ATOM    174  C   ARG A  24      -6.831   1.050 -33.275  1.00  0.89           C  
ATOM    175  CB  ARG A  24      -8.750  -0.462 -32.731  1.00  0.90           C  
ATOM    176  O   ARG A  24      -6.658   1.169 -34.490  1.00  0.88           O  
ATOM    177  CG  ARG A  24     -10.037  -0.679 -31.951  1.00  0.91           C  
ATOM    178  CD  ARG A  24     -10.457  -2.142 -31.953  1.00  0.90           C  
ATOM    179  NE  ARG A  24     -11.766  -2.328 -31.332  1.00  0.90           N  
ATOM    180  NH1 ARG A  24     -12.124  -4.426 -32.228  1.00  0.87           N  
ATOM    181  NH2 ARG A  24     -13.702  -3.472 -30.866  1.00  0.87           N  
ATOM    182  CZ  ARG A  24     -12.527  -3.408 -31.477  1.00  0.90           C  
ATOM    183  N   LEU A  25      -5.829   1.000 -32.420  1.00  0.87           N  
ATOM    184  CA  LEU A  25      -4.436   0.811 -32.812  1.00  0.87           C  
ATOM    185  C   LEU A  25      -4.223  -0.575 -33.410  1.00  0.86           C  
ATOM    186  CB  LEU A  25      -3.510   1.008 -31.609  1.00  0.86           C  
ATOM    187  O   LEU A  25      -4.961  -1.512 -33.095  1.00  0.85           O  
ATOM    188  CG  LEU A  25      -3.596   2.362 -30.902  1.00  0.83           C  
ATOM    189  CD1 LEU A  25      -2.674   2.384 -29.687  1.00  0.80           C  
ATOM    190  CD2 LEU A  25      -3.247   3.491 -31.865  1.00  0.80           C  
ATOM    191  N   ASP A  26      -3.274  -0.642 -34.290  1.00  0.84           N  
ATOM    192  CA  ASP A  26      -2.898  -1.929 -34.867  1.00  0.85           C  
ATOM    193  C   ASP A  26      -2.525  -2.931 -33.777  1.00  0.85           C  
ATOM    194  CB  ASP A  26      -1.735  -1.759 -35.846  1.00  0.82           C  
ATOM    195  O   ASP A  26      -1.693  -2.639 -32.916  1.00  0.83           O  
ATOM    196  CG  ASP A  26      -2.140  -1.062 -37.133  1.00  0.76           C  
ATOM    197  OD1 ASP A  26      -3.354  -0.936 -37.403  1.00  0.73           O  
ATOM    198  OD2 ASP A  26      -1.237  -0.639 -37.887  1.00  0.77           O  
ATOM    199  N   GLY A  27      -3.243  -4.126 -33.739  1.00  0.88           N  
ATOM    200  CA  GLY A  27      -3.025  -5.205 -32.789  1.00  0.88           C  
ATOM    201  C   GLY A  27      -3.975  -5.161 -31.607  1.00  0.89           C  
ATOM    202  O   GLY A  27      -4.028  -6.102 -30.812  1.00  0.89           O  
ATOM    203  N   GLN A  28      -4.721  -4.046 -31.433  1.00  0.92           N  
ATOM    204  CA  GLN A  28      -5.806  -4.066 -30.458  1.00  0.93           C  
ATOM    205  C   GLN A  28      -6.923  -5.008 -30.896  1.00  0.93           C  
ATOM    206  CB  GLN A  28      -6.362  -2.657 -30.243  1.00  0.92           C  
ATOM    207  O   GLN A  28      -7.196  -5.143 -32.091  1.00  0.93           O  
ATOM    208  CG  GLN A  28      -5.445  -1.751 -29.433  1.00  0.92           C  
ATOM    209  CD  GLN A  28      -6.018  -0.360 -29.236  1.00  0.91           C  
ATOM    210  NE2 GLN A  28      -5.598   0.309 -28.168  1.00  0.91           N  
ATOM    211  OE1 GLN A  28      -6.831   0.110 -30.038  1.00  0.90           O  
ATOM    212  N   VAL A  29      -7.620  -5.569 -29.925  1.00  0.95           N  
ATOM    213  CA  VAL A  29      -8.537  -6.677 -30.169  1.00  0.95           C  
ATOM    214  C   VAL A  29      -9.900  -6.365 -29.555  1.00  0.95           C  
ATOM    215  CB  VAL A  29      -7.988  -8.005 -29.600  1.00  0.94           C  
ATOM    216  O   VAL A  29     -10.025  -5.447 -28.741  1.00  0.95           O  
ATOM    217  CG1 VAL A  29      -6.640  -8.347 -30.233  1.00  0.90           C  
ATOM    218  CG2 VAL A  29      -7.863  -7.922 -28.080  1.00  0.90           C  
ATOM    219  N   SER A  30     -10.913  -7.117 -29.952  1.00  0.95           N  
ATOM    220  CA  SER A  30     -12.243  -6.978 -29.369  1.00  0.95           C  
ATOM    221  C   SER A  30     -12.365  -7.774 -28.074  1.00  0.95           C  
ATOM    222  CB  SER A  30     -13.314  -7.435 -30.360  1.00  0.94           C  
ATOM    223  O   SER A  30     -12.953  -7.300 -27.100  1.00  0.95           O  
ATOM    224  OG  SER A  30     -13.024  -8.732 -30.852  1.00  0.74           O  
ATOM    225  N   THR A  31     -11.775  -8.915 -28.044  1.00  0.96           N  
ATOM    226  CA  THR A  31     -11.824  -9.792 -26.879  1.00  0.97           C  
ATOM    227  C   THR A  31     -10.482 -10.488 -26.670  1.00  0.97           C  
ATOM    228  CB  THR A  31     -12.937 -10.847 -27.020  1.00  0.96           C  
ATOM    229  O   THR A  31      -9.912 -11.045 -27.611  1.00  0.97           O  
ATOM    230  CG2 THR A  31     -13.006 -11.741 -25.787  1.00  0.86           C  
ATOM    231  OG1 THR A  31     -14.196 -10.184 -27.187  1.00  0.85           O  
ATOM    232  N   GLN A  32      -9.979 -10.454 -25.454  1.00  0.97           N  
ATOM    233  CA  GLN A  32      -8.875 -11.243 -24.919  1.00  0.97           C  
ATOM    234  C   GLN A  32      -9.167 -11.702 -23.493  1.00  0.97           C  
ATOM    235  CB  GLN A  32      -7.573 -10.440 -24.956  1.00  0.97           C  
ATOM    236  O   GLN A  32      -9.116 -10.904 -22.556  1.00  0.96           O  
ATOM    237  CG  GLN A  32      -6.346 -11.239 -24.538  1.00  0.96           C  
ATOM    238  CD  GLN A  32      -5.057 -10.452 -24.682  1.00  0.94           C  
ATOM    239  NE2 GLN A  32      -4.077 -10.760 -23.839  1.00  0.93           N  
ATOM    240  OE1 GLN A  32      -4.942  -9.576 -25.545  1.00  0.92           O  
ATOM    241  N   GLU A  33      -9.563 -12.986 -23.343  1.00  0.97           N  
ATOM    242  CA  GLU A  33      -9.956 -13.573 -22.065  1.00  0.97           C  
ATOM    243  C   GLU A  33      -9.094 -14.787 -21.727  1.00  0.97           C  
ATOM    244  CB  GLU A  33     -11.435 -13.968 -22.087  1.00  0.96           C  
ATOM    245  O   GLU A  33      -8.912 -15.677 -22.560  1.00  0.97           O  
ATOM    246  CG  GLU A  33     -12.385 -12.784 -22.192  1.00  0.84           C  
ATOM    247  CD  GLU A  33     -13.851 -13.188 -22.174  1.00  0.76           C  
ATOM    248  OE1 GLU A  33     -14.145 -14.401 -22.077  1.00  0.75           O  
ATOM    249  OE2 GLU A  33     -14.712 -12.284 -22.258  1.00  0.73           O  
ATOM    250  N   ASN A  34      -8.584 -14.824 -20.557  1.00  0.97           N  
ATOM    251  CA  ASN A  34      -7.767 -15.884 -19.976  1.00  0.97           C  
ATOM    252  C   ASN A  34      -6.535 -16.173 -20.827  1.00  0.96           C  
ATOM    253  CB  ASN A  34      -8.595 -17.158 -19.789  1.00  0.96           C  
ATOM    254  O   ASN A  34      -6.185 -17.334 -21.046  1.00  0.96           O  
ATOM    255  CG  ASN A  34      -9.667 -17.007 -18.728  1.00  0.96           C  
ATOM    256  ND2 ASN A  34     -10.837 -17.581 -18.983  1.00  0.94           N  
ATOM    257  OD1 ASN A  34      -9.446 -16.380 -17.689  1.00  0.93           O  
ATOM    258  N   MET A  35      -5.894 -15.113 -21.335  1.00  0.96           N  
ATOM    259  CA  MET A  35      -4.688 -15.171 -22.155  1.00  0.96           C  
ATOM    260  C   MET A  35      -3.588 -14.292 -21.569  1.00  0.95           C  
ATOM    261  CB  MET A  35      -4.992 -14.740 -23.591  1.00  0.95           C  
ATOM    262  O   MET A  35      -3.857 -13.431 -20.730  1.00  0.94           O  
ATOM    263  CG  MET A  35      -6.071 -15.572 -24.265  1.00  0.93           C  
ATOM    264  SD  MET A  35      -6.035 -15.421 -26.094  1.00  0.92           S  
ATOM    265  CE  MET A  35      -4.596 -16.460 -26.472  1.00  0.86           C  
ATOM    266  N   LEU A  36      -2.357 -14.522 -22.003  1.00  0.93           N  
ATOM    267  CA  LEU A  36      -1.166 -13.708 -21.782  1.00  0.93           C  
ATOM    268  C   LEU A  36      -0.584 -13.226 -23.107  1.00  0.93           C  
ATOM    269  CB  LEU A  36      -0.111 -14.502 -21.006  1.00  0.92           C  
ATOM    270  O   LEU A  36      -0.480 -13.999 -24.062  1.00  0.91           O  
ATOM    271  CG  LEU A  36      -0.409 -14.762 -19.529  1.00  0.86           C  
ATOM    272  CD1 LEU A  36       0.611 -15.733 -18.945  1.00  0.78           C  
ATOM    273  CD2 LEU A  36      -0.418 -13.453 -18.746  1.00  0.77           C  
ATOM    274  N   ALA A  37      -0.208 -11.954 -23.082  1.00  0.92           N  
ATOM    275  CA  ALA A  37       0.410 -11.305 -24.235  1.00  0.91           C  
ATOM    276  C   ALA A  37       1.905 -11.100 -24.013  1.00  0.90           C  
ATOM    277  CB  ALA A  37      -0.271  -9.968 -24.521  1.00  0.90           C  
ATOM    278  O   ALA A  37       2.349  -9.987 -23.719  1.00  0.86           O  
ATOM    279  N   ASP A  38       2.653 -12.027 -24.353  1.00  0.86           N  
ATOM    280  CA  ASP A  38       4.097 -11.999 -24.147  1.00  0.85           C  
ATOM    281  C   ASP A  38       4.834 -11.731 -25.457  1.00  0.85           C  
ATOM    282  CB  ASP A  38       4.577 -13.317 -23.534  1.00  0.83           C  
ATOM    283  O   ASP A  38       4.592 -12.404 -26.461  1.00  0.83           O  
ATOM    284  CG  ASP A  38       6.085 -13.378 -23.366  1.00  0.78           C  
ATOM    285  OD1 ASP A  38       6.815 -13.312 -24.378  1.00  0.76           O  
ATOM    286  OD2 ASP A  38       6.547 -13.496 -22.210  1.00  0.77           O  
ATOM    287  N   PRO A  39       5.832 -10.840 -25.510  1.00  0.83           N  
ATOM    288  CA  PRO A  39       6.541 -10.501 -26.747  1.00  0.82           C  
ATOM    289  C   PRO A  39       7.424 -11.639 -27.252  1.00  0.81           C  
ATOM    290  CB  PRO A  39       7.387  -9.289 -26.347  1.00  0.81           C  
ATOM    291  O   PRO A  39       7.809 -11.653 -28.424  1.00  0.79           O  
ATOM    292  CG  PRO A  39       7.577  -9.427 -24.870  1.00  0.79           C  
ATOM    293  CD  PRO A  39       6.349 -10.067 -24.289  1.00  0.78           C  
ATOM    294  N   VAL A  40       7.771 -12.508 -26.416  1.00  0.80           N  
ATOM    295  CA  VAL A  40       8.687 -13.592 -26.758  1.00  0.80           C  
ATOM    296  C   VAL A  40       7.893 -14.816 -27.207  1.00  0.80           C  
ATOM    297  CB  VAL A  40       9.603 -13.957 -25.569  1.00  0.79           C  
ATOM    298  O   VAL A  40       8.199 -15.418 -28.239  1.00  0.77           O  
ATOM    299  CG1 VAL A  40      10.574 -15.070 -25.958  1.00  0.76           C  
ATOM    300  CG2 VAL A  40      10.365 -12.725 -25.085  1.00  0.75           C  
ATOM    301  N   THR A  41       6.828 -15.108 -26.488  1.00  0.80           N  
ATOM    302  CA  THR A  41       6.080 -16.340 -26.709  1.00  0.80           C  
ATOM    303  C   THR A  41       4.775 -16.055 -27.447  1.00  0.81           C  
ATOM    304  CB  THR A  41       5.776 -17.055 -25.380  1.00  0.78           C  
ATOM    305  O   THR A  41       4.052 -16.982 -27.820  1.00  0.78           O  
ATOM    306  CG2 THR A  41       7.061 -17.474 -24.673  1.00  0.74           C  
ATOM    307  OG1 THR A  41       5.041 -16.170 -24.525  1.00  0.75           O  
ATOM    308  N   SER A  42       4.540 -14.807 -27.742  1.00  0.86           N  
ATOM    309  CA  SER A  42       3.370 -14.286 -28.442  1.00  0.86           C  
ATOM    310  C   SER A  42       2.123 -14.367 -27.569  1.00  0.88           C  
ATOM    311  CB  SER A  42       3.141 -15.052 -29.746  1.00  0.84           C  
ATOM    312  O   SER A  42       2.166 -14.032 -26.383  1.00  0.86           O  
ATOM    313  OG  SER A  42       2.122 -14.439 -30.517  1.00  0.75           O  
ATOM    314  N   LEU A  43       0.950 -14.730 -28.111  1.00  0.92           N  
ATOM    315  CA  LEU A  43      -0.323 -14.812 -27.404  1.00  0.93           C  
ATOM    316  C   LEU A  43      -0.634 -16.252 -27.011  1.00  0.92           C  
ATOM    317  CB  LEU A  43      -1.454 -14.251 -28.270  1.00  0.91           C  
ATOM    318  O   LEU A  43      -0.909 -17.090 -27.873  1.00  0.92           O  
ATOM    319  CG  LEU A  43      -2.816 -14.099 -27.591  1.00  0.87           C  
ATOM    320  CD1 LEU A  43      -2.775 -12.969 -26.568  1.00  0.82           C  
ATOM    321  CD2 LEU A  43      -3.906 -13.849 -28.628  1.00  0.82           C  
ATOM    322  N   ARG A  44      -0.708 -16.523 -25.737  1.00  0.92           N  
ATOM    323  CA  ARG A  44      -0.952 -17.865 -25.218  1.00  0.92           C  
ATOM    324  C   ARG A  44      -2.034 -17.848 -24.144  1.00  0.93           C  
ATOM    325  CB  ARG A  44       0.338 -18.466 -24.654  1.00  0.91           C  
ATOM    326  O   ARG A  44      -2.391 -16.785 -23.632  1.00  0.93           O  
ATOM    327  CG  ARG A  44       0.889 -17.720 -23.449  1.00  0.83           C  
ATOM    328  CD  ARG A  44       2.187 -18.339 -22.948  1.00  0.79           C  
ATOM    329  NE  ARG A  44       2.675 -17.668 -21.747  1.00  0.74           N  
ATOM    330  NH1 ARG A  44       4.041 -19.407 -21.080  1.00  0.55           N  
ATOM    331  NH2 ARG A  44       3.922 -17.492 -19.826  1.00  0.50           N  
ATOM    332  CZ  ARG A  44       3.545 -18.191 -20.887  1.00  0.71           C  
ATOM    333  N   ARG A  45      -2.467 -18.962 -23.682  1.00  0.93           N  
ATOM    334  CA  ARG A  45      -3.358 -19.069 -22.531  1.00  0.93           C  
ATOM    335  C   ARG A  45      -2.642 -18.668 -21.246  1.00  0.93           C  
ATOM    336  CB  ARG A  45      -3.904 -20.493 -22.405  1.00  0.93           C  
ATOM    337  O   ARG A  45      -1.439 -18.895 -21.102  1.00  0.92           O  
ATOM    338  CG  ARG A  45      -4.759 -20.932 -23.583  1.00  0.91           C  
ATOM    339  CD  ARG A  45      -5.275 -22.353 -23.407  1.00  0.91           C  
ATOM    340  NE  ARG A  45      -6.216 -22.452 -22.295  1.00  0.89           N  
ATOM    341  NH1 ARG A  45      -6.271 -24.761 -22.275  1.00  0.85           N  
ATOM    342  NH2 ARG A  45      -7.523 -23.567 -20.771  1.00  0.85           N  
ATOM    343  CZ  ARG A  45      -6.668 -23.593 -21.783  1.00  0.88           C  
ATOM    344  N   ARG A  46      -3.361 -18.094 -20.311  1.00  0.94           N  
ATOM    345  CA  ARG A  46      -2.781 -17.988 -18.976  1.00  0.94           C  
ATOM    346  C   ARG A  46      -2.479 -19.367 -18.399  1.00  0.93           C  
ATOM    347  CB  ARG A  46      -3.721 -17.224 -18.041  1.00  0.93           C  
ATOM    348  O   ARG A  46      -3.205 -20.328 -18.661  1.00  0.92           O  
ATOM    349  CG  ARG A  46      -4.991 -17.982 -17.689  1.00  0.92           C  
ATOM    350  CD  ARG A  46      -5.755 -17.307 -16.558  1.00  0.90           C  
ATOM    351  NE  ARG A  46      -6.987 -18.023 -16.239  1.00  0.89           N  
ATOM    352  NH1 ARG A  46      -5.969 -19.590 -14.881  1.00  0.81           N  
ATOM    353  NH2 ARG A  46      -8.234 -19.664 -15.226  1.00  0.80           N  
ATOM    354  CZ  ARG A  46      -7.061 -19.091 -15.449  1.00  0.87           C  
ATOM    355  N   PRO A  47      -1.396 -19.587 -17.606  1.00  0.91           N  
ATOM    356  CA  PRO A  47      -1.139 -20.850 -16.910  1.00  0.91           C  
ATOM    357  C   PRO A  47      -2.322 -21.307 -16.060  1.00  0.92           C  
ATOM    358  CB  PRO A  47       0.073 -20.527 -16.031  1.00  0.91           C  
ATOM    359  O   PRO A  47      -3.150 -20.487 -15.656  1.00  0.92           O  
ATOM    360  CG  PRO A  47       0.763 -19.401 -16.731  1.00  0.89           C  
ATOM    361  CD  PRO A  47      -0.279 -18.515 -17.352  1.00  0.89           C  
ATOM    362  N   GLY A  48      -2.414 -22.616 -15.889  1.00  0.91           N  
ATOM    363  CA  GLY A  48      -3.334 -23.173 -14.909  1.00  0.91           C  
ATOM    364  C   GLY A  48      -3.051 -22.707 -13.493  1.00  0.91           C  
ATOM    365  O   GLY A  48      -1.955 -22.225 -13.200  1.00  0.90           O  
ATOM    366  N   ALA A  49      -4.017 -22.852 -12.649  1.00  0.91           N  
ATOM    367  CA  ALA A  49      -3.902 -22.440 -11.253  1.00  0.91           C  
ATOM    368  C   ALA A  49      -4.020 -23.638 -10.315  1.00  0.90           C  
ATOM    369  CB  ALA A  49      -4.966 -21.398 -10.917  1.00  0.89           C  
ATOM    370  O   ALA A  49      -5.120 -24.142 -10.078  1.00  0.89           O  
ATOM    371  N   PRO A  50      -2.853 -24.194  -9.830  1.00  0.89           N  
ATOM    372  CA  PRO A  50      -2.947 -25.321  -8.900  1.00  0.89           C  
ATOM    373  C   PRO A  50      -3.653 -24.954  -7.597  1.00  0.89           C  
ATOM    374  CB  PRO A  50      -1.483 -25.689  -8.643  1.00  0.88           C  
ATOM    375  O   PRO A  50      -3.454 -23.856  -7.070  1.00  0.89           O  
ATOM    376  CG  PRO A  50      -0.730 -24.412  -8.832  1.00  0.87           C  
ATOM    377  CD  PRO A  50      -1.419 -23.605  -9.894  1.00  0.88           C  
ATOM    378  N   LEU A  51      -4.411 -25.983  -7.089  1.00  0.88           N  
ATOM    379  CA  LEU A  51      -4.884 -25.902  -5.711  1.00  0.87           C  
ATOM    380  C   LEU A  51      -3.743 -26.145  -4.729  1.00  0.85           C  
ATOM    381  CB  LEU A  51      -6.005 -26.916  -5.470  1.00  0.85           C  
ATOM    382  O   LEU A  51      -3.266 -27.274  -4.592  1.00  0.81           O  
ATOM    383  CG  LEU A  51      -6.618 -26.929  -4.069  1.00  0.81           C  
ATOM    384  CD1 LEU A  51      -7.334 -25.611  -3.792  1.00  0.76           C  
ATOM    385  CD2 LEU A  51      -7.575 -28.106  -3.913  1.00  0.76           C  
ATOM    386  N   THR A  52      -3.322 -25.140  -4.062  1.00  0.84           N  
ATOM    387  CA  THR A  52      -2.178 -25.259  -3.165  1.00  0.83           C  
ATOM    388  C   THR A  52      -2.633 -25.605  -1.750  1.00  0.81           C  
ATOM    389  CB  THR A  52      -1.350 -23.961  -3.138  1.00  0.80           C  
ATOM    390  O   THR A  52      -2.141 -26.563  -1.151  1.00  0.75           O  
ATOM    391  CG2 THR A  52      -0.089 -24.129  -2.298  1.00  0.74           C  
ATOM    392  OG1 THR A  52      -0.976 -23.612  -4.477  1.00  0.74           O  
ATOM    393  N   VAL A  53      -3.497 -24.825  -1.107  1.00  0.77           N  
ATOM    394  CA  VAL A  53      -3.833 -24.995   0.302  1.00  0.78           C  
ATOM    395  C   VAL A  53      -5.223 -24.424   0.575  1.00  0.79           C  
ATOM    396  CB  VAL A  53      -2.790 -24.319   1.220  1.00  0.72           C  
ATOM    397  O   VAL A  53      -5.624 -23.432  -0.037  1.00  0.75           O  
ATOM    398  CG1 VAL A  53      -3.099 -24.602   2.689  1.00  0.64           C  
ATOM    399  CG2 VAL A  53      -1.382 -24.793   0.866  1.00  0.62           C  
ATOM    400  N   ILE A  54      -5.845 -24.962   1.525  1.00  0.71           N  
ATOM    401  CA  ILE A  54      -7.092 -24.467   2.098  1.00  0.74           C  
ATOM    402  C   ILE A  54      -6.886 -24.134   3.574  1.00  0.72           C  
ATOM    403  CB  ILE A  54      -8.236 -25.493   1.935  1.00  0.63           C  
ATOM    404  O   ILE A  54      -6.504 -25.000   4.365  1.00  0.66           O  
ATOM    405  CG1 ILE A  54      -8.403 -25.876   0.460  1.00  0.54           C  
ATOM    406  CG2 ILE A  54      -9.544 -24.939   2.509  1.00  0.49           C  
ATOM    407  CD1 ILE A  54      -9.406 -26.996   0.222  1.00  0.55           C  
ATOM    408  N   HIS A  55      -7.211 -22.985   3.802  1.00  0.74           N  
ATOM    409  CA  HIS A  55      -7.183 -22.546   5.192  1.00  0.75           C  
ATOM    410  C   HIS A  55      -8.589 -22.256   5.707  1.00  0.75           C  
ATOM    411  CB  HIS A  55      -6.302 -21.305   5.345  1.00  0.70           C  
ATOM    412  O   HIS A  55      -9.350 -21.524   5.068  1.00  0.70           O  
ATOM    413  CG  HIS A  55      -4.860 -21.552   5.033  1.00  0.71           C  
ATOM    414  CD2 HIS A  55      -4.118 -21.231   3.947  1.00  0.72           C  
ATOM    415  ND1 HIS A  55      -4.013 -22.208   5.900  1.00  0.74           N  
ATOM    416  CE1 HIS A  55      -2.808 -22.279   5.358  1.00  0.73           C  
ATOM    417  NE2 HIS A  55      -2.845 -21.694   4.174  1.00  0.74           N  
ATOM    418  N   SER A  56      -8.882 -22.831   6.752  1.00  0.79           N  
ATOM    419  CA  SER A  56     -10.073 -22.412   7.483  1.00  0.80           C  
ATOM    420  C   SER A  56      -9.798 -21.168   8.321  1.00  0.79           C  
ATOM    421  CB  SER A  56     -10.576 -23.542   8.382  1.00  0.74           C  
ATOM    422  O   SER A  56      -9.322 -21.270   9.454  1.00  0.75           O  
ATOM    423  OG  SER A  56     -11.834 -23.214   8.947  1.00  0.63           O  
ATOM    424  N   LEU A  57     -10.006 -20.036   7.710  1.00  0.80           N  
ATOM    425  CA  LEU A  57      -9.724 -18.745   8.327  1.00  0.80           C  
ATOM    426  C   LEU A  57     -10.985 -18.149   8.943  1.00  0.78           C  
ATOM    427  CB  LEU A  57      -9.137 -17.775   7.298  1.00  0.78           C  
ATOM    428  O   LEU A  57     -11.046 -16.945   9.202  1.00  0.73           O  
ATOM    429  CG  LEU A  57      -7.840 -18.212   6.617  1.00  0.81           C  
ATOM    430  CD1 LEU A  57      -7.316 -17.102   5.711  1.00  0.79           C  
ATOM    431  CD2 LEU A  57      -6.794 -18.599   7.656  1.00  0.79           C  
ATOM    432  N   GLY A  58     -12.004 -19.008   9.272  1.00  0.78           N  
ATOM    433  CA  GLY A  58     -13.323 -18.583   9.714  1.00  0.78           C  
ATOM    434  C   GLY A  58     -14.182 -18.038   8.588  1.00  0.77           C  
ATOM    435  O   GLY A  58     -13.874 -18.240   7.412  1.00  0.74           O  
ATOM    436  N   THR A  59     -15.302 -17.368   9.037  1.00  0.80           N  
ATOM    437  CA  THR A  59     -16.204 -16.796   8.043  1.00  0.80           C  
ATOM    438  C   THR A  59     -15.539 -15.630   7.317  1.00  0.81           C  
ATOM    439  CB  THR A  59     -17.518 -16.319   8.689  1.00  0.77           C  
ATOM    440  O   THR A  59     -15.376 -14.549   7.886  1.00  0.79           O  
ATOM    441  CG2 THR A  59     -18.519 -15.867   7.631  1.00  0.74           C  
ATOM    442  OG1 THR A  59     -18.090 -17.395   9.444  1.00  0.77           O  
ATOM    443  N   ILE A  60     -15.167 -15.879   6.062  1.00  0.82           N  
ATOM    444  CA  ILE A  60     -14.542 -14.887   5.194  1.00  0.82           C  
ATOM    445  C   ILE A  60     -15.561 -14.371   4.181  1.00  0.80           C  
ATOM    446  CB  ILE A  60     -13.309 -15.469   4.466  1.00  0.79           C  
ATOM    447  O   ILE A  60     -16.267 -15.158   3.546  1.00  0.77           O  
ATOM    448  CG1 ILE A  60     -12.287 -15.992   5.482  1.00  0.75           C  
ATOM    449  CG2 ILE A  60     -12.680 -14.420   3.546  1.00  0.75           C  
ATOM    450  CD1 ILE A  60     -11.756 -14.926   6.430  1.00  0.73           C  
ATOM    451  N   THR A  61     -15.633 -13.085   4.139  1.00  0.81           N  
ATOM    452  CA  THR A  61     -16.371 -12.354   3.114  1.00  0.81           C  
ATOM    453  C   THR A  61     -15.416 -11.606   2.189  1.00  0.81           C  
ATOM    454  CB  THR A  61     -17.365 -11.360   3.744  1.00  0.79           C  
ATOM    455  O   THR A  61     -14.239 -11.432   2.513  1.00  0.80           O  
ATOM    456  CG2 THR A  61     -18.303 -12.063   4.719  1.00  0.80           C  
ATOM    457  OG1 THR A  61     -16.636 -10.345   4.446  1.00  0.81           O  
ATOM    458  N   ASP A  62     -15.892 -11.029   1.160  1.00  0.80           N  
ATOM    459  CA  ASP A  62     -15.160 -10.303   0.126  1.00  0.82           C  
ATOM    460  C   ASP A  62     -14.521  -9.037   0.692  1.00  0.83           C  
ATOM    461  CB  ASP A  62     -16.085  -9.950  -1.040  1.00  0.76           C  
ATOM    462  O   ASP A  62     -13.615  -8.466   0.082  1.00  0.81           O  
ATOM    463  CG  ASP A  62     -17.241  -9.055  -0.629  1.00  0.69           C  
ATOM    464  OD1 ASP A  62     -17.617  -9.053   0.563  1.00  0.63           O  
ATOM    465  OD2 ASP A  62     -17.784  -8.349  -1.506  1.00  0.69           O  
ATOM    466  N   THR A  63     -14.807  -8.621   1.768  1.00  0.85           N  
ATOM    467  CA  THR A  63     -14.417  -7.308   2.269  1.00  0.87           C  
ATOM    468  C   THR A  63     -13.621  -7.438   3.564  1.00  0.89           C  
ATOM    469  CB  THR A  63     -15.648  -6.413   2.508  1.00  0.85           C  
ATOM    470  O   THR A  63     -12.936  -6.499   3.976  1.00  0.89           O  
ATOM    471  CG2 THR A  63     -16.345  -6.074   1.195  1.00  0.81           C  
ATOM    472  OG1 THR A  63     -16.571  -7.099   3.363  1.00  0.83           O  
ATOM    473  N   ASN A  64     -13.661  -8.598   4.141  1.00  0.90           N  
ATOM    474  CA  ASN A  64     -13.132  -8.654   5.500  1.00  0.92           C  
ATOM    475  C   ASN A  64     -11.763  -9.328   5.541  1.00  0.92           C  
ATOM    476  CB  ASN A  64     -14.109  -9.378   6.427  1.00  0.89           C  
ATOM    477  O   ASN A  64     -11.146  -9.426   6.603  1.00  0.91           O  
ATOM    478  CG  ASN A  64     -14.254 -10.849   6.090  1.00  0.85           C  
ATOM    479  ND2 ASN A  64     -14.847 -11.611   7.001  1.00  0.83           N  
ATOM    480  OD1 ASN A  64     -13.834 -11.297   5.019  1.00  0.81           O  
ATOM    481  N   LEU A  65     -11.198  -9.740   4.405  1.00  0.92           N  
ATOM    482  CA  LEU A  65      -9.869 -10.341   4.346  1.00  0.93           C  
ATOM    483  C   LEU A  65      -8.851  -9.353   3.786  1.00  0.93           C  
ATOM    484  CB  LEU A  65      -9.892 -11.609   3.488  1.00  0.92           C  
ATOM    485  O   LEU A  65      -8.843  -9.076   2.584  1.00  0.93           O  
ATOM    486  CG  LEU A  65      -8.673 -12.526   3.603  1.00  0.89           C  
ATOM    487  CD1 LEU A  65      -8.661 -13.225   4.959  1.00  0.85           C  
ATOM    488  CD2 LEU A  65      -8.664 -13.547   2.470  1.00  0.85           C  
ATOM    489  N   TYR A  66      -7.955  -8.897   4.594  1.00  0.94           N  
ATOM    490  CA  TYR A  66      -6.760  -8.149   4.220  1.00  0.95           C  
ATOM    491  C   TYR A  66      -5.576  -9.084   4.002  1.00  0.95           C  
ATOM    492  CB  TYR A  66      -6.416  -7.113   5.295  1.00  0.95           C  
ATOM    493  O   TYR A  66      -5.281  -9.930   4.850  1.00  0.94           O  
ATOM    494  CG  TYR A  66      -5.148  -6.344   5.012  1.00  0.96           C  
ATOM    495  CD1 TYR A  66      -5.159  -5.227   4.181  1.00  0.95           C  
ATOM    496  CD2 TYR A  66      -3.937  -6.733   5.576  1.00  0.95           C  
ATOM    497  CE1 TYR A  66      -3.993  -4.516   3.916  1.00  0.95           C  
ATOM    498  CE2 TYR A  66      -2.765  -6.030   5.318  1.00  0.94           C  
ATOM    499  OH  TYR A  66      -1.646  -4.224   4.230  1.00  0.92           O  
ATOM    500  CZ  TYR A  66      -2.803  -4.924   4.489  1.00  0.94           C  
ATOM    501  N   THR A  67      -4.896  -8.973   2.845  1.00  0.95           N  
ATOM    502  CA  THR A  67      -3.681  -9.731   2.566  1.00  0.95           C  
ATOM    503  C   THR A  67      -2.570  -8.809   2.073  1.00  0.95           C  
ATOM    504  CB  THR A  67      -3.937 -10.834   1.523  1.00  0.94           C  
ATOM    505  O   THR A  67      -2.829  -7.855   1.336  1.00  0.94           O  
ATOM    506  CG2 THR A  67      -5.062 -11.763   1.969  1.00  0.85           C  
ATOM    507  OG1 THR A  67      -4.299 -10.229   0.275  1.00  0.87           O  
ATOM    508  N   GLN A  68      -1.330  -9.088   2.481  1.00  0.96           N  
ATOM    509  CA  GLN A  68      -0.140  -8.350   2.069  1.00  0.95           C  
ATOM    510  C   GLN A  68       1.078  -9.266   1.996  1.00  0.95           C  
ATOM    511  CB  GLN A  68       0.132  -7.191   3.029  1.00  0.95           C  
ATOM    512  O   GLN A  68       1.386  -9.975   2.957  1.00  0.95           O  
ATOM    513  CG  GLN A  68       1.369  -6.377   2.675  1.00  0.92           C  
ATOM    514  CD  GLN A  68       1.247  -5.676   1.335  1.00  0.88           C  
ATOM    515  NE2 GLN A  68       2.275  -5.805   0.503  1.00  0.87           N  
ATOM    516  OE1 GLN A  68       0.237  -5.026   1.049  1.00  0.88           O  
ATOM    517  N   TYR A  69       1.755  -9.191   0.845  1.00  0.95           N  
ATOM    518  CA  TYR A  69       3.081  -9.794   0.770  1.00  0.95           C  
ATOM    519  C   TYR A  69       4.129  -8.889   1.408  1.00  0.94           C  
ATOM    520  CB  TYR A  69       3.459 -10.084  -0.686  1.00  0.94           C  
ATOM    521  O   TYR A  69       4.227  -7.708   1.068  1.00  0.93           O  
ATOM    522  CG  TYR A  69       4.763 -10.829  -0.839  1.00  0.94           C  
ATOM    523  CD1 TYR A  69       4.862 -12.175  -0.496  1.00  0.92           C  
ATOM    524  CD2 TYR A  69       5.897 -10.188  -1.324  1.00  0.92           C  
ATOM    525  CE1 TYR A  69       6.062 -12.865  -0.633  1.00  0.91           C  
ATOM    526  CE2 TYR A  69       7.103 -10.868  -1.465  1.00  0.91           C  
ATOM    527  OH  TYR A  69       8.366 -12.883  -1.255  1.00  0.88           O  
ATOM    528  CZ  TYR A  69       7.175 -12.204  -1.118  1.00  0.91           C  
ATOM    529  N   VAL A  70       4.882  -9.444   2.345  1.00  0.96           N  
ATOM    530  CA  VAL A  70       5.966  -8.782   3.063  1.00  0.96           C  
ATOM    531  C   VAL A  70       7.310  -9.333   2.591  1.00  0.94           C  
ATOM    532  CB  VAL A  70       5.825  -8.959   4.592  1.00  0.95           C  
ATOM    533  O   VAL A  70       7.676 -10.463   2.922  1.00  0.93           O  
ATOM    534  CG1 VAL A  70       6.941  -8.218   5.326  1.00  0.95           C  
ATOM    535  CG2 VAL A  70       4.456  -8.469   5.061  1.00  0.95           C  
ATOM    536  N   GLU A  71       7.997  -8.551   1.871  1.00  0.93           N  
ATOM    537  CA  GLU A  71       9.321  -8.933   1.390  1.00  0.92           C  
ATOM    538  C   GLU A  71      10.352  -8.884   2.514  1.00  0.91           C  
ATOM    539  CB  GLU A  71       9.757  -8.026   0.236  1.00  0.89           C  
ATOM    540  O   GLU A  71      10.509  -7.855   3.174  1.00  0.88           O  
ATOM    541  CG  GLU A  71      11.027  -8.488  -0.463  1.00  0.81           C  
ATOM    542  CD  GLU A  71      11.251  -7.813  -1.807  1.00  0.77           C  
ATOM    543  OE1 GLU A  71      10.544  -6.828  -2.117  1.00  0.76           O  
ATOM    544  OE2 GLU A  71      12.140  -8.275  -2.557  1.00  0.75           O  
ATOM    545  N   ARG A  72      11.002 -10.001   2.752  1.00  0.91           N  
ATOM    546  CA  ARG A  72      12.082 -10.189   3.716  1.00  0.90           C  
ATOM    547  C   ARG A  72      13.261 -10.918   3.081  1.00  0.86           C  
ATOM    548  CB  ARG A  72      11.583 -10.963   4.938  1.00  0.88           C  
ATOM    549  O   ARG A  72      13.555 -12.061   3.437  1.00  0.80           O  
ATOM    550  CG  ARG A  72      10.614 -10.180   5.810  1.00  0.87           C  
ATOM    551  CD  ARG A  72      10.356 -10.882   7.136  1.00  0.83           C  
ATOM    552  NE  ARG A  72       9.485 -10.093   8.002  1.00  0.83           N  
ATOM    553  NH1 ARG A  72       9.461 -11.631   9.726  1.00  0.79           N  
ATOM    554  NH2 ARG A  72       8.288  -9.671   9.916  1.00  0.77           N  
ATOM    555  CZ  ARG A  72       9.080 -10.466   9.213  1.00  0.81           C  
ATOM    556  N   GLY A  73      13.968 -10.213   2.139  1.00  0.85           N  
ATOM    557  CA  GLY A  73      14.995 -10.869   1.346  1.00  0.85           C  
ATOM    558  C   GLY A  73      14.480 -12.076   0.584  1.00  0.85           C  
ATOM    559  O   GLY A  73      13.577 -11.954  -0.246  1.00  0.81           O  
ATOM    560  N   SER A  74      15.100 -13.251   0.831  1.00  0.84           N  
ATOM    561  CA  SER A  74      14.721 -14.472   0.128  1.00  0.84           C  
ATOM    562  C   SER A  74      13.506 -15.129   0.776  1.00  0.84           C  
ATOM    563  CB  SER A  74      15.889 -15.459   0.099  1.00  0.82           C  
ATOM    564  O   SER A  74      12.807 -15.918   0.138  1.00  0.81           O  
ATOM    565  OG  SER A  74      16.408 -15.663   1.402  1.00  0.81           O  
ATOM    566  N   ASP A  75      13.285 -14.771   2.016  1.00  0.88           N  
ATOM    567  CA  ASP A  75      12.264 -15.409   2.842  1.00  0.88           C  
ATOM    568  C   ASP A  75      11.042 -14.507   2.999  1.00  0.88           C  
ATOM    569  CB  ASP A  75      12.833 -15.766   4.217  1.00  0.83           C  
ATOM    570  O   ASP A  75      10.785 -13.984   4.085  1.00  0.84           O  
ATOM    571  CG  ASP A  75      13.912 -16.834   4.153  1.00  0.74           C  
ATOM    572  OD1 ASP A  75      14.010 -17.540   3.126  1.00  0.66           O  
ATOM    573  OD2 ASP A  75      14.667 -16.972   5.139  1.00  0.76           O  
ATOM    574  N   GLY A  76      10.272 -14.266   1.920  1.00  0.92           N  
ATOM    575  CA  GLY A  76       9.037 -13.498   1.958  1.00  0.93           C  
ATOM    576  C   GLY A  76       7.993 -14.094   2.884  1.00  0.94           C  
ATOM    577  O   GLY A  76       8.041 -15.285   3.197  1.00  0.93           O  
ATOM    578  N   ARG A  77       7.032 -13.306   3.412  1.00  0.95           N  
ATOM    579  CA  ARG A  77       5.875 -13.698   4.211  1.00  0.95           C  
ATOM    580  C   ARG A  77       4.580 -13.196   3.582  1.00  0.95           C  
ATOM    581  CB  ARG A  77       6.004 -13.166   5.640  1.00  0.95           C  
ATOM    582  O   ARG A  77       4.555 -12.129   2.965  1.00  0.94           O  
ATOM    583  CG  ARG A  77       7.249 -13.649   6.367  1.00  0.93           C  
ATOM    584  CD  ARG A  77       7.226 -15.156   6.586  1.00  0.92           C  
ATOM    585  NE  ARG A  77       8.398 -15.610   7.328  1.00  0.91           N  
ATOM    586  NH1 ARG A  77       9.686 -16.012   5.453  1.00  0.87           N  
ATOM    587  NH2 ARG A  77      10.543 -16.401   7.543  1.00  0.86           N  
ATOM    588  CZ  ARG A  77       9.540 -16.007   6.773  1.00  0.91           C  
ATOM    589  N   THR A  78       3.551 -13.948   3.687  1.00  0.94           N  
ATOM    590  CA  THR A  78       2.197 -13.466   3.441  1.00  0.94           C  
ATOM    591  C   THR A  78       1.470 -13.200   4.756  1.00  0.95           C  
ATOM    592  CB  THR A  78       1.389 -14.473   2.600  1.00  0.93           C  
ATOM    593  O   THR A  78       1.230 -14.123   5.537  1.00  0.95           O  
ATOM    594  CG2 THR A  78      -0.035 -13.979   2.369  1.00  0.90           C  
ATOM    595  OG1 THR A  78       2.033 -14.653   1.333  1.00  0.90           O  
ATOM    596  N   LEU A  79       1.136 -11.974   5.021  1.00  0.96           N  
ATOM    597  CA  LEU A  79       0.278 -11.546   6.120  1.00  0.96           C  
ATOM    598  C   LEU A  79      -1.191 -11.598   5.714  1.00  0.96           C  
ATOM    599  CB  LEU A  79       0.646 -10.129   6.567  1.00  0.96           C  
ATOM    600  O   LEU A  79      -1.576 -11.034   4.687  1.00  0.96           O  
ATOM    601  CG  LEU A  79      -0.243  -9.505   7.644  1.00  0.96           C  
ATOM    602  CD1 LEU A  79      -0.147 -10.306   8.939  1.00  0.96           C  
ATOM    603  CD2 LEU A  79       0.144  -8.050   7.881  1.00  0.95           C  
ATOM    604  N   ILE A  80      -1.967 -12.244   6.503  1.00  0.95           N  
ATOM    605  CA  ILE A  80      -3.416 -12.334   6.362  1.00  0.95           C  
ATOM    606  C   ILE A  80      -4.091 -11.841   7.640  1.00  0.96           C  
ATOM    607  CB  ILE A  80      -3.864 -13.777   6.041  1.00  0.94           C  
ATOM    608  O   ILE A  80      -3.702 -12.229   8.744  1.00  0.95           O  
ATOM    609  CG1 ILE A  80      -3.101 -14.316   4.826  1.00  0.91           C  
ATOM    610  CG2 ILE A  80      -5.377 -13.833   5.808  1.00  0.91           C  
ATOM    611  CD1 ILE A  80      -3.458 -15.749   4.457  1.00  0.88           C  
ATOM    612  N   ILE A  81      -5.135 -11.020   7.554  1.00  0.96           N  
ATOM    613  CA  ILE A  81      -5.913 -10.517   8.681  1.00  0.96           C  
ATOM    614  C   ILE A  81      -7.403 -10.585   8.350  1.00  0.95           C  
ATOM    615  CB  ILE A  81      -5.511  -9.070   9.044  1.00  0.96           C  
ATOM    616  O   ILE A  81      -7.842 -10.059   7.325  1.00  0.94           O  
ATOM    617  CG1 ILE A  81      -4.006  -8.990   9.328  1.00  0.97           C  
ATOM    618  CG2 ILE A  81      -6.321  -8.569  10.243  1.00  0.97           C  
ATOM    619  CD1 ILE A  81      -3.492  -7.573   9.544  1.00  0.97           C  
ATOM    620  N   ASN A  82      -8.155 -11.213   9.199  1.00  0.94           N  
ATOM    621  CA  ASN A  82      -9.612 -11.133   9.212  1.00  0.94           C  
ATOM    622  C   ASN A  82     -10.100  -9.942  10.032  1.00  0.95           C  
ATOM    623  CB  ASN A  82     -10.216 -12.432   9.750  1.00  0.94           C  
ATOM    624  O   ASN A  82     -10.050  -9.968  11.263  1.00  0.94           O  
ATOM    625  CG  ASN A  82     -11.731 -12.441   9.687  1.00  0.92           C  
ATOM    626  ND2 ASN A  82     -12.316 -13.633   9.676  1.00  0.92           N  
ATOM    627  OD1 ASN A  82     -12.369 -11.386   9.646  1.00  0.91           O  
ATOM    628  N   THR A  83     -10.665  -8.961   9.384  1.00  0.96           N  
ATOM    629  CA  THR A  83     -10.989  -7.672   9.986  1.00  0.96           C  
ATOM    630  C   THR A  83     -12.272  -7.766  10.806  1.00  0.95           C  
ATOM    631  CB  THR A  83     -11.141  -6.577   8.914  1.00  0.95           C  
ATOM    632  O   THR A  83     -12.594  -6.854  11.570  1.00  0.94           O  
ATOM    633  CG2 THR A  83      -9.820  -6.324   8.194  1.00  0.94           C  
ATOM    634  OG1 THR A  83     -12.123  -6.988   7.955  1.00  0.94           O  
ATOM    635  N   SER A  84     -13.076  -8.830  10.668  1.00  0.95           N  
ATOM    636  CA  SER A  84     -14.301  -9.009  11.441  1.00  0.95           C  
ATOM    637  C   SER A  84     -14.002  -9.557  12.832  1.00  0.94           C  
ATOM    638  CB  SER A  84     -15.264  -9.946  10.710  1.00  0.93           C  
ATOM    639  O   SER A  84     -14.688  -9.220  13.799  1.00  0.93           O  
ATOM    640  OG  SER A  84     -14.723 -11.253  10.621  1.00  0.79           O  
ATOM    641  N   THR A  85     -12.901 -10.326  12.962  1.00  0.95           N  
ATOM    642  CA  THR A  85     -12.597 -11.031  14.202  1.00  0.95           C  
ATOM    643  C   THR A  85     -11.303 -10.507  14.819  1.00  0.96           C  
ATOM    644  CB  THR A  85     -12.479 -12.548  13.968  1.00  0.94           C  
ATOM    645  O   THR A  85     -11.016 -10.769  15.989  1.00  0.96           O  
ATOM    646  CG2 THR A  85     -13.800 -13.134  13.480  1.00  0.90           C  
ATOM    647  OG1 THR A  85     -11.466 -12.797  12.986  1.00  0.92           O  
ATOM    648  N   GLY A  86     -10.451  -9.840  14.016  1.00  0.96           N  
ATOM    649  CA  GLY A  86      -9.114  -9.427  14.413  1.00  0.97           C  
ATOM    650  C   GLY A  86      -8.109 -10.563  14.397  1.00  0.96           C  
ATOM    651  O   GLY A  86      -6.975 -10.402  14.853  1.00  0.96           O  
ATOM    652  N   ASN A  87      -8.524 -11.753  13.930  1.00  0.95           N  
ATOM    653  CA  ASN A  87      -7.586 -12.858  13.763  1.00  0.95           C  
ATOM    654  C   ASN A  87      -6.566 -12.567  12.666  1.00  0.96           C  
ATOM    655  CB  ASN A  87      -8.336 -14.157  13.459  1.00  0.95           C  
ATOM    656  O   ASN A  87      -6.922 -12.061  11.600  1.00  0.96           O  
ATOM    657  CG  ASN A  87      -9.174 -14.635  14.629  1.00  0.93           C  
ATOM    658  ND2 ASN A  87     -10.136 -15.507  14.352  1.00  0.93           N  
ATOM    659  OD1 ASN A  87      -8.959 -14.223  15.771  1.00  0.92           O  
ATOM    660  N   TRP A  88      -5.304 -12.977  12.919  1.00  0.96           N  
ATOM    661  CA  TRP A  88      -4.237 -12.786  11.942  1.00  0.97           C  
ATOM    662  C   TRP A  88      -3.375 -14.038  11.826  1.00  0.96           C  
ATOM    663  CB  TRP A  88      -3.367 -11.585  12.324  1.00  0.97           C  
ATOM    664  O   TRP A  88      -3.256 -14.809  12.781  1.00  0.95           O  
ATOM    665  CG  TRP A  88      -2.733 -11.699  13.678  1.00  0.97           C  
ATOM    666  CD1 TRP A  88      -3.212 -11.201  14.857  1.00  0.95           C  
ATOM    667  CD2 TRP A  88      -1.497 -12.350  13.990  1.00  0.95           C  
ATOM    668  CE2 TRP A  88      -1.289 -12.207  15.380  1.00  0.96           C  
ATOM    669  CE3 TRP A  88      -0.545 -13.041  13.229  1.00  0.95           C  
ATOM    670  NE1 TRP A  88      -2.349 -11.503  15.885  1.00  0.94           N  
ATOM    671  CH2 TRP A  88       0.749 -13.403  15.257  1.00  0.93           C  
ATOM    672  CZ2 TRP A  88      -0.166 -12.732  16.025  1.00  0.94           C  
ATOM    673  CZ3 TRP A  88       0.572 -13.562  13.872  1.00  0.94           C  
ATOM    674  N   TRP A  89      -2.849 -14.242  10.588  1.00  0.95           N  
ATOM    675  CA  TRP A  89      -1.923 -15.315  10.242  1.00  0.95           C  
ATOM    676  C   TRP A  89      -0.720 -14.771   9.479  1.00  0.95           C  
ATOM    677  CB  TRP A  89      -2.629 -16.388   9.409  1.00  0.95           C  
ATOM    678  O   TRP A  89      -0.872 -13.947   8.574  1.00  0.94           O  
ATOM    679  CG  TRP A  89      -3.852 -16.959  10.062  1.00  0.94           C  
ATOM    680  CD1 TRP A  89      -3.937 -18.117  10.783  1.00  0.91           C  
ATOM    681  CD2 TRP A  89      -5.168 -16.397  10.049  1.00  0.92           C  
ATOM    682  CE2 TRP A  89      -6.002 -17.269  10.783  1.00  0.92           C  
ATOM    683  CE3 TRP A  89      -5.724 -15.240   9.487  1.00  0.89           C  
ATOM    684  NE1 TRP A  89      -5.227 -18.310  11.220  1.00  0.88           N  
ATOM    685  CH2 TRP A  89      -7.882 -15.880  10.410  1.00  0.89           C  
ATOM    686  CZ2 TRP A  89      -7.364 -17.019  10.970  1.00  0.89           C  
ATOM    687  CZ3 TRP A  89      -7.079 -14.993   9.674  1.00  0.89           C  
ATOM    688  N   VAL A  90       0.435 -15.209   9.771  1.00  0.96           N  
ATOM    689  CA  VAL A  90       1.653 -15.081   8.979  1.00  0.96           C  
ATOM    690  C   VAL A  90       2.002 -16.426   8.346  1.00  0.95           C  
ATOM    691  CB  VAL A  90       2.836 -14.572   9.835  1.00  0.96           C  
ATOM    692  O   VAL A  90       2.198 -17.419   9.051  1.00  0.94           O  
ATOM    693  CG1 VAL A  90       4.075 -14.357   8.969  1.00  0.96           C  
ATOM    694  CG2 VAL A  90       2.454 -13.282  10.558  1.00  0.96           C  
ATOM    695  N   MET A  91       2.079 -16.400   7.088  1.00  0.94           N  
ATOM    696  CA  MET A  91       2.364 -17.602   6.310  1.00  0.94           C  
ATOM    697  C   MET A  91       3.720 -17.495   5.621  1.00  0.93           C  
ATOM    698  CB  MET A  91       1.267 -17.845   5.272  1.00  0.93           C  
ATOM    699  O   MET A  91       4.278 -16.402   5.505  1.00  0.92           O  
ATOM    700  CG  MET A  91      -0.128 -17.943   5.866  1.00  0.88           C  
ATOM    701  SD  MET A  91      -1.404 -18.332   4.606  1.00  0.88           S  
ATOM    702  CE  MET A  91      -1.058 -20.092   4.334  1.00  0.79           C  
ATOM    703  N   ASN A  92       4.285 -18.584   5.212  1.00  0.92           N  
ATOM    704  CA  ASN A  92       5.493 -18.587   4.395  1.00  0.91           C  
ATOM    705  C   ASN A  92       5.253 -17.937   3.036  1.00  0.91           C  
ATOM    706  CB  ASN A  92       6.017 -20.014   4.217  1.00  0.90           C  
ATOM    707  O   ASN A  92       4.115 -17.614   2.690  1.00  0.89           O  
ATOM    708  CG  ASN A  92       5.147 -20.844   3.294  1.00  0.88           C  
ATOM    709  ND2 ASN A  92       5.602 -22.050   2.976  1.00  0.89           N  
ATOM    710  OD1 ASN A  92       4.074 -20.405   2.870  1.00  0.88           O  
ATOM    711  N   LYS A  93       6.181 -17.680   2.170  1.00  0.89           N  
ATOM    712  CA  LYS A  93       6.200 -16.900   0.936  1.00  0.88           C  
ATOM    713  C   LYS A  93       5.209 -17.457  -0.082  1.00  0.86           C  
ATOM    714  CB  LYS A  93       7.607 -16.875   0.338  1.00  0.85           C  
ATOM    715  O   LYS A  93       4.625 -16.704  -0.865  1.00  0.83           O  
ATOM    716  CG  LYS A  93       8.096 -18.230  -0.150  1.00  0.80           C  
ATOM    717  CD  LYS A  93       9.515 -18.149  -0.698  1.00  0.78           C  
ATOM    718  CE  LYS A  93      10.011 -19.507  -1.173  1.00  0.73           C  
ATOM    719  NZ  LYS A  93      11.412 -19.437  -1.688  1.00  0.72           N  
ATOM    720  N   ASP A  94       5.028 -18.726  -0.052  1.00  0.85           N  
ATOM    721  CA  ASP A  94       4.150 -19.402  -1.003  1.00  0.85           C  
ATOM    722  C   ASP A  94       2.766 -19.633  -0.402  1.00  0.85           C  
ATOM    723  CB  ASP A  94       4.761 -20.733  -1.445  1.00  0.82           C  
ATOM    724  O   ASP A  94       1.944 -20.348  -0.980  1.00  0.84           O  
ATOM    725  CG  ASP A  94       6.161 -20.583  -2.014  1.00  0.78           C  
ATOM    726  OD1 ASP A  94       6.358 -19.767  -2.940  1.00  0.76           O  
ATOM    727  OD2 ASP A  94       7.074 -21.290  -1.535  1.00  0.77           O  
ATOM    728  N   ALA A  95       2.610 -19.153   0.834  1.00  0.86           N  
ATOM    729  CA  ALA A  95       1.394 -19.178   1.643  1.00  0.86           C  
ATOM    730  C   ALA A  95       0.904 -20.608   1.852  1.00  0.85           C  
ATOM    731  CB  ALA A  95       0.302 -18.335   0.989  1.00  0.84           C  
ATOM    732  O   ALA A  95      -0.288 -20.837   2.070  1.00  0.82           O  
ATOM    733  N   THR A  96       1.746 -21.637   1.911  1.00  0.86           N  
ATOM    734  CA  THR A  96       1.430 -23.055   2.044  1.00  0.86           C  
ATOM    735  C   THR A  96       1.409 -23.469   3.512  1.00  0.86           C  
ATOM    736  CB  THR A  96       2.440 -23.927   1.276  1.00  0.84           C  
ATOM    737  O   THR A  96       0.789 -24.472   3.871  1.00  0.85           O  
ATOM    738  CG2 THR A  96       2.341 -23.689  -0.227  1.00  0.82           C  
ATOM    739  OG1 THR A  96       3.767 -23.606   1.712  1.00  0.82           O  
ATOM    740  N   ALA A  97       2.039 -22.780   4.440  1.00  0.89           N  
ATOM    741  CA  ALA A  97       2.121 -23.083   5.866  1.00  0.90           C  
ATOM    742  C   ALA A  97       1.936 -21.823   6.706  1.00  0.91           C  
ATOM    743  CB  ALA A  97       3.458 -23.744   6.193  1.00  0.89           C  
ATOM    744  O   ALA A  97       2.583 -20.802   6.458  1.00  0.91           O  
ATOM    745  N   VAL A  98       1.122 -21.913   7.738  1.00  0.91           N  
ATOM    746  CA  VAL A  98       1.013 -20.885   8.768  1.00  0.92           C  
ATOM    747  C   VAL A  98       2.209 -20.971   9.713  1.00  0.92           C  
ATOM    748  CB  VAL A  98      -0.305 -21.015   9.563  1.00  0.91           C  
ATOM    749  O   VAL A  98       2.399 -21.983  10.393  1.00  0.92           O  
ATOM    750  CG1 VAL A  98      -0.405 -19.923  10.626  1.00  0.89           C  
ATOM    751  CG2 VAL A  98      -1.505 -20.958   8.619  1.00  0.88           C  
ATOM    752  N   LEU A  99       2.992 -19.913   9.822  1.00  0.94           N  
ATOM    753  CA  LEU A  99       4.169 -19.803  10.678  1.00  0.94           C  
ATOM    754  C   LEU A  99       3.788 -19.286  12.061  1.00  0.94           C  
ATOM    755  CB  LEU A  99       5.210 -18.878  10.042  1.00  0.94           C  
ATOM    756  O   LEU A  99       4.264 -19.803  13.074  1.00  0.94           O  
ATOM    757  CG  LEU A  99       5.724 -19.284   8.660  1.00  0.93           C  
ATOM    758  CD1 LEU A  99       6.729 -18.258   8.146  1.00  0.92           C  
ATOM    759  CD2 LEU A  99       6.348 -20.674   8.708  1.00  0.91           C  
ATOM    760  N   LYS A 100       2.939 -18.366  12.068  1.00  0.96           N  
ATOM    761  CA  LYS A 100       2.450 -17.737  13.291  1.00  0.96           C  
ATOM    762  C   LYS A 100       1.004 -17.276  13.133  1.00  0.97           C  
ATOM    763  CB  LYS A 100       3.338 -16.552  13.677  1.00  0.95           C  
ATOM    764  O   LYS A 100       0.574 -16.931  12.031  1.00  0.96           O  
ATOM    765  CG  LYS A 100       3.177 -16.103  15.122  1.00  0.87           C  
ATOM    766  CD  LYS A 100       4.165 -16.809  16.041  1.00  0.82           C  
ATOM    767  CE  LYS A 100       4.064 -16.298  17.471  1.00  0.80           C  
ATOM    768  NZ  LYS A 100       4.998 -17.020  18.386  1.00  0.78           N  
ATOM    769  N   SER A 101       0.269 -17.306  14.152  1.00  0.96           N  
ATOM    770  CA  SER A 101      -1.096 -16.794  14.186  1.00  0.96           C  
ATOM    771  C   SER A 101      -1.421 -16.176  15.542  1.00  0.96           C  
ATOM    772  CB  SER A 101      -2.096 -17.908  13.872  1.00  0.95           C  
ATOM    773  O   SER A 101      -0.749 -16.459  16.536  1.00  0.95           O  
ATOM    774  OG  SER A 101      -1.988 -18.961  14.814  1.00  0.93           O  
ATOM    775  N   GLY A 102      -2.471 -15.352  15.613  1.00  0.97           N  
ATOM    776  CA  GLY A 102      -2.976 -14.706  16.814  1.00  0.97           C  
ATOM    777  C   GLY A 102      -4.254 -13.924  16.578  1.00  0.97           C  
ATOM    778  O   GLY A 102      -4.844 -13.999  15.498  1.00  0.97           O  
ATOM    779  N   GLN A 103      -4.634 -13.227  17.622  1.00  0.97           N  
ATOM    780  CA  GLN A 103      -5.763 -12.303  17.601  1.00  0.97           C  
ATOM    781  C   GLN A 103      -5.397 -10.973  18.253  1.00  0.97           C  
ATOM    782  CB  GLN A 103      -6.974 -12.918  18.305  1.00  0.97           C  
ATOM    783  O   GLN A 103      -4.762 -10.947  19.309  1.00  0.96           O  
ATOM    784  CG  GLN A 103      -8.254 -12.108  18.145  1.00  0.95           C  
ATOM    785  CD  GLN A 103      -9.444 -12.751  18.832  1.00  0.93           C  
ATOM    786  NE2 GLN A 103     -10.644 -12.434  18.359  1.00  0.93           N  
ATOM    787  OE1 GLN A 103      -9.286 -13.528  19.779  1.00  0.93           O  
ATOM    788  N   ASP A 104      -5.786  -9.889  17.589  1.00  0.98           N  
ATOM    789  CA  ASP A 104      -5.620  -8.533  18.105  1.00  0.98           C  
ATOM    790  C   ASP A 104      -6.832  -7.666  17.771  1.00  0.98           C  
ATOM    791  CB  ASP A 104      -4.347  -7.897  17.544  1.00  0.98           C  
ATOM    792  O   ASP A 104      -7.167  -7.484  16.598  1.00  0.97           O  
ATOM    793  CG  ASP A 104      -3.989  -6.587  18.224  1.00  0.97           C  
ATOM    794  OD1 ASP A 104      -4.881  -5.944  18.818  1.00  0.96           O  
ATOM    795  OD2 ASP A 104      -2.804  -6.193  18.162  1.00  0.96           O  
ATOM    796  N   ALA A 105      -7.500  -7.121  18.856  1.00  0.97           N  
ATOM    797  CA  ALA A 105      -8.711  -6.314  18.739  1.00  0.97           C  
ATOM    798  C   ALA A 105      -8.454  -5.053  17.919  1.00  0.97           C  
ATOM    799  CB  ALA A 105      -9.242  -5.946  20.123  1.00  0.97           C  
ATOM    800  O   ALA A 105      -9.382  -4.478  17.346  1.00  0.97           O  
ATOM    801  N   TYR A 106      -7.227  -4.623  17.748  1.00  0.97           N  
ATOM    802  CA  TYR A 106      -6.815  -3.486  16.933  1.00  0.98           C  
ATOM    803  C   TYR A 106      -7.185  -3.701  15.470  1.00  0.98           C  
ATOM    804  CB  TYR A 106      -5.306  -3.253  17.060  1.00  0.98           C  
ATOM    805  O   TYR A 106      -7.505  -2.746  14.758  1.00  0.97           O  
ATOM    806  CG  TYR A 106      -4.802  -2.085  16.247  1.00  0.98           C  
ATOM    807  CD1 TYR A 106      -4.912  -0.780  16.723  1.00  0.98           C  
ATOM    808  CD2 TYR A 106      -4.216  -2.284  15.002  1.00  0.98           C  
ATOM    809  CE1 TYR A 106      -4.451   0.299  15.976  1.00  0.97           C  
ATOM    810  CE2 TYR A 106      -3.751  -1.212  14.247  1.00  0.97           C  
ATOM    811  OH  TYR A 106      -3.414   1.138  13.998  1.00  0.95           O  
ATOM    812  CZ  TYR A 106      -3.872   0.073  14.742  1.00  0.97           C  
ATOM    813  N   PHE A 107      -7.285  -4.928  14.952  1.00  0.98           N  
ATOM    814  CA  PHE A 107      -7.498  -5.238  13.543  1.00  0.98           C  
ATOM    815  C   PHE A 107      -8.986  -5.337  13.230  1.00  0.97           C  
ATOM    816  CB  PHE A 107      -6.794  -6.546  13.167  1.00  0.98           C  
ATOM    817  O   PHE A 107      -9.375  -5.455  12.066  1.00  0.97           O  
ATOM    818  CG  PHE A 107      -5.295  -6.480  13.271  1.00  0.98           C  
ATOM    819  CD1 PHE A 107      -4.603  -5.356  12.838  1.00  0.97           C  
ATOM    820  CD2 PHE A 107      -4.577  -7.544  13.802  1.00  0.97           C  
ATOM    821  CE1 PHE A 107      -3.214  -5.292  12.934  1.00  0.96           C  
ATOM    822  CE2 PHE A 107      -3.189  -7.487  13.901  1.00  0.96           C  
ATOM    823  CZ  PHE A 107      -2.510  -6.361  13.465  1.00  0.96           C  
ATOM    824  N   ILE A 108      -9.815  -5.325  14.239  1.00  0.97           N  
ATOM    825  CA  ILE A 108     -11.254  -5.267  14.009  1.00  0.97           C  
ATOM    826  C   ILE A 108     -11.622  -3.926  13.378  1.00  0.96           C  
ATOM    827  CB  ILE A 108     -12.045  -5.477  15.320  1.00  0.97           C  
ATOM    828  O   ILE A 108     -11.445  -2.873  13.995  1.00  0.95           O  
ATOM    829  CG1 ILE A 108     -11.684  -6.827  15.950  1.00  0.97           C  
ATOM    830  CG2 ILE A 108     -13.551  -5.377  15.064  1.00  0.97           C  
ATOM    831  CD1 ILE A 108     -12.332  -7.070  17.306  1.00  0.96           C  
ATOM    832  N   ALA A 109     -12.224  -3.994  12.174  1.00  0.96           N  
ATOM    833  CA  ALA A 109     -12.537  -2.810  11.378  1.00  0.96           C  
ATOM    834  C   ALA A 109     -13.859  -2.983  10.635  1.00  0.95           C  
ATOM    835  CB  ALA A 109     -11.410  -2.520  10.390  1.00  0.96           C  
ATOM    836  O   ALA A 109     -13.967  -3.816   9.732  1.00  0.92           O  
ATOM    837  N   SER A 110     -14.805  -2.132  10.896  1.00  0.94           N  
ATOM    838  CA  SER A 110     -16.142  -2.168  10.312  1.00  0.94           C  
ATOM    839  C   SER A 110     -16.111  -1.785   8.836  1.00  0.91           C  
ATOM    840  CB  SER A 110     -17.084  -1.232  11.071  1.00  0.93           C  
ATOM    841  O   SER A 110     -16.988  -2.184   8.068  1.00  0.87           O  
ATOM    842  OG  SER A 110     -16.562   0.086  11.106  1.00  0.91           O  
ATOM    843  N   GLY A 111     -15.078  -1.089   8.392  1.00  0.93           N  
ATOM    844  CA  GLY A 111     -14.834  -0.722   7.006  1.00  0.93           C  
ATOM    845  C   GLY A 111     -14.179  -1.829   6.201  1.00  0.93           C  
ATOM    846  O   GLY A 111     -13.809  -1.626   5.043  1.00  0.92           O  
ATOM    847  N   GLY A 112     -13.906  -3.011   6.744  1.00  0.92           N  
ATOM    848  CA  GLY A 112     -13.296  -4.176   6.123  1.00  0.94           C  
ATOM    849  C   GLY A 112     -11.819  -3.991   5.831  1.00  0.95           C  
ATOM    850  O   GLY A 112     -11.145  -3.198   6.492  1.00  0.94           O  
ATOM    851  N   SER A 113     -11.256  -4.618   4.762  1.00  0.94           N  
ATOM    852  CA  SER A 113      -9.842  -4.717   4.416  1.00  0.94           C  
ATOM    853  C   SER A 113      -9.287  -3.368   3.970  1.00  0.94           C  
ATOM    854  CB  SER A 113      -9.631  -5.754   3.312  1.00  0.93           C  
ATOM    855  O   SER A 113      -8.114  -3.067   4.200  1.00  0.93           O  
ATOM    856  OG  SER A 113     -10.406  -5.437   2.169  1.00  0.89           O  
ATOM    857  N   SER A 114     -10.111  -2.484   3.477  1.00  0.94           N  
ATOM    858  CA  SER A 114      -9.719  -1.163   2.998  1.00  0.94           C  
ATOM    859  C   SER A 114      -9.346  -0.243   4.156  1.00  0.95           C  
ATOM    860  CB  SER A 114     -10.847  -0.533   2.179  1.00  0.93           C  
ATOM    861  O   SER A 114      -8.729   0.804   3.950  1.00  0.94           O  
ATOM    862  OG  SER A 114     -12.002  -0.342   2.977  1.00  0.89           O  
ATOM    863  N   SER A 115      -9.667  -0.623   5.361  1.00  0.96           N  
ATOM    864  CA  SER A 115      -9.318   0.126   6.564  1.00  0.97           C  
ATOM    865  C   SER A 115      -7.921  -0.237   7.055  1.00  0.97           C  
ATOM    866  CB  SER A 115     -10.340  -0.132   7.672  1.00  0.96           C  
ATOM    867  O   SER A 115      -7.358   0.453   7.908  1.00  0.97           O  
ATOM    868  OG  SER A 115     -11.631   0.299   7.276  1.00  0.89           O  
ATOM    869  N   LEU A 116      -7.339  -1.302   6.572  1.00  0.97           N  
ATOM    870  CA  LEU A 116      -5.993  -1.709   6.961  1.00  0.98           C  
ATOM    871  C   LEU A 116      -4.974  -1.301   5.902  1.00  0.97           C  
ATOM    872  CB  LEU A 116      -5.934  -3.222   7.186  1.00  0.97           C  
ATOM    873  O   LEU A 116      -5.279  -1.305   4.707  1.00  0.97           O  
ATOM    874  CG  LEU A 116      -6.818  -3.776   8.304  1.00  0.97           C  
ATOM    875  CD1 LEU A 116      -6.492  -5.244   8.560  1.00  0.96           C  
ATOM    876  CD2 LEU A 116      -6.647  -2.956   9.578  1.00  0.96           C  
ATOM    877  N   GLN A 117      -3.813  -0.944   6.309  1.00  0.98           N  
ATOM    878  CA  GLN A 117      -2.635  -0.667   5.495  1.00  0.98           C  
ATOM    879  C   GLN A 117      -1.376  -1.251   6.130  1.00  0.98           C  
ATOM    880  CB  GLN A 117      -2.467   0.839   5.287  1.00  0.98           C  
ATOM    881  O   GLN A 117      -1.266  -1.314   7.356  1.00  0.98           O  
ATOM    882  CG  GLN A 117      -3.664   1.505   4.621  1.00  0.97           C  
ATOM    883  CD  GLN A 117      -3.429   2.975   4.328  1.00  0.95           C  
ATOM    884  NE2 GLN A 117      -4.505   3.701   4.041  1.00  0.94           N  
ATOM    885  OE1 GLN A 117      -2.292   3.455   4.360  1.00  0.94           O  
ATOM    886  N   SER A 118      -0.461  -1.645   5.297  1.00  0.98           N  
ATOM    887  CA  SER A 118       0.839  -2.060   5.813  1.00  0.98           C  
ATOM    888  C   SER A 118       1.976  -1.475   4.981  1.00  0.98           C  
ATOM    889  CB  SER A 118       0.945  -3.585   5.837  1.00  0.97           C  
ATOM    890  O   SER A 118       1.815  -1.236   3.783  1.00  0.97           O  
ATOM    891  OG  SER A 118       0.772  -4.122   4.537  1.00  0.90           O  
ATOM    892  N   THR A 119       3.157  -1.243   5.639  1.00  0.98           N  
ATOM    893  CA  THR A 119       4.399  -0.813   5.005  1.00  0.98           C  
ATOM    894  C   THR A 119       5.608  -1.305   5.795  1.00  0.98           C  
ATOM    895  CB  THR A 119       4.456   0.721   4.875  1.00  0.97           C  
ATOM    896  O   THR A 119       5.514  -1.542   7.001  1.00  0.97           O  
ATOM    897  CG2 THR A 119       4.621   1.383   6.239  1.00  0.95           C  
ATOM    898  OG1 THR A 119       5.566   1.082   4.043  1.00  0.95           O  
ATOM    899  N   SER A 120       6.737  -1.488   5.161  1.00  0.97           N  
ATOM    900  CA  SER A 120       7.921  -2.039   5.812  1.00  0.97           C  
ATOM    901  C   SER A 120       9.052  -1.017   5.859  1.00  0.96           C  
ATOM    902  CB  SER A 120       8.393  -3.301   5.090  1.00  0.96           C  
ATOM    903  O   SER A 120       9.349  -0.366   4.855  1.00  0.95           O  
ATOM    904  OG  SER A 120       7.367  -4.279   5.065  1.00  0.93           O  
ATOM    905  N   VAL A 121       9.698  -0.940   7.068  1.00  0.96           N  
ATOM    906  CA  VAL A 121      10.894  -0.129   7.271  1.00  0.96           C  
ATOM    907  C   VAL A 121      11.802  -0.794   8.302  1.00  0.95           C  
ATOM    908  CB  VAL A 121      10.536   1.305   7.722  1.00  0.95           C  
ATOM    909  O   VAL A 121      11.323  -1.359   9.288  1.00  0.93           O  
ATOM    910  CG1 VAL A 121       9.783   1.282   9.051  1.00  0.86           C  
ATOM    911  CG2 VAL A 121      11.798   2.159   7.835  1.00  0.86           C  
ATOM    912  N   GLY A 122      13.077  -0.825   8.016  1.00  0.93           N  
ATOM    913  CA  GLY A 122      14.089  -1.324   8.933  1.00  0.91           C  
ATOM    914  C   GLY A 122      13.962  -2.810   9.211  1.00  0.90           C  
ATOM    915  O   GLY A 122      14.374  -3.286  10.271  1.00  0.86           O  
ATOM    916  N   GLY A 123      13.353  -3.586   8.400  1.00  0.92           N  
ATOM    917  CA  GLY A 123      13.130  -5.013   8.569  1.00  0.92           C  
ATOM    918  C   GLY A 123      11.835  -5.333   9.292  1.00  0.93           C  
ATOM    919  O   GLY A 123      11.456  -6.500   9.409  1.00  0.92           O  
ATOM    920  N   GLU A 124      11.130  -4.320   9.744  1.00  0.97           N  
ATOM    921  CA  GLU A 124       9.829  -4.421  10.398  1.00  0.97           C  
ATOM    922  C   GLU A 124       8.702  -4.019   9.451  1.00  0.97           C  
ATOM    923  CB  GLU A 124       9.792  -3.553  11.658  1.00  0.96           C  
ATOM    924  O   GLU A 124       8.891  -3.169   8.579  1.00  0.97           O  
ATOM    925  CG  GLU A 124      10.817  -3.952  12.710  1.00  0.93           C  
ATOM    926  CD  GLU A 124      10.750  -3.099  13.967  1.00  0.90           C  
ATOM    927  OE1 GLU A 124      10.527  -1.872  13.857  1.00  0.91           O  
ATOM    928  OE2 GLU A 124      10.922  -3.662  15.071  1.00  0.90           O  
ATOM    929  N   THR A 125       7.544  -4.649   9.578  1.00  0.98           N  
ATOM    930  CA  THR A 125       6.348  -4.271   8.833  1.00  0.98           C  
ATOM    931  C   THR A 125       5.297  -3.672   9.763  1.00  0.98           C  
ATOM    932  CB  THR A 125       5.749  -5.479   8.088  1.00  0.98           C  
ATOM    933  O   THR A 125       4.773  -4.361  10.641  1.00  0.98           O  
ATOM    934  CG2 THR A 125       4.502  -5.080   7.306  1.00  0.97           C  
ATOM    935  OG1 THR A 125       6.724  -6.002   7.177  1.00  0.96           O  
ATOM    936  N   PHE A 126       4.955  -2.418   9.577  1.00  0.98           N  
ATOM    937  CA  PHE A 126       3.926  -1.687  10.307  1.00  0.98           C  
ATOM    938  C   PHE A 126       2.549  -1.945   9.708  1.00  0.98           C  
ATOM    939  CB  PHE A 126       4.227  -0.185  10.303  1.00  0.98           C  
ATOM    940  O   PHE A 126       2.391  -1.957   8.485  1.00  0.98           O  
ATOM    941  CG  PHE A 126       5.463   0.188  11.077  1.00  0.98           C  
ATOM    942  CD1 PHE A 126       5.366   0.673  12.376  1.00  0.97           C  
ATOM    943  CD2 PHE A 126       6.721   0.054  10.506  1.00  0.97           C  
ATOM    944  CE1 PHE A 126       6.508   1.020  13.095  1.00  0.97           C  
ATOM    945  CE2 PHE A 126       7.867   0.398  11.218  1.00  0.96           C  
ATOM    946  CZ  PHE A 126       7.758   0.882  12.512  1.00  0.96           C  
ATOM    947  N   ILE A 127       1.559  -2.158  10.493  1.00  0.99           N  
ATOM    948  CA  ILE A 127       0.171  -2.425  10.130  1.00  0.99           C  
ATOM    949  C   ILE A 127      -0.742  -1.396  10.793  1.00  0.99           C  
ATOM    950  CB  ILE A 127      -0.253  -3.855  10.531  1.00  0.98           C  
ATOM    951  O   ILE A 127      -0.846  -1.349  12.021  1.00  0.98           O  
ATOM    952  CG1 ILE A 127       0.762  -4.879  10.010  1.00  0.98           C  
ATOM    953  CG2 ILE A 127      -1.660  -4.166  10.012  1.00  0.98           C  
ATOM    954  CD1 ILE A 127       0.750  -6.201  10.765  1.00  0.97           C  
ATOM    955  N   LEU A 128      -1.369  -0.576  10.022  1.00  0.98           N  
ATOM    956  CA  LEU A 128      -2.259   0.511  10.415  1.00  0.98           C  
ATOM    957  C   LEU A 128      -3.719   0.108  10.240  1.00  0.98           C  
ATOM    958  CB  LEU A 128      -1.963   1.769   9.595  1.00  0.98           C  
ATOM    959  O   LEU A 128      -4.113  -0.369   9.174  1.00  0.98           O  
ATOM    960  CG  LEU A 128      -2.913   2.951   9.800  1.00  0.98           C  
ATOM    961  CD1 LEU A 128      -2.745   3.529  11.201  1.00  0.97           C  
ATOM    962  CD2 LEU A 128      -2.671   4.021   8.741  1.00  0.97           C  
ATOM    963  N   ASN A 129      -4.539   0.361  11.225  1.00  0.98           N  
ATOM    964  CA  ASN A 129      -5.992   0.470  11.151  1.00  0.98           C  
ATOM    965  C   ASN A 129      -6.448   1.925  11.195  1.00  0.98           C  
ATOM    966  CB  ASN A 129      -6.648  -0.327  12.281  1.00  0.98           C  
ATOM    967  O   ASN A 129      -6.422   2.557  12.253  1.00  0.97           O  
ATOM    968  CG  ASN A 129      -8.160  -0.355  12.173  1.00  0.97           C  
ATOM    969  ND2 ASN A 129      -8.796  -1.198  12.979  1.00  0.96           N  
ATOM    970  OD1 ASN A 129      -8.752   0.373  11.372  1.00  0.96           O  
ATOM    971  N   ILE A 130      -6.915   2.442  10.101  1.00  0.98           N  
ATOM    972  CA  ILE A 130      -7.231   3.854   9.915  1.00  0.98           C  
ATOM    973  C   ILE A 130      -8.466   4.219  10.736  1.00  0.98           C  
ATOM    974  CB  ILE A 130      -7.459   4.191   8.424  1.00  0.97           C  
ATOM    975  O   ILE A 130      -8.825   5.395  10.839  1.00  0.96           O  
ATOM    976  CG1 ILE A 130      -8.677   3.432   7.886  1.00  0.85           C  
ATOM    977  CG2 ILE A 130      -6.208   3.872   7.601  1.00  0.86           C  
ATOM    978  CD1 ILE A 130      -9.088   3.840   6.478  1.00  0.80           C  
ATOM    979  N   GLN A 131      -9.191   3.236  11.348  1.00  0.97           N  
ATOM    980  CA  GLN A 131     -10.368   3.477  12.176  1.00  0.97           C  
ATOM    981  C   GLN A 131      -9.984   3.636  13.644  1.00  0.97           C  
ATOM    982  CB  GLN A 131     -11.379   2.341  12.017  1.00  0.97           C  
ATOM    983  O   GLN A 131     -10.832   3.950  14.482  1.00  0.96           O  
ATOM    984  CG  GLN A 131     -11.909   2.183  10.598  1.00  0.94           C  
ATOM    985  CD  GLN A 131     -13.030   1.165  10.500  1.00  0.91           C  
ATOM    986  NE2 GLN A 131     -13.967   1.402   9.589  1.00  0.91           N  
ATOM    987  OE1 GLN A 131     -13.052   0.174  11.236  1.00  0.90           O  
ATOM    988  N   GLN A 132      -8.776   3.323  13.975  1.00  0.97           N  
ATOM    989  CA  GLN A 132      -8.249   3.513  15.323  1.00  0.97           C  
ATOM    990  C   GLN A 132      -7.597   4.884  15.470  1.00  0.97           C  
ATOM    991  CB  GLN A 132      -7.243   2.413  15.666  1.00  0.97           C  
ATOM    992  O   GLN A 132      -6.565   5.156  14.854  1.00  0.96           O  
ATOM    993  CG  GLN A 132      -7.840   1.012  15.671  1.00  0.96           C  
ATOM    994  CD  GLN A 132      -8.904   0.832  16.737  1.00  0.94           C  
ATOM    995  NE2 GLN A 132      -9.901   0.003  16.446  1.00  0.93           N  
ATOM    996  OE1 GLN A 132      -8.830   1.432  17.814  1.00  0.93           O  
ATOM    997  N   ALA A 133      -8.221   5.737  16.286  1.00  0.97           N  
ATOM    998  CA  ALA A 133      -7.675   7.067  16.547  1.00  0.97           C  
ATOM    999  C   ALA A 133      -6.422   6.985  17.414  1.00  0.97           C  
ATOM   1000  CB  ALA A 133      -8.725   7.951  17.217  1.00  0.96           C  
ATOM   1001  O   ALA A 133      -6.454   6.423  18.512  1.00  0.96           O  
ATOM   1002  N   PRO A 134      -5.252   7.571  16.954  1.00  0.98           N  
ATOM   1003  CA  PRO A 134      -4.069   7.674  17.812  1.00  0.98           C  
ATOM   1004  C   PRO A 134      -4.313   8.529  19.053  1.00  0.97           C  
ATOM   1005  CB  PRO A 134      -3.027   8.324  16.897  1.00  0.97           C  
ATOM   1006  O   PRO A 134      -5.059   9.509  18.996  1.00  0.96           O  
ATOM   1007  CG  PRO A 134      -3.815   9.217  15.995  1.00  0.97           C  
ATOM   1008  CD  PRO A 134      -5.138   8.565  15.714  1.00  0.97           C  
ATOM   1009  N   GLN A 135      -3.724   8.107  20.131  1.00  0.96           N  
ATOM   1010  CA  GLN A 135      -3.898   8.795  21.407  1.00  0.96           C  
ATOM   1011  C   GLN A 135      -2.553   9.054  22.080  1.00  0.96           C  
ATOM   1012  CB  GLN A 135      -4.802   7.983  22.335  1.00  0.95           C  
ATOM   1013  O   GLN A 135      -1.698   8.168  22.133  1.00  0.95           O  
ATOM   1014  CG  GLN A 135      -6.221   7.806  21.812  1.00  0.88           C  
ATOM   1015  CD  GLN A 135      -7.087   6.969  22.735  1.00  0.84           C  
ATOM   1016  NE2 GLN A 135      -8.400   7.056  22.556  1.00  0.84           N  
ATOM   1017  OE1 GLN A 135      -6.579   6.249  23.600  1.00  0.86           O  
ATOM   1018  N   ALA A 136      -2.370  10.274  22.593  1.00  0.96           N  
ATOM   1019  CA  ALA A 136      -1.252  10.614  23.469  1.00  0.95           C  
ATOM   1020  C   ALA A 136      -1.550  10.226  24.915  1.00  0.94           C  
ATOM   1021  CB  ALA A 136      -0.937  12.105  23.376  1.00  0.94           C  
ATOM   1022  O   ALA A 136      -2.640  10.498  25.425  1.00  0.91           O  
ATOM   1023  N   ILE A 137      -0.608   9.606  25.589  1.00  0.94           N  
ATOM   1024  CA  ILE A 137      -0.673   9.291  27.012  1.00  0.94           C  
ATOM   1025  C   ILE A 137       0.264  10.213  27.789  1.00  0.92           C  
ATOM   1026  CB  ILE A 137      -0.315   7.812  27.280  1.00  0.93           C  
ATOM   1027  O   ILE A 137       1.482  10.176  27.595  1.00  0.90           O  
ATOM   1028  CG1 ILE A 137      -1.226   6.886  26.467  1.00  0.89           C  
ATOM   1029  CG2 ILE A 137      -0.408   7.497  28.776  1.00  0.88           C  
ATOM   1030  CD1 ILE A 137      -0.835   5.416  26.536  1.00  0.86           C  
ATOM   1031  N   ALA A 138      -0.279  10.996  28.646  1.00  0.90           N  
ATOM   1032  CA  ALA A 138       0.491  11.938  29.454  1.00  0.90           C  
ATOM   1033  C   ALA A 138       1.405  11.203  30.430  1.00  0.89           C  
ATOM   1034  CB  ALA A 138      -0.444  12.879  30.210  1.00  0.87           C  
ATOM   1035  O   ALA A 138       1.060  10.126  30.923  1.00  0.86           O  
ATOM   1036  N   SER A 139       2.625  11.737  30.676  1.00  0.86           N  
ATOM   1037  CA  SER A 139       3.528  11.240  31.709  1.00  0.85           C  
ATOM   1038  C   SER A 139       2.935  11.433  33.101  1.00  0.83           C  
ATOM   1039  CB  SER A 139       4.883  11.944  31.622  1.00  0.83           C  
ATOM   1040  O   SER A 139       2.574  12.549  33.479  1.00  0.77           O  
ATOM   1041  OG  SER A 139       5.790  11.411  32.572  1.00  0.83           O  
ATOM   1042  N   THR A 140       2.937  10.324  33.874  1.00  0.76           N  
ATOM   1043  CA  THR A 140       2.521  10.387  35.271  1.00  0.76           C  
ATOM   1044  C   THR A 140       3.734  10.454  36.194  1.00  0.75           C  
ATOM   1045  CB  THR A 140       1.651   9.174  35.649  1.00  0.70           C  
ATOM   1046  O   THR A 140       3.588  10.607  37.409  1.00  0.70           O  
ATOM   1047  CG2 THR A 140       0.317   9.202  34.910  1.00  0.65           C  
ATOM   1048  OG1 THR A 140       2.347   7.969  35.310  1.00  0.79           O  
ATOM   1049  N   THR A 141       4.944  10.302  35.734  1.00  0.83           N  
ATOM   1050  CA  THR A 141       6.123  10.113  36.571  1.00  0.83           C  
ATOM   1051  C   THR A 141       6.840  11.440  36.803  1.00  0.82           C  
ATOM   1052  CB  THR A 141       7.099   9.102  35.942  1.00  0.80           C  
ATOM   1053  O   THR A 141       7.693  11.545  37.687  1.00  0.78           O  
ATOM   1054  CG2 THR A 141       6.493   7.703  35.903  1.00  0.74           C  
ATOM   1055  OG1 THR A 141       7.408   9.514  34.605  1.00  0.78           O  
ATOM   1056  N   LYS A 142       6.576  12.493  36.094  1.00  0.85           N  
ATOM   1057  CA  LYS A 142       7.181  13.812  36.259  1.00  0.85           C  
ATOM   1058  C   LYS A 142       6.492  14.598  37.370  1.00  0.84           C  
ATOM   1059  CB  LYS A 142       7.122  14.597  34.947  1.00  0.84           C  
ATOM   1060  O   LYS A 142       5.263  14.597  37.469  1.00  0.82           O  
ATOM   1061  CG  LYS A 142       7.848  13.926  33.791  1.00  0.83           C  
ATOM   1062  CD  LYS A 142       7.713  14.730  32.504  1.00  0.81           C  
ATOM   1063  CE  LYS A 142       8.381  14.025  31.331  1.00  0.79           C  
ATOM   1064  NZ  LYS A 142       8.213  14.788  30.058  1.00  0.79           N  
ATOM   1065  N   ARG A 143       7.328  15.245  38.071  1.00  0.83           N  
ATOM   1066  CA  ARG A 143       6.753  16.123  39.083  1.00  0.83           C  
ATOM   1067  C   ARG A 143       6.161  17.377  38.448  1.00  0.83           C  
ATOM   1068  CB  ARG A 143       7.808  16.511  40.122  1.00  0.81           C  
ATOM   1069  O   ARG A 143       6.798  18.012  37.605  1.00  0.82           O  
ATOM   1070  CG  ARG A 143       8.258  15.356  41.003  1.00  0.77           C  
ATOM   1071  CD  ARG A 143       9.136  15.832  42.152  1.00  0.75           C  
ATOM   1072  NE  ARG A 143       9.695  14.711  42.902  1.00  0.68           N  
ATOM   1073  NH1 ARG A 143      10.789  16.028  44.454  1.00  0.59           N  
ATOM   1074  NH2 ARG A 143      10.922  13.743  44.585  1.00  0.55           N  
ATOM   1075  CZ  ARG A 143      10.467  14.830  43.979  1.00  0.67           C  
ATOM   1076  N   ASP A 144       4.997  17.681  38.865  1.00  0.83           N  
ATOM   1077  CA  ASP A 144       4.337  18.921  38.467  1.00  0.83           C  
ATOM   1078  C   ASP A 144       5.107  20.139  38.969  1.00  0.83           C  
ATOM   1079  CB  ASP A 144       2.899  18.955  38.989  1.00  0.82           C  
ATOM   1080  O   ASP A 144       5.241  20.341  40.178  1.00  0.82           O  
ATOM   1081  CG  ASP A 144       2.117  20.159  38.493  1.00  0.81           C  
ATOM   1082  OD1 ASP A 144       2.724  21.083  37.911  1.00  0.82           O  
ATOM   1083  OD2 ASP A 144       0.882  20.184  38.690  1.00  0.82           O  
ATOM   1084  N   PRO A 145       5.670  20.918  38.076  1.00  0.83           N  
ATOM   1085  CA  PRO A 145       6.433  22.100  38.485  1.00  0.82           C  
ATOM   1086  C   PRO A 145       5.593  23.100  39.276  1.00  0.82           C  
ATOM   1087  CB  PRO A 145       6.890  22.702  37.154  1.00  0.81           C  
ATOM   1088  O   PRO A 145       6.139  23.916  40.023  1.00  0.80           O  
ATOM   1089  CG  PRO A 145       5.899  22.208  36.151  1.00  0.80           C  
ATOM   1090  CD  PRO A 145       5.424  20.849  36.579  1.00  0.79           C  
ATOM   1091  N   SER A 146       4.249  22.941  39.199  1.00  0.79           N  
ATOM   1092  CA  SER A 146       3.354  23.817  39.949  1.00  0.78           C  
ATOM   1093  C   SER A 146       3.374  23.485  41.437  1.00  0.78           C  
ATOM   1094  CB  SER A 146       1.926  23.710  39.413  1.00  0.77           C  
ATOM   1095  O   SER A 146       2.974  24.304  42.267  1.00  0.76           O  
ATOM   1096  OG  SER A 146       1.316  22.505  39.845  1.00  0.73           O  
ATOM   1097  N   THR A 147       3.893  22.394  41.701  1.00  0.80           N  
ATOM   1098  CA  THR A 147       3.916  21.923  43.082  1.00  0.80           C  
ATOM   1099  C   THR A 147       5.312  22.072  43.680  1.00  0.79           C  
ATOM   1100  CB  THR A 147       3.467  20.454  43.179  1.00  0.78           C  
ATOM   1101  O   THR A 147       5.565  21.617  44.798  1.00  0.77           O  
ATOM   1102  CG2 THR A 147       2.059  20.271  42.621  1.00  0.76           C  
ATOM   1103  OG1 THR A 147       4.374  19.632  42.433  1.00  0.78           O  
ATOM   1104  N   THR A 148       6.165  22.585  42.871  1.00  0.79           N  
ATOM   1105  CA  THR A 148       7.545  22.767  43.308  1.00  0.79           C  
ATOM   1106  C   THR A 148       7.997  24.208  43.084  1.00  0.79           C  
ATOM   1107  CB  THR A 148       8.496  21.807  42.570  1.00  0.77           C  
ATOM   1108  O   THR A 148       7.548  24.866  42.144  1.00  0.77           O  
ATOM   1109  CG2 THR A 148       8.129  20.352  42.841  1.00  0.74           C  
ATOM   1110  OG1 THR A 148       8.416  22.054  41.161  1.00  0.75           O  
ATOM   1111  N   GLY A 149       8.856  24.697  43.920  1.00  0.79           N  
ATOM   1112  CA  GLY A 149       9.520  25.985  43.804  1.00  0.79           C  
ATOM   1113  C   GLY A 149      10.953  25.964  44.303  1.00  0.79           C  
ATOM   1114  O   GLY A 149      11.316  25.124  45.128  1.00  0.76           O  
ATOM   1115  N   TRP A 150      11.954  26.747  43.825  1.00  0.75           N  
ATOM   1116  CA  TRP A 150      13.295  26.883  44.386  1.00  0.78           C  
ATOM   1117  C   TRP A 150      13.683  28.351  44.518  1.00  0.75           C  
ATOM   1118  CB  TRP A 150      14.318  26.147  43.516  1.00  0.73           C  
ATOM   1119  O   TRP A 150      13.148  29.208  43.810  1.00  0.69           O  
ATOM   1120  CG  TRP A 150      14.387  26.644  42.104  1.00  0.65           C  
ATOM   1121  CD1 TRP A 150      14.651  27.921  41.692  1.00  0.56           C  
ATOM   1122  CD2 TRP A 150      14.185  25.873  40.916  1.00  0.58           C  
ATOM   1123  CE2 TRP A 150      14.341  26.747  39.818  1.00  0.49           C  
ATOM   1124  CE3 TRP A 150      13.887  24.525  40.673  1.00  0.48           C  
ATOM   1125  NE1 TRP A 150      14.624  27.990  40.318  1.00  0.46           N  
ATOM   1126  CH2 TRP A 150      13.918  24.993  38.286  1.00  0.43           C  
ATOM   1127  CZ2 TRP A 150      14.209  26.316  38.495  1.00  0.50           C  
ATOM   1128  CZ3 TRP A 150      13.756  24.098  39.357  1.00  0.39           C  
ATOM   1129  N   TYR A 151      14.331  28.595  45.317  1.00  0.81           N  
ATOM   1130  CA  TYR A 151      14.969  29.864  45.648  1.00  0.81           C  
ATOM   1131  C   TYR A 151      16.483  29.708  45.730  1.00  0.81           C  
ATOM   1132  CB  TYR A 151      14.428  30.408  46.973  1.00  0.80           C  
ATOM   1133  O   TYR A 151      16.984  28.752  46.327  1.00  0.79           O  
ATOM   1134  CG  TYR A 151      15.123  31.663  47.443  1.00  0.80           C  
ATOM   1135  CD1 TYR A 151      16.217  31.596  48.303  1.00  0.78           C  
ATOM   1136  CD2 TYR A 151      14.687  32.917  47.030  1.00  0.79           C  
ATOM   1137  CE1 TYR A 151      16.860  32.750  48.740  1.00  0.78           C  
ATOM   1138  CE2 TYR A 151      15.321  34.077  47.461  1.00  0.78           C  
ATOM   1139  OH  TYR A 151      17.038  35.129  48.743  1.00  0.73           O  
ATOM   1140  CZ  TYR A 151      16.405  33.984  48.314  1.00  0.75           C  
ATOM   1141  N   PHE A 152      17.168  30.579  44.994  1.00  0.81           N  
ATOM   1142  CA  PHE A 152      18.624  30.625  44.947  1.00  0.81           C  
ATOM   1143  C   PHE A 152      19.140  31.969  45.448  1.00  0.81           C  
ATOM   1144  CB  PHE A 152      19.125  30.369  43.522  1.00  0.79           C  
ATOM   1145  O   PHE A 152      18.853  33.011  44.854  1.00  0.78           O  
ATOM   1146  CG  PHE A 152      20.613  30.531  43.363  1.00  0.75           C  
ATOM   1147  CD1 PHE A 152      21.494  29.733  44.083  1.00  0.71           C  
ATOM   1148  CD2 PHE A 152      21.131  31.482  42.493  1.00  0.71           C  
ATOM   1149  CE1 PHE A 152      22.871  29.880  43.938  1.00  0.69           C  
ATOM   1150  CE2 PHE A 152      22.507  31.635  42.343  1.00  0.70           C  
ATOM   1151  CZ  PHE A 152      23.375  30.834  43.067  1.00  0.66           C  
ATOM   1152  N   THR A 153      19.870  31.930  46.478  1.00  0.82           N  
ATOM   1153  CA  THR A 153      20.570  33.121  46.946  1.00  0.82           C  
ATOM   1154  C   THR A 153      21.873  33.320  46.177  1.00  0.81           C  
ATOM   1155  CB  THR A 153      20.869  33.038  48.454  1.00  0.81           C  
ATOM   1156  O   THR A 153      22.861  32.627  46.429  1.00  0.78           O  
ATOM   1157  CG2 THR A 153      21.442  34.351  48.975  1.00  0.78           C  
ATOM   1158  OG1 THR A 153      19.657  32.745  49.160  1.00  0.79           O  
ATOM   1159  N   LYS A 154      21.919  34.212  45.243  1.00  0.80           N  
ATOM   1160  CA  LYS A 154      23.042  34.445  44.340  1.00  0.80           C  
ATOM   1161  C   LYS A 154      24.217  35.082  45.077  1.00  0.80           C  
ATOM   1162  CB  LYS A 154      22.615  35.332  43.169  1.00  0.78           C  
ATOM   1163  O   LYS A 154      25.371  34.706  44.859  1.00  0.78           O  
ATOM   1164  CG  LYS A 154      23.695  35.529  42.116  1.00  0.74           C  
ATOM   1165  CD  LYS A 154      23.179  36.334  40.930  1.00  0.72           C  
ATOM   1166  CE  LYS A 154      24.263  36.544  39.881  1.00  0.65           C  
ATOM   1167  NZ  LYS A 154      23.740  37.259  38.680  1.00  0.62           N  
ATOM   1168  N   VAL A 155      24.018  36.062  45.981  1.00  0.84           N  
ATOM   1169  CA  VAL A 155      25.039  36.830  46.686  1.00  0.84           C  
ATOM   1170  C   VAL A 155      24.498  37.289  48.039  1.00  0.85           C  
ATOM   1171  CB  VAL A 155      25.506  38.047  45.858  1.00  0.81           C  
ATOM   1172  O   VAL A 155      23.346  37.715  48.142  1.00  0.84           O  
ATOM   1173  CG1 VAL A 155      26.605  38.811  46.594  1.00  0.72           C  
ATOM   1174  CG2 VAL A 155      25.992  37.600  44.481  1.00  0.71           C  
ATOM   1175  N   GLY A 156      25.259  37.197  49.061  1.00  0.86           N  
ATOM   1176  CA  GLY A 156      25.013  37.854  50.335  1.00  0.87           C  
ATOM   1177  C   GLY A 156      25.481  39.298  50.361  1.00  0.86           C  
ATOM   1178  O   GLY A 156      26.517  39.631  49.783  1.00  0.83           O  
ATOM   1179  N   ALA A 157      24.767  40.136  50.978  1.00  0.89           N  
ATOM   1180  CA  ALA A 157      25.120  41.527  51.247  1.00  0.89           C  
ATOM   1181  C   ALA A 157      24.814  41.900  52.695  1.00  0.89           C  
ATOM   1182  CB  ALA A 157      24.378  42.459  50.293  1.00  0.87           C  
ATOM   1183  O   ALA A 157      23.889  41.353  53.301  1.00  0.89           O  
ATOM   1184  N   PHE A 158      25.555  42.807  53.151  1.00  0.88           N  
ATOM   1185  CA  PHE A 158      25.361  43.285  54.515  1.00  0.90           C  
ATOM   1186  C   PHE A 158      24.124  44.171  54.607  1.00  0.89           C  
ATOM   1187  CB  PHE A 158      26.595  44.054  54.997  1.00  0.88           C  
ATOM   1188  O   PHE A 158      23.782  44.870  53.651  1.00  0.87           O  
ATOM   1189  CG  PHE A 158      27.863  43.245  54.971  1.00  0.86           C  
ATOM   1190  CD1 PHE A 158      28.033  42.165  55.828  1.00  0.84           C  
ATOM   1191  CD2 PHE A 158      28.886  43.564  54.088  1.00  0.85           C  
ATOM   1192  CE1 PHE A 158      29.206  41.414  55.806  1.00  0.87           C  
ATOM   1193  CE2 PHE A 158      30.061  42.819  54.060  1.00  0.88           C  
ATOM   1194  CZ  PHE A 158      30.219  41.744  54.920  1.00  0.87           C  
ATOM   1195  N   ASP A 159      23.425  44.210  55.755  1.00  0.91           N  
ATOM   1196  CA  ASP A 159      22.274  45.044  56.085  1.00  0.91           C  
ATOM   1197  C   ASP A 159      21.218  44.984  54.983  1.00  0.89           C  
ATOM   1198  CB  ASP A 159      22.709  46.493  56.318  1.00  0.90           C  
ATOM   1199  O   ASP A 159      20.835  46.015  54.427  1.00  0.86           O  
ATOM   1200  CG  ASP A 159      21.627  47.341  56.963  1.00  0.90           C  
ATOM   1201  OD1 ASP A 159      20.796  46.796  57.721  1.00  0.90           O  
ATOM   1202  OD2 ASP A 159      21.604  48.564  56.710  1.00  0.90           O  
ATOM   1203  N   LYS A 160      20.877  43.733  54.671  1.00  0.88           N  
ATOM   1204  CA  LYS A 160      19.884  43.505  53.625  1.00  0.88           C  
ATOM   1205  C   LYS A 160      18.846  42.478  54.066  1.00  0.89           C  
ATOM   1206  CB  LYS A 160      20.562  43.043  52.333  1.00  0.87           C  
ATOM   1207  O   LYS A 160      19.190  41.459  54.669  1.00  0.88           O  
ATOM   1208  CG  LYS A 160      21.498  44.076  51.722  1.00  0.83           C  
ATOM   1209  CD  LYS A 160      20.791  45.405  51.493  1.00  0.81           C  
ATOM   1210  CE  LYS A 160      21.741  46.456  50.936  1.00  0.79           C  
ATOM   1211  NZ  LYS A 160      21.193  47.837  51.091  1.00  0.77           N  
ATOM   1212  N   ASP A 161      17.639  42.676  53.685  1.00  0.87           N  
ATOM   1213  CA  ASP A 161      16.530  41.747  53.878  1.00  0.88           C  
ATOM   1214  C   ASP A 161      16.410  40.782  52.701  1.00  0.87           C  
ATOM   1215  CB  ASP A 161      15.218  42.510  54.069  1.00  0.87           C  
ATOM   1216  O   ASP A 161      16.228  41.209  51.558  1.00  0.86           O  
ATOM   1217  CG  ASP A 161      15.160  43.270  55.383  1.00  0.88           C  
ATOM   1218  OD1 ASP A 161      15.785  42.830  56.371  1.00  0.89           O  
ATOM   1219  OD2 ASP A 161      14.479  44.318  55.430  1.00  0.88           O  
ATOM   1220  N   TYR A 162      16.584  39.540  52.996  1.00  0.87           N  
ATOM   1221  CA  TYR A 162      16.252  38.444  52.093  1.00  0.88           C  
ATOM   1222  C   TYR A 162      14.864  37.890  52.394  1.00  0.87           C  
ATOM   1223  CB  TYR A 162      17.294  37.327  52.196  1.00  0.87           C  
ATOM   1224  O   TYR A 162      14.670  37.196  53.395  1.00  0.86           O  
ATOM   1225  CG  TYR A 162      18.666  37.730  51.712  1.00  0.87           C  
ATOM   1226  CD1 TYR A 162      19.113  37.365  50.444  1.00  0.85           C  
ATOM   1227  CD2 TYR A 162      19.517  38.474  52.521  1.00  0.85           C  
ATOM   1228  CE1 TYR A 162      20.377  37.732  49.994  1.00  0.86           C  
ATOM   1229  CE2 TYR A 162      20.783  38.847  52.082  1.00  0.86           C  
ATOM   1230  OH  TYR A 162      22.456  38.838  50.378  1.00  0.82           O  
ATOM   1231  CZ  TYR A 162      21.203  38.472  50.819  1.00  0.85           C  
ATOM   1232  N   THR A 163      13.914  38.285  51.651  1.00  0.85           N  
ATOM   1233  CA  THR A 163      12.515  37.941  51.878  1.00  0.86           C  
ATOM   1234  C   THR A 163      12.013  36.983  50.802  1.00  0.85           C  
ATOM   1235  CB  THR A 163      11.628  39.199  51.904  1.00  0.84           C  
ATOM   1236  O   THR A 163      12.040  37.307  49.613  1.00  0.84           O  
ATOM   1237  CG2 THR A 163      10.174  38.841  52.198  1.00  0.82           C  
ATOM   1238  OG1 THR A 163      12.103  40.091  52.920  1.00  0.84           O  
ATOM   1239  N   LEU A 164      11.506  35.821  51.274  1.00  0.86           N  
ATOM   1240  CA  LEU A 164      10.840  34.816  50.453  1.00  0.86           C  
ATOM   1241  C   LEU A 164       9.350  34.754  50.770  1.00  0.86           C  
ATOM   1242  CB  LEU A 164      11.477  33.440  50.667  1.00  0.83           C  
ATOM   1243  O   LEU A 164       8.965  34.526  51.919  1.00  0.85           O  
ATOM   1244  CG  LEU A 164      11.021  32.327  49.723  1.00  0.76           C  
ATOM   1245  CD1 LEU A 164      11.553  32.574  48.315  1.00  0.70           C  
ATOM   1246  CD2 LEU A 164      11.475  30.966  50.240  1.00  0.70           C  
ATOM   1247  N   THR A 165       8.545  35.012  49.853  1.00  0.85           N  
ATOM   1248  CA  THR A 165       7.099  34.843  49.949  1.00  0.86           C  
ATOM   1249  C   THR A 165       6.651  33.584  49.212  1.00  0.86           C  
ATOM   1250  CB  THR A 165       6.355  36.066  49.381  1.00  0.84           C  
ATOM   1251  O   THR A 165       6.917  33.429  48.019  1.00  0.85           O  
ATOM   1252  CG2 THR A 165       4.846  35.916  49.543  1.00  0.83           C  
ATOM   1253  OG1 THR A 165       6.785  37.244  50.074  1.00  0.85           O  
ATOM   1254  N   ILE A 166       5.992  32.680  49.900  1.00  0.85           N  
ATOM   1255  CA  ILE A 166       5.438  31.438  49.372  1.00  0.85           C  
ATOM   1256  C   ILE A 166       3.913  31.500  49.397  1.00  0.85           C  
ATOM   1257  CB  ILE A 166       5.938  30.212  50.170  1.00  0.84           C  
ATOM   1258  O   ILE A 166       3.310  31.665  50.460  1.00  0.83           O  
ATOM   1259  CG1 ILE A 166       7.468  30.134  50.127  1.00  0.84           C  
ATOM   1260  CG2 ILE A 166       5.308  28.924  49.632  1.00  0.84           C  
ATOM   1261  CD1 ILE A 166       8.049  28.946  50.881  1.00  0.81           C  
ATOM   1262  N   GLN A 167       3.274  31.435  48.312  1.00  0.84           N  
ATOM   1263  CA  GLN A 167       1.831  31.270  48.166  1.00  0.84           C  
ATOM   1264  C   GLN A 167       1.468  29.811  47.903  1.00  0.84           C  
ATOM   1265  CB  GLN A 167       1.301  32.155  47.037  1.00  0.82           C  
ATOM   1266  O   GLN A 167       1.900  29.229  46.906  1.00  0.82           O  
ATOM   1267  CG  GLN A 167      -0.219  32.202  46.956  1.00  0.78           C  
ATOM   1268  CD  GLN A 167      -0.720  33.140  45.873  1.00  0.76           C  
ATOM   1269  NE2 GLN A 167      -2.038  33.267  45.762  1.00  0.72           N  
ATOM   1270  OE1 GLN A 167       0.071  33.746  45.144  1.00  0.74           O  
ATOM   1271  N   ARG A 168       0.693  29.251  48.862  1.00  0.83           N  
ATOM   1272  CA  ARG A 168       0.258  27.859  48.823  1.00  0.83           C  
ATOM   1273  C   ARG A 168      -1.245  27.749  49.057  1.00  0.83           C  
ATOM   1274  CB  ARG A 168       1.012  27.030  49.865  1.00  0.81           C  
ATOM   1275  O   ARG A 168      -1.747  28.152  50.108  1.00  0.81           O  
ATOM   1276  CG  ARG A 168       0.720  25.540  49.796  1.00  0.75           C  
ATOM   1277  CD  ARG A 168       1.490  24.764  50.855  1.00  0.73           C  
ATOM   1278  NE  ARG A 168       0.594  24.029  51.743  1.00  0.68           N  
ATOM   1279  NH1 ARG A 168       2.255  23.361  53.204  1.00  0.61           N  
ATOM   1280  NH2 ARG A 168       0.079  22.742  53.574  1.00  0.57           N  
ATOM   1281  CZ  ARG A 168       0.978  23.379  52.839  1.00  0.69           C  
ATOM   1282  N   GLY A 169      -1.984  27.183  48.110  1.00  0.80           N  
ATOM   1283  CA  GLY A 169      -3.420  27.007  48.261  1.00  0.79           C  
ATOM   1284  C   GLY A 169      -4.148  28.298  48.585  1.00  0.80           C  
ATOM   1285  O   GLY A 169      -5.087  28.303  49.384  1.00  0.78           O  
ATOM   1286  N   GLY A 170      -3.605  29.463  48.179  1.00  0.81           N  
ATOM   1287  CA  GLY A 170      -4.201  30.764  48.436  1.00  0.82           C  
ATOM   1288  C   GLY A 170      -3.690  31.414  49.708  1.00  0.83           C  
ATOM   1289  O   GLY A 170      -3.886  32.612  49.922  1.00  0.82           O  
ATOM   1290  N   THR A 171      -2.987  30.606  50.639  1.00  0.86           N  
ATOM   1291  CA  THR A 171      -2.336  31.181  51.811  1.00  0.86           C  
ATOM   1292  C   THR A 171      -0.942  31.693  51.459  1.00  0.87           C  
ATOM   1293  CB  THR A 171      -2.234  30.153  52.954  1.00  0.85           C  
ATOM   1294  O   THR A 171      -0.121  30.952  50.915  1.00  0.86           O  
ATOM   1295  CG2 THR A 171      -1.710  30.802  54.231  1.00  0.82           C  
ATOM   1296  OG1 THR A 171      -3.531  29.601  53.209  1.00  0.85           O  
ATOM   1297  N   THR A 172      -0.703  33.018  51.662  1.00  0.88           N  
ATOM   1298  CA  THR A 172       0.596  33.662  51.499  1.00  0.89           C  
ATOM   1299  C   THR A 172       1.345  33.712  52.828  1.00  0.89           C  
ATOM   1300  CB  THR A 172       0.446  35.088  50.938  1.00  0.87           C  
ATOM   1301  O   THR A 172       0.808  34.186  53.832  1.00  0.88           O  
ATOM   1302  CG2 THR A 172       1.807  35.738  50.716  1.00  0.82           C  
ATOM   1303  OG1 THR A 172      -0.254  35.032  49.688  1.00  0.86           O  
ATOM   1304  N   GLN A 173       2.590  33.195  52.884  1.00  0.89           N  
ATOM   1305  CA  GLN A 173       3.526  33.245  54.002  1.00  0.90           C  
ATOM   1306  C   GLN A 173       4.848  33.881  53.584  1.00  0.90           C  
ATOM   1307  CB  GLN A 173       3.771  31.843  54.562  1.00  0.89           C  
ATOM   1308  O   GLN A 173       5.389  33.561  52.524  1.00  0.90           O  
ATOM   1309  CG  GLN A 173       2.534  31.201  55.177  1.00  0.87           C  
ATOM   1310  CD  GLN A 173       2.800  29.805  55.709  1.00  0.85           C  
ATOM   1311  NE2 GLN A 173       2.529  29.598  56.993  1.00  0.86           N  
ATOM   1312  OE1 GLN A 173       3.245  28.920  54.971  1.00  0.86           O  
ATOM   1313  N   THR A 174       5.301  34.834  54.328  1.00  0.90           N  
ATOM   1314  CA  THR A 174       6.550  35.548  54.084  1.00  0.91           C  
ATOM   1315  C   THR A 174       7.602  35.167  55.121  1.00  0.91           C  
ATOM   1316  CB  THR A 174       6.335  37.072  54.103  1.00  0.89           C  
ATOM   1317  O   THR A 174       7.320  35.148  56.321  1.00  0.90           O  
ATOM   1318  CG2 THR A 174       7.623  37.814  53.761  1.00  0.84           C  
ATOM   1319  OG1 THR A 174       5.328  37.419  53.144  1.00  0.87           O  
ATOM   1320  N   PHE A 175       8.788  34.865  54.666  1.00  0.90           N  
ATOM   1321  CA  PHE A 175       9.976  34.530  55.442  1.00  0.91           C  
ATOM   1322  C   PHE A 175      11.107  35.510  55.151  1.00  0.90           C  
ATOM   1323  CB  PHE A 175      10.431  33.099  55.141  1.00  0.91           C  
ATOM   1324  O   PHE A 175      11.474  35.715  53.992  1.00  0.89           O  
ATOM   1325  CG  PHE A 175       9.338  32.074  55.278  1.00  0.91           C  
ATOM   1326  CD1 PHE A 175       9.001  31.558  56.523  1.00  0.90           C  
ATOM   1327  CD2 PHE A 175       8.646  31.625  54.160  1.00  0.90           C  
ATOM   1328  CE1 PHE A 175       7.990  30.609  56.653  1.00  0.90           C  
ATOM   1329  CE2 PHE A 175       7.634  30.677  54.281  1.00  0.91           C  
ATOM   1330  CZ  PHE A 175       7.309  30.169  55.528  1.00  0.91           C  
ATOM   1331  N   THR A 176      11.545  36.140  56.168  1.00  0.91           N  
ATOM   1332  CA  THR A 176      12.560  37.175  56.014  1.00  0.92           C  
ATOM   1333  C   THR A 176      13.760  36.894  56.914  1.00  0.91           C  
ATOM   1334  CB  THR A 176      11.990  38.569  56.335  1.00  0.90           C  
ATOM   1335  O   THR A 176      13.602  36.672  58.117  1.00  0.90           O  
ATOM   1336  CG2 THR A 176      13.037  39.656  56.114  1.00  0.85           C  
ATOM   1337  OG1 THR A 176      10.865  38.825  55.485  1.00  0.88           O  
ATOM   1338  N   TYR A 177      14.906  36.997  56.354  1.00  0.91           N  
ATOM   1339  CA  TYR A 177      16.159  37.042  57.099  1.00  0.92           C  
ATOM   1340  C   TYR A 177      16.897  38.351  56.846  1.00  0.91           C  
ATOM   1341  CB  TYR A 177      17.053  35.857  56.719  1.00  0.92           C  
ATOM   1342  O   TYR A 177      17.193  38.693  55.698  1.00  0.90           O  
ATOM   1343  CG  TYR A 177      18.376  35.837  57.445  1.00  0.93           C  
ATOM   1344  CD1 TYR A 177      18.443  35.528  58.802  1.00  0.92           C  
ATOM   1345  CD2 TYR A 177      19.560  36.127  56.778  1.00  0.92           C  
ATOM   1346  CE1 TYR A 177      19.659  35.510  59.476  1.00  0.92           C  
ATOM   1347  CE2 TYR A 177      20.783  36.112  57.442  1.00  0.92           C  
ATOM   1348  OH  TYR A 177      22.029  35.786  59.451  1.00  0.90           O  
ATOM   1349  CZ  TYR A 177      20.822  35.803  58.789  1.00  0.92           C  
ATOM   1350  N   HIS A 178      17.154  39.053  57.829  1.00  0.92           N  
ATOM   1351  CA  HIS A 178      17.959  40.269  57.809  1.00  0.93           C  
ATOM   1352  C   HIS A 178      19.425  39.964  58.097  1.00  0.92           C  
ATOM   1353  CB  HIS A 178      17.424  41.282  58.823  1.00  0.92           C  
ATOM   1354  O   HIS A 178      19.753  39.409  59.149  1.00  0.91           O  
ATOM   1355  CG  HIS A 178      18.092  42.618  58.746  1.00  0.91           C  
ATOM   1356  CD2 HIS A 178      19.081  43.162  59.493  1.00  0.89           C  
ATOM   1357  ND1 HIS A 178      17.749  43.568  57.808  1.00  0.89           N  
ATOM   1358  CE1 HIS A 178      18.502  44.642  57.983  1.00  0.89           C  
ATOM   1359  NE2 HIS A 178      19.318  44.421  58.999  1.00  0.91           N  
ATOM   1360  N   THR A 179      20.314  40.268  57.130  1.00  0.91           N  
ATOM   1361  CA  THR A 179      21.751  40.097  57.316  1.00  0.92           C  
ATOM   1362  C   THR A 179      22.313  41.187  58.224  1.00  0.91           C  
ATOM   1363  CB  THR A 179      22.495  40.115  55.967  1.00  0.91           C  
ATOM   1364  O   THR A 179      21.926  42.353  58.115  1.00  0.90           O  
ATOM   1365  CG2 THR A 179      22.203  38.854  55.161  1.00  0.86           C  
ATOM   1366  OG1 THR A 179      22.075  41.259  55.212  1.00  0.89           O  
ATOM   1367  N   PRO A 180      23.282  40.888  59.070  1.00  0.95           N  
ATOM   1368  CA  PRO A 180      23.845  41.898  59.970  1.00  0.95           C  
ATOM   1369  C   PRO A 180      24.599  42.998  59.226  1.00  0.95           C  
ATOM   1370  CB  PRO A 180      24.794  41.090  60.858  1.00  0.95           C  
ATOM   1371  O   PRO A 180      24.982  42.813  58.068  1.00  0.95           O  
ATOM   1372  CG  PRO A 180      25.244  39.953  60.000  1.00  0.95           C  
ATOM   1373  CD  PRO A 180      24.112  39.561  59.094  1.00  0.95           C  
ATOM   1374  N   SER A 181      24.882  44.075  59.893  1.00  0.95           N  
ATOM   1375  CA  SER A 181      25.752  45.145  59.415  1.00  0.95           C  
ATOM   1376  C   SER A 181      27.198  44.676  59.306  1.00  0.95           C  
ATOM   1377  CB  SER A 181      25.669  46.358  60.343  1.00  0.93           C  
ATOM   1378  O   SER A 181      27.613  43.757  60.016  1.00  0.94           O  
ATOM   1379  OG  SER A 181      26.915  46.593  60.976  1.00  0.86           O  
ATOM   1380  N   SER A 182      27.962  45.400  58.498  1.00  0.94           N  
ATOM   1381  CA  SER A 182      29.368  45.111  58.238  1.00  0.95           C  
ATOM   1382  C   SER A 182      30.211  45.288  59.497  1.00  0.94           C  
ATOM   1383  CB  SER A 182      29.904  46.012  57.125  1.00  0.94           C  
ATOM   1384  O   SER A 182      31.369  44.867  59.539  1.00  0.92           O  
ATOM   1385  OG  SER A 182      29.737  47.379  57.460  1.00  0.92           O  
ATOM   1386  N   THR A 183      29.622  45.743  60.471  1.00  0.96           N  
ATOM   1387  CA  THR A 183      30.305  46.001  61.734  1.00  0.97           C  
ATOM   1388  C   THR A 183      30.120  44.832  62.697  1.00  0.96           C  
ATOM   1389  CB  THR A 183      29.794  47.297  62.391  1.00  0.96           C  
ATOM   1390  O   THR A 183      30.794  44.756  63.726  1.00  0.95           O  
ATOM   1391  CG2 THR A 183      30.132  48.515  61.538  1.00  0.92           C  
ATOM   1392  OG1 THR A 183      28.372  47.217  62.548  1.00  0.94           O  
ATOM   1393  N   ASP A 184      29.201  43.867  62.570  1.00  0.96           N  
ATOM   1394  CA  ASP A 184      29.020  42.659  63.370  1.00  0.97           C  
ATOM   1395  C   ASP A 184      30.172  41.681  63.155  1.00  0.97           C  
ATOM   1396  CB  ASP A 184      27.688  41.986  63.031  1.00  0.95           C  
ATOM   1397  O   ASP A 184      30.614  41.473  62.023  1.00  0.96           O  
ATOM   1398  CG  ASP A 184      27.318  40.880  64.004  1.00  0.88           C  
ATOM   1399  OD1 ASP A 184      28.029  39.854  64.059  1.00  0.85           O  
ATOM   1400  OD2 ASP A 184      26.305  41.036  64.719  1.00  0.88           O  
ATOM   1401  N   ALA A 185      30.636  41.059  64.311  1.00  0.95           N  
ATOM   1402  CA  ALA A 185      31.795  40.170  64.335  1.00  0.97           C  
ATOM   1403  C   ALA A 185      31.530  38.902  63.528  1.00  0.96           C  
ATOM   1404  CB  ALA A 185      32.162  39.814  65.773  1.00  0.95           C  
ATOM   1405  O   ALA A 185      32.463  38.274  63.022  1.00  0.96           O  
ATOM   1406  N   ASN A 186      30.298  38.492  63.292  1.00  0.95           N  
ATOM   1407  CA  ASN A 186      29.886  37.283  62.587  1.00  0.97           C  
ATOM   1408  C   ASN A 186      29.301  37.607  61.215  1.00  0.97           C  
ATOM   1409  CB  ASN A 186      28.876  36.492  63.421  1.00  0.96           C  
ATOM   1410  O   ASN A 186      28.814  36.715  60.517  1.00  0.97           O  
ATOM   1411  CG  ASN A 186      29.438  36.057  64.760  1.00  0.95           C  
ATOM   1412  ND2 ASN A 186      28.807  36.500  65.841  1.00  0.95           N  
ATOM   1413  OD1 ASN A 186      30.432  35.328  64.822  1.00  0.94           O  
ATOM   1414  N   ALA A 187      29.400  38.890  60.741  1.00  0.94           N  
ATOM   1415  CA  ALA A 187      28.701  39.386  59.558  1.00  0.96           C  
ATOM   1416  C   ALA A 187      29.096  38.594  58.315  1.00  0.95           C  
ATOM   1417  CB  ALA A 187      28.990  40.871  59.353  1.00  0.94           C  
ATOM   1418  O   ALA A 187      28.237  38.209  57.518  1.00  0.95           O  
ATOM   1419  N   VAL A 188      30.278  38.212  58.171  1.00  0.95           N  
ATOM   1420  CA  VAL A 188      30.789  37.509  56.999  1.00  0.96           C  
ATOM   1421  C   VAL A 188      30.159  36.121  56.913  1.00  0.96           C  
ATOM   1422  CB  VAL A 188      32.329  37.394  57.033  1.00  0.96           C  
ATOM   1423  O   VAL A 188      29.668  35.719  55.855  1.00  0.96           O  
ATOM   1424  CG1 VAL A 188      32.837  36.578  55.845  1.00  0.95           C  
ATOM   1425  CG2 VAL A 188      32.967  38.782  57.044  1.00  0.95           C  
ATOM   1426  N   ALA A 189      30.056  35.439  58.034  1.00  0.95           N  
ATOM   1427  CA  ALA A 189      29.458  34.108  58.082  1.00  0.96           C  
ATOM   1428  C   ALA A 189      27.946  34.178  57.889  1.00  0.96           C  
ATOM   1429  CB  ALA A 189      29.791  33.421  59.404  1.00  0.95           C  
ATOM   1430  O   ALA A 189      27.376  33.407  57.115  1.00  0.96           O  
ATOM   1431  N   GLN A 190      27.349  35.192  58.433  1.00  0.96           N  
ATOM   1432  CA  GLN A 190      25.897  35.332  58.459  1.00  0.96           C  
ATOM   1433  C   GLN A 190      25.384  35.991  57.182  1.00  0.96           C  
ATOM   1434  CB  GLN A 190      25.457  36.142  59.680  1.00  0.96           C  
ATOM   1435  O   GLN A 190      24.177  36.012  56.929  1.00  0.95           O  
ATOM   1436  CG  GLN A 190      25.615  35.399  61.000  1.00  0.95           C  
ATOM   1437  CD  GLN A 190      25.165  36.221  62.193  1.00  0.92           C  
ATOM   1438  NE2 GLN A 190      25.097  35.586  63.359  1.00  0.94           N  
ATOM   1439  OE1 GLN A 190      24.881  37.416  62.069  1.00  0.93           O  
ATOM   1440  N   THR A 191      26.332  36.462  56.395  1.00  0.92           N  
ATOM   1441  CA  THR A 191      25.998  37.027  55.093  1.00  0.93           C  
ATOM   1442  C   THR A 191      26.359  36.054  53.973  1.00  0.91           C  
ATOM   1443  CB  THR A 191      26.720  38.368  54.863  1.00  0.91           C  
ATOM   1444  O   THR A 191      26.127  36.341  52.797  1.00  0.89           O  
ATOM   1445  CG2 THR A 191      26.233  39.043  53.585  1.00  0.84           C  
ATOM   1446  OG1 THR A 191      26.467  39.236  55.975  1.00  0.86           O  
ATOM   1447  N   SER A 192      26.817  34.914  54.378  1.00  0.93           N  
ATOM   1448  CA  SER A 192      27.060  33.891  53.366  1.00  0.93           C  
ATOM   1449  C   SER A 192      25.754  33.401  52.751  1.00  0.93           C  
ATOM   1450  CB  SER A 192      27.825  32.712  53.969  1.00  0.92           C  
ATOM   1451  O   SER A 192      24.783  33.145  53.466  1.00  0.93           O  
ATOM   1452  OG  SER A 192      26.968  31.911  54.765  1.00  0.89           O  
ATOM   1453  N   PRO A 193      25.693  33.223  51.431  1.00  0.89           N  
ATOM   1454  CA  PRO A 193      24.476  32.740  50.774  1.00  0.90           C  
ATOM   1455  C   PRO A 193      23.954  31.440  51.382  1.00  0.90           C  
ATOM   1456  CB  PRO A 193      24.920  32.525  49.325  1.00  0.88           C  
ATOM   1457  O   PRO A 193      22.742  31.274  51.545  1.00  0.90           O  
ATOM   1458  CG  PRO A 193      25.977  33.555  49.092  1.00  0.86           C  
ATOM   1459  CD  PRO A 193      26.798  33.688  50.342  1.00  0.86           C  
ATOM   1460  N   VAL A 194      24.828  30.589  51.834  1.00  0.90           N  
ATOM   1461  CA  VAL A 194      24.492  29.313  52.457  1.00  0.91           C  
ATOM   1462  C   VAL A 194      23.831  29.558  53.812  1.00  0.92           C  
ATOM   1463  CB  VAL A 194      25.741  28.418  52.627  1.00  0.90           C  
ATOM   1464  O   VAL A 194      22.833  28.915  54.148  1.00  0.92           O  
ATOM   1465  CG1 VAL A 194      25.376  27.109  53.324  1.00  0.88           C  
ATOM   1466  CG2 VAL A 194      26.388  28.143  51.271  1.00  0.88           C  
ATOM   1467  N   TYR A 195      24.316  30.511  54.545  1.00  0.94           N  
ATOM   1468  CA  TYR A 195      23.748  30.835  55.848  1.00  0.95           C  
ATOM   1469  C   TYR A 195      22.391  31.513  55.698  1.00  0.94           C  
ATOM   1470  CB  TYR A 195      24.698  31.740  56.639  1.00  0.94           C  
ATOM   1471  O   TYR A 195      21.417  31.115  56.341  1.00  0.94           O  
ATOM   1472  CG  TYR A 195      24.299  31.925  58.083  1.00  0.94           C  
ATOM   1473  CD1 TYR A 195      24.745  31.046  59.068  1.00  0.93           C  
ATOM   1474  CD2 TYR A 195      23.474  32.977  58.465  1.00  0.93           C  
ATOM   1475  CE1 TYR A 195      24.378  31.212  60.399  1.00  0.93           C  
ATOM   1476  CE2 TYR A 195      23.101  33.153  59.794  1.00  0.93           C  
ATOM   1477  OH  TYR A 195      23.191  32.435  62.069  1.00  0.91           O  
ATOM   1478  CZ  TYR A 195      23.557  32.267  60.752  1.00  0.93           C  
ATOM   1479  N   ILE A 196      22.286  32.458  54.850  1.00  0.91           N  
ATOM   1480  CA  ILE A 196      21.027  33.128  54.541  1.00  0.92           C  
ATOM   1481  C   ILE A 196      19.969  32.092  54.169  1.00  0.92           C  
ATOM   1482  CB  ILE A 196      21.199  34.153  53.398  1.00  0.91           C  
ATOM   1483  O   ILE A 196      18.867  32.094  54.723  1.00  0.91           O  
ATOM   1484  CG1 ILE A 196      22.082  35.320  53.854  1.00  0.90           C  
ATOM   1485  CG2 ILE A 196      19.835  34.655  52.914  1.00  0.90           C  
ATOM   1486  CD1 ILE A 196      22.647  36.153  52.712  1.00  0.88           C  
ATOM   1487  N   THR A 197      20.287  31.134  53.360  1.00  0.90           N  
ATOM   1488  CA  THR A 197      19.403  30.061  52.916  1.00  0.91           C  
ATOM   1489  C   THR A 197      19.006  29.167  54.086  1.00  0.91           C  
ATOM   1490  CB  THR A 197      20.067  29.210  51.818  1.00  0.89           C  
ATOM   1491  O   THR A 197      17.829  28.842  54.255  1.00  0.91           O  
ATOM   1492  CG2 THR A 197      19.132  28.105  51.337  1.00  0.78           C  
ATOM   1493  OG1 THR A 197      20.406  30.051  50.708  1.00  0.81           O  
ATOM   1494  N   SER A 198      19.958  28.907  54.985  1.00  0.94           N  
ATOM   1495  CA  SER A 198      19.698  28.062  56.146  1.00  0.94           C  
ATOM   1496  C   SER A 198      18.734  28.736  57.116  1.00  0.95           C  
ATOM   1497  CB  SER A 198      21.004  27.722  56.865  1.00  0.93           C  
ATOM   1498  O   SER A 198      17.840  28.087  57.662  1.00  0.94           O  
ATOM   1499  OG  SER A 198      21.543  28.869  57.499  1.00  0.84           O  
ATOM   1500  N   GLN A 199      18.856  30.056  57.244  1.00  0.95           N  
ATOM   1501  CA  GLN A 199      17.953  30.816  58.102  1.00  0.95           C  
ATOM   1502  C   GLN A 199      16.542  30.850  57.522  1.00  0.95           C  
ATOM   1503  CB  GLN A 199      18.473  32.241  58.300  1.00  0.95           C  
ATOM   1504  O   GLN A 199      15.564  30.642  58.244  1.00  0.94           O  
ATOM   1505  CG  GLN A 199      19.779  32.316  59.079  1.00  0.94           C  
ATOM   1506  CD  GLN A 199      19.698  31.630  60.429  1.00  0.93           C  
ATOM   1507  NE2 GLN A 199      20.607  30.693  60.674  1.00  0.94           N  
ATOM   1508  OE1 GLN A 199      18.824  31.939  61.246  1.00  0.93           O  
ATOM   1509  N   LEU A 200      16.351  30.983  56.311  1.00  0.92           N  
ATOM   1510  CA  LEU A 200      15.063  30.958  55.627  1.00  0.93           C  
ATOM   1511  C   LEU A 200      14.445  29.565  55.684  1.00  0.92           C  
ATOM   1512  CB  LEU A 200      15.220  31.401  54.170  1.00  0.92           C  
ATOM   1513  O   LEU A 200      13.268  29.417  56.020  1.00  0.92           O  
ATOM   1514  CG  LEU A 200      15.559  32.875  53.943  1.00  0.91           C  
ATOM   1515  CD1 LEU A 200      15.943  33.112  52.486  1.00  0.89           C  
ATOM   1516  CD2 LEU A 200      14.385  33.762  54.343  1.00  0.89           C  
ATOM   1517  N   VAL A 201      15.163  28.476  55.520  1.00  0.93           N  
ATOM   1518  CA  VAL A 201      14.716  27.089  55.580  1.00  0.93           C  
ATOM   1519  C   VAL A 201      14.205  26.770  56.983  1.00  0.93           C  
ATOM   1520  CB  VAL A 201      15.846  26.110  55.189  1.00  0.92           C  
ATOM   1521  O   VAL A 201      13.128  26.191  57.143  1.00  0.93           O  
ATOM   1522  CG1 VAL A 201      15.496  24.685  55.612  1.00  0.90           C  
ATOM   1523  CG2 VAL A 201      16.111  26.175  53.686  1.00  0.90           C  
ATOM   1524  N   GLN A 202      14.912  27.244  57.999  1.00  0.96           N  
ATOM   1525  CA  GLN A 202      14.494  27.031  59.380  1.00  0.96           C  
ATOM   1526  C   GLN A 202      13.136  27.673  59.649  1.00  0.96           C  
ATOM   1527  CB  GLN A 202      15.538  27.587  60.350  1.00  0.95           C  
ATOM   1528  O   GLN A 202      12.269  27.064  60.280  1.00  0.96           O  
ATOM   1529  CG  GLN A 202      16.765  26.698  60.508  1.00  0.89           C  
ATOM   1530  CD  GLN A 202      17.824  27.314  61.402  1.00  0.86           C  
ATOM   1531  NE2 GLN A 202      19.021  26.738  61.387  1.00  0.87           N  
ATOM   1532  OE1 GLN A 202      17.569  28.301  62.100  1.00  0.87           O  
ATOM   1533  N   GLN A 203      12.943  28.935  59.084  1.00  0.95           N  
ATOM   1534  CA  GLN A 203      11.668  29.631  59.221  1.00  0.95           C  
ATOM   1535  C   GLN A 203      10.557  28.894  58.480  1.00  0.95           C  
ATOM   1536  CB  GLN A 203      11.782  31.066  58.706  1.00  0.95           C  
ATOM   1537  O   GLN A 203       9.462  28.710  59.015  1.00  0.94           O  
ATOM   1538  CG  GLN A 203      12.650  31.966  59.576  1.00  0.94           C  
ATOM   1539  CD  GLN A 203      12.826  33.354  58.991  1.00  0.93           C  
ATOM   1540  NE2 GLN A 203      13.900  34.031  59.385  1.00  0.93           N  
ATOM   1541  OE1 GLN A 203      12.005  33.815  58.192  1.00  0.92           O  
ATOM   1542  N   MET A 204      10.786  28.336  57.368  1.00  0.92           N  
ATOM   1543  CA  MET A 204       9.820  27.614  56.545  1.00  0.93           C  
ATOM   1544  C   MET A 204       9.474  26.266  57.168  1.00  0.92           C  
ATOM   1545  CB  MET A 204      10.364  27.412  55.130  1.00  0.92           C  
ATOM   1546  O   MET A 204       8.300  25.908  57.273  1.00  0.91           O  
ATOM   1547  CG  MET A 204      10.392  28.683  54.297  1.00  0.88           C  
ATOM   1548  SD  MET A 204      10.980  28.388  52.584  1.00  0.88           S  
ATOM   1549  CE  MET A 204      12.764  28.238  52.880  1.00  0.81           C  
ATOM   1550  N   GLN A 205      10.401  25.536  57.684  1.00  0.93           N  
ATOM   1551  CA  GLN A 205      10.209  24.271  58.385  1.00  0.93           C  
ATOM   1552  C   GLN A 205       9.398  24.468  59.663  1.00  0.93           C  
ATOM   1553  CB  GLN A 205      11.557  23.627  58.712  1.00  0.93           C  
ATOM   1554  O   GLN A 205       8.455  23.720  59.927  1.00  0.93           O  
ATOM   1555  CG  GLN A 205      12.261  23.025  57.504  1.00  0.92           C  
ATOM   1556  CD  GLN A 205      13.663  22.541  57.822  1.00  0.91           C  
ATOM   1557  NE2 GLN A 205      14.201  21.678  56.966  1.00  0.91           N  
ATOM   1558  OE1 GLN A 205      14.258  22.939  58.828  1.00  0.91           O  
ATOM   1559  N   ALA A 206       9.662  25.557  60.363  1.00  0.95           N  
ATOM   1560  CA  ALA A 206       8.906  25.927  61.556  1.00  0.95           C  
ATOM   1561  C   ALA A 206       7.455  26.248  61.208  1.00  0.95           C  
ATOM   1562  CB  ALA A 206       9.559  27.118  62.253  1.00  0.95           C  
ATOM   1563  O   ALA A 206       6.553  26.035  62.022  1.00  0.94           O  
ATOM   1564  N   ALA A 207       7.188  26.616  59.970  1.00  0.94           N  
ATOM   1565  CA  ALA A 207       5.856  26.921  59.456  1.00  0.93           C  
ATOM   1566  C   ALA A 207       5.210  25.684  58.837  1.00  0.92           C  
ATOM   1567  CB  ALA A 207       5.926  28.050  58.431  1.00  0.93           C  
ATOM   1568  O   ALA A 207       4.126  25.768  58.254  1.00  0.90           O  
ATOM   1569  N   GLY A 208       5.792  24.536  58.965  1.00  0.91           N  
ATOM   1570  CA  GLY A 208       5.258  23.277  58.471  1.00  0.91           C  
ATOM   1571  C   GLY A 208       5.331  23.150  56.961  1.00  0.90           C  
ATOM   1572  O   GLY A 208       4.539  22.425  56.355  1.00  0.88           O  
ATOM   1573  N   ILE A 209       6.220  23.907  56.206  1.00  0.90           N  
ATOM   1574  CA  ILE A 209       6.476  23.771  54.776  1.00  0.90           C  
ATOM   1575  C   ILE A 209       7.578  22.740  54.545  1.00  0.89           C  
ATOM   1576  CB  ILE A 209       6.867  25.125  54.141  1.00  0.89           C  
ATOM   1577  O   ILE A 209       8.638  22.804  55.173  1.00  0.88           O  
ATOM   1578  CG1 ILE A 209       5.761  26.161  54.372  1.00  0.87           C  
ATOM   1579  CG2 ILE A 209       7.156  24.956  52.647  1.00  0.87           C  
ATOM   1580  CD1 ILE A 209       6.086  27.545  53.825  1.00  0.85           C  
ATOM   1581  N   GLU A 210       7.300  21.734  53.661  1.00  0.86           N  
ATOM   1582  CA  GLU A 210       8.352  20.829  53.207  1.00  0.86           C  
ATOM   1583  C   GLU A 210       9.358  21.554  52.318  1.00  0.86           C  
ATOM   1584  CB  GLU A 210       7.750  19.638  52.456  1.00  0.85           C  
ATOM   1585  O   GLU A 210       9.009  22.030  51.236  1.00  0.85           O  
ATOM   1586  CG  GLU A 210       8.758  18.549  52.122  1.00  0.85           C  
ATOM   1587  CD  GLU A 210       8.141  17.360  51.403  1.00  0.84           C  
ATOM   1588  OE1 GLU A 210       6.894  17.247  51.377  1.00  0.83           O  
ATOM   1589  OE2 GLU A 210       8.910  16.533  50.863  1.00  0.83           O  
ATOM   1590  N   VAL A 211      10.561  21.711  52.828  1.00  0.88           N  
ATOM   1591  CA  VAL A 211      11.647  22.415  52.154  1.00  0.88           C  
ATOM   1592  C   VAL A 211      12.942  21.617  52.288  1.00  0.88           C  
ATOM   1593  CB  VAL A 211      11.837  23.840  52.721  1.00  0.86           C  
ATOM   1594  O   VAL A 211      13.221  21.048  53.346  1.00  0.86           O  
ATOM   1595  CG1 VAL A 211      12.179  23.788  54.208  1.00  0.74           C  
ATOM   1596  CG2 VAL A 211      12.925  24.581  51.945  1.00  0.73           C  
ATOM   1597  N   HIS A 212      13.701  21.556  51.319  1.00  0.85           N  
ATOM   1598  CA  HIS A 212      15.039  20.978  51.258  1.00  0.86           C  
ATOM   1599  C   HIS A 212      16.082  22.038  50.918  1.00  0.86           C  
ATOM   1600  CB  HIS A 212      15.087  19.845  50.232  1.00  0.85           C  
ATOM   1601  O   HIS A 212      15.857  22.877  50.043  1.00  0.84           O  
ATOM   1602  CG  HIS A 212      14.097  18.756  50.493  1.00  0.82           C  
ATOM   1603  CD2 HIS A 212      12.932  18.446  49.876  1.00  0.81           C  
ATOM   1604  ND1 HIS A 212      14.256  17.832  51.503  1.00  0.81           N  
ATOM   1605  CE1 HIS A 212      13.229  16.998  51.495  1.00  0.79           C  
ATOM   1606  NE2 HIS A 212      12.411  17.349  50.517  1.00  0.79           N  
ATOM   1607  N   GLN A 213      17.169  22.013  51.614  1.00  0.88           N  
ATOM   1608  CA  GLN A 213      18.299  22.904  51.374  1.00  0.88           C  
ATOM   1609  C   GLN A 213      19.490  22.140  50.802  1.00  0.88           C  
ATOM   1610  CB  GLN A 213      18.705  23.618  52.664  1.00  0.87           C  
ATOM   1611  O   GLN A 213      19.845  21.069  51.299  1.00  0.86           O  
ATOM   1612  CG  GLN A 213      19.857  24.597  52.489  1.00  0.87           C  
ATOM   1613  CD  GLN A 213      20.305  25.217  53.800  1.00  0.87           C  
ATOM   1614  NE2 GLN A 213      21.447  25.896  53.775  1.00  0.87           N  
ATOM   1615  OE1 GLN A 213      19.630  25.086  54.826  1.00  0.86           O  
ATOM   1616  N   GLN A 214      19.980  22.640  49.861  1.00  0.85           N  
ATOM   1617  CA  GLN A 214      21.307  22.276  49.375  1.00  0.85           C  
ATOM   1618  C   GLN A 214      22.156  23.516  49.112  1.00  0.85           C  
ATOM   1619  CB  GLN A 214      21.200  21.434  48.103  1.00  0.84           C  
ATOM   1620  O   GLN A 214      21.895  24.265  48.168  1.00  0.84           O  
ATOM   1621  CG  GLN A 214      22.538  20.913  47.596  1.00  0.81           C  
ATOM   1622  CD  GLN A 214      23.148  19.870  48.514  1.00  0.78           C  
ATOM   1623  NE2 GLN A 214      24.470  19.743  48.473  1.00  0.76           N  
ATOM   1624  OE1 GLN A 214      22.436  19.184  49.255  1.00  0.78           O  
ATOM   1625  N   ASP A 215      23.184  23.763  49.906  1.00  0.84           N  
ATOM   1626  CA  ASP A 215      24.043  24.943  49.900  1.00  0.85           C  
ATOM   1627  C   ASP A 215      23.215  26.225  49.852  1.00  0.85           C  
ATOM   1628  CB  ASP A 215      25.011  24.897  48.716  1.00  0.83           C  
ATOM   1629  O   ASP A 215      22.529  26.565  50.819  1.00  0.83           O  
ATOM   1630  CG  ASP A 215      25.923  23.684  48.743  1.00  0.81           C  
ATOM   1631  OD1 ASP A 215      26.356  23.270  49.840  1.00  0.79           O  
ATOM   1632  OD2 ASP A 215      26.214  23.137  47.657  1.00  0.80           O  
ATOM   1633  N   MET A 216      23.200  26.998  48.803  1.00  0.84           N  
ATOM   1634  CA  MET A 216      22.554  28.299  48.659  1.00  0.85           C  
ATOM   1635  C   MET A 216      21.183  28.157  48.007  1.00  0.85           C  
ATOM   1636  CB  MET A 216      23.428  29.246  47.835  1.00  0.82           C  
ATOM   1637  O   MET A 216      20.535  29.156  47.688  1.00  0.83           O  
ATOM   1638  CG  MET A 216      23.805  28.699  46.468  1.00  0.76           C  
ATOM   1639  SD  MET A 216      24.971  29.795  45.569  1.00  0.71           S  
ATOM   1640  CE  MET A 216      25.116  28.892  44.002  1.00  0.63           C  
ATOM   1641  N   TYR A 217      20.684  26.918  47.776  1.00  0.83           N  
ATOM   1642  CA  TYR A 217      19.407  26.639  47.130  1.00  0.83           C  
ATOM   1643  C   TYR A 217      18.378  26.151  48.143  1.00  0.84           C  
ATOM   1644  CB  TYR A 217      19.582  25.597  46.021  1.00  0.82           C  
ATOM   1645  O   TYR A 217      18.679  25.297  48.981  1.00  0.83           O  
ATOM   1646  CG  TYR A 217      20.444  26.069  44.875  1.00  0.78           C  
ATOM   1647  CD1 TYR A 217      19.884  26.715  43.776  1.00  0.74           C  
ATOM   1648  CD2 TYR A 217      21.821  25.869  44.890  1.00  0.75           C  
ATOM   1649  CE1 TYR A 217      20.675  27.150  42.717  1.00  0.73           C  
ATOM   1650  CE2 TYR A 217      22.621  26.300  43.837  1.00  0.74           C  
ATOM   1651  OH  TYR A 217      22.828  27.367  41.712  1.00  0.65           O  
ATOM   1652  CZ  TYR A 217      22.040  26.939  42.757  1.00  0.70           C  
ATOM   1653  N   ILE A 218      17.240  26.740  48.049  1.00  0.85           N  
ATOM   1654  CA  ILE A 218      16.046  26.238  48.720  1.00  0.85           C  
ATOM   1655  C   ILE A 218      15.100  25.619  47.694  1.00  0.85           C  
ATOM   1656  CB  ILE A 218      15.327  27.357  49.506  1.00  0.85           C  
ATOM   1657  O   ILE A 218      14.708  26.275  46.726  1.00  0.84           O  
ATOM   1658  CG1 ILE A 218      16.303  28.049  50.464  1.00  0.86           C  
ATOM   1659  CG2 ILE A 218      14.121  26.794  50.264  1.00  0.86           C  
ATOM   1660  CD1 ILE A 218      15.687  29.196  51.253  1.00  0.85           C  
ATOM   1661  N   TYR A 219      14.808  24.453  48.012  1.00  0.83           N  
ATOM   1662  CA  TYR A 219      13.769  23.745  47.273  1.00  0.83           C  
ATOM   1663  C   TYR A 219      12.523  23.556  48.130  1.00  0.84           C  
ATOM   1664  CB  TYR A 219      14.282  22.385  46.792  1.00  0.82           C  
ATOM   1665  O   TYR A 219      12.579  22.924  49.188  1.00  0.83           O  
ATOM   1666  CG  TYR A 219      13.267  21.599  45.999  1.00  0.78           C  
ATOM   1667  CD1 TYR A 219      12.821  22.051  44.759  1.00  0.73           C  
ATOM   1668  CD2 TYR A 219      12.752  20.403  46.487  1.00  0.74           C  
ATOM   1669  CE1 TYR A 219      11.885  21.331  44.025  1.00  0.72           C  
ATOM   1670  CE2 TYR A 219      11.814  19.675  45.762  1.00  0.74           C  
ATOM   1671  OH  TYR A 219      10.460  19.428  43.812  1.00  0.56           O  
ATOM   1672  CZ  TYR A 219      11.388  20.145  44.534  1.00  0.69           C  
ATOM   1673  N   VAL A 220      11.445  24.154  47.665  1.00  0.84           N  
ATOM   1674  CA  VAL A 220      10.147  24.076  48.327  1.00  0.84           C  
ATOM   1675  C   VAL A 220       9.256  23.072  47.599  1.00  0.84           C  
ATOM   1676  CB  VAL A 220       9.456  25.457  48.386  1.00  0.83           C  
ATOM   1677  O   VAL A 220       9.057  23.173  46.386  1.00  0.83           O  
ATOM   1678  CG1 VAL A 220       8.188  25.390  49.236  1.00  0.82           C  
ATOM   1679  CG2 VAL A 220      10.416  26.510  48.935  1.00  0.81           C  
ATOM   1680  N   VAL A 221       8.826  22.076  48.385  1.00  0.81           N  
ATOM   1681  CA  VAL A 221       7.841  21.108  47.914  1.00  0.81           C  
ATOM   1682  C   VAL A 221       6.474  21.426  48.516  1.00  0.81           C  
ATOM   1683  CB  VAL A 221       8.255  19.661  48.265  1.00  0.80           C  
ATOM   1684  O   VAL A 221       6.354  21.627  49.727  1.00  0.78           O  
ATOM   1685  CG1 VAL A 221       7.302  18.656  47.622  1.00  0.78           C  
ATOM   1686  CG2 VAL A 221       9.693  19.397  47.823  1.00  0.78           C  
ATOM   1687  N   GLY A 222       5.549  21.577  47.702  1.00  0.75           N  
ATOM   1688  CA  GLY A 222       4.228  21.865  48.239  1.00  0.73           C  
ATOM   1689  C   GLY A 222       3.106  21.242  47.430  1.00  0.74           C  
ATOM   1690  O   GLY A 222       3.348  20.654  46.373  1.00  0.68           O  
ATOM   1691  N   ALA A 223       1.848  21.149  47.907  1.00  0.63           N  
ATOM   1692  CA  ALA A 223       0.539  20.978  47.282  1.00  0.63           C  
ATOM   1693  C   ALA A 223       0.076  22.272  46.619  1.00  0.63           C  
ATOM   1694  CB  ALA A 223      -0.487  20.516  48.314  1.00  0.56           C  
ATOM   1695  O   ALA A 223       0.720  23.314  46.759  1.00  0.57           O  
ATOM   1696  N   ALA A 224      -0.844  22.187  45.651  1.00  0.56           N  
ATOM   1697  CA  ALA A 224      -1.450  23.033  44.626  1.00  0.56           C  
ATOM   1698  C   ALA A 224      -1.020  24.488  44.791  1.00  0.56           C  
ATOM   1699  CB  ALA A 224      -2.972  22.922  44.676  1.00  0.49           C  
ATOM   1700  O   ALA A 224      -1.089  25.041  45.892  1.00  0.52           O  
ATOM   1701  N   THR A 225      -0.282  25.257  43.940  1.00  0.65           N  
ATOM   1702  CA  THR A 225       0.260  26.486  43.373  1.00  0.65           C  
ATOM   1703  C   THR A 225       1.244  27.140  44.338  1.00  0.65           C  
ATOM   1704  CB  THR A 225      -0.862  27.483  43.025  1.00  0.59           C  
ATOM   1705  O   THR A 225       0.843  27.673  45.375  1.00  0.61           O  
ATOM   1706  CG2 THR A 225      -1.488  27.157  41.673  1.00  0.51           C  
ATOM   1707  OG1 THR A 225      -1.876  27.423  44.036  1.00  0.54           O  
ATOM   1708  N   LEU A 226       2.547  26.880  44.249  1.00  0.67           N  
ATOM   1709  CA  LEU A 226       3.638  27.500  44.993  1.00  0.67           C  
ATOM   1710  C   LEU A 226       4.210  28.689  44.228  1.00  0.67           C  
ATOM   1711  CB  LEU A 226       4.744  26.479  45.274  1.00  0.62           C  
ATOM   1712  O   LEU A 226       4.652  28.544  43.086  1.00  0.63           O  
ATOM   1713  CG  LEU A 226       5.906  26.961  46.144  1.00  0.59           C  
ATOM   1714  CD1 LEU A 226       5.466  27.076  47.599  1.00  0.55           C  
ATOM   1715  CD2 LEU A 226       7.099  26.020  46.013  1.00  0.58           C  
ATOM   1716  N   VAL A 227       3.976  29.895  44.715  1.00  0.67           N  
ATOM   1717  CA  VAL A 227       4.687  31.072  44.229  1.00  0.67           C  
ATOM   1718  C   VAL A 227       5.747  31.492  45.244  1.00  0.68           C  
ATOM   1719  CB  VAL A 227       3.721  32.245  43.950  1.00  0.64           C  
ATOM   1720  O   VAL A 227       5.428  31.780  46.400  1.00  0.67           O  
ATOM   1721  CG1 VAL A 227       4.473  33.436  43.360  1.00  0.64           C  
ATOM   1722  CG2 VAL A 227       2.599  31.800  43.014  1.00  0.64           C  
ATOM   1723  N   VAL A 228       6.968  31.442  44.812  1.00  0.65           N  
ATOM   1724  CA  VAL A 228       8.102  31.929  45.590  1.00  0.64           C  
ATOM   1725  C   VAL A 228       8.591  33.258  45.017  1.00  0.65           C  
ATOM   1726  CB  VAL A 228       9.257  30.903  45.615  1.00  0.61           C  
ATOM   1727  O   VAL A 228       8.971  33.333  43.846  1.00  0.62           O  
ATOM   1728  CG1 VAL A 228      10.375  31.370  46.544  1.00  0.60           C  
ATOM   1729  CG2 VAL A 228       8.741  29.530  46.042  1.00  0.59           C  
ATOM   1730  N   THR A 229       8.363  34.323  45.647  1.00  0.68           N  
ATOM   1731  CA  THR A 229       8.842  35.642  45.250  1.00  0.68           C  
ATOM   1732  C   THR A 229       9.847  36.181  46.264  1.00  0.69           C  
ATOM   1733  CB  THR A 229       7.676  36.637  45.099  1.00  0.65           C  
ATOM   1734  O   THR A 229       9.754  35.882  47.456  1.00  0.67           O  
ATOM   1735  CG2 THR A 229       6.763  36.244  43.942  1.00  0.59           C  
ATOM   1736  OG1 THR A 229       6.912  36.656  46.311  1.00  0.62           O  
ATOM   1737  N   SER A 230      10.880  36.885  45.761  1.00  0.68           N  
ATOM   1738  CA  SER A 230      11.841  37.578  46.613  1.00  0.69           C  
ATOM   1739  C   SER A 230      11.817  39.082  46.364  1.00  0.67           C  
ATOM   1740  CB  SER A 230      13.252  37.037  46.380  1.00  0.64           C  
ATOM   1741  O   SER A 230      11.738  39.526  45.216  1.00  0.63           O  
ATOM   1742  OG  SER A 230      14.206  37.787  47.112  1.00  0.56           O  
ATOM   1743  N   THR A 231      11.737  39.831  47.266  1.00  0.66           N  
ATOM   1744  CA  THR A 231      11.764  41.288  47.197  1.00  0.65           C  
ATOM   1745  C   THR A 231      13.177  41.814  47.437  1.00  0.63           C  
ATOM   1746  CB  THR A 231      10.799  41.914  48.220  1.00  0.60           C  
ATOM   1747  O   THR A 231      13.427  43.015  47.312  1.00  0.58           O  
ATOM   1748  CG2 THR A 231       9.346  41.665  47.830  1.00  0.52           C  
ATOM   1749  OG1 THR A 231      11.041  41.339  49.510  1.00  0.55           O  
ATOM   1750  N   SER A 232      14.064  40.912  47.679  1.00  0.61           N  
ATOM   1751  CA  SER A 232      15.436  41.300  47.985  1.00  0.60           C  
ATOM   1752  C   SER A 232      16.204  41.662  46.718  1.00  0.57           C  
ATOM   1753  CB  SER A 232      16.160  40.175  48.726  1.00  0.52           C  
ATOM   1754  O   SER A 232      16.303  40.851  45.794  1.00  0.51           O  
ATOM   1755  OG  SER A 232      16.097  38.966  47.990  1.00  0.49           O  
ATOM   1756  N   GLY A 233      15.841  42.932  46.137  1.00  0.51           N  
ATOM   1757  CA  GLY A 233      16.400  43.396  44.877  1.00  0.50           C  
ATOM   1758  C   GLY A 233      17.125  42.306  44.109  1.00  0.51           C  
ATOM   1759  O   GLY A 233      17.657  41.368  44.705  1.00  0.48           O  
ATOM   1760  N   THR A 234      16.708  42.087  42.713  1.00  0.45           N  
ATOM   1761  CA  THR A 234      17.169  41.131  41.713  1.00  0.47           C  
ATOM   1762  C   THR A 234      18.647  40.809  41.914  1.00  0.46           C  
ATOM   1763  CB  THR A 234      16.947  41.663  40.285  1.00  0.40           C  
ATOM   1764  O   THR A 234      19.144  39.803  41.403  1.00  0.44           O  
ATOM   1765  CG2 THR A 234      15.466  41.658  39.921  1.00  0.33           C  
ATOM   1766  OG1 THR A 234      17.445  43.004  40.199  1.00  0.32           O  
ATOM   1767  N   SER A 235      19.353  41.573  42.619  1.00  0.47           N  
ATOM   1768  CA  SER A 235      20.801  41.398  42.667  1.00  0.47           C  
ATOM   1769  C   SER A 235      21.195  40.325  43.676  1.00  0.47           C  
ATOM   1770  CB  SER A 235      21.489  42.718  43.019  1.00  0.40           C  
ATOM   1771  O   SER A 235      22.264  39.721  43.561  1.00  0.45           O  
ATOM   1772  OG  SER A 235      20.696  43.822  42.616  1.00  0.36           O  
ATOM   1773  N   TYR A 236      20.266  39.919  44.591  1.00  0.50           N  
ATOM   1774  CA  TYR A 236      20.693  39.010  45.649  1.00  0.53           C  
ATOM   1775  C   TYR A 236      20.023  37.649  45.501  1.00  0.51           C  
ATOM   1776  CB  TYR A 236      20.377  39.601  47.026  1.00  0.41           C  
ATOM   1777  O   TYR A 236      20.594  36.625  45.885  1.00  0.46           O  
ATOM   1778  CG  TYR A 236      20.926  40.992  47.230  1.00  0.36           C  
ATOM   1779  CD1 TYR A 236      22.299  41.217  47.297  1.00  0.30           C  
ATOM   1780  CD2 TYR A 236      20.073  42.084  47.357  1.00  0.37           C  
ATOM   1781  CE1 TYR A 236      22.809  42.497  47.487  1.00  0.36           C  
ATOM   1782  CE2 TYR A 236      20.572  43.368  47.547  1.00  0.40           C  
ATOM   1783  OH  TYR A 236      22.439  44.834  47.798  1.00  0.31           O  
ATOM   1784  CZ  TYR A 236      21.940  43.565  47.610  1.00  0.34           C  
ATOM   1785  N   VAL A 237      18.824  37.650  45.001  1.00  0.49           N  
ATOM   1786  CA  VAL A 237      18.054  36.469  44.621  1.00  0.48           C  
ATOM   1787  C   VAL A 237      18.246  36.183  43.134  1.00  0.48           C  
ATOM   1788  CB  VAL A 237      16.553  36.643  44.941  1.00  0.41           C  
ATOM   1789  O   VAL A 237      18.080  37.075  42.298  1.00  0.45           O  
ATOM   1790  CG1 VAL A 237      15.790  35.348  44.671  1.00  0.34           C  
ATOM   1791  CG2 VAL A 237      16.365  37.086  46.391  1.00  0.33           C  
ATOM   1792  N   GLY A 238      19.005  35.120  43.052  1.00  0.49           N  
ATOM   1793  CA  GLY A 238      19.118  34.716  41.659  1.00  0.47           C  
ATOM   1794  C   GLY A 238      17.785  34.353  41.033  1.00  0.49           C  
ATOM   1795  O   GLY A 238      17.447  34.843  39.953  1.00  0.46           O  
ATOM   1796  N   TYR A 239      16.913  33.748  41.769  1.00  0.54           N  
ATOM   1797  CA  TYR A 239      15.712  33.242  41.114  1.00  0.54           C  
ATOM   1798  C   TYR A 239      14.685  32.778  42.140  1.00  0.55           C  
ATOM   1799  CB  TYR A 239      16.061  32.090  40.167  1.00  0.47           C  
ATOM   1800  O   TYR A 239      15.046  32.221  43.180  1.00  0.52           O  
ATOM   1801  CG  TYR A 239      14.875  31.552  39.403  1.00  0.44           C  
ATOM   1802  CD1 TYR A 239      14.214  30.401  39.826  1.00  0.37           C  
ATOM   1803  CD2 TYR A 239      14.414  32.192  38.258  1.00  0.41           C  
ATOM   1804  CE1 TYR A 239      13.122  29.900  39.124  1.00  0.36           C  
ATOM   1805  CE2 TYR A 239      13.324  31.700  37.548  1.00  0.40           C  
ATOM   1806  OH  TYR A 239      11.605  30.064  37.291  1.00  0.28           O  
ATOM   1807  CZ  TYR A 239      12.685  30.556  37.989  1.00  0.36           C  
ATOM   1808  N   SER A 240      13.507  33.183  42.060  1.00  0.51           N  
ATOM   1809  CA  SER A 240      12.274  32.663  42.643  1.00  0.49           C  
ATOM   1810  C   SER A 240      11.200  32.466  41.579  1.00  0.51           C  
ATOM   1811  CB  SER A 240      11.758  33.602  43.733  1.00  0.42           C  
ATOM   1812  O   SER A 240      10.834  33.410  40.876  1.00  0.47           O  
ATOM   1813  OG  SER A 240      11.297  34.819  43.171  1.00  0.38           O  
ATOM   1814  N   GLY A 241      10.967  31.394  41.269  1.00  0.53           N  
ATOM   1815  CA  GLY A 241       9.874  31.131  40.345  1.00  0.53           C  
ATOM   1816  C   GLY A 241       9.497  29.664  40.269  1.00  0.54           C  
ATOM   1817  O   GLY A 241       9.988  28.850  41.054  1.00  0.50           O  
ATOM   1818  N   ARG A 242       8.402  29.508  39.486  1.00  0.57           N  
ATOM   1819  CA  ARG A 242       7.624  28.292  39.277  1.00  0.55           C  
ATOM   1820  C   ARG A 242       8.415  27.266  38.473  1.00  0.57           C  
ATOM   1821  CB  ARG A 242       6.307  28.611  38.566  1.00  0.49           C  
ATOM   1822  O   ARG A 242       8.148  26.065  38.554  1.00  0.53           O  
ATOM   1823  CG  ARG A 242       5.237  29.188  39.480  1.00  0.44           C  
ATOM   1824  CD  ARG A 242       3.909  29.358  38.757  1.00  0.46           C  
ATOM   1825  NE  ARG A 242       2.917  30.019  39.600  1.00  0.37           N  
ATOM   1826  NH1 ARG A 242       1.195  29.843  38.070  1.00  0.29           N  
ATOM   1827  NH2 ARG A 242       0.832  30.845  40.099  1.00  0.26           N  
ATOM   1828  CZ  ARG A 242       1.650  30.234  39.255  1.00  0.38           C  
ATOM   1829  N   HIS A 243       9.708  27.626  37.799  1.00  0.68           N  
ATOM   1830  CA  HIS A 243      10.140  26.574  36.885  1.00  0.69           C  
ATOM   1831  C   HIS A 243      10.903  27.154  35.699  1.00  0.71           C  
ATOM   1832  CB  HIS A 243       8.938  25.766  36.391  1.00  0.63           C  
ATOM   1833  O   HIS A 243      11.141  26.459  34.709  1.00  0.66           O  
ATOM   1834  CG  HIS A 243       7.774  25.787  37.331  1.00  0.58           C  
ATOM   1835  CD2 HIS A 243       6.614  26.484  37.294  1.00  0.53           C  
ATOM   1836  ND1 HIS A 243       7.729  25.023  38.477  1.00  0.48           N  
ATOM   1837  CE1 HIS A 243       6.587  25.249  39.105  1.00  0.46           C  
ATOM   1838  NE2 HIS A 243       5.893  26.131  38.408  1.00  0.45           N  
ATOM   1839  N   ASN A 244      11.142  28.523  35.771  1.00  0.79           N  
ATOM   1840  CA  ASN A 244      11.864  29.110  34.646  1.00  0.79           C  
ATOM   1841  C   ASN A 244      13.089  29.890  35.113  1.00  0.79           C  
ATOM   1842  CB  ASN A 244      10.939  30.012  33.827  1.00  0.77           C  
ATOM   1843  O   ASN A 244      13.000  30.699  36.038  1.00  0.77           O  
ATOM   1844  CG  ASN A 244      11.652  30.682  32.669  1.00  0.72           C  
ATOM   1845  ND2 ASN A 244      11.793  29.962  31.563  1.00  0.71           N  
ATOM   1846  OD1 ASN A 244      12.074  31.837  32.769  1.00  0.72           O  
ATOM   1847  N   VAL A 245      14.258  29.601  34.623  1.00  0.81           N  
ATOM   1848  CA  VAL A 245      15.480  30.386  34.765  1.00  0.81           C  
ATOM   1849  C   VAL A 245      15.877  30.974  33.413  1.00  0.82           C  
ATOM   1850  CB  VAL A 245      16.638  29.536  35.336  1.00  0.80           C  
ATOM   1851  O   VAL A 245      15.495  30.449  32.364  1.00  0.81           O  
ATOM   1852  CG1 VAL A 245      16.303  29.044  36.743  1.00  0.79           C  
ATOM   1853  CG2 VAL A 245      16.940  28.358  34.412  1.00  0.78           C  
ATOM   1854  N   ALA A 246      16.591  32.089  33.491  1.00  0.82           N  
ATOM   1855  CA  ALA A 246      16.915  32.795  32.254  1.00  0.82           C  
ATOM   1856  C   ALA A 246      17.998  32.058  31.470  1.00  0.83           C  
ATOM   1857  CB  ALA A 246      17.360  34.223  32.557  1.00  0.81           C  
ATOM   1858  O   ALA A 246      17.929  31.965  30.243  1.00  0.83           O  
ATOM   1859  N   LEU A 247      18.976  31.519  32.149  1.00  0.84           N  
ATOM   1860  CA  LEU A 247      20.140  30.843  31.585  1.00  0.85           C  
ATOM   1861  C   LEU A 247      20.334  29.471  32.223  1.00  0.86           C  
ATOM   1862  CB  LEU A 247      21.399  31.692  31.779  1.00  0.84           C  
ATOM   1863  O   LEU A 247      20.008  29.276  33.396  1.00  0.85           O  
ATOM   1864  CG  LEU A 247      21.370  33.096  31.173  1.00  0.83           C  
ATOM   1865  CD1 LEU A 247      22.602  33.885  31.605  1.00  0.82           C  
ATOM   1866  CD2 LEU A 247      21.283  33.021  29.653  1.00  0.83           C  
ATOM   1867  N   ILE A 248      20.949  28.561  31.510  1.00  0.88           N  
ATOM   1868  CA  ILE A 248      21.242  27.219  32.002  1.00  0.88           C  
ATOM   1869  C   ILE A 248      22.237  27.298  33.158  1.00  0.87           C  
ATOM   1870  CB  ILE A 248      21.797  26.314  30.879  1.00  0.87           C  
ATOM   1871  O   ILE A 248      22.207  26.467  34.069  1.00  0.86           O  
ATOM   1872  CG1 ILE A 248      21.866  24.857  31.352  1.00  0.85           C  
ATOM   1873  CG2 ILE A 248      23.172  26.806  30.418  1.00  0.84           C  
ATOM   1874  CD1 ILE A 248      22.108  23.854  30.232  1.00  0.84           C  
ATOM   1875  N   THR A 249      23.002  28.365  33.233  1.00  0.84           N  
ATOM   1876  CA  THR A 249      23.999  28.629  34.265  1.00  0.84           C  
ATOM   1877  C   THR A 249      23.329  29.073  35.562  1.00  0.83           C  
ATOM   1878  CB  THR A 249      25.004  29.702  33.810  1.00  0.83           C  
ATOM   1879  O   THR A 249      23.962  29.090  36.620  1.00  0.81           O  
ATOM   1880  CG2 THR A 249      25.934  29.162  32.728  1.00  0.82           C  
ATOM   1881  OG1 THR A 249      24.289  30.829  33.289  1.00  0.85           O  
ATOM   1882  N   ASP A 250      22.067  29.369  35.460  1.00  0.79           N  
ATOM   1883  CA  ASP A 250      21.299  29.758  36.639  1.00  0.79           C  
ATOM   1884  C   ASP A 250      20.671  28.539  37.311  1.00  0.79           C  
ATOM   1885  CB  ASP A 250      20.213  30.768  36.263  1.00  0.78           C  
ATOM   1886  O   ASP A 250      20.101  28.648  38.398  1.00  0.77           O  
ATOM   1887  CG  ASP A 250      20.777  32.078  35.741  1.00  0.76           C  
ATOM   1888  OD1 ASP A 250      21.886  32.474  36.159  1.00  0.75           O  
ATOM   1889  OD2 ASP A 250      20.104  32.721  34.906  1.00  0.74           O  
ATOM   1890  N   LEU A 251      20.784  27.346  36.695  1.00  0.84           N  
ATOM   1891  CA  LEU A 251      20.360  26.102  37.327  1.00  0.84           C  
ATOM   1892  C   LEU A 251      21.318  25.705  38.445  1.00  0.83           C  
ATOM   1893  CB  LEU A 251      20.272  24.977  36.292  1.00  0.83           C  
ATOM   1894  O   LEU A 251      22.536  25.830  38.298  1.00  0.82           O  
ATOM   1895  CG  LEU A 251      19.166  25.107  35.243  1.00  0.85           C  
ATOM   1896  CD1 LEU A 251      19.269  23.978  34.223  1.00  0.85           C  
ATOM   1897  CD2 LEU A 251      17.794  25.109  35.909  1.00  0.85           C  
ATOM   1898  N   PRO A 252      20.865  25.194  39.541  1.00  0.81           N  
ATOM   1899  CA  PRO A 252      21.764  24.697  40.585  1.00  0.81           C  
ATOM   1900  C   PRO A 252      22.633  23.534  40.110  1.00  0.82           C  
ATOM   1901  CB  PRO A 252      20.806  24.246  41.690  1.00  0.79           C  
ATOM   1902  O   PRO A 252      22.131  22.600  39.481  1.00  0.81           O  
ATOM   1903  CG  PRO A 252      19.543  23.884  40.977  1.00  0.76           C  
ATOM   1904  CD  PRO A 252      19.427  24.740  39.748  1.00  0.76           C  
ATOM   1905  N   ALA A 253      23.916  23.520  40.556  1.00  0.83           N  
ATOM   1906  CA  ALA A 253      24.878  22.489  40.175  1.00  0.83           C  
ATOM   1907  C   ALA A 253      24.557  21.161  40.855  1.00  0.83           C  
ATOM   1908  CB  ALA A 253      26.297  22.932  40.522  1.00  0.82           C  
ATOM   1909  O   ALA A 253      24.922  20.096  40.354  1.00  0.82           O  
ATOM   1910  N   VAL A 254      23.884  21.229  41.951  1.00  0.82           N  
ATOM   1911  CA  VAL A 254      23.460  20.071  42.730  1.00  0.82           C  
ATOM   1912  C   VAL A 254      22.084  20.332  43.338  1.00  0.81           C  
ATOM   1913  CB  VAL A 254      24.479  19.731  43.842  1.00  0.79           C  
ATOM   1914  O   VAL A 254      21.807  21.437  43.811  1.00  0.79           O  
ATOM   1915  CG1 VAL A 254      24.108  18.419  44.531  1.00  0.73           C  
ATOM   1916  CG2 VAL A 254      25.891  19.656  43.266  1.00  0.72           C  
ATOM   1917  N   ILE A 255      21.262  19.306  43.270  1.00  0.82           N  
ATOM   1918  CA  ILE A 255      19.961  19.349  43.929  1.00  0.82           C  
ATOM   1919  C   ILE A 255      19.979  18.452  45.165  1.00  0.81           C  
ATOM   1920  CB  ILE A 255      18.828  18.919  42.971  1.00  0.80           C  
ATOM   1921  O   ILE A 255      20.603  17.388  45.159  1.00  0.79           O  
ATOM   1922  CG1 ILE A 255      18.787  19.839  41.745  1.00  0.79           C  
ATOM   1923  CG2 ILE A 255      17.480  18.915  43.698  1.00  0.78           C  
ATOM   1924  CD1 ILE A 255      18.413  21.280  42.065  1.00  0.76           C  
ATOM   1925  N   PRO A 256      19.263  18.917  46.228  1.00  0.79           N  
ATOM   1926  CA  PRO A 256      19.215  18.098  47.441  1.00  0.78           C  
ATOM   1927  C   PRO A 256      18.585  16.727  47.203  1.00  0.79           C  
ATOM   1928  CB  PRO A 256      18.360  18.933  48.397  1.00  0.77           C  
ATOM   1929  O   PRO A 256      17.836  16.547  46.239  1.00  0.77           O  
ATOM   1930  CG  PRO A 256      18.470  20.333  47.885  1.00  0.74           C  
ATOM   1931  CD  PRO A 256      18.696  20.281  46.401  1.00  0.74           C  
ATOM   1932  N   ALA A 257      18.826  15.826  48.209  1.00  0.75           N  
ATOM   1933  CA  ALA A 257      18.157  14.528  48.174  1.00  0.75           C  
ATOM   1934  C   ALA A 257      16.641  14.694  48.114  1.00  0.75           C  
ATOM   1935  CB  ALA A 257      18.550  13.694  49.391  1.00  0.72           C  
ATOM   1936  O   ALA A 257      16.068  15.496  48.855  1.00  0.71           O  
ATOM   1937  N   GLY A 258      15.982  13.957  47.195  1.00  0.77           N  
ATOM   1938  CA  GLY A 258      14.550  14.044  46.954  1.00  0.77           C  
ATOM   1939  C   GLY A 258      14.195  14.950  45.791  1.00  0.77           C  
ATOM   1940  O   GLY A 258      13.024  15.067  45.423  1.00  0.75           O  
ATOM   1941  N   GLY A 259      15.129  15.544  45.198  1.00  0.80           N  
ATOM   1942  CA  GLY A 259      14.951  16.429  44.059  1.00  0.81           C  
ATOM   1943  C   GLY A 259      14.839  15.689  42.739  1.00  0.82           C  
ATOM   1944  O   GLY A 259      14.697  16.309  41.684  1.00  0.80           O  
ATOM   1945  N   ASP A 260      14.896  14.318  42.762  1.00  0.84           N  
ATOM   1946  CA  ASP A 260      14.799  13.522  41.542  1.00  0.85           C  
ATOM   1947  C   ASP A 260      13.500  13.815  40.796  1.00  0.85           C  
ATOM   1948  CB  ASP A 260      14.895  12.029  41.866  1.00  0.84           C  
ATOM   1949  O   ASP A 260      12.438  13.931  41.412  1.00  0.84           O  
ATOM   1950  CG  ASP A 260      15.117  11.168  40.635  1.00  0.83           C  
ATOM   1951  OD1 ASP A 260      15.769  11.633  39.675  1.00  0.84           O  
ATOM   1952  OD2 ASP A 260      14.633  10.016  40.623  1.00  0.83           O  
ATOM   1953  N   GLY A 261      13.665  14.156  39.498  1.00  0.86           N  
ATOM   1954  CA  GLY A 261      12.527  14.400  38.626  1.00  0.86           C  
ATOM   1955  C   GLY A 261      12.014  15.826  38.699  1.00  0.86           C  
ATOM   1956  O   GLY A 261      10.980  16.150  38.110  1.00  0.85           O  
ATOM   1957  N   ILE A 262      12.696  16.636  39.397  1.00  0.84           N  
ATOM   1958  CA  ILE A 262      12.381  18.060  39.363  1.00  0.85           C  
ATOM   1959  C   ILE A 262      12.537  18.589  37.939  1.00  0.85           C  
ATOM   1960  CB  ILE A 262      13.278  18.861  40.333  1.00  0.83           C  
ATOM   1961  O   ILE A 262      13.582  18.403  37.312  1.00  0.85           O  
ATOM   1962  CG1 ILE A 262      12.932  18.519  41.786  1.00  0.79           C  
ATOM   1963  CG2 ILE A 262      13.142  20.365  40.077  1.00  0.78           C  
ATOM   1964  CD1 ILE A 262      13.865  19.151  42.810  1.00  0.76           C  
ATOM   1965  N   LEU A 263      11.462  19.271  37.534  1.00  0.87           N  
ATOM   1966  CA  LEU A 263      11.384  19.876  36.209  1.00  0.87           C  
ATOM   1967  C   LEU A 263      11.510  21.393  36.296  1.00  0.87           C  
ATOM   1968  CB  LEU A 263      10.067  19.500  35.524  1.00  0.86           C  
ATOM   1969  O   LEU A 263      10.875  22.026  37.142  1.00  0.86           O  
ATOM   1970  CG  LEU A 263       9.998  19.729  34.014  1.00  0.82           C  
ATOM   1971  CD1 LEU A 263      10.838  18.688  33.281  1.00  0.78           C  
ATOM   1972  CD2 LEU A 263       8.552  19.693  33.532  1.00  0.78           C  
ATOM   1973  N   THR A 264      12.354  21.980  35.436  1.00  0.87           N  
ATOM   1974  CA  THR A 264      12.493  23.422  35.269  1.00  0.87           C  
ATOM   1975  C   THR A 264      12.640  23.785  33.794  1.00  0.88           C  
ATOM   1976  CB  THR A 264      13.701  23.962  36.057  1.00  0.86           C  
ATOM   1977  O   THR A 264      13.106  22.972  32.993  1.00  0.87           O  
ATOM   1978  CG2 THR A 264      15.014  23.507  35.428  1.00  0.79           C  
ATOM   1979  OG1 THR A 264      13.659  25.394  36.064  1.00  0.81           O  
ATOM   1980  N   SER A 265      12.258  25.000  33.435  1.00  0.87           N  
ATOM   1981  CA  SER A 265      12.470  25.501  32.081  1.00  0.88           C  
ATOM   1982  C   SER A 265      13.567  26.559  32.048  1.00  0.88           C  
ATOM   1983  CB  SER A 265      11.174  26.081  31.514  1.00  0.87           C  
ATOM   1984  O   SER A 265      13.764  27.287  33.023  1.00  0.87           O  
ATOM   1985  OG  SER A 265      10.713  27.157  32.314  1.00  0.86           O  
ATOM   1986  N   VAL A 266      14.309  26.682  30.983  1.00  0.89           N  
ATOM   1987  CA  VAL A 266      15.373  27.644  30.716  1.00  0.89           C  
ATOM   1988  C   VAL A 266      15.032  28.460  29.471  1.00  0.89           C  
ATOM   1989  CB  VAL A 266      16.739  26.945  30.538  1.00  0.89           C  
ATOM   1990  O   VAL A 266      14.751  27.897  28.410  1.00  0.88           O  
ATOM   1991  CG1 VAL A 266      17.836  27.969  30.251  1.00  0.89           C  
ATOM   1992  CG2 VAL A 266      17.083  26.122  31.778  1.00  0.89           C  
ATOM   1993  N   GLY A 267      15.026  29.782  29.665  1.00  0.88           N  
ATOM   1994  CA  GLY A 267      14.776  30.706  28.570  1.00  0.88           C  
ATOM   1995  C   GLY A 267      14.053  31.966  29.005  1.00  0.88           C  
ATOM   1996  O   GLY A 267      13.327  31.959  30.002  1.00  0.86           O  
ATOM   1997  N   THR A 268      14.216  33.037  28.304  1.00  0.86           N  
ATOM   1998  CA  THR A 268      13.566  34.312  28.584  1.00  0.86           C  
ATOM   1999  C   THR A 268      12.323  34.488  27.716  1.00  0.86           C  
ATOM   2000  CB  THR A 268      14.527  35.493  28.353  1.00  0.85           C  
ATOM   2001  O   THR A 268      11.425  35.260  28.058  1.00  0.84           O  
ATOM   2002  CG2 THR A 268      15.619  35.529  29.417  1.00  0.84           C  
ATOM   2003  OG1 THR A 268      15.137  35.360  27.063  1.00  0.86           O  
ATOM   2004  N   ASP A 269      12.240  33.756  26.611  1.00  0.86           N  
ATOM   2005  CA  ASP A 269      11.091  33.713  25.713  1.00  0.88           C  
ATOM   2006  C   ASP A 269      10.180  32.532  26.043  1.00  0.88           C  
ATOM   2007  CB  ASP A 269      11.551  33.631  24.256  1.00  0.86           C  
ATOM   2008  O   ASP A 269      10.597  31.376  25.954  1.00  0.87           O  
ATOM   2009  CG  ASP A 269      10.405  33.728  23.265  1.00  0.86           C  
ATOM   2010  OD1 ASP A 269       9.230  33.740  23.691  1.00  0.87           O  
ATOM   2011  OD2 ASP A 269      10.678  33.791  22.047  1.00  0.89           O  
ATOM   2012  N   ALA A 270       8.968  32.737  26.399  1.00  0.83           N  
ATOM   2013  CA  ALA A 270       7.955  31.757  26.782  1.00  0.83           C  
ATOM   2014  C   ALA A 270       7.658  30.797  25.633  1.00  0.84           C  
ATOM   2015  CB  ALA A 270       6.676  32.460  27.229  1.00  0.81           C  
ATOM   2016  O   ALA A 270       7.190  29.678  25.856  1.00  0.84           O  
ATOM   2017  N   ASN A 271       7.994  31.253  24.458  1.00  0.87           N  
ATOM   2018  CA  ASN A 271       7.756  30.449  23.264  1.00  0.89           C  
ATOM   2019  C   ASN A 271       8.987  29.631  22.885  1.00  0.89           C  
ATOM   2020  CB  ASN A 271       7.328  31.337  22.094  1.00  0.87           C  
ATOM   2021  O   ASN A 271       8.967  28.893  21.898  1.00  0.87           O  
ATOM   2022  CG  ASN A 271       6.095  32.162  22.408  1.00  0.88           C  
ATOM   2023  ND2 ASN A 271       6.230  33.481  22.341  1.00  0.91           N  
ATOM   2024  OD1 ASN A 271       5.029  31.617  22.709  1.00  0.89           O  
ATOM   2025  N   ALA A 272      10.082  29.718  23.566  1.00  0.87           N  
ATOM   2026  CA  ALA A 272      11.344  29.049  23.264  1.00  0.89           C  
ATOM   2027  C   ALA A 272      11.965  28.454  24.525  1.00  0.87           C  
ATOM   2028  CB  ALA A 272      12.318  30.023  22.604  1.00  0.85           C  
ATOM   2029  O   ALA A 272      13.181  28.528  24.720  1.00  0.83           O  
ATOM   2030  N   LEU A 273      11.090  27.905  25.402  1.00  0.88           N  
ATOM   2031  CA  LEU A 273      11.548  27.291  26.644  1.00  0.89           C  
ATOM   2032  C   LEU A 273      12.161  25.920  26.378  1.00  0.90           C  
ATOM   2033  CB  LEU A 273      10.391  27.161  27.637  1.00  0.87           C  
ATOM   2034  O   LEU A 273      11.579  25.103  25.661  1.00  0.89           O  
ATOM   2035  CG  LEU A 273       9.741  28.468  28.095  1.00  0.86           C  
ATOM   2036  CD1 LEU A 273       8.578  28.180  29.039  1.00  0.83           C  
ATOM   2037  CD2 LEU A 273      10.770  29.370  28.767  1.00  0.84           C  
ATOM   2038  N   THR A 274      13.338  25.640  26.941  1.00  0.93           N  
ATOM   2039  CA  THR A 274      13.953  24.325  27.078  1.00  0.93           C  
ATOM   2040  C   THR A 274      13.736  23.769  28.482  1.00  0.93           C  
ATOM   2041  CB  THR A 274      15.461  24.378  26.771  1.00  0.93           C  
ATOM   2042  O   THR A 274      14.069  24.424  29.473  1.00  0.93           O  
ATOM   2043  CG2 THR A 274      16.056  22.976  26.692  1.00  0.89           C  
ATOM   2044  OG1 THR A 274      15.665  25.043  25.518  1.00  0.90           O  
ATOM   2045  N   TRP A 275      13.164  22.671  28.558  1.00  0.92           N  
ATOM   2046  CA  TRP A 275      12.881  22.030  29.838  1.00  0.93           C  
ATOM   2047  C   TRP A 275      14.002  21.071  30.227  1.00  0.92           C  
ATOM   2048  CB  TRP A 275      11.548  21.279  29.781  1.00  0.92           C  
ATOM   2049  O   TRP A 275      14.511  20.328  29.385  1.00  0.91           O  
ATOM   2050  CG  TRP A 275      10.350  22.173  29.663  1.00  0.90           C  
ATOM   2051  CD1 TRP A 275       9.848  22.733  28.521  1.00  0.86           C  
ATOM   2052  CD2 TRP A 275       9.507  22.616  30.731  1.00  0.87           C  
ATOM   2053  CE2 TRP A 275       8.511  23.441  30.163  1.00  0.89           C  
ATOM   2054  CE3 TRP A 275       9.496  22.393  32.115  1.00  0.90           C  
ATOM   2055  NE1 TRP A 275       8.742  23.496  28.815  1.00  0.90           N  
ATOM   2056  CH2 TRP A 275       7.526  23.811  32.283  1.00  0.87           C  
ATOM   2057  CZ2 TRP A 275       7.514  24.045  30.932  1.00  0.89           C  
ATOM   2058  CZ3 TRP A 275       8.502  22.995  32.878  1.00  0.88           C  
ATOM   2059  N   TYR A 276      14.351  21.080  31.489  1.00  0.92           N  
ATOM   2060  CA  TYR A 276      15.357  20.205  32.080  1.00  0.92           C  
ATOM   2061  C   TYR A 276      14.813  19.509  33.322  1.00  0.92           C  
ATOM   2062  CB  TYR A 276      16.617  20.999  32.437  1.00  0.92           C  
ATOM   2063  O   TYR A 276      14.134  20.132  34.143  1.00  0.91           O  
ATOM   2064  CG  TYR A 276      17.409  21.453  31.235  1.00  0.92           C  
ATOM   2065  CD1 TYR A 276      18.438  20.669  30.718  1.00  0.91           C  
ATOM   2066  CD2 TYR A 276      17.131  22.665  30.614  1.00  0.91           C  
ATOM   2067  CE1 TYR A 276      19.173  21.083  29.612  1.00  0.90           C  
ATOM   2068  CE2 TYR A 276      17.859  23.090  29.507  1.00  0.90           C  
ATOM   2069  OH  TYR A 276      19.599  22.708  27.918  1.00  0.88           O  
ATOM   2070  CZ  TYR A 276      18.876  22.293  29.014  1.00  0.90           C  
ATOM   2071  N   ARG A 277      15.166  18.272  33.430  1.00  0.91           N  
ATOM   2072  CA  ARG A 277      14.883  17.430  34.588  1.00  0.91           C  
ATOM   2073  C   ARG A 277      16.164  17.082  35.338  1.00  0.91           C  
ATOM   2074  CB  ARG A 277      14.163  16.149  34.159  1.00  0.90           C  
ATOM   2075  O   ARG A 277      17.174  16.733  34.724  1.00  0.90           O  
ATOM   2076  CG  ARG A 277      13.785  15.238  35.315  1.00  0.89           C  
ATOM   2077  CD  ARG A 277      12.947  14.055  34.851  1.00  0.88           C  
ATOM   2078  NE  ARG A 277      13.694  13.189  33.943  1.00  0.85           N  
ATOM   2079  NH1 ARG A 277      14.461  11.770  35.596  1.00  0.81           N  
ATOM   2080  NH2 ARG A 277      15.039  11.406  33.408  1.00  0.81           N  
ATOM   2081  CZ  ARG A 277      14.396  12.123  34.318  1.00  0.84           C  
ATOM   2082  N   TRP A 278      16.091  17.219  36.611  1.00  0.89           N  
ATOM   2083  CA  TRP A 278      17.181  16.724  37.445  1.00  0.90           C  
ATOM   2084  C   TRP A 278      17.156  15.201  37.524  1.00  0.89           C  
ATOM   2085  CB  TRP A 278      17.097  17.322  38.852  1.00  0.89           C  
ATOM   2086  O   TRP A 278      16.130  14.607  37.864  1.00  0.88           O  
ATOM   2087  CG  TRP A 278      18.212  16.899  39.761  1.00  0.87           C  
ATOM   2088  CD1 TRP A 278      18.151  15.971  40.762  1.00  0.84           C  
ATOM   2089  CD2 TRP A 278      19.554  17.396  39.754  1.00  0.85           C  
ATOM   2090  CE2 TRP A 278      20.254  16.722  40.779  1.00  0.86           C  
ATOM   2091  CE3 TRP A 278      20.233  18.345  38.979  1.00  0.86           C  
ATOM   2092  NE1 TRP A 278      19.376  15.859  41.378  1.00  0.85           N  
ATOM   2093  CH2 TRP A 278      22.243  17.901  40.276  1.00  0.83           C  
ATOM   2094  CZ2 TRP A 278      21.602  16.968  41.049  1.00  0.84           C  
ATOM   2095  CZ3 TRP A 278      21.575  18.589  39.249  1.00  0.84           C  
ATOM   2096  N   GLU A 279      18.227  14.623  37.208  1.00  0.91           N  
ATOM   2097  CA  GLU A 279      18.479  13.194  37.374  1.00  0.91           C  
ATOM   2098  C   GLU A 279      19.477  12.937  38.500  1.00  0.91           C  
ATOM   2099  CB  GLU A 279      18.991  12.583  36.068  1.00  0.90           C  
ATOM   2100  O   GLU A 279      20.673  13.194  38.347  1.00  0.90           O  
ATOM   2101  CG  GLU A 279      19.051  11.062  36.082  1.00  0.85           C  
ATOM   2102  CD  GLU A 279      19.232  10.456  34.700  1.00  0.82           C  
ATOM   2103  OE1 GLU A 279      20.095  10.940  33.933  1.00  0.81           O  
ATOM   2104  OE2 GLU A 279      18.504   9.489  34.381  1.00  0.80           O  
ATOM   2105  N   GLN A 280      18.993  12.275  39.604  1.00  0.89           N  
ATOM   2106  CA  GLN A 280      19.760  12.055  40.827  1.00  0.89           C  
ATOM   2107  C   GLN A 280      20.878  11.042  40.600  1.00  0.89           C  
ATOM   2108  CB  GLN A 280      18.844  11.583  41.957  1.00  0.87           C  
ATOM   2109  O   GLN A 280      21.955  11.157  41.189  1.00  0.88           O  
ATOM   2110  CG  GLN A 280      19.531  11.507  43.314  1.00  0.82           C  
ATOM   2111  CD  GLN A 280      19.944  12.868  43.840  1.00  0.80           C  
ATOM   2112  NE2 GLN A 280      21.071  12.916  44.543  1.00  0.74           N  
ATOM   2113  OE1 GLN A 280      19.257  13.870  43.615  1.00  0.77           O  
ATOM   2114  N   ALA A 281      20.647  10.119  39.677  1.00  0.91           N  
ATOM   2115  CA  ALA A 281      21.587   9.038  39.396  1.00  0.92           C  
ATOM   2116  C   ALA A 281      22.853   9.572  38.731  1.00  0.92           C  
ATOM   2117  CB  ALA A 281      20.932   7.979  38.512  1.00  0.91           C  
ATOM   2118  O   ALA A 281      23.955   9.089  39.004  1.00  0.91           O  
ATOM   2119  N   SER A 282      22.696  10.621  37.853  1.00  0.94           N  
ATOM   2120  CA  SER A 282      23.819  11.214  37.133  1.00  0.94           C  
ATOM   2121  C   SER A 282      24.268  12.516  37.786  1.00  0.94           C  
ATOM   2122  CB  SER A 282      23.444  11.469  35.673  1.00  0.93           C  
ATOM   2123  O   SER A 282      25.290  13.089  37.402  1.00  0.92           O  
ATOM   2124  OG  SER A 282      22.303  12.304  35.584  1.00  0.92           O  
ATOM   2125  N   ASN A 283      23.500  13.056  38.805  1.00  0.90           N  
ATOM   2126  CA  ASN A 283      23.676  14.356  39.442  1.00  0.90           C  
ATOM   2127  C   ASN A 283      23.801  15.474  38.411  1.00  0.90           C  
ATOM   2128  CB  ASN A 283      24.899  14.343  40.362  1.00  0.88           C  
ATOM   2129  O   ASN A 283      24.714  16.297  38.489  1.00  0.88           O  
ATOM   2130  CG  ASN A 283      24.918  15.513  41.325  1.00  0.82           C  
ATOM   2131  ND2 ASN A 283      26.110  16.014  41.627  1.00  0.80           N  
ATOM   2132  OD1 ASN A 283      23.869  15.963  41.796  1.00  0.79           O  
ATOM   2133  N   SER A 284      22.863  15.419  37.374  1.00  0.92           N  
ATOM   2134  CA  SER A 284      22.936  16.354  36.256  1.00  0.92           C  
ATOM   2135  C   SER A 284      21.544  16.739  35.766  1.00  0.93           C  
ATOM   2136  CB  SER A 284      23.743  15.753  35.105  1.00  0.92           C  
ATOM   2137  O   SER A 284      20.577  16.009  35.993  1.00  0.93           O  
ATOM   2138  OG  SER A 284      23.111  14.588  34.603  1.00  0.92           O  
ATOM   2139  N   TRP A 285      21.496  17.860  35.126  1.00  0.91           N  
ATOM   2140  CA  TRP A 285      20.319  18.300  34.384  1.00  0.92           C  
ATOM   2141  C   TRP A 285      20.295  17.686  32.988  1.00  0.92           C  
ATOM   2142  CB  TRP A 285      20.287  19.828  34.284  1.00  0.92           C  
ATOM   2143  O   TRP A 285      21.235  17.863  32.209  1.00  0.91           O  
ATOM   2144  CG  TRP A 285      20.059  20.519  35.594  1.00  0.91           C  
ATOM   2145  CD1 TRP A 285      21.006  21.071  36.411  1.00  0.89           C  
ATOM   2146  CD2 TRP A 285      18.800  20.727  36.242  1.00  0.89           C  
ATOM   2147  CE2 TRP A 285      19.060  21.414  37.449  1.00  0.91           C  
ATOM   2148  CE3 TRP A 285      17.476  20.400  35.919  1.00  0.90           C  
ATOM   2149  NE1 TRP A 285      20.412  21.611  37.528  1.00  0.89           N  
ATOM   2150  CH2 TRP A 285      16.756  21.448  37.993  1.00  0.88           C  
ATOM   2151  CZ2 TRP A 285      18.042  21.780  38.334  1.00  0.89           C  
ATOM   2152  CZ3 TRP A 285      16.465  20.765  36.801  1.00  0.89           C  
ATOM   2153  N   VAL A 286      19.261  17.008  32.711  1.00  0.94           N  
ATOM   2154  CA  VAL A 286      19.030  16.404  31.403  1.00  0.95           C  
ATOM   2155  C   VAL A 286      17.854  17.093  30.715  1.00  0.95           C  
ATOM   2156  CB  VAL A 286      18.765  14.886  31.517  1.00  0.93           C  
ATOM   2157  O   VAL A 286      16.843  17.394  31.353  1.00  0.95           O  
ATOM   2158  CG1 VAL A 286      18.574  14.265  30.134  1.00  0.86           C  
ATOM   2159  CG2 VAL A 286      19.910  14.199  32.261  1.00  0.85           C  
ATOM   2160  N   GLU A 287      18.014  17.442  29.459  1.00  0.96           N  
ATOM   2161  CA  GLU A 287      16.905  17.962  28.664  1.00  0.96           C  
ATOM   2162  C   GLU A 287      15.721  16.999  28.673  1.00  0.96           C  
ATOM   2163  CB  GLU A 287      17.354  18.231  27.226  1.00  0.95           C  
ATOM   2164  O   GLU A 287      15.895  15.791  28.498  1.00  0.95           O  
ATOM   2165  CG  GLU A 287      16.353  19.038  26.410  1.00  0.94           C  
ATOM   2166  CD  GLU A 287      16.826  19.325  24.994  1.00  0.93           C  
ATOM   2167  OE1 GLU A 287      17.973  18.959  24.651  1.00  0.92           O  
ATOM   2168  OE2 GLU A 287      16.043  19.921  24.221  1.00  0.92           O  
ATOM   2169  N   ASP A 288      14.525  17.540  28.882  1.00  0.95           N  
ATOM   2170  CA  ASP A 288      13.314  16.736  29.017  1.00  0.95           C  
ATOM   2171  C   ASP A 288      12.100  17.471  28.454  1.00  0.95           C  
ATOM   2172  CB  ASP A 288      13.074  16.370  30.483  1.00  0.94           C  
ATOM   2173  O   ASP A 288      12.200  18.637  28.064  1.00  0.94           O  
ATOM   2174  CG  ASP A 288      12.247  15.107  30.652  1.00  0.94           C  
ATOM   2175  OD1 ASP A 288      11.631  14.646  29.667  1.00  0.92           O  
ATOM   2176  OD2 ASP A 288      12.210  14.571  31.780  1.00  0.92           O  
ATOM   2177  N   SER A 289      10.946  16.851  28.432  1.00  0.95           N  
ATOM   2178  CA  SER A 289       9.674  17.460  28.054  1.00  0.95           C  
ATOM   2179  C   SER A 289       8.998  18.116  29.253  1.00  0.94           C  
ATOM   2180  CB  SER A 289       8.741  16.416  27.440  1.00  0.94           C  
ATOM   2181  O   SER A 289       9.251  17.738  30.399  1.00  0.93           O  
ATOM   2182  OG  SER A 289       8.449  15.391  28.374  1.00  0.92           O  
ATOM   2183  N   SER A 290       8.037  19.058  28.986  1.00  0.93           N  
ATOM   2184  CA  SER A 290       7.236  19.739  29.999  1.00  0.93           C  
ATOM   2185  C   SER A 290       6.345  18.756  30.751  1.00  0.92           C  
ATOM   2186  CB  SER A 290       6.379  20.832  29.360  1.00  0.92           C  
ATOM   2187  O   SER A 290       6.138  17.627  30.300  1.00  0.91           O  
ATOM   2188  OG  SER A 290       5.442  20.272  28.456  1.00  0.90           O  
ATOM   2189  N   TYR A 291       5.804  19.220  31.893  1.00  0.90           N  
ATOM   2190  CA  TYR A 291       4.814  18.474  32.661  1.00  0.90           C  
ATOM   2191  C   TYR A 291       3.537  18.270  31.855  1.00  0.90           C  
ATOM   2192  CB  TYR A 291       4.494  19.198  33.972  1.00  0.89           C  
ATOM   2193  O   TYR A 291       3.099  19.171  31.136  1.00  0.88           O  
ATOM   2194  CG  TYR A 291       3.485  18.477  34.833  1.00  0.87           C  
ATOM   2195  CD1 TYR A 291       3.857  17.379  35.606  1.00  0.84           C  
ATOM   2196  CD2 TYR A 291       2.158  18.890  34.875  1.00  0.84           C  
ATOM   2197  CE1 TYR A 291       2.931  16.710  36.399  1.00  0.84           C  
ATOM   2198  CE2 TYR A 291       1.223  18.229  35.664  1.00  0.85           C  
ATOM   2199  OH  TYR A 291       0.697  16.484  37.205  1.00  0.75           O  
ATOM   2200  CZ  TYR A 291       1.618  17.142  36.422  1.00  0.82           C  
ATOM   2201  N   GLY A 292       2.973  17.026  31.967  1.00  0.90           N  
ATOM   2202  CA  GLY A 292       1.760  16.687  31.241  1.00  0.90           C  
ATOM   2203  C   GLY A 292       2.010  16.355  29.782  1.00  0.91           C  
ATOM   2204  O   GLY A 292       1.079  16.022  29.047  1.00  0.90           O  
ATOM   2205  N   SER A 293       3.231  16.442  29.285  1.00  0.93           N  
ATOM   2206  CA  SER A 293       3.587  16.061  27.922  1.00  0.94           C  
ATOM   2207  C   SER A 293       3.326  14.579  27.676  1.00  0.94           C  
ATOM   2208  CB  SER A 293       5.055  16.383  27.642  1.00  0.93           C  
ATOM   2209  O   SER A 293       3.473  13.759  28.585  1.00  0.93           O  
ATOM   2210  OG  SER A 293       5.243  17.778  27.478  1.00  0.85           O  
ATOM   2211  N   PRO A 294       2.999  14.238  26.465  1.00  0.92           N  
ATOM   2212  CA  PRO A 294       2.849  12.820  26.128  1.00  0.93           C  
ATOM   2213  C   PRO A 294       4.109  12.008  26.418  1.00  0.92           C  
ATOM   2214  CB  PRO A 294       2.548  12.844  24.627  1.00  0.92           C  
ATOM   2215  O   PRO A 294       5.175  12.299  25.870  1.00  0.92           O  
ATOM   2216  CG  PRO A 294       1.929  14.182  24.383  1.00  0.92           C  
ATOM   2217  CD  PRO A 294       2.604  15.189  25.270  1.00  0.92           C  
ATOM   2218  N   ALA A 295       3.973  10.956  27.196  1.00  0.92           N  
ATOM   2219  CA  ALA A 295       5.059  10.032  27.515  1.00  0.92           C  
ATOM   2220  C   ALA A 295       5.065   8.843  26.559  1.00  0.92           C  
ATOM   2221  CB  ALA A 295       4.940   9.550  28.959  1.00  0.91           C  
ATOM   2222  O   ALA A 295       6.113   8.240  26.315  1.00  0.91           O  
ATOM   2223  N   ALA A 296       3.928   8.531  26.044  1.00  0.93           N  
ATOM   2224  CA  ALA A 296       3.766   7.446  25.081  1.00  0.94           C  
ATOM   2225  C   ALA A 296       2.599   7.720  24.137  1.00  0.95           C  
ATOM   2226  CB  ALA A 296       3.560   6.118  25.805  1.00  0.92           C  
ATOM   2227  O   ALA A 296       1.741   8.557  24.427  1.00  0.95           O  
ATOM   2228  N   LEU A 297       2.529   6.970  23.046  1.00  0.96           N  
ATOM   2229  CA  LEU A 297       1.437   7.026  22.079  1.00  0.96           C  
ATOM   2230  C   LEU A 297       0.717   5.684  21.994  1.00  0.95           C  
ATOM   2231  CB  LEU A 297       1.964   7.424  20.698  1.00  0.96           C  
ATOM   2232  O   LEU A 297       1.359   4.634  21.921  1.00  0.94           O  
ATOM   2233  CG  LEU A 297       2.822   8.689  20.638  1.00  0.96           C  
ATOM   2234  CD1 LEU A 297       3.167   9.027  19.192  1.00  0.94           C  
ATOM   2235  CD2 LEU A 297       2.104   9.855  21.309  1.00  0.94           C  
ATOM   2236  N   ARG A 298      -0.646   5.672  22.002  1.00  0.95           N  
ATOM   2237  CA  ARG A 298      -1.514   4.502  21.913  1.00  0.95           C  
ATOM   2238  C   ARG A 298      -2.268   4.480  20.587  1.00  0.96           C  
ATOM   2239  CB  ARG A 298      -2.504   4.476  23.079  1.00  0.92           C  
ATOM   2240  O   ARG A 298      -2.401   5.511  19.925  1.00  0.95           O  
ATOM   2241  CG  ARG A 298      -1.872   4.119  24.415  1.00  0.77           C  
ATOM   2242  CD  ARG A 298      -2.919   3.957  25.509  1.00  0.74           C  
ATOM   2243  NE  ARG A 298      -2.311   3.615  26.791  1.00  0.71           N  
ATOM   2244  NH1 ARG A 298      -4.315   3.416  27.923  1.00  0.66           N  
ATOM   2245  NH2 ARG A 298      -2.333   3.064  29.021  1.00  0.58           N  
ATOM   2246  CZ  ARG A 298      -2.987   3.366  27.909  1.00  0.67           C  
ATOM   2247  N   ASN A 299      -2.730   3.270  20.271  1.00  0.97           N  
ATOM   2248  CA  ASN A 299      -3.494   3.007  19.056  1.00  0.97           C  
ATOM   2249  C   ASN A 299      -2.725   3.427  17.808  1.00  0.98           C  
ATOM   2250  CB  ASN A 299      -4.848   3.718  19.110  1.00  0.96           C  
ATOM   2251  O   ASN A 299      -3.326   3.755  16.783  1.00  0.97           O  
ATOM   2252  CG  ASN A 299      -5.764   3.151  20.177  1.00  0.92           C  
ATOM   2253  ND2 ASN A 299      -6.763   3.929  20.576  1.00  0.89           N  
ATOM   2254  OD1 ASN A 299      -5.574   2.023  20.640  1.00  0.88           O  
ATOM   2255  N   MET A 300      -1.399   3.388  17.890  1.00  0.98           N  
ATOM   2256  CA  MET A 300      -0.462   3.520  16.778  1.00  0.98           C  
ATOM   2257  C   MET A 300      -0.385   2.226  15.974  1.00  0.98           C  
ATOM   2258  CB  MET A 300       0.929   3.902  17.288  1.00  0.98           C  
ATOM   2259  O   MET A 300      -0.937   1.203  16.383  1.00  0.98           O  
ATOM   2260  CG  MET A 300       0.988   5.277  17.933  1.00  0.98           C  
ATOM   2261  SD  MET A 300       0.511   6.618  16.776  1.00  0.98           S  
ATOM   2262  CE  MET A 300       1.979   6.660  15.711  1.00  0.97           C  
ATOM   2263  N   PRO A 301       0.209   2.191  14.794  1.00  0.98           N  
ATOM   2264  CA  PRO A 301       0.347   0.975  13.989  1.00  0.99           C  
ATOM   2265  C   PRO A 301       0.953  -0.187  14.773  1.00  0.98           C  
ATOM   2266  CB  PRO A 301       1.275   1.408  12.851  1.00  0.98           C  
ATOM   2267  O   PRO A 301       1.876   0.014  15.567  1.00  0.98           O  
ATOM   2268  CG  PRO A 301       1.018   2.871  12.685  1.00  0.98           C  
ATOM   2269  CD  PRO A 301       0.797   3.474  14.042  1.00  0.98           C  
ATOM   2270  N   ARG A 302       0.381  -1.410  14.592  1.00  0.98           N  
ATOM   2271  CA  ARG A 302       1.020  -2.634  15.064  1.00  0.98           C  
ATOM   2272  C   ARG A 302       2.254  -2.964  14.230  1.00  0.98           C  
ATOM   2273  CB  ARG A 302       0.034  -3.803  15.028  1.00  0.98           C  
ATOM   2274  O   ARG A 302       2.397  -2.482  13.105  1.00  0.98           O  
ATOM   2275  CG  ARG A 302      -1.155  -3.636  15.960  1.00  0.97           C  
ATOM   2276  CD  ARG A 302      -0.717  -3.467  17.408  1.00  0.97           C  
ATOM   2277  NE  ARG A 302      -1.861  -3.393  18.312  1.00  0.95           N  
ATOM   2278  NH1 ARG A 302      -1.899  -1.086  18.411  1.00  0.90           N  
ATOM   2279  NH2 ARG A 302      -3.437  -2.313  19.586  1.00  0.90           N  
ATOM   2280  CZ  ARG A 302      -2.396  -2.264  18.768  1.00  0.93           C  
ATOM   2281  N   VAL A 303       3.181  -3.771  14.783  1.00  0.98           N  
ATOM   2282  CA  VAL A 303       4.422  -4.155  14.118  1.00  0.98           C  
ATOM   2283  C   VAL A 303       4.501  -5.676  14.010  1.00  0.98           C  
ATOM   2284  CB  VAL A 303       5.659  -3.609  14.865  1.00  0.98           C  
ATOM   2285  O   VAL A 303       4.421  -6.382  15.019  1.00  0.98           O  
ATOM   2286  CG1 VAL A 303       6.947  -4.107  14.212  1.00  0.95           C  
ATOM   2287  CG2 VAL A 303       5.629  -2.082  14.899  1.00  0.96           C  
ATOM   2288  N   LEU A 304       4.591  -6.126  12.783  1.00  0.98           N  
ATOM   2289  CA  LEU A 304       5.094  -7.465  12.495  1.00  0.98           C  
ATOM   2290  C   LEU A 304       6.619  -7.489  12.519  1.00  0.98           C  
ATOM   2291  CB  LEU A 304       4.586  -7.948  11.135  1.00  0.98           C  
ATOM   2292  O   LEU A 304       7.267  -6.997  11.592  1.00  0.97           O  
ATOM   2293  CG  LEU A 304       5.097  -9.311  10.665  1.00  0.97           C  
ATOM   2294  CD1 LEU A 304       4.649 -10.405  11.629  1.00  0.96           C  
ATOM   2295  CD2 LEU A 304       4.610  -9.607   9.251  1.00  0.96           C  
ATOM   2296  N   ALA A 305       7.239  -8.130  13.592  1.00  0.97           N  
ATOM   2297  CA  ALA A 305       8.669  -8.195  13.881  1.00  0.97           C  
ATOM   2298  C   ALA A 305       9.340  -9.310  13.083  1.00  0.97           C  
ATOM   2299  CB  ALA A 305       8.902  -8.401  15.375  1.00  0.96           C  
ATOM   2300  O   ALA A 305       8.670 -10.064  12.374  1.00  0.96           O  
ATOM   2301  N   ALA A 306      10.611  -9.508  13.243  1.00  0.95           N  
ATOM   2302  CA  ALA A 306      11.448 -10.421  12.468  1.00  0.95           C  
ATOM   2303  C   ALA A 306      11.139 -11.875  12.814  1.00  0.95           C  
ATOM   2304  CB  ALA A 306      12.926 -10.122  12.708  1.00  0.94           C  
ATOM   2305  O   ALA A 306      11.297 -12.766  11.975  1.00  0.94           O  
ATOM   2306  N   ASP A 307      10.611 -12.054  14.007  1.00  0.96           N  
ATOM   2307  CA  ASP A 307      10.283 -13.379  14.525  1.00  0.96           C  
ATOM   2308  C   ASP A 307       8.840 -13.755  14.196  1.00  0.97           C  
ATOM   2309  CB  ASP A 307      10.510 -13.436  16.037  1.00  0.96           C  
ATOM   2310  O   ASP A 307       8.289 -14.692  14.777  1.00  0.96           O  
ATOM   2311  CG  ASP A 307       9.475 -12.650  16.822  1.00  0.94           C  
ATOM   2312  OD1 ASP A 307       8.821 -11.755  16.243  1.00  0.92           O  
ATOM   2313  OD2 ASP A 307       9.314 -12.925  18.031  1.00  0.93           O  
ATOM   2314  N   ASP A 308       8.093 -13.009  13.346  1.00  0.97           N  
ATOM   2315  CA  ASP A 308       6.748 -13.187  12.806  1.00  0.97           C  
ATOM   2316  C   ASP A 308       5.690 -12.964  13.885  1.00  0.97           C  
ATOM   2317  CB  ASP A 308       6.594 -14.582  12.198  1.00  0.96           C  
ATOM   2318  O   ASP A 308       4.556 -13.430  13.754  1.00  0.96           O  
ATOM   2319  CG  ASP A 308       7.441 -14.784  10.954  1.00  0.95           C  
ATOM   2320  OD1 ASP A 308       7.615 -13.823  10.173  1.00  0.93           O  
ATOM   2321  OD2 ASP A 308       7.935 -15.914  10.750  1.00  0.92           O  
ATOM   2322  N   THR A 309       6.022 -12.244  14.983  1.00  0.97           N  
ATOM   2323  CA  THR A 309       5.068 -11.837  16.008  1.00  0.98           C  
ATOM   2324  C   THR A 309       4.517 -10.444  15.712  1.00  0.98           C  
ATOM   2325  CB  THR A 309       5.711 -11.850  17.407  1.00  0.97           C  
ATOM   2326  O   THR A 309       5.267  -9.543  15.330  1.00  0.98           O  
ATOM   2327  CG2 THR A 309       6.197 -13.248  17.776  1.00  0.84           C  
ATOM   2328  OG1 THR A 309       6.825 -10.949  17.424  1.00  0.86           O  
ATOM   2329  N   ILE A 310       3.277 -10.246  15.853  1.00  0.98           N  
ATOM   2330  CA  ILE A 310       2.655  -8.928  15.796  1.00  0.98           C  
ATOM   2331  C   ILE A 310       2.510  -8.365  17.208  1.00  0.98           C  
ATOM   2332  CB  ILE A 310       1.279  -8.981  15.096  1.00  0.98           C  
ATOM   2333  O   ILE A 310       1.871  -8.980  18.065  1.00  0.97           O  
ATOM   2334  CG1 ILE A 310       1.434  -9.468  13.650  1.00  0.98           C  
ATOM   2335  CG2 ILE A 310       0.597  -7.611  15.141  1.00  0.98           C  
ATOM   2336  CD1 ILE A 310       0.129  -9.507  12.867  1.00  0.97           C  
ATOM   2337  N   THR A 311       3.075  -7.219  17.470  1.00  0.97           N  
ATOM   2338  CA  THR A 311       3.089  -6.558  18.770  1.00  0.97           C  
ATOM   2339  C   THR A 311       2.526  -5.143  18.664  1.00  0.97           C  
ATOM   2340  CB  THR A 311       4.513  -6.503  19.354  1.00  0.97           C  
ATOM   2341  O   THR A 311       2.447  -4.582  17.569  1.00  0.97           O  
ATOM   2342  CG2 THR A 311       5.078  -7.905  19.560  1.00  0.94           C  
ATOM   2343  OG1 THR A 311       5.365  -5.785  18.453  1.00  0.94           O  
ATOM   2344  N   ALA A 312       2.085  -4.554  19.734  1.00  0.96           N  
ATOM   2345  CA  ALA A 312       1.859  -3.123  19.924  1.00  0.96           C  
ATOM   2346  C   ALA A 312       3.102  -2.441  20.486  1.00  0.95           C  
ATOM   2347  CB  ALA A 312       0.665  -2.891  20.846  1.00  0.95           C  
ATOM   2348  O   ALA A 312       3.358  -2.497  21.692  1.00  0.92           O  
ATOM   2349  N   PRO A 313       3.938  -1.895  19.591  1.00  0.95           N  
ATOM   2350  CA  PRO A 313       5.136  -1.245  20.127  1.00  0.94           C  
ATOM   2351  C   PRO A 313       4.819   0.035  20.896  1.00  0.93           C  
ATOM   2352  CB  PRO A 313       5.961  -0.939  18.874  1.00  0.94           C  
ATOM   2353  O   PRO A 313       3.868   0.744  20.557  1.00  0.90           O  
ATOM   2354  CG  PRO A 313       4.950  -0.698  17.800  1.00  0.93           C  
ATOM   2355  CD  PRO A 313       3.777  -1.605  18.037  1.00  0.93           C  
ATOM   2356  N   ASP A 314       5.705   0.340  21.800  1.00  0.92           N  
ATOM   2357  CA  ASP A 314       5.701   1.645  22.454  1.00  0.92           C  
ATOM   2358  C   ASP A 314       6.295   2.718  21.544  1.00  0.92           C  
ATOM   2359  CB  ASP A 314       6.475   1.588  23.773  1.00  0.89           C  
ATOM   2360  O   ASP A 314       7.516   2.816  21.405  1.00  0.91           O  
ATOM   2361  CG  ASP A 314       5.776   0.759  24.836  1.00  0.84           C  
ATOM   2362  OD1 ASP A 314       4.526   0.745  24.874  1.00  0.82           O  
ATOM   2363  OD2 ASP A 314       6.480   0.115  25.644  1.00  0.83           O  
ATOM   2364  N   PHE A 315       5.438   3.561  20.942  1.00  0.97           N  
ATOM   2365  CA  PHE A 315       5.886   4.762  20.247  1.00  0.97           C  
ATOM   2366  C   PHE A 315       6.283   5.846  21.241  1.00  0.96           C  
ATOM   2367  CB  PHE A 315       4.790   5.283  19.312  1.00  0.97           C  
ATOM   2368  O   PHE A 315       5.569   6.094  22.216  1.00  0.94           O  
ATOM   2369  CG  PHE A 315       4.633   4.475  18.052  1.00  0.97           C  
ATOM   2370  CD1 PHE A 315       5.145   4.936  16.845  1.00  0.96           C  
ATOM   2371  CD2 PHE A 315       3.973   3.253  18.075  1.00  0.96           C  
ATOM   2372  CE1 PHE A 315       5.001   4.190  15.678  1.00  0.95           C  
ATOM   2373  CE2 PHE A 315       3.825   2.502  16.912  1.00  0.95           C  
ATOM   2374  CZ  PHE A 315       4.339   2.972  15.714  1.00  0.95           C  
ATOM   2375  N   GLU A 316       7.518   6.404  20.898  1.00  0.96           N  
ATOM   2376  CA  GLU A 316       8.111   7.377  21.811  1.00  0.96           C  
ATOM   2377  C   GLU A 316       7.241   8.625  21.929  1.00  0.96           C  
ATOM   2378  CB  GLU A 316       9.520   7.759  21.350  1.00  0.96           C  
ATOM   2379  O   GLU A 316       6.825   9.195  20.918  1.00  0.96           O  
ATOM   2380  CG  GLU A 316      10.518   6.612  21.407  1.00  0.94           C  
ATOM   2381  CD  GLU A 316      11.922   7.017  20.989  1.00  0.93           C  
ATOM   2382  OE1 GLU A 316      12.230   8.230  20.993  1.00  0.91           O  
ATOM   2383  OE2 GLU A 316      12.720   6.114  20.653  1.00  0.91           O  
ATOM   2384  N   GLY A 317       7.031   9.054  23.180  1.00  0.96           N  
ATOM   2385  CA  GLY A 317       6.438  10.348  23.480  1.00  0.96           C  
ATOM   2386  C   GLY A 317       7.410  11.502  23.316  1.00  0.96           C  
ATOM   2387  O   GLY A 317       8.466  11.348  22.700  1.00  0.95           O  
ATOM   2388  N   ARG A 318       6.924  12.669  23.782  1.00  0.96           N  
ATOM   2389  CA  ARG A 318       7.736  13.881  23.746  1.00  0.97           C  
ATOM   2390  C   ARG A 318       8.901  13.790  24.725  1.00  0.96           C  
ATOM   2391  CB  ARG A 318       6.882  15.111  24.061  1.00  0.96           C  
ATOM   2392  O   ARG A 318       8.695  13.720  25.939  1.00  0.94           O  
ATOM   2393  CG  ARG A 318       7.591  16.433  23.816  1.00  0.96           C  
ATOM   2394  CD  ARG A 318       6.720  17.621  24.202  1.00  0.95           C  
ATOM   2395  NE  ARG A 318       5.557  17.743  23.327  1.00  0.93           N  
ATOM   2396  NH1 ARG A 318       4.470  19.297  24.646  1.00  0.90           N  
ATOM   2397  NH2 ARG A 318       3.510  18.571  22.695  1.00  0.90           N  
ATOM   2398  CZ  ARG A 318       4.515  18.537  23.558  1.00  0.93           C  
ATOM   2399  N   LEU A 319      10.162  13.813  24.233  1.00  0.95           N  
ATOM   2400  CA  LEU A 319      11.360  13.648  25.050  1.00  0.95           C  
ATOM   2401  C   LEU A 319      11.915  15.001  25.481  1.00  0.95           C  
ATOM   2402  CB  LEU A 319      12.429  12.865  24.283  1.00  0.95           C  
ATOM   2403  O   LEU A 319      12.588  15.102  26.509  1.00  0.93           O  
ATOM   2404  CG  LEU A 319      12.085  11.418  23.927  1.00  0.93           C  
ATOM   2405  CD1 LEU A 319      13.260  10.753  23.218  1.00  0.90           C  
ATOM   2406  CD2 LEU A 319      11.696  10.638  25.178  1.00  0.89           C  
ATOM   2407  N   ALA A 320      11.608  16.064  24.717  1.00  0.96           N  
ATOM   2408  CA  ALA A 320      12.080  17.412  25.021  1.00  0.96           C  
ATOM   2409  C   ALA A 320      11.021  18.455  24.674  1.00  0.96           C  
ATOM   2410  CB  ALA A 320      13.376  17.704  24.269  1.00  0.96           C  
ATOM   2411  O   ALA A 320      10.172  18.224  23.810  1.00  0.96           O  
ATOM   2412  N   GLY A 321      11.092  19.554  25.340  1.00  0.95           N  
ATOM   2413  CA  GLY A 321      10.305  20.723  24.982  1.00  0.95           C  
ATOM   2414  C   GLY A 321       8.868  20.645  25.462  1.00  0.95           C  
ATOM   2415  O   GLY A 321       8.551  19.868  26.365  1.00  0.95           O  
ATOM   2416  N   ASP A 322       7.922  21.518  24.947  1.00  0.94           N  
ATOM   2417  CA  ASP A 322       6.493  21.635  25.220  1.00  0.94           C  
ATOM   2418  C   ASP A 322       5.696  21.770  23.925  1.00  0.95           C  
ATOM   2419  CB  ASP A 322       6.217  22.830  26.134  1.00  0.93           C  
ATOM   2420  O   ASP A 322       6.215  21.500  22.839  1.00  0.94           O  
ATOM   2421  CG  ASP A 322       6.698  24.147  25.550  1.00  0.91           C  
ATOM   2422  OD1 ASP A 322       6.852  24.246  24.314  1.00  0.89           O  
ATOM   2423  OD2 ASP A 322       6.928  25.093  26.334  1.00  0.89           O  
ATOM   2424  N   ASP A 323       4.425  22.200  23.978  1.00  0.95           N  
ATOM   2425  CA  ASP A 323       3.512  22.289  22.843  1.00  0.95           C  
ATOM   2426  C   ASP A 323       3.933  23.401  21.884  1.00  0.95           C  
ATOM   2427  CB  ASP A 323       2.079  22.525  23.324  1.00  0.94           C  
ATOM   2428  O   ASP A 323       3.492  23.436  20.734  1.00  0.94           O  
ATOM   2429  CG  ASP A 323       1.508  21.343  24.089  1.00  0.90           C  
ATOM   2430  OD1 ASP A 323       1.993  20.206  23.905  1.00  0.88           O  
ATOM   2431  OD2 ASP A 323       0.563  21.551  24.880  1.00  0.90           O  
ATOM   2432  N   LEU A 324       4.832  24.291  22.327  1.00  0.95           N  
ATOM   2433  CA  LEU A 324       5.278  25.413  21.508  1.00  0.95           C  
ATOM   2434  C   LEU A 324       6.629  25.114  20.867  1.00  0.95           C  
ATOM   2435  CB  LEU A 324       5.371  26.688  22.351  1.00  0.94           C  
ATOM   2436  O   LEU A 324       6.888  25.525  19.734  1.00  0.94           O  
ATOM   2437  CG  LEU A 324       4.061  27.197  22.955  1.00  0.90           C  
ATOM   2438  CD1 LEU A 324       4.322  28.420  23.829  1.00  0.86           C  
ATOM   2439  CD2 LEU A 324       3.056  27.523  21.856  1.00  0.86           C  
ATOM   2440  N   THR A 325       7.529  24.405  21.560  1.00  0.95           N  
ATOM   2441  CA  THR A 325       8.915  24.209  21.147  1.00  0.95           C  
ATOM   2442  C   THR A 325       9.096  22.842  20.494  1.00  0.95           C  
ATOM   2443  CB  THR A 325       9.877  24.342  22.342  1.00  0.95           C  
ATOM   2444  O   THR A 325      10.048  22.630  19.740  1.00  0.95           O  
ATOM   2445  CG2 THR A 325       9.853  25.757  22.913  1.00  0.91           C  
ATOM   2446  OG1 THR A 325       9.488  23.419  23.367  1.00  0.92           O  
ATOM   2447  N   ASN A 326       8.227  21.890  20.719  1.00  0.96           N  
ATOM   2448  CA  ASN A 326       8.130  20.561  20.124  1.00  0.96           C  
ATOM   2449  C   ASN A 326       6.677  20.143  19.921  1.00  0.96           C  
ATOM   2450  CB  ASN A 326       8.864  19.532  20.986  1.00  0.96           C  
ATOM   2451  O   ASN A 326       6.164  19.291  20.649  1.00  0.95           O  
ATOM   2452  CG  ASN A 326       9.084  18.217  20.265  1.00  0.96           C  
ATOM   2453  ND2 ASN A 326       9.851  17.324  20.880  1.00  0.95           N  
ATOM   2454  OD1 ASN A 326       8.570  18.005  19.164  1.00  0.94           O  
ATOM   2455  N   GLU A 327       5.969  20.837  18.989  1.00  0.96           N  
ATOM   2456  CA  GLU A 327       4.536  20.781  18.716  1.00  0.97           C  
ATOM   2457  C   GLU A 327       4.049  19.339  18.613  1.00  0.97           C  
ATOM   2458  CB  GLU A 327       4.204  21.542  17.430  1.00  0.95           C  
ATOM   2459  O   GLU A 327       4.819  18.442  18.261  1.00  0.97           O  
ATOM   2460  CG  GLU A 327       4.461  23.039  17.517  1.00  0.89           C  
ATOM   2461  CD  GLU A 327       4.246  23.763  16.198  1.00  0.85           C  
ATOM   2462  OE1 GLU A 327       3.824  23.116  15.212  1.00  0.86           O  
ATOM   2463  OE2 GLU A 327       4.502  24.987  16.148  1.00  0.85           O  
ATOM   2464  N   ILE A 328       2.788  19.085  18.949  1.00  0.96           N  
ATOM   2465  CA  ILE A 328       2.119  17.800  18.782  1.00  0.97           C  
ATOM   2466  C   ILE A 328       2.051  17.442  17.299  1.00  0.97           C  
ATOM   2467  CB  ILE A 328       0.700  17.818  19.394  1.00  0.96           C  
ATOM   2468  O   ILE A 328       1.655  18.267  16.472  1.00  0.97           O  
ATOM   2469  CG1 ILE A 328       0.773  18.077  20.904  1.00  0.89           C  
ATOM   2470  CG2 ILE A 328      -0.032  16.506  19.098  1.00  0.89           C  
ATOM   2471  CD1 ILE A 328      -0.586  18.249  21.568  1.00  0.84           C  
ATOM   2472  N   PRO A 329       2.478  16.249  16.903  1.00  0.98           N  
ATOM   2473  CA  PRO A 329       2.343  15.829  15.506  1.00  0.98           C  
ATOM   2474  C   PRO A 329       0.910  15.945  14.991  1.00  0.98           C  
ATOM   2475  CB  PRO A 329       2.797  14.368  15.531  1.00  0.97           C  
ATOM   2476  O   PRO A 329      -0.033  15.555  15.685  1.00  0.98           O  
ATOM   2477  CG  PRO A 329       3.666  14.259  16.743  1.00  0.97           C  
ATOM   2478  CD  PRO A 329       3.107  15.152  17.813  1.00  0.96           C  
ATOM   2479  N   THR A 330       0.759  16.316  13.804  1.00  0.97           N  
ATOM   2480  CA  THR A 330      -0.531  16.699  13.241  1.00  0.97           C  
ATOM   2481  C   THR A 330      -1.514  15.533  13.299  1.00  0.97           C  
ATOM   2482  CB  THR A 330      -0.384  17.179  11.785  1.00  0.96           C  
ATOM   2483  O   THR A 330      -2.701  15.728  13.568  1.00  0.97           O  
ATOM   2484  CG2 THR A 330      -1.741  17.529  11.182  1.00  0.89           C  
ATOM   2485  OG1 THR A 330       0.455  18.340  11.753  1.00  0.88           O  
ATOM   2486  N   PHE A 331      -1.085  14.315  13.190  1.00  0.98           N  
ATOM   2487  CA  PHE A 331      -1.971  13.157  13.207  1.00  0.98           C  
ATOM   2488  C   PHE A 331      -2.514  12.912  14.610  1.00  0.97           C  
ATOM   2489  CB  PHE A 331      -1.239  11.910  12.702  1.00  0.98           C  
ATOM   2490  O   PHE A 331      -3.584  12.321  14.773  1.00  0.96           O  
ATOM   2491  CG  PHE A 331      -0.154  11.427  13.626  1.00  0.97           C  
ATOM   2492  CD1 PHE A 331       1.183  11.679  13.343  1.00  0.96           C  
ATOM   2493  CD2 PHE A 331      -0.471  10.721  14.779  1.00  0.96           C  
ATOM   2494  CE1 PHE A 331       2.189  11.233  14.197  1.00  0.95           C  
ATOM   2495  CE2 PHE A 331       0.529  10.272  15.637  1.00  0.95           C  
ATOM   2496  CZ  PHE A 331       1.859  10.529  15.344  1.00  0.95           C  
ATOM   2497  N   LEU A 332      -1.795  13.328  15.670  1.00  0.97           N  
ATOM   2498  CA  LEU A 332      -2.270  13.267  17.048  1.00  0.97           C  
ATOM   2499  C   LEU A 332      -3.190  14.443  17.359  1.00  0.95           C  
ATOM   2500  CB  LEU A 332      -1.089  13.256  18.022  1.00  0.95           C  
ATOM   2501  O   LEU A 332      -4.210  14.278  18.032  1.00  0.93           O  
ATOM   2502  CG  LEU A 332      -0.293  11.952  18.107  1.00  0.85           C  
ATOM   2503  CD1 LEU A 332       0.924  12.133  19.009  1.00  0.75           C  
ATOM   2504  CD2 LEU A 332      -1.177  10.818  18.614  1.00  0.74           C  
ATOM   2505  N   ASP A 333      -2.914  15.628  16.843  1.00  0.95           N  
ATOM   2506  CA  ASP A 333      -3.739  16.823  16.991  1.00  0.95           C  
ATOM   2507  C   ASP A 333      -5.096  16.642  16.316  1.00  0.92           C  
ATOM   2508  CB  ASP A 333      -3.022  18.045  16.412  1.00  0.93           C  
ATOM   2509  O   ASP A 333      -6.138  16.886  16.929  1.00  0.90           O  
ATOM   2510  CG  ASP A 333      -3.776  19.342  16.647  1.00  0.87           C  
ATOM   2511  OD1 ASP A 333      -4.223  19.589  17.788  1.00  0.83           O  
ATOM   2512  OD2 ASP A 333      -3.927  20.122  15.683  1.00  0.86           O  
ATOM   2513  N   GLN A 334      -5.138  16.034  15.176  1.00  0.93           N  
ATOM   2514  CA  GLN A 334      -6.361  15.767  14.428  1.00  0.93           C  
ATOM   2515  C   GLN A 334      -7.055  14.507  14.939  1.00  0.91           C  
ATOM   2516  CB  GLN A 334      -6.059  15.630  12.935  1.00  0.92           C  
ATOM   2517  O   GLN A 334      -8.205  14.238  14.585  1.00  0.89           O  
ATOM   2518  CG  GLN A 334      -5.594  16.924  12.281  1.00  0.87           C  
ATOM   2519  CD  GLN A 334      -5.431  16.797  10.778  1.00  0.82           C  
ATOM   2520  NE2 GLN A 334      -5.010  17.879  10.133  1.00  0.86           N  
ATOM   2521  OE1 GLN A 334      -5.681  15.734  10.201  1.00  0.85           O  
ATOM   2522  N   GLY A 335      -6.321  13.655  15.678  1.00  0.93           N  
ATOM   2523  CA  GLY A 335      -6.855  12.416  16.222  1.00  0.94           C  
ATOM   2524  C   GLY A 335      -7.158  11.379  15.157  1.00  0.92           C  
ATOM   2525  O   GLY A 335      -7.988  10.492  15.366  1.00  0.91           O  
ATOM   2526  N   VAL A 336      -6.526  11.486  13.997  1.00  0.95           N  
ATOM   2527  CA  VAL A 336      -6.840  10.564  12.910  1.00  0.95           C  
ATOM   2528  C   VAL A 336      -5.593  10.318  12.064  1.00  0.96           C  
ATOM   2529  CB  VAL A 336      -7.987  11.099  12.025  1.00  0.92           C  
ATOM   2530  O   VAL A 336      -4.887  11.261  11.698  1.00  0.96           O  
ATOM   2531  CG1 VAL A 336      -7.566  12.383  11.313  1.00  0.75           C  
ATOM   2532  CG2 VAL A 336      -8.418  10.040  11.013  1.00  0.75           C  
ATOM   2533  N   ILE A 337      -5.316   9.075  11.666  1.00  0.98           N  
ATOM   2534  CA  ILE A 337      -4.398   8.656  10.613  1.00  0.98           C  
ATOM   2535  C   ILE A 337      -5.188   8.107   9.427  1.00  0.98           C  
ATOM   2536  CB  ILE A 337      -3.396   7.597  11.125  1.00  0.98           C  
ATOM   2537  O   ILE A 337      -5.960   7.156   9.574  1.00  0.97           O  
ATOM   2538  CG1 ILE A 337      -2.631   8.130  12.342  1.00  0.97           C  
ATOM   2539  CG2 ILE A 337      -2.432   7.182  10.010  1.00  0.97           C  
ATOM   2540  CD1 ILE A 337      -1.842   7.065  13.093  1.00  0.97           C  
ATOM   2541  N   THR A 338      -4.935   8.708   8.284  1.00  0.98           N  
ATOM   2542  CA  THR A 338      -5.718   8.382   7.097  1.00  0.98           C  
ATOM   2543  C   THR A 338      -4.930   7.468   6.163  1.00  0.98           C  
ATOM   2544  CB  THR A 338      -6.139   9.654   6.339  1.00  0.97           C  
ATOM   2545  O   THR A 338      -5.506   6.823   5.285  1.00  0.97           O  
ATOM   2546  CG2 THR A 338      -7.158  10.459   7.139  1.00  0.95           C  
ATOM   2547  OG1 THR A 338      -4.983  10.467   6.102  1.00  0.95           O  
ATOM   2548  N   GLY A 339      -3.666   7.391   6.370  1.00  0.98           N  
ATOM   2549  CA  GLY A 339      -2.808   6.524   5.577  1.00  0.98           C  
ATOM   2550  C   GLY A 339      -1.410   6.384   6.148  1.00  0.98           C  
ATOM   2551  O   GLY A 339      -1.034   7.112   7.069  1.00  0.98           O  
ATOM   2552  N   MET A 340      -0.678   5.432   5.574  1.00  0.98           N  
ATOM   2553  CA  MET A 340       0.682   5.123   6.008  1.00  0.98           C  
ATOM   2554  C   MET A 340       1.541   4.680   4.828  1.00  0.98           C  
ATOM   2555  CB  MET A 340       0.669   4.036   7.084  1.00  0.98           C  
ATOM   2556  O   MET A 340       1.066   3.966   3.943  1.00  0.98           O  
ATOM   2557  CG  MET A 340       2.050   3.674   7.606  1.00  0.98           C  
ATOM   2558  SD  MET A 340       1.984   2.510   9.022  1.00  0.97           S  
ATOM   2559  CE  MET A 340       1.365   1.024   8.186  1.00  0.95           C  
ATOM   2560  N   THR A 341       2.834   5.055   4.768  1.00  0.98           N  
ATOM   2561  CA  THR A 341       3.862   4.625   3.826  1.00  0.98           C  
ATOM   2562  C   THR A 341       5.252   4.776   4.436  1.00  0.98           C  
ATOM   2563  CB  THR A 341       3.785   5.425   2.512  1.00  0.98           C  
ATOM   2564  O   THR A 341       5.385   5.067   5.627  1.00  0.98           O  
ATOM   2565  CG2 THR A 341       4.229   6.869   2.721  1.00  0.96           C  
ATOM   2566  OG1 THR A 341       4.636   4.812   1.536  1.00  0.95           O  
ATOM   2567  N   THR A 342       6.323   4.546   3.697  1.00  0.98           N  
ATOM   2568  CA  THR A 342       7.703   4.755   4.120  1.00  0.98           C  
ATOM   2569  C   THR A 342       8.460   5.600   3.099  1.00  0.98           C  
ATOM   2570  CB  THR A 342       8.434   3.415   4.323  1.00  0.97           C  
ATOM   2571  O   THR A 342       8.195   5.517   1.898  1.00  0.97           O  
ATOM   2572  CG2 THR A 342       7.793   2.603   5.443  1.00  0.86           C  
ATOM   2573  OG1 THR A 342       8.380   2.658   3.107  1.00  0.87           O  
ATOM   2574  N   TYR A 343       9.397   6.372   3.591  1.00  0.97           N  
ATOM   2575  CA  TYR A 343      10.268   7.135   2.703  1.00  0.97           C  
ATOM   2576  C   TYR A 343      11.596   7.450   3.381  1.00  0.97           C  
ATOM   2577  CB  TYR A 343       9.584   8.433   2.265  1.00  0.97           C  
ATOM   2578  O   TYR A 343      11.623   7.919   4.521  1.00  0.96           O  
ATOM   2579  CG  TYR A 343      10.350   9.196   1.211  1.00  0.97           C  
ATOM   2580  CD1 TYR A 343      10.737   8.582   0.022  1.00  0.95           C  
ATOM   2581  CD2 TYR A 343      10.688  10.531   1.402  1.00  0.95           C  
ATOM   2582  CE1 TYR A 343      11.444   9.280  -0.951  1.00  0.94           C  
ATOM   2583  CE2 TYR A 343      11.395  11.239   0.435  1.00  0.94           C  
ATOM   2584  OH  TYR A 343      12.468  11.302  -1.696  1.00  0.92           O  
ATOM   2585  CZ  TYR A 343      11.768  10.606  -0.736  1.00  0.94           C  
ATOM   2586  N   GLN A 344      12.691   7.090   2.778  1.00  0.97           N  
ATOM   2587  CA  GLN A 344      14.070   7.342   3.181  1.00  0.97           C  
ATOM   2588  C   GLN A 344      14.319   6.878   4.613  1.00  0.97           C  
ATOM   2589  CB  GLN A 344      14.406   8.828   3.045  1.00  0.97           C  
ATOM   2590  O   GLN A 344      14.898   7.611   5.417  1.00  0.96           O  
ATOM   2591  CG  GLN A 344      14.464   9.317   1.604  1.00  0.95           C  
ATOM   2592  CD  GLN A 344      14.985  10.737   1.486  1.00  0.92           C  
ATOM   2593  NE2 GLN A 344      15.308  11.150   0.265  1.00  0.92           N  
ATOM   2594  OE1 GLN A 344      15.095  11.457   2.484  1.00  0.91           O  
ATOM   2595  N   GLY A 345      13.894   5.694   4.976  1.00  0.97           N  
ATOM   2596  CA  GLY A 345      14.097   5.071   6.275  1.00  0.97           C  
ATOM   2597  C   GLY A 345      13.249   5.688   7.371  1.00  0.97           C  
ATOM   2598  O   GLY A 345      13.529   5.502   8.558  1.00  0.97           O  
ATOM   2599  N   ARG A 346      12.159   6.459   6.978  1.00  0.98           N  
ATOM   2600  CA  ARG A 346      11.156   7.037   7.867  1.00  0.98           C  
ATOM   2601  C   ARG A 346       9.802   6.362   7.677  1.00  0.98           C  
ATOM   2602  CB  ARG A 346      11.030   8.543   7.628  1.00  0.98           C  
ATOM   2603  O   ARG A 346       9.392   6.087   6.548  1.00  0.98           O  
ATOM   2604  CG  ARG A 346      12.308   9.319   7.900  1.00  0.98           C  
ATOM   2605  CD  ARG A 346      12.173  10.784   7.507  1.00  0.97           C  
ATOM   2606  NE  ARG A 346      13.407  11.524   7.754  1.00  0.97           N  
ATOM   2607  NH1 ARG A 346      12.809  12.218   9.875  1.00  0.94           N  
ATOM   2608  NH2 ARG A 346      14.835  12.829   8.992  1.00  0.94           N  
ATOM   2609  CZ  ARG A 346      13.681  12.189   8.873  1.00  0.96           C  
ATOM   2610  N   LEU A 347       9.152   6.082   8.785  1.00  0.98           N  
ATOM   2611  CA  LEU A 347       7.715   5.835   8.739  1.00  0.98           C  
ATOM   2612  C   LEU A 347       6.948   7.130   8.490  1.00  0.98           C  
ATOM   2613  CB  LEU A 347       7.240   5.190  10.044  1.00  0.98           C  
ATOM   2614  O   LEU A 347       7.181   8.134   9.167  1.00  0.98           O  
ATOM   2615  CG  LEU A 347       5.775   4.754  10.090  1.00  0.98           C  
ATOM   2616  CD1 LEU A 347       5.519   3.644   9.076  1.00  0.97           C  
ATOM   2617  CD2 LEU A 347       5.397   4.299  11.496  1.00  0.97           C  
ATOM   2618  N   VAL A 348       6.086   7.174   7.519  1.00  0.98           N  
ATOM   2619  CA  VAL A 348       5.265   8.316   7.129  1.00  0.98           C  
ATOM   2620  C   VAL A 348       3.800   8.035   7.457  1.00  0.98           C  
ATOM   2621  CB  VAL A 348       5.422   8.640   5.626  1.00  0.98           C  
ATOM   2622  O   VAL A 348       3.220   7.068   6.957  1.00  0.98           O  
ATOM   2623  CG1 VAL A 348       4.643   9.903   5.263  1.00  0.98           C  
ATOM   2624  CG2 VAL A 348       6.898   8.797   5.266  1.00  0.98           C  
ATOM   2625  N   LEU A 349       3.163   8.875   8.255  1.00  0.98           N  
ATOM   2626  CA  LEU A 349       1.745   8.853   8.600  1.00  0.98           C  
ATOM   2627  C   LEU A 349       1.010  10.022   7.953  1.00  0.98           C  
ATOM   2628  CB  LEU A 349       1.562   8.899  10.120  1.00  0.98           C  
ATOM   2629  O   LEU A 349       1.456  11.168   8.043  1.00  0.98           O  
ATOM   2630  CG  LEU A 349       2.220   7.771  10.916  1.00  0.98           C  
ATOM   2631  CD1 LEU A 349       1.900   7.914  12.400  1.00  0.98           C  
ATOM   2632  CD2 LEU A 349       1.764   6.412  10.394  1.00  0.98           C  
ATOM   2633  N   LEU A 350      -0.054   9.762   7.303  1.00  0.98           N  
ATOM   2634  CA  LEU A 350      -0.909  10.736   6.634  1.00  0.98           C  
ATOM   2635  C   LEU A 350      -2.120  11.079   7.496  1.00  0.98           C  
ATOM   2636  CB  LEU A 350      -1.370  10.202   5.275  1.00  0.98           C  
ATOM   2637  O   LEU A 350      -2.762  10.186   8.056  1.00  0.97           O  
ATOM   2638  CG  LEU A 350      -0.274   9.676   4.348  1.00  0.97           C  
ATOM   2639  CD1 LEU A 350      -0.884   9.145   3.055  1.00  0.96           C  
ATOM   2640  CD2 LEU A 350       0.749  10.768   4.053  1.00  0.96           C  
ATOM   2641  N   SER A 351      -2.417  12.352   7.594  1.00  0.97           N  
ATOM   2642  CA  SER A 351      -3.545  12.860   8.368  1.00  0.97           C  
ATOM   2643  C   SER A 351      -4.192  14.058   7.681  1.00  0.96           C  
ATOM   2644  CB  SER A 351      -3.097  13.251   9.777  1.00  0.96           C  
ATOM   2645  O   SER A 351      -3.627  15.153   7.669  1.00  0.93           O  
ATOM   2646  OG  SER A 351      -4.210  13.602  10.580  1.00  0.83           O  
ATOM   2647  N   GLY A 352      -5.433  13.881   7.148  1.00  0.95           N  
ATOM   2648  CA  GLY A 352      -6.045  14.915   6.329  1.00  0.95           C  
ATOM   2649  C   GLY A 352      -5.167  15.359   5.175  1.00  0.95           C  
ATOM   2650  O   GLY A 352      -4.779  14.546   4.334  1.00  0.94           O  
ATOM   2651  N   ALA A 353      -4.781  16.581   5.117  1.00  0.94           N  
ATOM   2652  CA  ALA A 353      -3.945  17.170   4.075  1.00  0.94           C  
ATOM   2653  C   ALA A 353      -2.480  17.202   4.499  1.00  0.95           C  
ATOM   2654  CB  ALA A 353      -4.428  18.579   3.737  1.00  0.93           C  
ATOM   2655  O   ALA A 353      -1.651  17.837   3.844  1.00  0.94           O  
ATOM   2656  N   PHE A 354      -2.089  16.584   5.571  1.00  0.95           N  
ATOM   2657  CA  PHE A 354      -0.757  16.647   6.161  1.00  0.96           C  
ATOM   2658  C   PHE A 354      -0.087  15.279   6.133  1.00  0.96           C  
ATOM   2659  CB  PHE A 354      -0.828  17.168   7.600  1.00  0.95           C  
ATOM   2660  O   PHE A 354      -0.766  14.250   6.124  1.00  0.96           O  
ATOM   2661  CG  PHE A 354      -1.267  18.604   7.705  1.00  0.93           C  
ATOM   2662  CD1 PHE A 354      -0.331  19.627   7.781  1.00  0.90           C  
ATOM   2663  CD2 PHE A 354      -2.617  18.929   7.727  1.00  0.90           C  
ATOM   2664  CE1 PHE A 354      -0.734  20.957   7.878  1.00  0.90           C  
ATOM   2665  CE2 PHE A 354      -3.028  20.256   7.824  1.00  0.90           C  
ATOM   2666  CZ  PHE A 354      -2.085  21.268   7.901  1.00  0.89           C  
ATOM   2667  N   LEU A 355       1.165  15.281   6.084  1.00  0.97           N  
ATOM   2668  CA  LEU A 355       2.015  14.118   6.317  1.00  0.97           C  
ATOM   2669  C   LEU A 355       3.012  14.389   7.438  1.00  0.97           C  
ATOM   2670  CB  LEU A 355       2.761  13.734   5.036  1.00  0.96           C  
ATOM   2671  O   LEU A 355       3.632  15.454   7.480  1.00  0.96           O  
ATOM   2672  CG  LEU A 355       3.946  14.621   4.650  1.00  0.87           C  
ATOM   2673  CD1 LEU A 355       5.227  14.104   5.295  1.00  0.77           C  
ATOM   2674  CD2 LEU A 355       4.093  14.687   3.134  1.00  0.76           C  
ATOM   2675  N   THR A 356       3.158  13.443   8.313  1.00  0.98           N  
ATOM   2676  CA  THR A 356       4.156  13.405   9.376  1.00  0.98           C  
ATOM   2677  C   THR A 356       5.120  12.240   9.171  1.00  0.98           C  
ATOM   2678  CB  THR A 356       3.494  13.291  10.761  1.00  0.98           C  
ATOM   2679  O   THR A 356       4.698  11.083   9.108  1.00  0.98           O  
ATOM   2680  CG2 THR A 356       4.517  13.474  11.877  1.00  0.96           C  
ATOM   2681  OG1 THR A 356       2.482  14.298  10.885  1.00  0.95           O  
ATOM   2682  N   MET A 357       6.424  12.496   9.050  1.00  0.98           N  
ATOM   2683  CA  MET A 357       7.477  11.488   8.974  1.00  0.98           C  
ATOM   2684  C   MET A 357       8.193  11.348  10.314  1.00  0.98           C  
ATOM   2685  CB  MET A 357       8.484  11.842   7.878  1.00  0.98           C  
ATOM   2686  O   MET A 357       8.518  12.348  10.956  1.00  0.98           O  
ATOM   2687  CG  MET A 357       7.841  12.195   6.547  1.00  0.97           C  
ATOM   2688  SD  MET A 357       9.060  12.285   5.179  1.00  0.96           S  
ATOM   2689  CE  MET A 357       7.955  12.652   3.788  1.00  0.93           C  
ATOM   2690  N   SER A 358       8.521  10.081  10.687  1.00  0.98           N  
ATOM   2691  CA  SER A 358       9.288   9.771  11.889  1.00  0.98           C  
ATOM   2692  C   SER A 358      10.726  10.263  11.771  1.00  0.98           C  
ATOM   2693  CB  SER A 358       9.276   8.266  12.160  1.00  0.98           C  
ATOM   2694  O   SER A 358      11.145  10.720  10.705  1.00  0.98           O  
ATOM   2695  OG  SER A 358      10.026   7.573  11.178  1.00  0.97           O  
ATOM   2696  N   LYS A 359      11.459  10.173  12.818  1.00  0.98           N  
ATOM   2697  CA  LYS A 359      12.906  10.370  12.791  1.00  0.98           C  
ATOM   2698  C   LYS A 359      13.579   9.372  11.853  1.00  0.98           C  
ATOM   2699  CB  LYS A 359      13.492  10.243  14.198  1.00  0.97           C  
ATOM   2700  O   LYS A 359      13.254   8.183  11.866  1.00  0.97           O  
ATOM   2701  CG  LYS A 359      14.992  10.486  14.268  1.00  0.95           C  
ATOM   2702  CD  LYS A 359      15.473  10.598  15.709  1.00  0.92           C  
ATOM   2703  CE  LYS A 359      16.968  10.880  15.780  1.00  0.89           C  
ATOM   2704  NZ  LYS A 359      17.298  11.854  16.863  1.00  0.87           N  
ATOM   2705  N   SER A 360      14.534   9.815  11.132  1.00  0.97           N  
ATOM   2706  CA  SER A 360      15.285   8.925  10.253  1.00  0.97           C  
ATOM   2707  C   SER A 360      15.982   7.824  11.046  1.00  0.97           C  
ATOM   2708  CB  SER A 360      16.316   9.713   9.445  1.00  0.96           C  
ATOM   2709  O   SER A 360      16.618   8.094  12.067  1.00  0.95           O  
ATOM   2710  OG  SER A 360      16.979   8.871   8.517  1.00  0.80           O  
ATOM   2711  N   GLY A 361      15.797   6.648  10.676  1.00  0.97           N  
ATOM   2712  CA  GLY A 361      16.386   5.479  11.309  1.00  0.96           C  
ATOM   2713  C   GLY A 361      15.675   5.070  12.585  1.00  0.96           C  
ATOM   2714  O   GLY A 361      16.033   4.067  13.207  1.00  0.95           O  
ATOM   2715  N   ASN A 362      14.696   5.744  13.022  1.00  0.98           N  
ATOM   2716  CA  ASN A 362      13.831   5.350  14.129  1.00  0.98           C  
ATOM   2717  C   ASN A 362      12.359   5.584  13.800  1.00  0.98           C  
ATOM   2718  CB  ASN A 362      14.216   6.101  15.405  1.00  0.98           C  
ATOM   2719  O   ASN A 362      11.829   6.670  14.042  1.00  0.98           O  
ATOM   2720  CG  ASN A 362      13.479   5.590  16.628  1.00  0.97           C  
ATOM   2721  ND2 ASN A 362      13.930   6.003  17.807  1.00  0.96           N  
ATOM   2722  OD1 ASN A 362      12.514   4.831  16.514  1.00  0.96           O  
ATOM   2723  N   PRO A 363      11.619   4.572  13.312  1.00  0.98           N  
ATOM   2724  CA  PRO A 363      10.231   4.722  12.870  1.00  0.98           C  
ATOM   2725  C   PRO A 363       9.259   4.911  14.032  1.00  0.98           C  
ATOM   2726  CB  PRO A 363       9.952   3.409  12.133  1.00  0.98           C  
ATOM   2727  O   PRO A 363       8.086   5.229  13.815  1.00  0.98           O  
ATOM   2728  CG  PRO A 363      10.850   2.407  12.784  1.00  0.98           C  
ATOM   2729  CD  PRO A 363      12.140   3.086  13.144  1.00  0.97           C  
ATOM   2730  N   TYR A 364       9.657   4.823  15.263  1.00  0.98           N  
ATOM   2731  CA  TYR A 364       8.809   4.903  16.447  1.00  0.98           C  
ATOM   2732  C   TYR A 364       8.828   6.308  17.038  1.00  0.98           C  
ATOM   2733  CB  TYR A 364       9.259   3.887  17.501  1.00  0.98           C  
ATOM   2734  O   TYR A 364       8.114   6.592  18.003  1.00  0.97           O  
ATOM   2735  CG  TYR A 364       9.266   2.461  17.005  1.00  0.97           C  
ATOM   2736  CD1 TYR A 364       8.104   1.692  17.021  1.00  0.96           C  
ATOM   2737  CD2 TYR A 364      10.433   1.880  16.522  1.00  0.96           C  
ATOM   2738  CE1 TYR A 364       8.106   0.377  16.567  1.00  0.95           C  
ATOM   2739  CE2 TYR A 364      10.447   0.566  16.065  1.00  0.95           C  
ATOM   2740  OH  TYR A 364       9.288  -1.477  15.641  1.00  0.93           O  
ATOM   2741  CZ  TYR A 364       9.280  -0.176  16.091  1.00  0.94           C  
ATOM   2742  N   ARG A 365       9.555   7.225  16.497  1.00  0.98           N  
ATOM   2743  CA  ARG A 365       9.752   8.551  17.074  1.00  0.98           C  
ATOM   2744  C   ARG A 365       9.201   9.635  16.154  1.00  0.98           C  
ATOM   2745  CB  ARG A 365      11.235   8.802  17.352  1.00  0.98           C  
ATOM   2746  O   ARG A 365       9.821   9.974  15.144  1.00  0.98           O  
ATOM   2747  CG  ARG A 365      11.514  10.112  18.071  1.00  0.95           C  
ATOM   2748  CD  ARG A 365      12.988  10.261  18.422  1.00  0.94           C  
ATOM   2749  NE  ARG A 365      13.404   9.284  19.424  1.00  0.90           N  
ATOM   2750  NH1 ARG A 365      15.593  10.016  19.529  1.00  0.86           N  
ATOM   2751  NH2 ARG A 365      14.902   8.263  20.835  1.00  0.85           N  
ATOM   2752  CZ  ARG A 365      14.632   9.190  19.927  1.00  0.87           C  
ATOM   2753  N   PHE A 366       8.155  10.373  16.683  1.00  0.98           N  
ATOM   2754  CA  PHE A 366       7.467  11.431  15.953  1.00  0.98           C  
ATOM   2755  C   PHE A 366       7.609  12.767  16.673  1.00  0.98           C  
ATOM   2756  CB  PHE A 366       5.985  11.087  15.774  1.00  0.98           C  
ATOM   2757  O   PHE A 366       6.920  13.733  16.342  1.00  0.96           O  
ATOM   2758  CG  PHE A 366       5.732  10.004  14.760  1.00  0.98           C  
ATOM   2759  CD1 PHE A 366       5.672  10.302  13.404  1.00  0.98           C  
ATOM   2760  CD2 PHE A 366       5.553   8.687  15.163  1.00  0.98           C  
ATOM   2761  CE1 PHE A 366       5.438   9.302  12.463  1.00  0.97           C  
ATOM   2762  CE2 PHE A 366       5.319   7.682  14.229  1.00  0.97           C  
ATOM   2763  CZ  PHE A 366       5.260   7.992  12.880  1.00  0.97           C  
ATOM   2764  N   TYR A 367       8.445  12.893  17.682  1.00  0.98           N  
ATOM   2765  CA  TYR A 367       8.876  14.117  18.349  1.00  0.98           C  
ATOM   2766  C   TYR A 367      10.361  14.371  18.117  1.00  0.98           C  
ATOM   2767  CB  TYR A 367       8.587  14.042  19.851  1.00  0.98           C  
ATOM   2768  O   TYR A 367      11.118  13.441  17.829  1.00  0.97           O  
ATOM   2769  CG  TYR A 367       7.116  14.071  20.188  1.00  0.97           C  
ATOM   2770  CD1 TYR A 367       6.419  15.275  20.251  1.00  0.96           C  
ATOM   2771  CD2 TYR A 367       6.421  12.894  20.446  1.00  0.96           C  
ATOM   2772  CE1 TYR A 367       5.064  15.307  20.563  1.00  0.95           C  
ATOM   2773  CE2 TYR A 367       5.065  12.914  20.759  1.00  0.95           C  
ATOM   2774  OH  TYR A 367       3.055  14.148  21.125  1.00  0.93           O  
ATOM   2775  CZ  TYR A 367       4.397  14.123  20.815  1.00  0.94           C  
ATOM   2776  N   ARG A 368      10.785  15.576  18.301  1.00  0.97           N  
ATOM   2777  CA  ARG A 368      12.195  15.950  18.289  1.00  0.97           C  
ATOM   2778  C   ARG A 368      12.921  15.388  19.507  1.00  0.97           C  
ATOM   2779  CB  ARG A 368      12.348  17.472  18.245  1.00  0.97           C  
ATOM   2780  O   ARG A 368      12.325  15.234  20.575  1.00  0.96           O  
ATOM   2781  CG  ARG A 368      11.738  18.116  17.010  1.00  0.94           C  
ATOM   2782  CD  ARG A 368      11.703  19.634  17.125  1.00  0.92           C  
ATOM   2783  NE  ARG A 368      13.044  20.196  17.248  1.00  0.90           N  
ATOM   2784  NH1 ARG A 368      12.327  22.324  17.793  1.00  0.86           N  
ATOM   2785  NH2 ARG A 368      14.569  21.867  17.646  1.00  0.85           N  
ATOM   2786  CZ  ARG A 368      13.311  21.461  17.562  1.00  0.87           C  
ATOM   2787  N   SER A 369      14.223  15.149  19.287  1.00  0.95           N  
ATOM   2788  CA  SER A 369      15.090  14.624  20.336  1.00  0.95           C  
ATOM   2789  C   SER A 369      15.538  15.728  21.288  1.00  0.94           C  
ATOM   2790  CB  SER A 369      16.314  13.937  19.727  1.00  0.93           C  
ATOM   2791  O   SER A 369      15.773  15.477  22.472  1.00  0.92           O  
ATOM   2792  OG  SER A 369      15.921  12.900  18.844  1.00  0.80           O  
ATOM   2793  N   THR A 370      15.625  16.866  20.745  1.00  0.97           N  
ATOM   2794  CA  THR A 370      16.014  18.095  21.427  1.00  0.97           C  
ATOM   2795  C   THR A 370      15.294  19.298  20.825  1.00  0.97           C  
ATOM   2796  CB  THR A 370      17.536  18.315  21.356  1.00  0.96           C  
ATOM   2797  O   THR A 370      14.886  19.266  19.663  1.00  0.96           O  
ATOM   2798  CG2 THR A 370      18.022  18.336  19.911  1.00  0.90           C  
ATOM   2799  OG1 THR A 370      17.862  19.566  21.976  1.00  0.91           O  
ATOM   2800  N   VAL A 371      15.165  20.336  21.649  1.00  0.97           N  
ATOM   2801  CA  VAL A 371      14.579  21.580  21.161  1.00  0.96           C  
ATOM   2802  C   VAL A 371      15.674  22.625  20.963  1.00  0.95           C  
ATOM   2803  CB  VAL A 371      13.499  22.116  22.128  1.00  0.95           C  
ATOM   2804  O   VAL A 371      15.441  23.669  20.349  1.00  0.93           O  
ATOM   2805  CG1 VAL A 371      12.306  21.163  22.187  1.00  0.87           C  
ATOM   2806  CG2 VAL A 371      14.088  22.326  23.521  1.00  0.88           C  
ATOM   2807  N   THR A 372      16.918  22.304  21.388  1.00  0.95           N  
ATOM   2808  CA  THR A 372      18.041  23.234  21.330  1.00  0.95           C  
ATOM   2809  C   THR A 372      18.601  23.317  19.913  1.00  0.94           C  
ATOM   2810  CB  THR A 372      19.160  22.820  22.304  1.00  0.93           C  
ATOM   2811  O   THR A 372      19.120  24.358  19.506  1.00  0.93           O  
ATOM   2812  CG2 THR A 372      18.700  22.940  23.753  1.00  0.86           C  
ATOM   2813  OG1 THR A 372      19.534  21.462  22.043  1.00  0.87           O  
ATOM   2814  N   GLU A 373      18.496  22.284  19.181  1.00  0.95           N  
ATOM   2815  CA  GLU A 373      18.977  22.181  17.807  1.00  0.96           C  
ATOM   2816  C   GLU A 373      18.023  21.357  16.948  1.00  0.96           C  
ATOM   2817  CB  GLU A 373      20.379  21.567  17.773  1.00  0.94           C  
ATOM   2818  O   GLU A 373      17.575  20.285  17.361  1.00  0.96           O  
ATOM   2819  CG  GLU A 373      21.034  21.603  16.400  1.00  0.88           C  
ATOM   2820  CD  GLU A 373      22.419  20.976  16.378  1.00  0.84           C  
ATOM   2821  OE1 GLU A 373      22.880  20.486  17.434  1.00  0.86           O  
ATOM   2822  OE2 GLU A 373      23.049  20.977  15.297  1.00  0.84           O  
ATOM   2823  N   LEU A 374      17.667  21.840  15.717  1.00  0.95           N  
ATOM   2824  CA  LEU A 374      16.927  21.081  14.714  1.00  0.96           C  
ATOM   2825  C   LEU A 374      17.848  20.117  13.973  1.00  0.96           C  
ATOM   2826  CB  LEU A 374      16.251  22.027  13.718  1.00  0.95           C  
ATOM   2827  O   LEU A 374      18.654  20.538  13.140  1.00  0.95           O  
ATOM   2828  CG  LEU A 374      15.296  21.381  12.712  1.00  0.92           C  
ATOM   2829  CD1 LEU A 374      14.096  20.776  13.433  1.00  0.88           C  
ATOM   2830  CD2 LEU A 374      14.843  22.402  11.673  1.00  0.88           C  
ATOM   2831  N   GLN A 375      17.779  18.853  14.244  1.00  0.97           N  
ATOM   2832  CA  GLN A 375      18.600  17.820  13.621  1.00  0.97           C  
ATOM   2833  C   GLN A 375      18.027  17.405  12.268  1.00  0.97           C  
ATOM   2834  CB  GLN A 375      18.717  16.602  14.537  1.00  0.96           C  
ATOM   2835  O   GLN A 375      16.813  17.254  12.122  1.00  0.97           O  
ATOM   2836  CG  GLN A 375      19.368  16.903  15.881  1.00  0.94           C  
ATOM   2837  CD  GLN A 375      19.551  15.663  16.735  1.00  0.91           C  
ATOM   2838  NE2 GLN A 375      20.405  15.762  17.749  1.00  0.91           N  
ATOM   2839  OE1 GLN A 375      18.930  14.625  16.488  1.00  0.91           O  
ATOM   2840  N   ASN A 376      18.903  17.092  11.377  1.00  0.96           N  
ATOM   2841  CA  ASN A 376      18.526  16.641  10.042  1.00  0.97           C  
ATOM   2842  C   ASN A 376      17.725  15.343  10.094  1.00  0.97           C  
ATOM   2843  CB  ASN A 376      19.766  16.465   9.164  1.00  0.96           C  
ATOM   2844  O   ASN A 376      16.961  15.043   9.175  1.00  0.97           O  
ATOM   2845  CG  ASN A 376      20.366  17.788   8.727  1.00  0.94           C  
ATOM   2846  ND2 ASN A 376      21.571  17.738   8.173  1.00  0.94           N  
ATOM   2847  OD1 ASN A 376      19.751  18.845   8.888  1.00  0.93           O  
ATOM   2848  N   SER A 377      17.799  14.580  11.137  1.00  0.97           N  
ATOM   2849  CA  SER A 377      17.145  13.290  11.334  1.00  0.97           C  
ATOM   2850  C   SER A 377      15.791  13.456  12.016  1.00  0.97           C  
ATOM   2851  CB  SER A 377      18.032  12.360  12.162  1.00  0.97           C  
ATOM   2852  O   SER A 377      15.019  12.500  12.115  1.00  0.97           O  
ATOM   2853  OG  SER A 377      18.343  12.945  13.415  1.00  0.94           O  
ATOM   2854  N   ASP A 378      15.459  14.672  12.520  1.00  0.97           N  
ATOM   2855  CA  ASP A 378      14.252  14.896  13.310  1.00  0.98           C  
ATOM   2856  C   ASP A 378      12.997  14.653  12.476  1.00  0.98           C  
ATOM   2857  CB  ASP A 378      14.239  16.316  13.880  1.00  0.97           C  
ATOM   2858  O   ASP A 378      13.081  14.456  11.262  1.00  0.98           O  
ATOM   2859  CG  ASP A 378      15.080  16.459  15.136  1.00  0.95           C  
ATOM   2860  OD1 ASP A 378      15.284  15.454  15.851  1.00  0.93           O  
ATOM   2861  OD2 ASP A 378      15.541  17.587  15.415  1.00  0.92           O  
ATOM   2862  N   ARG A 379      11.854  14.595  13.105  1.00  0.98           N  
ATOM   2863  CA  ARG A 379      10.560  14.426  12.452  1.00  0.98           C  
ATOM   2864  C   ARG A 379      10.330  15.508  11.402  1.00  0.98           C  
ATOM   2865  CB  ARG A 379       9.430  14.449  13.483  1.00  0.97           C  
ATOM   2866  O   ARG A 379      10.752  16.653  11.581  1.00  0.97           O  
ATOM   2867  CG  ARG A 379       9.100  15.838  14.005  1.00  0.93           C  
ATOM   2868  CD  ARG A 379       7.924  15.813  14.971  1.00  0.88           C  
ATOM   2869  NE  ARG A 379       7.616  17.147  15.481  1.00  0.86           N  
ATOM   2870  NH1 ARG A 379       5.718  16.497  16.627  1.00  0.79           N  
ATOM   2871  NH2 ARG A 379       6.391  18.688  16.662  1.00  0.74           N  
ATOM   2872  CZ  ARG A 379       6.576  17.441  16.255  1.00  0.80           C  
ATOM   2873  N   ILE A 380       9.631  15.234  10.410  1.00  0.98           N  
ATOM   2874  CA  ILE A 380       9.099  16.154   9.411  1.00  0.98           C  
ATOM   2875  C   ILE A 380       7.574  16.179   9.491  1.00  0.98           C  
ATOM   2876  CB  ILE A 380       9.554  15.766   7.986  1.00  0.98           C  
ATOM   2877  O   ILE A 380       6.928  15.129   9.462  1.00  0.97           O  
ATOM   2878  CG1 ILE A 380      11.084  15.718   7.909  1.00  0.97           C  
ATOM   2879  CG2 ILE A 380       8.984  16.741   6.952  1.00  0.97           C  
ATOM   2880  CD1 ILE A 380      11.621  15.133   6.610  1.00  0.96           C  
ATOM   2881  N   ASP A 381       7.001  17.328   9.591  1.00  0.97           N  
ATOM   2882  CA  ASP A 381       5.560  17.565   9.596  1.00  0.97           C  
ATOM   2883  C   ASP A 381       5.186  18.695   8.639  1.00  0.97           C  
ATOM   2884  CB  ASP A 381       5.075  17.891  11.010  1.00  0.97           C  
ATOM   2885  O   ASP A 381       5.533  19.855   8.874  1.00  0.95           O  
ATOM   2886  CG  ASP A 381       3.600  17.590  11.214  1.00  0.94           C  
ATOM   2887  OD1 ASP A 381       2.863  17.447  10.216  1.00  0.91           O  
ATOM   2888  OD2 ASP A 381       3.172  17.497  12.385  1.00  0.91           O  
ATOM   2889  N   ILE A 382       4.548  18.336   7.496  1.00  0.97           N  
ATOM   2890  CA  ILE A 382       4.290  19.280   6.415  1.00  0.96           C  
ATOM   2891  C   ILE A 382       2.904  19.026   5.827  1.00  0.96           C  
ATOM   2892  CB  ILE A 382       5.367  19.182   5.310  1.00  0.96           C  
ATOM   2893  O   ILE A 382       2.416  17.894   5.838  1.00  0.96           O  
ATOM   2894  CG1 ILE A 382       5.448  17.750   4.770  1.00  0.91           C  
ATOM   2895  CG2 ILE A 382       6.727  19.646   5.839  1.00  0.90           C  
ATOM   2896  CD1 ILE A 382       6.397  17.587   3.590  1.00  0.86           C  
ATOM   2897  N   GLY A 383       2.231  20.032   5.246  1.00  0.95           N  
ATOM   2898  CA  GLY A 383       0.917  19.975   4.625  1.00  0.94           C  
ATOM   2899  C   GLY A 383       0.928  20.390   3.166  1.00  0.93           C  
ATOM   2900  O   GLY A 383       1.810  21.136   2.734  1.00  0.91           O  
ATOM   2901  N   ILE A 384      -0.056  19.939   2.469  1.00  0.93           N  
ATOM   2902  CA  ILE A 384      -0.306  20.373   1.098  1.00  0.91           C  
ATOM   2903  C   ILE A 384      -0.932  21.765   1.103  1.00  0.88           C  
ATOM   2904  CB  ILE A 384      -1.219  19.377   0.348  1.00  0.88           C  
ATOM   2905  O   ILE A 384      -1.995  21.973   1.693  1.00  0.83           O  
ATOM   2906  CG1 ILE A 384      -0.574  17.987   0.307  1.00  0.75           C  
ATOM   2907  CG2 ILE A 384      -1.523  19.882  -1.065  1.00  0.74           C  
ATOM   2908  CD1 ILE A 384      -1.471  16.905  -0.278  1.00  0.72           C  
ATOM   2909  N   GLY A 385      -0.289  22.732   0.528  1.00  0.81           N  
ATOM   2910  CA  GLY A 385      -0.896  24.028   0.271  1.00  0.79           C  
ATOM   2911  C   GLY A 385      -1.913  23.999  -0.854  1.00  0.76           C  
ATOM   2912  O   GLY A 385      -1.678  24.562  -1.925  1.00  0.69           O  
ATOM   2913  N   SER A 386      -3.028  23.276  -0.712  1.00  0.75           N  
ATOM   2914  CA  SER A 386      -4.030  23.235  -1.772  1.00  0.76           C  
ATOM   2915  C   SER A 386      -5.273  24.032  -1.389  1.00  0.76           C  
ATOM   2916  CB  SER A 386      -4.419  21.790  -2.088  1.00  0.70           C  
ATOM   2917  O   SER A 386      -5.645  24.085  -0.215  1.00  0.70           O  
ATOM   2918  OG  SER A 386      -5.740  21.724  -2.596  1.00  0.62           O  
ATOM   2919  N   SER A 387      -5.865  24.614  -2.406  1.00  0.64           N  
ATOM   2920  CA  SER A 387      -7.180  25.219  -2.219  1.00  0.67           C  
ATOM   2921  C   SER A 387      -8.255  24.156  -2.023  1.00  0.64           C  
ATOM   2922  CB  SER A 387      -7.538  26.104  -3.414  1.00  0.58           C  
ATOM   2923  O   SER A 387      -9.335  24.446  -1.503  1.00  0.60           O  
ATOM   2924  OG  SER A 387      -7.479  25.366  -4.623  1.00  0.49           O  
ATOM   2925  N   GLN A 388      -7.987  23.017  -2.438  1.00  0.76           N  
ATOM   2926  CA  GLN A 388      -8.951  21.927  -2.330  1.00  0.77           C  
ATOM   2927  C   GLN A 388      -8.704  21.097  -1.073  1.00  0.77           C  
ATOM   2928  CB  GLN A 388      -8.894  21.033  -3.569  1.00  0.72           C  
ATOM   2929  O   GLN A 388      -7.575  20.677  -0.813  1.00  0.74           O  
ATOM   2930  CG  GLN A 388      -9.251  21.752  -4.863  1.00  0.68           C  
ATOM   2931  CD  GLN A 388      -9.358  20.810  -6.048  1.00  0.67           C  
ATOM   2932  NE2 GLN A 388      -9.654  21.362  -7.220  1.00  0.68           N  
ATOM   2933  OE1 GLN A 388      -9.176  19.596  -5.911  1.00  0.72           O  
ATOM   2934  N   ASN A 389      -9.729  20.866  -0.357  1.00  0.79           N  
ATOM   2935  CA  ASN A 389      -9.696  19.898   0.733  1.00  0.81           C  
ATOM   2936  C   ASN A 389      -9.511  18.475   0.214  1.00  0.81           C  
ATOM   2937  CB  ASN A 389     -10.970  19.994   1.576  1.00  0.74           C  
ATOM   2938  O   ASN A 389     -10.422  17.907  -0.390  1.00  0.77           O  
ATOM   2939  CG  ASN A 389     -11.060  21.293   2.352  1.00  0.66           C  
ATOM   2940  ND2 ASN A 389     -12.277  21.687   2.709  1.00  0.63           N  
ATOM   2941  OD1 ASN A 389     -10.045  21.938   2.627  1.00  0.63           O  
ATOM   2942  N   SER A 390      -8.312  17.983   0.328  1.00  0.87           N  
ATOM   2943  CA  SER A 390      -8.051  16.591  -0.021  1.00  0.89           C  
ATOM   2944  C   SER A 390      -7.502  15.816   1.173  1.00  0.89           C  
ATOM   2945  CB  SER A 390      -7.069  16.506  -1.190  1.00  0.86           C  
ATOM   2946  O   SER A 390      -6.634  16.311   1.895  1.00  0.87           O  
ATOM   2947  OG  SER A 390      -6.963  15.174  -1.662  1.00  0.80           O  
ATOM   2948  N   ILE A 391      -8.078  14.606   1.396  1.00  0.93           N  
ATOM   2949  CA  ILE A 391      -7.587  13.667   2.399  1.00  0.94           C  
ATOM   2950  C   ILE A 391      -6.563  12.727   1.767  1.00  0.95           C  
ATOM   2951  CB  ILE A 391      -8.742  12.857   3.028  1.00  0.93           C  
ATOM   2952  O   ILE A 391      -6.916  11.871   0.953  1.00  0.95           O  
ATOM   2953  CG1 ILE A 391      -9.790  13.800   3.630  1.00  0.92           C  
ATOM   2954  CG2 ILE A 391      -8.208  11.886   4.084  1.00  0.91           C  
ATOM   2955  CD1 ILE A 391     -11.018  13.089   4.181  1.00  0.89           C  
ATOM   2956  N   LEU A 392      -5.288  12.873   2.143  1.00  0.95           N  
ATOM   2957  CA  LEU A 392      -4.224  11.962   1.735  1.00  0.96           C  
ATOM   2958  C   LEU A 392      -4.413  10.588   2.369  1.00  0.96           C  
ATOM   2959  CB  LEU A 392      -2.855  12.530   2.117  1.00  0.96           C  
ATOM   2960  O   LEU A 392      -4.582  10.479   3.586  1.00  0.96           O  
ATOM   2961  CG  LEU A 392      -2.475  13.868   1.481  1.00  0.94           C  
ATOM   2962  CD1 LEU A 392      -1.132  14.349   2.021  1.00  0.92           C  
ATOM   2963  CD2 LEU A 392      -2.435  13.747  -0.038  1.00  0.92           C  
ATOM   2964  N   ARG A 393      -4.354   9.547   1.558  1.00  0.97           N  
ATOM   2965  CA  ARG A 393      -4.678   8.220   2.072  1.00  0.97           C  
ATOM   2966  C   ARG A 393      -3.570   7.223   1.749  1.00  0.97           C  
ATOM   2967  CB  ARG A 393      -6.008   7.729   1.495  1.00  0.97           C  
ATOM   2968  O   ARG A 393      -3.422   6.208   2.433  1.00  0.97           O  
ATOM   2969  CG  ARG A 393      -7.210   8.551   1.934  1.00  0.95           C  
ATOM   2970  CD  ARG A 393      -8.519   7.919   1.484  1.00  0.93           C  
ATOM   2971  NE  ARG A 393      -9.671   8.718   1.891  1.00  0.91           N  
ATOM   2972  NH1 ARG A 393      -9.732   7.907   4.053  1.00  0.86           N  
ATOM   2973  NH2 ARG A 393     -11.267   9.464   3.364  1.00  0.85           N  
ATOM   2974  CZ  ARG A 393     -10.221   8.695   3.102  1.00  0.90           C  
ATOM   2975  N   ARG A 394      -2.804   7.418   0.668  1.00  0.98           N  
ATOM   2976  CA  ARG A 394      -1.768   6.492   0.223  1.00  0.98           C  
ATOM   2977  C   ARG A 394      -0.501   7.239  -0.180  1.00  0.98           C  
ATOM   2978  CB  ARG A 394      -2.270   5.644  -0.947  1.00  0.97           C  
ATOM   2979  O   ARG A 394      -0.564   8.397  -0.599  1.00  0.98           O  
ATOM   2980  CG  ARG A 394      -3.488   4.797  -0.616  1.00  0.95           C  
ATOM   2981  CD  ARG A 394      -3.157   3.701   0.388  1.00  0.91           C  
ATOM   2982  NE  ARG A 394      -4.292   2.808   0.606  1.00  0.90           N  
ATOM   2983  NH1 ARG A 394      -3.273   1.584   2.279  1.00  0.84           N  
ATOM   2984  NH2 ARG A 394      -5.406   1.071   1.614  1.00  0.82           N  
ATOM   2985  CZ  ARG A 394      -4.321   1.823   1.499  1.00  0.86           C  
ATOM   2986  N   GLY A 395       0.561   6.625  -0.035  1.00  0.98           N  
ATOM   2987  CA  GLY A 395       1.849   7.029  -0.575  1.00  0.98           C  
ATOM   2988  C   GLY A 395       2.624   5.881  -1.194  1.00  0.97           C  
ATOM   2989  O   GLY A 395       2.582   4.756  -0.693  1.00  0.97           O  
ATOM   2990  N   ILE A 396       3.395   6.176  -2.246  1.00  0.97           N  
ATOM   2991  CA  ILE A 396       4.296   5.223  -2.886  1.00  0.97           C  
ATOM   2992  C   ILE A 396       5.614   5.913  -3.233  1.00  0.97           C  
ATOM   2993  CB  ILE A 396       3.662   4.610  -4.155  1.00  0.97           C  
ATOM   2994  O   ILE A 396       5.623   7.069  -3.662  1.00  0.97           O  
ATOM   2995  CG1 ILE A 396       4.530   3.462  -4.684  1.00  0.93           C  
ATOM   2996  CG2 ILE A 396       3.457   5.682  -5.229  1.00  0.93           C  
ATOM   2997  CD1 ILE A 396       3.849   2.611  -5.748  1.00  0.89           C  
ATOM   2998  N   GLN A 397       6.705   5.283  -3.003  1.00  0.96           N  
ATOM   2999  CA  GLN A 397       7.994   5.763  -3.491  1.00  0.96           C  
ATOM   3000  C   GLN A 397       8.148   5.501  -4.986  1.00  0.96           C  
ATOM   3001  CB  GLN A 397       9.139   5.104  -2.721  1.00  0.95           C  
ATOM   3002  O   GLN A 397       8.067   4.355  -5.433  1.00  0.94           O  
ATOM   3003  CG  GLN A 397       9.136   5.414  -1.230  1.00  0.86           C  
ATOM   3004  CD  GLN A 397      10.313   4.794  -0.500  1.00  0.79           C  
ATOM   3005  NE2 GLN A 397      10.116   4.469   0.774  1.00  0.74           N  
ATOM   3006  OE1 GLN A 397      11.389   4.607  -1.075  1.00  0.80           O  
ATOM   3007  N   PHE A 398       8.444   6.608  -5.725  1.00  0.94           N  
ATOM   3008  CA  PHE A 398       8.579   6.534  -7.175  1.00  0.94           C  
ATOM   3009  C   PHE A 398       9.606   7.543  -7.675  1.00  0.93           C  
ATOM   3010  CB  PHE A 398       7.228   6.779  -7.855  1.00  0.94           C  
ATOM   3011  O   PHE A 398       9.559   8.719  -7.309  1.00  0.91           O  
ATOM   3012  CG  PHE A 398       7.283   6.704  -9.357  1.00  0.94           C  
ATOM   3013  CD1 PHE A 398       7.585   5.508  -9.997  1.00  0.92           C  
ATOM   3014  CD2 PHE A 398       7.031   7.830 -10.130  1.00  0.92           C  
ATOM   3015  CE1 PHE A 398       7.636   5.435 -11.387  1.00  0.91           C  
ATOM   3016  CE2 PHE A 398       7.079   7.765 -11.520  1.00  0.91           C  
ATOM   3017  CZ  PHE A 398       7.383   6.567 -12.146  1.00  0.91           C  
ATOM   3018  N   ASN A 399      10.573   7.202  -8.556  1.00  0.90           N  
ATOM   3019  CA  ASN A 399      11.646   7.973  -9.174  1.00  0.89           C  
ATOM   3020  C   ASN A 399      12.436   8.766  -8.137  1.00  0.86           C  
ATOM   3021  CB  ASN A 399      11.086   8.910 -10.246  1.00  0.87           C  
ATOM   3022  O   ASN A 399      12.866   9.890  -8.404  1.00  0.79           O  
ATOM   3023  CG  ASN A 399      10.716   8.182 -11.523  1.00  0.82           C  
ATOM   3024  ND2 ASN A 399       9.951   8.844 -12.383  1.00  0.76           N  
ATOM   3025  OD1 ASN A 399      11.114   7.033 -11.735  1.00  0.75           O  
ATOM   3026  N   ARG A 400      12.596   8.318  -6.914  1.00  0.91           N  
ATOM   3027  CA  ARG A 400      13.310   8.859  -5.762  1.00  0.91           C  
ATOM   3028  C   ARG A 400      12.411   9.777  -4.942  1.00  0.92           C  
ATOM   3029  CB  ARG A 400      14.562   9.616  -6.213  1.00  0.90           C  
ATOM   3030  O   ARG A 400      12.852  10.362  -3.950  1.00  0.92           O  
ATOM   3031  CG  ARG A 400      15.552   8.763  -6.989  1.00  0.86           C  
ATOM   3032  CD  ARG A 400      16.773   9.564  -7.417  1.00  0.84           C  
ATOM   3033  NE  ARG A 400      17.706   8.753  -8.193  1.00  0.82           N  
ATOM   3034  NH1 ARG A 400      19.181  10.480  -8.615  1.00  0.76           N  
ATOM   3035  NH2 ARG A 400      19.605   8.380  -9.430  1.00  0.73           N  
ATOM   3036  CZ  ARG A 400      18.828   9.206  -8.744  1.00  0.80           C  
ATOM   3037  N   ASP A 401      11.216  10.083  -5.422  1.00  0.94           N  
ATOM   3038  CA  ASP A 401      10.232  10.938  -4.767  1.00  0.95           C  
ATOM   3039  C   ASP A 401       9.210  10.108  -3.995  1.00  0.95           C  
ATOM   3040  CB  ASP A 401       9.522  11.823  -5.794  1.00  0.94           C  
ATOM   3041  O   ASP A 401       9.071   8.906  -4.232  1.00  0.95           O  
ATOM   3042  CG  ASP A 401      10.465  12.772  -6.513  1.00  0.91           C  
ATOM   3043  OD1 ASP A 401      11.437  13.253  -5.891  1.00  0.90           O  
ATOM   3044  OD2 ASP A 401      10.234  13.042  -7.711  1.00  0.91           O  
ATOM   3045  N   LEU A 402       8.596  10.670  -3.057  1.00  0.97           N  
ATOM   3046  CA  LEU A 402       7.375  10.146  -2.455  1.00  0.97           C  
ATOM   3047  C   LEU A 402       6.140  10.763  -3.104  1.00  0.97           C  
ATOM   3048  CB  LEU A 402       7.362  10.414  -0.948  1.00  0.97           C  
ATOM   3049  O   LEU A 402       5.866  11.951  -2.920  1.00  0.97           O  
ATOM   3050  CG  LEU A 402       6.120   9.947  -0.186  1.00  0.96           C  
ATOM   3051  CD1 LEU A 402       5.985   8.430  -0.273  1.00  0.95           C  
ATOM   3052  CD2 LEU A 402       6.182  10.401   1.268  1.00  0.95           C  
ATOM   3053  N   VAL A 403       5.381   9.988  -3.844  1.00  0.96           N  
ATOM   3054  CA  VAL A 403       4.123  10.399  -4.457  1.00  0.96           C  
ATOM   3055  C   VAL A 403       2.960  10.060  -3.528  1.00  0.97           C  
ATOM   3056  CB  VAL A 403       3.918   9.729  -5.834  1.00  0.96           C  
ATOM   3057  O   VAL A 403       2.823   8.916  -3.086  1.00  0.96           O  
ATOM   3058  CG1 VAL A 403       2.685  10.298  -6.534  1.00  0.94           C  
ATOM   3059  CG2 VAL A 403       5.160   9.907  -6.705  1.00  0.94           C  
ATOM   3060  N   LEU A 404       2.139  11.027  -3.237  1.00  0.97           N  
ATOM   3061  CA  LEU A 404       0.997  10.949  -2.333  1.00  0.97           C  
ATOM   3062  C   LEU A 404      -0.315  11.020  -3.107  1.00  0.97           C  
ATOM   3063  CB  LEU A 404       1.054  12.076  -1.299  1.00  0.97           C  
ATOM   3064  O   LEU A 404      -0.450  11.818  -4.038  1.00  0.96           O  
ATOM   3065  CG  LEU A 404       2.334  12.169  -0.467  1.00  0.96           C  
ATOM   3066  CD1 LEU A 404       2.294  13.401   0.431  1.00  0.95           C  
ATOM   3067  CD2 LEU A 404       2.526  10.903   0.362  1.00  0.95           C  
ATOM   3068  N   PHE A 405      -1.257  10.239  -2.702  1.00  0.97           N  
ATOM   3069  CA  PHE A 405      -2.569  10.123  -3.327  1.00  0.97           C  
ATOM   3070  C   PHE A 405      -3.674  10.471  -2.336  1.00  0.96           C  
ATOM   3071  CB  PHE A 405      -2.782   8.708  -3.874  1.00  0.96           C  
ATOM   3072  O   PHE A 405      -3.849   9.786  -1.327  1.00  0.96           O  
ATOM   3073  CG  PHE A 405      -1.879   8.360  -5.027  1.00  0.96           C  
ATOM   3074  CD1 PHE A 405      -2.311   8.520  -6.338  1.00  0.95           C  
ATOM   3075  CD2 PHE A 405      -0.599   7.874  -4.799  1.00  0.95           C  
ATOM   3076  CE1 PHE A 405      -1.478   8.199  -7.407  1.00  0.94           C  
ATOM   3077  CE2 PHE A 405       0.240   7.552  -5.863  1.00  0.94           C  
ATOM   3078  CZ  PHE A 405      -0.202   7.714  -7.166  1.00  0.94           C  
ATOM   3079  N   GLY A 406      -4.426  11.519  -2.675  1.00  0.96           N  
ATOM   3080  CA  GLY A 406      -5.640  11.966  -2.010  1.00  0.95           C  
ATOM   3081  C   GLY A 406      -6.876  11.850  -2.882  1.00  0.95           C  
ATOM   3082  O   GLY A 406      -6.777  11.530  -4.068  1.00  0.94           O  
ATOM   3083  N   ASP A 407      -8.056  12.129  -2.321  1.00  0.94           N  
ATOM   3084  CA  ASP A 407      -9.347  11.934  -2.973  1.00  0.94           C  
ATOM   3085  C   ASP A 407      -9.511  12.880  -4.161  1.00  0.94           C  
ATOM   3086  CB  ASP A 407     -10.489  12.141  -1.976  1.00  0.93           C  
ATOM   3087  O   ASP A 407     -10.179  12.544  -5.141  1.00  0.92           O  
ATOM   3088  CG  ASP A 407     -10.545  11.063  -0.908  1.00  0.91           C  
ATOM   3089  OD1 ASP A 407     -10.065   9.935  -1.153  1.00  0.89           O  
ATOM   3090  OD2 ASP A 407     -11.077  11.343   0.188  1.00  0.89           O  
ATOM   3091  N   ALA A 408      -8.779  14.033  -4.106  1.00  0.93           N  
ATOM   3092  CA  ALA A 408      -8.990  15.057  -5.125  1.00  0.93           C  
ATOM   3093  C   ALA A 408      -7.663  15.523  -5.718  1.00  0.93           C  
ATOM   3094  CB  ALA A 408      -9.752  16.243  -4.538  1.00  0.92           C  
ATOM   3095  O   ALA A 408      -7.641  16.231  -6.728  1.00  0.91           O  
ATOM   3096  N   VAL A 409      -6.576  15.169  -5.075  1.00  0.93           N  
ATOM   3097  CA  VAL A 409      -5.283  15.679  -5.520  1.00  0.93           C  
ATOM   3098  C   VAL A 409      -4.226  14.584  -5.394  1.00  0.94           C  
ATOM   3099  CB  VAL A 409      -4.857  16.926  -4.714  1.00  0.91           C  
ATOM   3100  O   VAL A 409      -4.302  13.738  -4.501  1.00  0.93           O  
ATOM   3101  CG1 VAL A 409      -5.879  18.049  -4.876  1.00  0.82           C  
ATOM   3102  CG2 VAL A 409      -4.677  16.572  -3.239  1.00  0.82           C  
ATOM   3103  N   GLN A 410      -3.222  14.620  -6.213  1.00  0.95           N  
ATOM   3104  CA  GLN A 410      -1.939  13.939  -6.075  1.00  0.95           C  
ATOM   3105  C   GLN A 410      -0.815  14.933  -5.798  1.00  0.95           C  
ATOM   3106  CB  GLN A 410      -1.624  13.128  -7.333  1.00  0.93           C  
ATOM   3107  O   GLN A 410      -0.752  15.996  -6.419  1.00  0.94           O  
ATOM   3108  CG  GLN A 410      -2.591  11.979  -7.583  1.00  0.87           C  
ATOM   3109  CD  GLN A 410      -3.985  12.453  -7.947  1.00  0.82           C  
ATOM   3110  NE2 GLN A 410      -4.985  11.977  -7.213  1.00  0.80           N  
ATOM   3111  OE1 GLN A 410      -4.162  13.242  -8.881  1.00  0.83           O  
ATOM   3112  N   ALA A 411       0.054  14.559  -4.929  1.00  0.94           N  
ATOM   3113  CA  ALA A 411       1.146  15.438  -4.515  1.00  0.95           C  
ATOM   3114  C   ALA A 411       2.467  14.677  -4.449  1.00  0.95           C  
ATOM   3115  CB  ALA A 411       0.833  16.074  -3.163  1.00  0.94           C  
ATOM   3116  O   ALA A 411       2.478  13.448  -4.341  1.00  0.94           O  
ATOM   3117  N   VAL A 412       3.550  15.387  -4.436  1.00  0.95           N  
ATOM   3118  CA  VAL A 412       4.892  14.815  -4.425  1.00  0.95           C  
ATOM   3119  C   VAL A 412       5.734  15.494  -3.347  1.00  0.95           C  
ATOM   3120  CB  VAL A 412       5.579  14.951  -5.802  1.00  0.94           C  
ATOM   3121  O   VAL A 412       5.758  16.724  -3.252  1.00  0.95           O  
ATOM   3122  CG1 VAL A 412       7.041  14.516  -5.722  1.00  0.83           C  
ATOM   3123  CG2 VAL A 412       4.831  14.132  -6.853  1.00  0.83           C  
ATOM   3124  N   VAL A 413       6.375  14.677  -2.557  1.00  0.96           N  
ATOM   3125  CA  VAL A 413       7.525  15.086  -1.756  1.00  0.96           C  
ATOM   3126  C   VAL A 413       8.817  14.727  -2.486  1.00  0.95           C  
ATOM   3127  CB  VAL A 413       7.504  14.431  -0.357  1.00  0.95           C  
ATOM   3128  O   VAL A 413       9.177  13.552  -2.583  1.00  0.94           O  
ATOM   3129  CG1 VAL A 413       8.630  14.983   0.515  1.00  0.95           C  
ATOM   3130  CG2 VAL A 413       6.148  14.649   0.313  1.00  0.95           C  
ATOM   3131  N   SER A 414       9.528  15.733  -2.974  1.00  0.93           N  
ATOM   3132  CA  SER A 414      10.735  15.538  -3.771  1.00  0.93           C  
ATOM   3133  C   SER A 414      11.938  15.227  -2.886  1.00  0.92           C  
ATOM   3134  CB  SER A 414      11.023  16.777  -4.619  1.00  0.91           C  
ATOM   3135  O   SER A 414      12.224  15.961  -1.938  1.00  0.90           O  
ATOM   3136  OG  SER A 414      12.125  16.551  -5.482  1.00  0.78           O  
ATOM   3137  N   GLY A 415      12.678  14.205  -3.210  1.00  0.91           N  
ATOM   3138  CA  GLY A 415      13.920  13.871  -2.531  1.00  0.91           C  
ATOM   3139  C   GLY A 415      15.125  14.595  -3.099  1.00  0.89           C  
ATOM   3140  O   GLY A 415      16.166  14.688  -2.445  1.00  0.85           O  
ATOM   3141  N   GLY A 416      15.050  15.252  -4.314  1.00  0.84           N  
ATOM   3142  CA  GLY A 416      16.046  16.063  -4.996  1.00  0.83           C  
ATOM   3143  C   GLY A 416      17.429  15.442  -4.987  1.00  0.81           C  
ATOM   3144  O   GLY A 416      18.434  16.148  -5.100  1.00  0.76           O  
ATOM   3145  N   GLY A 417      17.568  14.143  -4.542  1.00  0.80           N  
ATOM   3146  CA  GLY A 417      18.847  13.465  -4.406  1.00  0.81           C  
ATOM   3147  C   GLY A 417      19.466  13.629  -3.031  1.00  0.82           C  
ATOM   3148  O   GLY A 417      20.500  13.027  -2.734  1.00  0.80           O  
ATOM   3149  N   ASN A 418      18.886  14.373  -2.227  1.00  0.86           N  
ATOM   3150  CA  ASN A 418      19.360  14.632  -0.872  1.00  0.88           C  
ATOM   3151  C   ASN A 418      18.500  13.919   0.168  1.00  0.90           C  
ATOM   3152  CB  ASN A 418      19.394  16.136  -0.593  1.00  0.86           C  
ATOM   3153  O   ASN A 418      17.375  13.512  -0.124  1.00  0.89           O  
ATOM   3154  CG  ASN A 418      20.416  16.865  -1.442  1.00  0.85           C  
ATOM   3155  ND2 ASN A 418      20.038  18.028  -1.958  1.00  0.87           N  
ATOM   3156  OD1 ASN A 418      21.537  16.386  -1.633  1.00  0.86           O  
ATOM   3157  N   ILE A 419      19.045  13.731   1.344  1.00  0.91           N  
ATOM   3158  CA  ILE A 419      18.265  13.331   2.510  1.00  0.93           C  
ATOM   3159  C   ILE A 419      17.261  14.428   2.861  1.00  0.94           C  
ATOM   3160  CB  ILE A 419      19.175  13.030   3.723  1.00  0.91           C  
ATOM   3161  O   ILE A 419      17.633  15.594   3.007  1.00  0.94           O  
ATOM   3162  CG1 ILE A 419      20.131  11.876   3.399  1.00  0.89           C  
ATOM   3163  CG2 ILE A 419      18.334  12.714   4.963  1.00  0.88           C  
ATOM   3164  CD1 ILE A 419      21.202  11.646   4.456  1.00  0.84           C  
ATOM   3165  N   LEU A 420      16.044  14.053   2.926  1.00  0.95           N  
ATOM   3166  CA  LEU A 420      14.977  14.950   3.355  1.00  0.96           C  
ATOM   3167  C   LEU A 420      15.159  15.353   4.814  1.00  0.96           C  
ATOM   3168  CB  LEU A 420      13.610  14.287   3.163  1.00  0.94           C  
ATOM   3169  O   LEU A 420      15.249  14.493   5.693  1.00  0.95           O  
ATOM   3170  CG  LEU A 420      12.389  15.199   3.298  1.00  0.81           C  
ATOM   3171  CD1 LEU A 420      12.299  16.144   2.104  1.00  0.71           C  
ATOM   3172  CD2 LEU A 420      11.115  14.371   3.429  1.00  0.71           C  
ATOM   3173  N   THR A 421      15.197  16.648   5.076  1.00  0.96           N  
ATOM   3174  CA  THR A 421      15.305  17.223   6.413  1.00  0.97           C  
ATOM   3175  C   THR A 421      14.081  18.076   6.735  1.00  0.97           C  
ATOM   3176  CB  THR A 421      16.580  18.076   6.553  1.00  0.96           C  
ATOM   3177  O   THR A 421      13.351  18.488   5.832  1.00  0.97           O  
ATOM   3178  CG2 THR A 421      17.804  17.324   6.040  1.00  0.92           C  
ATOM   3179  OG1 THR A 421      16.424  19.284   5.798  1.00  0.92           O  
ATOM   3180  N   PRO A 422      13.819  18.429   8.003  1.00  0.97           N  
ATOM   3181  CA  PRO A 422      12.690  19.278   8.388  1.00  0.97           C  
ATOM   3182  C   PRO A 422      12.745  20.662   7.744  1.00  0.96           C  
ATOM   3183  CB  PRO A 422      12.826  19.378   9.910  1.00  0.96           C  
ATOM   3184  O   PRO A 422      11.706  21.295   7.542  1.00  0.95           O  
ATOM   3185  CG  PRO A 422      13.539  18.127  10.312  1.00  0.95           C  
ATOM   3186  CD  PRO A 422      14.545  17.789   9.250  1.00  0.95           C  
ATOM   3187  N   SER A 423      13.951  21.121   7.313  1.00  0.96           N  
ATOM   3188  CA  SER A 423      14.117  22.452   6.740  1.00  0.96           C  
ATOM   3189  C   SER A 423      13.967  22.424   5.223  1.00  0.96           C  
ATOM   3190  CB  SER A 423      15.483  23.030   7.114  1.00  0.95           C  
ATOM   3191  O   SER A 423      13.722  23.459   4.599  1.00  0.95           O  
ATOM   3192  OG  SER A 423      16.525  22.155   6.719  1.00  0.87           O  
ATOM   3193  N   THR A 424      14.109  21.233   4.614  1.00  0.95           N  
ATOM   3194  CA  THR A 424      14.116  21.140   3.158  1.00  0.95           C  
ATOM   3195  C   THR A 424      12.859  20.437   2.655  1.00  0.95           C  
ATOM   3196  CB  THR A 424      15.363  20.392   2.652  1.00  0.94           C  
ATOM   3197  O   THR A 424      12.586  20.427   1.452  1.00  0.94           O  
ATOM   3198  CG2 THR A 424      16.641  21.127   3.042  1.00  0.92           C  
ATOM   3199  OG1 THR A 424      15.389  19.077   3.222  1.00  0.93           O  
ATOM   3200  N   ALA A 425      12.076  19.845   3.512  1.00  0.96           N  
ATOM   3201  CA  ALA A 425      10.874  19.097   3.151  1.00  0.96           C  
ATOM   3202  C   ALA A 425       9.796  20.025   2.599  1.00  0.95           C  
ATOM   3203  CB  ALA A 425      10.344  18.328   4.358  1.00  0.95           C  
ATOM   3204  O   ALA A 425       9.395  20.985   3.263  1.00  0.94           O  
ATOM   3205  N   ALA A 426       9.405  19.783   1.373  1.00  0.94           N  
ATOM   3206  CA  ALA A 426       8.313  20.489   0.709  1.00  0.94           C  
ATOM   3207  C   ALA A 426       7.399  19.515  -0.030  1.00  0.94           C  
ATOM   3208  CB  ALA A 426       8.865  21.534  -0.258  1.00  0.93           C  
ATOM   3209  O   ALA A 426       7.859  18.495  -0.549  1.00  0.94           O  
ATOM   3210  N   ILE A 427       6.164  19.795  -0.064  1.00  0.94           N  
ATOM   3211  CA  ILE A 427       5.158  19.057  -0.820  1.00  0.94           C  
ATOM   3212  C   ILE A 427       4.661  19.908  -1.986  1.00  0.93           C  
ATOM   3213  CB  ILE A 427       3.974  18.634   0.078  1.00  0.92           C  
ATOM   3214  O   ILE A 427       4.250  21.055  -1.794  1.00  0.91           O  
ATOM   3215  CG1 ILE A 427       3.055  17.662  -0.672  1.00  0.80           C  
ATOM   3216  CG2 ILE A 427       3.196  19.862   0.559  1.00  0.79           C  
ATOM   3217  CD1 ILE A 427       2.133  16.858   0.234  1.00  0.77           C  
ATOM   3218  N   SER A 428       4.687  19.387  -3.159  1.00  0.92           N  
ATOM   3219  CA  SER A 428       4.169  20.034  -4.360  1.00  0.92           C  
ATOM   3220  C   SER A 428       2.970  19.277  -4.922  1.00  0.93           C  
ATOM   3221  CB  SER A 428       5.260  20.141  -5.425  1.00  0.91           C  
ATOM   3222  O   SER A 428       2.981  18.046  -4.983  1.00  0.92           O  
ATOM   3223  OG  SER A 428       5.799  18.864  -5.723  1.00  0.80           O  
ATOM   3224  N   LEU A 429       2.030  20.034  -5.335  1.00  0.92           N  
ATOM   3225  CA  LEU A 429       0.897  19.471  -6.061  1.00  0.92           C  
ATOM   3226  C   LEU A 429       1.300  19.083  -7.480  1.00  0.91           C  
ATOM   3227  CB  LEU A 429      -0.263  20.469  -6.102  1.00  0.89           C  
ATOM   3228  O   LEU A 429       1.954  19.860  -8.179  1.00  0.90           O  
ATOM   3229  CG  LEU A 429      -1.577  19.957  -6.692  1.00  0.80           C  
ATOM   3230  CD1 LEU A 429      -2.234  18.963  -5.740  1.00  0.72           C  
ATOM   3231  CD2 LEU A 429      -2.518  21.119  -6.992  1.00  0.72           C  
ATOM   3232  N   THR A 430       0.803  17.853  -7.953  1.00  0.92           N  
ATOM   3233  CA  THR A 430       1.180  17.329  -9.261  1.00  0.91           C  
ATOM   3234  C   THR A 430      -0.049  17.156 -10.149  1.00  0.90           C  
ATOM   3235  CB  THR A 430       1.917  15.983  -9.132  1.00  0.89           C  
ATOM   3236  O   THR A 430       0.012  17.396 -11.357  1.00  0.88           O  
ATOM   3237  CG2 THR A 430       3.266  16.158  -8.443  1.00  0.75           C  
ATOM   3238  OG1 THR A 430       1.114  15.077  -8.365  1.00  0.78           O  
ATOM   3239  N   SER A 431      -1.133  16.771  -9.601  1.00  0.91           N  
ATOM   3240  CA  SER A 431      -2.383  16.579 -10.329  1.00  0.91           C  
ATOM   3241  C   SER A 431      -3.589  16.871  -9.442  1.00  0.91           C  
ATOM   3242  CB  SER A 431      -2.473  15.154 -10.874  1.00  0.90           C  
ATOM   3243  O   SER A 431      -3.548  16.639  -8.232  1.00  0.90           O  
ATOM   3244  OG  SER A 431      -3.666  14.974 -11.618  1.00  0.84           O  
ATOM   3245  N   GLU A 432      -4.669  17.312 -10.068  1.00  0.90           N  
ATOM   3246  CA  GLU A 432      -5.947  17.564  -9.409  1.00  0.90           C  
ATOM   3247  C   GLU A 432      -7.023  16.602  -9.907  1.00  0.89           C  
ATOM   3248  CB  GLU A 432      -6.391  19.011  -9.633  1.00  0.88           C  
ATOM   3249  O   GLU A 432      -8.207  16.943  -9.924  1.00  0.86           O  
ATOM   3250  CG  GLU A 432      -5.467  20.043  -9.003  1.00  0.86           C  
ATOM   3251  CD  GLU A 432      -5.973  21.469  -9.146  1.00  0.83           C  
ATOM   3252  OE1 GLU A 432      -7.042  21.675  -9.764  1.00  0.83           O  
ATOM   3253  OE2 GLU A 432      -5.294  22.389  -8.638  1.00  0.84           O  
ATOM   3254  N   GLU A 433      -6.659  15.416 -10.245  1.00  0.91           N  
ATOM   3255  CA  GLU A 433      -7.569  14.361 -10.680  1.00  0.92           C  
ATOM   3256  C   GLU A 433      -8.122  13.583  -9.489  1.00  0.92           C  
ATOM   3257  CB  GLU A 433      -6.864  13.408 -11.649  1.00  0.90           C  
ATOM   3258  O   GLU A 433      -7.375  13.216  -8.580  1.00  0.91           O  
ATOM   3259  CG  GLU A 433      -6.486  14.050 -12.976  1.00  0.85           C  
ATOM   3260  CD  GLU A 433      -7.690  14.439 -13.819  1.00  0.81           C  
ATOM   3261  OE1 GLU A 433      -8.814  13.977 -13.521  1.00  0.82           O  
ATOM   3262  OE2 GLU A 433      -7.507  15.212 -14.786  1.00  0.81           O  
ATOM   3263  N   SER A 434      -9.409  13.342  -9.481  1.00  0.90           N  
ATOM   3264  CA  SER A 434     -10.030  12.510  -8.456  1.00  0.91           C  
ATOM   3265  C   SER A 434      -9.570  11.060  -8.568  1.00  0.90           C  
ATOM   3266  CB  SER A 434     -11.554  12.580  -8.559  1.00  0.88           C  
ATOM   3267  O   SER A 434      -9.586  10.481  -9.656  1.00  0.89           O  
ATOM   3268  OG  SER A 434     -12.161  11.690  -7.638  1.00  0.75           O  
ATOM   3269  N   CYS A 435      -9.204  10.498  -7.405  1.00  0.92           N  
ATOM   3270  CA  CYS A 435      -8.786   9.101  -7.357  1.00  0.92           C  
ATOM   3271  C   CYS A 435      -9.553   8.339  -6.284  1.00  0.91           C  
ATOM   3272  CB  CYS A 435      -7.284   9.001  -7.092  1.00  0.87           C  
ATOM   3273  O   CYS A 435     -10.095   8.942  -5.356  1.00  0.88           O  
ATOM   3274  SG  CYS A 435      -6.826   9.317  -5.374  1.00  0.68           S  
ATOM   3275  N   VAL A 436      -9.758   7.091  -6.469  1.00  0.89           N  
ATOM   3276  CA  VAL A 436     -10.238   6.197  -5.420  1.00  0.91           C  
ATOM   3277  C   VAL A 436      -9.101   5.881  -4.450  1.00  0.90           C  
ATOM   3278  CB  VAL A 436     -10.815   4.890  -6.008  1.00  0.88           C  
ATOM   3279  O   VAL A 436      -8.585   4.761  -4.433  1.00  0.86           O  
ATOM   3280  CG1 VAL A 436     -11.460   4.044  -4.913  1.00  0.87           C  
ATOM   3281  CG2 VAL A 436     -11.825   5.203  -7.111  1.00  0.85           C  
ATOM   3282  N   SER A 437      -8.814   6.775  -3.571  1.00  0.86           N  
ATOM   3283  CA  SER A 437      -7.595   6.859  -2.775  1.00  0.89           C  
ATOM   3284  C   SER A 437      -7.579   5.804  -1.674  1.00  0.87           C  
ATOM   3285  CB  SER A 437      -7.451   8.252  -2.159  1.00  0.85           C  
ATOM   3286  O   SER A 437      -6.554   5.595  -1.022  1.00  0.82           O  
ATOM   3287  OG  SER A 437      -8.564   8.554  -1.336  1.00  0.78           O  
ATOM   3288  N   LYS A 438      -8.613   5.021  -1.497  1.00  0.93           N  
ATOM   3289  CA  LYS A 438      -8.672   3.902  -0.561  1.00  0.93           C  
ATOM   3290  C   LYS A 438      -7.922   2.689  -1.106  1.00  0.93           C  
ATOM   3291  CB  LYS A 438     -10.124   3.528  -0.261  1.00  0.91           C  
ATOM   3292  O   LYS A 438      -7.484   1.828  -0.340  1.00  0.92           O  
ATOM   3293  CG  LYS A 438     -10.891   4.593   0.509  1.00  0.86           C  
ATOM   3294  CD  LYS A 438     -12.308   4.138   0.831  1.00  0.83           C  
ATOM   3295  CE  LYS A 438     -13.078   5.205   1.598  1.00  0.80           C  
ATOM   3296  NZ  LYS A 438     -14.467   4.761   1.922  1.00  0.79           N  
ATOM   3297  N   ILE A 439      -7.726   2.629  -2.349  1.00  0.95           N  
ATOM   3298  CA  ILE A 439      -7.001   1.550  -3.010  1.00  0.96           C  
ATOM   3299  C   ILE A 439      -5.546   1.961  -3.223  1.00  0.96           C  
ATOM   3300  CB  ILE A 439      -7.654   1.174  -4.359  1.00  0.95           C  
ATOM   3301  O   ILE A 439      -5.258   3.127  -3.503  1.00  0.96           O  
ATOM   3302  CG1 ILE A 439      -9.124   0.791  -4.152  1.00  0.91           C  
ATOM   3303  CG2 ILE A 439      -6.882   0.036  -5.034  1.00  0.92           C  
ATOM   3304  CD1 ILE A 439      -9.333  -0.356  -3.172  1.00  0.87           C  
ATOM   3305  N   ALA A 440      -4.660   1.068  -3.036  1.00  0.96           N  
ATOM   3306  CA  ALA A 440      -3.236   1.355  -3.185  1.00  0.96           C  
ATOM   3307  C   ALA A 440      -2.878   1.613  -4.646  1.00  0.96           C  
ATOM   3308  CB  ALA A 440      -2.400   0.204  -2.631  1.00  0.95           C  
ATOM   3309  O   ALA A 440      -3.236   0.827  -5.527  1.00  0.96           O  
ATOM   3310  N   PRO A 441      -2.184   2.723  -4.937  1.00  0.97           N  
ATOM   3311  CA  PRO A 441      -1.560   2.851  -6.256  1.00  0.97           C  
ATOM   3312  C   PRO A 441      -0.493   1.788  -6.510  1.00  0.97           C  
ATOM   3313  CB  PRO A 441      -0.938   4.250  -6.218  1.00  0.97           C  
ATOM   3314  O   PRO A 441       0.112   1.278  -5.564  1.00  0.97           O  
ATOM   3315  CG  PRO A 441      -0.557   4.460  -4.787  1.00  0.96           C  
ATOM   3316  CD  PRO A 441      -1.575   3.778  -3.918  1.00  0.95           C  
ATOM   3317  N   MET A 442      -0.260   1.495  -7.801  1.00  0.96           N  
ATOM   3318  CA  MET A 442       0.669   0.454  -8.233  1.00  0.96           C  
ATOM   3319  C   MET A 442       1.781   1.041  -9.095  1.00  0.96           C  
ATOM   3320  CB  MET A 442      -0.070  -0.640  -9.006  1.00  0.96           C  
ATOM   3321  O   MET A 442       1.514   1.801 -10.028  1.00  0.95           O  
ATOM   3322  CG  MET A 442      -1.106  -1.382  -8.178  1.00  0.93           C  
ATOM   3323  SD  MET A 442      -2.070  -2.586  -9.172  1.00  0.92           S  
ATOM   3324  CE  MET A 442      -2.985  -1.449 -10.251  1.00  0.86           C  
ATOM   3325  N   GLN A 443       2.975   0.668  -8.799  1.00  0.96           N  
ATOM   3326  CA  GLN A 443       4.052   0.962  -9.738  1.00  0.96           C  
ATOM   3327  C   GLN A 443       4.037  -0.011 -10.914  1.00  0.95           C  
ATOM   3328  CB  GLN A 443       5.408   0.912  -9.033  1.00  0.95           C  
ATOM   3329  O   GLN A 443       4.104  -1.226 -10.722  1.00  0.94           O  
ATOM   3330  CG  GLN A 443       6.569   1.382  -9.898  1.00  0.91           C  
ATOM   3331  CD  GLN A 443       7.875   1.472  -9.130  1.00  0.88           C  
ATOM   3332  NE2 GLN A 443       8.972   1.681  -9.850  1.00  0.87           N  
ATOM   3333  OE1 GLN A 443       7.897   1.356  -7.901  1.00  0.87           O  
ATOM   3334  N   ALA A 444       3.977   0.523 -12.098  1.00  0.94           N  
ATOM   3335  CA  ALA A 444       3.994  -0.193 -13.371  1.00  0.94           C  
ATOM   3336  C   ALA A 444       5.152   0.276 -14.248  1.00  0.93           C  
ATOM   3337  CB  ALA A 444       2.668  -0.010 -14.103  1.00  0.93           C  
ATOM   3338  O   ALA A 444       4.956   1.063 -15.177  1.00  0.91           O  
ATOM   3339  N   GLY A 445       6.346  -0.246 -13.980  1.00  0.93           N  
ATOM   3340  CA  GLY A 445       7.564   0.181 -14.650  1.00  0.93           C  
ATOM   3341  C   GLY A 445       7.945   1.615 -14.338  1.00  0.93           C  
ATOM   3342  O   GLY A 445       8.318   1.931 -13.206  1.00  0.90           O  
ATOM   3343  N   GLN A 446       7.778   2.429 -15.395  1.00  0.93           N  
ATOM   3344  CA  GLN A 446       8.197   3.825 -15.315  1.00  0.93           C  
ATOM   3345  C   GLN A 446       7.016   4.736 -14.993  1.00  0.93           C  
ATOM   3346  CB  GLN A 446       8.857   4.263 -16.622  1.00  0.92           C  
ATOM   3347  O   GLN A 446       7.090   5.950 -15.194  1.00  0.92           O  
ATOM   3348  CG  GLN A 446      10.131   3.497 -16.955  1.00  0.87           C  
ATOM   3349  CD  GLN A 446      10.846   4.049 -18.174  1.00  0.84           C  
ATOM   3350  NE2 GLN A 446      11.962   3.426 -18.539  1.00  0.83           N  
ATOM   3351  OE1 GLN A 446      10.400   5.026 -18.783  1.00  0.84           O  
ATOM   3352  N   THR A 447       5.939   4.197 -14.550  1.00  0.95           N  
ATOM   3353  CA  THR A 447       4.740   4.962 -14.226  1.00  0.95           C  
ATOM   3354  C   THR A 447       4.108   4.454 -12.933  1.00  0.95           C  
ATOM   3355  CB  THR A 447       3.708   4.893 -15.366  1.00  0.94           C  
ATOM   3356  O   THR A 447       4.485   3.395 -12.426  1.00  0.95           O  
ATOM   3357  CG2 THR A 447       4.304   5.396 -16.677  1.00  0.85           C  
ATOM   3358  OG1 THR A 447       3.283   3.536 -15.537  1.00  0.87           O  
ATOM   3359  N   VAL A 448       3.137   5.196 -12.374  1.00  0.96           N  
ATOM   3360  CA  VAL A 448       2.293   4.766 -11.264  1.00  0.96           C  
ATOM   3361  C   VAL A 448       0.833   4.728 -11.709  1.00  0.96           C  
ATOM   3362  CB  VAL A 448       2.453   5.693 -10.038  1.00  0.96           C  
ATOM   3363  O   VAL A 448       0.276   5.748 -12.122  1.00  0.96           O  
ATOM   3364  CG1 VAL A 448       1.603   5.194  -8.870  1.00  0.95           C  
ATOM   3365  CG2 VAL A 448       3.922   5.790  -9.631  1.00  0.95           C  
ATOM   3366  N   LEU A 449       0.192   3.545 -11.598  1.00  0.97           N  
ATOM   3367  CA  LEU A 449      -1.224   3.358 -11.895  1.00  0.97           C  
ATOM   3368  C   LEU A 449      -2.069   3.518 -10.636  1.00  0.97           C  
ATOM   3369  CB  LEU A 449      -1.464   1.979 -12.514  1.00  0.96           C  
ATOM   3370  O   LEU A 449      -1.730   2.974  -9.582  1.00  0.97           O  
ATOM   3371  CG  LEU A 449      -0.893   1.756 -13.915  1.00  0.92           C  
ATOM   3372  CD1 LEU A 449      -1.118   0.313 -14.356  1.00  0.83           C  
ATOM   3373  CD2 LEU A 449      -1.519   2.728 -14.909  1.00  0.82           C  
ATOM   3374  N   TYR A 450      -3.210   4.247 -10.780  1.00  0.97           N  
ATOM   3375  CA  TYR A 450      -4.146   4.385  -9.670  1.00  0.97           C  
ATOM   3376  C   TYR A 450      -5.581   4.483 -10.175  1.00  0.97           C  
ATOM   3377  CB  TYR A 450      -3.804   5.617  -8.827  1.00  0.97           C  
ATOM   3378  O   TYR A 450      -5.828   5.013 -11.260  1.00  0.97           O  
ATOM   3379  CG  TYR A 450      -3.870   6.915  -9.596  1.00  0.96           C  
ATOM   3380  CD1 TYR A 450      -2.789   7.351 -10.358  1.00  0.94           C  
ATOM   3381  CD2 TYR A 450      -5.012   7.707  -9.560  1.00  0.94           C  
ATOM   3382  CE1 TYR A 450      -2.844   8.548 -11.066  1.00  0.93           C  
ATOM   3383  CE2 TYR A 450      -5.079   8.905 -10.264  1.00  0.92           C  
ATOM   3384  OH  TYR A 450      -4.053  10.501 -11.712  1.00  0.90           O  
ATOM   3385  CZ  TYR A 450      -3.992   9.316 -11.014  1.00  0.92           C  
ATOM   3386  N   PRO A 451      -6.552   3.953  -9.474  1.00  0.97           N  
ATOM   3387  CA  PRO A 451      -7.934   3.878  -9.954  1.00  0.97           C  
ATOM   3388  C   PRO A 451      -8.686   5.197  -9.794  1.00  0.97           C  
ATOM   3389  CB  PRO A 451      -8.553   2.786  -9.078  1.00  0.96           C  
ATOM   3390  O   PRO A 451      -8.487   5.909  -8.807  1.00  0.96           O  
ATOM   3391  CG  PRO A 451      -7.796   2.854  -7.791  1.00  0.95           C  
ATOM   3392  CD  PRO A 451      -6.381   3.259  -8.090  1.00  0.94           C  
ATOM   3393  N   PHE A 452      -9.597   5.494 -10.676  1.00  0.96           N  
ATOM   3394  CA  PHE A 452     -10.554   6.589 -10.569  1.00  0.96           C  
ATOM   3395  C   PHE A 452     -11.955   6.123 -10.945  1.00  0.96           C  
ATOM   3396  CB  PHE A 452     -10.133   7.762 -11.460  1.00  0.96           C  
ATOM   3397  O   PHE A 452     -12.117   5.083 -11.587  1.00  0.95           O  
ATOM   3398  CG  PHE A 452     -10.370   7.524 -12.927  1.00  0.94           C  
ATOM   3399  CD1 PHE A 452      -9.495   6.740 -13.669  1.00  0.92           C  
ATOM   3400  CD2 PHE A 452     -11.468   8.086 -13.565  1.00  0.91           C  
ATOM   3401  CE1 PHE A 452      -9.712   6.519 -15.027  1.00  0.91           C  
ATOM   3402  CE2 PHE A 452     -11.692   7.870 -14.921  1.00  0.90           C  
ATOM   3403  CZ  PHE A 452     -10.812   7.086 -15.651  1.00  0.90           C  
ATOM   3404  N   LYS A 453     -12.950   6.878 -10.546  1.00  0.95           N  
ATOM   3405  CA  LYS A 453     -14.339   6.610 -10.907  1.00  0.94           C  
ATOM   3406  C   LYS A 453     -14.716   7.318 -12.205  1.00  0.93           C  
ATOM   3407  CB  LYS A 453     -15.280   7.043  -9.782  1.00  0.93           C  
ATOM   3408  O   LYS A 453     -14.573   8.538 -12.317  1.00  0.91           O  
ATOM   3409  CG  LYS A 453     -15.152   6.211  -8.514  1.00  0.85           C  
ATOM   3410  CD  LYS A 453     -16.249   6.547  -7.512  1.00  0.81           C  
ATOM   3411  CE  LYS A 453     -16.180   5.649  -6.284  1.00  0.75           C  
ATOM   3412  NZ  LYS A 453     -17.368   5.832  -5.397  1.00  0.72           N  
ATOM   3413  N   ARG A 454     -15.134   6.456 -13.138  1.00  0.93           N  
ATOM   3414  CA  ARG A 454     -15.732   7.021 -14.343  1.00  0.91           C  
ATOM   3415  C   ARG A 454     -17.221   7.287 -14.143  1.00  0.88           C  
ATOM   3416  CB  ARG A 454     -15.522   6.087 -15.537  1.00  0.89           C  
ATOM   3417  O   ARG A 454     -17.842   6.720 -13.242  1.00  0.84           O  
ATOM   3418  CG  ARG A 454     -14.089   6.044 -16.041  1.00  0.84           C  
ATOM   3419  CD  ARG A 454     -13.965   5.232 -17.323  1.00  0.82           C  
ATOM   3420  NE  ARG A 454     -12.569   5.004 -17.684  1.00  0.80           N  
ATOM   3421  NH1 ARG A 454     -12.559   6.513 -19.433  1.00  0.74           N  
ATOM   3422  NH2 ARG A 454     -10.662   5.333 -18.920  1.00  0.72           N  
ATOM   3423  CZ  ARG A 454     -11.933   5.617 -18.678  1.00  0.76           C  
ATOM   3424  N   SER A 455     -17.759   8.085 -15.016  1.00  0.79           N  
ATOM   3425  CA  SER A 455     -19.208   8.223 -15.114  1.00  0.77           C  
ATOM   3426  C   SER A 455     -19.855   6.932 -15.607  1.00  0.76           C  
ATOM   3427  CB  SER A 455     -19.575   9.376 -16.050  1.00  0.72           C  
ATOM   3428  O   SER A 455     -19.224   6.148 -16.319  1.00  0.70           O  
ATOM   3429  OG  SER A 455     -19.069   9.147 -17.353  1.00  0.72           O  
ATOM   3430  N   SER A 456     -20.839   6.270 -14.885  1.00  0.79           N  
ATOM   3431  CA  SER A 456     -21.678   5.207 -15.429  1.00  0.79           C  
ATOM   3432  C   SER A 456     -21.545   3.925 -14.613  1.00  0.80           C  
ATOM   3433  CB  SER A 456     -21.316   4.932 -16.889  1.00  0.71           C  
ATOM   3434  O   SER A 456     -22.092   2.886 -14.987  1.00  0.72           O  
ATOM   3435  OG  SER A 456     -19.910   4.858 -17.053  1.00  0.60           O  
ATOM   3436  N   GLY A 457     -20.968   4.023 -13.427  1.00  0.90           N  
ATOM   3437  CA  GLY A 457     -20.799   2.826 -12.620  1.00  0.90           C  
ATOM   3438  C   GLY A 457     -19.632   1.965 -13.067  1.00  0.91           C  
ATOM   3439  O   GLY A 457     -19.577   0.774 -12.753  1.00  0.89           O  
ATOM   3440  N   TYR A 458     -18.731   2.502 -13.745  1.00  0.93           N  
ATOM   3441  CA  TYR A 458     -17.461   1.922 -14.168  1.00  0.94           C  
ATOM   3442  C   TYR A 458     -16.287   2.661 -13.536  1.00  0.94           C  
ATOM   3443  CB  TYR A 458     -17.337   1.955 -15.695  1.00  0.94           C  
ATOM   3444  O   TYR A 458     -16.407   3.832 -13.169  1.00  0.94           O  
ATOM   3445  CG  TYR A 458     -18.382   1.129 -16.406  1.00  0.93           C  
ATOM   3446  CD1 TYR A 458     -18.195  -0.235 -16.618  1.00  0.91           C  
ATOM   3447  CD2 TYR A 458     -19.557   1.712 -16.869  1.00  0.91           C  
ATOM   3448  CE1 TYR A 458     -19.153  -0.999 -17.274  1.00  0.91           C  
ATOM   3449  CE2 TYR A 458     -20.523   0.957 -17.527  1.00  0.91           C  
ATOM   3450  OH  TYR A 458     -21.265  -1.147 -18.375  1.00  0.88           O  
ATOM   3451  CZ  TYR A 458     -20.312  -0.395 -17.724  1.00  0.91           C  
ATOM   3452  N   SER A 459     -15.239   1.944 -13.322  1.00  0.95           N  
ATOM   3453  CA  SER A 459     -13.960   2.512 -12.911  1.00  0.95           C  
ATOM   3454  C   SER A 459     -12.961   2.518 -14.063  1.00  0.95           C  
ATOM   3455  CB  SER A 459     -13.382   1.732 -11.729  1.00  0.94           C  
ATOM   3456  O   SER A 459     -13.172   1.851 -15.078  1.00  0.95           O  
ATOM   3457  OG  SER A 459     -14.177   1.913 -10.570  1.00  0.85           O  
ATOM   3458  N   GLY A 460     -11.901   3.326 -13.981  1.00  0.95           N  
ATOM   3459  CA  GLY A 460     -10.718   3.340 -14.826  1.00  0.96           C  
ATOM   3460  C   GLY A 460      -9.423   3.414 -14.039  1.00  0.96           C  
ATOM   3461  O   GLY A 460      -9.442   3.487 -12.809  1.00  0.95           O  
ATOM   3462  N   MET A 461      -8.354   3.409 -14.806  1.00  0.96           N  
ATOM   3463  CA  MET A 461      -7.006   3.588 -14.275  1.00  0.96           C  
ATOM   3464  C   MET A 461      -6.344   4.825 -14.874  1.00  0.96           C  
ATOM   3465  CB  MET A 461      -6.150   2.351 -14.551  1.00  0.96           C  
ATOM   3466  O   MET A 461      -6.246   4.951 -16.096  1.00  0.96           O  
ATOM   3467  CG  MET A 461      -6.677   1.083 -13.900  1.00  0.93           C  
ATOM   3468  SD  MET A 461      -6.678   1.181 -12.068  1.00  0.91           S  
ATOM   3469  CE  MET A 461      -4.894   1.114 -11.743  1.00  0.86           C  
ATOM   3470  N   LEU A 462      -5.972   5.718 -13.990  1.00  0.96           N  
ATOM   3471  CA  LEU A 462      -5.062   6.791 -14.376  1.00  0.96           C  
ATOM   3472  C   LEU A 462      -3.609   6.353 -14.222  1.00  0.96           C  
ATOM   3473  CB  LEU A 462      -5.322   8.043 -13.533  1.00  0.96           C  
ATOM   3474  O   LEU A 462      -3.284   5.572 -13.324  1.00  0.96           O  
ATOM   3475  CG  LEU A 462      -6.663   8.743 -13.756  1.00  0.94           C  
ATOM   3476  CD1 LEU A 462      -6.842   9.877 -12.752  1.00  0.92           C  
ATOM   3477  CD2 LEU A 462      -6.764   9.266 -15.185  1.00  0.91           C  
ATOM   3478  N   GLU A 463      -2.817   6.851 -15.048  1.00  0.96           N  
ATOM   3479  CA  GLU A 463      -1.369   6.673 -15.055  1.00  0.96           C  
ATOM   3480  C   GLU A 463      -0.649   7.990 -14.781  1.00  0.96           C  
ATOM   3481  CB  GLU A 463      -0.904   6.087 -16.391  1.00  0.94           C  
ATOM   3482  O   GLU A 463      -0.818   8.961 -15.522  1.00  0.95           O  
ATOM   3483  CG  GLU A 463       0.584   5.773 -16.440  1.00  0.84           C  
ATOM   3484  CD  GLU A 463       1.005   5.060 -17.716  1.00  0.78           C  
ATOM   3485  OE1 GLU A 463       0.325   5.224 -18.755  1.00  0.77           O  
ATOM   3486  OE2 GLU A 463       2.021   4.331 -17.676  1.00  0.75           O  
ATOM   3487  N   LEU A 464       0.126   8.011 -13.729  1.00  0.95           N  
ATOM   3488  CA  LEU A 464       1.034   9.110 -13.418  1.00  0.95           C  
ATOM   3489  C   LEU A 464       2.396   8.889 -14.068  1.00  0.95           C  
ATOM   3490  CB  LEU A 464       1.196   9.260 -11.904  1.00  0.94           C  
ATOM   3491  O   LEU A 464       3.114   7.951 -13.712  1.00  0.94           O  
ATOM   3492  CG  LEU A 464       1.891  10.533 -11.419  1.00  0.91           C  
ATOM   3493  CD1 LEU A 464       0.935  11.719 -11.493  1.00  0.85           C  
ATOM   3494  CD2 LEU A 464       2.414  10.350  -9.998  1.00  0.84           C  
ATOM   3495  N   ILE A 465       2.826   9.842 -14.978  1.00  0.94           N  
ATOM   3496  CA  ILE A 465       4.053   9.798 -15.767  1.00  0.93           C  
ATOM   3497  C   ILE A 465       4.932  10.997 -15.420  1.00  0.93           C  
ATOM   3498  CB  ILE A 465       3.749   9.776 -17.282  1.00  0.92           C  
ATOM   3499  O   ILE A 465       4.436  12.116 -15.268  1.00  0.92           O  
ATOM   3500  CG1 ILE A 465       2.769   8.644 -17.613  1.00  0.86           C  
ATOM   3501  CG2 ILE A 465       5.043   9.634 -18.089  1.00  0.86           C  
ATOM   3502  CD1 ILE A 465       2.299   8.638 -19.061  1.00  0.82           C  
ATOM   3503  N   PRO A 466       6.213  10.765 -15.290  1.00  0.91           N  
ATOM   3504  CA  PRO A 466       7.092  11.934 -15.218  1.00  0.91           C  
ATOM   3505  C   PRO A 466       7.006  12.815 -16.462  1.00  0.90           C  
ATOM   3506  CB  PRO A 466       8.487  11.318 -15.080  1.00  0.89           C  
ATOM   3507  O   PRO A 466       7.015  12.305 -17.586  1.00  0.88           O  
ATOM   3508  CG  PRO A 466       8.243   9.926 -14.594  1.00  0.86           C  
ATOM   3509  CD  PRO A 466       6.929   9.452 -15.144  1.00  0.85           C  
ATOM   3510  N   SER A 467       6.944  14.077 -16.216  1.00  0.89           N  
ATOM   3511  CA  SER A 467       7.006  15.010 -17.336  1.00  0.88           C  
ATOM   3512  C   SER A 467       8.353  14.933 -18.046  1.00  0.86           C  
ATOM   3513  CB  SER A 467       6.754  16.440 -16.856  1.00  0.87           C  
ATOM   3514  O   SER A 467       9.403  14.931 -17.399  1.00  0.84           O  
ATOM   3515  OG  SER A 467       6.796  17.350 -17.943  1.00  0.85           O  
ATOM   3516  N   GLN A 468       8.421  15.002 -19.261  1.00  0.82           N  
ATOM   3517  CA  GLN A 468       9.632  14.965 -20.073  1.00  0.81           C  
ATOM   3518  C   GLN A 468      10.472  16.223 -19.865  1.00  0.81           C  
ATOM   3519  CB  GLN A 468       9.283  14.807 -21.554  1.00  0.79           C  
ATOM   3520  O   GLN A 468      11.680  16.216 -20.109  1.00  0.78           O  
ATOM   3521  CG  GLN A 468       8.642  13.468 -21.894  1.00  0.76           C  
ATOM   3522  CD  GLN A 468       8.348  13.318 -23.375  1.00  0.75           C  
ATOM   3523  NE2 GLN A 468       8.047  12.095 -23.799  1.00  0.74           N  
ATOM   3524  OE1 GLN A 468       8.390  14.293 -24.132  1.00  0.77           O  
ATOM   3525  N   TYR A 469       9.883  17.268 -19.459  1.00  0.82           N  
ATOM   3526  CA  TYR A 469      10.532  18.574 -19.412  1.00  0.83           C  
ATOM   3527  C   TYR A 469      11.135  18.833 -18.037  1.00  0.80           C  
ATOM   3528  CB  TYR A 469       9.535  19.683 -19.762  1.00  0.81           C  
ATOM   3529  O   TYR A 469      12.070  19.626 -17.902  1.00  0.76           O  
ATOM   3530  CG  TYR A 469       8.971  19.573 -21.158  1.00  0.81           C  
ATOM   3531  CD1 TYR A 469       9.771  19.805 -22.274  1.00  0.80           C  
ATOM   3532  CD2 TYR A 469       7.637  19.238 -21.363  1.00  0.82           C  
ATOM   3533  CE1 TYR A 469       9.255  19.707 -23.562  1.00  0.85           C  
ATOM   3534  CE2 TYR A 469       7.110  19.138 -22.647  1.00  0.86           C  
ATOM   3535  OH  TYR A 469       7.409  19.274 -25.011  1.00  0.75           O  
ATOM   3536  CZ  TYR A 469       7.926  19.373 -23.738  1.00  0.81           C  
ATOM   3537  N   THR A 470      10.614  18.185 -17.061  1.00  0.80           N  
ATOM   3538  CA  THR A 470      11.080  18.373 -15.692  1.00  0.81           C  
ATOM   3539  C   THR A 470      10.928  17.086 -14.887  1.00  0.79           C  
ATOM   3540  CB  THR A 470      10.314  19.512 -14.993  1.00  0.76           C  
ATOM   3541  O   THR A 470       9.848  16.493 -14.851  1.00  0.75           O  
ATOM   3542  CG2 THR A 470      10.488  20.830 -15.739  1.00  0.63           C  
ATOM   3543  OG1 THR A 470       8.920  19.183 -14.944  1.00  0.66           O  
ATOM   3544  N   SER A 471      11.930  16.753 -14.103  1.00  0.75           N  
ATOM   3545  CA  SER A 471      12.000  15.497 -13.364  1.00  0.74           C  
ATOM   3546  C   SER A 471      11.086  15.522 -12.143  1.00  0.75           C  
ATOM   3547  CB  SER A 471      13.438  15.211 -12.928  1.00  0.71           C  
ATOM   3548  O   SER A 471      10.787  14.475 -11.564  1.00  0.72           O  
ATOM   3549  OG  SER A 471      13.944  16.272 -12.137  1.00  0.69           O  
ATOM   3550  N   SER A 472      10.553  16.632 -11.780  1.00  0.77           N  
ATOM   3551  CA  SER A 472       9.773  16.757 -10.552  1.00  0.77           C  
ATOM   3552  C   SER A 472       8.296  16.981 -10.856  1.00  0.78           C  
ATOM   3553  CB  SER A 472      10.306  17.904  -9.693  1.00  0.74           C  
ATOM   3554  O   SER A 472       7.488  17.157  -9.942  1.00  0.75           O  
ATOM   3555  OG  SER A 472      10.290  19.123 -10.416  1.00  0.72           O  
ATOM   3556  N   GLN A 473       7.980  17.114 -12.092  1.00  0.86           N  
ATOM   3557  CA  GLN A 473       6.581  17.265 -12.479  1.00  0.87           C  
ATOM   3558  C   GLN A 473       6.027  15.966 -13.056  1.00  0.88           C  
ATOM   3559  CB  GLN A 473       6.424  18.400 -13.493  1.00  0.84           C  
ATOM   3560  O   GLN A 473       6.683  15.311 -13.868  1.00  0.87           O  
ATOM   3561  CG  GLN A 473       6.713  19.781 -12.921  1.00  0.79           C  
ATOM   3562  CD  GLN A 473       6.544  20.888 -13.944  1.00  0.77           C  
ATOM   3563  NE2 GLN A 473       6.446  22.124 -13.469  1.00  0.76           N  
ATOM   3564  OE1 GLN A 473       6.502  20.633 -15.152  1.00  0.78           O  
ATOM   3565  N   TYR A 474       4.915  15.639 -12.604  1.00  0.92           N  
ATOM   3566  CA  TYR A 474       4.167  14.470 -13.051  1.00  0.92           C  
ATOM   3567  C   TYR A 474       2.866  14.881 -13.730  1.00  0.91           C  
ATOM   3568  CB  TYR A 474       3.869  13.539 -11.872  1.00  0.92           C  
ATOM   3569  O   TYR A 474       2.263  15.895 -13.369  1.00  0.90           O  
ATOM   3570  CG  TYR A 474       5.105  12.958 -11.229  1.00  0.91           C  
ATOM   3571  CD1 TYR A 474       5.625  11.737 -11.652  1.00  0.89           C  
ATOM   3572  CD2 TYR A 474       5.754  13.628 -10.198  1.00  0.89           C  
ATOM   3573  CE1 TYR A 474       6.763  11.197 -11.062  1.00  0.89           C  
ATOM   3574  CE2 TYR A 474       6.893  13.097  -9.601  1.00  0.89           C  
ATOM   3575  OH  TYR A 474       8.516  11.354  -9.451  1.00  0.86           O  
ATOM   3576  CZ  TYR A 474       7.389  11.884 -10.039  1.00  0.88           C  
ATOM   3577  N   VAL A 475       2.481  14.145 -14.765  1.00  0.92           N  
ATOM   3578  CA  VAL A 475       1.218  14.310 -15.476  1.00  0.92           C  
ATOM   3579  C   VAL A 475       0.393  13.029 -15.369  1.00  0.93           C  
ATOM   3580  CB  VAL A 475       1.445  14.676 -16.960  1.00  0.91           C  
ATOM   3581  O   VAL A 475       0.918  11.929 -15.552  1.00  0.93           O  
ATOM   3582  CG1 VAL A 475       0.111  14.884 -17.675  1.00  0.82           C  
ATOM   3583  CG2 VAL A 475       2.317  15.925 -17.074  1.00  0.81           C  
ATOM   3584  N   SER A 476      -0.874  13.208 -15.045  1.00  0.94           N  
ATOM   3585  CA  SER A 476      -1.824  12.100 -15.050  1.00  0.94           C  
ATOM   3586  C   SER A 476      -2.496  11.955 -16.411  1.00  0.94           C  
ATOM   3587  CB  SER A 476      -2.885  12.299 -13.967  1.00  0.93           C  
ATOM   3588  O   SER A 476      -2.963  12.940 -16.987  1.00  0.93           O  
ATOM   3589  OG  SER A 476      -2.296  12.288 -12.678  1.00  0.86           O  
ATOM   3590  N   GLN A 477      -2.610  10.702 -16.919  1.00  0.94           N  
ATOM   3591  CA  GLN A 477      -3.306  10.345 -18.151  1.00  0.94           C  
ATOM   3592  C   GLN A 477      -4.226   9.147 -17.935  1.00  0.95           C  
ATOM   3593  CB  GLN A 477      -2.304  10.043 -19.266  1.00  0.93           C  
ATOM   3594  O   GLN A 477      -3.946   8.284 -17.101  1.00  0.94           O  
ATOM   3595  CG  GLN A 477      -1.422  11.228 -19.638  1.00  0.83           C  
ATOM   3596  CD  GLN A 477      -0.484  10.922 -20.790  1.00  0.80           C  
ATOM   3597  NE2 GLN A 477       0.343  11.896 -21.155  1.00  0.72           N  
ATOM   3598  OE1 GLN A 477      -0.501   9.820 -21.347  1.00  0.78           O  
ATOM   3599  N   ASP A 478      -5.272   9.104 -18.665  1.00  0.94           N  
ATOM   3600  CA  ASP A 478      -6.184   7.965 -18.609  1.00  0.95           C  
ATOM   3601  C   ASP A 478      -5.631   6.779 -19.396  1.00  0.94           C  
ATOM   3602  CB  ASP A 478      -7.563   8.355 -19.146  1.00  0.94           C  
ATOM   3603  O   ASP A 478      -5.714   6.750 -20.625  1.00  0.94           O  
ATOM   3604  CG  ASP A 478      -8.595   7.252 -18.988  1.00  0.93           C  
ATOM   3605  OD1 ASP A 478      -8.224   6.120 -18.610  1.00  0.92           O  
ATOM   3606  OD2 ASP A 478      -9.789   7.516 -19.247  1.00  0.92           O  
ATOM   3607  N   ALA A 479      -5.181   5.741 -18.727  1.00  0.95           N  
ATOM   3608  CA  ALA A 479      -4.614   4.520 -19.293  1.00  0.95           C  
ATOM   3609  C   ALA A 479      -5.709   3.618 -19.857  1.00  0.95           C  
ATOM   3610  CB  ALA A 479      -3.803   3.771 -18.239  1.00  0.95           C  
ATOM   3611  O   ALA A 479      -5.421   2.655 -20.572  1.00  0.95           O  
ATOM   3612  N   THR A 480      -6.940   3.901 -19.583  1.00  0.95           N  
ATOM   3613  CA  THR A 480      -8.075   3.047 -19.917  1.00  0.95           C  
ATOM   3614  C   THR A 480      -9.038   3.770 -20.854  1.00  0.95           C  
ATOM   3615  CB  THR A 480      -8.827   2.597 -18.651  1.00  0.95           C  
ATOM   3616  O   THR A 480     -10.169   3.323 -21.056  1.00  0.94           O  
ATOM   3617  CG2 THR A 480      -7.975   1.651 -17.811  1.00  0.92           C  
ATOM   3618  OG1 THR A 480      -9.158   3.749 -17.865  1.00  0.92           O  
ATOM   3619  N   GLY A 481      -8.627   4.911 -21.449  1.00  0.95           N  
ATOM   3620  CA  GLY A 481      -9.473   5.748 -22.284  1.00  0.94           C  
ATOM   3621  C   GLY A 481     -10.056   5.009 -23.473  1.00  0.94           C  
ATOM   3622  O   GLY A 481     -11.146   5.341 -23.944  1.00  0.93           O  
ATOM   3623  N   HIS A 482      -9.477   3.916 -23.854  1.00  0.95           N  
ATOM   3624  CA  HIS A 482      -9.904   3.140 -25.013  1.00  0.95           C  
ATOM   3625  C   HIS A 482     -10.790   1.971 -24.598  1.00  0.96           C  
ATOM   3626  CB  HIS A 482      -8.690   2.628 -25.790  1.00  0.95           C  
ATOM   3627  O   HIS A 482     -11.292   1.234 -25.450  1.00  0.95           O  
ATOM   3628  CG  HIS A 482      -7.852   1.656 -25.023  1.00  0.93           C  
ATOM   3629  CD2 HIS A 482      -7.789   0.304 -25.071  1.00  0.90           C  
ATOM   3630  ND1 HIS A 482      -6.942   2.051 -24.065  1.00  0.89           N  
ATOM   3631  CE1 HIS A 482      -6.355   0.981 -23.557  1.00  0.89           C  
ATOM   3632  NE2 HIS A 482      -6.850  -0.092 -24.150  1.00  0.90           N  
ATOM   3633  N   ILE A 483     -11.045   1.758 -23.211  1.00  0.95           N  
ATOM   3634  CA  ILE A 483     -11.868   0.685 -22.664  1.00  0.95           C  
ATOM   3635  C   ILE A 483     -12.810   1.248 -21.602  1.00  0.95           C  
ATOM   3636  CB  ILE A 483     -11.000  -0.445 -22.066  1.00  0.95           C  
ATOM   3637  O   ILE A 483     -12.819   0.780 -20.461  1.00  0.94           O  
ATOM   3638  CG1 ILE A 483      -9.954   0.135 -21.108  1.00  0.93           C  
ATOM   3639  CG2 ILE A 483     -10.333  -1.260 -23.179  1.00  0.93           C  
ATOM   3640  CD1 ILE A 483      -9.217  -0.914 -20.287  1.00  0.91           C  
ATOM   3641  N   PRO A 484     -13.709   2.173 -21.915  1.00  0.94           N  
ATOM   3642  CA  PRO A 484     -14.442   2.990 -20.946  1.00  0.94           C  
ATOM   3643  C   PRO A 484     -15.430   2.175 -20.114  1.00  0.93           C  
ATOM   3644  CB  PRO A 484     -15.175   4.006 -21.824  1.00  0.93           C  
ATOM   3645  O   PRO A 484     -15.713   2.526 -18.966  1.00  0.92           O  
ATOM   3646  CG  PRO A 484     -15.301   3.340 -23.156  1.00  0.92           C  
ATOM   3647  CD  PRO A 484     -14.076   2.502 -23.387  1.00  0.91           C  
ATOM   3648  N   GLU A 485     -15.934   1.073 -20.559  1.00  0.94           N  
ATOM   3649  CA  GLU A 485     -16.948   0.265 -19.890  1.00  0.94           C  
ATOM   3650  C   GLU A 485     -16.404  -1.114 -19.527  1.00  0.94           C  
ATOM   3651  CB  GLU A 485     -18.192   0.124 -20.772  1.00  0.93           C  
ATOM   3652  O   GLU A 485     -17.172  -2.052 -19.304  1.00  0.93           O  
ATOM   3653  CG  GLU A 485     -18.892   1.443 -21.062  1.00  0.91           C  
ATOM   3654  CD  GLU A 485     -20.179   1.277 -21.854  1.00  0.88           C  
ATOM   3655  OE1 GLU A 485     -20.464   0.150 -22.321  1.00  0.87           O  
ATOM   3656  OE2 GLU A 485     -20.909   2.282 -22.011  1.00  0.87           O  
ATOM   3657  N   TYR A 486     -15.160  -1.190 -19.342  1.00  0.95           N  
ATOM   3658  CA  TYR A 486     -14.506  -2.487 -19.205  1.00  0.95           C  
ATOM   3659  C   TYR A 486     -14.434  -2.910 -17.743  1.00  0.94           C  
ATOM   3660  CB  TYR A 486     -13.098  -2.445 -19.806  1.00  0.95           C  
ATOM   3661  O   TYR A 486     -14.639  -4.082 -17.418  1.00  0.93           O  
ATOM   3662  CG  TYR A 486     -12.477  -3.808 -19.993  1.00  0.94           C  
ATOM   3663  CD1 TYR A 486     -12.972  -4.696 -20.946  1.00  0.92           C  
ATOM   3664  CD2 TYR A 486     -11.396  -4.211 -19.216  1.00  0.92           C  
ATOM   3665  CE1 TYR A 486     -12.404  -5.954 -21.120  1.00  0.92           C  
ATOM   3666  CE2 TYR A 486     -10.820  -5.467 -19.382  1.00  0.92           C  
ATOM   3667  OH  TYR A 486     -10.764  -7.573 -20.503  1.00  0.89           O  
ATOM   3668  CZ  TYR A 486     -11.330  -6.329 -20.335  1.00  0.91           C  
ATOM   3669  N   PHE A 487     -14.279  -2.020 -16.797  1.00  0.94           N  
ATOM   3670  CA  PHE A 487     -14.188  -2.311 -15.371  1.00  0.94           C  
ATOM   3671  C   PHE A 487     -15.514  -2.030 -14.675  1.00  0.93           C  
ATOM   3672  CB  PHE A 487     -13.070  -1.488 -14.723  1.00  0.93           C  
ATOM   3673  O   PHE A 487     -15.775  -0.900 -14.257  1.00  0.90           O  
ATOM   3674  CG  PHE A 487     -11.749  -1.590 -15.437  1.00  0.89           C  
ATOM   3675  CD1 PHE A 487     -11.273  -2.820 -15.875  1.00  0.82           C  
ATOM   3676  CD2 PHE A 487     -10.983  -0.456 -15.670  1.00  0.81           C  
ATOM   3677  CE1 PHE A 487     -10.051  -2.918 -16.536  1.00  0.83           C  
ATOM   3678  CE2 PHE A 487      -9.761  -0.545 -16.330  1.00  0.82           C  
ATOM   3679  CZ  PHE A 487      -9.296  -1.777 -16.761  1.00  0.82           C  
ATOM   3680  N   ALA A 488     -16.232  -3.084 -14.541  1.00  0.93           N  
ATOM   3681  CA  ALA A 488     -17.561  -2.941 -13.952  1.00  0.93           C  
ATOM   3682  C   ALA A 488     -17.477  -2.804 -12.434  1.00  0.93           C  
ATOM   3683  CB  ALA A 488     -18.441  -4.131 -14.328  1.00  0.92           C  
ATOM   3684  O   ALA A 488     -17.000  -3.711 -11.749  1.00  0.92           O  
ATOM   3685  N   GLY A 489     -17.967  -1.682 -11.836  1.00  0.94           N  
ATOM   3686  CA  GLY A 489     -17.974  -1.400 -10.410  1.00  0.94           C  
ATOM   3687  C   GLY A 489     -16.717  -0.696  -9.934  1.00  0.94           C  
ATOM   3688  O   GLY A 489     -15.920  -0.221 -10.746  1.00  0.94           O  
ATOM   3689  N   ASP A 490     -16.551  -0.647  -8.609  1.00  0.93           N  
ATOM   3690  CA  ASP A 490     -15.383  -0.041  -7.978  1.00  0.94           C  
ATOM   3691  C   ASP A 490     -14.210  -1.018  -7.943  1.00  0.94           C  
ATOM   3692  CB  ASP A 490     -15.720   0.426  -6.560  1.00  0.93           C  
ATOM   3693  O   ASP A 490     -14.390  -2.204  -7.659  1.00  0.94           O  
ATOM   3694  CG  ASP A 490     -16.683   1.600  -6.537  1.00  0.90           C  
ATOM   3695  OD1 ASP A 490     -16.650   2.435  -7.467  1.00  0.88           O  
ATOM   3696  OD2 ASP A 490     -17.479   1.694  -5.578  1.00  0.89           O  
ATOM   3697  N   VAL A 491     -12.999  -0.473  -8.221  1.00  0.95           N  
ATOM   3698  CA  VAL A 491     -11.785  -1.258  -8.026  1.00  0.95           C  
ATOM   3699  C   VAL A 491     -11.627  -1.607  -6.548  1.00  0.95           C  
ATOM   3700  CB  VAL A 491     -10.534  -0.505  -8.532  1.00  0.95           C  
ATOM   3701  O   VAL A 491     -11.769  -0.742  -5.680  1.00  0.94           O  
ATOM   3702  CG1 VAL A 491      -9.273  -1.333  -8.295  1.00  0.94           C  
ATOM   3703  CG2 VAL A 491     -10.682  -0.162 -10.013  1.00  0.93           C  
ATOM   3704  N   ARG A 492     -11.287  -2.815  -6.246  1.00  0.94           N  
ATOM   3705  CA  ARG A 492     -11.265  -3.318  -4.876  1.00  0.94           C  
ATOM   3706  C   ARG A 492      -9.841  -3.639  -4.434  1.00  0.93           C  
ATOM   3707  CB  ARG A 492     -12.147  -4.561  -4.745  1.00  0.92           C  
ATOM   3708  O   ARG A 492      -9.386  -3.161  -3.392  1.00  0.92           O  
ATOM   3709  CG  ARG A 492     -13.638  -4.269  -4.815  1.00  0.86           C  
ATOM   3710  CD  ARG A 492     -14.467  -5.541  -4.716  1.00  0.82           C  
ATOM   3711  NE  ARG A 492     -14.272  -6.213  -3.434  1.00  0.78           N  
ATOM   3712  NH1 ARG A 492     -14.978  -8.284  -4.178  1.00  0.71           N  
ATOM   3713  NH2 ARG A 492     -14.307  -8.009  -2.003  1.00  0.66           N  
ATOM   3714  CZ  ARG A 492     -14.519  -7.501  -3.208  1.00  0.78           C  
ATOM   3715  N   VAL A 493      -9.189  -4.542  -5.131  1.00  0.94           N  
ATOM   3716  CA  VAL A 493      -7.831  -4.993  -4.842  1.00  0.94           C  
ATOM   3717  C   VAL A 493      -6.936  -4.747  -6.055  1.00  0.95           C  
ATOM   3718  CB  VAL A 493      -7.800  -6.488  -4.452  1.00  0.93           C  
ATOM   3719  O   VAL A 493      -7.346  -4.981  -7.194  1.00  0.95           O  
ATOM   3720  CG1 VAL A 493      -6.410  -6.889  -3.962  1.00  0.86           C  
ATOM   3721  CG2 VAL A 493      -8.852  -6.782  -3.384  1.00  0.86           C  
ATOM   3722  N   THR A 494      -5.721  -4.271  -5.776  1.00  0.96           N  
ATOM   3723  CA  THR A 494      -4.693  -4.074  -6.793  1.00  0.96           C  
ATOM   3724  C   THR A 494      -3.399  -4.778  -6.397  1.00  0.96           C  
ATOM   3725  CB  THR A 494      -4.417  -2.577  -7.025  1.00  0.95           C  
ATOM   3726  O   THR A 494      -3.058  -4.843  -5.214  1.00  0.95           O  
ATOM   3727  CG2 THR A 494      -5.648  -1.870  -7.582  1.00  0.94           C  
ATOM   3728  OG1 THR A 494      -4.050  -1.967  -5.781  1.00  0.94           O  
ATOM   3729  N   ALA A 495      -2.696  -5.305  -7.418  1.00  0.96           N  
ATOM   3730  CA  ALA A 495      -1.344  -5.832  -7.252  1.00  0.96           C  
ATOM   3731  C   ALA A 495      -0.506  -5.599  -8.506  1.00  0.96           C  
ATOM   3732  CB  ALA A 495      -1.391  -7.321  -6.917  1.00  0.96           C  
ATOM   3733  O   ALA A 495      -1.041  -5.545  -9.616  1.00  0.96           O  
ATOM   3734  N   ALA A 496       0.791  -5.449  -8.348  1.00  0.96           N  
ATOM   3735  CA  ALA A 496       1.700  -5.285  -9.480  1.00  0.96           C  
ATOM   3736  C   ALA A 496       2.996  -6.059  -9.260  1.00  0.96           C  
ATOM   3737  CB  ALA A 496       1.999  -3.806  -9.711  1.00  0.96           C  
ATOM   3738  O   ALA A 496       3.431  -6.242  -8.121  1.00  0.95           O  
ATOM   3739  N   SER A 497       3.604  -6.517 -10.361  1.00  0.94           N  
ATOM   3740  CA  SER A 497       4.952  -7.075 -10.394  1.00  0.94           C  
ATOM   3741  C   SER A 497       5.754  -6.513 -11.563  1.00  0.94           C  
ATOM   3742  CB  SER A 497       4.899  -8.600 -10.487  1.00  0.94           C  
ATOM   3743  O   SER A 497       5.426  -6.763 -12.724  1.00  0.93           O  
ATOM   3744  OG  SER A 497       6.205  -9.149 -10.504  1.00  0.93           O  
ATOM   3745  N   ASN A 498       6.864  -5.834 -11.252  1.00  0.93           N  
ATOM   3746  CA  ASN A 498       7.816  -5.350 -12.247  1.00  0.93           C  
ATOM   3747  C   ASN A 498       8.675  -6.484 -12.798  1.00  0.93           C  
ATOM   3748  CB  ASN A 498       8.701  -4.253 -11.653  1.00  0.92           C  
ATOM   3749  O   ASN A 498       9.422  -6.292 -13.759  1.00  0.91           O  
ATOM   3750  CG  ASN A 498       7.945  -2.962 -11.405  1.00  0.90           C  
ATOM   3751  ND2 ASN A 498       8.404  -2.183 -10.433  1.00  0.88           N  
ATOM   3752  OD1 ASN A 498       6.955  -2.669 -12.081  1.00  0.87           O  
ATOM   3753  N   VAL A 499       8.615  -7.643 -12.193  1.00  0.92           N  
ATOM   3754  CA  VAL A 499       9.383  -8.802 -12.637  1.00  0.92           C  
ATOM   3755  C   VAL A 499       8.727  -9.414 -13.873  1.00  0.91           C  
ATOM   3756  CB  VAL A 499       9.508  -9.862 -11.520  1.00  0.91           C  
ATOM   3757  O   VAL A 499       9.416  -9.838 -14.804  1.00  0.90           O  
ATOM   3758  CG1 VAL A 499      10.306 -11.069 -12.009  1.00  0.89           C  
ATOM   3759  CG2 VAL A 499      10.159  -9.254 -10.279  1.00  0.88           C  
ATOM   3760  N   VAL A 500       7.384  -9.336 -13.933  1.00  0.92           N  
ATOM   3761  CA  VAL A 500       6.638  -9.910 -15.048  1.00  0.92           C  
ATOM   3762  C   VAL A 500       5.944  -8.798 -15.832  1.00  0.92           C  
ATOM   3763  CB  VAL A 500       5.601 -10.948 -14.563  1.00  0.91           C  
ATOM   3764  O   VAL A 500       5.126  -9.070 -16.714  1.00  0.91           O  
ATOM   3765  CG1 VAL A 500       6.299 -12.170 -13.969  1.00  0.89           C  
ATOM   3766  CG2 VAL A 500       4.655 -10.319 -13.542  1.00  0.89           C  
ATOM   3767  N   ASN A 501       6.154  -7.502 -15.487  1.00  0.93           N  
ATOM   3768  CA  ASN A 501       5.614  -6.304 -16.121  1.00  0.93           C  
ATOM   3769  C   ASN A 501       4.091  -6.348 -16.197  1.00  0.94           C  
ATOM   3770  CB  ASN A 501       6.210  -6.122 -17.518  1.00  0.92           C  
ATOM   3771  O   ASN A 501       3.509  -6.076 -17.249  1.00  0.93           O  
ATOM   3772  CG  ASN A 501       7.711  -5.904 -17.490  1.00  0.89           C  
ATOM   3773  ND2 ASN A 501       8.411  -6.472 -18.464  1.00  0.86           N  
ATOM   3774  OD1 ASN A 501       8.236  -5.232 -16.598  1.00  0.85           O  
ATOM   3775  N   MET A 502       3.494  -6.653 -15.064  1.00  0.94           N  
ATOM   3776  CA  MET A 502       2.052  -6.876 -14.998  1.00  0.95           C  
ATOM   3777  C   MET A 502       1.445  -6.159 -13.797  1.00  0.95           C  
ATOM   3778  CB  MET A 502       1.742  -8.372 -14.927  1.00  0.94           C  
ATOM   3779  O   MET A 502       1.998  -6.207 -12.696  1.00  0.95           O  
ATOM   3780  CG  MET A 502       0.257  -8.693 -14.990  1.00  0.91           C  
ATOM   3781  SD  MET A 502      -0.079 -10.492 -14.851  1.00  0.90           S  
ATOM   3782  CE  MET A 502       0.617 -11.070 -16.424  1.00  0.84           C  
ATOM   3783  N   CYS A 503       0.327  -5.554 -13.995  1.00  0.96           N  
ATOM   3784  CA  CYS A 503      -0.597  -5.087 -12.968  1.00  0.96           C  
ATOM   3785  C   CYS A 503      -1.917  -5.846 -13.037  1.00  0.96           C  
ATOM   3786  CB  CYS A 503      -0.852  -3.588 -13.118  1.00  0.96           C  
ATOM   3787  O   CYS A 503      -2.455  -6.067 -14.123  1.00  0.96           O  
ATOM   3788  SG  CYS A 503       0.634  -2.576 -12.945  1.00  0.91           S  
ATOM   3789  N   VAL A 504      -2.488  -6.197 -11.878  1.00  0.97           N  
ATOM   3790  CA  VAL A 504      -3.760  -6.906 -11.789  1.00  0.97           C  
ATOM   3791  C   VAL A 504      -4.667  -6.215 -10.773  1.00  0.97           C  
ATOM   3792  CB  VAL A 504      -3.558  -8.388 -11.402  1.00  0.97           C  
ATOM   3793  O   VAL A 504      -4.188  -5.661  -9.780  1.00  0.97           O  
ATOM   3794  CG1 VAL A 504      -2.749  -9.120 -12.471  1.00  0.94           C  
ATOM   3795  CG2 VAL A 504      -2.873  -8.495 -10.041  1.00  0.94           C  
ATOM   3796  N   PHE A 505      -6.006  -6.305 -10.992  1.00  0.96           N  
ATOM   3797  CA  PHE A 505      -6.955  -5.788 -10.014  1.00  0.96           C  
ATOM   3798  C   PHE A 505      -8.316  -6.455 -10.175  1.00  0.96           C  
ATOM   3799  CB  PHE A 505      -7.096  -4.268 -10.151  1.00  0.95           C  
ATOM   3800  O   PHE A 505      -8.602  -7.050 -11.216  1.00  0.94           O  
ATOM   3801  CG  PHE A 505      -7.497  -3.817 -11.529  1.00  0.89           C  
ATOM   3802  CD1 PHE A 505      -6.540  -3.618 -12.517  1.00  0.80           C  
ATOM   3803  CD2 PHE A 505      -8.832  -3.593 -11.838  1.00  0.80           C  
ATOM   3804  CE1 PHE A 505      -6.908  -3.200 -13.793  1.00  0.75           C  
ATOM   3805  CE2 PHE A 505      -9.208  -3.176 -13.112  1.00  0.70           C  
ATOM   3806  CZ  PHE A 505      -8.244  -2.979 -14.088  1.00  0.77           C  
ATOM   3807  N   THR A 506      -9.231  -6.332  -9.154  1.00  0.96           N  
ATOM   3808  CA  THR A 506     -10.588  -6.867  -9.181  1.00  0.95           C  
ATOM   3809  C   THR A 506     -11.614  -5.746  -9.039  1.00  0.95           C  
ATOM   3810  CB  THR A 506     -10.800  -7.906  -8.064  1.00  0.95           C  
ATOM   3811  O   THR A 506     -11.319  -4.696  -8.464  1.00  0.94           O  
ATOM   3812  CG2 THR A 506      -9.767  -9.024  -8.150  1.00  0.93           C  
ATOM   3813  OG1 THR A 506     -10.685  -7.260  -6.790  1.00  0.93           O  
ATOM   3814  N   GLY A 507     -12.882  -5.998  -9.577  1.00  0.94           N  
ATOM   3815  CA  GLY A 507     -14.015  -5.095  -9.446  1.00  0.94           C  
ATOM   3816  C   GLY A 507     -15.034  -5.561  -8.423  1.00  0.93           C  
ATOM   3817  O   GLY A 507     -15.097  -6.749  -8.099  1.00  0.92           O  
ATOM   3818  N   SER A 508     -15.870  -4.722  -8.023  1.00  0.93           N  
ATOM   3819  CA  SER A 508     -16.874  -5.013  -7.005  1.00  0.93           C  
ATOM   3820  C   SER A 508     -18.089  -5.710  -7.609  1.00  0.92           C  
ATOM   3821  CB  SER A 508     -17.311  -3.728  -6.301  1.00  0.92           C  
ATOM   3822  O   SER A 508     -18.895  -6.301  -6.888  1.00  0.90           O  
ATOM   3823  OG  SER A 508     -17.865  -2.810  -7.227  1.00  0.90           O  
ATOM   3824  N   ARG A 509     -18.329  -5.642  -8.920  1.00  0.94           N  
ATOM   3825  CA  ARG A 509     -19.488  -6.245  -9.570  1.00  0.93           C  
ATOM   3826  C   ARG A 509     -19.145  -7.620 -10.136  1.00  0.92           C  
ATOM   3827  CB  ARG A 509     -20.013  -5.337 -10.684  1.00  0.92           C  
ATOM   3828  O   ARG A 509     -19.961  -8.542 -10.077  1.00  0.91           O  
ATOM   3829  CG  ARG A 509     -20.720  -4.089 -10.179  1.00  0.86           C  
ATOM   3830  CD  ARG A 509     -21.352  -3.299 -11.316  1.00  0.82           C  
ATOM   3831  NE  ARG A 509     -21.987  -2.076 -10.835  1.00  0.81           N  
ATOM   3832  NH1 ARG A 509     -22.668  -1.362 -12.925  1.00  0.69           N  
ATOM   3833  NH2 ARG A 509     -23.142  -0.104 -11.068  1.00  0.65           N  
ATOM   3834  CZ  ARG A 509     -22.598  -1.183 -11.610  1.00  0.77           C  
ATOM   3835  N   ASP A 510     -17.917  -7.689 -10.654  1.00  0.92           N  
ATOM   3836  CA  ASP A 510     -17.432  -8.943 -11.222  1.00  0.92           C  
ATOM   3837  C   ASP A 510     -16.291  -9.519 -10.387  1.00  0.92           C  
ATOM   3838  CB  ASP A 510     -16.974  -8.736 -12.667  1.00  0.90           C  
ATOM   3839  O   ASP A 510     -15.129  -9.471 -10.797  1.00  0.91           O  
ATOM   3840  CG  ASP A 510     -18.108  -8.340 -13.597  1.00  0.85           C  
ATOM   3841  OD1 ASP A 510     -19.242  -8.833 -13.421  1.00  0.82           O  
ATOM   3842  OD2 ASP A 510     -17.863  -7.528 -14.516  1.00  0.84           O  
ATOM   3843  N   THR A 511     -16.639 -10.145  -9.260  1.00  0.92           N  
ATOM   3844  CA  THR A 511     -15.700 -10.522  -8.210  1.00  0.93           C  
ATOM   3845  C   THR A 511     -14.883 -11.742  -8.627  1.00  0.93           C  
ATOM   3846  CB  THR A 511     -16.431 -10.818  -6.887  1.00  0.92           C  
ATOM   3847  O   THR A 511     -13.862 -12.052  -8.010  1.00  0.92           O  
ATOM   3848  CG2 THR A 511     -17.068  -9.555  -6.316  1.00  0.89           C  
ATOM   3849  OG1 THR A 511     -17.455 -11.792  -7.121  1.00  0.89           O  
ATOM   3850  N   SER A 512     -15.283 -12.411  -9.657  1.00  0.93           N  
ATOM   3851  CA  SER A 512     -14.562 -13.561 -10.193  1.00  0.94           C  
ATOM   3852  C   SER A 512     -13.637 -13.151 -11.333  1.00  0.94           C  
ATOM   3853  CB  SER A 512     -15.543 -14.629 -10.680  1.00  0.93           C  
ATOM   3854  O   SER A 512     -12.915 -13.985 -11.885  1.00  0.94           O  
ATOM   3855  OG  SER A 512     -16.450 -14.985  -9.651  1.00  0.88           O  
ATOM   3856  N   VAL A 513     -13.596 -11.911 -11.720  1.00  0.96           N  
ATOM   3857  CA  VAL A 513     -12.770 -11.414 -12.815  1.00  0.96           C  
ATOM   3858  C   VAL A 513     -11.566 -10.662 -12.254  1.00  0.96           C  
ATOM   3859  CB  VAL A 513     -13.576 -10.497 -13.763  1.00  0.96           C  
ATOM   3860  O   VAL A 513     -11.721  -9.732 -11.459  1.00  0.96           O  
ATOM   3861  CG1 VAL A 513     -12.682  -9.950 -14.875  1.00  0.95           C  
ATOM   3862  CG2 VAL A 513     -14.765 -11.254 -14.353  1.00  0.95           C  
ATOM   3863  N   ILE A 514     -10.370 -11.037 -12.709  1.00  0.97           N  
ATOM   3864  CA  ILE A 514      -9.128 -10.285 -12.566  1.00  0.97           C  
ATOM   3865  C   ILE A 514      -8.836  -9.521 -13.856  1.00  0.97           C  
ATOM   3866  CB  ILE A 514      -7.944 -11.212 -12.212  1.00  0.97           C  
ATOM   3867  O   ILE A 514      -8.665 -10.125 -14.917  1.00  0.97           O  
ATOM   3868  CG1 ILE A 514      -8.258 -12.021 -10.949  1.00  0.96           C  
ATOM   3869  CG2 ILE A 514      -6.657 -10.401 -12.038  1.00  0.97           C  
ATOM   3870  CD1 ILE A 514      -7.194 -13.050 -10.592  1.00  0.95           C  
ATOM   3871  N   TYR A 515      -8.863  -8.275 -13.786  1.00  0.97           N  
ATOM   3872  CA  TYR A 515      -8.383  -7.432 -14.876  1.00  0.97           C  
ATOM   3873  C   TYR A 515      -6.862  -7.332 -14.859  1.00  0.97           C  
ATOM   3874  CB  TYR A 515      -9.000  -6.033 -14.787  1.00  0.97           C  
ATOM   3875  O   TYR A 515      -6.260  -7.117 -13.805  1.00  0.97           O  
ATOM   3876  CG  TYR A 515     -10.508  -6.030 -14.847  1.00  0.96           C  
ATOM   3877  CD1 TYR A 515     -11.176  -6.082 -16.069  1.00  0.95           C  
ATOM   3878  CD2 TYR A 515     -11.268  -5.973 -13.684  1.00  0.94           C  
ATOM   3879  CE1 TYR A 515     -12.566  -6.077 -16.129  1.00  0.94           C  
ATOM   3880  CE2 TYR A 515     -12.658  -5.968 -13.733  1.00  0.93           C  
ATOM   3881  OH  TYR A 515     -14.673  -6.016 -15.012  1.00  0.91           O  
ATOM   3882  CZ  TYR A 515     -13.297  -6.021 -14.958  1.00  0.93           C  
ATOM   3883  N   VAL A 516      -6.240  -7.450 -16.018  1.00  0.97           N  
ATOM   3884  CA  VAL A 516      -4.792  -7.522 -16.178  1.00  0.97           C  
ATOM   3885  C   VAL A 516      -4.321  -6.423 -17.128  1.00  0.97           C  
ATOM   3886  CB  VAL A 516      -4.346  -8.906 -16.701  1.00  0.96           C  
ATOM   3887  O   VAL A 516      -4.880  -6.251 -18.214  1.00  0.96           O  
ATOM   3888  CG1 VAL A 516      -2.822  -9.000 -16.751  1.00  0.96           C  
ATOM   3889  CG2 VAL A 516      -4.925 -10.018 -15.828  1.00  0.95           C  
ATOM   3890  N   HIS A 517      -3.353  -5.724 -16.666  1.00  0.96           N  
ATOM   3891  CA  HIS A 517      -2.578  -4.789 -17.474  1.00  0.96           C  
ATOM   3892  C   HIS A 517      -1.136  -5.260 -17.629  1.00  0.96           C  
ATOM   3893  CB  HIS A 517      -2.609  -3.391 -16.854  1.00  0.96           C  
ATOM   3894  O   HIS A 517      -0.366  -5.246 -16.665  1.00  0.95           O  
ATOM   3895  CG  HIS A 517      -1.843  -2.371 -17.635  1.00  0.95           C  
ATOM   3896  CD2 HIS A 517      -1.876  -2.049 -18.949  1.00  0.92           C  
ATOM   3897  ND1 HIS A 517      -0.904  -1.544 -17.058  1.00  0.91           N  
ATOM   3898  CE1 HIS A 517      -0.392  -0.754 -17.987  1.00  0.91           C  
ATOM   3899  NE2 HIS A 517      -0.965  -1.040 -19.143  1.00  0.92           N  
ATOM   3900  N   GLU A 518      -0.798  -5.641 -18.835  1.00  0.95           N  
ATOM   3901  CA  GLU A 518       0.578  -5.964 -19.201  1.00  0.95           C  
ATOM   3902  C   GLU A 518       1.258  -4.783 -19.887  1.00  0.94           C  
ATOM   3903  CB  GLU A 518       0.617  -7.195 -20.111  1.00  0.94           C  
ATOM   3904  O   GLU A 518       0.671  -4.145 -20.764  1.00  0.93           O  
ATOM   3905  CG  GLU A 518       0.130  -8.471 -19.440  1.00  0.92           C  
ATOM   3906  CD  GLU A 518       0.119  -9.672 -20.373  1.00  0.90           C  
ATOM   3907  OE1 GLU A 518      -0.847  -9.824 -21.154  1.00  0.88           O  
ATOM   3908  OE2 GLU A 518       1.084 -10.467 -20.320  1.00  0.88           O  
ATOM   3909  N   TYR A 519       2.474  -4.486 -19.477  1.00  0.95           N  
ATOM   3910  CA  TYR A 519       3.177  -3.325 -20.012  1.00  0.94           C  
ATOM   3911  C   TYR A 519       4.626  -3.667 -20.335  1.00  0.93           C  
ATOM   3912  CB  TYR A 519       3.124  -2.160 -19.019  1.00  0.94           C  
ATOM   3913  O   TYR A 519       5.261  -4.447 -19.620  1.00  0.92           O  
ATOM   3914  CG  TYR A 519       3.751  -2.472 -17.682  1.00  0.93           C  
ATOM   3915  CD1 TYR A 519       2.983  -2.964 -16.629  1.00  0.91           C  
ATOM   3916  CD2 TYR A 519       5.111  -2.276 -17.469  1.00  0.91           C  
ATOM   3917  CE1 TYR A 519       3.556  -3.251 -15.394  1.00  0.91           C  
ATOM   3918  CE2 TYR A 519       5.695  -2.560 -16.239  1.00  0.90           C  
ATOM   3919  OH  TYR A 519       5.483  -3.330 -13.989  1.00  0.87           O  
ATOM   3920  CZ  TYR A 519       4.911  -3.047 -15.209  1.00  0.90           C  
ATOM   3921  N   GLN A 520       5.141  -3.050 -21.367  1.00  0.92           N  
ATOM   3922  CA  GLN A 520       6.554  -3.087 -21.729  1.00  0.92           C  
ATOM   3923  C   GLN A 520       7.068  -1.696 -22.087  1.00  0.91           C  
ATOM   3924  CB  GLN A 520       6.783  -4.048 -22.898  1.00  0.89           C  
ATOM   3925  O   GLN A 520       6.390  -0.938 -22.784  1.00  0.89           O  
ATOM   3926  CG  GLN A 520       8.253  -4.317 -23.193  1.00  0.77           C  
ATOM   3927  CD  GLN A 520       8.459  -5.509 -24.108  1.00  0.72           C  
ATOM   3928  NE2 GLN A 520       9.716  -5.884 -24.321  1.00  0.63           N  
ATOM   3929  OE1 GLN A 520       7.496  -6.090 -24.619  1.00  0.69           O  
ATOM   3930  N   TRP A 521       8.273  -1.494 -21.658  1.00  0.88           N  
ATOM   3931  CA  TRP A 521       8.954  -0.231 -21.925  1.00  0.90           C  
ATOM   3932  C   TRP A 521      10.224  -0.459 -22.739  1.00  0.85           C  
ATOM   3933  CB  TRP A 521       9.295   0.485 -20.615  1.00  0.86           C  
ATOM   3934  O   TRP A 521      10.995  -1.378 -22.453  1.00  0.80           O  
ATOM   3935  CG  TRP A 521       8.095   0.959 -19.851  1.00  0.80           C  
ATOM   3936  CD1 TRP A 521       7.357   0.244 -18.949  1.00  0.74           C  
ATOM   3937  CD2 TRP A 521       7.492   2.254 -19.926  1.00  0.77           C  
ATOM   3938  CE2 TRP A 521       6.391   2.255 -19.041  1.00  0.81           C  
ATOM   3939  CE3 TRP A 521       7.777   3.416 -20.656  1.00  0.81           C  
ATOM   3940  NE1 TRP A 521       6.331   1.018 -18.458  1.00  0.83           N  
ATOM   3941  CH2 TRP A 521       5.875   4.498 -19.593  1.00  0.81           C  
ATOM   3942  CZ2 TRP A 521       5.574   3.375 -18.867  1.00  0.82           C  
ATOM   3943  CZ3 TRP A 521       6.963   4.529 -20.481  1.00  0.81           C  
ATOM   3944  N   SER A 522      10.404   0.372 -23.730  1.00  0.88           N  
ATOM   3945  CA  SER A 522      11.700   0.600 -24.361  1.00  0.88           C  
ATOM   3946  C   SER A 522      12.322   1.910 -23.888  1.00  0.87           C  
ATOM   3947  CB  SER A 522      11.559   0.614 -25.884  1.00  0.86           C  
ATOM   3948  O   SER A 522      11.712   2.648 -23.112  1.00  0.85           O  
ATOM   3949  OG  SER A 522      10.909   1.796 -26.318  1.00  0.85           O  
ATOM   3950  N   SER A 523      13.457   2.200 -24.396  1.00  0.86           N  
ATOM   3951  CA  SER A 523      14.120   3.472 -24.126  1.00  0.86           C  
ATOM   3952  C   SER A 523      13.297   4.646 -24.645  1.00  0.85           C  
ATOM   3953  CB  SER A 523      15.512   3.496 -24.759  1.00  0.85           C  
ATOM   3954  O   SER A 523      13.284   5.719 -24.038  1.00  0.84           O  
ATOM   3955  OG  SER A 523      15.460   3.055 -26.105  1.00  0.87           O  
ATOM   3956  N   ASP A 524      12.500   4.429 -25.735  1.00  0.86           N  
ATOM   3957  CA  ASP A 524      11.779   5.461 -26.472  1.00  0.86           C  
ATOM   3958  C   ASP A 524      10.369   5.649 -25.917  1.00  0.86           C  
ATOM   3959  CB  ASP A 524      11.715   5.113 -27.961  1.00  0.84           C  
ATOM   3960  O   ASP A 524       9.661   6.580 -26.306  1.00  0.84           O  
ATOM   3961  CG  ASP A 524      13.087   4.975 -28.596  1.00  0.81           C  
ATOM   3962  OD1 ASP A 524      13.989   5.781 -28.281  1.00  0.81           O  
ATOM   3963  OD2 ASP A 524      13.267   4.055 -29.423  1.00  0.84           O  
ATOM   3964  N   GLY A 525       9.994   4.810 -25.028  1.00  0.84           N  
ATOM   3965  CA  GLY A 525       8.678   4.918 -24.421  1.00  0.86           C  
ATOM   3966  C   GLY A 525       8.016   3.573 -24.187  1.00  0.86           C  
ATOM   3967  O   GLY A 525       8.692   2.543 -24.137  1.00  0.86           O  
ATOM   3968  N   LYS A 526       6.682   3.652 -23.951  1.00  0.86           N  
ATOM   3969  CA  LYS A 526       5.840   2.479 -23.737  1.00  0.87           C  
ATOM   3970  C   LYS A 526       5.526   1.778 -25.056  1.00  0.86           C  
ATOM   3971  CB  LYS A 526       4.541   2.873 -23.031  1.00  0.84           C  
ATOM   3972  O   LYS A 526       4.812   2.323 -25.900  1.00  0.83           O  
ATOM   3973  CG  LYS A 526       3.752   1.693 -22.483  1.00  0.82           C  
ATOM   3974  CD  LYS A 526       2.546   2.154 -21.675  1.00  0.80           C  
ATOM   3975  CE  LYS A 526       1.820   0.980 -21.032  1.00  0.79           C  
ATOM   3976  NZ  LYS A 526       0.713   1.434 -20.139  1.00  0.76           N  
ATOM   3977  N   VAL A 527       5.937   0.521 -25.167  1.00  0.83           N  
ATOM   3978  CA  VAL A 527       5.838  -0.261 -26.394  1.00  0.85           C  
ATOM   3979  C   VAL A 527       4.605  -1.161 -26.335  1.00  0.83           C  
ATOM   3980  CB  VAL A 527       7.106  -1.111 -26.630  1.00  0.80           C  
ATOM   3981  O   VAL A 527       4.009  -1.476 -27.368  1.00  0.79           O  
ATOM   3982  CG1 VAL A 527       7.014  -1.864 -27.955  1.00  0.67           C  
ATOM   3983  CG2 VAL A 527       8.353  -0.228 -26.599  1.00  0.64           C  
ATOM   3984  N   GLN A 528       4.223  -1.531 -25.203  1.00  0.82           N  
ATOM   3985  CA  GLN A 528       3.036  -2.337 -24.936  1.00  0.86           C  
ATOM   3986  C   GLN A 528       2.226  -1.757 -23.780  1.00  0.87           C  
ATOM   3987  CB  GLN A 528       3.427  -3.783 -24.629  1.00  0.83           C  
ATOM   3988  O   GLN A 528       2.790  -1.343 -22.765  1.00  0.86           O  
ATOM   3989  CG  GLN A 528       2.238  -4.715 -24.438  1.00  0.86           C  
ATOM   3990  CD  GLN A 528       2.652  -6.144 -24.142  1.00  0.83           C  
ATOM   3991  NE2 GLN A 528       1.673  -7.006 -23.895  1.00  0.88           N  
ATOM   3992  OE1 GLN A 528       3.844  -6.470 -24.136  1.00  0.87           O  
ATOM   3993  N   ALA A 529       0.919  -1.815 -23.971  1.00  0.86           N  
ATOM   3994  CA  ALA A 529      -0.075  -1.501 -22.947  1.00  0.87           C  
ATOM   3995  C   ALA A 529      -1.340  -2.332 -23.138  1.00  0.87           C  
ATOM   3996  CB  ALA A 529      -0.412  -0.012 -22.970  1.00  0.81           C  
ATOM   3997  O   ALA A 529      -2.382  -1.806 -23.537  1.00  0.83           O  
ATOM   3998  N   ALA A 530      -1.239  -3.643 -22.843  1.00  0.93           N  
ATOM   3999  CA  ALA A 530      -2.310  -4.603 -23.096  1.00  0.94           C  
ATOM   4000  C   ALA A 530      -3.250  -4.706 -21.898  1.00  0.94           C  
ATOM   4001  CB  ALA A 530      -1.728  -5.974 -23.431  1.00  0.92           C  
ATOM   4002  O   ALA A 530      -2.826  -5.068 -20.798  1.00  0.94           O  
ATOM   4003  N   TRP A 531      -4.505  -4.461 -22.161  1.00  0.96           N  
ATOM   4004  CA  TRP A 531      -5.563  -4.724 -21.192  1.00  0.96           C  
ATOM   4005  C   TRP A 531      -6.340  -5.982 -21.562  1.00  0.95           C  
ATOM   4006  CB  TRP A 531      -6.516  -3.529 -21.098  1.00  0.96           C  
ATOM   4007  O   TRP A 531      -6.797  -6.126 -22.699  1.00  0.94           O  
ATOM   4008  CG  TRP A 531      -5.915  -2.320 -20.446  1.00  0.94           C  
ATOM   4009  CD1 TRP A 531      -5.381  -1.227 -21.069  1.00  0.92           C  
ATOM   4010  CD2 TRP A 531      -5.784  -2.085 -19.040  1.00  0.92           C  
ATOM   4011  CE2 TRP A 531      -5.160  -0.827 -18.884  1.00  0.92           C  
ATOM   4012  CE3 TRP A 531      -6.133  -2.816 -17.897  1.00  0.93           C  
ATOM   4013  NE1 TRP A 531      -4.925  -0.325 -20.136  1.00  0.93           N  
ATOM   4014  CH2 TRP A 531      -5.231  -1.020 -16.526  1.00  0.92           C  
ATOM   4015  CZ2 TRP A 531      -4.879  -0.284 -17.628  1.00  0.92           C  
ATOM   4016  CZ3 TRP A 531      -5.852  -2.274 -16.648  1.00  0.92           C  
ATOM   4017  N   HIS A 532      -6.512  -6.902 -20.621  1.00  0.97           N  
ATOM   4018  CA  HIS A 532      -7.325  -8.102 -20.778  1.00  0.97           C  
ATOM   4019  C   HIS A 532      -7.855  -8.589 -19.434  1.00  0.97           C  
ATOM   4020  CB  HIS A 532      -6.518  -9.210 -21.457  1.00  0.96           C  
ATOM   4021  O   HIS A 532      -7.711  -7.904 -18.420  1.00  0.96           O  
ATOM   4022  CG  HIS A 532      -5.310  -9.633 -20.683  1.00  0.95           C  
ATOM   4023  CD2 HIS A 532      -4.024  -9.215 -20.744  1.00  0.91           C  
ATOM   4024  ND1 HIS A 532      -5.354 -10.607 -19.709  1.00  0.89           N  
ATOM   4025  CE1 HIS A 532      -4.144 -10.769 -19.202  1.00  0.89           C  
ATOM   4026  NE2 HIS A 532      -3.318  -9.936 -19.813  1.00  0.90           N  
ATOM   4027  N   ARG A 533      -8.595  -9.718 -19.382  1.00  0.97           N  
ATOM   4028  CA  ARG A 533      -9.171 -10.173 -18.121  1.00  0.97           C  
ATOM   4029  C   ARG A 533      -9.048 -11.686 -17.976  1.00  0.97           C  
ATOM   4030  CB  ARG A 533     -10.640  -9.755 -18.018  1.00  0.97           C  
ATOM   4031  O   ARG A 533      -9.067 -12.414 -18.971  1.00  0.97           O  
ATOM   4032  CG  ARG A 533     -11.544 -10.426 -19.040  1.00  0.95           C  
ATOM   4033  CD  ARG A 533     -12.980  -9.932 -18.934  1.00  0.92           C  
ATOM   4034  NE  ARG A 533     -13.856 -10.614 -19.882  1.00  0.91           N  
ATOM   4035  NH1 ARG A 533     -15.772  -9.499 -19.230  1.00  0.84           N  
ATOM   4036  NH2 ARG A 533     -15.865 -11.069 -20.897  1.00  0.81           N  
ATOM   4037  CZ  ARG A 533     -15.162 -10.393 -20.001  1.00  0.86           C  
ATOM   4038  N   TRP A 534      -8.923 -12.132 -16.769  1.00  0.97           N  
ATOM   4039  CA  TRP A 534      -8.957 -13.525 -16.338  1.00  0.97           C  
ATOM   4040  C   TRP A 534     -10.218 -13.815 -15.531  1.00  0.96           C  
ATOM   4041  CB  TRP A 534      -7.716 -13.863 -15.508  1.00  0.97           C  
ATOM   4042  O   TRP A 534     -10.536 -13.092 -14.584  1.00  0.95           O  
ATOM   4043  CG  TRP A 534      -6.423 -13.691 -16.248  1.00  0.96           C  
ATOM   4044  CD1 TRP A 534      -6.262 -13.501 -17.593  1.00  0.94           C  
ATOM   4045  CD2 TRP A 534      -5.108 -13.700 -15.684  1.00  0.94           C  
ATOM   4046  CE2 TRP A 534      -4.197 -13.508 -16.746  1.00  0.93           C  
ATOM   4047  CE3 TRP A 534      -4.612 -13.850 -14.382  1.00  0.95           C  
ATOM   4048  NE1 TRP A 534      -4.926 -13.390 -17.898  1.00  0.95           N  
ATOM   4049  CH2 TRP A 534      -2.356 -13.613 -15.261  1.00  0.94           C  
ATOM   4050  CZ2 TRP A 534      -2.815 -13.463 -16.545  1.00  0.94           C  
ATOM   4051  CZ3 TRP A 534      -3.237 -13.805 -14.184  1.00  0.94           C  
ATOM   4052  N   THR A 535     -10.967 -14.848 -15.922  1.00  0.96           N  
ATOM   4053  CA  THR A 535     -12.132 -15.316 -15.179  1.00  0.96           C  
ATOM   4054  C   THR A 535     -11.772 -16.513 -14.304  1.00  0.95           C  
ATOM   4055  CB  THR A 535     -13.283 -15.699 -16.129  1.00  0.95           C  
ATOM   4056  O   THR A 535     -11.404 -17.573 -14.814  1.00  0.94           O  
ATOM   4057  CG2 THR A 535     -14.526 -16.112 -15.348  1.00  0.90           C  
ATOM   4058  OG1 THR A 535     -13.604 -14.576 -16.959  1.00  0.90           O  
ATOM   4059  N   MET A 536     -11.912 -16.326 -13.002  1.00  0.95           N  
ATOM   4060  CA  MET A 536     -11.621 -17.334 -11.988  1.00  0.94           C  
ATOM   4061  C   MET A 536     -12.862 -18.161 -11.670  1.00  0.93           C  
ATOM   4062  CB  MET A 536     -11.089 -16.678 -10.713  1.00  0.94           C  
ATOM   4063  O   MET A 536     -13.987 -17.708 -11.890  1.00  0.92           O  
ATOM   4064  CG  MET A 536      -9.794 -15.906 -10.915  1.00  0.93           C  
ATOM   4065  SD  MET A 536      -8.469 -16.938 -11.654  1.00  0.93           S  
ATOM   4066  CE  MET A 536      -8.207 -18.132 -10.313  1.00  0.89           C  
ATOM   4067  N   PRO A 537     -12.728 -19.387 -11.165  1.00  0.91           N  
ATOM   4068  CA  PRO A 537     -13.883 -20.246 -10.894  1.00  0.91           C  
ATOM   4069  C   PRO A 537     -14.680 -19.794  -9.672  1.00  0.90           C  
ATOM   4070  CB  PRO A 537     -13.253 -21.621 -10.657  1.00  0.89           C  
ATOM   4071  O   PRO A 537     -15.840 -20.182  -9.508  1.00  0.88           O  
ATOM   4072  CG  PRO A 537     -11.871 -21.329 -10.170  1.00  0.87           C  
ATOM   4073  CD  PRO A 537     -11.376 -20.087 -10.854  1.00  0.86           C  
ATOM   4074  N   GLN A 538     -14.098 -18.943  -8.868  1.00  0.90           N  
ATOM   4075  CA  GLN A 538     -14.664 -18.457  -7.613  1.00  0.90           C  
ATOM   4076  C   GLN A 538     -14.370 -16.973  -7.416  1.00  0.91           C  
ATOM   4077  CB  GLN A 538     -14.120 -19.262  -6.432  1.00  0.89           C  
ATOM   4078  O   GLN A 538     -13.417 -16.441  -7.990  1.00  0.91           O  
ATOM   4079  CG  GLN A 538     -14.597 -20.707  -6.400  1.00  0.81           C  
ATOM   4080  CD  GLN A 538     -13.942 -21.517  -5.297  1.00  0.77           C  
ATOM   4081  NE2 GLN A 538     -14.698 -22.438  -4.708  1.00  0.69           N  
ATOM   4082  OE1 GLN A 538     -12.765 -21.319  -4.978  1.00  0.75           O  
ATOM   4083  N   PRO A 539     -15.175 -16.310  -6.537  1.00  0.90           N  
ATOM   4084  CA  PRO A 539     -14.927 -14.897  -6.238  1.00  0.91           C  
ATOM   4085  C   PRO A 539     -13.564 -14.661  -5.592  1.00  0.92           C  
ATOM   4086  CB  PRO A 539     -16.059 -14.539  -5.271  1.00  0.90           C  
ATOM   4087  O   PRO A 539     -13.236 -15.294  -4.585  1.00  0.92           O  
ATOM   4088  CG  PRO A 539     -17.171 -15.473  -5.622  1.00  0.89           C  
ATOM   4089  CD  PRO A 539     -16.580 -16.808  -5.975  1.00  0.88           C  
ATOM   4090  N   VAL A 540     -12.817 -13.737  -6.172  1.00  0.93           N  
ATOM   4091  CA  VAL A 540     -11.506 -13.343  -5.666  1.00  0.94           C  
ATOM   4092  C   VAL A 540     -11.672 -12.366  -4.505  1.00  0.93           C  
ATOM   4093  CB  VAL A 540     -10.637 -12.709  -6.776  1.00  0.93           C  
ATOM   4094  O   VAL A 540     -12.254 -11.291  -4.668  1.00  0.93           O  
ATOM   4095  CG1 VAL A 540      -9.265 -12.319  -6.230  1.00  0.93           C  
ATOM   4096  CG2 VAL A 540     -10.494 -13.670  -7.955  1.00  0.93           C  
ATOM   4097  N   VAL A 541     -11.134 -12.747  -3.399  1.00  0.93           N  
ATOM   4098  CA  VAL A 541     -11.226 -11.965  -2.171  1.00  0.92           C  
ATOM   4099  C   VAL A 541     -10.036 -11.012  -2.074  1.00  0.92           C  
ATOM   4100  CB  VAL A 541     -11.283 -12.873  -0.922  1.00  0.91           C  
ATOM   4101  O   VAL A 541     -10.206  -9.822  -1.802  1.00  0.91           O  
ATOM   4102  CG1 VAL A 541     -11.470 -12.040   0.344  1.00  0.80           C  
ATOM   4103  CG2 VAL A 541     -12.407 -13.899  -1.062  1.00  0.79           C  
ATOM   4104  N   SER A 542      -8.897 -11.520  -2.359  1.00  0.93           N  
ATOM   4105  CA  SER A 542      -7.654 -10.757  -2.347  1.00  0.94           C  
ATOM   4106  C   SER A 542      -6.615 -11.377  -3.275  1.00  0.94           C  
ATOM   4107  CB  SER A 542      -7.093 -10.668  -0.927  1.00  0.92           C  
ATOM   4108  O   SER A 542      -6.743 -12.537  -3.672  1.00  0.94           O  
ATOM   4109  OG  SER A 542      -6.020  -9.744  -0.867  1.00  0.83           O  
ATOM   4110  N   LEU A 543      -5.632 -10.569  -3.646  1.00  0.95           N  
ATOM   4111  CA  LEU A 543      -4.508 -11.042  -4.446  1.00  0.95           C  
ATOM   4112  C   LEU A 543      -3.273 -10.178  -4.215  1.00  0.95           C  
ATOM   4113  CB  LEU A 543      -4.873 -11.045  -5.933  1.00  0.94           C  
ATOM   4114  O   LEU A 543      -3.391  -8.995  -3.888  1.00  0.94           O  
ATOM   4115  CG  LEU A 543      -5.277  -9.697  -6.534  1.00  0.92           C  
ATOM   4116  CD1 LEU A 543      -4.038  -8.904  -6.937  1.00  0.88           C  
ATOM   4117  CD2 LEU A 543      -6.200  -9.901  -7.731  1.00  0.88           C  
ATOM   4118  N   HIS A 544      -2.048 -10.762  -4.378  1.00  0.94           N  
ATOM   4119  CA  HIS A 544      -0.769 -10.061  -4.379  1.00  0.94           C  
ATOM   4120  C   HIS A 544       0.273 -10.817  -5.196  1.00  0.94           C  
ATOM   4121  CB  HIS A 544      -0.267  -9.858  -2.948  1.00  0.94           C  
ATOM   4122  O   HIS A 544       0.126 -12.017  -5.439  1.00  0.93           O  
ATOM   4123  CG  HIS A 544       0.019 -11.136  -2.226  1.00  0.92           C  
ATOM   4124  CD2 HIS A 544       1.124 -11.917  -2.205  1.00  0.88           C  
ATOM   4125  ND1 HIS A 544      -0.903 -11.750  -1.406  1.00  0.88           N  
ATOM   4126  CE1 HIS A 544      -0.375 -12.856  -0.909  1.00  0.87           C  
ATOM   4127  NE2 HIS A 544       0.855 -12.981  -1.378  1.00  0.88           N  
ATOM   4128  N   PHE A 545       1.310 -10.199  -5.566  1.00  0.94           N  
ATOM   4129  CA  PHE A 545       2.451 -10.854  -6.193  1.00  0.94           C  
ATOM   4130  C   PHE A 545       3.518 -11.193  -5.158  1.00  0.93           C  
ATOM   4131  CB  PHE A 545       3.047  -9.965  -7.289  1.00  0.94           C  
ATOM   4132  O   PHE A 545       3.911 -10.338  -4.362  1.00  0.91           O  
ATOM   4133  CG  PHE A 545       2.295 -10.020  -8.591  1.00  0.95           C  
ATOM   4134  CD1 PHE A 545       2.498 -11.065  -9.484  1.00  0.94           C  
ATOM   4135  CD2 PHE A 545       1.384  -9.025  -8.923  1.00  0.94           C  
ATOM   4136  CE1 PHE A 545       1.804 -11.118 -10.690  1.00  0.93           C  
ATOM   4137  CE2 PHE A 545       0.686  -9.072 -10.126  1.00  0.93           C  
ATOM   4138  CZ  PHE A 545       0.898 -10.119 -11.009  1.00  0.94           C  
ATOM   4139  N   ALA A 546       3.949 -12.359  -5.207  1.00  0.91           N  
ATOM   4140  CA  ALA A 546       5.241 -12.789  -4.679  1.00  0.91           C  
ATOM   4141  C   ALA A 546       6.265 -12.949  -5.799  1.00  0.90           C  
ATOM   4142  CB  ALA A 546       5.092 -14.099  -3.908  1.00  0.90           C  
ATOM   4143  O   ALA A 546       6.418 -14.037  -6.359  1.00  0.88           O  
ATOM   4144  N   ARG A 547       6.898 -11.874  -6.202  1.00  0.91           N  
ATOM   4145  CA  ARG A 547       7.786 -11.736  -7.352  1.00  0.91           C  
ATOM   4146  C   ARG A 547       7.053 -12.048  -8.652  1.00  0.91           C  
ATOM   4147  CB  ARG A 547       9.003 -12.653  -7.204  1.00  0.90           C  
ATOM   4148  O   ARG A 547       6.288 -11.221  -9.153  1.00  0.90           O  
ATOM   4149  CG  ARG A 547       9.865 -12.342  -5.991  1.00  0.89           C  
ATOM   4150  CD  ARG A 547      11.103 -13.225  -5.937  1.00  0.85           C  
ATOM   4151  NE  ARG A 547      12.021 -12.804  -4.883  1.00  0.80           N  
ATOM   4152  NH1 ARG A 547      13.766 -14.149  -5.578  1.00  0.73           N  
ATOM   4153  NH2 ARG A 547      14.014 -12.801  -3.741  1.00  0.69           N  
ATOM   4154  CZ  ARG A 547      13.265 -13.252  -4.736  1.00  0.81           C  
ATOM   4155  N   GLU A 548       7.214 -13.238  -9.249  1.00  0.91           N  
ATOM   4156  CA  GLU A 548       6.623 -13.641 -10.521  1.00  0.91           C  
ATOM   4157  C   GLU A 548       5.298 -14.369 -10.308  1.00  0.92           C  
ATOM   4158  CB  GLU A 548       7.590 -14.531 -11.306  1.00  0.89           C  
ATOM   4159  O   GLU A 548       4.529 -14.559 -11.253  1.00  0.91           O  
ATOM   4160  CG  GLU A 548       7.906 -15.852 -10.620  1.00  0.83           C  
ATOM   4161  CD  GLU A 548       9.035 -15.747  -9.607  1.00  0.79           C  
ATOM   4162  OE1 GLU A 548       9.354 -14.619  -9.168  1.00  0.77           O  
ATOM   4163  OE2 GLU A 548       9.606 -16.802  -9.251  1.00  0.74           O  
ATOM   4164  N   LYS A 549       5.038 -14.817  -9.097  1.00  0.91           N  
ATOM   4165  CA  LYS A 549       3.872 -15.616  -8.733  1.00  0.92           C  
ATOM   4166  C   LYS A 549       2.738 -14.733  -8.221  1.00  0.93           C  
ATOM   4167  CB  LYS A 549       4.243 -16.657  -7.676  1.00  0.91           C  
ATOM   4168  O   LYS A 549       2.877 -14.070  -7.191  1.00  0.92           O  
ATOM   4169  CG  LYS A 549       5.241 -17.700  -8.158  1.00  0.88           C  
ATOM   4170  CD  LYS A 549       5.501 -18.759  -7.093  1.00  0.86           C  
ATOM   4171  CE  LYS A 549       6.485 -19.814  -7.582  1.00  0.83           C  
ATOM   4172  NZ  LYS A 549       6.611 -20.944  -6.613  1.00  0.81           N  
ATOM   4173  N   LEU A 550       1.663 -14.787  -8.869  1.00  0.94           N  
ATOM   4174  CA  LEU A 550       0.416 -14.187  -8.406  1.00  0.94           C  
ATOM   4175  C   LEU A 550      -0.316 -15.125  -7.452  1.00  0.94           C  
ATOM   4176  CB  LEU A 550      -0.486 -13.843  -9.594  1.00  0.94           C  
ATOM   4177  O   LEU A 550      -0.828 -16.166  -7.869  1.00  0.93           O  
ATOM   4178  CG  LEU A 550      -1.809 -13.150  -9.262  1.00  0.95           C  
ATOM   4179  CD1 LEU A 550      -1.549 -11.795  -8.613  1.00  0.94           C  
ATOM   4180  CD2 LEU A 550      -2.660 -12.993 -10.517  1.00  0.94           C  
ATOM   4181  N   VAL A 551      -0.338 -14.788  -6.234  1.00  0.93           N  
ATOM   4182  CA  VAL A 551      -1.082 -15.480  -5.187  1.00  0.93           C  
ATOM   4183  C   VAL A 551      -2.505 -14.930  -5.115  1.00  0.93           C  
ATOM   4184  CB  VAL A 551      -0.389 -15.344  -3.813  1.00  0.93           C  
ATOM   4185  O   VAL A 551      -2.705 -13.732  -4.901  1.00  0.93           O  
ATOM   4186  CG1 VAL A 551      -1.131 -16.154  -2.751  1.00  0.91           C  
ATOM   4187  CG2 VAL A 551       1.070 -15.788  -3.906  1.00  0.91           C  
ATOM   4188  N   ILE A 552      -3.495 -15.788  -5.266  1.00  0.94           N  
ATOM   4189  CA  ILE A 552      -4.911 -15.447  -5.337  1.00  0.94           C  
ATOM   4190  C   ILE A 552      -5.670 -16.157  -4.218  1.00  0.93           C  
ATOM   4191  CB  ILE A 552      -5.513 -15.817  -6.711  1.00  0.93           C  
ATOM   4192  O   ILE A 552      -5.625 -17.384  -4.111  1.00  0.92           O  
ATOM   4193  CG1 ILE A 552      -4.692 -15.184  -7.841  1.00  0.93           C  
ATOM   4194  CG2 ILE A 552      -6.980 -15.385  -6.792  1.00  0.93           C  
ATOM   4195  CD1 ILE A 552      -5.038 -15.711  -9.227  1.00  0.93           C  
ATOM   4196  N   PHE A 553      -6.359 -15.395  -3.452  1.00  0.92           N  
ATOM   4197  CA  PHE A 553      -7.289 -15.871  -2.435  1.00  0.93           C  
ATOM   4198  C   PHE A 553      -8.725 -15.801  -2.939  1.00  0.92           C  
ATOM   4199  CB  PHE A 553      -7.144 -15.054  -1.147  1.00  0.92           C  
ATOM   4200  O   PHE A 553      -9.221 -14.722  -3.268  1.00  0.91           O  
ATOM   4201  CG  PHE A 553      -5.783 -15.157  -0.514  1.00  0.91           C  
ATOM   4202  CD1 PHE A 553      -5.546 -16.060   0.516  1.00  0.89           C  
ATOM   4203  CD2 PHE A 553      -4.739 -14.349  -0.948  1.00  0.89           C  
ATOM   4204  CE1 PHE A 553      -4.287 -16.157   1.104  1.00  0.88           C  
ATOM   4205  CE2 PHE A 553      -3.479 -14.440  -0.364  1.00  0.88           C  
ATOM   4206  CZ  PHE A 553      -3.255 -15.344   0.662  1.00  0.88           C  
ATOM   4207  N   THR A 554      -9.402 -16.955  -2.925  1.00  0.91           N  
ATOM   4208  CA  THR A 554     -10.808 -17.028  -3.307  1.00  0.91           C  
ATOM   4209  C   THR A 554     -11.658 -17.535  -2.145  1.00  0.89           C  
ATOM   4210  CB  THR A 554     -11.008 -17.942  -4.530  1.00  0.89           C  
ATOM   4211  O   THR A 554     -11.178 -18.297  -1.304  1.00  0.87           O  
ATOM   4212  CG2 THR A 554     -10.267 -17.401  -5.748  1.00  0.86           C  
ATOM   4213  OG1 THR A 554     -10.512 -19.252  -4.226  1.00  0.87           O  
ATOM   4214  N   ALA A 555     -12.948 -17.113  -2.086  1.00  0.87           N  
ATOM   4215  CA  ALA A 555     -13.876 -17.539  -1.041  1.00  0.86           C  
ATOM   4216  C   ALA A 555     -14.750 -18.694  -1.521  1.00  0.85           C  
ATOM   4217  CB  ALA A 555     -14.747 -16.368  -0.593  1.00  0.84           C  
ATOM   4218  O   ALA A 555     -15.310 -18.643  -2.619  1.00  0.83           O  
ATOM   4219  N   ASP A 556     -14.844 -19.693  -0.607  1.00  0.83           N  
ATOM   4220  CA  ASP A 556     -15.758 -20.813  -0.808  1.00  0.82           C  
ATOM   4221  C   ASP A 556     -16.361 -21.275   0.516  1.00  0.82           C  
ATOM   4222  CB  ASP A 556     -15.038 -21.977  -1.492  1.00  0.81           C  
ATOM   4223  O   ASP A 556     -15.656 -21.815   1.371  1.00  0.79           O  
ATOM   4224  CG  ASP A 556     -15.964 -23.133  -1.828  1.00  0.80           C  
ATOM   4225  OD1 ASP A 556     -17.180 -22.907  -2.010  1.00  0.80           O  
ATOM   4226  OD2 ASP A 556     -15.474 -24.280  -1.908  1.00  0.78           O  
ATOM   4227  N   GLY A 557     -17.646 -21.045   0.713  1.00  0.76           N  
ATOM   4228  CA  GLY A 557     -18.422 -21.562   1.828  1.00  0.75           C  
ATOM   4229  C   GLY A 557     -17.823 -21.223   3.180  1.00  0.76           C  
ATOM   4230  O   GLY A 557     -17.847 -22.044   4.099  1.00  0.72           O  
ATOM   4231  N   GLY A 558     -17.126 -20.062   3.255  1.00  0.76           N  
ATOM   4232  CA  GLY A 558     -16.497 -19.650   4.500  1.00  0.76           C  
ATOM   4233  C   GLY A 558     -15.047 -20.080   4.607  1.00  0.77           C  
ATOM   4234  O   GLY A 558     -14.360 -19.730   5.570  1.00  0.76           O  
ATOM   4235  N   ASN A 559     -14.587 -20.895   3.691  1.00  0.82           N  
ATOM   4236  CA  ASN A 559     -13.172 -21.215   3.533  1.00  0.83           C  
ATOM   4237  C   ASN A 559     -12.486 -20.257   2.564  1.00  0.84           C  
ATOM   4238  CB  ASN A 559     -12.998 -22.661   3.063  1.00  0.81           C  
ATOM   4239  O   ASN A 559     -13.125 -19.720   1.658  1.00  0.83           O  
ATOM   4240  CG  ASN A 559     -13.603 -23.664   4.024  1.00  0.79           C  
ATOM   4241  ND2 ASN A 559     -14.488 -24.514   3.515  1.00  0.81           N  
ATOM   4242  OD1 ASN A 559     -13.279 -23.676   5.215  1.00  0.80           O  
ATOM   4243  N   VAL A 560     -11.199 -20.098   2.742  1.00  0.86           N  
ATOM   4244  CA  VAL A 560     -10.335 -19.418   1.783  1.00  0.86           C  
ATOM   4245  C   VAL A 560      -9.471 -20.442   1.050  1.00  0.86           C  
ATOM   4246  CB  VAL A 560      -9.442 -18.363   2.472  1.00  0.85           C  
ATOM   4247  O   VAL A 560      -8.728 -21.200   1.678  1.00  0.86           O  
ATOM   4248  CG1 VAL A 560      -8.512 -17.698   1.459  1.00  0.81           C  
ATOM   4249  CG2 VAL A 560     -10.301 -17.318   3.180  1.00  0.81           C  
ATOM   4250  N   MET A 561      -9.620 -20.378  -0.208  1.00  0.87           N  
ATOM   4251  CA  MET A 561      -8.756 -21.168  -1.080  1.00  0.88           C  
ATOM   4252  C   MET A 561      -7.629 -20.312  -1.650  1.00  0.89           C  
ATOM   4253  CB  MET A 561      -9.566 -21.791  -2.219  1.00  0.85           C  
ATOM   4254  O   MET A 561      -7.868 -19.201  -2.126  1.00  0.89           O  
ATOM   4255  CG  MET A 561     -10.661 -22.734  -1.747  1.00  0.77           C  
ATOM   4256  SD  MET A 561     -11.517 -23.569  -3.139  1.00  0.76           S  
ATOM   4257  CE  MET A 561     -12.467 -22.177  -3.811  1.00  0.68           C  
ATOM   4258  N   LEU A 562      -6.476 -20.883  -1.604  1.00  0.90           N  
ATOM   4259  CA  LEU A 562      -5.278 -20.280  -2.177  1.00  0.90           C  
ATOM   4260  C   LEU A 562      -4.913 -20.947  -3.499  1.00  0.90           C  
ATOM   4261  CB  LEU A 562      -4.105 -20.384  -1.199  1.00  0.88           C  
ATOM   4262  O   LEU A 562      -4.722 -22.164  -3.554  1.00  0.88           O  
ATOM   4263  CG  LEU A 562      -2.764 -19.832  -1.686  1.00  0.81           C  
ATOM   4264  CD1 LEU A 562      -2.797 -18.308  -1.714  1.00  0.74           C  
ATOM   4265  CD2 LEU A 562      -1.627 -20.332  -0.802  1.00  0.75           C  
ATOM   4266  N   THR A 563      -4.769 -20.070  -4.465  1.00  0.91           N  
ATOM   4267  CA  THR A 563      -4.269 -20.462  -5.778  1.00  0.91           C  
ATOM   4268  C   THR A 563      -3.062 -19.615  -6.172  1.00  0.92           C  
ATOM   4269  CB  THR A 563      -5.363 -20.333  -6.854  1.00  0.89           C  
ATOM   4270  O   THR A 563      -3.030 -18.411  -5.909  1.00  0.91           O  
ATOM   4271  CG2 THR A 563      -4.866 -20.831  -8.207  1.00  0.78           C  
ATOM   4272  OG1 THR A 563      -6.504 -21.107  -6.462  1.00  0.82           O  
ATOM   4273  N   VAL A 564      -2.123 -20.249  -6.796  1.00  0.91           N  
ATOM   4274  CA  VAL A 564      -0.914 -19.560  -7.234  1.00  0.91           C  
ATOM   4275  C   VAL A 564      -0.748 -19.716  -8.744  1.00  0.91           C  
ATOM   4276  CB  VAL A 564       0.339 -20.091  -6.502  1.00  0.90           C  
ATOM   4277  O   VAL A 564      -0.637 -20.835  -9.250  1.00  0.90           O  
ATOM   4278  CG1 VAL A 564       1.583 -19.312  -6.926  1.00  0.87           C  
ATOM   4279  CG2 VAL A 564       0.146 -20.012  -4.989  1.00  0.87           C  
ATOM   4280  N   ILE A 565      -0.722 -18.638  -9.442  1.00  0.93           N  
ATOM   4281  CA  ILE A 565      -0.398 -18.592 -10.863  1.00  0.93           C  
ATOM   4282  C   ILE A 565       1.026 -18.074 -11.052  1.00  0.93           C  
ATOM   4283  CB  ILE A 565      -1.398 -17.708 -11.643  1.00  0.93           C  
ATOM   4284  O   ILE A 565       1.330 -16.933 -10.694  1.00  0.92           O  
ATOM   4285  CG1 ILE A 565      -2.818 -18.271 -11.517  1.00  0.92           C  
ATOM   4286  CG2 ILE A 565      -0.983 -17.591 -13.112  1.00  0.92           C  
ATOM   4287  CD1 ILE A 565      -3.876 -17.450 -12.242  1.00  0.91           C  
ATOM   4288  N   ASP A 566       1.888 -18.911 -11.596  1.00  0.90           N  
ATOM   4289  CA  ASP A 566       3.195 -18.450 -12.054  1.00  0.90           C  
ATOM   4290  C   ASP A 566       3.097 -17.803 -13.434  1.00  0.90           C  
ATOM   4291  CB  ASP A 566       4.191 -19.611 -12.087  1.00  0.89           C  
ATOM   4292  O   ASP A 566       2.904 -18.493 -14.437  1.00  0.89           O  
ATOM   4293  CG  ASP A 566       5.633 -19.151 -12.212  1.00  0.86           C  
ATOM   4294  OD1 ASP A 566       5.874 -18.018 -12.682  1.00  0.85           O  
ATOM   4295  OD2 ASP A 566       6.537 -19.930 -11.839  1.00  0.85           O  
ATOM   4296  N   ALA A 567       3.293 -16.530 -13.506  1.00  0.91           N  
ATOM   4297  CA  ALA A 567       3.115 -15.732 -14.717  1.00  0.90           C  
ATOM   4298  C   ALA A 567       4.257 -15.968 -15.702  1.00  0.89           C  
ATOM   4299  CB  ALA A 567       3.016 -14.249 -14.367  1.00  0.90           C  
ATOM   4300  O   ALA A 567       4.189 -15.537 -16.855  1.00  0.86           O  
ATOM   4301  N   ARG A 568       5.306 -16.743 -15.336  1.00  0.87           N  
ATOM   4302  CA  ARG A 568       6.434 -17.086 -16.197  1.00  0.86           C  
ATOM   4303  C   ARG A 568       6.365 -18.545 -16.635  1.00  0.84           C  
ATOM   4304  CB  ARG A 568       7.758 -16.816 -15.480  1.00  0.84           C  
ATOM   4305  O   ARG A 568       7.201 -19.004 -17.415  1.00  0.81           O  
ATOM   4306  CG  ARG A 568       8.093 -15.340 -15.339  1.00  0.81           C  
ATOM   4307  CD  ARG A 568       9.537 -15.128 -14.907  1.00  0.78           C  
ATOM   4308  NE  ARG A 568       9.917 -13.719 -14.968  1.00  0.71           N  
ATOM   4309  NH1 ARG A 568      12.173 -14.100 -14.650  1.00  0.62           N  
ATOM   4310  NH2 ARG A 568      11.393 -11.961 -14.917  1.00  0.59           N  
ATOM   4311  CZ  ARG A 568      11.160 -13.263 -14.845  1.00  0.72           C  
ATOM   4312  N   GLU A 569       5.497 -19.195 -16.052  1.00  0.84           N  
ATOM   4313  CA  GLU A 569       5.350 -20.582 -16.485  1.00  0.83           C  
ATOM   4314  C   GLU A 569       5.200 -20.673 -18.001  1.00  0.82           C  
ATOM   4315  CB  GLU A 569       4.150 -21.236 -15.797  1.00  0.81           C  
ATOM   4316  O   GLU A 569       4.409 -19.940 -18.597  1.00  0.78           O  
ATOM   4317  CG  GLU A 569       4.046 -22.736 -16.037  1.00  0.77           C  
ATOM   4318  CD  GLU A 569       2.916 -23.391 -15.257  1.00  0.74           C  
ATOM   4319  OE1 GLU A 569       2.327 -22.730 -14.372  1.00  0.72           O  
ATOM   4320  OE2 GLU A 569       2.620 -24.575 -15.533  1.00  0.69           O  
ATOM   4321  N   GLY A 570       6.039 -21.582 -18.607  1.00  0.76           N  
ATOM   4322  CA  GLY A 570       6.070 -21.834 -20.038  1.00  0.75           C  
ATOM   4323  C   GLY A 570       6.966 -20.871 -20.795  1.00  0.75           C  
ATOM   4324  O   GLY A 570       7.054 -20.931 -22.023  1.00  0.71           O  
ATOM   4325  N   TYR A 571       7.704 -19.918 -20.107  1.00  0.74           N  
ATOM   4326  CA  TYR A 571       8.654 -19.008 -20.736  1.00  0.74           C  
ATOM   4327  C   TYR A 571       9.880 -19.761 -21.238  1.00  0.72           C  
ATOM   4328  CB  TYR A 571       9.081 -17.913 -19.753  1.00  0.69           C  
ATOM   4329  O   TYR A 571      10.396 -19.467 -22.319  1.00  0.66           O  
ATOM   4330  CG  TYR A 571       8.283 -16.637 -19.883  1.00  0.64           C  
ATOM   4331  CD1 TYR A 571       8.787 -15.547 -20.588  1.00  0.58           C  
ATOM   4332  CD2 TYR A 571       7.027 -16.520 -19.299  1.00  0.61           C  
ATOM   4333  CE1 TYR A 571       8.057 -14.369 -20.708  1.00  0.57           C  
ATOM   4334  CE2 TYR A 571       6.288 -15.347 -19.413  1.00  0.60           C  
ATOM   4335  OH  TYR A 571       6.083 -13.115 -20.234  1.00  0.40           O  
ATOM   4336  CZ  TYR A 571       6.810 -14.279 -20.118  1.00  0.55           C  
ATOM   4337  N   ASP A 572      10.334 -20.691 -20.431  1.00  0.68           N  
ATOM   4338  CA  ASP A 572      11.538 -21.440 -20.779  1.00  0.67           C  
ATOM   4339  C   ASP A 572      11.196 -22.674 -21.611  1.00  0.66           C  
ATOM   4340  CB  ASP A 572      12.297 -21.851 -19.516  1.00  0.63           C  
ATOM   4341  O   ASP A 572      10.521 -23.586 -21.129  1.00  0.62           O  
ATOM   4342  CG  ASP A 572      12.991 -20.684 -18.835  1.00  0.58           C  
ATOM   4343  OD1 ASP A 572      13.269 -19.665 -19.503  1.00  0.59           O  
ATOM   4344  OD2 ASP A 572      13.266 -20.786 -17.619  1.00  0.64           O  
ATOM   4345  N   ASN A 573      10.880 -22.417 -22.958  1.00  0.60           N  
ATOM   4346  CA  ASN A 573      10.561 -23.421 -23.968  1.00  0.60           C  
ATOM   4347  C   ASN A 573      11.022 -24.811 -23.541  1.00  0.60           C  
ATOM   4348  CB  ASN A 573      11.183 -23.045 -25.314  1.00  0.54           C  
ATOM   4349  O   ASN A 573      10.794 -25.791 -24.252  1.00  0.56           O  
ATOM   4350  CG  ASN A 573      10.477 -21.880 -25.979  1.00  0.50           C  
ATOM   4351  ND2 ASN A 573      11.217 -21.109 -26.767  1.00  0.46           N  
ATOM   4352  OD1 ASN A 573       9.276 -21.673 -25.784  1.00  0.50           O  
ATOM   4353  N   GLN A 574      11.784 -24.866 -22.442  1.00  0.48           N  
ATOM   4354  CA  GLN A 574      12.504 -26.107 -22.175  1.00  0.48           C  
ATOM   4355  C   GLN A 574      11.659 -27.064 -21.339  1.00  0.48           C  
ATOM   4356  CB  GLN A 574      13.828 -25.818 -21.465  1.00  0.41           C  
ATOM   4357  O   GLN A 574      11.844 -28.281 -21.402  1.00  0.44           O  
ATOM   4358  CG  GLN A 574      14.837 -25.071 -22.326  1.00  0.38           C  
ATOM   4359  CD  GLN A 574      16.247 -25.142 -21.773  1.00  0.40           C  
ATOM   4360  NE2 GLN A 574      17.193 -24.534 -22.481  1.00  0.32           N  
ATOM   4361  OE1 GLN A 574      16.485 -25.738 -20.717  1.00  0.44           O  
ATOM   4362  N   THR A 575      10.452 -26.624 -20.911  1.00  0.52           N  
ATOM   4363  CA  THR A 575       9.595 -27.510 -20.132  1.00  0.52           C  
ATOM   4364  C   THR A 575       8.123 -27.209 -20.396  1.00  0.52           C  
ATOM   4365  CB  THR A 575       9.885 -27.384 -18.624  1.00  0.46           C  
ATOM   4366  O   THR A 575       7.547 -26.311 -19.778  1.00  0.49           O  
ATOM   4367  CG2 THR A 575      11.005 -28.328 -18.199  1.00  0.39           C  
ATOM   4368  OG1 THR A 575      10.273 -26.037 -18.329  1.00  0.38           O  
ATOM   4369  N   THR A 576       7.631 -27.397 -21.676  1.00  0.55           N  
ATOM   4370  CA  THR A 576       6.178 -27.496 -21.597  1.00  0.54           C  
ATOM   4371  C   THR A 576       5.750 -28.125 -20.274  1.00  0.55           C  
ATOM   4372  CB  THR A 576       5.610 -28.320 -22.767  1.00  0.50           C  
ATOM   4373  O   THR A 576       5.847 -29.341 -20.098  1.00  0.53           O  
ATOM   4374  CG2 THR A 576       5.566 -27.497 -24.050  1.00  0.45           C  
ATOM   4375  OG1 THR A 576       6.436 -29.472 -22.979  1.00  0.43           O  
ATOM   4376  N   SER A 577       6.022 -27.414 -19.172  1.00  0.56           N  
ATOM   4377  CA  SER A 577       5.352 -27.965 -17.999  1.00  0.54           C  
ATOM   4378  C   SER A 577       4.043 -28.648 -18.379  1.00  0.56           C  
ATOM   4379  CB  SER A 577       5.084 -26.867 -16.969  1.00  0.50           C  
ATOM   4380  O   SER A 577       3.158 -28.022 -18.966  1.00  0.53           O  
ATOM   4381  OG  SER A 577       4.069 -25.989 -17.423  1.00  0.47           O  
ATOM   4382  N   GLU A 578       4.138 -29.924 -18.558  1.00  0.68           N  
ATOM   4383  CA  GLU A 578       2.995 -30.827 -18.654  1.00  0.68           C  
ATOM   4384  C   GLU A 578       1.879 -30.407 -17.702  1.00  0.69           C  
ATOM   4385  CB  GLU A 578       3.422 -32.268 -18.360  1.00  0.63           C  
ATOM   4386  O   GLU A 578       1.132 -31.251 -17.202  1.00  0.66           O  
ATOM   4387  CG  GLU A 578       4.428 -32.827 -19.356  1.00  0.58           C  
ATOM   4388  CD  GLU A 578       4.791 -34.279 -19.092  1.00  0.58           C  
ATOM   4389  OE1 GLU A 578       4.388 -34.823 -18.039  1.00  0.59           O  
ATOM   4390  OE2 GLU A 578       5.484 -34.878 -19.944  1.00  0.51           O  
ATOM   4391  N   LEU A 579       1.969 -29.113 -17.257  1.00  0.77           N  
ATOM   4392  CA  LEU A 579       0.954 -28.717 -16.287  1.00  0.78           C  
ATOM   4393  C   LEU A 579      -0.362 -28.383 -16.983  1.00  0.80           C  
ATOM   4394  CB  LEU A 579       1.433 -27.513 -15.471  1.00  0.75           C  
ATOM   4395  O   LEU A 579      -0.374 -27.666 -17.986  1.00  0.78           O  
ATOM   4396  CG  LEU A 579       2.675 -27.732 -14.607  1.00  0.74           C  
ATOM   4397  CD1 LEU A 579       3.079 -26.431 -13.920  1.00  0.70           C  
ATOM   4398  CD2 LEU A 579       2.425 -28.830 -13.578  1.00  0.73           C  
ATOM   4399  N   PRO A 580      -1.433 -28.864 -16.382  1.00  0.83           N  
ATOM   4400  CA  PRO A 580      -2.714 -28.686 -17.070  1.00  0.84           C  
ATOM   4401  C   PRO A 580      -3.221 -27.247 -17.009  1.00  0.85           C  
ATOM   4402  CB  PRO A 580      -3.653 -29.629 -16.315  1.00  0.82           C  
ATOM   4403  O   PRO A 580      -3.183 -26.620 -15.948  1.00  0.85           O  
ATOM   4404  CG  PRO A 580      -3.140 -29.637 -14.911  1.00  0.81           C  
ATOM   4405  CD  PRO A 580      -1.644 -29.503 -14.950  1.00  0.81           C  
ATOM   4406  N   TYR A 581      -3.770 -26.718 -18.048  1.00  0.87           N  
ATOM   4407  CA  TYR A 581      -4.453 -25.432 -18.136  1.00  0.88           C  
ATOM   4408  C   TYR A 581      -5.853 -25.516 -17.539  1.00  0.88           C  
ATOM   4409  CB  TYR A 581      -4.533 -24.964 -19.592  1.00  0.87           C  
ATOM   4410  O   TYR A 581      -6.848 -25.375 -18.254  1.00  0.88           O  
ATOM   4411  CG  TYR A 581      -3.214 -24.487 -20.150  1.00  0.87           C  
ATOM   4412  CD1 TYR A 581      -2.874 -23.136 -20.128  1.00  0.86           C  
ATOM   4413  CD2 TYR A 581      -2.306 -25.385 -20.700  1.00  0.86           C  
ATOM   4414  CE1 TYR A 581      -1.661 -22.692 -20.643  1.00  0.85           C  
ATOM   4415  CE2 TYR A 581      -1.090 -24.952 -21.217  1.00  0.86           C  
ATOM   4416  OH  TYR A 581       0.426 -23.171 -21.694  1.00  0.83           O  
ATOM   4417  CZ  TYR A 581      -0.776 -23.605 -21.184  1.00  0.84           C  
ATOM   4418  N   LEU A 582      -5.891 -25.882 -16.267  1.00  0.89           N  
ATOM   4419  CA  LEU A 582      -7.049 -26.040 -15.395  1.00  0.89           C  
ATOM   4420  C   LEU A 582      -6.923 -25.155 -14.159  1.00  0.90           C  
ATOM   4421  CB  LEU A 582      -7.210 -27.503 -14.976  1.00  0.89           C  
ATOM   4422  O   LEU A 582      -5.817 -24.924 -13.666  1.00  0.89           O  
ATOM   4423  CG  LEU A 582      -7.437 -28.511 -16.104  1.00  0.88           C  
ATOM   4424  CD1 LEU A 582      -7.492 -29.929 -15.545  1.00  0.87           C  
ATOM   4425  CD2 LEU A 582      -8.715 -28.181 -16.866  1.00  0.87           C  
ATOM   4426  N   ASP A 583      -8.024 -24.706 -13.670  1.00  0.92           N  
ATOM   4427  CA  ASP A 583      -8.076 -24.025 -12.380  1.00  0.92           C  
ATOM   4428  C   ASP A 583      -8.323 -25.017 -11.245  1.00  0.91           C  
ATOM   4429  CB  ASP A 583      -9.165 -22.950 -12.384  1.00  0.91           C  
ATOM   4430  O   ASP A 583      -9.013 -26.021 -11.430  1.00  0.90           O  
ATOM   4431  CG  ASP A 583      -8.786 -21.725 -13.198  1.00  0.91           C  
ATOM   4432  OD1 ASP A 583      -7.581 -21.412 -13.304  1.00  0.90           O  
ATOM   4433  OD2 ASP A 583      -9.701 -21.066 -13.737  1.00  0.89           O  
ATOM   4434  N   LEU A 584      -7.774 -24.715 -10.110  1.00  0.90           N  
ATOM   4435  CA  LEU A 584      -7.896 -25.493  -8.882  1.00  0.90           C  
ATOM   4436  C   LEU A 584      -7.517 -26.950  -9.122  1.00  0.89           C  
ATOM   4437  CB  LEU A 584      -9.323 -25.408  -8.334  1.00  0.89           C  
ATOM   4438  O   LEU A 584      -8.105 -27.855  -8.525  1.00  0.87           O  
ATOM   4439  CG  LEU A 584      -9.860 -24.004  -8.054  1.00  0.88           C  
ATOM   4440  CD1 LEU A 584     -11.274 -24.080  -7.487  1.00  0.85           C  
ATOM   4441  CD2 LEU A 584      -8.935 -23.258  -7.099  1.00  0.85           C  
ATOM   4442  N   TYR A 585      -6.564 -27.198  -9.987  1.00  0.89           N  
ATOM   4443  CA  TYR A 585      -6.248 -28.580 -10.330  1.00  0.89           C  
ATOM   4444  C   TYR A 585      -5.401 -29.232  -9.243  1.00  0.89           C  
ATOM   4445  CB  TYR A 585      -5.515 -28.647 -11.673  1.00  0.89           C  
ATOM   4446  O   TYR A 585      -4.619 -28.557  -8.569  1.00  0.87           O  
ATOM   4447  CG  TYR A 585      -4.151 -28.002 -11.653  1.00  0.88           C  
ATOM   4448  CD1 TYR A 585      -3.981 -26.674 -12.037  1.00  0.86           C  
ATOM   4449  CD2 TYR A 585      -3.029 -28.719 -11.252  1.00  0.86           C  
ATOM   4450  CE1 TYR A 585      -2.725 -26.076 -12.023  1.00  0.86           C  
ATOM   4451  CE2 TYR A 585      -1.768 -28.131 -11.233  1.00  0.86           C  
ATOM   4452  OH  TYR A 585      -0.381 -26.224 -11.603  1.00  0.83           O  
ATOM   4453  CZ  TYR A 585      -1.627 -26.811 -11.619  1.00  0.84           C  
ATOM   4454  N   THR A 586      -5.581 -30.484  -8.961  1.00  0.89           N  
ATOM   4455  CA  THR A 586      -4.845 -31.356  -8.052  1.00  0.88           C  
ATOM   4456  C   THR A 586      -4.714 -32.760  -8.637  1.00  0.88           C  
ATOM   4457  CB  THR A 586      -5.530 -31.433  -6.675  1.00  0.87           C  
ATOM   4458  O   THR A 586      -5.436 -33.120  -9.569  1.00  0.87           O  
ATOM   4459  CG2 THR A 586      -6.848 -32.196  -6.758  1.00  0.83           C  
ATOM   4460  OG1 THR A 586      -4.661 -32.101  -5.753  1.00  0.85           O  
ATOM   4461  N   GLN A 587      -3.793 -33.537  -8.118  1.00  0.88           N  
ATOM   4462  CA  GLN A 587      -3.625 -34.917  -8.560  1.00  0.88           C  
ATOM   4463  C   GLN A 587      -4.612 -35.844  -7.858  1.00  0.88           C  
ATOM   4464  CB  GLN A 587      -2.192 -35.390  -8.311  1.00  0.87           C  
ATOM   4465  O   GLN A 587      -4.811 -35.744  -6.645  1.00  0.87           O  
ATOM   4466  CG  GLN A 587      -1.167 -34.770  -9.252  1.00  0.84           C  
ATOM   4467  CD  GLN A 587       0.237 -35.293  -9.017  1.00  0.84           C  
ATOM   4468  NE2 GLN A 587       1.142 -35.001  -9.945  1.00  0.82           N  
ATOM   4469  OE1 GLN A 587       0.507 -35.954  -8.009  1.00  0.83           O  
ATOM   4470  N   VAL A 588      -5.138 -36.798  -8.634  1.00  0.86           N  
ATOM   4471  CA  VAL A 588      -6.015 -37.847  -8.124  1.00  0.86           C  
ATOM   4472  C   VAL A 588      -5.579 -39.200  -8.680  1.00  0.86           C  
ATOM   4473  CB  VAL A 588      -7.493 -37.574  -8.483  1.00  0.85           C  
ATOM   4474  O   VAL A 588      -5.153 -39.297  -9.834  1.00  0.85           O  
ATOM   4475  CG1 VAL A 588      -7.994 -36.311  -7.785  1.00  0.83           C  
ATOM   4476  CG2 VAL A 588      -7.661 -37.454  -9.997  1.00  0.83           C  
ATOM   4477  N   ALA A 589      -5.702 -40.202  -7.901  1.00  0.86           N  
ATOM   4478  CA  ALA A 589      -5.549 -41.579  -8.365  1.00  0.86           C  
ATOM   4479  C   ALA A 589      -6.867 -42.124  -8.908  1.00  0.86           C  
ATOM   4480  CB  ALA A 589      -5.034 -42.468  -7.236  1.00  0.85           C  
ATOM   4481  O   ALA A 589      -7.886 -42.107  -8.213  1.00  0.84           O  
ATOM   4482  N   VAL A 590      -6.845 -42.584 -10.128  1.00  0.84           N  
ATOM   4483  CA  VAL A 590      -7.945 -43.300 -10.766  1.00  0.84           C  
ATOM   4484  C   VAL A 590      -7.723 -44.806 -10.639  1.00  0.84           C  
ATOM   4485  CB  VAL A 590      -8.091 -42.907 -12.253  1.00  0.83           C  
ATOM   4486  O   VAL A 590      -6.640 -45.308 -10.947  1.00  0.83           O  
ATOM   4487  CG1 VAL A 590      -9.229 -43.688 -12.909  1.00  0.82           C  
ATOM   4488  CG2 VAL A 590      -8.325 -41.403 -12.386  1.00  0.81           C  
ATOM   4489  N   SER A 591      -8.762 -45.498 -10.145  1.00  0.85           N  
ATOM   4490  CA  SER A 591      -8.786 -46.950 -10.008  1.00  0.85           C  
ATOM   4491  C   SER A 591     -10.150 -47.518 -10.384  1.00  0.85           C  
ATOM   4492  CB  SER A 591      -8.430 -47.361  -8.579  1.00  0.84           C  
ATOM   4493  O   SER A 591     -11.181 -47.036  -9.909  1.00  0.84           O  
ATOM   4494  OG  SER A 591      -8.359 -48.771  -8.463  1.00  0.84           O  
ATOM   4495  N   GLY A 592     -10.089 -48.481 -11.274  1.00  0.83           N  
ATOM   4496  CA  GLY A 592     -11.325 -49.030 -11.808  1.00  0.82           C  
ATOM   4497  C   GLY A 592     -12.127 -48.024 -12.611  1.00  0.81           C  
ATOM   4498  O   GLY A 592     -13.358 -48.016 -12.554  1.00  0.79           O  
ATOM   4499  N   GLY A 593     -11.427 -46.999 -13.222  1.00  0.80           N  
ATOM   4500  CA  GLY A 593     -12.062 -45.926 -13.970  1.00  0.80           C  
ATOM   4501  C   GLY A 593     -12.813 -44.947 -13.087  1.00  0.80           C  
ATOM   4502  O   GLY A 593     -13.622 -44.156 -13.576  1.00  0.78           O  
ATOM   4503  N   GLN A 594     -12.573 -44.983 -11.853  1.00  0.81           N  
ATOM   4504  CA  GLN A 594     -13.234 -44.116 -10.883  1.00  0.82           C  
ATOM   4505  C   GLN A 594     -12.215 -43.327 -10.066  1.00  0.82           C  
ATOM   4506  CB  GLN A 594     -14.132 -44.935  -9.954  1.00  0.80           C  
ATOM   4507  O   GLN A 594     -11.119 -43.819  -9.789  1.00  0.82           O  
ATOM   4508  CG  GLN A 594     -15.278 -45.637 -10.669  1.00  0.79           C  
ATOM   4509  CD  GLN A 594     -16.201 -46.373  -9.715  1.00  0.79           C  
ATOM   4510  NE2 GLN A 594     -17.345 -46.819 -10.223  1.00  0.79           N  
ATOM   4511  OE1 GLN A 594     -15.889 -46.539  -8.532  1.00  0.79           O  
ATOM   4512  N   PHE A 595     -12.550 -42.112  -9.610  1.00  0.82           N  
ATOM   4513  CA  PHE A 595     -11.779 -41.378  -8.614  1.00  0.82           C  
ATOM   4514  C   PHE A 595     -12.700 -40.601  -7.681  1.00  0.82           C  
ATOM   4515  CB  PHE A 595     -10.791 -40.424  -9.292  1.00  0.81           C  
ATOM   4516  O   PHE A 595     -13.867 -40.371  -8.003  1.00  0.80           O  
ATOM   4517  CG  PHE A 595     -11.443 -39.217  -9.913  1.00  0.80           C  
ATOM   4518  CD1 PHE A 595     -12.023 -39.294 -11.173  1.00  0.79           C  
ATOM   4519  CD2 PHE A 595     -11.474 -38.005  -9.235  1.00  0.79           C  
ATOM   4520  CE1 PHE A 595     -12.627 -38.179 -11.749  1.00  0.78           C  
ATOM   4521  CE2 PHE A 595     -12.076 -36.887  -9.805  1.00  0.79           C  
ATOM   4522  CZ  PHE A 595     -12.651 -36.975 -11.062  1.00  0.73           C  
ATOM   4523  N   VAL A 596     -12.228 -40.219  -6.553  1.00  0.81           N  
ATOM   4524  CA  VAL A 596     -12.915 -39.360  -5.595  1.00  0.81           C  
ATOM   4525  C   VAL A 596     -12.614 -37.896  -5.905  1.00  0.82           C  
ATOM   4526  CB  VAL A 596     -12.508 -39.692  -4.141  1.00  0.80           C  
ATOM   4527  O   VAL A 596     -11.462 -37.462  -5.828  1.00  0.81           O  
ATOM   4528  CG1 VAL A 596     -13.242 -38.785  -3.155  1.00  0.80           C  
ATOM   4529  CG2 VAL A 596     -12.788 -41.161  -3.831  1.00  0.80           C  
ATOM   4530  N   VAL A 597     -13.572 -37.143  -6.218  1.00  0.81           N  
ATOM   4531  CA  VAL A 597     -13.432 -35.720  -6.512  1.00  0.81           C  
ATOM   4532  C   VAL A 597     -13.032 -34.967  -5.246  1.00  0.81           C  
ATOM   4533  CB  VAL A 597     -14.737 -35.131  -7.094  1.00  0.79           C  
ATOM   4534  O   VAL A 597     -13.726 -35.037  -4.229  1.00  0.81           O  
ATOM   4535  CG1 VAL A 597     -14.558 -33.652  -7.432  1.00  0.77           C  
ATOM   4536  CG2 VAL A 597     -15.172 -35.916  -8.330  1.00  0.76           C  
ATOM   4537  N   PRO A 598     -12.073 -34.224  -5.335  1.00  0.83           N  
ATOM   4538  CA  PRO A 598     -11.701 -33.391  -4.189  1.00  0.83           C  
ATOM   4539  C   PRO A 598     -12.811 -32.428  -3.775  1.00  0.83           C  
ATOM   4540  CB  PRO A 598     -10.474 -32.626  -4.692  1.00  0.82           C  
ATOM   4541  O   PRO A 598     -13.459 -31.821  -4.631  1.00  0.82           O  
ATOM   4542  CG  PRO A 598      -9.880 -33.506  -5.744  1.00  0.83           C  
ATOM   4543  CD  PRO A 598     -10.997 -34.182  -6.487  1.00  0.83           C  
ATOM   4544  N   SER A 599     -13.082 -32.309  -2.478  1.00  0.82           N  
ATOM   4545  CA  SER A 599     -14.199 -31.546  -1.931  1.00  0.82           C  
ATOM   4546  C   SER A 599     -14.163 -30.097  -2.405  1.00  0.82           C  
ATOM   4547  CB  SER A 599     -14.183 -31.592  -0.403  1.00  0.80           C  
ATOM   4548  O   SER A 599     -15.210 -29.480  -2.611  1.00  0.80           O  
ATOM   4549  OG  SER A 599     -12.922 -31.184   0.099  1.00  0.79           O  
ATOM   4550  N   GLN A 600     -13.049 -29.593  -2.763  1.00  0.82           N  
ATOM   4551  CA  GLN A 600     -12.738 -28.225  -3.164  1.00  0.82           C  
ATOM   4552  C   GLN A 600     -13.263 -27.930  -4.566  1.00  0.82           C  
ATOM   4553  CB  GLN A 600     -11.230 -27.977  -3.105  1.00  0.80           C  
ATOM   4554  O   GLN A 600     -13.529 -26.775  -4.905  1.00  0.81           O  
ATOM   4555  CG  GLN A 600     -10.625 -28.187  -1.723  1.00  0.76           C  
ATOM   4556  CD  GLN A 600     -10.350 -29.647  -1.419  1.00  0.73           C  
ATOM   4557  NE2 GLN A 600      -9.799 -29.913  -0.239  1.00  0.67           N  
ATOM   4558  OE1 GLN A 600     -10.630 -30.529  -2.236  1.00  0.71           O  
ATOM   4559  N   LEU A 601     -13.405 -28.904  -5.363  1.00  0.83           N  
ATOM   4560  CA  LEU A 601     -13.873 -28.766  -6.738  1.00  0.83           C  
ATOM   4561  C   LEU A 601     -15.393 -28.861  -6.807  1.00  0.82           C  
ATOM   4562  CB  LEU A 601     -13.242 -29.840  -7.629  1.00  0.82           C  
ATOM   4563  O   LEU A 601     -15.990 -28.587  -7.851  1.00  0.79           O  
ATOM   4564  CG  LEU A 601     -11.716 -29.825  -7.731  1.00  0.83           C  
ATOM   4565  CD1 LEU A 601     -11.241 -30.886  -8.718  1.00  0.81           C  
ATOM   4566  CD2 LEU A 601     -11.221 -28.443  -8.144  1.00  0.81           C  
ATOM   4567  N   ARG A 602     -16.039 -29.144  -5.627  1.00  0.79           N  
ATOM   4568  CA  ARG A 602     -17.474 -29.409  -5.601  1.00  0.79           C  
ATOM   4569  C   ARG A 602     -18.271 -28.129  -5.826  1.00  0.79           C  
ATOM   4570  CB  ARG A 602     -17.878 -30.052  -4.272  1.00  0.77           C  
ATOM   4571  O   ARG A 602     -19.170 -28.092  -6.669  1.00  0.77           O  
ATOM   4572  CG  ARG A 602     -17.342 -31.462  -4.082  1.00  0.73           C  
ATOM   4573  CD  ARG A 602     -17.841 -32.084  -2.785  1.00  0.72           C  
ATOM   4574  NE  ARG A 602     -17.206 -33.373  -2.526  1.00  0.63           N  
ATOM   4575  NH1 ARG A 602     -18.396 -33.805  -0.594  1.00  0.58           N  
ATOM   4576  NH2 ARG A 602     -16.845 -35.313  -1.352  1.00  0.54           N  
ATOM   4577  CZ  ARG A 602     -17.484 -34.161  -1.491  1.00  0.65           C  
ATOM   4578  N   THR A 603     -17.980 -27.110  -5.133  1.00  0.76           N  
ATOM   4579  CA  THR A 603     -18.716 -25.854  -5.223  1.00  0.77           C  
ATOM   4580  C   THR A 603     -18.611 -25.265  -6.626  1.00  0.78           C  
ATOM   4581  CB  THR A 603     -18.203 -24.831  -4.193  1.00  0.74           C  
ATOM   4582  O   THR A 603     -19.627 -24.996  -7.270  1.00  0.76           O  
ATOM   4583  CG2 THR A 603     -18.972 -23.518  -4.293  1.00  0.70           C  
ATOM   4584  OG1 THR A 603     -18.363 -25.367  -2.874  1.00  0.76           O  
ATOM   4585  N   PRO A 604     -17.445 -25.055  -7.258  1.00  0.69           N  
ATOM   4586  CA  PRO A 604     -17.387 -24.563  -8.636  1.00  0.70           C  
ATOM   4587  C   PRO A 604     -18.130 -25.467  -9.618  1.00  0.72           C  
ATOM   4588  CB  PRO A 604     -15.887 -24.544  -8.940  1.00  0.68           C  
ATOM   4589  O   PRO A 604     -18.867 -24.978 -10.477  1.00  0.70           O  
ATOM   4590  CG  PRO A 604     -15.227 -24.452  -7.602  1.00  0.72           C  
ATOM   4591  CD  PRO A 604     -16.099 -25.140  -6.592  1.00  0.74           C  
ATOM   4592  N   TYR A 605     -18.050 -26.670  -9.492  1.00  0.74           N  
ATOM   4593  CA  TYR A 605     -18.723 -27.618 -10.373  1.00  0.75           C  
ATOM   4594  C   TYR A 605     -20.237 -27.494 -10.253  1.00  0.74           C  
ATOM   4595  CB  TYR A 605     -18.289 -29.051 -10.052  1.00  0.70           C  
ATOM   4596  O   TYR A 605     -20.938 -27.375 -11.260  1.00  0.70           O  
ATOM   4597  CG  TYR A 605     -18.943 -30.093 -10.926  1.00  0.65           C  
ATOM   4598  CD1 TYR A 605     -18.461 -30.359 -12.206  1.00  0.58           C  
ATOM   4599  CD2 TYR A 605     -20.044 -30.813 -10.476  1.00  0.63           C  
ATOM   4600  CE1 TYR A 605     -19.062 -31.317 -13.017  1.00  0.61           C  
ATOM   4601  CE2 TYR A 605     -20.653 -31.774 -11.277  1.00  0.66           C  
ATOM   4602  OH  TYR A 605     -20.754 -32.968 -13.342  1.00  0.40           O  
ATOM   4603  CZ  TYR A 605     -20.155 -32.018 -12.544  1.00  0.57           C  
ATOM   4604  N   THR A 606     -20.787 -27.442  -9.023  1.00  0.74           N  
ATOM   4605  CA  THR A 606     -22.216 -27.287  -8.770  1.00  0.74           C  
ATOM   4606  C   THR A 606     -22.723 -25.961  -9.328  1.00  0.74           C  
ATOM   4607  CB  THR A 606     -22.529 -27.367  -7.265  1.00  0.71           C  
ATOM   4608  O   THR A 606     -23.878 -25.858  -9.747  1.00  0.72           O  
ATOM   4609  CG2 THR A 606     -22.357 -28.789  -6.742  1.00  0.62           C  
ATOM   4610  OG1 THR A 606     -21.641 -26.497  -6.551  1.00  0.73           O  
ATOM   4611  N   ASN A 607     -21.810 -25.068  -9.541  1.00  0.73           N  
ATOM   4612  CA  ASN A 607     -22.117 -23.769 -10.132  1.00  0.74           C  
ATOM   4613  C   ASN A 607     -21.952 -23.790 -11.648  1.00  0.74           C  
ATOM   4614  CB  ASN A 607     -21.238 -22.678  -9.516  1.00  0.71           C  
ATOM   4615  O   ASN A 607     -21.795 -22.740 -12.274  1.00  0.72           O  
ATOM   4616  CG  ASN A 607     -21.604 -22.376  -8.077  1.00  0.69           C  
ATOM   4617  ND2 ASN A 607     -20.669 -21.789  -7.338  1.00  0.71           N  
ATOM   4618  OD1 ASN A 607     -22.716 -22.669  -7.631  1.00  0.71           O  
ATOM   4619  N   GLY A 608     -21.995 -24.980 -12.220  1.00  0.75           N  
ATOM   4620  CA  GLY A 608     -22.082 -25.192 -13.656  1.00  0.75           C  
ATOM   4621  C   GLY A 608     -20.736 -25.127 -14.352  1.00  0.76           C  
ATOM   4622  O   GLY A 608     -20.667 -25.109 -15.583  1.00  0.75           O  
ATOM   4623  N   LYS A 609     -19.618 -25.079 -13.555  1.00  0.78           N  
ATOM   4624  CA  LYS A 609     -18.299 -25.185 -14.171  1.00  0.79           C  
ATOM   4625  C   LYS A 609     -18.004 -26.621 -14.596  1.00  0.78           C  
ATOM   4626  CB  LYS A 609     -17.216 -24.689 -13.212  1.00  0.77           C  
ATOM   4627  O   LYS A 609     -18.505 -27.569 -13.987  1.00  0.76           O  
ATOM   4628  CG  LYS A 609     -17.406 -23.251 -12.754  1.00  0.78           C  
ATOM   4629  CD  LYS A 609     -17.279 -22.273 -13.915  1.00  0.76           C  
ATOM   4630  CE  LYS A 609     -17.353 -20.828 -13.441  1.00  0.74           C  
ATOM   4631  NZ  LYS A 609     -17.234 -19.865 -14.576  1.00  0.74           N  
ATOM   4632  N   GLN A 610     -17.202 -26.762 -15.659  1.00  0.78           N  
ATOM   4633  CA  GLN A 610     -16.848 -28.079 -16.176  1.00  0.79           C  
ATOM   4634  C   GLN A 610     -15.558 -28.591 -15.542  1.00  0.80           C  
ATOM   4635  CB  GLN A 610     -16.704 -28.038 -17.698  1.00  0.77           C  
ATOM   4636  O   GLN A 610     -14.586 -27.844 -15.411  1.00  0.78           O  
ATOM   4637  CG  GLN A 610     -18.002 -27.725 -18.430  1.00  0.73           C  
ATOM   4638  CD  GLN A 610     -17.828 -27.672 -19.937  1.00  0.72           C  
ATOM   4639  NE2 GLN A 610     -18.937 -27.757 -20.665  1.00  0.68           N  
ATOM   4640  OE1 GLN A 610     -16.707 -27.555 -20.442  1.00  0.73           O  
ATOM   4641  N   LEU A 611     -15.555 -29.878 -15.099  1.00  0.79           N  
ATOM   4642  CA  LEU A 611     -14.320 -30.554 -14.715  1.00  0.79           C  
ATOM   4643  C   LEU A 611     -13.487 -30.903 -15.944  1.00  0.79           C  
ATOM   4644  CB  LEU A 611     -14.630 -31.824 -13.917  1.00  0.77           C  
ATOM   4645  O   LEU A 611     -14.031 -31.312 -16.973  1.00  0.77           O  
ATOM   4646  CG  LEU A 611     -15.253 -31.621 -12.535  1.00  0.72           C  
ATOM   4647  CD1 LEU A 611     -15.574 -32.967 -11.896  1.00  0.68           C  
ATOM   4648  CD2 LEU A 611     -14.322 -30.807 -11.643  1.00  0.69           C  
ATOM   4649  N   GLY A 612     -12.289 -30.696 -15.810  1.00  0.81           N  
ATOM   4650  CA  GLY A 612     -11.269 -31.188 -16.722  1.00  0.81           C  
ATOM   4651  C   GLY A 612     -10.370 -32.240 -16.100  1.00  0.81           C  
ATOM   4652  O   GLY A 612     -10.105 -32.205 -14.897  1.00  0.79           O  
ATOM   4653  N   LEU A 613      -9.909 -33.120 -16.899  1.00  0.79           N  
ATOM   4654  CA  LEU A 613      -8.929 -34.143 -16.551  1.00  0.79           C  
ATOM   4655  C   LEU A 613      -7.755 -34.124 -17.523  1.00  0.79           C  
ATOM   4656  CB  LEU A 613      -9.580 -35.529 -16.545  1.00  0.76           C  
ATOM   4657  O   LEU A 613      -7.951 -34.088 -18.740  1.00  0.76           O  
ATOM   4658  CG  LEU A 613     -10.493 -35.844 -15.360  1.00  0.70           C  
ATOM   4659  CD1 LEU A 613     -11.679 -36.689 -15.814  1.00  0.64           C  
ATOM   4660  CD2 LEU A 613      -9.714 -36.556 -14.259  1.00  0.65           C  
ATOM   4661  N   ALA A 614      -6.620 -34.091 -16.896  1.00  0.78           N  
ATOM   4662  CA  ALA A 614      -5.376 -34.252 -17.645  1.00  0.78           C  
ATOM   4663  C   ALA A 614      -4.491 -35.324 -17.015  1.00  0.78           C  
ATOM   4664  CB  ALA A 614      -4.626 -32.925 -17.722  1.00  0.76           C  
ATOM   4665  O   ALA A 614      -4.411 -35.430 -15.789  1.00  0.75           O  
ATOM   4666  N   PHE A 615      -3.928 -36.136 -17.778  1.00  0.69           N  
ATOM   4667  CA  PHE A 615      -3.004 -37.137 -17.258  1.00  0.70           C  
ATOM   4668  C   PHE A 615      -1.803 -36.472 -16.596  1.00  0.70           C  
ATOM   4669  CB  PHE A 615      -2.536 -38.072 -18.377  1.00  0.65           C  
ATOM   4670  O   PHE A 615      -1.199 -35.561 -17.166  1.00  0.67           O  
ATOM   4671  CG  PHE A 615      -1.945 -39.364 -17.881  1.00  0.59           C  
ATOM   4672  CD1 PHE A 615      -2.765 -40.427 -17.521  1.00  0.52           C  
ATOM   4673  CD2 PHE A 615      -0.569 -39.517 -17.774  1.00  0.54           C  
ATOM   4674  CE1 PHE A 615      -2.222 -41.624 -17.061  1.00  0.45           C  
ATOM   4675  CE2 PHE A 615      -0.018 -40.710 -17.316  1.00  0.50           C  
ATOM   4676  CZ  PHE A 615      -0.846 -41.762 -16.959  1.00  0.47           C  
ATOM   4677  N   ALA A 616      -1.446 -36.800 -15.374  1.00  0.72           N  
ATOM   4678  CA  ALA A 616      -0.399 -36.167 -14.576  1.00  0.71           C  
ATOM   4679  C   ALA A 616       0.970 -36.758 -14.899  1.00  0.70           C  
ATOM   4680  CB  ALA A 616      -0.702 -36.315 -13.087  1.00  0.66           C  
ATOM   4681  O   ALA A 616       1.982 -36.055 -14.856  1.00  0.64           O  
ATOM   4682  N   THR A 617       1.232 -37.896 -15.027  1.00  0.62           N  
ATOM   4683  CA  THR A 617       2.501 -38.599 -15.176  1.00  0.61           C  
ATOM   4684  C   THR A 617       2.367 -39.752 -16.167  1.00  0.61           C  
ATOM   4685  CB  THR A 617       3.005 -39.137 -13.824  1.00  0.55           C  
ATOM   4686  O   THR A 617       1.497 -40.613 -16.012  1.00  0.57           O  
ATOM   4687  CG2 THR A 617       3.465 -38.000 -12.917  1.00  0.47           C  
ATOM   4688  OG1 THR A 617       1.945 -39.851 -13.175  1.00  0.52           O  
ATOM   4689  N   GLY A 618       3.209 -39.660 -17.187  1.00  0.47           N  
ATOM   4690  CA  GLY A 618       3.372 -40.774 -18.108  1.00  0.47           C  
ATOM   4691  C   GLY A 618       3.063 -40.409 -19.547  1.00  0.46           C  
ATOM   4692  O   GLY A 618       2.662 -39.279 -19.834  1.00  0.44           O  
ATOM   4693  N   THR A 619       3.546 -41.140 -20.679  1.00  0.40           N  
ATOM   4694  CA  THR A 619       3.450 -41.064 -22.133  1.00  0.42           C  
ATOM   4695  C   THR A 619       2.001 -40.872 -22.570  1.00  0.40           C  
ATOM   4696  CB  THR A 619       4.026 -42.328 -22.797  1.00  0.37           C  
ATOM   4697  O   THR A 619       1.735 -40.543 -23.728  1.00  0.38           O  
ATOM   4698  CG2 THR A 619       5.551 -42.300 -22.804  1.00  0.32           C  
ATOM   4699  OG1 THR A 619       3.584 -43.484 -22.075  1.00  0.30           O  
ATOM   4700  N   ALA A 620       1.001 -40.951 -21.574  1.00  0.38           N  
ATOM   4701  CA  ALA A 620      -0.418 -40.892 -21.913  1.00  0.38           C  
ATOM   4702  C   ALA A 620      -1.019 -39.544 -21.524  1.00  0.38           C  
ATOM   4703  CB  ALA A 620      -1.176 -42.027 -21.228  1.00  0.34           C  
ATOM   4704  O   ALA A 620      -2.111 -39.486 -20.954  1.00  0.36           O  
ATOM   4705  N   ALA A 621      -0.232 -38.422 -21.278  1.00  0.40           N  
ATOM   4706  CA  ALA A 621      -0.649 -37.096 -20.827  1.00  0.41           C  
ATOM   4707  C   ALA A 621      -1.709 -36.509 -21.754  1.00  0.40           C  
ATOM   4708  CB  ALA A 621       0.555 -36.161 -20.741  1.00  0.36           C  
ATOM   4709  O   ALA A 621      -2.065 -35.334 -21.635  1.00  0.38           O  
ATOM   4710  N   THR A 622      -2.539 -37.273 -22.418  1.00  0.41           N  
ATOM   4711  CA  THR A 622      -3.098 -36.395 -23.439  1.00  0.42           C  
ATOM   4712  C   THR A 622      -4.573 -36.710 -23.674  1.00  0.41           C  
ATOM   4713  CB  THR A 622      -2.326 -36.517 -24.765  1.00  0.37           C  
ATOM   4714  O   THR A 622      -5.161 -36.254 -24.657  1.00  0.40           O  
ATOM   4715  CG2 THR A 622      -1.029 -35.715 -24.723  1.00  0.32           C  
ATOM   4716  OG1 THR A 622      -2.015 -37.895 -25.005  1.00  0.29           O  
ATOM   4717  N   GLU A 623      -5.385 -37.382 -22.761  1.00  0.41           N  
ATOM   4718  CA  GLU A 623      -6.832 -37.344 -22.950  1.00  0.43           C  
ATOM   4719  C   GLU A 623      -7.454 -36.164 -22.208  1.00  0.41           C  
ATOM   4720  CB  GLU A 623      -7.470 -38.654 -22.483  1.00  0.37           C  
ATOM   4721  O   GLU A 623      -7.182 -35.956 -21.024  1.00  0.39           O  
ATOM   4722  CG  GLU A 623      -7.745 -39.640 -23.609  1.00  0.35           C  
ATOM   4723  CD  GLU A 623      -8.477 -40.890 -23.147  1.00  0.39           C  
ATOM   4724  OE1 GLU A 623      -8.679 -41.058 -21.923  1.00  0.41           O  
ATOM   4725  OE2 GLU A 623      -8.850 -41.709 -24.016  1.00  0.37           O  
ATOM   4726  N   GLU A 624      -8.069 -35.202 -22.908  1.00  0.50           N  
ATOM   4727  CA  GLU A 624      -9.296 -34.721 -22.280  1.00  0.49           C  
ATOM   4728  C   GLU A 624     -10.276 -35.865 -22.037  1.00  0.50           C  
ATOM   4729  CB  GLU A 624      -9.953 -33.639 -23.141  1.00  0.46           C  
ATOM   4730  O   GLU A 624     -10.924 -36.343 -22.971  1.00  0.49           O  
ATOM   4731  CG  GLU A 624      -9.219 -32.306 -23.120  1.00  0.43           C  
ATOM   4732  CD  GLU A 624      -9.985 -31.189 -23.809  1.00  0.46           C  
ATOM   4733  OE1 GLU A 624     -11.000 -31.475 -24.484  1.00  0.49           O  
ATOM   4734  OE2 GLU A 624      -9.565 -30.017 -23.675  1.00  0.43           O  
ATOM   4735  N   ALA A 625      -9.951 -36.850 -21.208  1.00  0.46           N  
ATOM   4736  CA  ALA A 625     -11.105 -37.680 -20.871  1.00  0.45           C  
ATOM   4737  C   ALA A 625     -12.367 -36.834 -20.731  1.00  0.46           C  
ATOM   4738  CB  ALA A 625     -10.843 -38.457 -19.583  1.00  0.42           C  
ATOM   4739  O   ALA A 625     -12.424 -35.926 -19.898  1.00  0.44           O  
ATOM   4740  N   GLY A 626     -13.006 -36.536 -21.887  1.00  0.44           N  
ATOM   4741  CA  GLY A 626     -14.361 -36.031 -21.729  1.00  0.43           C  
ATOM   4742  C   GLY A 626     -15.048 -36.546 -20.479  1.00  0.45           C  
ATOM   4743  O   GLY A 626     -15.442 -37.712 -20.417  1.00  0.43           O  
ATOM   4744  N   ILE A 627     -14.635 -36.054 -19.344  1.00  0.48           N  
ATOM   4745  CA  ILE A 627     -15.619 -36.272 -18.290  1.00  0.47           C  
ATOM   4746  C   ILE A 627     -17.023 -36.011 -18.832  1.00  0.49           C  
ATOM   4747  CB  ILE A 627     -15.343 -35.373 -17.064  1.00  0.44           C  
ATOM   4748  O   ILE A 627     -17.445 -34.859 -18.951  1.00  0.47           O  
ATOM   4749  CG1 ILE A 627     -13.915 -35.593 -16.551  1.00  0.39           C  
ATOM   4750  CG2 ILE A 627     -16.369 -35.638 -15.958  1.00  0.40           C  
ATOM   4751  CD1 ILE A 627     -13.508 -34.650 -15.427  1.00  0.37           C  
ATOM   4752  N   SER A 628     -17.521 -36.724 -19.886  1.00  0.41           N  
ATOM   4753  CA  SER A 628     -18.945 -36.748 -20.206  1.00  0.42           C  
ATOM   4754  C   SER A 628     -19.794 -36.827 -18.942  1.00  0.41           C  
ATOM   4755  CB  SER A 628     -19.269 -37.928 -21.122  1.00  0.38           C  
ATOM   4756  O   SER A 628     -19.543 -37.661 -18.070  1.00  0.40           O  
ATOM   4757  OG  SER A 628     -19.142 -39.156 -20.426  1.00  0.33           O  
ATOM   4758  N   SER A 629     -20.352 -35.606 -18.358  1.00  0.42           N  
ATOM   4759  CA  SER A 629     -21.419 -35.245 -17.430  1.00  0.43           C  
ATOM   4760  C   SER A 629     -21.260 -35.967 -16.096  1.00  0.42           C  
ATOM   4761  CB  SER A 629     -22.787 -35.567 -18.034  1.00  0.38           C  
ATOM   4762  O   SER A 629     -21.580 -37.153 -15.985  1.00  0.40           O  
ATOM   4763  OG  SER A 629     -22.890 -36.947 -18.340  1.00  0.33           O  
ATOM   4764  N   VAL A 630     -20.286 -35.589 -15.296  1.00  0.51           N  
ATOM   4765  CA  VAL A 630     -20.458 -35.984 -13.902  1.00  0.51           C  
ATOM   4766  C   VAL A 630     -21.907 -35.761 -13.476  1.00  0.52           C  
ATOM   4767  CB  VAL A 630     -19.503 -35.205 -12.970  1.00  0.48           C  
ATOM   4768  O   VAL A 630     -22.412 -34.637 -13.536  1.00  0.51           O  
ATOM   4769  CG1 VAL A 630     -19.627 -35.702 -11.531  1.00  0.43           C  
ATOM   4770  CG2 VAL A 630     -18.061 -35.330 -13.459  1.00  0.44           C  
ATOM   4771  N   ASN A 631     -22.770 -36.792 -13.509  1.00  0.44           N  
ATOM   4772  CA  ASN A 631     -24.072 -36.650 -12.867  1.00  0.44           C  
ATOM   4773  C   ASN A 631     -23.953 -35.986 -11.499  1.00  0.44           C  
ATOM   4774  CB  ASN A 631     -24.759 -38.012 -12.739  1.00  0.39           C  
ATOM   4775  O   ASN A 631     -23.481 -36.603 -10.543  1.00  0.41           O  
ATOM   4776  CG  ASN A 631     -26.212 -37.896 -12.323  1.00  0.37           C  
ATOM   4777  ND2 ASN A 631     -26.947 -38.997 -12.425  1.00  0.35           N  
ATOM   4778  OD1 ASN A 631     -26.670 -36.826 -11.915  1.00  0.38           O  
ATOM   4779  N   THR A 632     -24.173 -34.631 -11.433  1.00  0.47           N  
ATOM   4780  CA  THR A 632     -24.161 -33.847 -10.203  1.00  0.49           C  
ATOM   4781  C   THR A 632     -25.057 -34.485  -9.146  1.00  0.48           C  
ATOM   4782  CB  THR A 632     -24.616 -32.398 -10.460  1.00  0.44           C  
ATOM   4783  O   THR A 632     -24.803 -34.351  -7.947  1.00  0.46           O  
ATOM   4784  CG2 THR A 632     -23.578 -31.632 -11.272  1.00  0.38           C  
ATOM   4785  OG1 THR A 632     -25.854 -32.414 -11.181  1.00  0.36           O  
ATOM   4786  N   ASN A 633     -26.277 -34.991  -9.614  1.00  0.43           N  
ATOM   4787  CA  ASN A 633     -27.345 -35.434  -8.724  1.00  0.43           C  
ATOM   4788  C   ASN A 633     -26.911 -36.627  -7.877  1.00  0.43           C  
ATOM   4789  CB  ASN A 633     -28.602 -35.780  -9.524  1.00  0.37           C  
ATOM   4790  O   ASN A 633     -27.437 -36.842  -6.784  1.00  0.40           O  
ATOM   4791  CG  ASN A 633     -29.288 -34.553 -10.094  1.00  0.35           C  
ATOM   4792  ND2 ASN A 633     -30.088 -34.751 -11.135  1.00  0.34           N  
ATOM   4793  OD1 ASN A 633     -29.099 -33.437  -9.603  1.00  0.38           O  
ATOM   4794  N   SER A 634     -25.788 -37.335  -8.252  1.00  0.43           N  
ATOM   4795  CA  SER A 634     -25.237 -38.450  -7.489  1.00  0.44           C  
ATOM   4796  C   SER A 634     -23.789 -38.186  -7.090  1.00  0.43           C  
ATOM   4797  CB  SER A 634     -25.324 -39.746  -8.296  1.00  0.37           C  
ATOM   4798  O   SER A 634     -22.924 -39.047  -7.265  1.00  0.40           O  
ATOM   4799  OG  SER A 634     -24.585 -39.639  -9.500  1.00  0.35           O  
ATOM   4800  N   TRP A 635     -23.449 -36.970  -6.800  1.00  0.41           N  
ATOM   4801  CA  TRP A 635     -22.121 -36.787  -6.223  1.00  0.57           C  
ATOM   4802  C   TRP A 635     -21.940 -37.659  -4.985  1.00  0.43           C  
ATOM   4803  CB  TRP A 635     -21.888 -35.316  -5.865  1.00  0.44           C  
ATOM   4804  O   TRP A 635     -22.233 -37.228  -3.867  1.00  0.43           O  
ATOM   4805  CG  TRP A 635     -21.461 -34.468  -7.025  1.00  0.45           C  
ATOM   4806  CD1 TRP A 635     -22.270 -33.860  -7.944  1.00  0.44           C  
ATOM   4807  CD2 TRP A 635     -20.118 -34.137  -7.392  1.00  0.45           C  
ATOM   4808  CE2 TRP A 635     -20.188 -33.324  -8.545  1.00  0.41           C  
ATOM   4809  CE3 TRP A 635     -18.861 -34.448  -6.857  1.00  0.39           C  
ATOM   4810  NE1 TRP A 635     -21.511 -33.171  -8.861  1.00  0.37           N  
ATOM   4811  CH2 TRP A 635     -17.830 -33.138  -8.629  1.00  0.28           C  
ATOM   4812  CZ2 TRP A 635     -19.047 -32.818  -9.173  1.00  0.29           C  
ATOM   4813  CZ3 TRP A 635     -17.727 -33.944  -7.483  1.00  0.31           C  
ATOM   4814  N   THR A 636     -21.844 -38.905  -5.213  1.00  0.55           N  
ATOM   4815  CA  THR A 636     -21.390 -39.767  -4.127  1.00  0.55           C  
ATOM   4816  C   THR A 636     -19.923 -39.499  -3.801  1.00  0.55           C  
ATOM   4817  CB  THR A 636     -21.577 -41.254  -4.479  1.00  0.48           C  
ATOM   4818  O   THR A 636     -19.366 -40.102  -2.882  1.00  0.52           O  
ATOM   4819  CG2 THR A 636     -23.054 -41.636  -4.486  1.00  0.40           C  
ATOM   4820  OG1 THR A 636     -21.024 -41.505  -5.777  1.00  0.43           O  
ATOM   4821  N   GLY A 637     -19.306 -38.406  -4.497  1.00  0.65           N  
ATOM   4822  CA  GLY A 637     -17.872 -38.179  -4.402  1.00  0.66           C  
ATOM   4823  C   GLY A 637     -17.070 -39.014  -5.382  1.00  0.66           C  
ATOM   4824  O   GLY A 637     -15.896 -38.730  -5.631  1.00  0.64           O  
ATOM   4825  N   THR A 638     -17.676 -39.857  -6.035  1.00  0.67           N  
ATOM   4826  CA  THR A 638     -16.965 -40.676  -7.010  1.00  0.68           C  
ATOM   4827  C   THR A 638     -17.476 -40.401  -8.422  1.00  0.67           C  
ATOM   4828  CB  THR A 638     -17.111 -42.176  -6.693  1.00  0.63           C  
ATOM   4829  O   THR A 638     -18.686 -40.365  -8.654  1.00  0.64           O  
ATOM   4830  CG2 THR A 638     -16.115 -43.007  -7.494  1.00  0.52           C  
ATOM   4831  OG1 THR A 638     -16.878 -42.387  -5.295  1.00  0.64           O  
ATOM   4832  N   VAL A 639     -16.578 -40.163  -9.323  1.00  0.71           N  
ATOM   4833  CA  VAL A 639     -16.848 -39.962 -10.743  1.00  0.72           C  
ATOM   4834  C   VAL A 639     -16.259 -41.118 -11.549  1.00  0.73           C  
ATOM   4835  CB  VAL A 639     -16.278 -38.617 -11.245  1.00  0.69           C  
ATOM   4836  O   VAL A 639     -15.098 -41.487 -11.359  1.00  0.71           O  
ATOM   4837  CG1 VAL A 639     -16.537 -38.444 -12.740  1.00  0.65           C  
ATOM   4838  CG2 VAL A 639     -16.881 -37.455 -10.457  1.00  0.64           C  
ATOM   4839  N   GLU A 640     -17.059 -41.741 -12.364  1.00  0.70           N  
ATOM   4840  CA  GLU A 640     -16.610 -42.758 -13.311  1.00  0.70           C  
ATOM   4841  C   GLU A 640     -16.079 -42.122 -14.593  1.00  0.71           C  
ATOM   4842  CB  GLU A 640     -17.748 -43.728 -13.638  1.00  0.66           C  
ATOM   4843  O   GLU A 640     -16.764 -41.313 -15.221  1.00  0.68           O  
ATOM   4844  CG  GLU A 640     -18.167 -44.601 -12.464  1.00  0.62           C  
ATOM   4845  CD  GLU A 640     -19.285 -45.573 -12.809  1.00  0.62           C  
ATOM   4846  OE1 GLU A 640     -19.737 -45.589 -13.976  1.00  0.63           O  
ATOM   4847  OE2 GLU A 640     -19.713 -46.324 -11.904  1.00  0.57           O  
ATOM   4848  N   LEU A 641     -14.587 -42.465 -14.861  1.00  0.66           N  
ATOM   4849  CA  LEU A 641     -13.831 -41.897 -15.972  1.00  0.64           C  
ATOM   4850  C   LEU A 641     -13.417 -42.983 -16.959  1.00  0.64           C  
ATOM   4851  CB  LEU A 641     -12.593 -41.160 -15.457  1.00  0.60           C  
ATOM   4852  O   LEU A 641     -12.657 -43.889 -16.610  1.00  0.59           O  
ATOM   4853  CG  LEU A 641     -12.849 -39.933 -14.581  1.00  0.57           C  
ATOM   4854  CD1 LEU A 641     -11.532 -39.372 -14.055  1.00  0.56           C  
ATOM   4855  CD2 LEU A 641     -13.615 -38.869 -15.361  1.00  0.59           C  
ATOM   4856  N   GLY A 642     -14.427 -43.459 -17.821  1.00  0.69           N  
ATOM   4857  CA  GLY A 642     -14.050 -44.370 -18.890  1.00  0.68           C  
ATOM   4858  C   GLY A 642     -12.579 -44.288 -19.252  1.00  0.69           C  
ATOM   4859  O   GLY A 642     -12.214 -44.421 -20.422  1.00  0.68           O  
ATOM   4860  N   VAL A 643     -11.571 -43.867 -18.274  1.00  0.73           N  
ATOM   4861  CA  VAL A 643     -10.138 -43.731 -18.516  1.00  0.73           C  
ATOM   4862  C   VAL A 643      -9.388 -44.871 -17.831  1.00  0.74           C  
ATOM   4863  CB  VAL A 643      -9.606 -42.368 -18.019  1.00  0.72           C  
ATOM   4864  O   VAL A 643      -9.879 -45.451 -16.859  1.00  0.73           O  
ATOM   4865  CG1 VAL A 643     -10.200 -41.225 -18.840  1.00  0.69           C  
ATOM   4866  CG2 VAL A 643      -9.917 -42.183 -16.535  1.00  0.69           C  
ATOM   4867  N   PRO A 644      -8.164 -45.262 -18.352  1.00  0.75           N  
ATOM   4868  CA  PRO A 644      -7.331 -46.263 -17.681  1.00  0.75           C  
ATOM   4869  C   PRO A 644      -6.950 -45.856 -16.259  1.00  0.76           C  
ATOM   4870  CB  PRO A 644      -6.091 -46.346 -18.575  1.00  0.74           C  
ATOM   4871  O   PRO A 644      -6.920 -44.665 -15.940  1.00  0.76           O  
ATOM   4872  CG  PRO A 644      -6.556 -45.880 -19.917  1.00  0.72           C  
ATOM   4873  CD  PRO A 644      -7.595 -44.815 -19.718  1.00  0.72           C  
ATOM   4874  N   ASP A 645      -6.615 -46.877 -15.409  1.00  0.81           N  
ATOM   4875  CA  ASP A 645      -6.076 -46.646 -14.072  1.00  0.81           C  
ATOM   4876  C   ASP A 645      -4.778 -45.844 -14.133  1.00  0.81           C  
ATOM   4877  CB  ASP A 645      -5.839 -47.976 -13.352  1.00  0.80           C  
ATOM   4878  O   ASP A 645      -3.928 -46.094 -14.990  1.00  0.80           O  
ATOM   4879  CG  ASP A 645      -7.127 -48.653 -12.918  1.00  0.82           C  
ATOM   4880  OD1 ASP A 645      -8.212 -48.050 -13.064  1.00  0.85           O  
ATOM   4881  OD2 ASP A 645      -7.056 -49.798 -12.422  1.00  0.83           O  
ATOM   4882  N   GLY A 646      -4.615 -44.915 -13.163  1.00  0.81           N  
ATOM   4883  CA  GLY A 646      -3.438 -44.062 -13.175  1.00  0.82           C  
ATOM   4884  C   GLY A 646      -3.589 -42.825 -12.310  1.00  0.83           C  
ATOM   4885  O   GLY A 646      -4.562 -42.698 -11.564  1.00  0.82           O  
ATOM   4886  N   THR A 647      -2.546 -41.912 -12.361  1.00  0.84           N  
ATOM   4887  CA  THR A 647      -2.599 -40.601 -11.723  1.00  0.84           C  
ATOM   4888  C   THR A 647      -2.954 -39.519 -12.740  1.00  0.84           C  
ATOM   4889  CB  THR A 647      -1.259 -40.254 -11.048  1.00  0.83           C  
ATOM   4890  O   THR A 647      -2.305 -39.401 -13.781  1.00  0.83           O  
ATOM   4891  CG2 THR A 647      -1.352 -38.937 -10.285  1.00  0.80           C  
ATOM   4892  OG1 THR A 647      -0.907 -41.299 -10.134  1.00  0.83           O  
ATOM   4893  N   TYR A 648      -3.952 -38.769 -12.412  1.00  0.82           N  
ATOM   4894  CA  TYR A 648      -4.459 -37.703 -13.269  1.00  0.83           C  
ATOM   4895  C   TYR A 648      -4.464 -36.368 -12.534  1.00  0.83           C  
ATOM   4896  CB  TYR A 648      -5.872 -38.034 -13.760  1.00  0.82           C  
ATOM   4897  O   TYR A 648      -4.613 -36.326 -11.310  1.00  0.83           O  
ATOM   4898  CG  TYR A 648      -5.923 -39.193 -14.726  1.00  0.82           C  
ATOM   4899  CD1 TYR A 648      -6.036 -38.977 -16.097  1.00  0.80           C  
ATOM   4900  CD2 TYR A 648      -5.859 -40.505 -14.269  1.00  0.81           C  
ATOM   4901  CE1 TYR A 648      -6.086 -40.042 -16.991  1.00  0.80           C  
ATOM   4902  CE2 TYR A 648      -5.908 -41.577 -15.154  1.00  0.80           C  
ATOM   4903  OH  TYR A 648      -6.069 -42.394 -17.391  1.00  0.79           O  
ATOM   4904  CZ  TYR A 648      -6.020 -41.336 -16.510  1.00  0.77           C  
ATOM   4905  N   TRP A 649      -4.341 -35.237 -13.289  1.00  0.86           N  
ATOM   4906  CA  TRP A 649      -4.756 -33.909 -12.849  1.00  0.87           C  
ATOM   4907  C   TRP A 649      -6.255 -33.714 -13.048  1.00  0.86           C  
ATOM   4908  CB  TRP A 649      -3.982 -32.825 -13.603  1.00  0.85           C  
ATOM   4909  O   TRP A 649      -6.767 -33.878 -14.158  1.00  0.85           O  
ATOM   4910  CG  TRP A 649      -2.500 -32.870 -13.384  1.00  0.83           C  
ATOM   4911  CD1 TRP A 649      -1.545 -33.248 -14.286  1.00  0.80           C  
ATOM   4912  CD2 TRP A 649      -1.804 -32.529 -12.182  1.00  0.82           C  
ATOM   4913  CE2 TRP A 649      -0.426 -32.723 -12.427  1.00  0.84           C  
ATOM   4914  CE3 TRP A 649      -2.211 -32.076 -10.919  1.00  0.83           C  
ATOM   4915  NE1 TRP A 649      -0.295 -33.161 -13.717  1.00  0.82           N  
ATOM   4916  CH2 TRP A 649       0.121 -32.038 -10.228  1.00  0.80           C  
ATOM   4917  CZ2 TRP A 649       0.547 -32.479 -11.454  1.00  0.81           C  
ATOM   4918  CZ3 TRP A 649      -1.242 -31.835  -9.953  1.00  0.81           C  
ATOM   4919  N   VAL A 650      -6.908 -33.341 -11.957  1.00  0.86           N  
ATOM   4920  CA  VAL A 650      -8.313 -32.951 -12.005  1.00  0.86           C  
ATOM   4921  C   VAL A 650      -8.462 -31.498 -11.562  1.00  0.87           C  
ATOM   4922  CB  VAL A 650      -9.187 -33.870 -11.122  1.00  0.85           C  
ATOM   4923  O   VAL A 650      -7.853 -31.077 -10.576  1.00  0.87           O  
ATOM   4924  CG1 VAL A 650      -8.813 -33.719  -9.649  1.00  0.78           C  
ATOM   4925  CG2 VAL A 650     -10.668 -33.560 -11.334  1.00  0.78           C  
ATOM   4926  N   GLY A 651      -9.214 -30.682 -12.336  1.00  0.88           N  
ATOM   4927  CA  GLY A 651      -9.462 -29.278 -12.049  1.00  0.88           C  
ATOM   4928  C   GLY A 651     -10.646 -28.713 -12.811  1.00  0.88           C  
ATOM   4929  O   GLY A 651     -11.399 -29.458 -13.439  1.00  0.88           O  
ATOM   4930  N   ILE A 652     -10.901 -27.451 -12.709  1.00  0.88           N  
ATOM   4931  CA  ILE A 652     -11.977 -26.737 -13.388  1.00  0.88           C  
ATOM   4932  C   ILE A 652     -11.472 -26.191 -14.722  1.00  0.89           C  
ATOM   4933  CB  ILE A 652     -12.532 -25.589 -12.515  1.00  0.87           C  
ATOM   4934  O   ILE A 652     -10.485 -25.453 -14.765  1.00  0.88           O  
ATOM   4935  CG1 ILE A 652     -13.037 -26.134 -11.174  1.00  0.87           C  
ATOM   4936  CG2 ILE A 652     -13.643 -24.838 -13.254  1.00  0.87           C  
ATOM   4937  CD1 ILE A 652     -14.191 -27.119 -11.301  1.00  0.85           C  
ATOM   4938  N   LYS A 653     -12.168 -26.558 -15.780  1.00  0.88           N
[truncated: 78,278 more chars]
