# Supplementary material for: DepoScope: Accurate phage depolymerase annotation and domain delineation using large language models
Source: PLoS Comput Biol. 2024 Aug 5;20(8):e1011831. doi: 10.1371/journal.pcbi.1011831 (PMC11326577; doi:10.1371/journal.pcbi.1011831)
Supplement: S1 Data — (ZIP) [file pcbi.1011831.s003.zip › FN_FP_deposcope_032024/False_positives/NC_019510.1__YP_007005461.pdb]

PARENT N/A
ATOM      1  N   MET A   1      35.223   3.845  50.400  1.00  0.77           N  
ATOM      2  CA  MET A   1      34.180   4.527  49.640  1.00  0.80           C  
ATOM      3  C   MET A   1      34.779   5.307  48.474  1.00  0.81           C  
ATOM      4  CB  MET A   1      33.384   5.469  50.545  1.00  0.73           C  
ATOM      5  O   MET A   1      35.528   6.264  48.680  1.00  0.77           O  
ATOM      6  CG  MET A   1      32.042   5.888  49.965  1.00  0.68           C  
ATOM      7  SD  MET A   1      31.032   6.852  51.155  1.00  0.72           S  
ATOM      8  CE  MET A   1      29.507   7.052  50.191  1.00  0.65           C  
ATOM      9  N   GLY A   2      34.560   4.967  47.247  1.00  0.85           N  
ATOM     10  CA  GLY A   2      34.979   5.700  46.062  1.00  0.86           C  
ATOM     11  C   GLY A   2      33.884   6.578  45.486  1.00  0.89           C  
ATOM     12  O   GLY A   2      32.726   6.162  45.404  1.00  0.88           O  
ATOM     13  N   LEU A   3      34.149   7.895  45.254  1.00  0.91           N  
ATOM     14  CA  LEU A   3      33.343   8.708  44.350  1.00  0.92           C  
ATOM     15  C   LEU A   3      33.393   8.153  42.930  1.00  0.92           C  
ATOM     16  CB  LEU A   3      33.827  10.160  44.360  1.00  0.91           C  
ATOM     17  O   LEU A   3      34.473   8.011  42.352  1.00  0.91           O  
ATOM     18  CG  LEU A   3      32.967  11.166  43.593  1.00  0.89           C  
ATOM     19  CD1 LEU A   3      31.624  11.356  44.291  1.00  0.87           C  
ATOM     20  CD2 LEU A   3      33.697  12.498  43.455  1.00  0.87           C  
ATOM     21  N   VAL A   4      32.260   7.814  42.389  1.00  0.91           N  
ATOM     22  CA  VAL A   4      32.080   7.361  41.014  1.00  0.92           C  
ATOM     23  C   VAL A   4      31.223   8.365  40.246  1.00  0.93           C  
ATOM     24  CB  VAL A   4      31.435   5.958  40.958  1.00  0.90           C  
ATOM     25  O   VAL A   4      30.255   8.906  40.787  1.00  0.93           O  
ATOM     26  CG1 VAL A   4      31.287   5.489  39.512  1.00  0.80           C  
ATOM     27  CG2 VAL A   4      32.263   4.959  41.765  1.00  0.79           C  
ATOM     28  N   SER A   5      31.577   8.623  38.992  1.00  0.92           N  
ATOM     29  CA  SER A   5      30.796   9.427  38.058  1.00  0.93           C  
ATOM     30  C   SER A   5      30.651   8.726  36.711  1.00  0.93           C  
ATOM     31  CB  SER A   5      31.443  10.799  37.861  1.00  0.91           C  
ATOM     32  O   SER A   5      31.577   8.054  36.252  1.00  0.92           O  
ATOM     33  OG  SER A   5      32.743  10.668  37.311  1.00  0.82           O  
ATOM     34  N   GLN A   6      29.582   8.830  36.110  1.00  0.92           N  
ATOM     35  CA  GLN A   6      29.286   8.347  34.765  1.00  0.92           C  
ATOM     36  C   GLN A   6      28.677   9.451  33.906  1.00  0.93           C  
ATOM     37  CB  GLN A   6      28.342   7.145  34.822  1.00  0.90           C  
ATOM     38  O   GLN A   6      27.789  10.178  34.356  1.00  0.92           O  
ATOM     39  CG  GLN A   6      28.134   6.463  33.477  1.00  0.80           C  
ATOM     40  CD  GLN A   6      27.487   5.097  33.605  1.00  0.75           C  
ATOM     41  NE2 GLN A   6      27.185   4.474  32.471  1.00  0.68           N  
ATOM     42  OE1 GLN A   6      27.260   4.604  34.715  1.00  0.75           O  
ATOM     43  N   SER A   7      29.161   9.601  32.721  1.00  0.93           N  
ATOM     44  CA  SER A   7      28.640  10.498  31.695  1.00  0.93           C  
ATOM     45  C   SER A   7      28.049   9.717  30.526  1.00  0.93           C  
ATOM     46  CB  SER A   7      29.740  11.432  31.190  1.00  0.91           C  
ATOM     47  O   SER A   7      28.667   8.774  30.027  1.00  0.91           O  
ATOM     48  OG  SER A   7      29.212  12.393  30.292  1.00  0.77           O  
ATOM     49  N   ILE A   8      26.916  10.124  30.082  1.00  0.92           N  
ATOM     50  CA  ILE A   8      26.213   9.679  28.884  1.00  0.92           C  
ATOM     51  C   ILE A   8      26.222  10.791  27.838  1.00  0.92           C  
ATOM     52  CB  ILE A   8      24.762   9.256  29.205  1.00  0.91           C  
ATOM     53  O   ILE A   8      25.559  11.817  28.008  1.00  0.90           O  
ATOM     54  CG1 ILE A   8      24.747   8.191  30.308  1.00  0.88           C  
ATOM     55  CG2 ILE A   8      24.056   8.749  27.945  1.00  0.88           C  
ATOM     56  CD1 ILE A   8      23.374   7.956  30.923  1.00  0.85           C  
ATOM     57  N   LYS A   9      27.018  10.693  26.825  1.00  0.90           N  
ATOM     58  CA  LYS A   9      27.378  11.757  25.892  1.00  0.90           C  
ATOM     59  C   LYS A   9      26.222  12.075  24.949  1.00  0.89           C  
ATOM     60  CB  LYS A   9      28.620  11.368  25.088  1.00  0.88           C  
ATOM     61  O   LYS A   9      26.081  13.212  24.493  1.00  0.86           O  
ATOM     62  CG  LYS A   9      29.896  11.301  25.913  1.00  0.84           C  
ATOM     63  CD  LYS A   9      31.107  10.981  25.045  1.00  0.83           C  
ATOM     64  CE  LYS A   9      32.384  10.910  25.870  1.00  0.78           C  
ATOM     65  NZ  LYS A   9      33.574  10.595  25.024  1.00  0.77           N  
ATOM     66  N   ASN A  10      25.386  11.113  24.640  1.00  0.90           N  
ATOM     67  CA  ASN A  10      24.280  11.299  23.707  1.00  0.91           C  
ATOM     68  C   ASN A  10      23.078  10.438  24.084  1.00  0.91           C  
ATOM     69  CB  ASN A  10      24.727  10.989  22.277  1.00  0.87           C  
ATOM     70  O   ASN A  10      23.200   9.220  24.222  1.00  0.89           O  
ATOM     71  CG  ASN A  10      23.761  11.519  21.235  1.00  0.77           C  
ATOM     72  ND2 ASN A  10      24.239  11.672  20.006  1.00  0.71           N  
ATOM     73  OD1 ASN A  10      22.595  11.790  21.533  1.00  0.70           O  
ATOM     74  N   LEU A  11      21.895  11.027  24.188  1.00  0.93           N  
ATOM     75  CA  LEU A  11      20.641  10.355  24.509  1.00  0.93           C  
ATOM     76  C   LEU A  11      19.890   9.969  23.239  1.00  0.92           C  
ATOM     77  CB  LEU A  11      19.760  11.251  25.384  1.00  0.92           C  
ATOM     78  O   LEU A  11      18.751  10.395  23.032  1.00  0.89           O  
ATOM     79  CG  LEU A  11      20.285  11.553  26.789  1.00  0.90           C  
ATOM     80  CD1 LEU A  11      19.337  12.500  27.516  1.00  0.86           C  
ATOM     81  CD2 LEU A  11      20.471  10.263  27.579  1.00  0.87           C  
ATOM     82  N   LYS A  12      20.511   9.089  22.429  1.00  0.92           N  
ATOM     83  CA  LYS A  12      19.985   8.688  21.127  1.00  0.93           C  
ATOM     84  C   LYS A  12      19.325   7.314  21.200  1.00  0.93           C  
ATOM     85  CB  LYS A  12      21.098   8.679  20.078  1.00  0.91           C  
ATOM     86  O   LYS A  12      18.695   6.870  20.238  1.00  0.91           O  
ATOM     87  CG  LYS A  12      22.186   7.648  20.339  1.00  0.88           C  
ATOM     88  CD  LYS A  12      23.245   7.664  19.244  1.00  0.86           C  
ATOM     89  CE  LYS A  12      24.308   6.599  19.477  1.00  0.84           C  
ATOM     90  NZ  LYS A  12      25.299   6.551  18.360  1.00  0.82           N  
ATOM     91  N   GLY A  13      19.384   6.605  22.345  1.00  0.92           N  
ATOM     92  CA  GLY A  13      19.006   5.208  22.492  1.00  0.92           C  
ATOM     93  C   GLY A  13      17.506   5.002  22.577  1.00  0.92           C  
ATOM     94  O   GLY A  13      17.025   3.868  22.508  1.00  0.92           O  
ATOM     95  N   GLY A  14      16.707   6.022  22.714  1.00  0.94           N  
ATOM     96  CA  GLY A  14      15.269   5.899  22.891  1.00  0.94           C  
ATOM     97  C   GLY A  14      14.885   5.197  24.180  1.00  0.94           C  
ATOM     98  O   GLY A  14      15.379   5.547  25.254  1.00  0.93           O  
ATOM     99  N   ILE A  15      13.939   4.192  24.042  1.00  0.95           N  
ATOM    100  CA  ILE A  15      13.448   3.506  25.231  1.00  0.95           C  
ATOM    101  C   ILE A  15      13.844   2.032  25.177  1.00  0.94           C  
ATOM    102  CB  ILE A  15      11.916   3.645  25.372  1.00  0.94           C  
ATOM    103  O   ILE A  15      14.037   1.474  24.094  1.00  0.93           O  
ATOM    104  CG1 ILE A  15      11.209   3.009  24.170  1.00  0.82           C  
ATOM    105  CG2 ILE A  15      11.519   5.116  25.526  1.00  0.81           C  
ATOM    106  CD1 ILE A  15       9.700   2.885  24.333  1.00  0.78           C  
ATOM    107  N   SER A  16      13.945   1.397  26.340  1.00  0.94           N  
ATOM    108  CA  SER A  16      14.060  -0.050  26.489  1.00  0.93           C  
ATOM    109  C   SER A  16      13.239  -0.551  27.673  1.00  0.93           C  
ATOM    110  CB  SER A  16      15.524  -0.456  26.665  1.00  0.93           C  
ATOM    111  O   SER A  16      13.283   0.035  28.757  1.00  0.91           O  
ATOM    112  OG  SER A  16      15.640  -1.857  26.840  1.00  0.90           O  
ATOM    113  N   GLN A  17      12.545  -1.672  27.490  1.00  0.92           N  
ATOM    114  CA  GLN A  17      11.757  -2.340  28.520  1.00  0.92           C  
ATOM    115  C   GLN A  17      12.487  -3.566  29.062  1.00  0.90           C  
ATOM    116  CB  GLN A  17      10.388  -2.745  27.972  1.00  0.91           C  
ATOM    117  O   GLN A  17      11.915  -4.348  29.824  1.00  0.87           O  
ATOM    118  CG  GLN A  17       9.476  -1.565  27.664  1.00  0.87           C  
ATOM    119  CD  GLN A  17       8.120  -1.993  27.134  1.00  0.83           C  
ATOM    120  NE2 GLN A  17       7.100  -1.182  27.392  1.00  0.83           N  
ATOM    121  OE1 GLN A  17       7.991  -3.043  26.498  1.00  0.84           O  
ATOM    122  N   GLN A  18      13.742  -3.736  28.614  1.00  0.90           N  
ATOM    123  CA  GLN A  18      14.600  -4.779  29.167  1.00  0.90           C  
ATOM    124  C   GLN A  18      14.932  -4.499  30.630  1.00  0.89           C  
ATOM    125  CB  GLN A  18      15.887  -4.905  28.351  1.00  0.88           C  
ATOM    126  O   GLN A  18      14.899  -3.348  31.070  1.00  0.88           O  
ATOM    127  CG  GLN A  18      15.672  -5.446  26.944  1.00  0.83           C  
ATOM    128  CD  GLN A  18      16.952  -5.495  26.131  1.00  0.80           C  
ATOM    129  NE2 GLN A  18      17.015  -6.418  25.177  1.00  0.78           N  
ATOM    130  OE1 GLN A  18      17.878  -4.710  26.359  1.00  0.80           O  
ATOM    131  N   PRO A  19      15.276  -5.536  31.358  1.00  0.88           N  
ATOM    132  CA  PRO A  19      15.797  -5.301  32.706  1.00  0.89           C  
ATOM    133  C   PRO A  19      16.953  -4.304  32.727  1.00  0.89           C  
ATOM    134  CB  PRO A  19      16.265  -6.689  33.150  1.00  0.88           C  
ATOM    135  O   PRO A  19      17.781  -4.294  31.813  1.00  0.89           O  
ATOM    136  CG  PRO A  19      15.426  -7.645  32.365  1.00  0.86           C  
ATOM    137  CD  PRO A  19      15.182  -7.058  31.005  1.00  0.86           C  
ATOM    138  N   ASN A  20      17.008  -3.490  33.773  1.00  0.88           N  
ATOM    139  CA  ASN A  20      17.953  -2.388  33.915  1.00  0.88           C  
ATOM    140  C   ASN A  20      19.385  -2.839  33.642  1.00  0.87           C  
ATOM    141  CB  ASN A  20      17.848  -1.767  35.310  1.00  0.86           C  
ATOM    142  O   ASN A  20      20.213  -2.048  33.187  1.00  0.86           O  
ATOM    143  CG  ASN A  20      16.629  -0.879  35.464  1.00  0.82           C  
ATOM    144  ND2 ASN A  20      15.890  -1.069  36.550  1.00  0.81           N  
ATOM    145  OD1 ASN A  20      16.354  -0.029  34.613  1.00  0.80           O  
ATOM    146  N   ILE A  21      19.680  -4.099  33.835  1.00  0.85           N  
ATOM    147  CA  ILE A  21      21.007  -4.690  33.702  1.00  0.84           C  
ATOM    148  C   ILE A  21      21.370  -4.817  32.225  1.00  0.84           C  
ATOM    149  CB  ILE A  21      21.083  -6.070  34.393  1.00  0.82           C  
ATOM    150  O   ILE A  21      22.529  -4.633  31.845  1.00  0.83           O  
ATOM    151  CG1 ILE A  21      22.534  -6.561  34.449  1.00  0.71           C  
ATOM    152  CG2 ILE A  21      20.190  -7.085  33.673  1.00  0.70           C  
ATOM    153  CD1 ILE A  21      22.758  -7.724  35.406  1.00  0.68           C  
ATOM    154  N   LEU A  22      20.371  -4.963  31.335  1.00  0.86           N  
ATOM    155  CA  LEU A  22      20.551  -5.186  29.905  1.00  0.87           C  
ATOM    156  C   LEU A  22      20.357  -3.891  29.124  1.00  0.87           C  
ATOM    157  CB  LEU A  22      19.573  -6.251  29.401  1.00  0.86           C  
ATOM    158  O   LEU A  22      20.697  -3.818  27.941  1.00  0.85           O  
ATOM    159  CG  LEU A  22      19.734  -7.653  29.990  1.00  0.85           C  
ATOM    160  CD1 LEU A  22      18.704  -8.603  29.387  1.00  0.83           C  
ATOM    161  CD2 LEU A  22      21.149  -8.172  29.758  1.00  0.84           C  
ATOM    162  N   ARG A  23      19.874  -2.867  29.669  1.00  0.89           N  
ATOM    163  CA  ARG A  23      19.616  -1.587  29.019  1.00  0.89           C  
ATOM    164  C   ARG A  23      20.914  -0.824  28.778  1.00  0.89           C  
ATOM    165  CB  ARG A  23      18.658  -0.739  29.859  1.00  0.88           C  
ATOM    166  O   ARG A  23      21.766  -0.742  29.665  1.00  0.87           O  
ATOM    167  CG  ARG A  23      18.050   0.433  29.105  1.00  0.85           C  
ATOM    168  CD  ARG A  23      17.055   1.200  29.964  1.00  0.83           C  
ATOM    169  NE  ARG A  23      15.808   0.460  30.137  1.00  0.81           N  
ATOM    170  NH1 ARG A  23      15.596   0.935  32.388  1.00  0.77           N  
ATOM    171  NH2 ARG A  23      14.018  -0.346  31.328  1.00  0.75           N  
ATOM    172  CZ  ARG A  23      15.144   0.351  31.284  1.00  0.80           C  
ATOM    173  N   PHE A  24      21.041  -0.204  27.694  1.00  0.87           N  
ATOM    174  CA  PHE A  24      22.158   0.691  27.416  1.00  0.88           C  
ATOM    175  C   PHE A  24      22.040   1.974  28.230  1.00  0.88           C  
ATOM    176  CB  PHE A  24      22.226   1.021  25.922  1.00  0.86           C  
ATOM    177  O   PHE A  24      20.936   2.385  28.593  1.00  0.87           O  
ATOM    178  CG  PHE A  24      22.545  -0.165  25.052  1.00  0.82           C  
ATOM    179  CD1 PHE A  24      23.736  -0.861  25.212  1.00  0.79           C  
ATOM    180  CD2 PHE A  24      21.652  -0.583  24.074  1.00  0.79           C  
ATOM    181  CE1 PHE A  24      24.034  -1.959  24.408  1.00  0.79           C  
ATOM    182  CE2 PHE A  24      21.943  -1.679  23.266  1.00  0.80           C  
ATOM    183  CZ  PHE A  24      23.135  -2.365  23.434  1.00  0.76           C  
ATOM    184  N   PRO A  25      23.105   2.623  28.571  1.00  0.88           N  
ATOM    185  CA  PRO A  25      23.087   3.801  29.442  1.00  0.88           C  
ATOM    186  C   PRO A  25      22.286   4.959  28.851  1.00  0.89           C  
ATOM    187  CB  PRO A  25      24.567   4.169  29.568  1.00  0.87           C  
ATOM    188  O   PRO A  25      21.763   5.795  29.593  1.00  0.89           O  
ATOM    189  CG  PRO A  25      25.298   2.875  29.409  1.00  0.85           C  
ATOM    190  CD  PRO A  25      24.579   2.044  28.384  1.00  0.85           C  
ATOM    191  N   ASP A  26      22.138   5.018  27.530  1.00  0.91           N  
ATOM    192  CA  ASP A  26      21.491   6.103  26.799  1.00  0.92           C  
ATOM    193  C   ASP A  26      20.020   5.788  26.537  1.00  0.92           C  
ATOM    194  CB  ASP A  26      22.216   6.367  25.478  1.00  0.90           C  
ATOM    195  O   ASP A  26      19.294   6.612  25.977  1.00  0.91           O  
ATOM    196  CG  ASP A  26      22.200   5.170  24.544  1.00  0.86           C  
ATOM    197  OD1 ASP A  26      22.158   4.018  25.028  1.00  0.84           O  
ATOM    198  OD2 ASP A  26      22.234   5.380  23.312  1.00  0.86           O  
ATOM    199  N   GLN A  27      19.545   4.614  26.952  1.00  0.92           N  
ATOM    200  CA  GLN A  27      18.142   4.235  26.826  1.00  0.93           C  
ATOM    201  C   GLN A  27      17.344   4.662  28.055  1.00  0.93           C  
ATOM    202  CB  GLN A  27      18.009   2.726  26.613  1.00  0.92           C  
ATOM    203  O   GLN A  27      17.788   4.466  29.188  1.00  0.92           O  
ATOM    204  CG  GLN A  27      18.494   2.253  25.249  1.00  0.92           C  
ATOM    205  CD  GLN A  27      18.456   0.743  25.104  1.00  0.90           C  
ATOM    206  NE2 GLN A  27      18.405   0.267  23.865  1.00  0.90           N  
ATOM    207  OE1 GLN A  27      18.473   0.010  26.098  1.00  0.90           O  
ATOM    208  N   GLY A  28      16.199   5.212  27.833  1.00  0.95           N  
ATOM    209  CA  GLY A  28      15.239   5.546  28.872  1.00  0.95           C  
ATOM    210  C   GLY A  28      14.228   4.444  29.128  1.00  0.95           C  
ATOM    211  O   GLY A  28      14.229   3.422  28.439  1.00  0.95           O  
ATOM    212  N   GLU A  29      13.306   4.612  30.093  1.00  0.95           N  
ATOM    213  CA  GLU A  29      12.167   3.747  30.386  1.00  0.95           C  
ATOM    214  C   GLU A  29      10.929   4.180  29.607  1.00  0.95           C  
ATOM    215  CB  GLU A  29      11.869   3.741  31.888  1.00  0.94           C  
ATOM    216  O   GLU A  29      10.144   3.340  29.162  1.00  0.94           O  
ATOM    217  CG  GLU A  29      12.989   3.157  32.736  1.00  0.84           C  
ATOM    218  CD  GLU A  29      12.577   2.893  34.175  1.00  0.78           C  
ATOM    219  OE1 GLU A  29      11.460   3.297  34.571  1.00  0.78           O  
ATOM    220  OE2 GLU A  29      13.378   2.278  34.914  1.00  0.76           O  
ATOM    221  N   LEU A  30      10.798   5.441  29.379  1.00  0.96           N  
ATOM    222  CA  LEU A  30       9.677   6.051  28.675  1.00  0.97           C  
ATOM    223  C   LEU A  30      10.139   7.250  27.853  1.00  0.97           C  
ATOM    224  CB  LEU A  30       8.593   6.484  29.665  1.00  0.96           C  
ATOM    225  O   LEU A  30      10.936   8.062  28.327  1.00  0.97           O  
ATOM    226  CG  LEU A  30       7.329   7.098  29.062  1.00  0.93           C  
ATOM    227  CD1 LEU A  30       6.539   6.041  28.297  1.00  0.88           C  
ATOM    228  CD2 LEU A  30       6.469   7.732  30.150  1.00  0.88           C  
ATOM    229  N   GLN A  31       9.655   7.402  26.672  1.00  0.97           N  
ATOM    230  CA  GLN A  31       9.832   8.572  25.817  1.00  0.97           C  
ATOM    231  C   GLN A  31       8.537   8.923  25.089  1.00  0.97           C  
ATOM    232  CB  GLN A  31      10.954   8.332  24.805  1.00  0.97           C  
ATOM    233  O   GLN A  31       8.180   8.278  24.101  1.00  0.97           O  
ATOM    234  CG  GLN A  31      11.276   9.547  23.945  1.00  0.96           C  
ATOM    235  CD  GLN A  31      12.440   9.307  23.002  1.00  0.94           C  
ATOM    236  NE2 GLN A  31      12.348   9.853  21.795  1.00  0.93           N  
ATOM    237  OE1 GLN A  31      13.415   8.637  23.357  1.00  0.92           O  
ATOM    238  N   VAL A  32       7.832   9.925  25.559  1.00  0.98           N  
ATOM    239  CA  VAL A  32       6.593  10.466  25.009  1.00  0.98           C  
ATOM    240  C   VAL A  32       6.864  11.820  24.358  1.00  0.98           C  
ATOM    241  CB  VAL A  32       5.504  10.606  26.096  1.00  0.97           C  
ATOM    242  O   VAL A  32       7.475  12.699  24.970  1.00  0.98           O  
ATOM    243  CG1 VAL A  32       4.184  11.070  25.482  1.00  0.96           C  
ATOM    244  CG2 VAL A  32       5.316   9.283  26.836  1.00  0.96           C  
ATOM    245  N   ASN A  33       6.445  11.941  23.124  1.00  0.98           N  
ATOM    246  CA  ASN A  33       6.577  13.146  22.311  1.00  0.98           C  
ATOM    247  C   ASN A  33       8.032  13.595  22.208  1.00  0.98           C  
ATOM    248  CB  ASN A  33       5.712  14.274  22.878  1.00  0.98           C  
ATOM    249  O   ASN A  33       8.313  14.792  22.134  1.00  0.97           O  
ATOM    250  CG  ASN A  33       4.229  14.014  22.706  1.00  0.97           C  
ATOM    251  ND2 ASN A  33       3.427  14.523  23.634  1.00  0.95           N  
ATOM    252  OD1 ASN A  33       3.807  13.362  21.748  1.00  0.94           O  
ATOM    253  N   GLY A  34       8.963  12.651  22.336  1.00  0.97           N  
ATOM    254  CA  GLY A  34      10.390  12.842  22.136  1.00  0.97           C  
ATOM    255  C   GLY A  34      10.856  12.448  20.747  1.00  0.97           C  
ATOM    256  O   GLY A  34      10.215  11.634  20.079  1.00  0.96           O  
ATOM    257  N   TRP A  35      11.934  13.004  20.328  1.00  0.95           N  
ATOM    258  CA  TRP A  35      12.681  12.710  19.109  1.00  0.96           C  
ATOM    259  C   TRP A  35      14.171  12.575  19.403  1.00  0.94           C  
ATOM    260  CB  TRP A  35      12.451  13.802  18.061  1.00  0.95           C  
ATOM    261  O   TRP A  35      14.834  13.557  19.744  1.00  0.92           O  
ATOM    262  CG  TRP A  35      13.162  13.559  16.763  1.00  0.93           C  
ATOM    263  CD1 TRP A  35      14.316  14.152  16.333  1.00  0.89           C  
ATOM    264  CD2 TRP A  35      12.761  12.661  15.725  1.00  0.89           C  
ATOM    265  CE2 TRP A  35      13.720  12.760  14.693  1.00  0.90           C  
ATOM    266  CE3 TRP A  35      11.682  11.780  15.566  1.00  0.88           C  
ATOM    267  NE1 TRP A  35      14.657  13.676  15.088  1.00  0.89           N  
ATOM    268  CH2 TRP A  35      12.568  11.156  13.388  1.00  0.87           C  
ATOM    269  CZ2 TRP A  35      13.633  12.010  13.517  1.00  0.88           C  
ATOM    270  CZ3 TRP A  35      11.597  11.035  14.396  1.00  0.88           C  
ATOM    271  N   SER A  36      14.672  11.391  19.327  1.00  0.94           N  
ATOM    272  CA  SER A  36      16.090  11.120  19.541  1.00  0.94           C  
ATOM    273  C   SER A  36      16.884  11.279  18.249  1.00  0.92           C  
ATOM    274  CB  SER A  36      16.288   9.711  20.100  1.00  0.92           C  
ATOM    275  O   SER A  36      16.547  10.676  17.228  1.00  0.90           O  
ATOM    276  OG  SER A  36      15.580   9.548  21.317  1.00  0.83           O  
ATOM    277  N   SER A  37      17.961  12.088  18.325  1.00  0.90           N  
ATOM    278  CA  SER A  37      18.850  12.386  17.207  1.00  0.90           C  
ATOM    279  C   SER A  37      20.308  12.138  17.580  1.00  0.89           C  
ATOM    280  CB  SER A  37      18.671  13.834  16.751  1.00  0.88           C  
ATOM    281  O   SER A  37      20.731  12.453  18.695  1.00  0.87           O  
ATOM    282  OG  SER A  37      19.613  14.164  15.744  1.00  0.81           O  
ATOM    283  N   GLU A  38      21.138  11.743  16.708  1.00  0.87           N  
ATOM    284  CA  GLU A  38      22.548  11.457  16.957  1.00  0.86           C  
ATOM    285  C   GLU A  38      23.332  12.739  17.223  1.00  0.85           C  
ATOM    286  CB  GLU A  38      23.160  10.702  15.775  1.00  0.83           C  
ATOM    287  O   GLU A  38      24.274  12.743  18.018  1.00  0.82           O  
ATOM    288  CG  GLU A  38      24.593  10.246  16.012  1.00  0.73           C  
ATOM    289  CD  GLU A  38      25.214   9.565  14.803  1.00  0.70           C  
ATOM    290  OE1 GLU A  38      24.524   9.419  13.768  1.00  0.66           O  
ATOM    291  OE2 GLU A  38      26.399   9.173  14.892  1.00  0.63           O  
ATOM    292  N   THR A  39      22.921  13.676  16.569  1.00  0.86           N  
ATOM    293  CA  THR A  39      23.691  14.914  16.596  1.00  0.85           C  
ATOM    294  C   THR A  39      23.133  15.876  17.640  1.00  0.85           C  
ATOM    295  CB  THR A  39      23.698  15.597  15.216  1.00  0.83           C  
ATOM    296  O   THR A  39      23.885  16.632  18.259  1.00  0.83           O  
ATOM    297  CG2 THR A  39      24.499  14.785  14.203  1.00  0.74           C  
ATOM    298  OG1 THR A  39      22.350  15.727  14.747  1.00  0.76           O  
ATOM    299  N   GLU A  40      21.927  15.734  17.971  1.00  0.88           N  
ATOM    300  CA  GLU A  40      21.274  16.758  18.781  1.00  0.89           C  
ATOM    301  C   GLU A  40      20.747  16.173  20.089  1.00  0.89           C  
ATOM    302  CB  GLU A  40      20.132  17.415  18.001  1.00  0.87           C  
ATOM    303  O   GLU A  40      20.197  16.897  20.921  1.00  0.88           O  
ATOM    304  CG  GLU A  40      20.585  18.134  16.738  1.00  0.82           C  
ATOM    305  CD  GLU A  40      19.431  18.680  15.912  1.00  0.79           C  
ATOM    306  OE1 GLU A  40      18.310  18.128  15.997  1.00  0.78           O  
ATOM    307  OE2 GLU A  40      19.650  19.666  15.174  1.00  0.76           O  
ATOM    308  N   GLY A  41      20.860  14.941  20.183  1.00  0.92           N  
ATOM    309  CA  GLY A  41      20.411  14.231  21.370  1.00  0.93           C  
ATOM    310  C   GLY A  41      18.904  14.066  21.434  1.00  0.94           C  
ATOM    311  O   GLY A  41      18.261  13.793  20.418  1.00  0.94           O  
ATOM    312  N   LEU A  42      18.383  14.153  22.578  1.00  0.96           N  
ATOM    313  CA  LEU A  42      16.960  14.023  22.872  1.00  0.96           C  
ATOM    314  C   LEU A  42      16.252  15.368  22.738  1.00  0.96           C  
ATOM    315  CB  LEU A  42      16.753  13.462  24.282  1.00  0.96           C  
ATOM    316  O   LEU A  42      16.495  16.283  23.529  1.00  0.96           O  
ATOM    317  CG  LEU A  42      15.303  13.306  24.742  1.00  0.94           C  
ATOM    318  CD1 LEU A  42      14.590  12.251  23.902  1.00  0.92           C  
ATOM    319  CD2 LEU A  42      15.248  12.944  26.223  1.00  0.92           C  
ATOM    320  N   GLN A  43      15.316  15.456  21.813  1.00  0.96           N  
ATOM    321  CA  GLN A  43      14.528  16.646  21.509  1.00  0.96           C  
ATOM    322  C   GLN A  43      13.038  16.385  21.712  1.00  0.96           C  
ATOM    323  CB  GLN A  43      14.789  17.111  20.076  1.00  0.95           C  
ATOM    324  O   GLN A  43      12.618  15.236  21.862  1.00  0.96           O  
ATOM    325  CG  GLN A  43      16.239  17.489  19.806  1.00  0.91           C  
ATOM    326  CD  GLN A  43      16.456  18.023  18.403  1.00  0.87           C  
ATOM    327  NE2 GLN A  43      17.450  18.891  18.245  1.00  0.86           N  
ATOM    328  OE1 GLN A  43      15.736  17.658  17.468  1.00  0.87           O  
ATOM    329  N   LYS A  44      12.263  17.445  21.631  1.00  0.96           N  
ATOM    330  CA  LYS A  44      10.822  17.315  21.437  1.00  0.96           C  
ATOM    331  C   LYS A  44      10.499  16.820  20.030  1.00  0.96           C  
ATOM    332  CB  LYS A  44      10.122  18.650  21.696  1.00  0.96           C  
ATOM    333  O   LYS A  44      11.211  17.139  19.075  1.00  0.96           O  
ATOM    334  CG  LYS A  44      10.243  19.143  23.131  1.00  0.94           C  
ATOM    335  CD  LYS A  44       9.434  20.414  23.354  1.00  0.92           C  
ATOM    336  CE  LYS A  44       9.490  20.866  24.808  1.00  0.91           C  
ATOM    337  NZ  LYS A  44       8.631  22.063  25.050  1.00  0.88           N  
ATOM    338  N   ARG A  45       9.393  16.036  19.901  1.00  0.97           N  
ATOM    339  CA  ARG A  45       8.882  15.781  18.558  1.00  0.97           C  
ATOM    340  C   ARG A  45       8.618  17.086  17.815  1.00  0.97           C  
ATOM    341  CB  ARG A  45       7.603  14.944  18.619  1.00  0.96           C  
ATOM    342  O   ARG A  45       8.210  18.079  18.420  1.00  0.96           O  
ATOM    343  CG  ARG A  45       6.389  15.710  19.120  1.00  0.93           C  
ATOM    344  CD  ARG A  45       5.110  14.898  18.973  1.00  0.90           C  
ATOM    345  NE  ARG A  45       3.959  15.598  19.537  1.00  0.88           N  
ATOM    346  NH1 ARG A  45       2.963  16.031  17.498  1.00  0.79           N  
ATOM    347  NH2 ARG A  45       1.967  16.737  19.439  1.00  0.76           N  
ATOM    348  CZ  ARG A  45       2.966  16.120  18.823  1.00  0.85           C  
ATOM    349  N   PRO A  46       8.847  17.202  16.510  1.00  0.96           N  
ATOM    350  CA  PRO A  46       8.550  18.408  15.734  1.00  0.96           C  
ATOM    351  C   PRO A  46       7.099  18.861  15.881  1.00  0.97           C  
ATOM    352  CB  PRO A  46       8.846  17.983  14.293  1.00  0.96           C  
ATOM    353  O   PRO A  46       6.208  18.034  16.092  1.00  0.96           O  
ATOM    354  CG  PRO A  46       9.812  16.850  14.420  1.00  0.95           C  
ATOM    355  CD  PRO A  46       9.458  16.056  15.645  1.00  0.94           C  
ATOM    356  N   PRO A  47       6.821  20.216  15.770  1.00  0.96           N  
ATOM    357  CA  PRO A  47       5.439  20.695  15.847  1.00  0.97           C  
ATOM    358  C   PRO A  47       4.581  20.214  14.679  1.00  0.97           C  
ATOM    359  CB  PRO A  47       5.592  22.218  15.821  1.00  0.96           C  
ATOM    360  O   PRO A  47       5.099  19.979  13.584  1.00  0.97           O  
ATOM    361  CG  PRO A  47       6.852  22.463  15.056  1.00  0.94           C  
ATOM    362  CD  PRO A  47       7.814  21.348  15.352  1.00  0.93           C  
ATOM    363  N   MET A  48       3.278  20.112  14.896  1.00  0.97           N  
ATOM    364  CA  MET A  48       2.320  19.793  13.841  1.00  0.97           C  
ATOM    365  C   MET A  48       1.616  21.052  13.347  1.00  0.97           C  
ATOM    366  CB  MET A  48       1.290  18.778  14.338  1.00  0.97           C  
ATOM    367  O   MET A  48       0.950  21.741  14.122  1.00  0.96           O  
ATOM    368  CG  MET A  48       0.278  18.364  13.282  1.00  0.95           C  
ATOM    369  SD  MET A  48      -0.984  17.203  13.934  1.00  0.94           S  
ATOM    370  CE  MET A  48      -1.819  18.280  15.133  1.00  0.90           C  
ATOM    371  N   VAL A  49       1.742  21.360  12.085  1.00  0.97           N  
ATOM    372  CA  VAL A  49       1.026  22.450  11.432  1.00  0.97           C  
ATOM    373  C   VAL A  49      -0.381  21.992  11.054  1.00  0.97           C  
ATOM    374  CB  VAL A  49       1.777  22.952  10.178  1.00  0.96           C  
ATOM    375  O   VAL A  49      -0.557  20.916  10.479  1.00  0.97           O  
ATOM    376  CG1 VAL A  49       0.948  23.996   9.433  1.00  0.94           C  
ATOM    377  CG2 VAL A  49       3.139  23.524  10.567  1.00  0.94           C  
ATOM    378  N   PHE A  50      -1.351  22.838  11.333  1.00  0.96           N  
ATOM    379  CA  PHE A  50      -2.726  22.635  10.894  1.00  0.96           C  
ATOM    380  C   PHE A  50      -2.891  23.025   9.430  1.00  0.96           C  
ATOM    381  CB  PHE A  50      -3.695  23.442  11.765  1.00  0.96           C  
ATOM    382  O   PHE A  50      -2.654  24.177   9.059  1.00  0.95           O  
ATOM    383  CG  PHE A  50      -5.134  23.321  11.344  1.00  0.96           C  
ATOM    384  CD1 PHE A  50      -5.893  22.220  11.721  1.00  0.94           C  
ATOM    385  CD2 PHE A  50      -5.729  24.309  10.570  1.00  0.94           C  
ATOM    386  CE1 PHE A  50      -7.226  22.105  11.333  1.00  0.94           C  
ATOM    387  CE2 PHE A  50      -7.061  24.202  10.179  1.00  0.93           C  
ATOM    388  CZ  PHE A  50      -7.807  23.098  10.560  1.00  0.93           C  
ATOM    389  N   ASN A  51      -3.289  22.126   8.666  1.00  0.97           N  
ATOM    390  CA  ASN A  51      -3.513  22.399   7.251  1.00  0.96           C  
ATOM    391  C   ASN A  51      -4.975  22.739   6.970  1.00  0.95           C  
ATOM    392  CB  ASN A  51      -3.072  21.209   6.397  1.00  0.96           C  
ATOM    393  O   ASN A  51      -5.291  23.865   6.583  1.00  0.93           O  
ATOM    394  CG  ASN A  51      -1.570  20.999   6.420  1.00  0.94           C  
ATOM    395  ND2 ASN A  51      -1.112  19.928   5.783  1.00  0.91           N  
ATOM    396  OD1 ASN A  51      -0.829  21.793   7.005  1.00  0.90           O  
ATOM    397  N   ARG A  52      -5.922  21.758   7.282  1.00  0.96           N  
ATOM    398  CA  ARG A  52      -7.333  22.000   7.000  1.00  0.96           C  
ATOM    399  C   ARG A  52      -8.220  21.025   7.768  1.00  0.96           C  
ATOM    400  CB  ARG A  52      -7.608  21.887   5.499  1.00  0.96           C  
ATOM    401  O   ARG A  52      -7.866  19.857   7.937  1.00  0.96           O  
ATOM    402  CG  ARG A  52      -9.016  22.299   5.098  1.00  0.91           C  
ATOM    403  CD  ARG A  52      -9.160  22.422   3.588  1.00  0.88           C  
ATOM    404  NE  ARG A  52     -10.490  22.891   3.209  1.00  0.87           N  
ATOM    405  NH1 ARG A  52     -10.017  23.051   0.953  1.00  0.82           N  
ATOM    406  NH2 ARG A  52     -12.102  23.598   1.734  1.00  0.80           N  
ATOM    407  CZ  ARG A  52     -10.867  23.179   1.966  1.00  0.83           C  
ATOM    408  N   LYS A  53      -9.469  21.445   8.090  1.00  0.95           N  
ATOM    409  CA  LYS A  53     -10.577  20.579   8.480  1.00  0.95           C  
ATOM    410  C   LYS A  53     -11.127  19.815   7.279  1.00  0.95           C  
ATOM    411  CB  LYS A  53     -11.691  21.395   9.137  1.00  0.95           C  
ATOM    412  O   LYS A  53     -11.493  20.418   6.268  1.00  0.94           O  
ATOM    413  CG  LYS A  53     -12.889  20.566   9.577  1.00  0.94           C  
ATOM    414  CD  LYS A  53     -13.921  21.417  10.306  1.00  0.93           C  
ATOM    415  CE  LYS A  53     -15.132  20.594  10.723  1.00  0.92           C  
ATOM    416  NZ  LYS A  53     -16.032  21.358  11.638  1.00  0.91           N  
ATOM    417  N   LEU A  54     -11.235  18.519   7.402  1.00  0.96           N  
ATOM    418  CA  LEU A  54     -11.727  17.651   6.338  1.00  0.96           C  
ATOM    419  C   LEU A  54     -13.226  17.408   6.483  1.00  0.92           C  
ATOM    420  CB  LEU A  54     -10.979  16.316   6.346  1.00  0.96           C  
ATOM    421  O   LEU A  54     -13.947  17.336   5.486  1.00  0.89           O  
ATOM    422  CG  LEU A  54      -9.468  16.384   6.116  1.00  0.96           C  
ATOM    423  CD1 LEU A  54      -8.880  14.979   6.037  1.00  0.95           C  
ATOM    424  CD2 LEU A  54      -9.155  17.172   4.848  1.00  0.95           C  
ATOM    425  N   GLY A  55     -13.712  17.308   7.744  1.00  0.94           N  
ATOM    426  CA  GLY A  55     -15.123  17.048   7.977  1.00  0.93           C  
ATOM    427  C   GLY A  55     -15.457  16.839   9.442  1.00  0.94           C  
ATOM    428  O   GLY A  55     -14.638  17.123  10.318  1.00  0.92           O  
ATOM    429  N   ALA A  56     -16.710  16.421   9.734  1.00  0.91           N  
ATOM    430  CA  ALA A  56     -17.131  16.027  11.076  1.00  0.92           C  
ATOM    431  C   ALA A  56     -16.687  14.601  11.393  1.00  0.91           C  
ATOM    432  CB  ALA A  56     -18.646  16.153  11.216  1.00  0.90           C  
ATOM    433  O   ALA A  56     -16.304  13.849  10.493  1.00  0.90           O  
ATOM    434  N   ALA A  57     -16.755  14.241  12.693  1.00  0.84           N  
ATOM    435  CA  ALA A  57     -16.500  12.862  13.103  1.00  0.86           C  
ATOM    436  C   ALA A  57     -17.411  11.891  12.357  1.00  0.81           C  
ATOM    437  CB  ALA A  57     -16.688  12.712  14.611  1.00  0.81           C  
ATOM    438  O   ALA A  57     -18.607  12.149  12.199  1.00  0.77           O  
ATOM    439  N   GLY A  58     -16.838  10.775  11.867  1.00  0.85           N  
ATOM    440  CA  GLY A  58     -17.552   9.775  11.089  1.00  0.87           C  
ATOM    441  C   GLY A  58     -17.620  10.107   9.610  1.00  0.87           C  
ATOM    442  O   GLY A  58     -18.004   9.264   8.796  1.00  0.86           O  
ATOM    443  N   PHE A  59     -17.198  11.252   9.301  1.00  0.86           N  
ATOM    444  CA  PHE A  59     -17.131  11.703   7.916  1.00  0.89           C  
ATOM    445  C   PHE A  59     -16.318  10.731   7.069  1.00  0.86           C  
ATOM    446  CB  PHE A  59     -16.521  13.106   7.835  1.00  0.88           C  
ATOM    447  O   PHE A  59     -16.672  10.454   5.921  1.00  0.84           O  
ATOM    448  CG  PHE A  59     -16.290  13.587   6.428  1.00  0.88           C  
ATOM    449  CD1 PHE A  59     -17.361  13.913   5.605  1.00  0.85           C  
ATOM    450  CD2 PHE A  59     -15.000  13.713   5.928  1.00  0.87           C  
ATOM    451  CE1 PHE A  59     -17.149  14.358   4.302  1.00  0.87           C  
ATOM    452  CE2 PHE A  59     -14.781  14.157   4.627  1.00  0.86           C  
ATOM    453  CZ  PHE A  59     -15.857  14.479   3.816  1.00  0.87           C  
ATOM    454  N   LEU A  60     -15.295  10.059   7.641  1.00  0.89           N  
ATOM    455  CA  LEU A  60     -14.435   9.123   6.923  1.00  0.90           C  
ATOM    456  C   LEU A  60     -14.779   7.682   7.284  1.00  0.85           C  
ATOM    457  CB  LEU A  60     -12.962   9.402   7.234  1.00  0.89           C  
ATOM    458  O   LEU A  60     -14.116   6.748   6.827  1.00  0.80           O  
ATOM    459  CG  LEU A  60     -12.431  10.777   6.825  1.00  0.90           C  
ATOM    460  CD1 LEU A  60     -10.928  10.858   7.066  1.00  0.86           C  
ATOM    461  CD2 LEU A  60     -12.760  11.065   5.364  1.00  0.87           C  
ATOM    462  N   GLY A  61     -15.787   7.488   8.091  1.00  0.89           N  
ATOM    463  CA  GLY A  61     -16.191   6.168   8.550  1.00  0.89           C  
ATOM    464  C   GLY A  61     -15.387   5.678   9.739  1.00  0.88           C  
ATOM    465  O   GLY A  61     -14.539   6.403  10.263  1.00  0.85           O  
ATOM    466  N   ALA A  62     -15.603   4.441  10.191  1.00  0.87           N  
ATOM    467  CA  ALA A  62     -15.028   3.940  11.437  1.00  0.87           C  
ATOM    468  C   ALA A  62     -13.635   3.361  11.204  1.00  0.87           C  
ATOM    469  CB  ALA A  62     -15.942   2.886  12.059  1.00  0.84           C  
ATOM    470  O   ALA A  62     -12.780   3.410  12.090  1.00  0.85           O  
ATOM    471  N   ALA A  63     -13.328   2.829  10.046  1.00  0.93           N  
ATOM    472  CA  ALA A  63     -12.076   2.166   9.690  1.00  0.94           C  
ATOM    473  C   ALA A  63     -11.679   2.479   8.250  1.00  0.95           C  
ATOM    474  CB  ALA A  63     -12.198   0.657   9.888  1.00  0.91           C  
ATOM    475  O   ALA A  63     -11.648   1.587   7.400  1.00  0.94           O  
ATOM    476  N   PRO A  64     -11.451   3.809   7.984  1.00  0.96           N  
ATOM    477  CA  PRO A  64     -11.094   4.161   6.608  1.00  0.97           C  
ATOM    478  C   PRO A  64      -9.756   3.566   6.175  1.00  0.97           C  
ATOM    479  CB  PRO A  64     -11.025   5.690   6.642  1.00  0.96           C  
ATOM    480  O   PRO A  64      -8.816   3.504   6.971  1.00  0.97           O  
ATOM    481  CG  PRO A  64     -10.583   6.022   8.031  1.00  0.96           C  
ATOM    482  CD  PRO A  64     -11.187   5.023   8.975  1.00  0.96           C  
ATOM    483  N   LEU A  65      -9.607   3.186   4.913  1.00  0.97           N  
ATOM    484  CA  LEU A  65      -8.309   3.022   4.269  1.00  0.97           C  
ATOM    485  C   LEU A  65      -7.835   4.336   3.658  1.00  0.97           C  
ATOM    486  CB  LEU A  65      -8.379   1.939   3.189  1.00  0.97           C  
ATOM    487  O   LEU A  65      -8.545   4.943   2.853  1.00  0.97           O  
ATOM    488  CG  LEU A  65      -7.101   1.702   2.383  1.00  0.96           C  
ATOM    489  CD1 LEU A  65      -6.049   1.015   3.247  1.00  0.95           C  
ATOM    490  CD2 LEU A  65      -7.400   0.874   1.137  1.00  0.95           C  
ATOM    491  N   VAL A  66      -6.690   4.763   4.032  1.00  0.98           N  
ATOM    492  CA  VAL A  66      -6.048   5.933   3.441  1.00  0.98           C  
ATOM    493  C   VAL A  66      -4.868   5.494   2.577  1.00  0.98           C  
ATOM    494  CB  VAL A  66      -5.575   6.928   4.524  1.00  0.97           C  
ATOM    495  O   VAL A  66      -3.910   4.901   3.079  1.00  0.97           O  
ATOM    496  CG1 VAL A  66      -4.983   8.182   3.883  1.00  0.96           C  
ATOM    497  CG2 VAL A  66      -6.732   7.295   5.453  1.00  0.96           C  
ATOM    498  N   HIS A  67      -4.941   5.811   1.306  1.00  0.98           N  
ATOM    499  CA  HIS A  67      -3.906   5.539   0.314  1.00  0.98           C  
ATOM    500  C   HIS A  67      -3.260   6.830  -0.177  1.00  0.98           C  
ATOM    501  CB  HIS A  67      -4.487   4.760  -0.867  1.00  0.98           C  
ATOM    502  O   HIS A  67      -3.959   7.785  -0.523  1.00  0.97           O  
ATOM    503  CG  HIS A  67      -3.467   4.366  -1.887  1.00  0.97           C  
ATOM    504  CD2 HIS A  67      -3.259   4.804  -3.151  1.00  0.96           C  
ATOM    505  ND1 HIS A  67      -2.508   3.405  -1.648  1.00  0.95           N  
ATOM    506  CE1 HIS A  67      -1.752   3.269  -2.724  1.00  0.95           C  
ATOM    507  NE2 HIS A  67      -2.187   4.106  -3.651  1.00  0.95           N  
ATOM    508  N   LEU A  68      -1.931   6.862  -0.130  1.00  0.97           N  
ATOM    509  CA  LEU A  68      -1.174   7.993  -0.657  1.00  0.97           C  
ATOM    510  C   LEU A  68      -0.802   7.764  -2.118  1.00  0.97           C  
ATOM    511  CB  LEU A  68       0.091   8.225   0.174  1.00  0.97           C  
ATOM    512  O   LEU A  68      -0.058   6.833  -2.435  1.00  0.96           O  
ATOM    513  CG  LEU A  68       1.001   9.366  -0.283  1.00  0.95           C  
ATOM    514  CD1 LEU A  68       0.287  10.705  -0.137  1.00  0.93           C  
ATOM    515  CD2 LEU A  68       2.304   9.360   0.510  1.00  0.93           C  
ATOM    516  N   ILE A  69      -1.319   8.630  -2.959  1.00  0.97           N  
ATOM    517  CA  ILE A  69      -0.793   8.815  -4.307  1.00  0.97           C  
ATOM    518  C   ILE A  69       0.351   9.826  -4.281  1.00  0.96           C  
ATOM    519  CB  ILE A  69      -1.896   9.279  -5.286  1.00  0.97           C  
ATOM    520  O   ILE A  69       0.156  10.984  -3.905  1.00  0.95           O  
ATOM    521  CG1 ILE A  69      -3.062   8.284  -5.288  1.00  0.97           C  
ATOM    522  CG2 ILE A  69      -1.326   9.459  -6.696  1.00  0.97           C  
ATOM    523  CD1 ILE A  69      -4.228   8.698  -6.175  1.00  0.96           C  
ATOM    524  N   ASN A  70       1.544   9.355  -4.637  1.00  0.95           N  
ATOM    525  CA  ASN A  70       2.741  10.177  -4.783  1.00  0.95           C  
ATOM    526  C   ASN A  70       3.401   9.967  -6.143  1.00  0.92           C  
ATOM    527  CB  ASN A  70       3.735   9.883  -3.658  1.00  0.94           C  
ATOM    528  O   ASN A  70       4.248   9.086  -6.296  1.00  0.87           O  
ATOM    529  CG  ASN A  70       4.930  10.816  -3.676  1.00  0.91           C  
ATOM    530  ND2 ASN A  70       6.032  10.379  -3.079  1.00  0.89           N  
ATOM    531  OD1 ASN A  70       4.862  11.921  -4.221  1.00  0.88           O  
ATOM    532  N   ARG A  71       2.986  10.785  -7.119  1.00  0.93           N  
ATOM    533  CA  ARG A  71       3.476  10.621  -8.483  1.00  0.92           C  
ATOM    534  C   ARG A  71       4.721  11.469  -8.723  1.00  0.90           C  
ATOM    535  CB  ARG A  71       2.388  10.990  -9.494  1.00  0.90           C  
ATOM    536  O   ARG A  71       5.743  10.962  -9.191  1.00  0.87           O  
ATOM    537  CG  ARG A  71       1.223  10.013  -9.529  1.00  0.81           C  
ATOM    538  CD  ARG A  71       0.180  10.416 -10.562  1.00  0.76           C  
ATOM    539  NE  ARG A  71      -0.920   9.458 -10.619  1.00  0.73           N  
ATOM    540  NH1 ARG A  71      -2.271  10.775 -11.952  1.00  0.67           N  
ATOM    541  NH2 ARG A  71      -2.994   8.711 -11.264  1.00  0.61           N  
ATOM    542  CZ  ARG A  71      -2.059   9.650 -11.278  1.00  0.71           C  
ATOM    543  N   ASP A  72       4.530  12.765  -8.480  1.00  0.91           N  
ATOM    544  CA  ASP A  72       5.584  13.771  -8.566  1.00  0.91           C  
ATOM    545  C   ASP A  72       5.400  14.852  -7.503  1.00  0.92           C  
ATOM    546  CB  ASP A  72       5.610  14.403  -9.959  1.00  0.90           C  
ATOM    547  O   ASP A  72       4.631  14.674  -6.556  1.00  0.91           O  
ATOM    548  CG  ASP A  72       4.320  15.124 -10.308  1.00  0.87           C  
ATOM    549  OD1 ASP A  72       3.794  15.878  -9.462  1.00  0.87           O  
ATOM    550  OD2 ASP A  72       3.823  14.933 -11.439  1.00  0.87           O  
ATOM    551  N   GLU A  73       6.001  15.972  -7.538  1.00  0.92           N  
ATOM    552  CA  GLU A  73       6.034  17.027  -6.529  1.00  0.92           C  
ATOM    553  C   GLU A  73       4.702  17.769  -6.464  1.00  0.92           C  
ATOM    554  CB  GLU A  73       7.171  18.011  -6.816  1.00  0.89           C  
ATOM    555  O   GLU A  73       4.363  18.357  -5.435  1.00  0.91           O  
ATOM    556  CG  GLU A  73       7.343  19.080  -5.747  1.00  0.80           C  
ATOM    557  CD  GLU A  73       8.442  20.080  -6.071  1.00  0.76           C  
ATOM    558  OE1 GLU A  73       9.173  19.877  -7.066  1.00  0.76           O  
ATOM    559  OE2 GLU A  73       8.573  21.074  -5.322  1.00  0.72           O  
ATOM    560  N   TYR A  74       3.929  17.681  -7.527  1.00  0.91           N  
ATOM    561  CA  TYR A  74       2.694  18.447  -7.655  1.00  0.92           C  
ATOM    562  C   TYR A  74       1.475  17.543  -7.517  1.00  0.91           C  
ATOM    563  CB  TYR A  74       2.652  19.179  -9.000  1.00  0.91           C  
ATOM    564  O   TYR A  74       0.455  17.948  -6.954  1.00  0.91           O  
ATOM    565  CG  TYR A  74       3.810  20.122  -9.215  1.00  0.90           C  
ATOM    566  CD1 TYR A  74       3.922  21.298  -8.477  1.00  0.90           C  
ATOM    567  CD2 TYR A  74       4.794  19.840 -10.157  1.00  0.90           C  
ATOM    568  CE1 TYR A  74       4.987  22.172  -8.673  1.00  0.89           C  
ATOM    569  CE2 TYR A  74       5.863  20.707 -10.361  1.00  0.90           C  
ATOM    570  OH  TYR A  74       7.007  22.729  -9.813  1.00  0.87           O  
ATOM    571  CZ  TYR A  74       5.951  21.868  -9.615  1.00  0.88           C  
ATOM    572  N   GLU A  75       1.538  16.335  -7.983  1.00  0.94           N  
ATOM    573  CA  GLU A  75       0.432  15.382  -7.986  1.00  0.94           C  
ATOM    574  C   GLU A  75       0.539  14.409  -6.815  1.00  0.94           C  
ATOM    575  CB  GLU A  75       0.389  14.612  -9.308  1.00  0.92           C  
ATOM    576  O   GLU A  75       0.788  13.218  -7.012  1.00  0.93           O  
ATOM    577  CG  GLU A  75       0.080  15.483 -10.517  1.00  0.84           C  
ATOM    578  CD  GLU A  75      -0.456  14.696 -11.702  1.00  0.79           C  
ATOM    579  OE1 GLU A  75       0.102  13.621 -12.019  1.00  0.81           O  
ATOM    580  OE2 GLU A  75      -1.441  15.159 -12.320  1.00  0.79           O  
ATOM    581  N   GLN A  76       0.259  14.883  -5.651  1.00  0.96           N  
ATOM    582  CA  GLN A  76       0.272  14.163  -4.382  1.00  0.96           C  
ATOM    583  C   GLN A  76      -1.084  14.247  -3.687  1.00  0.97           C  
ATOM    584  CB  GLN A  76       1.367  14.710  -3.465  1.00  0.96           C  
ATOM    585  O   GLN A  76      -1.540  15.336  -3.334  1.00  0.96           O  
ATOM    586  CG  GLN A  76       2.778  14.502  -3.998  1.00  0.94           C  
ATOM    587  CD  GLN A  76       3.835  15.171  -3.140  1.00  0.91           C  
ATOM    588  NE2 GLN A  76       5.085  14.753  -3.306  1.00  0.91           N  
ATOM    589  OE1 GLN A  76       3.530  16.057  -2.335  1.00  0.90           O  
ATOM    590  N   TYR A  77      -1.710  13.119  -3.524  1.00  0.96           N  
ATOM    591  CA  TYR A  77      -3.089  13.078  -3.049  1.00  0.97           C  
ATOM    592  C   TYR A  77      -3.269  11.996  -1.991  1.00  0.97           C  
ATOM    593  CB  TYR A  77      -4.052  12.833  -4.215  1.00  0.97           C  
ATOM    594  O   TYR A  77      -2.674  10.920  -2.086  1.00  0.97           O  
ATOM    595  CG  TYR A  77      -3.884  13.808  -5.356  1.00  0.96           C  
ATOM    596  CD1 TYR A  77      -4.460  15.075  -5.305  1.00  0.96           C  
ATOM    597  CD2 TYR A  77      -3.151  13.463  -6.486  1.00  0.96           C  
ATOM    598  CE1 TYR A  77      -4.310  15.976  -6.355  1.00  0.95           C  
ATOM    599  CE2 TYR A  77      -2.994  14.356  -7.541  1.00  0.95           C  
ATOM    600  OH  TYR A  77      -3.424  16.495  -8.508  1.00  0.93           O  
ATOM    601  CZ  TYR A  77      -3.576  15.608  -7.466  1.00  0.95           C  
ATOM    602  N   TYR A  78      -4.189  12.187  -1.093  1.00  0.97           N  
ATOM    603  CA  TYR A  78      -4.774  11.158  -0.241  1.00  0.97           C  
ATOM    604  C   TYR A  78      -6.103  10.673  -0.806  1.00  0.97           C  
ATOM    605  CB  TYR A  78      -4.974  11.687   1.182  1.00  0.97           C  
ATOM    606  O   TYR A  78      -7.052  11.450  -0.933  1.00  0.97           O  
ATOM    607  CG  TYR A  78      -3.699  11.763   1.987  1.00  0.95           C  
ATOM    608  CD1 TYR A  78      -3.068  10.607   2.439  1.00  0.91           C  
ATOM    609  CD2 TYR A  78      -3.124  12.991   2.297  1.00  0.91           C  
ATOM    610  CE1 TYR A  78      -1.894  10.672   3.182  1.00  0.89           C  
ATOM    611  CE2 TYR A  78      -1.950  13.068   3.040  1.00  0.87           C  
ATOM    612  OH  TYR A  78      -0.181  11.975   4.212  1.00  0.83           O  
ATOM    613  CZ  TYR A  78      -1.343  11.905   3.477  1.00  0.88           C  
ATOM    614  N   VAL A  79      -6.161   9.433  -1.068  1.00  0.98           N  
ATOM    615  CA  VAL A  79      -7.410   8.750  -1.390  1.00  0.98           C  
ATOM    616  C   VAL A  79      -7.937   8.026  -0.153  1.00  0.98           C  
ATOM    617  CB  VAL A  79      -7.226   7.751  -2.555  1.00  0.98           C  
ATOM    618  O   VAL A  79      -7.250   7.174   0.415  1.00  0.97           O  
ATOM    619  CG1 VAL A  79      -8.572   7.167  -2.982  1.00  0.97           C  
ATOM    620  CG2 VAL A  79      -6.535   8.430  -3.736  1.00  0.97           C  
ATOM    621  N   VAL A  80      -9.134   8.357   0.280  1.00  0.98           N  
ATOM    622  CA  VAL A  80      -9.748   7.801   1.481  1.00  0.98           C  
ATOM    623  C   VAL A  80     -10.987   6.992   1.102  1.00  0.98           C  
ATOM    624  CB  VAL A  80     -10.124   8.908   2.492  1.00  0.98           C  
ATOM    625  O   VAL A  80     -11.969   7.546   0.602  1.00  0.98           O  
ATOM    626  CG1 VAL A  80     -10.580   8.299   3.816  1.00  0.96           C  
ATOM    627  CG2 VAL A  80      -8.943   9.852   2.712  1.00  0.97           C  
ATOM    628  N   PHE A  81     -10.983   5.720   1.366  1.00  0.98           N  
ATOM    629  CA  PHE A  81     -12.129   4.829   1.230  1.00  0.98           C  
ATOM    630  C   PHE A  81     -12.909   4.746   2.537  1.00  0.97           C  
ATOM    631  CB  PHE A  81     -11.676   3.430   0.799  1.00  0.98           C  
ATOM    632  O   PHE A  81     -12.384   4.280   3.550  1.00  0.96           O  
ATOM    633  CG  PHE A  81     -10.935   3.409  -0.510  1.00  0.98           C  
ATOM    634  CD1 PHE A  81     -11.608   3.173  -1.703  1.00  0.97           C  
ATOM    635  CD2 PHE A  81      -9.564   3.624  -0.549  1.00  0.97           C  
ATOM    636  CE1 PHE A  81     -10.925   3.152  -2.916  1.00  0.97           C  
ATOM    637  CE2 PHE A  81      -8.874   3.605  -1.758  1.00  0.96           C  
ATOM    638  CZ  PHE A  81      -9.556   3.368  -2.940  1.00  0.96           C  
ATOM    639  N   THR A  82     -14.231   5.105   2.519  1.00  0.97           N  
ATOM    640  CA  THR A  82     -15.002   5.338   3.736  1.00  0.96           C  
ATOM    641  C   THR A  82     -15.995   4.203   3.972  1.00  0.93           C  
ATOM    642  CB  THR A  82     -15.756   6.679   3.671  1.00  0.94           C  
ATOM    643  O   THR A  82     -16.706   4.194   4.979  1.00  0.89           O  
ATOM    644  CG2 THR A  82     -14.796   7.838   3.422  1.00  0.88           C  
ATOM    645  OG1 THR A  82     -16.715   6.630   2.608  1.00  0.90           O  
ATOM    646  N   GLY A  83     -16.108   3.189   3.134  1.00  0.93           N  
ATOM    647  CA  GLY A  83     -17.012   2.054   3.223  1.00  0.92           C  
ATOM    648  C   GLY A  83     -18.160   2.127   2.234  1.00  0.89           C  
ATOM    649  O   GLY A  83     -19.073   1.299   2.272  1.00  0.85           O  
ATOM    650  N   GLY A  84     -18.149   3.059   1.399  1.00  0.93           N  
ATOM    651  CA  GLY A  84     -19.140   3.208   0.346  1.00  0.92           C  
ATOM    652  C   GLY A  84     -18.903   4.424  -0.529  1.00  0.91           C  
ATOM    653  O   GLY A  84     -19.612   4.632  -1.517  1.00  0.90           O  
ATOM    654  N   ASP A  85     -17.951   5.160  -0.132  1.00  0.96           N  
ATOM    655  CA  ASP A  85     -17.552   6.332  -0.905  1.00  0.96           C  
ATOM    656  C   ASP A  85     -16.032   6.425  -1.016  1.00  0.97           C  
ATOM    657  CB  ASP A  85     -18.113   7.608  -0.274  1.00  0.95           C  
ATOM    658  O   ASP A  85     -15.308   5.807  -0.233  1.00  0.97           O  
ATOM    659  CG  ASP A  85     -18.088   8.797  -1.218  1.00  0.93           C  
ATOM    660  OD1 ASP A  85     -17.918   8.602  -2.441  1.00  0.94           O  
ATOM    661  OD2 ASP A  85     -18.236   9.940  -0.735  1.00  0.93           O  
ATOM    662  N   ILE A  86     -15.511   7.180  -1.983  1.00  0.98           N  
ATOM    663  CA  ILE A  86     -14.117   7.541  -2.216  1.00  0.98           C  
ATOM    664  C   ILE A  86     -13.962   9.059  -2.160  1.00  0.97           C  
ATOM    665  CB  ILE A  86     -13.612   7.001  -3.572  1.00  0.98           C  
ATOM    666  O   ILE A  86     -14.608   9.784  -2.920  1.00  0.97           O  
ATOM    667  CG1 ILE A  86     -13.923   5.505  -3.700  1.00  0.98           C  
ATOM    668  CG2 ILE A  86     -12.112   7.263  -3.734  1.00  0.98           C  
ATOM    669  CD1 ILE A  86     -13.598   4.920  -5.068  1.00  0.97           C  
ATOM    670  N   LYS A  87     -13.128   9.481  -1.314  1.00  0.98           N  
ATOM    671  CA  LYS A  87     -12.749  10.887  -1.214  1.00  0.98           C  
ATOM    672  C   LYS A  87     -11.282  11.089  -1.584  1.00  0.98           C  
ATOM    673  CB  LYS A  87     -13.012  11.415   0.197  1.00  0.97           C  
ATOM    674  O   LYS A  87     -10.425  10.288  -1.204  1.00  0.98           O  
ATOM    675  CG  LYS A  87     -14.468  11.327   0.630  1.00  0.89           C  
ATOM    676  CD  LYS A  87     -14.680  11.945   2.006  1.00  0.85           C  
ATOM    677  CE  LYS A  87     -16.151  11.943   2.400  1.00  0.80           C  
ATOM    678  NZ  LYS A  87     -16.880  13.114   1.826  1.00  0.81           N  
ATOM    679  N   VAL A  88     -10.947  12.176  -2.248  1.00  0.98           N  
ATOM    680  CA  VAL A  88      -9.583  12.527  -2.630  1.00  0.98           C  
ATOM    681  C   VAL A  88      -9.253  13.933  -2.135  1.00  0.97           C  
ATOM    682  CB  VAL A  88      -9.382  12.440  -4.160  1.00  0.97           C  
ATOM    683  O   VAL A  88     -10.008  14.877  -2.378  1.00  0.97           O  
ATOM    684  CG1 VAL A  88      -7.948  12.807  -4.538  1.00  0.97           C  
ATOM    685  CG2 VAL A  88      -9.729  11.041  -4.664  1.00  0.97           C  
ATOM    686  N   PHE A  89      -8.107  14.047  -1.480  1.00  0.97           N  
ATOM    687  CA  PHE A  89      -7.593  15.311  -0.964  1.00  0.97           C  
ATOM    688  C   PHE A  89      -6.160  15.541  -1.428  1.00  0.97           C  
ATOM    689  CB  PHE A  89      -7.660  15.335   0.566  1.00  0.97           C  
ATOM    690  O   PHE A  89      -5.365  14.601  -1.497  1.00  0.96           O  
ATOM    691  CG  PHE A  89      -9.026  15.030   1.119  1.00  0.96           C  
ATOM    692  CD1 PHE A  89      -9.990  16.026   1.216  1.00  0.95           C  
ATOM    693  CD2 PHE A  89      -9.346  13.747   1.542  1.00  0.95           C  
ATOM    694  CE1 PHE A  89     -11.255  15.747   1.727  1.00  0.94           C  
ATOM    695  CE2 PHE A  89     -10.608  13.460   2.054  1.00  0.94           C  
ATOM    696  CZ  PHE A  89     -11.561  14.462   2.147  1.00  0.94           C  
ATOM    697  N   ASP A  90      -5.758  16.739  -1.713  1.00  0.97           N  
ATOM    698  CA  ASP A  90      -4.342  17.072  -1.830  1.00  0.97           C  
ATOM    699  C   ASP A  90      -3.701  17.237  -0.454  1.00  0.97           C  
ATOM    700  CB  ASP A  90      -4.158  18.350  -2.652  1.00  0.96           C  
ATOM    701  O   ASP A  90      -4.378  17.121   0.570  1.00  0.96           O  
ATOM    702  CG  ASP A  90      -4.597  19.600  -1.912  1.00  0.95           C  
ATOM    703  OD1 ASP A  90      -4.888  19.521  -0.699  1.00  0.93           O  
ATOM    704  OD2 ASP A  90      -4.654  20.675  -2.548  1.00  0.93           O  
ATOM    705  N   LEU A  91      -2.439  17.639  -0.352  1.00  0.96           N  
ATOM    706  CA  LEU A  91      -1.672  17.702   0.887  1.00  0.96           C  
ATOM    707  C   LEU A  91      -2.073  18.920   1.712  1.00  0.95           C  
ATOM    708  CB  LEU A  91      -0.172  17.746   0.587  1.00  0.95           C  
ATOM    709  O   LEU A  91      -1.721  19.021   2.890  1.00  0.93           O  
ATOM    710  CG  LEU A  91       0.410  16.533  -0.141  1.00  0.94           C  
ATOM    711  CD1 LEU A  91       1.930  16.636  -0.212  1.00  0.91           C  
ATOM    712  CD2 LEU A  91      -0.012  15.241   0.551  1.00  0.91           C  
ATOM    713  N   ASN A  92      -2.817  19.838   1.122  1.00  0.95           N  
ATOM    714  CA  ASN A  92      -3.376  20.991   1.819  1.00  0.95           C  
ATOM    715  C   ASN A  92      -4.801  20.724   2.293  1.00  0.95           C  
ATOM    716  CB  ASN A  92      -3.338  22.231   0.922  1.00  0.94           C  
ATOM    717  O   ASN A  92      -5.412  21.572   2.946  1.00  0.94           O  
ATOM    718  CG  ASN A  92      -1.929  22.619   0.521  1.00  0.90           C  
ATOM    719  ND2 ASN A  92      -1.680  22.683  -0.782  1.00  0.89           N  
ATOM    720  OD1 ASN A  92      -1.070  22.857   1.374  1.00  0.88           O  
ATOM    721  N   GLY A  93      -5.317  19.603   1.986  1.00  0.95           N  
ATOM    722  CA  GLY A  93      -6.650  19.167   2.369  1.00  0.95           C  
ATOM    723  C   GLY A  93      -7.734  19.672   1.436  1.00  0.95           C  
ATOM    724  O   GLY A  93      -8.915  19.670   1.789  1.00  0.94           O  
ATOM    725  N   GLN A  94      -7.459  20.200   0.231  1.00  0.96           N  
ATOM    726  CA  GLN A  94      -8.458  20.505  -0.787  1.00  0.96           C  
ATOM    727  C   GLN A  94      -9.086  19.230  -1.342  1.00  0.97           C  
ATOM    728  CB  GLN A  94      -7.837  21.321  -1.922  1.00  0.95           C  
ATOM    729  O   GLN A  94      -8.381  18.355  -1.849  1.00  0.97           O  
ATOM    730  CG  GLN A  94      -8.809  21.647  -3.048  1.00  0.85           C  
ATOM    731  CD  GLN A  94      -9.976  22.500  -2.589  1.00  0.80           C  
ATOM    732  NE2 GLN A  94     -11.155  22.239  -3.143  1.00  0.77           N  
ATOM    733  OE1 GLN A  94      -9.820  23.385  -1.742  1.00  0.81           O  
ATOM    734  N   GLU A  95     -10.402  19.153  -1.281  1.00  0.96           N  
ATOM    735  CA  GLU A  95     -11.145  17.998  -1.776  1.00  0.97           C  
ATOM    736  C   GLU A  95     -11.360  18.084  -3.284  1.00  0.96           C  
ATOM    737  CB  GLU A  95     -12.492  17.877  -1.058  1.00  0.96           C  
ATOM    738  O   GLU A  95     -11.698  19.148  -3.808  1.00  0.96           O  
ATOM    739  CG  GLU A  95     -13.236  16.584  -1.359  1.00  0.95           C  
ATOM    740  CD  GLU A  95     -14.465  16.382  -0.488  1.00  0.93           C  
ATOM    741  OE1 GLU A  95     -14.752  17.250   0.368  1.00  0.93           O  
ATOM    742  OE2 GLU A  95     -15.148  15.348  -0.663  1.00  0.92           O  
ATOM    743  N   TYR A  96     -11.255  16.869  -3.939  1.00  0.96           N  
ATOM    744  CA  TYR A  96     -11.531  16.647  -5.354  1.00  0.96           C  
ATOM    745  C   TYR A  96     -12.692  15.677  -5.537  1.00  0.96           C  
ATOM    746  CB  TYR A  96     -10.286  16.112  -6.067  1.00  0.96           C  
ATOM    747  O   TYR A  96     -12.807  14.691  -4.805  1.00  0.96           O  
ATOM    748  CG  TYR A  96      -9.133  17.087  -6.089  1.00  0.96           C  
ATOM    749  CD1 TYR A  96      -8.917  17.916  -7.187  1.00  0.94           C  
ATOM    750  CD2 TYR A  96      -8.258  17.180  -5.012  1.00  0.94           C  
ATOM    751  CE1 TYR A  96      -7.855  18.814  -7.213  1.00  0.93           C  
ATOM    752  CE2 TYR A  96      -7.193  18.075  -5.026  1.00  0.93           C  
ATOM    753  OH  TYR A  96      -5.948  19.774  -6.149  1.00  0.91           O  
ATOM    754  CZ  TYR A  96      -7.000  18.886  -6.129  1.00  0.92           C  
ATOM    755  N   ALA A  97     -13.538  15.992  -6.548  1.00  0.97           N  
ATOM    756  CA  ALA A  97     -14.688  15.137  -6.831  1.00  0.97           C  
ATOM    757  C   ALA A  97     -14.249  13.815  -7.455  1.00  0.98           C  
ATOM    758  CB  ALA A  97     -15.673  15.855  -7.750  1.00  0.96           C  
ATOM    759  O   ALA A  97     -13.397  13.796  -8.347  1.00  0.98           O  
ATOM    760  N   VAL A  98     -14.837  12.673  -7.043  1.00  0.98           N  
ATOM    761  CA  VAL A  98     -14.696  11.350  -7.642  1.00  0.98           C  
ATOM    762  C   VAL A  98     -16.008  10.941  -8.308  1.00  0.98           C  
ATOM    763  CB  VAL A  98     -14.279  10.293  -6.594  1.00  0.98           C  
ATOM    764  O   VAL A  98     -17.006  10.695  -7.627  1.00  0.97           O  
ATOM    765  CG1 VAL A  98     -14.054   8.935  -7.257  1.00  0.97           C  
ATOM    766  CG2 VAL A  98     -13.021  10.745  -5.854  1.00  0.97           C  
ATOM    767  N   ARG A  99     -15.974  10.871  -9.614  1.00  0.98           N  
ATOM    768  CA  ARG A  99     -17.112  10.479 -10.438  1.00  0.98           C  
ATOM    769  C   ARG A  99     -17.116   8.974 -10.686  1.00  0.98           C  
ATOM    770  CB  ARG A  99     -17.094  11.229 -11.772  1.00  0.98           C  
ATOM    771  O   ARG A  99     -16.071   8.324 -10.609  1.00  0.98           O  
ATOM    772  CG  ARG A  99     -17.144  12.742 -11.628  1.00  0.96           C  
ATOM    773  CD  ARG A  99     -17.161  13.437 -12.982  1.00  0.94           C  
ATOM    774  NE  ARG A  99     -15.875  13.322 -13.663  1.00  0.94           N  
ATOM    775  NH1 ARG A  99     -16.354  14.907 -15.275  1.00  0.90           N  
ATOM    776  NH2 ARG A  99     -14.325  13.840 -15.277  1.00  0.88           N  
ATOM    777  CZ  ARG A  99     -15.521  14.023 -14.737  1.00  0.91           C  
ATOM    778  N   GLY A 100     -18.326   8.357 -11.004  1.00  0.98           N  
ATOM    779  CA  GLY A 100     -18.496   6.961 -11.374  1.00  0.98           C  
ATOM    780  C   GLY A 100     -19.221   6.148 -10.317  1.00  0.98           C  
ATOM    781  O   GLY A 100     -19.613   6.681  -9.277  1.00  0.97           O  
ATOM    782  N   ASP A 101     -19.434   4.842 -10.623  1.00  0.97           N  
ATOM    783  CA  ASP A 101     -20.087   3.882  -9.740  1.00  0.98           C  
ATOM    784  C   ASP A 101     -19.153   3.448  -8.612  1.00  0.98           C  
ATOM    785  CB  ASP A 101     -20.560   2.660 -10.531  1.00  0.97           C  
ATOM    786  O   ASP A 101     -18.064   2.929  -8.867  1.00  0.97           O  
ATOM    787  CG  ASP A 101     -21.239   1.617  -9.661  1.00  0.96           C  
ATOM    788  OD1 ASP A 101     -21.611   1.931  -8.509  1.00  0.95           O  
ATOM    789  OD2 ASP A 101     -21.401   0.470 -10.130  1.00  0.95           O  
ATOM    790  N   LYS A 102     -19.554   3.636  -7.320  1.00  0.98           N  
ATOM    791  CA  LYS A 102     -18.748   3.342  -6.139  1.00  0.98           C  
ATOM    792  C   LYS A 102     -19.215   2.058  -5.459  1.00  0.98           C  
ATOM    793  CB  LYS A 102     -18.800   4.508  -5.150  1.00  0.97           C  
ATOM    794  O   LYS A 102     -18.758   1.728  -4.363  1.00  0.97           O  
ATOM    795  CG  LYS A 102     -18.236   5.810  -5.698  1.00  0.96           C  
ATOM    796  CD  LYS A 102     -18.405   6.954  -4.706  1.00  0.93           C  
ATOM    797  CE  LYS A 102     -17.996   8.288  -5.315  1.00  0.90           C  
ATOM    798  NZ  LYS A 102     -18.269   9.427  -4.388  1.00  0.90           N  
ATOM    799  N   SER A 103     -20.137   1.339  -6.096  1.00  0.97           N  
ATOM    800  CA  SER A 103     -20.698   0.101  -5.564  1.00  0.98           C  
ATOM    801  C   SER A 103     -19.621  -0.966  -5.398  1.00  0.98           C  
ATOM    802  CB  SER A 103     -21.807  -0.421  -6.478  1.00  0.97           C  
ATOM    803  O   SER A 103     -19.724  -1.828  -4.522  1.00  0.97           O  
ATOM    804  OG  SER A 103     -21.291  -0.763  -7.752  1.00  0.95           O  
ATOM    805  N   TYR A 104     -18.518  -0.888  -6.084  1.00  0.98           N  
ATOM    806  CA  TYR A 104     -17.408  -1.833  -6.029  1.00  0.98           C  
ATOM    807  C   TYR A 104     -16.673  -1.734  -4.699  1.00  0.98           C  
ATOM    808  CB  TYR A 104     -16.434  -1.586  -7.185  1.00  0.98           C  
ATOM    809  O   TYR A 104     -16.192  -2.740  -4.172  1.00  0.97           O  
ATOM    810  CG  TYR A 104     -15.306  -2.587  -7.252  1.00  0.98           C  
ATOM    811  CD1 TYR A 104     -15.495  -3.841  -7.829  1.00  0.98           C  
ATOM    812  CD2 TYR A 104     -14.050  -2.281  -6.739  1.00  0.98           C  
ATOM    813  CE1 TYR A 104     -14.459  -4.767  -7.891  1.00  0.97           C  
ATOM    814  CE2 TYR A 104     -13.007  -3.200  -6.796  1.00  0.97           C  
ATOM    815  OH  TYR A 104     -12.191  -5.351  -7.433  1.00  0.95           O  
ATOM    816  CZ  TYR A 104     -13.220  -4.438  -7.374  1.00  0.97           C  
ATOM    817  N   VAL A 105     -16.624  -0.560  -4.055  1.00  0.98           N  
ATOM    818  CA  VAL A 105     -15.841  -0.328  -2.846  1.00  0.98           C  
ATOM    819  C   VAL A 105     -16.755  -0.365  -1.623  1.00  0.97           C  
ATOM    820  CB  VAL A 105     -15.087   1.019  -2.907  1.00  0.98           C  
ATOM    821  O   VAL A 105     -16.357   0.047  -0.530  1.00  0.95           O  
ATOM    822  CG1 VAL A 105     -14.017   0.990  -3.997  1.00  0.96           C  
ATOM    823  CG2 VAL A 105     -16.066   2.167  -3.147  1.00  0.96           C  
ATOM    824  N   GLN A 106     -18.044  -0.836  -1.827  1.00  0.98           N  
ATOM    825  CA  GLN A 106     -18.954  -1.015  -0.701  1.00  0.98           C  
ATOM    826  C   GLN A 106     -18.493  -2.155   0.203  1.00  0.97           C  
ATOM    827  CB  GLN A 106     -20.377  -1.280  -1.195  1.00  0.96           C  
ATOM    828  O   GLN A 106     -18.499  -3.319  -0.205  1.00  0.96           O  
ATOM    829  CG  GLN A 106     -21.050  -0.061  -1.812  1.00  0.79           C  
ATOM    830  CD  GLN A 106     -22.470  -0.342  -2.267  1.00  0.73           C  
ATOM    831  NE2 GLN A 106     -23.133   0.676  -2.805  1.00  0.68           N  
ATOM    832  OE1 GLN A 106     -22.967  -1.466  -2.137  1.00  0.75           O  
ATOM    833  N   THR A 107     -18.164  -1.772   1.498  1.00  0.97           N  
ATOM    834  CA  THR A 107     -17.729  -2.692   2.542  1.00  0.97           C  
ATOM    835  C   THR A 107     -17.865  -2.050   3.920  1.00  0.96           C  
ATOM    836  CB  THR A 107     -16.271  -3.138   2.322  1.00  0.96           C  
ATOM    837  O   THR A 107     -17.788  -0.827   4.050  1.00  0.95           O  
ATOM    838  CG2 THR A 107     -15.332  -1.938   2.265  1.00  0.89           C  
ATOM    839  OG1 THR A 107     -15.871  -3.993   3.401  1.00  0.91           O  
ATOM    840  N   ALA A 108     -17.966  -2.905   4.958  1.00  0.95           N  
ATOM    841  CA  ALA A 108     -18.111  -2.428   6.331  1.00  0.95           C  
ATOM    842  C   ALA A 108     -16.760  -2.029   6.919  1.00  0.95           C  
ATOM    843  CB  ALA A 108     -18.771  -3.496   7.199  1.00  0.94           C  
ATOM    844  O   ALA A 108     -16.697  -1.246   7.870  1.00  0.94           O  
ATOM    845  N   ASN A 109     -15.642  -2.511   6.397  1.00  0.95           N  
ATOM    846  CA  ASN A 109     -14.295  -2.286   6.909  1.00  0.95           C  
ATOM    847  C   ASN A 109     -13.292  -2.082   5.777  1.00  0.96           C  
ATOM    848  CB  ASN A 109     -13.858  -3.449   7.802  1.00  0.94           C  
ATOM    849  O   ASN A 109     -12.497  -2.975   5.477  1.00  0.95           O  
ATOM    850  CG  ASN A 109     -12.580  -3.154   8.562  1.00  0.90           C  
ATOM    851  ND2 ASN A 109     -12.291  -3.965   9.573  1.00  0.90           N  
ATOM    852  OD1 ASN A 109     -11.860  -2.204   8.245  1.00  0.88           O  
ATOM    853  N   PRO A 110     -13.225  -0.859   5.143  1.00  0.97           N  
ATOM    854  CA  PRO A 110     -12.359  -0.591   3.993  1.00  0.97           C  
ATOM    855  C   PRO A 110     -10.884  -0.841   4.294  1.00  0.97           C  
ATOM    856  CB  PRO A 110     -12.613   0.890   3.699  1.00  0.96           C  
ATOM    857  O   PRO A 110     -10.144  -1.313   3.426  1.00  0.97           O  
ATOM    858  CG  PRO A 110     -13.997   1.148   4.200  1.00  0.95           C  
ATOM    859  CD  PRO A 110     -14.228   0.302   5.420  1.00  0.95           C  
ATOM    860  N   ARG A 111     -10.415  -0.630   5.471  1.00  0.97           N  
ATOM    861  CA  ARG A 111      -9.029  -0.819   5.888  1.00  0.97           C  
ATOM    862  C   ARG A 111      -8.585  -2.261   5.673  1.00  0.96           C  
ATOM    863  CB  ARG A 111      -8.851  -0.428   7.357  1.00  0.96           C  
ATOM    864  O   ARG A 111      -7.437  -2.514   5.299  1.00  0.95           O  
ATOM    865  CG  ARG A 111      -7.415  -0.517   7.848  1.00  0.95           C  
ATOM    866  CD  ARG A 111      -7.307  -0.203   9.333  1.00  0.93           C  
ATOM    867  NE  ARG A 111      -7.695   1.175   9.623  1.00  0.91           N  
ATOM    868  NH1 ARG A 111      -7.788   0.886  11.913  1.00  0.87           N  
ATOM    869  NH2 ARG A 111      -8.263   2.930  10.991  1.00  0.87           N  
ATOM    870  CZ  ARG A 111      -7.915   1.660  10.841  1.00  0.89           C  
ATOM    871  N   ASN A 112      -9.450  -3.224   5.934  1.00  0.96           N  
ATOM    872  CA  ASN A 112      -9.124  -4.641   5.818  1.00  0.96           C  
ATOM    873  C   ASN A 112      -9.515  -5.196   4.451  1.00  0.96           C  
ATOM    874  CB  ASN A 112      -9.805  -5.441   6.931  1.00  0.95           C  
ATOM    875  O   ASN A 112      -8.846  -6.086   3.924  1.00  0.96           O  
ATOM    876  CG  ASN A 112      -9.220  -5.152   8.299  1.00  0.91           C  
ATOM    877  ND2 ASN A 112      -9.943  -5.534   9.345  1.00  0.89           N  
ATOM    878  OD1 ASN A 112      -8.128  -4.590   8.415  1.00  0.88           O  
ATOM    879  N   SER A 113     -10.520  -4.583   3.794  1.00  0.97           N  
ATOM    880  CA  SER A 113     -11.148  -5.170   2.615  1.00  0.97           C  
ATOM    881  C   SER A 113     -10.630  -4.525   1.334  1.00  0.97           C  
ATOM    882  CB  SER A 113     -12.669  -5.026   2.690  1.00  0.96           C  
ATOM    883  O   SER A 113     -10.622  -5.156   0.275  1.00  0.97           O  
ATOM    884  OG  SER A 113     -13.177  -5.656   3.853  1.00  0.83           O  
ATOM    885  N   ILE A 114     -10.205  -3.290   1.336  1.00  0.98           N  
ATOM    886  CA  ILE A 114      -9.733  -2.611   0.134  1.00  0.98           C  
ATOM    887  C   ILE A 114      -8.207  -2.639   0.091  1.00  0.98           C  
ATOM    888  CB  ILE A 114     -10.244  -1.154   0.070  1.00  0.98           C  
ATOM    889  O   ILE A 114      -7.547  -2.458   1.117  1.00  0.97           O  
ATOM    890  CG1 ILE A 114     -11.775  -1.122   0.151  1.00  0.97           C  
ATOM    891  CG2 ILE A 114      -9.748  -0.464  -1.204  1.00  0.97           C  
ATOM    892  CD1 ILE A 114     -12.470  -1.913  -0.948  1.00  0.96           C  
ATOM    893  N   ARG A 115      -7.623  -2.858  -1.048  1.00  0.98           N  
ATOM    894  CA  ARG A 115      -6.212  -2.715  -1.391  1.00  0.98           C  
ATOM    895  C   ARG A 115      -6.036  -1.845  -2.631  1.00  0.98           C  
ATOM    896  CB  ARG A 115      -5.573  -4.086  -1.619  1.00  0.98           C  
ATOM    897  O   ARG A 115      -6.902  -1.822  -3.508  1.00  0.97           O  
ATOM    898  CG  ARG A 115      -5.589  -4.985  -0.392  1.00  0.97           C  
ATOM    899  CD  ARG A 115      -4.710  -4.434   0.722  1.00  0.96           C  
ATOM    900  NE  ARG A 115      -4.717  -5.305   1.894  1.00  0.95           N  
ATOM    901  NH1 ARG A 115      -6.448  -4.204   2.957  1.00  0.91           N  
ATOM    902  NH2 ARG A 115      -5.463  -6.024   3.944  1.00  0.91           N  
ATOM    903  CZ  ARG A 115      -5.543  -5.176   2.929  1.00  0.94           C  
ATOM    904  N   CYS A 116      -4.936  -1.109  -2.650  1.00  0.98           N  
ATOM    905  CA  CYS A 116      -4.674  -0.198  -3.758  1.00  0.98           C  
ATOM    906  C   CYS A 116      -3.198  -0.209  -4.136  1.00  0.97           C  
ATOM    907  CB  CYS A 116      -5.107   1.223  -3.399  1.00  0.97           C  
ATOM    908  O   CYS A 116      -2.334  -0.402  -3.278  1.00  0.97           O  
ATOM    909  SG  CYS A 116      -6.831   1.347  -2.873  1.00  0.80           S  
ATOM    910  N   VAL A 117      -2.930   0.050  -5.451  1.00  0.98           N  
ATOM    911  CA  VAL A 117      -1.603   0.381  -5.962  1.00  0.97           C  
ATOM    912  C   VAL A 117      -1.718   1.460  -7.037  1.00  0.97           C  
ATOM    913  CB  VAL A 117      -0.887  -0.864  -6.531  1.00  0.97           C  
ATOM    914  O   VAL A 117      -2.606   1.402  -7.891  1.00  0.97           O  
ATOM    915  CG1 VAL A 117      -1.638  -1.413  -7.743  1.00  0.95           C  
ATOM    916  CG2 VAL A 117       0.556  -0.527  -6.899  1.00  0.95           C  
ATOM    917  N   THR A 118      -0.861   2.442  -6.969  1.00  0.97           N  
ATOM    918  CA  THR A 118      -0.804   3.507  -7.963  1.00  0.96           C  
ATOM    919  C   THR A 118       0.356   3.284  -8.929  1.00  0.95           C  
ATOM    920  CB  THR A 118      -0.662   4.888  -7.296  1.00  0.96           C  
ATOM    921  O   THR A 118       1.503   3.132  -8.505  1.00  0.93           O  
ATOM    922  CG2 THR A 118      -0.658   6.004  -8.336  1.00  0.95           C  
ATOM    923  OG1 THR A 118      -1.757   5.092  -6.396  1.00  0.95           O  
ATOM    924  N   VAL A 119      -0.028   3.287 -10.233  1.00  0.94           N  
ATOM    925  CA  VAL A 119       0.928   3.196 -11.331  1.00  0.94           C  
ATOM    926  C   VAL A 119       0.580   4.223 -12.407  1.00  0.92           C  
ATOM    927  CB  VAL A 119       0.961   1.776 -11.939  1.00  0.92           C  
ATOM    928  O   VAL A 119      -0.529   4.213 -12.946  1.00  0.89           O  
ATOM    929  CG1 VAL A 119       2.057   1.667 -12.998  1.00  0.80           C  
ATOM    930  CG2 VAL A 119       1.165   0.731 -10.844  1.00  0.79           C  
ATOM    931  N   ALA A 120       1.566   5.091 -12.650  1.00  0.90           N  
ATOM    932  CA  ALA A 120       1.339   6.198 -13.576  1.00  0.89           C  
ATOM    933  C   ALA A 120       0.023   6.907 -13.272  1.00  0.89           C  
ATOM    934  CB  ALA A 120       1.350   5.695 -15.017  1.00  0.88           C  
ATOM    935  O   ALA A 120      -0.195   7.372 -12.151  1.00  0.86           O  
ATOM    936  N   ASP A 121      -0.959   6.869 -14.220  1.00  0.89           N  
ATOM    937  CA  ASP A 121      -2.202   7.623 -14.085  1.00  0.90           C  
ATOM    938  C   ASP A 121      -3.304   6.760 -13.475  1.00  0.91           C  
ATOM    939  CB  ASP A 121      -2.651   8.165 -15.444  1.00  0.86           C  
ATOM    940  O   ASP A 121      -4.443   7.209 -13.328  1.00  0.90           O  
ATOM    941  CG  ASP A 121      -1.694   9.195 -16.016  1.00  0.77           C  
ATOM    942  OD1 ASP A 121      -1.127   9.998 -15.243  1.00  0.73           O  
ATOM    943  OD2 ASP A 121      -1.506   9.207 -17.252  1.00  0.77           O  
ATOM    944  N   TYR A 122      -2.941   5.576 -13.091  1.00  0.92           N  
ATOM    945  CA  TYR A 122      -3.918   4.619 -12.585  1.00  0.94           C  
ATOM    946  C   TYR A 122      -3.659   4.298 -11.118  1.00  0.95           C  
ATOM    947  CB  TYR A 122      -3.888   3.331 -13.414  1.00  0.92           C  
ATOM    948  O   TYR A 122      -2.541   3.936 -10.743  1.00  0.95           O  
ATOM    949  CG  TYR A 122      -4.186   3.545 -14.878  1.00  0.87           C  
ATOM    950  CD1 TYR A 122      -5.491   3.472 -15.361  1.00  0.82           C  
ATOM    951  CD2 TYR A 122      -3.165   3.818 -15.782  1.00  0.83           C  
ATOM    952  CE1 TYR A 122      -5.771   3.667 -16.710  1.00  0.83           C  
ATOM    953  CE2 TYR A 122      -3.433   4.014 -17.132  1.00  0.81           C  
ATOM    954  OH  TYR A 122      -5.008   4.130 -18.922  1.00  0.74           O  
ATOM    955  CZ  TYR A 122      -4.737   3.937 -17.586  1.00  0.82           C  
ATOM    956  N   THR A 123      -4.669   4.391 -10.311  1.00  0.97           N  
ATOM    957  CA  THR A 123      -4.728   3.702  -9.027  1.00  0.97           C  
ATOM    958  C   THR A 123      -5.679   2.511  -9.094  1.00  0.98           C  
ATOM    959  CB  THR A 123      -5.173   4.655  -7.902  1.00  0.97           C  
ATOM    960  O   THR A 123      -6.900   2.684  -9.095  1.00  0.97           O  
ATOM    961  CG2 THR A 123      -5.188   3.944  -6.553  1.00  0.96           C  
ATOM    962  OG1 THR A 123      -4.266   5.762  -7.835  1.00  0.96           O  
ATOM    963  N   PHE A 124      -5.110   1.311  -9.176  1.00  0.98           N  
ATOM    964  CA  PHE A 124      -5.897   0.083  -9.166  1.00  0.98           C  
ATOM    965  C   PHE A 124      -6.419  -0.214  -7.766  1.00  0.98           C  
ATOM    966  CB  PHE A 124      -5.062  -1.096  -9.677  1.00  0.98           C  
ATOM    967  O   PHE A 124      -5.665  -0.159  -6.792  1.00  0.98           O  
ATOM    968  CG  PHE A 124      -4.632  -0.958 -11.112  1.00  0.97           C  
ATOM    969  CD1 PHE A 124      -5.456  -1.389 -12.144  1.00  0.96           C  
ATOM    970  CD2 PHE A 124      -3.401  -0.397 -11.429  1.00  0.96           C  
ATOM    971  CE1 PHE A 124      -5.060  -1.263 -13.474  1.00  0.94           C  
ATOM    972  CE2 PHE A 124      -2.999  -0.268 -12.756  1.00  0.94           C  
ATOM    973  CZ  PHE A 124      -3.829  -0.702 -13.776  1.00  0.94           C  
ATOM    974  N   VAL A 125      -7.663  -0.515  -7.673  1.00  0.98           N  
ATOM    975  CA  VAL A 125      -8.377  -0.775  -6.427  1.00  0.98           C  
ATOM    976  C   VAL A 125      -8.960  -2.186  -6.451  1.00  0.98           C  
ATOM    977  CB  VAL A 125      -9.498   0.262  -6.189  1.00  0.98           C  
ATOM    978  O   VAL A 125      -9.691  -2.547  -7.377  1.00  0.98           O  
ATOM    979  CG1 VAL A 125     -10.176   0.023  -4.841  1.00  0.98           C  
ATOM    980  CG2 VAL A 125      -8.937   1.680  -6.265  1.00  0.98           C  
ATOM    981  N   VAL A 126      -8.729  -2.958  -5.405  1.00  0.98           N  
ATOM    982  CA  VAL A 126      -9.273  -4.292  -5.173  1.00  0.98           C  
ATOM    983  C   VAL A 126     -10.129  -4.289  -3.909  1.00  0.98           C  
ATOM    984  CB  VAL A 126      -8.152  -5.349  -5.056  1.00  0.98           C  
ATOM    985  O   VAL A 126      -9.702  -3.795  -2.863  1.00  0.98           O  
ATOM    986  CG1 VAL A 126      -8.724  -6.696  -4.618  1.00  0.83           C  
ATOM    987  CG2 VAL A 126      -7.409  -5.487  -6.383  1.00  0.84           C  
ATOM    988  N   ASN A 127     -11.287  -4.859  -4.011  1.00  0.98           N  
ATOM    989  CA  ASN A 127     -12.123  -5.251  -2.881  1.00  0.98           C  
ATOM    990  C   ASN A 127     -12.022  -6.748  -2.603  1.00  0.98           C  
ATOM    991  CB  ASN A 127     -13.580  -4.854  -3.128  1.00  0.98           C  
ATOM    992  O   ASN A 127     -12.514  -7.564  -3.384  1.00  0.97           O  
ATOM    993  CG  ASN A 127     -14.462  -5.085  -1.917  1.00  0.97           C  
ATOM    994  ND2 ASN A 127     -15.666  -4.526  -1.944  1.00  0.96           N  
ATOM    995  OD1 ASN A 127     -14.064  -5.760  -0.964  1.00  0.95           O  
ATOM    996  N   ARG A 128     -11.477  -7.171  -1.445  1.00  0.98           N  
ATOM    997  CA  ARG A 128     -11.153  -8.537  -1.047  1.00  0.97           C  
ATOM    998  C   ARG A 128     -12.418  -9.335  -0.749  1.00  0.97           C  
ATOM    999  CB  ARG A 128     -10.234  -8.537   0.176  1.00  0.97           C  
ATOM   1000  O   ARG A 128     -12.371 -10.561  -0.630  1.00  0.96           O  
ATOM   1001  CG  ARG A 128      -8.832  -8.019  -0.106  1.00  0.94           C  
ATOM   1002  CD  ARG A 128      -8.006  -7.905   1.167  1.00  0.92           C  
ATOM   1003  NE  ARG A 128      -7.780  -9.210   1.782  1.00  0.89           N  
ATOM   1004  NH1 ARG A 128      -6.990  -8.362   3.781  1.00  0.84           N  
ATOM   1005  NH2 ARG A 128      -7.137 -10.628   3.470  1.00  0.84           N  
ATOM   1006  CZ  ARG A 128      -7.303  -9.397   3.010  1.00  0.86           C  
ATOM   1007  N   GLU A 129     -13.509  -8.675  -0.586  1.00  0.97           N  
ATOM   1008  CA  GLU A 129     -14.787  -9.329  -0.325  1.00  0.97           C  
ATOM   1009  C   GLU A 129     -15.452  -9.782  -1.622  1.00  0.97           C  
ATOM   1010  CB  GLU A 129     -15.722  -8.394   0.447  1.00  0.97           C  
ATOM   1011  O   GLU A 129     -16.470 -10.476  -1.594  1.00  0.96           O  
ATOM   1012  CG  GLU A 129     -15.186  -7.975   1.808  1.00  0.96           C  
ATOM   1013  CD  GLU A 129     -16.091  -6.989   2.531  1.00  0.95           C  
ATOM   1014  OE1 GLU A 129     -17.130  -6.588   1.961  1.00  0.94           O  
ATOM   1015  OE2 GLU A 129     -15.756  -6.615   3.677  1.00  0.94           O  
ATOM   1016  N   ARG A 130     -14.922  -9.487  -2.748  1.00  0.98           N  
ATOM   1017  CA  ARG A 130     -15.470  -9.834  -4.056  1.00  0.98           C  
ATOM   1018  C   ARG A 130     -14.717 -11.009  -4.670  1.00  0.98           C  
ATOM   1019  CB  ARG A 130     -15.419  -8.629  -4.997  1.00  0.97           C  
ATOM   1020  O   ARG A 130     -13.519 -10.911  -4.946  1.00  0.97           O  
ATOM   1021  CG  ARG A 130     -16.300  -7.469  -4.562  1.00  0.89           C  
ATOM   1022  CD  ARG A 130     -16.431  -6.419  -5.656  1.00  0.82           C  
ATOM   1023  NE  ARG A 130     -17.325  -5.335  -5.258  1.00  0.81           N  
ATOM   1024  NH1 ARG A 130     -19.177  -6.185  -6.347  1.00  0.76           N  
ATOM   1025  NH2 ARG A 130     -19.331  -4.219  -5.178  1.00  0.71           N  
ATOM   1026  CZ  ARG A 130     -18.609  -5.249  -5.595  1.00  0.74           C  
ATOM   1027  N   VAL A 131     -15.464 -12.071  -4.969  1.00  0.98           N  
ATOM   1028  CA  VAL A 131     -14.958 -13.218  -5.715  1.00  0.98           C  
ATOM   1029  C   VAL A 131     -14.938 -12.896  -7.208  1.00  0.98           C  
ATOM   1030  CB  VAL A 131     -15.806 -14.483  -5.455  1.00  0.98           C  
ATOM   1031  O   VAL A 131     -15.944 -12.454  -7.768  1.00  0.98           O  
ATOM   1032  CG1 VAL A 131     -15.288 -15.660  -6.280  1.00  0.96           C  
ATOM   1033  CG2 VAL A 131     -15.805 -14.829  -3.967  1.00  0.96           C  
ATOM   1034  N   VAL A 132     -13.782 -13.073  -7.844  1.00  0.98           N  
ATOM   1035  CA  VAL A 132     -13.628 -12.862  -9.280  1.00  0.98           C  
ATOM   1036  C   VAL A 132     -14.405 -13.931 -10.045  1.00  0.97           C  
ATOM   1037  CB  VAL A 132     -12.142 -12.880  -9.701  1.00  0.98           C  
ATOM   1038  O   VAL A 132     -14.308 -15.121  -9.734  1.00  0.97           O  
ATOM   1039  CG1 VAL A 132     -12.006 -12.698 -11.211  1.00  0.97           C  
ATOM   1040  CG2 VAL A 132     -11.364 -11.795  -8.957  1.00  0.97           C  
ATOM   1041  N   GLN A 133     -15.118 -13.472 -11.011  1.00  0.97           N  
ATOM   1042  CA  GLN A 133     -15.916 -14.337 -11.874  1.00  0.97           C  
ATOM   1043  C   GLN A 133     -15.445 -14.254 -13.323  1.00  0.96           C  
ATOM   1044  CB  GLN A 133     -17.398 -13.968 -11.782  1.00  0.96           C  
ATOM   1045  O   GLN A 133     -15.012 -13.194 -13.781  1.00  0.95           O  
ATOM   1046  CG  GLN A 133     -17.991 -14.150 -10.391  1.00  0.90           C  
ATOM   1047  CD  GLN A 133     -19.460 -13.774 -10.326  1.00  0.85           C  
ATOM   1048  NE2 GLN A 133     -20.158 -14.284  -9.317  1.00  0.85           N  
ATOM   1049  OE1 GLN A 133     -19.962 -13.030 -11.174  1.00  0.87           O  
ATOM   1050  N   ALA A 134     -15.522 -15.319 -14.076  1.00  0.95           N  
ATOM   1051  CA  ALA A 134     -15.453 -15.287 -15.534  1.00  0.95           C  
ATOM   1052  C   ALA A 134     -16.675 -14.589 -16.126  1.00  0.94           C  
ATOM   1053  CB  ALA A 134     -15.330 -16.702 -16.092  1.00  0.93           C  
ATOM   1054  O   ALA A 134     -17.727 -14.520 -15.487  1.00  0.92           O  
ATOM   1055  N   ASP A 135     -16.465 -14.120 -17.387  1.00  0.93           N  
ATOM   1056  CA  ASP A 135     -17.617 -13.572 -18.096  1.00  0.91           C  
ATOM   1057  C   ASP A 135     -18.527 -14.686 -18.608  1.00  0.85           C  
ATOM   1058  CB  ASP A 135     -17.161 -12.689 -19.260  1.00  0.87           C  
ATOM   1059  O   ASP A 135     -18.070 -15.803 -18.859  1.00  0.77           O  
ATOM   1060  CG  ASP A 135     -16.537 -13.480 -20.395  1.00  0.78           C  
ATOM   1061  OD1 ASP A 135     -16.604 -14.728 -20.379  1.00  0.70           O  
ATOM   1062  OD2 ASP A 135     -15.970 -12.849 -21.314  1.00  0.73           O  
ATOM   1063  N   GLY A 136     -19.809 -14.667 -18.466  1.00  0.86           N  
ATOM   1064  CA  GLY A 136     -20.764 -15.677 -18.894  1.00  0.86           C  
ATOM   1065  C   GLY A 136     -20.807 -15.857 -20.400  1.00  0.83           C  
ATOM   1066  O   GLY A 136     -21.560 -16.690 -20.909  1.00  0.79           O  
ATOM   1067  N   ASN A 137     -20.055 -15.039 -21.102  1.00  0.86           N  
ATOM   1068  CA  ASN A 137     -20.039 -15.151 -22.557  1.00  0.86           C  
ATOM   1069  C   ASN A 137     -19.270 -16.387 -23.016  1.00  0.86           C  
ATOM   1070  CB  ASN A 137     -19.442 -13.891 -23.186  1.00  0.84           C  
ATOM   1071  O   ASN A 137     -18.080 -16.525 -22.728  1.00  0.84           O  
ATOM   1072  CG  ASN A 137     -20.240 -12.643 -22.863  1.00  0.82           C  
ATOM   1073  ND2 ASN A 137     -19.558 -11.613 -22.376  1.00  0.83           N  
ATOM   1074  OD1 ASN A 137     -21.459 -12.605 -23.050  1.00  0.82           O  
ATOM   1075  N   LEU A 138     -19.926 -17.249 -23.740  1.00  0.82           N  
ATOM   1076  CA  LEU A 138     -19.331 -18.399 -24.412  1.00  0.83           C  
ATOM   1077  C   LEU A 138     -18.975 -18.061 -25.855  1.00  0.79           C  
ATOM   1078  CB  LEU A 138     -20.287 -19.595 -24.376  1.00  0.79           C  
ATOM   1079  O   LEU A 138     -19.674 -17.280 -26.505  1.00  0.74           O  
ATOM   1080  CG  LEU A 138     -20.697 -20.094 -22.989  1.00  0.79           C  
ATOM   1081  CD1 LEU A 138     -21.708 -21.229 -23.112  1.00  0.75           C  
ATOM   1082  CD2 LEU A 138     -19.473 -20.544 -22.200  1.00  0.79           C  
ATOM   1083  N   THR A 139     -17.857 -18.440 -26.298  1.00  0.82           N  
ATOM   1084  CA  THR A 139     -17.582 -18.352 -27.728  1.00  0.80           C  
ATOM   1085  C   THR A 139     -18.730 -18.950 -28.537  1.00  0.76           C  
ATOM   1086  CB  THR A 139     -16.268 -19.069 -28.089  1.00  0.77           C  
ATOM   1087  O   THR A 139     -19.297 -19.975 -28.155  1.00  0.70           O  
ATOM   1088  CG2 THR A 139     -15.067 -18.357 -27.475  1.00  0.70           C  
ATOM   1089  OG1 THR A 139     -16.314 -20.414 -27.598  1.00  0.71           O  
ATOM   1090  N   ASN A 140     -19.120 -18.097 -29.439  1.00  0.67           N  
ATOM   1091  CA  ASN A 140     -20.090 -18.521 -30.443  1.00  0.65           C  
ATOM   1092  C   ASN A 140     -19.548 -19.665 -31.297  1.00  0.64           C  
ATOM   1093  CB  ASN A 140     -20.495 -17.343 -31.330  1.00  0.57           C  
ATOM   1094  O   ASN A 140     -18.489 -19.537 -31.913  1.00  0.57           O  
ATOM   1095  CG  ASN A 140     -21.435 -16.381 -30.630  1.00  0.52           C  
ATOM   1096  ND2 ASN A 140     -21.518 -15.157 -31.138  1.00  0.49           N  
ATOM   1097  OD1 ASN A 140     -22.079 -16.734 -29.639  1.00  0.54           O  
ATOM   1098  N   GLY A 141     -19.973 -20.996 -30.992  1.00  0.53           N  
ATOM   1099  CA  GLY A 141     -19.739 -21.878 -32.125  1.00  0.51           C  
ATOM   1100  C   GLY A 141     -19.664 -23.342 -31.737  1.00  0.53           C  
ATOM   1101  O   GLY A 141     -19.080 -23.687 -30.707  1.00  0.49           O  
ATOM   1102  N   GLY A 142     -20.885 -24.075 -31.906  1.00  0.53           N  
ATOM   1103  CA  GLY A 142     -21.136 -25.506 -31.973  1.00  0.53           C  
ATOM   1104  C   GLY A 142     -20.177 -26.321 -31.126  1.00  0.53           C  
ATOM   1105  O   GLY A 142     -19.073 -25.866 -30.817  1.00  0.50           O  
ATOM   1106  N   THR A 143     -20.789 -27.115 -30.233  1.00  0.52           N  
ATOM   1107  CA  THR A 143     -20.047 -28.197 -29.596  1.00  0.52           C  
ATOM   1108  C   THR A 143     -19.231 -28.972 -30.627  1.00  0.52           C  
ATOM   1109  CB  THR A 143     -20.991 -29.162 -28.855  1.00  0.48           C  
ATOM   1110  O   THR A 143     -19.610 -29.047 -31.798  1.00  0.50           O  
ATOM   1111  CG2 THR A 143     -21.752 -28.442 -27.746  1.00  0.41           C  
ATOM   1112  OG1 THR A 143     -21.932 -29.710 -29.786  1.00  0.41           O  
ATOM   1113  N   PHE A 144     -17.913 -29.087 -30.232  1.00  0.55           N  
ATOM   1114  CA  PHE A 144     -17.132 -30.081 -30.958  1.00  0.54           C  
ATOM   1115  C   PHE A 144     -18.042 -31.125 -31.594  1.00  0.55           C  
ATOM   1116  CB  PHE A 144     -16.125 -30.761 -30.025  1.00  0.49           C  
ATOM   1117  O   PHE A 144     -17.753 -31.629 -32.681  1.00  0.53           O  
ATOM   1118  CG  PHE A 144     -15.105 -31.602 -30.743  1.00  0.45           C  
ATOM   1119  CD1 PHE A 144     -13.942 -31.031 -31.246  1.00  0.40           C  
ATOM   1120  CD2 PHE A 144     -15.308 -32.965 -30.915  1.00  0.43           C  
ATOM   1121  CE1 PHE A 144     -12.996 -31.807 -31.911  1.00  0.42           C  
ATOM   1122  CE2 PHE A 144     -14.366 -33.747 -31.579  1.00  0.44           C  
ATOM   1123  CZ  PHE A 144     -13.212 -33.166 -32.077  1.00  0.41           C  
ATOM   1124  N   ASN A 145     -19.114 -31.364 -30.885  1.00  0.51           N  
ATOM   1125  CA  ASN A 145     -20.003 -32.450 -31.281  1.00  0.51           C  
ATOM   1126  C   ASN A 145     -21.053 -31.979 -32.283  1.00  0.51           C  
ATOM   1127  CB  ASN A 145     -20.679 -33.065 -30.054  1.00  0.46           C  
ATOM   1128  O   ASN A 145     -21.678 -32.794 -32.963  1.00  0.48           O  
ATOM   1129  CG  ASN A 145     -19.725 -33.893 -29.215  1.00  0.42           C  
ATOM   1130  ND2 ASN A 145     -20.086 -34.123 -27.958  1.00  0.37           N  
ATOM   1131  OD1 ASN A 145     -18.671 -34.322 -29.692  1.00  0.43           O  
ATOM   1132  N   ASP A 146     -21.178 -30.672 -32.439  1.00  0.58           N  
ATOM   1133  CA  ASP A 146     -22.148 -30.164 -33.404  1.00  0.58           C  
ATOM   1134  C   ASP A 146     -21.498 -29.936 -34.767  1.00  0.58           C  
ATOM   1135  CB  ASP A 146     -22.780 -28.866 -32.898  1.00  0.52           C  
ATOM   1136  O   ASP A 146     -21.323 -28.792 -35.193  1.00  0.54           O  
ATOM   1137  CG  ASP A 146     -23.794 -29.092 -31.790  1.00  0.48           C  
ATOM   1138  OD1 ASP A 146     -24.317 -30.220 -31.664  1.00  0.49           O  
ATOM   1139  OD2 ASP A 146     -24.073 -28.133 -31.039  1.00  0.48           O  
ATOM   1140  N   GLN A 147     -20.671 -30.936 -35.174  1.00  0.68           N  
ATOM   1141  CA  GLN A 147     -20.071 -31.071 -36.497  1.00  0.68           C  
ATOM   1142  C   GLN A 147     -21.052 -30.659 -37.591  1.00  0.69           C  
ATOM   1143  CB  GLN A 147     -19.599 -32.508 -36.729  1.00  0.62           C  
ATOM   1144  O   GLN A 147     -21.620 -31.512 -38.276  1.00  0.65           O  
ATOM   1145  CG  GLN A 147     -18.508 -32.960 -35.767  1.00  0.56           C  
ATOM   1146  CD  GLN A 147     -17.993 -34.353 -36.076  1.00  0.57           C  
ATOM   1147  NE2 GLN A 147     -16.932 -34.759 -35.388  1.00  0.45           N  
ATOM   1148  OE1 GLN A 147     -18.545 -35.058 -36.926  1.00  0.58           O  
ATOM   1149  N   LYS A 148     -21.367 -29.398 -37.591  1.00  0.82           N  
ATOM   1150  CA  LYS A 148     -22.303 -28.919 -38.604  1.00  0.83           C  
ATOM   1151  C   LYS A 148     -21.573 -28.523 -39.884  1.00  0.84           C  
ATOM   1152  CB  LYS A 148     -23.109 -27.733 -38.072  1.00  0.81           C  
ATOM   1153  O   LYS A 148     -22.189 -28.403 -40.944  1.00  0.82           O  
ATOM   1154  CG  LYS A 148     -24.123 -28.104 -37.000  1.00  0.75           C  
ATOM   1155  CD  LYS A 148     -25.038 -26.933 -36.667  1.00  0.73           C  
ATOM   1156  CE  LYS A 148     -26.101 -27.325 -35.649  1.00  0.66           C  
ATOM   1157  NZ  LYS A 148     -27.048 -26.202 -35.376  1.00  0.59           N  
ATOM   1158  N   ASP A 149     -20.343 -28.430 -39.797  1.00  0.86           N  
ATOM   1159  CA  ASP A 149     -19.560 -28.038 -40.964  1.00  0.86           C  
ATOM   1160  C   ASP A 149     -18.318 -28.914 -41.111  1.00  0.87           C  
ATOM   1161  CB  ASP A 149     -19.156 -26.565 -40.870  1.00  0.83           C  
ATOM   1162  O   ASP A 149     -17.762 -29.385 -40.116  1.00  0.86           O  
ATOM   1163  CG  ASP A 149     -18.254 -26.272 -39.683  1.00  0.74           C  
ATOM   1164  OD1 ASP A 149     -18.161 -27.115 -38.765  1.00  0.68           O  
ATOM   1165  OD2 ASP A 149     -17.634 -25.187 -39.665  1.00  0.74           O  
ATOM   1166  N   ALA A 150     -17.924 -29.258 -42.270  1.00  0.89           N  
ATOM   1167  CA  ALA A 150     -16.705 -29.990 -42.607  1.00  0.90           C  
ATOM   1168  C   ALA A 150     -16.117 -29.498 -43.927  1.00  0.91           C  
ATOM   1169  CB  ALA A 150     -16.987 -31.489 -42.679  1.00  0.89           C  
ATOM   1170  O   ALA A 150     -16.853 -29.081 -44.824  1.00  0.91           O  
ATOM   1171  N   LEU A 151     -14.843 -29.593 -44.033  1.00  0.92           N  
ATOM   1172  CA  LEU A 151     -14.116 -29.173 -45.225  1.00  0.92           C  
ATOM   1173  C   LEU A 151     -13.449 -30.365 -45.903  1.00  0.92           C  
ATOM   1174  CB  LEU A 151     -13.064 -28.119 -44.868  1.00  0.90           C  
ATOM   1175  O   LEU A 151     -12.876 -31.226 -45.232  1.00  0.92           O  
ATOM   1176  CG  LEU A 151     -12.429 -27.371 -46.041  1.00  0.80           C  
ATOM   1177  CD1 LEU A 151     -12.079 -25.944 -45.631  1.00  0.71           C  
ATOM   1178  CD2 LEU A 151     -11.191 -28.108 -46.538  1.00  0.71           C  
ATOM   1179  N   ILE A 152     -13.522 -30.383 -47.142  1.00  0.94           N  
ATOM   1180  CA  ILE A 152     -12.634 -31.203 -47.959  1.00  0.95           C  
ATOM   1181  C   ILE A 152     -11.535 -30.331 -48.562  1.00  0.95           C  
ATOM   1182  CB  ILE A 152     -13.410 -31.935 -49.077  1.00  0.94           C  
ATOM   1183  O   ILE A 152     -11.796 -29.521 -49.456  1.00  0.94           O  
ATOM   1184  CG1 ILE A 152     -14.560 -32.754 -48.479  1.00  0.94           C  
ATOM   1185  CG2 ILE A 152     -12.469 -32.827 -49.893  1.00  0.94           C  
ATOM   1186  CD1 ILE A 152     -15.599 -33.199 -49.500  1.00  0.92           C  
ATOM   1187  N   ASN A 153     -10.344 -30.508 -48.049  1.00  0.95           N  
ATOM   1188  CA  ASN A 153      -9.154 -29.882 -48.615  1.00  0.95           C  
ATOM   1189  C   ASN A 153      -8.707 -30.583 -49.895  1.00  0.95           C  
ATOM   1190  CB  ASN A 153      -8.016 -29.868 -47.592  1.00  0.94           C  
ATOM   1191  O   ASN A 153      -8.372 -31.768 -49.874  1.00  0.94           O  
ATOM   1192  CG  ASN A 153      -6.782 -29.151 -48.102  1.00  0.92           C  
ATOM   1193  ND2 ASN A 153      -5.625 -29.494 -47.547  1.00  0.91           N  
ATOM   1194  OD1 ASN A 153      -6.867 -28.295 -48.986  1.00  0.91           O  
ATOM   1195  N   VAL A 154      -8.751 -29.860 -50.924  1.00  0.95           N  
ATOM   1196  CA  VAL A 154      -8.313 -30.315 -52.239  1.00  0.95           C  
ATOM   1197  C   VAL A 154      -6.974 -29.670 -52.590  1.00  0.94           C  
ATOM   1198  CB  VAL A 154      -9.361 -29.995 -53.328  1.00  0.95           C  
ATOM   1199  O   VAL A 154      -6.921 -28.490 -52.946  1.00  0.93           O  
ATOM   1200  CG1 VAL A 154      -8.962 -30.623 -54.663  1.00  0.95           C  
ATOM   1201  CG2 VAL A 154     -10.743 -30.482 -52.897  1.00  0.95           C  
ATOM   1202  N   ARG A 155      -5.879 -30.439 -52.626  1.00  0.95           N  
ATOM   1203  CA  ARG A 155      -4.518 -29.973 -52.875  1.00  0.94           C  
ATOM   1204  C   ARG A 155      -4.166 -30.075 -54.355  1.00  0.93           C  
ATOM   1205  CB  ARG A 155      -3.515 -30.773 -52.041  1.00  0.93           C  
ATOM   1206  O   ARG A 155      -3.356 -29.297 -54.861  1.00  0.91           O  
ATOM   1207  CG  ARG A 155      -3.644 -30.552 -50.542  1.00  0.90           C  
ATOM   1208  CD  ARG A 155      -2.579 -31.314 -49.766  1.00  0.88           C  
ATOM   1209  NE  ARG A 155      -2.722 -31.121 -48.325  1.00  0.86           N  
ATOM   1210  NH1 ARG A 155      -0.806 -32.288 -47.772  1.00  0.82           N  
ATOM   1211  NH2 ARG A 155      -2.101 -31.355 -46.127  1.00  0.81           N  
ATOM   1212  CZ  ARG A 155      -1.876 -31.589 -47.411  1.00  0.83           C  
ATOM   1213  N   GLY A 156      -4.765 -31.026 -54.946  1.00  0.93           N  
ATOM   1214  CA  GLY A 156      -4.573 -31.287 -56.364  1.00  0.93           C  
ATOM   1215  C   GLY A 156      -5.104 -32.639 -56.799  1.00  0.93           C  
ATOM   1216  O   GLY A 156      -5.646 -33.391 -55.986  1.00  0.92           O  
ATOM   1217  N   GLY A 157      -4.856 -32.889 -58.092  1.00  0.94           N  
ATOM   1218  CA  GLY A 157      -5.106 -34.182 -58.710  1.00  0.94           C  
ATOM   1219  C   GLY A 157      -3.839 -34.881 -59.165  1.00  0.91           C  
ATOM   1220  O   GLY A 157      -2.813 -34.234 -59.388  1.00  0.87           O  
ATOM   1221  N   GLN A 158      -3.944 -36.126 -59.262  1.00  0.95           N  
ATOM   1222  CA  GLN A 158      -2.946 -36.923 -59.968  1.00  0.95           C  
ATOM   1223  C   GLN A 158      -3.596 -37.791 -61.042  1.00  0.94           C  
ATOM   1224  CB  GLN A 158      -2.164 -37.798 -58.988  1.00  0.93           C  
ATOM   1225  O   GLN A 158      -4.624 -38.426 -60.796  1.00  0.93           O  
ATOM   1226  CG  GLN A 158      -1.011 -38.559 -59.628  1.00  0.89           C  
ATOM   1227  CD  GLN A 158      -0.188 -39.336 -58.618  1.00  0.86           C  
ATOM   1228  NE2 GLN A 158       0.794 -40.086 -59.105  1.00  0.87           N  
ATOM   1229  OE1 GLN A 158      -0.432 -39.261 -57.409  1.00  0.87           O  
ATOM   1230  N   TYR A 159      -2.984 -37.888 -62.098  1.00  0.92           N  
ATOM   1231  CA  TYR A 159      -3.487 -38.642 -63.241  1.00  0.93           C  
ATOM   1232  C   TYR A 159      -3.744 -40.096 -62.865  1.00  0.92           C  
ATOM   1233  CB  TYR A 159      -2.498 -38.572 -64.408  1.00  0.91           C  
ATOM   1234  O   TYR A 159      -2.940 -40.714 -62.161  1.00  0.90           O  
ATOM   1235  CG  TYR A 159      -2.322 -37.183 -64.973  1.00  0.91           C  
ATOM   1236  CD1 TYR A 159      -3.382 -36.523 -65.593  1.00  0.89           C  
ATOM   1237  CD2 TYR A 159      -1.098 -36.528 -64.889  1.00  0.89           C  
ATOM   1238  CE1 TYR A 159      -3.224 -35.244 -66.116  1.00  0.89           C  
ATOM   1239  CE2 TYR A 159      -0.930 -35.249 -65.409  1.00  0.89           C  
ATOM   1240  OH  TYR A 159      -1.836 -33.350 -66.536  1.00  0.87           O  
ATOM   1241  CZ  TYR A 159      -1.997 -34.616 -66.019  1.00  0.88           C  
ATOM   1242  N   GLY A 160      -4.845 -40.682 -63.324  1.00  0.92           N  
ATOM   1243  CA  GLY A 160      -5.234 -42.075 -63.167  1.00  0.92           C  
ATOM   1244  C   GLY A 160      -5.742 -42.399 -61.776  1.00  0.91           C  
ATOM   1245  O   GLY A 160      -5.975 -43.565 -61.450  1.00  0.90           O  
ATOM   1246  N   ARG A 161      -6.046 -41.427 -60.964  1.00  0.94           N  
ATOM   1247  CA  ARG A 161      -6.560 -41.652 -59.617  1.00  0.95           C  
ATOM   1248  C   ARG A 161      -8.079 -41.519 -59.580  1.00  0.95           C  
ATOM   1249  CB  ARG A 161      -5.924 -40.671 -58.628  1.00  0.94           C  
ATOM   1250  O   ARG A 161      -8.670 -40.859 -60.438  1.00  0.95           O  
ATOM   1251  CG  ARG A 161      -4.421 -40.838 -58.476  1.00  0.90           C  
ATOM   1252  CD  ARG A 161      -4.058 -42.212 -57.929  1.00  0.86           C  
ATOM   1253  NE  ARG A 161      -2.618 -42.350 -57.731  1.00  0.86           N  
ATOM   1254  NH1 ARG A 161      -2.732 -44.495 -56.882  1.00  0.81           N  
ATOM   1255  NH2 ARG A 161      -0.703 -43.450 -57.101  1.00  0.78           N  
ATOM   1256  CZ  ARG A 161      -2.021 -43.432 -57.239  1.00  0.84           C  
ATOM   1257  N   THR A 162      -8.680 -42.183 -58.673  1.00  0.93           N  
ATOM   1258  CA  THR A 162     -10.082 -42.016 -58.308  1.00  0.95           C  
ATOM   1259  C   THR A 162     -10.209 -41.398 -56.918  1.00  0.95           C  
ATOM   1260  CB  THR A 162     -10.833 -43.361 -58.345  1.00  0.94           C  
ATOM   1261  O   THR A 162      -9.715 -41.957 -55.937  1.00  0.95           O  
ATOM   1262  CG2 THR A 162     -12.314 -43.172 -58.034  1.00  0.90           C  
ATOM   1263  OG1 THR A 162     -10.699 -43.939 -59.649  1.00  0.92           O  
ATOM   1264  N   LEU A 163     -10.753 -40.255 -56.831  1.00  0.95           N  
ATOM   1265  CA  LEU A 163     -11.068 -39.540 -55.599  1.00  0.96           C  
ATOM   1266  C   LEU A 163     -12.479 -39.870 -55.125  1.00  0.95           C  
ATOM   1267  CB  LEU A 163     -10.926 -38.029 -55.805  1.00  0.96           C  
ATOM   1268  O   LEU A 163     -13.443 -39.725 -55.881  1.00  0.95           O  
ATOM   1269  CG  LEU A 163      -9.633 -37.554 -56.469  1.00  0.95           C  
ATOM   1270  CD1 LEU A 163      -9.638 -36.035 -56.612  1.00  0.93           C  
ATOM   1271  CD2 LEU A 163      -8.420 -38.017 -55.670  1.00  0.93           C  
ATOM   1272  N   ASN A 164     -12.643 -40.383 -53.963  1.00  0.95           N  
ATOM   1273  CA  ASN A 164     -13.930 -40.671 -53.339  1.00  0.96           C  
ATOM   1274  C   ASN A 164     -14.151 -39.820 -52.092  1.00  0.96           C  
ATOM   1275  CB  ASN A 164     -14.038 -42.157 -52.993  1.00  0.95           C  
ATOM   1276  O   ASN A 164     -13.267 -39.719 -51.239  1.00  0.96           O  
ATOM   1277  CG  ASN A 164     -13.960 -43.049 -54.217  1.00  0.91           C  
ATOM   1278  ND2 ASN A 164     -12.830 -43.726 -54.386  1.00  0.91           N  
ATOM   1279  OD1 ASN A 164     -14.907 -43.128 -55.004  1.00  0.90           O  
ATOM   1280  N   VAL A 165     -15.285 -39.271 -51.973  1.00  0.95           N  
ATOM   1281  CA  VAL A 165     -15.757 -38.629 -50.751  1.00  0.96           C  
ATOM   1282  C   VAL A 165     -16.902 -39.440 -50.150  1.00  0.95           C  
ATOM   1283  CB  VAL A 165     -16.213 -37.176 -51.013  1.00  0.95           C  
ATOM   1284  O   VAL A 165     -17.925 -39.659 -50.802  1.00  0.93           O  
ATOM   1285  CG1 VAL A 165     -16.723 -36.530 -49.726  1.00  0.92           C  
ATOM   1286  CG2 VAL A 165     -15.069 -36.357 -51.609  1.00  0.92           C  
ATOM   1287  N   ILE A 166     -16.660 -39.910 -48.955  1.00  0.94           N  
ATOM   1288  CA  ILE A 166     -17.637 -40.611 -48.130  1.00  0.94           C  
ATOM   1289  C   ILE A 166     -18.132 -39.686 -47.019  1.00  0.93           C  
ATOM   1290  CB  ILE A 166     -17.045 -41.904 -47.526  1.00  0.93           C  
ATOM   1291  O   ILE A 166     -17.347 -39.238 -46.181  1.00  0.92           O  
ATOM   1292  CG1 ILE A 166     -16.450 -42.785 -48.631  1.00  0.92           C  
ATOM   1293  CG2 ILE A 166     -18.109 -42.666 -46.731  1.00  0.92           C  
ATOM   1294  CD1 ILE A 166     -15.626 -43.956 -48.112  1.00  0.90           C  
ATOM   1295  N   PHE A 167     -19.378 -39.323 -47.079  1.00  0.90           N  
ATOM   1296  CA  PHE A 167     -20.058 -38.390 -46.188  1.00  0.90           C  
ATOM   1297  C   PHE A 167     -21.267 -39.049 -45.534  1.00  0.88           C  
ATOM   1298  CB  PHE A 167     -20.493 -37.136 -46.953  1.00  0.88           C  
ATOM   1299  O   PHE A 167     -22.132 -39.593 -46.224  1.00  0.84           O  
ATOM   1300  CG  PHE A 167     -21.347 -36.198 -46.144  1.00  0.85           C  
ATOM   1301  CD1 PHE A 167     -20.905 -35.715 -44.918  1.00  0.80           C  
ATOM   1302  CD2 PHE A 167     -22.594 -35.798 -46.609  1.00  0.80           C  
ATOM   1303  CE1 PHE A 167     -21.694 -34.846 -44.167  1.00  0.81           C  
ATOM   1304  CE2 PHE A 167     -23.387 -34.930 -45.864  1.00  0.80           C  
ATOM   1305  CZ  PHE A 167     -22.936 -34.456 -44.643  1.00  0.80           C  
ATOM   1306  N   ASN A 168     -21.344 -39.242 -44.275  1.00  0.87           N  
ATOM   1307  CA  ASN A 168     -22.352 -39.923 -43.469  1.00  0.88           C  
ATOM   1308  C   ASN A 168     -22.593 -41.348 -43.960  1.00  0.87           C  
ATOM   1309  CB  ASN A 168     -23.663 -39.133 -43.469  1.00  0.85           C  
ATOM   1310  O   ASN A 168     -23.728 -41.724 -44.256  1.00  0.85           O  
ATOM   1311  CG  ASN A 168     -23.584 -37.871 -42.633  1.00  0.84           C  
ATOM   1312  ND2 ASN A 168     -24.603 -37.027 -42.736  1.00  0.84           N  
ATOM   1313  OD1 ASN A 168     -22.614 -37.656 -41.902  1.00  0.83           O  
ATOM   1314  N   GLU A 169     -21.495 -42.123 -44.124  1.00  0.89           N  
ATOM   1315  CA  GLU A 169     -21.394 -43.552 -44.404  1.00  0.90           C  
ATOM   1316  C   GLU A 169     -21.810 -43.865 -45.838  1.00  0.90           C  
ATOM   1317  CB  GLU A 169     -22.251 -44.355 -43.421  1.00  0.87           C  
ATOM   1318  O   GLU A 169     -21.736 -45.016 -46.275  1.00  0.88           O  
ATOM   1319  CG  GLU A 169     -21.865 -44.154 -41.963  1.00  0.85           C  
ATOM   1320  CD  GLU A 169     -22.768 -44.902 -40.995  1.00  0.82           C  
ATOM   1321  OE1 GLU A 169     -23.747 -45.538 -41.446  1.00  0.83           O  
ATOM   1322  OE2 GLU A 169     -22.494 -44.851 -39.775  1.00  0.83           O  
ATOM   1323  N   ALA A 170     -22.095 -42.823 -46.570  1.00  0.88           N  
ATOM   1324  CA  ALA A 170     -22.441 -42.989 -47.979  1.00  0.92           C  
ATOM   1325  C   ALA A 170     -21.415 -42.307 -48.880  1.00  0.92           C  
ATOM   1326  CB  ALA A 170     -23.837 -42.434 -48.253  1.00  0.89           C  
ATOM   1327  O   ALA A 170     -21.000 -41.176 -48.614  1.00  0.92           O  
ATOM   1328  N   THR A 171     -20.956 -42.955 -49.948  1.00  0.83           N  
ATOM   1329  CA  THR A 171     -20.206 -42.282 -51.003  1.00  0.90           C  
ATOM   1330  C   THR A 171     -21.068 -41.229 -51.693  1.00  0.86           C  
ATOM   1331  CB  THR A 171     -19.686 -43.288 -52.047  1.00  0.83           C  
ATOM   1332  O   THR A 171     -22.064 -41.561 -52.338  1.00  0.81           O  
ATOM   1333  CG2 THR A 171     -18.839 -42.592 -53.107  1.00  0.66           C  
ATOM   1334  OG1 THR A 171     -18.887 -44.280 -51.389  1.00  0.71           O  
ATOM   1335  N   ARG A 172     -20.709 -39.985 -51.644  1.00  0.89           N  
ATOM   1336  CA  ARG A 172     -21.481 -38.853 -52.147  1.00  0.91           C  
ATOM   1337  C   ARG A 172     -20.841 -38.270 -53.403  1.00  0.91           C  
ATOM   1338  CB  ARG A 172     -21.610 -37.770 -51.074  1.00  0.90           C  
ATOM   1339  O   ARG A 172     -21.520 -37.640 -54.216  1.00  0.89           O  
ATOM   1340  CG  ARG A 172     -22.399 -38.206 -49.850  1.00  0.91           C  
ATOM   1341  CD  ARG A 172     -23.841 -38.548 -50.201  1.00  0.88           C  
ATOM   1342  NE  ARG A 172     -24.645 -38.785 -49.006  1.00  0.86           N  
ATOM   1343  NH1 ARG A 172     -26.611 -39.176 -50.154  1.00  0.83           N  
ATOM   1344  NH2 ARG A 172     -26.577 -39.274 -47.864  1.00  0.81           N  
ATOM   1345  CZ  ARG A 172     -25.942 -39.078 -49.011  1.00  0.88           C  
ATOM   1346  N   ALA A 173     -19.500 -38.503 -53.633  1.00  0.94           N  
ATOM   1347  CA  ALA A 173     -18.785 -38.078 -54.834  1.00  0.95           C  
ATOM   1348  C   ALA A 173     -17.690 -39.074 -55.203  1.00  0.94           C  
ATOM   1349  CB  ALA A 173     -18.189 -36.687 -54.634  1.00  0.94           C  
ATOM   1350  O   ALA A 173     -16.982 -39.580 -54.329  1.00  0.94           O  
ATOM   1351  N   THR A 174     -17.550 -39.371 -56.492  1.00  0.96           N  
ATOM   1352  CA  THR A 174     -16.476 -40.164 -57.080  1.00  0.97           C  
ATOM   1353  C   THR A 174     -15.944 -39.499 -58.346  1.00  0.95           C  
ATOM   1354  CB  THR A 174     -16.950 -41.592 -57.407  1.00  0.95           C  
ATOM   1355  O   THR A 174     -16.624 -39.475 -59.374  1.00  0.94           O  
ATOM   1356  CG2 THR A 174     -15.842 -42.399 -58.075  1.00  0.94           C  
ATOM   1357  OG1 THR A 174     -17.341 -42.249 -56.195  1.00  0.95           O  
ATOM   1358  N   ILE A 175     -14.744 -39.025 -58.340  1.00  0.95           N  
ATOM   1359  CA  ILE A 175     -14.078 -38.439 -59.499  1.00  0.96           C  
ATOM   1360  C   ILE A 175     -12.983 -39.381 -59.995  1.00  0.94           C  
ATOM   1361  CB  ILE A 175     -13.483 -37.053 -59.167  1.00  0.95           C  
ATOM   1362  O   ILE A 175     -12.055 -39.710 -59.253  1.00  0.91           O  
ATOM   1363  CG1 ILE A 175     -14.579 -36.108 -58.662  1.00  0.91           C  
ATOM   1364  CG2 ILE A 175     -12.772 -36.463 -60.389  1.00  0.90           C  
ATOM   1365  CD1 ILE A 175     -14.078 -34.718 -58.295  1.00  0.88           C  
ATOM   1366  N   LYS A 176     -13.071 -39.807 -61.192  1.00  0.95           N  
ATOM   1367  CA  LYS A 176     -11.993 -40.486 -61.905  1.00  0.95           C  
ATOM   1368  C   LYS A 176     -11.182 -39.501 -62.743  1.00  0.94           C  
ATOM   1369  CB  LYS A 176     -12.553 -41.595 -62.797  1.00  0.92           C  
ATOM   1370  O   LYS A 176     -11.657 -39.015 -63.771  1.00  0.92           O  
ATOM   1371  CG  LYS A 176     -13.220 -42.728 -62.030  1.00  0.82           C  
ATOM   1372  CD  LYS A 176     -13.717 -43.821 -62.968  1.00  0.79           C  
ATOM   1373  CE  LYS A 176     -14.425 -44.933 -62.206  1.00  0.73           C  
ATOM   1374  NZ  LYS A 176     -14.934 -45.995 -63.124  1.00  0.73           N  
ATOM   1375  N   LEU A 177      -9.955 -39.216 -62.309  1.00  0.93           N  
ATOM   1376  CA  LEU A 177      -9.067 -38.309 -63.028  1.00  0.94           C  
ATOM   1377  C   LEU A 177      -8.491 -38.983 -64.269  1.00  0.91           C  
ATOM   1378  CB  LEU A 177      -7.931 -37.836 -62.117  1.00  0.93           C  
ATOM   1379  O   LEU A 177      -8.292 -40.200 -64.284  1.00  0.88           O  
ATOM   1380  CG  LEU A 177      -8.342 -37.027 -60.886  1.00  0.94           C  
ATOM   1381  CD1 LEU A 177      -7.116 -36.672 -60.051  1.00  0.92           C  
ATOM   1382  CD2 LEU A 177      -9.095 -35.768 -61.300  1.00  0.92           C  
ATOM   1383  N   PRO A 178      -8.257 -38.279 -65.354  1.00  0.92           N  
ATOM   1384  CA  PRO A 178      -7.712 -38.848 -66.589  1.00  0.92           C  
ATOM   1385  C   PRO A 178      -6.397 -39.592 -66.367  1.00  0.91           C  
ATOM   1386  CB  PRO A 178      -7.501 -37.621 -67.480  1.00  0.91           C  
ATOM   1387  O   PRO A 178      -5.687 -39.320 -65.396  1.00  0.89           O  
ATOM   1388  CG  PRO A 178      -7.304 -36.487 -66.527  1.00  0.89           C  
ATOM   1389  CD  PRO A 178      -8.113 -36.756 -65.290  1.00  0.89           C  
ATOM   1390  N   SER A 179      -5.934 -40.419 -67.329  1.00  0.90           N  
ATOM   1391  CA  SER A 179      -4.760 -41.273 -67.185  1.00  0.90           C  
ATOM   1392  C   SER A 179      -3.473 -40.487 -67.410  1.00  0.88           C  
ATOM   1393  CB  SER A 179      -4.827 -42.447 -68.162  1.00  0.88           C  
ATOM   1394  O   SER A 179      -2.396 -40.912 -66.986  1.00  0.85           O  
ATOM   1395  OG  SER A 179      -4.932 -41.985 -69.497  1.00  0.84           O  
ATOM   1396  N   GLY A 180      -3.555 -39.460 -68.085  1.00  0.91           N  
ATOM   1397  CA  GLY A 180      -2.401 -38.665 -68.475  1.00  0.91           C  
ATOM   1398  C   GLY A 180      -1.758 -39.138 -69.765  1.00  0.85           C  
ATOM   1399  O   GLY A 180      -0.861 -38.480 -70.296  1.00  0.79           O  
ATOM   1400  N   THR A 181      -2.120 -40.401 -70.217  1.00  0.87           N  
ATOM   1401  CA  THR A 181      -1.428 -40.990 -71.357  1.00  0.86           C  
ATOM   1402  C   THR A 181      -2.387 -41.193 -72.527  1.00  0.77           C  
ATOM   1403  CB  THR A 181      -0.779 -42.336 -70.983  1.00  0.82           C  
ATOM   1404  O   THR A 181      -1.982 -41.654 -73.596  1.00  0.67           O  
ATOM   1405  CG2 THR A 181       0.329 -42.144 -69.953  1.00  0.75           C  
ATOM   1406  OG1 THR A 181      -1.778 -43.206 -70.439  1.00  0.84           O  
ATOM   1407  N   GLY A 182      -3.548 -40.492 -72.532  1.00  0.86           N  
ATOM   1408  CA  GLY A 182      -4.553 -40.563 -73.580  1.00  0.87           C  
ATOM   1409  C   GLY A 182      -4.696 -39.270 -74.360  1.00  0.85           C  
ATOM   1410  O   GLY A 182      -4.317 -38.202 -73.875  1.00  0.82           O  
ATOM   1411  N   THR A 183      -5.213 -39.440 -75.732  1.00  0.75           N  
ATOM   1412  CA  THR A 183      -5.536 -38.273 -76.546  1.00  0.82           C  
ATOM   1413  C   THR A 183      -6.956 -37.793 -76.263  1.00  0.76           C  
ATOM   1414  CB  THR A 183      -5.384 -38.579 -78.047  1.00  0.70           C  
ATOM   1415  O   THR A 183      -7.405 -36.795 -76.832  1.00  0.71           O  
ATOM   1416  CG2 THR A 183      -3.918 -38.768 -78.425  1.00  0.52           C  
ATOM   1417  OG1 THR A 183      -6.104 -39.777 -78.360  1.00  0.64           O  
ATOM   1418  N   THR A 184      -7.697 -38.547 -75.489  1.00  0.82           N  
ATOM   1419  CA  THR A 184      -9.085 -38.237 -75.164  1.00  0.84           C  
ATOM   1420  C   THR A 184      -9.316 -38.307 -73.657  1.00  0.82           C  
ATOM   1421  CB  THR A 184     -10.055 -39.196 -75.879  1.00  0.78           C  
ATOM   1422  O   THR A 184      -9.236 -39.383 -73.060  1.00  0.79           O  
ATOM   1423  CG2 THR A 184     -11.497 -38.718 -75.748  1.00  0.68           C  
ATOM   1424  OG1 THR A 184      -9.710 -39.267 -77.268  1.00  0.73           O  
ATOM   1425  N   PRO A 185      -9.673 -37.227 -73.045  1.00  0.80           N  
ATOM   1426  CA  PRO A 185      -9.847 -35.858 -73.536  1.00  0.86           C  
ATOM   1427  C   PRO A 185      -8.532 -35.214 -73.969  1.00  0.89           C  
ATOM   1428  CB  PRO A 185     -10.444 -35.125 -72.332  1.00  0.83           C  
ATOM   1429  O   PRO A 185      -7.456 -35.734 -73.662  1.00  0.90           O  
ATOM   1430  CG  PRO A 185      -9.917 -35.856 -71.140  1.00  0.85           C  
ATOM   1431  CD  PRO A 185      -9.758 -37.305 -71.501  1.00  0.85           C  
ATOM   1432  N   PRO A 186      -8.586 -33.977 -74.768  1.00  0.86           N  
ATOM   1433  CA  PRO A 186      -7.396 -33.183 -75.083  1.00  0.91           C  
ATOM   1434  C   PRO A 186      -6.535 -32.898 -73.855  1.00  0.91           C  
ATOM   1435  CB  PRO A 186      -7.978 -31.887 -75.654  1.00  0.89           C  
ATOM   1436  O   PRO A 186      -7.045 -32.870 -72.732  1.00  0.92           O  
ATOM   1437  CG  PRO A 186      -9.306 -32.280 -76.217  1.00  0.90           C  
ATOM   1438  CD  PRO A 186      -9.900 -33.343 -75.339  1.00  0.89           C  
ATOM   1439  N   ILE A 187      -5.232 -32.688 -73.965  1.00  0.83           N  
ATOM   1440  CA  ILE A 187      -4.244 -32.537 -72.903  1.00  0.88           C  
ATOM   1441  C   ILE A 187      -4.610 -31.344 -72.023  1.00  0.88           C  
ATOM   1442  CB  ILE A 187      -2.820 -32.362 -73.477  1.00  0.84           C  
ATOM   1443  O   ILE A 187      -4.481 -31.405 -70.798  1.00  0.90           O  
ATOM   1444  CG1 ILE A 187      -2.320 -33.682 -74.076  1.00  0.77           C  
ATOM   1445  CG2 ILE A 187      -1.861 -31.853 -72.397  1.00  0.76           C  
ATOM   1446  CD1 ILE A 187      -1.079 -33.536 -74.946  1.00  0.76           C  
ATOM   1447  N   GLU A 188      -5.149 -30.342 -72.625  1.00  0.84           N  
ATOM   1448  CA  GLU A 188      -5.596 -29.151 -71.908  1.00  0.89           C  
ATOM   1449  C   GLU A 188      -6.724 -29.483 -70.936  1.00  0.88           C  
ATOM   1450  CB  GLU A 188      -6.050 -28.070 -72.892  1.00  0.86           C  
ATOM   1451  O   GLU A 188      -6.687 -29.076 -69.773  1.00  0.88           O  
ATOM   1452  CG  GLU A 188      -4.943 -27.566 -73.806  1.00  0.81           C  
ATOM   1453  CD  GLU A 188      -5.432 -26.574 -74.850  1.00  0.75           C  
ATOM   1454  OE1 GLU A 188      -6.643 -26.259 -74.868  1.00  0.86           O  
ATOM   1455  OE2 GLU A 188      -4.596 -26.109 -75.657  1.00  0.84           O  
ATOM   1456  N   GLU A 189      -7.689 -30.321 -71.272  1.00  0.89           N  
ATOM   1457  CA  GLU A 189      -8.776 -30.785 -70.416  1.00  0.92           C  
ATOM   1458  C   GLU A 189      -8.262 -31.731 -69.335  1.00  0.92           C  
ATOM   1459  CB  GLU A 189      -9.858 -31.477 -71.249  1.00  0.90           C  
ATOM   1460  O   GLU A 189      -8.742 -31.705 -68.200  1.00  0.93           O  
ATOM   1461  CG  GLU A 189     -10.651 -30.529 -72.137  1.00  0.83           C  
ATOM   1462  CD  GLU A 189     -11.738 -31.227 -72.940  1.00  0.78           C  
ATOM   1463  OE1 GLU A 189     -12.055 -32.401 -72.640  1.00  0.85           O  
ATOM   1464  OE2 GLU A 189     -12.276 -30.595 -73.876  1.00  0.84           O  
ATOM   1465  N   GLN A 190      -7.258 -32.461 -69.675  1.00  0.90           N  
ATOM   1466  CA  GLN A 190      -6.652 -33.341 -68.682  1.00  0.93           C  
ATOM   1467  C   GLN A 190      -5.930 -32.539 -67.603  1.00  0.93           C  
ATOM   1468  CB  GLN A 190      -5.680 -34.316 -69.349  1.00  0.92           C  
ATOM   1469  O   GLN A 190      -6.039 -32.848 -66.414  1.00  0.93           O  
ATOM   1470  CG  GLN A 190      -6.342 -35.257 -70.347  1.00  0.91           C  
ATOM   1471  CD  GLN A 190      -5.381 -36.289 -70.907  1.00  0.88           C  
ATOM   1472  NE2 GLN A 190      -5.570 -36.651 -72.172  1.00  0.91           N  
ATOM   1473  OE1 GLN A 190      -4.475 -36.756 -70.210  1.00  0.90           O  
ATOM   1474  N   VAL A 191      -5.238 -31.484 -68.007  1.00  0.90           N  
ATOM   1475  CA  VAL A 191      -4.547 -30.589 -67.086  1.00  0.92           C  
ATOM   1476  C   VAL A 191      -5.565 -29.866 -66.207  1.00  0.93           C  
ATOM   1477  CB  VAL A 191      -3.671 -29.564 -67.841  1.00  0.91           C  
ATOM   1478  O   VAL A 191      -5.420 -29.826 -64.983  1.00  0.93           O  
ATOM   1479  CG1 VAL A 191      -3.129 -28.507 -66.881  1.00  0.89           C  
ATOM   1480  CG2 VAL A 191      -2.526 -30.271 -68.563  1.00  0.88           C  
ATOM   1481  N   ALA A 192      -6.630 -29.415 -66.746  1.00  0.90           N  
ATOM   1482  CA  ALA A 192      -7.708 -28.761 -66.009  1.00  0.93           C  
ATOM   1483  C   ALA A 192      -8.385 -29.735 -65.048  1.00  0.93           C  
ATOM   1484  CB  ALA A 192      -8.734 -28.174 -66.976  1.00  0.90           C  
ATOM   1485  O   ALA A 192      -8.738 -29.365 -63.926  1.00  0.93           O  
ATOM   1486  N   ALA A 193      -8.450 -30.995 -65.415  1.00  0.91           N  
ATOM   1487  CA  ALA A 193      -9.148 -32.004 -64.623  1.00  0.93           C  
ATOM   1488  C   ALA A 193      -8.363 -32.353 -63.362  1.00  0.94           C  
ATOM   1489  CB  ALA A 193      -9.393 -33.259 -65.458  1.00  0.92           C  
ATOM   1490  O   ALA A 193      -8.925 -32.881 -62.400  1.00  0.94           O  
ATOM   1491  N   VAL A 194      -7.083 -32.104 -63.334  1.00  0.92           N  
ATOM   1492  CA  VAL A 194      -6.263 -32.403 -62.166  1.00  0.94           C  
ATOM   1493  C   VAL A 194      -6.015 -31.126 -61.366  1.00  0.93           C  
ATOM   1494  CB  VAL A 194      -4.918 -33.050 -62.567  1.00  0.91           C  
ATOM   1495  O   VAL A 194      -5.342 -31.153 -60.333  1.00  0.92           O  
ATOM   1496  CG1 VAL A 194      -5.145 -34.419 -63.205  1.00  0.81           C  
ATOM   1497  CG2 VAL A 194      -4.150 -32.134 -63.519  1.00  0.81           C  
ATOM   1498  N   ASP A 195      -6.528 -29.941 -61.847  1.00  0.94           N  
ATOM   1499  CA  ASP A 195      -6.477 -28.687 -61.102  1.00  0.95           C  
ATOM   1500  C   ASP A 195      -7.304 -28.774 -59.821  1.00  0.96           C  
ATOM   1501  CB  ASP A 195      -6.970 -27.527 -61.969  1.00  0.94           C  
ATOM   1502  O   ASP A 195      -8.408 -29.323 -59.825  1.00  0.96           O  
ATOM   1503  CG  ASP A 195      -6.999 -26.202 -61.226  1.00  0.89           C  
ATOM   1504  OD1 ASP A 195      -8.100 -25.703 -60.911  1.00  0.87           O  
ATOM   1505  OD2 ASP A 195      -5.909 -25.651 -60.957  1.00  0.90           O  
ATOM   1506  N   ALA A 196      -6.794 -28.307 -58.786  1.00  0.95           N  
ATOM   1507  CA  ALA A 196      -7.400 -28.370 -57.458  1.00  0.96           C  
ATOM   1508  C   ALA A 196      -8.774 -27.705 -57.450  1.00  0.96           C  
ATOM   1509  CB  ALA A 196      -6.488 -27.711 -56.426  1.00  0.95           C  
ATOM   1510  O   ALA A 196      -9.703 -28.197 -56.806  1.00  0.96           O  
ATOM   1511  N   GLN A 197      -8.975 -26.617 -58.225  1.00  0.95           N  
ATOM   1512  CA  GLN A 197     -10.240 -25.892 -58.291  1.00  0.96           C  
ATOM   1513  C   GLN A 197     -11.283 -26.677 -59.081  1.00  0.96           C  
ATOM   1514  CB  GLN A 197     -10.036 -24.512 -58.918  1.00  0.95           C  
ATOM   1515  O   GLN A 197     -12.416 -26.848 -58.626  1.00  0.96           O  
ATOM   1516  CG  GLN A 197     -11.290 -23.648 -58.924  1.00  0.93           C  
ATOM   1517  CD  GLN A 197     -11.842 -23.405 -57.532  1.00  0.91           C  
ATOM   1518  NE2 GLN A 197     -13.125 -23.069 -57.453  1.00  0.92           N  
ATOM   1519  OE1 GLN A 197     -11.121 -23.518 -56.535  1.00  0.91           O  
ATOM   1520  N   HIS A 198     -10.822 -27.234 -60.136  1.00  0.95           N  
ATOM   1521  CA  HIS A 198     -11.718 -28.058 -60.938  1.00  0.96           C  
ATOM   1522  C   HIS A 198     -12.181 -29.286 -60.161  1.00  0.96           C  
ATOM   1523  CB  HIS A 198     -11.033 -28.487 -62.237  1.00  0.94           C  
ATOM   1524  O   HIS A 198     -13.374 -29.598 -60.139  1.00  0.96           O  
ATOM   1525  CG  HIS A 198     -11.926 -29.250 -63.163  1.00  0.90           C  
ATOM   1526  CD2 HIS A 198     -12.007 -30.575 -63.428  1.00  0.86           C  
ATOM   1527  ND1 HIS A 198     -12.878 -28.639 -63.950  1.00  0.86           N  
ATOM   1528  CE1 HIS A 198     -13.509 -29.559 -64.661  1.00  0.85           C  
ATOM   1529  NE2 HIS A 198     -12.999 -30.742 -64.363  1.00  0.87           N  
ATOM   1530  N   ILE A 199     -11.330 -29.904 -59.504  1.00  0.96           N  
ATOM   1531  CA  ILE A 199     -11.658 -31.045 -58.657  1.00  0.97           C  
ATOM   1532  C   ILE A 199     -12.605 -30.605 -57.542  1.00  0.97           C  
ATOM   1533  CB  ILE A 199     -10.388 -31.689 -58.058  1.00  0.96           C  
ATOM   1534  O   ILE A 199     -13.603 -31.274 -57.266  1.00  0.97           O  
ATOM   1535  CG1 ILE A 199      -9.562 -32.365 -59.158  1.00  0.95           C  
ATOM   1536  CG2 ILE A 199     -10.756 -32.688 -56.957  1.00  0.95           C  
ATOM   1537  CD1 ILE A 199      -8.146 -32.730 -58.734  1.00  0.94           C  
ATOM   1538  N   ALA A 200     -12.446 -29.485 -56.903  1.00  0.96           N  
ATOM   1539  CA  ALA A 200     -13.313 -28.966 -55.849  1.00  0.97           C  
ATOM   1540  C   ALA A 200     -14.715 -28.683 -56.382  1.00  0.97           C  
ATOM   1541  CB  ALA A 200     -12.713 -27.702 -55.239  1.00  0.96           C  
ATOM   1542  O   ALA A 200     -15.711 -29.065 -55.762  1.00  0.97           O  
ATOM   1543  N   GLU A 201     -14.824 -28.102 -57.532  1.00  0.97           N  
ATOM   1544  CA  GLU A 201     -16.086 -27.797 -58.200  1.00  0.97           C  
ATOM   1545  C   GLU A 201     -16.838 -29.073 -58.568  1.00  0.97           C  
ATOM   1546  CB  GLU A 201     -15.842 -26.951 -59.452  1.00  0.97           C  
ATOM   1547  O   GLU A 201     -18.031 -29.200 -58.286  1.00  0.97           O  
ATOM   1548  CG  GLU A 201     -15.466 -25.507 -59.155  1.00  0.96           C  
ATOM   1549  CD  GLU A 201     -15.003 -24.742 -60.384  1.00  0.94           C  
ATOM   1550  OE1 GLU A 201     -15.028 -25.312 -61.499  1.00  0.93           O  
ATOM   1551  OE2 GLU A 201     -14.612 -23.563 -60.232  1.00  0.94           O  
ATOM   1552  N   GLU A 202     -16.069 -30.063 -59.120  1.00  0.96           N  
ATOM   1553  CA  GLU A 202     -16.666 -31.337 -59.510  1.00  0.96           C  
ATOM   1554  C   GLU A 202     -17.073 -32.152 -58.286  1.00  0.97           C  
ATOM   1555  CB  GLU A 202     -15.696 -32.141 -60.379  1.00  0.95           C  
ATOM   1556  O   GLU A 202     -18.164 -32.725 -58.251  1.00  0.96           O  
ATOM   1557  CG  GLU A 202     -16.258 -33.473 -60.857  1.00  0.86           C  
ATOM   1558  CD  GLU A 202     -17.547 -33.330 -61.649  1.00  0.81           C  
ATOM   1559  OE1 GLU A 202     -17.803 -32.236 -62.201  1.00  0.83           O  
ATOM   1560  OE2 GLU A 202     -18.309 -34.320 -61.718  1.00  0.81           O  
ATOM   1561  N   LEU A 203     -16.370 -32.137 -57.198  1.00  0.97           N  
ATOM   1562  CA  LEU A 203     -16.759 -32.751 -55.933  1.00  0.97           C  
ATOM   1563  C   LEU A 203     -18.005 -32.079 -55.363  1.00  0.97           C  
ATOM   1564  CB  LEU A 203     -15.613 -32.668 -54.921  1.00  0.97           C  
ATOM   1565  O   LEU A 203     -18.976 -32.755 -55.018  1.00  0.97           O  
ATOM   1566  CG  LEU A 203     -14.431 -33.609 -55.158  1.00  0.95           C  
ATOM   1567  CD1 LEU A 203     -13.311 -33.313 -54.165  1.00  0.93           C  
ATOM   1568  CD2 LEU A 203     -14.875 -35.064 -55.053  1.00  0.93           C  
ATOM   1569  N   ALA A 204     -18.055 -30.797 -55.395  1.00  0.97           N  
ATOM   1570  CA  ALA A 204     -19.178 -30.027 -54.865  1.00  0.97           C  
ATOM   1571  C   ALA A 204     -20.441 -30.261 -55.689  1.00  0.97           C  
ATOM   1572  CB  ALA A 204     -18.835 -28.539 -54.834  1.00  0.96           C  
ATOM   1573  O   ALA A 204     -21.536 -30.388 -55.136  1.00  0.96           O  
ATOM   1574  N   LYS A 205     -20.302 -30.349 -56.967  1.00  0.97           N  
ATOM   1575  CA  LYS A 205     -21.403 -30.689 -57.864  1.00  0.97           C  
ATOM   1576  C   LYS A 205     -21.968 -32.069 -57.542  1.00  0.96           C  
ATOM   1577  CB  LYS A 205     -20.943 -30.638 -59.322  1.00  0.97           C  
ATOM   1578  O   LYS A 205     -23.161 -32.208 -57.267  1.00  0.96           O  
ATOM   1579  CG  LYS A 205     -22.020 -31.025 -60.324  1.00  0.97           C  
ATOM   1580  CD  LYS A 205     -21.475 -31.053 -61.747  1.00  0.96           C  
ATOM   1581  CE  LYS A 205     -22.449 -31.724 -62.706  1.00  0.96           C  
ATOM   1582  NZ  LYS A 205     -21.800 -32.061 -64.008  1.00  0.94           N  
ATOM   1583  N   GLN A 206     -21.113 -33.078 -57.428  1.00  0.96           N  
ATOM   1584  CA  GLN A 206     -21.542 -34.450 -57.178  1.00  0.97           C  
ATOM   1585  C   GLN A 206     -22.121 -34.598 -55.774  1.00  0.96           C  
ATOM   1586  CB  GLN A 206     -20.376 -35.422 -57.370  1.00  0.96           C  
ATOM   1587  O   GLN A 206     -23.127 -35.284 -55.581  1.00  0.96           O  
ATOM   1588  CG  GLN A 206     -19.952 -35.594 -58.822  1.00  0.95           C  
ATOM   1589  CD  GLN A 206     -18.917 -36.687 -59.006  1.00  0.94           C  
ATOM   1590  NE2 GLN A 206     -18.131 -36.587 -60.072  1.00  0.94           N  
ATOM   1591  OE1 GLN A 206     -18.823 -37.614 -58.195  1.00  0.93           O  
ATOM   1592  N   ILE A 207     -21.674 -33.893 -54.807  1.00  0.96           N  
ATOM   1593  CA  ILE A 207     -22.211 -33.898 -53.450  1.00  0.96           C  
ATOM   1594  C   ILE A 207     -23.579 -33.220 -53.434  1.00  0.96           C  
ATOM   1595  CB  ILE A 207     -21.254 -33.197 -52.461  1.00  0.96           C  
ATOM   1596  O   ILE A 207     -24.538 -33.755 -52.874  1.00  0.94           O  
ATOM   1597  CG1 ILE A 207     -19.959 -34.004 -52.308  1.00  0.96           C  
ATOM   1598  CG2 ILE A 207     -21.935 -32.992 -51.104  1.00  0.96           C  
ATOM   1599  CD1 ILE A 207     -18.820 -33.229 -51.661  1.00  0.95           C  
ATOM   1600  N   ARG A 208     -23.839 -32.133 -54.125  1.00  0.96           N  
ATOM   1601  CA  ARG A 208     -25.126 -31.456 -54.248  1.00  0.96           C  
ATOM   1602  C   ARG A 208     -26.162 -32.366 -54.899  1.00  0.95           C  
ATOM   1603  CB  ARG A 208     -24.980 -30.165 -55.057  1.00  0.95           C  
ATOM   1604  O   ARG A 208     -27.273 -32.516 -54.387  1.00  0.93           O  
ATOM   1605  CG  ARG A 208     -24.316 -29.031 -54.292  1.00  0.93           C  
ATOM   1606  CD  ARG A 208     -24.135 -27.795 -55.162  1.00  0.92           C  
ATOM   1607  NE  ARG A 208     -23.204 -26.844 -54.561  1.00  0.91           N  
ATOM   1608  NH1 ARG A 208     -21.771 -26.788 -56.371  1.00  0.87           N  
ATOM   1609  NH2 ARG A 208     -21.325 -25.525 -54.511  1.00  0.87           N  
ATOM   1610  CZ  ARG A 208     -22.102 -26.388 -55.149  1.00  0.88           C  
ATOM   1611  N   GLU A 209     -25.688 -32.961 -55.964  1.00  0.95           N  
ATOM   1612  CA  GLU A 209     -26.546 -33.899 -56.681  1.00  0.96           C  
ATOM   1613  C   GLU A 209     -26.924 -35.086 -55.800  1.00  0.95           C  
ATOM   1614  CB  GLU A 209     -25.859 -34.390 -57.958  1.00  0.96           C  
ATOM   1615  O   GLU A 209     -28.094 -35.468 -55.731  1.00  0.94           O  
ATOM   1616  CG  GLU A 209     -25.794 -33.344 -59.062  1.00  0.95           C  
ATOM   1617  CD  GLU A 209     -24.943 -33.774 -60.246  1.00  0.94           C  
ATOM   1618  OE1 GLU A 209     -24.394 -34.899 -60.222  1.00  0.94           O  
ATOM   1619  OE2 GLU A 209     -24.823 -32.979 -61.205  1.00  0.94           O  
ATOM   1620  N   SER A 210     -26.061 -35.587 -54.994  1.00  0.95           N  
ATOM   1621  CA  SER A 210     -26.283 -36.728 -54.112  1.00  0.95           C  
ATOM   1622  C   SER A 210     -27.143 -36.343 -52.914  1.00  0.93           C  
ATOM   1623  CB  SER A 210     -24.949 -37.300 -53.629  1.00  0.94           C  
ATOM   1624  O   SER A 210     -27.794 -37.198 -52.309  1.00  0.91           O  
ATOM   1625  OG  SER A 210     -24.426 -36.526 -52.564  1.00  0.87           O  
ATOM   1626  N   LEU A 211     -27.300 -35.011 -52.577  1.00  0.94           N  
ATOM   1627  CA  LEU A 211     -28.049 -34.481 -51.443  1.00  0.94           C  
ATOM   1628  C   LEU A 211     -29.323 -33.785 -51.911  1.00  0.93           C  
ATOM   1629  CB  LEU A 211     -27.187 -33.505 -50.639  1.00  0.92           C  
ATOM   1630  O   LEU A 211     -30.039 -33.185 -51.107  1.00  0.90           O  
ATOM   1631  CG  LEU A 211     -26.035 -34.118 -49.840  1.00  0.91           C  
ATOM   1632  CD1 LEU A 211     -25.129 -33.022 -49.291  1.00  0.87           C  
ATOM   1633  CD2 LEU A 211     -26.572 -34.991 -48.711  1.00  0.86           C  
ATOM   1634  N   ALA A 212     -29.689 -33.843 -53.125  1.00  0.94           N  
ATOM   1635  CA  ALA A 212     -30.835 -33.171 -53.732  1.00  0.93           C  
ATOM   1636  C   ALA A 212     -32.134 -33.560 -53.031  1.00  0.91           C  
ATOM   1637  CB  ALA A 212     -30.919 -33.502 -55.220  1.00  0.91           C  
ATOM   1638  O   ALA A 212     -33.084 -32.775 -52.990  1.00  0.87           O  
ATOM   1639  N   GLY A 213     -32.171 -34.711 -52.356  1.00  0.92           N  
ATOM   1640  CA  GLY A 213     -33.311 -35.196 -51.595  1.00  0.92           C  
ATOM   1641  C   GLY A 213     -33.290 -34.756 -50.143  1.00  0.91           C  
ATOM   1642  O   GLY A 213     -34.212 -35.059 -49.384  1.00  0.89           O  
ATOM   1643  N   ASN A 214     -32.273 -34.061 -49.734  1.00  0.88           N  
ATOM   1644  CA  ASN A 214     -32.081 -33.604 -48.361  1.00  0.89           C  
ATOM   1645  C   ASN A 214     -31.898 -32.091 -48.295  1.00  0.88           C  
ATOM   1646  CB  ASN A 214     -30.885 -34.313 -47.721  1.00  0.85           C  
ATOM   1647  O   ASN A 214     -30.768 -31.599 -48.267  1.00  0.84           O  
ATOM   1648  CG  ASN A 214     -31.049 -35.819 -47.686  1.00  0.79           C  
ATOM   1649  ND2 ASN A 214     -30.321 -36.516 -48.551  1.00  0.78           N  
ATOM   1650  OD1 ASN A 214     -31.825 -36.353 -46.889  1.00  0.74           O  
ATOM   1651  N   PRO A 215     -33.139 -31.344 -48.264  1.00  0.90           N  
ATOM   1652  CA  PRO A 215     -33.033 -29.883 -48.256  1.00  0.91           C  
ATOM   1653  C   PRO A 215     -32.352 -29.348 -46.998  1.00  0.89           C  
ATOM   1654  CB  PRO A 215     -34.491 -29.423 -48.325  1.00  0.88           C  
ATOM   1655  O   PRO A 215     -32.530 -29.904 -45.911  1.00  0.85           O  
ATOM   1656  CG  PRO A 215     -35.269 -30.519 -47.671  1.00  0.90           C  
ATOM   1657  CD  PRO A 215     -34.580 -31.824 -47.947  1.00  0.89           C  
ATOM   1658  N   GLY A 216     -31.468 -28.321 -47.188  1.00  0.91           N  
ATOM   1659  CA  GLY A 216     -30.832 -27.583 -46.109  1.00  0.92           C  
ATOM   1660  C   GLY A 216     -29.323 -27.737 -46.089  1.00  0.92           C  
ATOM   1661  O   GLY A 216     -28.614 -26.890 -45.540  1.00  0.91           O  
ATOM   1662  N   TRP A 217     -28.823 -28.731 -46.621  1.00  0.90           N  
ATOM   1663  CA  TRP A 217     -27.376 -28.872 -46.742  1.00  0.93           C  
ATOM   1664  C   TRP A 217     -26.799 -27.798 -47.657  1.00  0.91           C  
ATOM   1665  CB  TRP A 217     -27.014 -30.262 -47.274  1.00  0.91           C  
ATOM   1666  O   TRP A 217     -27.236 -27.646 -48.800  1.00  0.88           O  
ATOM   1667  CG  TRP A 217     -27.245 -31.370 -46.290  1.00  0.88           C  
ATOM   1668  CD1 TRP A 217     -28.409 -32.055 -46.080  1.00  0.82           C  
ATOM   1669  CD2 TRP A 217     -26.287 -31.916 -45.379  1.00  0.84           C  
ATOM   1670  CE2 TRP A 217     -26.939 -32.932 -44.646  1.00  0.88           C  
ATOM   1671  CE3 TRP A 217     -24.938 -31.646 -45.112  1.00  0.86           C  
ATOM   1672  NE1 TRP A 217     -28.232 -32.997 -45.092  1.00  0.87           N  
ATOM   1673  CH2 TRP A 217     -24.968 -33.394 -43.420  1.00  0.86           C  
ATOM   1674  CZ2 TRP A 217     -26.287 -33.679 -43.662  1.00  0.86           C  
ATOM   1675  CZ3 TRP A 217     -24.291 -32.390 -44.132  1.00  0.86           C  
ATOM   1676  N   THR A 218     -25.836 -27.051 -47.250  1.00  0.92           N  
ATOM   1677  CA  THR A 218     -25.117 -26.054 -48.037  1.00  0.93           C  
ATOM   1678  C   THR A 218     -23.730 -26.565 -48.418  1.00  0.94           C  
ATOM   1679  CB  THR A 218     -24.985 -24.726 -47.269  1.00  0.92           C  
ATOM   1680  O   THR A 218     -22.959 -26.987 -47.554  1.00  0.94           O  
ATOM   1681  CG2 THR A 218     -24.291 -23.666 -48.119  1.00  0.86           C  
ATOM   1682  OG1 THR A 218     -26.290 -24.256 -46.910  1.00  0.88           O  
ATOM   1683  N   ILE A 219     -23.474 -26.575 -49.610  1.00  0.94           N  
ATOM   1684  CA  ILE A 219     -22.178 -26.940 -50.171  1.00  0.95           C  
ATOM   1685  C   ILE A 219     -21.544 -25.724 -50.842  1.00  0.94           C  
ATOM   1686  CB  ILE A 219     -22.306 -28.103 -51.180  1.00  0.94           C  
ATOM   1687  O   ILE A 219     -21.988 -25.295 -51.910  1.00  0.93           O  
ATOM   1688  CG1 ILE A 219     -23.163 -29.229 -50.591  1.00  0.91           C  
ATOM   1689  CG2 ILE A 219     -20.923 -28.623 -51.584  1.00  0.90           C  
ATOM   1690  CD1 ILE A 219     -22.637 -29.785 -49.275  1.00  0.88           C  
ATOM   1691  N   ASN A 220     -20.545 -25.163 -50.283  1.00  0.94           N  
ATOM   1692  CA  ASN A 220     -19.769 -24.033 -50.783  1.00  0.95           C  
ATOM   1693  C   ASN A 220     -18.434 -24.485 -51.368  1.00  0.95           C  
ATOM   1694  CB  ASN A 220     -19.542 -23.005 -49.673  1.00  0.94           C  
ATOM   1695  O   ASN A 220     -17.758 -25.341 -50.794  1.00  0.95           O  
ATOM   1696  CG  ASN A 220     -20.834 -22.389 -49.174  1.00  0.90           C  
ATOM   1697  ND2 ASN A 220     -21.005 -22.357 -47.857  1.00  0.90           N  
ATOM   1698  OD1 ASN A 220     -21.672 -21.947 -49.964  1.00  0.89           O  
ATOM   1699  N   VAL A 221     -18.115 -23.888 -52.420  1.00  0.96           N  
ATOM   1700  CA  VAL A 221     -16.818 -24.099 -53.054  1.00  0.96           C  
ATOM   1701  C   VAL A 221     -15.954 -22.850 -52.893  1.00  0.95           C  
ATOM   1702  CB  VAL A 221     -16.968 -24.455 -54.550  1.00  0.94           C  
ATOM   1703  O   VAL A 221     -16.357 -21.754 -53.288  1.00  0.94           O  
ATOM   1704  CG1 VAL A 221     -15.614 -24.816 -55.158  1.00  0.85           C  
ATOM   1705  CG2 VAL A 221     -17.961 -25.602 -54.728  1.00  0.84           C  
ATOM   1706  N   GLY A 222     -14.781 -23.049 -52.315  1.00  0.95           N  
ATOM   1707  CA  GLY A 222     -13.734 -22.040 -52.313  1.00  0.95           C  
ATOM   1708  C   GLY A 222     -12.503 -22.456 -53.096  1.00  0.95           C  
ATOM   1709  O   GLY A 222     -12.496 -23.508 -53.738  1.00  0.94           O  
ATOM   1710  N   THR A 223     -11.476 -21.684 -53.129  1.00  0.94           N  
ATOM   1711  CA  THR A 223     -10.236 -21.989 -53.835  1.00  0.95           C  
ATOM   1712  C   THR A 223      -9.524 -23.174 -53.189  1.00  0.95           C  
ATOM   1713  CB  THR A 223      -9.293 -20.772 -53.859  1.00  0.93           C  
ATOM   1714  O   THR A 223      -8.850 -23.019 -52.169  1.00  0.94           O  
ATOM   1715  CG2 THR A 223      -8.073 -21.039 -54.734  1.00  0.87           C  
ATOM   1716  OG1 THR A 223     -10.000 -19.638 -54.377  1.00  0.89           O  
ATOM   1717  N   GLY A 224      -9.636 -24.419 -53.758  1.00  0.94           N  
ATOM   1718  CA  GLY A 224      -8.970 -25.628 -53.302  1.00  0.95           C  
ATOM   1719  C   GLY A 224      -9.652 -26.271 -52.109  1.00  0.95           C  
ATOM   1720  O   GLY A 224      -9.017 -27.000 -51.343  1.00  0.94           O  
ATOM   1721  N   PHE A 225     -10.951 -25.993 -51.885  1.00  0.95           N  
ATOM   1722  CA  PHE A 225     -11.661 -26.734 -50.850  1.00  0.96           C  
ATOM   1723  C   PHE A 225     -13.153 -26.798 -51.155  1.00  0.95           C  
ATOM   1724  CB  PHE A 225     -11.433 -26.095 -49.477  1.00  0.95           C  
ATOM   1725  O   PHE A 225     -13.685 -25.935 -51.857  1.00  0.95           O  
ATOM   1726  CG  PHE A 225     -12.115 -24.764 -49.306  1.00  0.94           C  
ATOM   1727  CD1 PHE A 225     -11.441 -23.581 -49.581  1.00  0.92           C  
ATOM   1728  CD2 PHE A 225     -13.433 -24.696 -48.871  1.00  0.92           C  
ATOM   1729  CE1 PHE A 225     -12.070 -22.348 -49.425  1.00  0.92           C  
ATOM   1730  CE2 PHE A 225     -14.068 -23.468 -48.712  1.00  0.92           C  
ATOM   1731  CZ  PHE A 225     -13.384 -22.295 -48.988  1.00  0.91           C  
ATOM   1732  N   VAL A 226     -13.842 -27.763 -50.555  1.00  0.95           N  
ATOM   1733  CA  VAL A 226     -15.295 -27.865 -50.480  1.00  0.95           C  
ATOM   1734  C   VAL A 226     -15.743 -27.815 -49.021  1.00  0.95           C  
ATOM   1735  CB  VAL A 226     -15.809 -29.158 -51.152  1.00  0.95           C  
ATOM   1736  O   VAL A 226     -15.319 -28.639 -48.207  1.00  0.94           O  
ATOM   1737  CG1 VAL A 226     -17.335 -29.214 -51.117  1.00  0.95           C  
ATOM   1738  CG2 VAL A 226     -15.300 -29.250 -52.589  1.00  0.94           C  
ATOM   1739  N   ASN A 227     -16.581 -26.887 -48.722  1.00  0.94           N  
ATOM   1740  CA  ASN A 227     -17.205 -26.755 -47.410  1.00  0.94           C  
ATOM   1741  C   ASN A 227     -18.624 -27.317 -47.404  1.00  0.94           C  
ATOM   1742  CB  ASN A 227     -17.212 -25.291 -46.963  1.00  0.92           C  
ATOM   1743  O   ASN A 227     -19.464 -26.900 -48.204  1.00  0.93           O  
ATOM   1744  CG  ASN A 227     -17.765 -25.110 -45.564  1.00  0.87           C  
ATOM   1745  ND2 ASN A 227     -18.081 -23.871 -45.206  1.00  0.85           N  
ATOM   1746  OD1 ASN A 227     -17.907 -26.076 -44.809  1.00  0.84           O  
ATOM   1747  N   ILE A 228     -18.869 -28.268 -46.538  1.00  0.93           N  
ATOM   1748  CA  ILE A 228     -20.153 -28.922 -46.310  1.00  0.93           C  
ATOM   1749  C   ILE A 228     -20.740 -28.458 -44.978  1.00  0.92           C  
ATOM   1750  CB  ILE A 228     -20.015 -30.460 -46.327  1.00  0.92           C  
ATOM   1751  O   ILE A 228     -20.116 -28.622 -43.927  1.00  0.91           O  
ATOM   1752  CG1 ILE A 228     -19.279 -30.916 -47.593  1.00  0.91           C  
ATOM   1753  CG2 ILE A 228     -21.390 -31.127 -46.223  1.00  0.91           C  
ATOM   1754  CD1 ILE A 228     -18.994 -32.411 -47.638  1.00  0.90           C  
ATOM   1755  N   ILE A 229     -21.940 -27.898 -45.029  1.00  0.91           N  
ATOM   1756  CA  ILE A 229     -22.641 -27.404 -43.849  1.00  0.91           C  
ATOM   1757  C   ILE A 229     -23.972 -28.137 -43.696  1.00  0.91           C  
ATOM   1758  CB  ILE A 229     -22.875 -25.879 -43.926  1.00  0.90           C  
ATOM   1759  O   ILE A 229     -24.796 -28.138 -44.614  1.00  0.90           O  
ATOM   1760  CG1 ILE A 229     -21.554 -25.150 -44.197  1.00  0.89           C  
ATOM   1761  CG2 ILE A 229     -23.530 -25.367 -42.640  1.00  0.89           C  
ATOM   1762  CD1 ILE A 229     -21.708 -23.652 -44.421  1.00  0.88           C  
ATOM   1763  N   ALA A 230     -24.162 -28.781 -42.573  1.00  0.89           N  
ATOM   1764  CA  ALA A 230     -25.397 -29.475 -42.217  1.00  0.89           C  
ATOM   1765  C   ALA A 230     -26.494 -28.484 -41.836  1.00  0.89           C  
ATOM   1766  CB  ALA A 230     -25.147 -30.452 -41.070  1.00  0.88           C  
ATOM   1767  O   ALA A 230     -26.216 -27.441 -41.240  1.00  0.89           O  
ATOM   1768  N   PRO A 231     -27.825 -28.787 -42.114  1.00  0.89           N  
ATOM   1769  CA  PRO A 231     -28.947 -28.008 -41.585  1.00  0.88           C  
ATOM   1770  C   PRO A 231     -29.114 -28.164 -40.075  1.00  0.88           C  
ATOM   1771  CB  PRO A 231     -30.156 -28.580 -42.330  1.00  0.88           C  
ATOM   1772  O   PRO A 231     -28.540 -29.079 -39.478  1.00  0.86           O  
ATOM   1773  CG  PRO A 231     -29.787 -29.998 -42.624  1.00  0.89           C  
ATOM   1774  CD  PRO A 231     -28.307 -30.065 -42.871  1.00  0.89           C  
ATOM   1775  N   ASP A 232     -30.023 -27.259 -39.493  1.00  0.85           N  
ATOM   1776  CA  ASP A 232     -30.371 -27.401 -38.082  1.00  0.85           C  
ATOM   1777  C   ASP A 232     -31.052 -28.741 -37.816  1.00  0.85           C  
ATOM   1778  CB  ASP A 232     -31.277 -26.252 -37.635  1.00  0.84           C  
ATOM   1779  O   ASP A 232     -31.991 -29.117 -38.521  1.00  0.84           O  
ATOM   1780  CG  ASP A 232     -30.546 -24.925 -37.532  1.00  0.82           C  
ATOM   1781  OD1 ASP A 232     -29.324 -24.921 -37.272  1.00  0.81           O  
ATOM   1782  OD2 ASP A 232     -31.199 -23.874 -37.710  1.00  0.83           O  
ATOM   1783  N   GLY A 233     -30.545 -29.415 -36.853  1.00  0.84           N  
ATOM   1784  CA  GLY A 233     -31.082 -30.701 -36.439  1.00  0.84           C  
ATOM   1785  C   GLY A 233     -30.352 -31.880 -37.055  1.00  0.84           C  
ATOM   1786  O   GLY A 233     -30.504 -33.016 -36.602  1.00  0.82           O  
ATOM   1787  N   ASP A 234     -29.413 -31.687 -38.114  1.00  0.84           N  
ATOM   1788  CA  ASP A 234     -28.532 -32.707 -38.673  1.00  0.84           C  
ATOM   1789  C   ASP A 234     -27.075 -32.435 -38.309  1.00  0.84           C  
ATOM   1790  CB  ASP A 234     -28.689 -32.778 -40.194  1.00  0.83           C  
ATOM   1791  O   ASP A 234     -26.756 -31.385 -37.746  1.00  0.82           O  
ATOM   1792  CG  ASP A 234     -28.423 -34.163 -40.754  1.00  0.82           C  
ATOM   1793  OD1 ASP A 234     -27.751 -34.975 -40.081  1.00  0.83           O  
ATOM   1794  OD2 ASP A 234     -28.885 -34.445 -41.881  1.00  0.83           O  
ATOM   1795  N   SER A 235     -26.189 -33.405 -38.586  1.00  0.84           N  
ATOM   1796  CA  SER A 235     -24.765 -33.296 -38.284  1.00  0.84           C  
ATOM   1797  C   SER A 235     -23.927 -34.098 -39.275  1.00  0.85           C  
ATOM   1798  CB  SER A 235     -24.480 -33.774 -36.860  1.00  0.83           C  
ATOM   1799  O   SER A 235     -24.397 -35.093 -39.831  1.00  0.84           O  
ATOM   1800  OG  SER A 235     -24.891 -35.119 -36.689  1.00  0.82           O  
ATOM   1801  N   ILE A 236     -22.758 -33.680 -39.480  1.00  0.87           N  
ATOM   1802  CA  ILE A 236     -21.774 -34.449 -40.234  1.00  0.87           C  
ATOM   1803  C   ILE A 236     -21.172 -35.532 -39.342  1.00  0.86           C  
ATOM   1804  CB  ILE A 236     -20.659 -33.540 -40.800  1.00  0.86           C  
ATOM   1805  O   ILE A 236     -20.228 -35.273 -38.591  1.00  0.83           O  
ATOM   1806  CG1 ILE A 236     -21.260 -32.462 -41.709  1.00  0.86           C  
ATOM   1807  CG2 ILE A 236     -19.614 -34.370 -41.550  1.00  0.85           C  
ATOM   1808  CD1 ILE A 236     -20.241 -31.465 -42.244  1.00  0.84           C  
ATOM   1809  N   ARG A 237     -21.708 -36.720 -39.389  1.00  0.85           N  
ATOM   1810  CA  ARG A 237     -21.354 -37.859 -38.548  1.00  0.84           C  
ATOM   1811  C   ARG A 237     -20.009 -38.447 -38.962  1.00  0.84           C  
ATOM   1812  CB  ARG A 237     -22.439 -38.935 -38.615  1.00  0.83           C  
ATOM   1813  O   ARG A 237     -19.351 -39.123 -38.168  1.00  0.83           O  
ATOM   1814  CG  ARG A 237     -23.782 -38.491 -38.057  1.00  0.82           C  
ATOM   1815  CD  ARG A 237     -24.807 -39.616 -38.091  1.00  0.81           C  
ATOM   1816  NE  ARG A 237     -26.153 -39.129 -37.801  1.00  0.76           N  
ATOM   1817  NH1 ARG A 237     -27.208 -41.119 -38.313  1.00  0.73           N  
ATOM   1818  NH2 ARG A 237     -28.435 -39.311 -37.623  1.00  0.71           N  
ATOM   1819  CZ  ARG A 237     -27.262 -39.854 -37.913  1.00  0.75           C  
ATOM   1820  N   GLY A 238     -19.618 -38.224 -40.060  1.00  0.86           N  
ATOM   1821  CA  GLY A 238     -18.361 -38.680 -40.632  1.00  0.86           C  
ATOM   1822  C   GLY A 238     -18.090 -38.107 -42.010  1.00  0.88           C  
ATOM   1823  O   GLY A 238     -18.987 -38.056 -42.855  1.00  0.87           O  
ATOM   1824  N   LEU A 239     -16.947 -37.730 -42.239  1.00  0.90           N  
ATOM   1825  CA  LEU A 239     -16.369 -37.350 -43.524  1.00  0.91           C  
ATOM   1826  C   LEU A 239     -15.056 -38.087 -43.768  1.00  0.91           C  
ATOM   1827  CB  LEU A 239     -16.138 -35.838 -43.582  1.00  0.90           C  
ATOM   1828  O   LEU A 239     -14.124 -37.984 -42.967  1.00  0.89           O  
ATOM   1829  CG  LEU A 239     -15.571 -35.288 -44.892  1.00  0.90           C  
ATOM   1830  CD1 LEU A 239     -16.557 -35.518 -46.033  1.00  0.89           C  
ATOM   1831  CD2 LEU A 239     -15.243 -33.806 -44.752  1.00  0.89           C  
ATOM   1832  N   GLN A 240     -15.039 -38.917 -44.705  1.00  0.91           N  
ATOM   1833  CA  GLN A 240     -13.849 -39.627 -45.162  1.00  0.92           C  
ATOM   1834  C   GLN A 240     -13.548 -39.312 -46.624  1.00  0.93           C  
ATOM   1835  CB  GLN A 240     -14.018 -41.135 -44.973  1.00  0.91           C  
ATOM   1836  O   GLN A 240     -14.464 -39.206 -47.443  1.00  0.93           O  
ATOM   1837  CG  GLN A 240     -14.283 -41.549 -43.532  1.00  0.89           C  
ATOM   1838  CD  GLN A 240     -14.434 -43.050 -43.370  1.00  0.87           C  
ATOM   1839  NE2 GLN A 240     -14.774 -43.485 -42.162  1.00  0.88           N  
ATOM   1840  OE1 GLN A 240     -14.248 -43.812 -44.324  1.00  0.88           O  
ATOM   1841  N   THR A 241     -12.285 -39.219 -46.961  1.00  0.93           N  
ATOM   1842  CA  THR A 241     -11.806 -39.122 -48.336  1.00  0.93           C  
ATOM   1843  C   THR A 241     -10.922 -40.316 -48.685  1.00  0.92           C  
ATOM   1844  CB  THR A 241     -11.023 -37.816 -48.564  1.00  0.92           C  
ATOM   1845  O   THR A 241     -10.312 -40.923 -47.803  1.00  0.90           O  
ATOM   1846  CG2 THR A 241     -11.926 -36.598 -48.403  1.00  0.89           C  
ATOM   1847  OG1 THR A 241      -9.955 -37.734 -47.612  1.00  0.91           O  
ATOM   1848  N   LYS A 242     -10.949 -40.740 -49.845  1.00  0.93           N  
ATOM   1849  CA  LYS A 242     -10.044 -41.717 -50.443  1.00  0.94           C  
ATOM   1850  C   LYS A 242      -9.475 -41.203 -51.763  1.00  0.93           C  
ATOM   1851  CB  LYS A 242     -10.761 -43.049 -50.665  1.00  0.93           C  
ATOM   1852  O   LYS A 242     -10.218 -40.983 -52.721  1.00  0.92           O  
ATOM   1853  CG  LYS A 242     -11.267 -43.700 -49.386  1.00  0.91           C  
ATOM   1854  CD  LYS A 242     -11.881 -45.067 -49.659  1.00  0.91           C  
ATOM   1855  CE  LYS A 242     -12.387 -45.720 -48.380  1.00  0.89           C  
ATOM   1856  NZ  LYS A 242     -13.038 -47.036 -48.650  1.00  0.89           N  
ATOM   1857  N   ASP A 243      -8.196 -41.045 -51.796  1.00  0.93           N  
ATOM   1858  CA  ASP A 243      -7.543 -40.520 -52.991  1.00  0.93           C  
ATOM   1859  C   ASP A 243      -6.546 -41.528 -53.559  1.00  0.89           C  
ATOM   1860  CB  ASP A 243      -6.837 -39.199 -52.681  1.00  0.92           C  
ATOM   1861  O   ASP A 243      -5.927 -41.279 -54.596  1.00  0.83           O  
ATOM   1862  CG  ASP A 243      -5.704 -39.353 -51.681  1.00  0.92           C  
ATOM   1863  OD1 ASP A 243      -5.432 -40.489 -51.238  1.00  0.89           O  
ATOM   1864  OD2 ASP A 243      -5.079 -38.328 -51.332  1.00  0.91           O  
ATOM   1865  N   GLY A 244      -6.368 -42.641 -52.861  1.00  0.90           N  
ATOM   1866  CA  GLY A 244      -5.377 -43.656 -53.183  1.00  0.89           C  
ATOM   1867  C   GLY A 244      -3.964 -43.252 -52.806  1.00  0.87           C  
ATOM   1868  O   GLY A 244      -3.011 -43.986 -53.073  1.00  0.83           O  
ATOM   1869  N   TYR A 245      -3.760 -42.071 -52.190  1.00  0.88           N  
ATOM   1870  CA  TYR A 245      -2.440 -41.543 -51.864  1.00  0.88           C  
ATOM   1871  C   TYR A 245      -2.399 -41.027 -50.430  1.00  0.85           C  
ATOM   1872  CB  TYR A 245      -2.055 -40.421 -52.833  1.00  0.84           C  
ATOM   1873  O   TYR A 245      -1.698 -40.056 -50.133  1.00  0.79           O  
ATOM   1874  CG  TYR A 245      -0.567 -40.296 -53.056  1.00  0.77           C  
ATOM   1875  CD1 TYR A 245       0.173 -41.361 -53.563  1.00  0.71           C  
ATOM   1876  CD2 TYR A 245       0.101 -39.113 -52.760  1.00  0.72           C  
ATOM   1877  CE1 TYR A 245       1.545 -41.251 -53.768  1.00  0.71           C  
ATOM   1878  CE2 TYR A 245       1.472 -38.991 -52.961  1.00  0.70           C  
ATOM   1879  OH  TYR A 245       3.541 -39.949 -53.666  1.00  0.54           O  
ATOM   1880  CZ  TYR A 245       2.184 -40.064 -53.465  1.00  0.72           C  
ATOM   1881  N   ALA A 246      -3.213 -41.775 -49.512  1.00  0.86           N  
ATOM   1882  CA  ALA A 246      -3.203 -41.515 -48.075  1.00  0.87           C  
ATOM   1883  C   ALA A 246      -3.510 -40.049 -47.781  1.00  0.86           C  
ATOM   1884  CB  ALA A 246      -1.855 -41.904 -47.473  1.00  0.83           C  
ATOM   1885  O   ALA A 246      -2.762 -39.384 -47.060  1.00  0.83           O  
ATOM   1886  N   ASP A 247      -4.519 -39.449 -48.362  1.00  0.82           N  
ATOM   1887  CA  ASP A 247      -5.102 -38.129 -48.138  1.00  0.85           C  
ATOM   1888  C   ASP A 247      -4.149 -37.024 -48.586  1.00  0.83           C  
ATOM   1889  CB  ASP A 247      -5.465 -37.946 -46.663  1.00  0.79           C  
ATOM   1890  O   ASP A 247      -4.175 -35.917 -48.044  1.00  0.78           O  
ATOM   1891  CG  ASP A 247      -6.450 -38.987 -46.160  1.00  0.74           C  
ATOM   1892  OD1 ASP A 247      -7.269 -39.487 -46.960  1.00  0.68           O  
ATOM   1893  OD2 ASP A 247      -6.407 -39.307 -44.953  1.00  0.79           O  
ATOM   1894  N   GLN A 248      -3.295 -37.329 -49.560  1.00  0.89           N  
ATOM   1895  CA  GLN A 248      -2.319 -36.356 -50.040  1.00  0.90           C  
ATOM   1896  C   GLN A 248      -2.936 -35.426 -51.081  1.00  0.90           C  
ATOM   1897  CB  GLN A 248      -1.097 -37.065 -50.627  1.00  0.87           C  
ATOM   1898  O   GLN A 248      -2.489 -34.289 -51.248  1.00  0.89           O  
ATOM   1899  CG  GLN A 248      -0.258 -37.802 -49.592  1.00  0.79           C  
ATOM   1900  CD  GLN A 248       1.033 -38.352 -50.169  1.00  0.76           C  
ATOM   1901  NE2 GLN A 248       1.838 -38.985 -49.322  1.00  0.74           N  
ATOM   1902  OE1 GLN A 248       1.305 -38.211 -51.365  1.00  0.78           O  
ATOM   1903  N   LEU A 249      -4.003 -35.910 -51.778  1.00  0.93           N  
ATOM   1904  CA  LEU A 249      -4.655 -35.120 -52.816  1.00  0.94           C  
ATOM   1905  C   LEU A 249      -5.917 -34.452 -52.279  1.00  0.94           C  
ATOM   1906  CB  LEU A 249      -5.003 -35.999 -54.020  1.00  0.93           C  
ATOM   1907  O   LEU A 249      -6.105 -33.245 -52.449  1.00  0.94           O  
ATOM   1908  CG  LEU A 249      -3.836 -36.729 -54.687  1.00  0.91           C  
ATOM   1909  CD1 LEU A 249      -4.336 -37.573 -55.854  1.00  0.89           C  
ATOM   1910  CD2 LEU A 249      -2.780 -35.733 -55.154  1.00  0.89           C  
ATOM   1911  N   ILE A 250      -6.692 -35.181 -51.605  1.00  0.93           N  
ATOM   1912  CA  ILE A 250      -7.846 -34.651 -50.886  1.00  0.94           C  
ATOM   1913  C   ILE A 250      -7.843 -35.172 -49.451  1.00  0.93           C  
ATOM   1914  CB  ILE A 250      -9.170 -35.025 -51.590  1.00  0.93           C  
ATOM   1915  O   ILE A 250      -7.528 -36.340 -49.208  1.00  0.91           O  
ATOM   1916  CG1 ILE A 250      -9.319 -36.549 -51.672  1.00  0.90           C  
ATOM   1917  CG2 ILE A 250      -9.240 -34.392 -52.982  1.00  0.90           C  
ATOM   1918  CD1 ILE A 250     -10.686 -37.011 -52.159  1.00  0.87           C  
ATOM   1919  N   SER A 251      -8.160 -34.357 -48.550  1.00  0.93           N  
ATOM   1920  CA  SER A 251      -8.208 -34.724 -47.139  1.00  0.93           C  
ATOM   1921  C   SER A 251      -9.414 -34.100 -46.446  1.00  0.93           C  
ATOM   1922  CB  SER A 251      -6.923 -34.295 -46.429  1.00  0.91           C  
ATOM   1923  O   SER A 251      -9.729 -32.930 -46.671  1.00  0.93           O  
ATOM   1924  OG  SER A 251      -6.762 -32.888 -46.487  1.00  0.82           O  
ATOM   1925  N   PRO A 252     -10.122 -34.915 -45.692  1.00  0.92           N  
ATOM   1926  CA  PRO A 252     -11.172 -34.348 -44.842  1.00  0.92           C  
ATOM   1927  C   PRO A 252     -10.614 -33.554 -43.664  1.00  0.92           C  
ATOM   1928  CB  PRO A 252     -11.936 -35.582 -44.356  1.00  0.91           C  
ATOM   1929  O   PRO A 252      -9.668 -33.998 -43.008  1.00  0.91           O  
ATOM   1930  CG  PRO A 252     -10.896 -36.647 -44.221  1.00  0.91           C  
ATOM   1931  CD  PRO A 252      -9.854 -36.433 -45.281  1.00  0.90           C  
ATOM   1932  N   VAL A 253     -11.188 -32.359 -43.457  1.00  0.91           N  
ATOM   1933  CA  VAL A 253     -10.965 -31.556 -42.260  1.00  0.91           C  
ATOM   1934  C   VAL A 253     -12.301 -31.243 -41.590  1.00  0.90           C  
ATOM   1935  CB  VAL A 253     -10.213 -30.246 -42.586  1.00  0.90           C  
ATOM   1936  O   VAL A 253     -13.077 -30.425 -42.090  1.00  0.88           O  
ATOM   1937  CG1 VAL A 253      -9.859 -29.493 -41.305  1.00  0.89           C  
ATOM   1938  CG2 VAL A 253      -8.956 -30.542 -43.401  1.00  0.88           C  
ATOM   1939  N   THR A 254     -12.689 -31.874 -40.591  1.00  0.84           N  
ATOM   1940  CA  THR A 254     -13.951 -31.654 -39.894  1.00  0.83           C  
ATOM   1941  C   THR A 254     -13.775 -30.646 -38.762  1.00  0.84           C  
ATOM   1942  CB  THR A 254     -14.515 -32.971 -39.330  1.00  0.81           C  
ATOM   1943  O   THR A 254     -14.160 -29.483 -38.893  1.00  0.79           O  
ATOM   1944  CG2 THR A 254     -15.033 -33.870 -40.448  1.00  0.75           C  
ATOM   1945  OG1 THR A 254     -13.481 -33.660 -38.617  1.00  0.75           O  
ATOM   1946  N   HIS A 255     -13.163 -30.976 -37.616  1.00  0.83           N  
ATOM   1947  CA  HIS A 255     -12.980 -30.056 -36.499  1.00  0.83           C  
ATOM   1948  C   HIS A 255     -11.626 -30.264 -35.829  1.00  0.85           C  
ATOM   1949  CB  HIS A 255     -14.104 -30.227 -35.475  1.00  0.81           C  
ATOM   1950  O   HIS A 255     -11.323 -29.625 -34.819  1.00  0.83           O  
ATOM   1951  CG  HIS A 255     -15.461 -29.903 -36.014  1.00  0.73           C  
ATOM   1952  CD2 HIS A 255     -16.555 -30.680 -36.191  1.00  0.66           C  
ATOM   1953  ND1 HIS A 255     -15.808 -28.642 -36.447  1.00  0.61           N  
ATOM   1954  CE1 HIS A 255     -17.062 -28.658 -36.868  1.00  0.63           C  
ATOM   1955  NE2 HIS A 255     -17.538 -29.882 -36.724  1.00  0.60           N  
ATOM   1956  N   TYR A 256     -10.889 -31.138 -36.455  1.00  0.87           N  
ATOM   1957  CA  TYR A 256      -9.525 -31.305 -35.966  1.00  0.87           C  
ATOM   1958  C   TYR A 256      -8.576 -31.656 -37.105  1.00  0.87           C  
ATOM   1959  CB  TYR A 256      -9.471 -32.392 -34.887  1.00  0.85           C  
ATOM   1960  O   TYR A 256      -8.993 -32.223 -38.117  1.00  0.86           O  
ATOM   1961  CG  TYR A 256      -9.788 -33.775 -35.403  1.00  0.78           C  
ATOM   1962  CD1 TYR A 256     -11.098 -34.246 -35.428  1.00  0.72           C  
ATOM   1963  CD2 TYR A 256      -8.778 -34.612 -35.864  1.00  0.73           C  
ATOM   1964  CE1 TYR A 256     -11.395 -35.520 -35.900  1.00  0.71           C  
ATOM   1965  CE2 TYR A 256      -9.063 -35.889 -36.338  1.00  0.72           C  
ATOM   1966  OH  TYR A 256     -10.661 -37.595 -36.821  1.00  0.49           O  
ATOM   1967  CZ  TYR A 256     -10.373 -36.333 -36.353  1.00  0.69           C  
ATOM   1968  N   ALA A 257      -7.330 -31.393 -36.921  1.00  0.88           N  
ATOM   1969  CA  ALA A 257      -6.176 -31.829 -37.702  1.00  0.88           C  
ATOM   1970  C   ALA A 257      -5.048 -32.308 -36.792  1.00  0.88           C  
ATOM   1971  CB  ALA A 257      -5.685 -30.698 -38.602  1.00  0.88           C  
ATOM   1972  O   ALA A 257      -4.896 -31.819 -35.670  1.00  0.88           O  
ATOM   1973  N   GLN A 258      -4.348 -33.301 -37.297  1.00  0.87           N  
ATOM   1974  CA  GLN A 258      -3.264 -33.833 -36.477  1.00  0.87           C  
ATOM   1975  C   GLN A 258      -2.147 -32.808 -36.310  1.00  0.87           C  
ATOM   1976  CB  GLN A 258      -2.709 -35.120 -37.091  1.00  0.86           C  
ATOM   1977  O   GLN A 258      -1.574 -32.677 -35.226  1.00  0.86           O  
ATOM   1978  CG  GLN A 258      -1.679 -35.823 -36.217  1.00  0.80           C  
ATOM   1979  CD  GLN A 258      -2.254 -36.291 -34.893  1.00  0.77           C  
ATOM   1980  NE2 GLN A 258      -1.414 -36.336 -33.865  1.00  0.70           N  
ATOM   1981  OE1 GLN A 258      -3.444 -36.608 -34.795  1.00  0.76           O  
ATOM   1982  N   THR A 259      -1.779 -32.088 -37.335  1.00  0.87           N  
ATOM   1983  CA  THR A 259      -0.735 -31.069 -37.344  1.00  0.88           C  
ATOM   1984  C   THR A 259      -1.175 -29.850 -38.149  1.00  0.89           C  
ATOM   1985  CB  THR A 259       0.581 -31.622 -37.923  1.00  0.86           C  
ATOM   1986  O   THR A 259      -2.015 -29.961 -39.045  1.00  0.89           O  
ATOM   1987  CG2 THR A 259       1.027 -32.874 -37.176  1.00  0.83           C  
ATOM   1988  OG1 THR A 259       0.388 -31.947 -39.305  1.00  0.86           O  
ATOM   1989  N   PHE A 260      -0.590 -28.780 -37.856  1.00  0.90           N  
ATOM   1990  CA  PHE A 260      -0.844 -27.530 -38.561  1.00  0.91           C  
ATOM   1991  C   PHE A 260      -0.588 -27.690 -40.055  1.00  0.90           C  
ATOM   1992  CB  PHE A 260       0.031 -26.406 -37.997  1.00  0.90           C  
ATOM   1993  O   PHE A 260      -1.333 -27.155 -40.879  1.00  0.90           O  
ATOM   1994  CG  PHE A 260      -0.303 -25.044 -38.544  1.00  0.90           C  
ATOM   1995  CD1 PHE A 260      -1.264 -24.249 -37.930  1.00  0.89           C  
ATOM   1996  CD2 PHE A 260       0.344 -24.559 -39.672  1.00  0.89           C  
ATOM   1997  CE1 PHE A 260      -1.575 -22.988 -38.434  1.00  0.89           C  
ATOM   1998  CE2 PHE A 260       0.038 -23.300 -40.182  1.00  0.90           C  
ATOM   1999  CZ  PHE A 260      -0.922 -22.517 -39.562  1.00  0.89           C  
ATOM   2000  N   ALA A 261       0.365 -28.583 -40.403  1.00  0.88           N  
ATOM   2001  CA  ALA A 261       0.771 -28.816 -41.786  1.00  0.88           C  
ATOM   2002  C   ALA A 261      -0.303 -29.585 -42.551  1.00  0.88           C  
ATOM   2003  CB  ALA A 261       2.096 -29.573 -41.831  1.00  0.87           C  
ATOM   2004  O   ALA A 261      -0.286 -29.627 -43.783  1.00  0.86           O  
ATOM   2005  N   LYS A 262      -1.284 -30.117 -41.911  1.00  0.88           N  
ATOM   2006  CA  LYS A 262      -2.371 -30.867 -42.534  1.00  0.88           C  
ATOM   2007  C   LYS A 262      -3.588 -29.977 -42.773  1.00  0.88           C  
ATOM   2008  CB  LYS A 262      -2.761 -32.066 -41.667  1.00  0.86           C  
ATOM   2009  O   LYS A 262      -4.588 -30.423 -43.338  1.00  0.88           O  
ATOM   2010  CG  LYS A 262      -1.742 -33.196 -41.679  1.00  0.82           C  
ATOM   2011  CD  LYS A 262      -2.286 -34.446 -41.000  1.00  0.80           C  
ATOM   2012  CE  LYS A 262      -1.304 -35.606 -41.092  1.00  0.76           C  
ATOM   2013  NZ  LYS A 262      -1.879 -36.865 -40.532  1.00  0.74           N  
ATOM   2014  N   LEU A 263      -3.553 -28.740 -42.359  1.00  0.91           N  
ATOM   2015  CA  LEU A 263      -4.636 -27.796 -42.615  1.00  0.92           C  
ATOM   2016  C   LEU A 263      -4.708 -27.440 -44.096  1.00  0.91           C  
ATOM   2017  CB  LEU A 263      -4.448 -26.526 -41.781  1.00  0.92           C  
ATOM   2018  O   LEU A 263      -3.686 -27.423 -44.785  1.00  0.90           O  
ATOM   2019  CG  LEU A 263      -4.588 -26.683 -40.266  1.00  0.92           C  
ATOM   2020  CD1 LEU A 263      -4.279 -25.364 -39.566  1.00  0.91           C  
ATOM   2021  CD2 LEU A 263      -5.987 -27.171 -39.905  1.00  0.91           C  
ATOM   2022  N   PRO A 264      -5.866 -27.156 -44.610  1.00  0.93           N  
ATOM   2023  CA  PRO A 264      -5.973 -26.616 -45.968  1.00  0.93           C  
ATOM   2024  C   PRO A 264      -5.318 -25.244 -46.111  1.00  0.94           C  
ATOM   2025  CB  PRO A 264      -7.484 -26.526 -46.193  1.00  0.92           C  
ATOM   2026  O   PRO A 264      -5.333 -24.448 -45.169  1.00  0.94           O  
ATOM   2027  CG  PRO A 264      -8.062 -26.316 -44.830  1.00  0.90           C  
ATOM   2028  CD  PRO A 264      -7.191 -27.020 -43.830  1.00  0.90           C  
ATOM   2029  N   GLN A 265      -4.828 -24.978 -47.351  1.00  0.94           N  
ATOM   2030  CA  GLN A 265      -4.213 -23.685 -47.632  1.00  0.94           C  
ATOM   2031  C   GLN A 265      -5.233 -22.555 -47.523  1.00  0.95           C  
ATOM   2032  CB  GLN A 265      -3.576 -23.684 -49.022  1.00  0.92           C  
ATOM   2033  O   GLN A 265      -4.890 -21.439 -47.129  1.00  0.94           O  
ATOM   2034  CG  GLN A 265      -2.784 -22.421 -49.335  1.00  0.84           C  
ATOM   2035  CD  GLN A 265      -2.118 -22.468 -50.697  1.00  0.81           C  
ATOM   2036  NE2 GLN A 265      -1.352 -21.431 -51.018  1.00  0.80           N  
ATOM   2037  OE1 GLN A 265      -2.291 -23.428 -51.455  1.00  0.82           O  
ATOM   2038  N   ASN A 266      -6.501 -22.832 -47.840  1.00  0.94           N  
ATOM   2039  CA  ASN A 266      -7.652 -21.939 -47.751  1.00  0.94           C  
ATOM   2040  C   ASN A 266      -8.824 -22.604 -47.035  1.00  0.94           C  
ATOM   2041  CB  ASN A 266      -8.077 -21.471 -49.145  1.00  0.93           C  
ATOM   2042  O   ASN A 266      -9.009 -23.818 -47.135  1.00  0.94           O  
ATOM   2043  CG  ASN A 266      -6.951 -20.795 -49.903  1.00  0.91           C  
ATOM   2044  ND2 ASN A 266      -6.441 -21.465 -50.929  1.00  0.92           N  
ATOM   2045  OD1 ASN A 266      -6.544 -19.680 -49.568  1.00  0.91           O  
ATOM   2046  N   ALA A 267      -9.647 -21.794 -46.407  1.00  0.93           N  
ATOM   2047  CA  ALA A 267     -10.881 -22.220 -45.752  1.00  0.94           C  
ATOM   2048  C   ALA A 267     -11.913 -21.096 -45.743  1.00  0.93           C  
ATOM   2049  CB  ALA A 267     -10.593 -22.685 -44.326  1.00  0.93           C  
ATOM   2050  O   ALA A 267     -11.593 -19.949 -46.061  1.00  0.92           O  
ATOM   2051  N   PRO A 268     -13.278 -21.450 -45.400  1.00  0.91           N  
ATOM   2052  CA  PRO A 268     -14.229 -20.371 -45.125  1.00  0.91           C  
ATOM   2053  C   PRO A 268     -13.782 -19.468 -43.978  1.00  0.92           C  
ATOM   2054  CB  PRO A 268     -15.515 -21.119 -44.763  1.00  0.91           C  
ATOM   2055  O   PRO A 268     -13.081 -19.920 -43.069  1.00  0.92           O  
ATOM   2056  CG  PRO A 268     -15.343 -22.482 -45.350  1.00  0.89           C  
ATOM   2057  CD  PRO A 268     -13.890 -22.854 -45.276  1.00  0.89           C  
ATOM   2058  N   ASP A 269     -14.258 -18.156 -44.089  1.00  0.90           N  
ATOM   2059  CA  ASP A 269     -13.912 -17.209 -43.034  1.00  0.90           C  
ATOM   2060  C   ASP A 269     -14.461 -17.667 -41.684  1.00  0.89           C  
ATOM   2061  CB  ASP A 269     -14.440 -15.813 -43.371  1.00  0.90           C  
ATOM   2062  O   ASP A 269     -15.628 -18.051 -41.581  1.00  0.88           O  
ATOM   2063  CG  ASP A 269     -13.848 -14.727 -42.491  1.00  0.91           C  
ATOM   2064  OD1 ASP A 269     -12.677 -14.852 -42.072  1.00  0.91           O  
ATOM   2065  OD2 ASP A 269     -14.559 -13.738 -42.211  1.00  0.91           O  
ATOM   2066  N   GLY A 270     -13.564 -17.802 -40.716  1.00  0.89           N  
ATOM   2067  CA  GLY A 270     -13.951 -18.168 -39.363  1.00  0.89           C  
ATOM   2068  C   GLY A 270     -13.969 -19.667 -39.132  1.00  0.88           C  
ATOM   2069  O   GLY A 270     -14.251 -20.126 -38.023  1.00  0.87           O  
ATOM   2070  N   TYR A 271     -13.666 -20.430 -40.181  1.00  0.89           N  
ATOM   2071  CA  TYR A 271     -13.597 -21.874 -39.991  1.00  0.89           C  
ATOM   2072  C   TYR A 271     -12.568 -22.236 -38.926  1.00  0.89           C  
ATOM   2073  CB  TYR A 271     -13.252 -22.574 -41.309  1.00  0.89           C  
ATOM   2074  O   TYR A 271     -11.387 -21.905 -39.057  1.00  0.89           O  
ATOM   2075  CG  TYR A 271     -13.469 -24.067 -41.279  1.00  0.89           C  
ATOM   2076  CD1 TYR A 271     -14.739 -24.610 -41.467  1.00  0.88           C  
ATOM   2077  CD2 TYR A 271     -12.407 -24.938 -41.062  1.00  0.88           C  
ATOM   2078  CE1 TYR A 271     -14.944 -25.985 -41.438  1.00  0.87           C  
ATOM   2079  CE2 TYR A 271     -12.601 -26.315 -41.031  1.00  0.87           C  
ATOM   2080  OH  TYR A 271     -14.069 -28.191 -41.191  1.00  0.84           O  
ATOM   2081  CZ  TYR A 271     -13.871 -26.828 -41.220  1.00  0.86           C  
ATOM   2082  N   THR A 272     -12.996 -22.882 -37.821  1.00  0.88           N  
ATOM   2083  CA  THR A 272     -12.157 -23.212 -36.673  1.00  0.88           C  
ATOM   2084  C   THR A 272     -11.802 -24.696 -36.671  1.00  0.88           C  
ATOM   2085  CB  THR A 272     -12.854 -22.845 -35.349  1.00  0.87           C  
ATOM   2086  O   THR A 272     -12.667 -25.546 -36.892  1.00  0.87           O  
ATOM   2087  CG2 THR A 272     -11.960 -23.158 -34.153  1.00  0.83           C  
ATOM   2088  OG1 THR A 272     -13.161 -21.446 -35.349  1.00  0.86           O  
ATOM   2089  N   VAL A 273     -10.526 -25.059 -36.399  1.00  0.90           N  
ATOM   2090  CA  VAL A 273      -9.985 -26.413 -36.351  1.00  0.90           C  
ATOM   2091  C   VAL A 273      -9.146 -26.590 -35.087  1.00  0.90           C  
ATOM   2092  CB  VAL A 273      -9.137 -26.730 -37.603  1.00  0.89           C  
ATOM   2093  O   VAL A 273      -8.336 -25.725 -34.747  1.00  0.89           O  
ATOM   2094  CG1 VAL A 273      -8.599 -28.158 -37.543  1.00  0.88           C  
ATOM   2095  CG2 VAL A 273      -9.960 -26.519 -38.872  1.00  0.87           C  
ATOM   2096  N   LYS A 274      -9.393 -27.689 -34.441  1.00  0.89           N  
ATOM   2097  CA  LYS A 274      -8.520 -28.115 -33.351  1.00  0.89           C  
ATOM   2098  C   LYS A 274      -7.292 -28.847 -33.884  1.00  0.89           C  
ATOM   2099  CB  LYS A 274      -9.281 -29.012 -32.373  1.00  0.88           C  
ATOM   2100  O   LYS A 274      -7.417 -29.879 -34.546  1.00  0.89           O  
ATOM   2101  CG  LYS A 274      -8.488 -29.384 -31.129  1.00  0.88           C  
ATOM   2102  CD  LYS A 274      -9.337 -30.173 -30.140  1.00  0.87           C  
ATOM   2103  CE  LYS A 274      -8.568 -30.482 -28.863  1.00  0.84           C  
ATOM   2104  NZ  LYS A 274      -9.459 -31.034 -27.799  1.00  0.83           N  
ATOM   2105  N   ILE A 275      -6.109 -28.352 -33.563  1.00  0.90           N  
ATOM   2106  CA  ILE A 275      -4.855 -29.076 -33.743  1.00  0.90           C  
ATOM   2107  C   ILE A 275      -4.608 -29.985 -32.542  1.00  0.89           C  
ATOM   2108  CB  ILE A 275      -3.666 -28.108 -33.937  1.00  0.90           C  
ATOM   2109  O   ILE A 275      -4.543 -29.516 -31.403  1.00  0.88           O  
ATOM   2110  CG1 ILE A 275      -3.948 -27.140 -35.092  1.00  0.90           C  
ATOM   2111  CG2 ILE A 275      -2.370 -28.888 -34.180  1.00  0.89           C  
ATOM   2112  CD1 ILE A 275      -4.222 -27.827 -36.423  1.00  0.88           C  
ATOM   2113  N   VAL A 276      -4.561 -31.260 -32.790  1.00  0.88           N  
ATOM   2114  CA  VAL A 276      -4.439 -32.271 -31.746  1.00  0.87           C  
ATOM   2115  C   VAL A 276      -2.974 -32.428 -31.346  1.00  0.86           C  
ATOM   2116  CB  VAL A 276      -5.015 -33.630 -32.202  1.00  0.85           C  
ATOM   2117  O   VAL A 276      -2.664 -32.647 -30.173  1.00  0.83           O  
ATOM   2118  CG1 VAL A 276      -4.857 -34.680 -31.103  1.00  0.80           C  
ATOM   2119  CG2 VAL A 276      -6.484 -33.482 -32.596  1.00  0.80           C  
ATOM   2120  N   GLY A 277      -2.017 -32.069 -32.371  1.00  0.86           N  
ATOM   2121  CA  GLY A 277      -0.590 -32.155 -32.104  1.00  0.85           C  
ATOM   2122  C   GLY A 277      -0.127 -33.562 -31.780  1.00  0.85           C  
ATOM   2123  O   GLY A 277      -0.758 -34.539 -32.189  1.00  0.81           O  
ATOM   2124  N   ASP A 278       1.033 -33.698 -31.245  1.00  0.81           N  
ATOM   2125  CA  ASP A 278       1.550 -34.926 -30.648  1.00  0.81           C  
ATOM   2126  C   ASP A 278       0.877 -35.211 -29.308  1.00  0.80           C  
ATOM   2127  CB  ASP A 278       3.067 -34.836 -30.467  1.00  0.78           C  
ATOM   2128  O   ASP A 278       0.968 -34.406 -28.378  1.00  0.76           O  
ATOM   2129  CG  ASP A 278       3.693 -36.156 -30.052  1.00  0.76           C  
ATOM   2130  OD1 ASP A 278       2.952 -37.098 -29.697  1.00  0.75           O  
ATOM   2131  OD2 ASP A 278       4.939 -36.253 -30.076  1.00  0.78           O  
ATOM   2132  N   THR A 279       0.191 -36.296 -29.207  1.00  0.72           N  
ATOM   2133  CA  THR A 279      -0.580 -36.689 -28.032  1.00  0.71           C  
ATOM   2134  C   THR A 279       0.324 -36.812 -26.809  1.00  0.72           C  
ATOM   2135  CB  THR A 279      -1.315 -38.022 -28.268  1.00  0.68           C  
ATOM   2136  O   THR A 279      -0.155 -36.792 -25.673  1.00  0.69           O  
ATOM   2137  CG2 THR A 279      -2.451 -37.854 -29.271  1.00  0.62           C  
ATOM   2138  OG1 THR A 279      -0.386 -38.990 -28.772  1.00  0.66           O  
ATOM   2139  N   SER A 280       1.586 -37.014 -27.079  1.00  0.75           N  
ATOM   2140  CA  SER A 280       2.500 -37.133 -25.947  1.00  0.75           C  
ATOM   2141  C   SER A 280       2.823 -35.767 -25.352  1.00  0.73           C  
ATOM   2142  CB  SER A 280       3.792 -37.832 -26.372  1.00  0.72           C  
ATOM   2143  O   SER A 280       3.377 -35.678 -24.254  1.00  0.71           O  
ATOM   2144  OG  SER A 280       4.565 -36.993 -27.212  1.00  0.74           O  
ATOM   2145  N   ARG A 281       2.428 -34.705 -26.027  1.00  0.76           N  
ATOM   2146  CA  ARG A 281       2.721 -33.339 -25.604  1.00  0.75           C  
ATOM   2147  C   ARG A 281       1.461 -32.480 -25.617  1.00  0.74           C  
ATOM   2148  CB  ARG A 281       3.790 -32.715 -26.504  1.00  0.71           C  
ATOM   2149  O   ARG A 281       0.960 -32.120 -26.685  1.00  0.71           O  
ATOM   2150  CG  ARG A 281       5.126 -33.439 -26.466  1.00  0.69           C  
ATOM   2151  CD  ARG A 281       6.170 -32.743 -27.329  1.00  0.68           C  
ATOM   2152  NE  ARG A 281       7.442 -33.459 -27.319  1.00  0.59           N  
ATOM   2153  NH1 ARG A 281       8.598 -31.842 -28.496  1.00  0.51           N  
ATOM   2154  NH2 ARG A 281       9.668 -33.748 -27.806  1.00  0.47           N  
ATOM   2155  CZ  ARG A 281       8.566 -33.015 -27.874  1.00  0.65           C  
ATOM   2156  N   SER A 282       0.839 -32.203 -24.464  1.00  0.62           N  
ATOM   2157  CA  SER A 282      -0.398 -31.443 -24.320  1.00  0.62           C  
ATOM   2158  C   SER A 282      -0.291 -30.079 -24.993  1.00  0.62           C  
ATOM   2159  CB  SER A 282      -0.751 -31.266 -22.843  1.00  0.56           C  
ATOM   2160  O   SER A 282      -1.273 -29.570 -25.537  1.00  0.59           O  
ATOM   2161  OG  SER A 282       0.302 -30.619 -22.149  1.00  0.46           O  
ATOM   2162  N   ALA A 283       0.818 -29.502 -24.958  1.00  0.63           N  
ATOM   2163  CA  ALA A 283       1.080 -28.171 -25.501  1.00  0.61           C  
ATOM   2164  C   ALA A 283       0.849 -28.139 -27.009  1.00  0.63           C  
ATOM   2165  CB  ALA A 283       2.505 -27.734 -25.174  1.00  0.55           C  
ATOM   2166  O   ALA A 283       0.793 -27.065 -27.612  1.00  0.60           O  
ATOM   2167  N   ASP A 284       0.518 -29.282 -27.456  1.00  0.67           N  
ATOM   2168  CA  ASP A 284       0.341 -29.296 -28.905  1.00  0.69           C  
ATOM   2169  C   ASP A 284      -1.133 -29.153 -29.279  1.00  0.71           C  
ATOM   2170  CB  ASP A 284       0.914 -30.582 -29.503  1.00  0.59           C  
ATOM   2171  O   ASP A 284      -1.470 -29.042 -30.460  1.00  0.66           O  
ATOM   2172  CG  ASP A 284       2.432 -30.584 -29.561  1.00  0.53           C  
ATOM   2173  OD1 ASP A 284       3.054 -29.537 -29.281  1.00  0.52           O  
ATOM   2174  OD2 ASP A 284       3.010 -31.642 -29.891  1.00  0.59           O  
ATOM   2175  N   LYS A 285      -1.991 -29.112 -28.210  1.00  0.82           N  
ATOM   2176  CA  LYS A 285      -3.411 -28.941 -28.505  1.00  0.83           C  
ATOM   2177  C   LYS A 285      -3.791 -27.464 -28.542  1.00  0.84           C  
ATOM   2178  CB  LYS A 285      -4.266 -29.677 -27.473  1.00  0.80           C  
ATOM   2179  O   LYS A 285      -3.692 -26.767 -27.530  1.00  0.83           O  
ATOM   2180  CG  LYS A 285      -4.050 -31.183 -27.449  1.00  0.76           C  
ATOM   2181  CD  LYS A 285      -4.840 -31.844 -26.327  1.00  0.76           C  
ATOM   2182  CE  LYS A 285      -4.506 -33.324 -26.204  1.00  0.72           C  
ATOM   2183  NZ  LYS A 285      -5.104 -33.926 -24.975  1.00  0.68           N  
ATOM   2184  N   TYR A 286      -4.144 -26.975 -29.646  1.00  0.89           N  
ATOM   2185  CA  TYR A 286      -4.595 -25.596 -29.798  1.00  0.90           C  
ATOM   2186  C   TYR A 286      -5.631 -25.481 -30.910  1.00  0.90           C  
ATOM   2187  CB  TYR A 286      -3.409 -24.672 -30.092  1.00  0.89           C  
ATOM   2188  O   TYR A 286      -5.874 -26.443 -31.642  1.00  0.89           O  
ATOM   2189  CG  TYR A 286      -2.661 -25.026 -31.354  1.00  0.89           C  
ATOM   2190  CD1 TYR A 286      -1.714 -26.047 -31.363  1.00  0.87           C  
ATOM   2191  CD2 TYR A 286      -2.900 -24.340 -32.540  1.00  0.88           C  
ATOM   2192  CE1 TYR A 286      -1.021 -26.376 -32.523  1.00  0.87           C  
ATOM   2193  CE2 TYR A 286      -2.212 -24.660 -33.707  1.00  0.87           C  
ATOM   2194  OH  TYR A 286      -0.594 -25.999 -34.840  1.00  0.82           O  
ATOM   2195  CZ  TYR A 286      -1.277 -25.678 -33.688  1.00  0.86           C  
ATOM   2196  N   TYR A 287      -6.272 -24.421 -30.970  1.00  0.90           N  
ATOM   2197  CA  TYR A 287      -7.312 -24.122 -31.948  1.00  0.90           C  
ATOM   2198  C   TYR A 287      -6.858 -23.030 -32.910  1.00  0.91           C  
ATOM   2199  CB  TYR A 287      -8.604 -23.694 -31.246  1.00  0.90           C  
ATOM   2200  O   TYR A 287      -6.219 -22.059 -32.500  1.00  0.90           O  
ATOM   2201  CG  TYR A 287      -9.164 -24.742 -30.315  1.00  0.89           C  
ATOM   2202  CD1 TYR A 287     -10.177 -25.602 -30.731  1.00  0.87           C  
ATOM   2203  CD2 TYR A 287      -8.682 -24.873 -29.017  1.00  0.87           C  
ATOM   2204  CE1 TYR A 287     -10.698 -26.568 -29.876  1.00  0.87           C  
ATOM   2205  CE2 TYR A 287      -9.195 -25.836 -28.153  1.00  0.88           C  
ATOM   2206  OH  TYR A 287     -10.712 -27.632 -27.741  1.00  0.84           O  
ATOM   2207  CZ  TYR A 287     -10.201 -26.677 -28.591  1.00  0.86           C  
ATOM   2208  N   VAL A 288      -7.188 -23.243 -34.171  1.00  0.92           N  
ATOM   2209  CA  VAL A 288      -6.905 -22.241 -35.193  1.00  0.92           C  
ATOM   2210  C   VAL A 288      -8.183 -21.907 -35.958  1.00  0.92           C  
ATOM   2211  CB  VAL A 288      -5.809 -22.721 -36.170  1.00  0.92           C  
ATOM   2212  O   VAL A 288      -9.042 -22.771 -36.151  1.00  0.91           O  
ATOM   2213  CG1 VAL A 288      -4.473 -22.884 -35.446  1.00  0.92           C  
ATOM   2214  CG2 VAL A 288      -6.224 -24.032 -36.834  1.00  0.92           C  
ATOM   2215  N   ARG A 289      -8.273 -20.657 -36.379  1.00  0.92           N  
ATOM   2216  CA  ARG A 289      -9.340 -20.102 -37.206  1.00  0.92           C  
ATOM   2217  C   ARG A 289      -8.779 -19.477 -38.478  1.00  0.92           C  
ATOM   2218  CB  ARG A 289     -10.143 -19.062 -36.421  1.00  0.90           C  
ATOM   2219  O   ARG A 289      -7.758 -18.786 -38.439  1.00  0.92           O  
ATOM   2220  CG  ARG A 289     -11.291 -18.448 -37.207  1.00  0.85           C  
ATOM   2221  CD  ARG A 289     -12.018 -17.380 -36.402  1.00  0.83           C  
ATOM   2222  NE  ARG A 289     -12.765 -17.960 -35.289  1.00  0.80           N  
ATOM   2223  NH1 ARG A 289     -13.403 -15.930 -34.390  1.00  0.71           N  
ATOM   2224  NH2 ARG A 289     -14.055 -17.887 -33.390  1.00  0.68           N  
ATOM   2225  CZ  ARG A 289     -13.406 -17.258 -34.359  1.00  0.76           C  
ATOM   2226  N   TYR A 290      -9.405 -19.805 -39.557  1.00  0.93           N  
ATOM   2227  CA  TYR A 290      -8.958 -19.219 -40.816  1.00  0.93           C  
ATOM   2228  C   TYR A 290      -9.449 -17.783 -40.953  1.00  0.93           C  
ATOM   2229  CB  TYR A 290      -9.450 -20.055 -42.002  1.00  0.93           C  
ATOM   2230  O   TYR A 290     -10.650 -17.519 -40.863  1.00  0.92           O  
ATOM   2231  CG  TYR A 290      -8.830 -19.660 -43.320  1.00  0.93           C  
ATOM   2232  CD1 TYR A 290      -7.504 -19.974 -43.611  1.00  0.93           C  
ATOM   2233  CD2 TYR A 290      -9.567 -18.972 -44.278  1.00  0.93           C  
ATOM   2234  CE1 TYR A 290      -6.927 -19.611 -44.823  1.00  0.92           C  
ATOM   2235  CE2 TYR A 290      -9.001 -18.604 -45.494  1.00  0.92           C  
ATOM   2236  OH  TYR A 290      -7.117 -18.565 -46.960  1.00  0.90           O  
ATOM   2237  CZ  TYR A 290      -7.683 -18.927 -45.757  1.00  0.92           C  
ATOM   2238  N   ASN A 291      -8.563 -16.864 -41.165  1.00  0.93           N  
ATOM   2239  CA  ASN A 291      -8.814 -15.472 -41.525  1.00  0.94           C  
ATOM   2240  C   ASN A 291      -8.739 -15.262 -43.035  1.00  0.94           C  
ATOM   2241  CB  ASN A 291      -7.828 -14.546 -40.810  1.00  0.94           C  
ATOM   2242  O   ASN A 291      -7.647 -15.201 -43.604  1.00  0.94           O  
ATOM   2243  CG  ASN A 291      -8.154 -13.079 -41.012  1.00  0.93           C  
ATOM   2244  ND2 ASN A 291      -8.144 -12.315 -39.926  1.00  0.93           N  
ATOM   2245  OD1 ASN A 291      -8.412 -12.637 -42.134  1.00  0.92           O  
ATOM   2246  N   LEU A 292      -9.864 -15.077 -43.701  1.00  0.94           N  
ATOM   2247  CA  LEU A 292      -9.996 -14.985 -45.150  1.00  0.94           C  
ATOM   2248  C   LEU A 292      -9.344 -13.710 -45.676  1.00  0.94           C  
ATOM   2249  CB  LEU A 292     -11.472 -15.022 -45.557  1.00  0.93           C  
ATOM   2250  O   LEU A 292      -8.803 -13.695 -46.783  1.00  0.93           O  
ATOM   2251  CG  LEU A 292     -11.763 -14.953 -47.057  1.00  0.89           C  
ATOM   2252  CD1 LEU A 292     -11.179 -16.170 -47.767  1.00  0.85           C  
ATOM   2253  CD2 LEU A 292     -13.264 -14.852 -47.306  1.00  0.85           C  
ATOM   2254  N   THR A 293      -9.415 -12.591 -44.918  1.00  0.95           N  
ATOM   2255  CA  THR A 293      -8.826 -11.314 -45.306  1.00  0.96           C  
ATOM   2256  C   THR A 293      -7.305 -11.416 -45.366  1.00  0.95           C  
ATOM   2257  CB  THR A 293      -9.230 -10.193 -44.331  1.00  0.95           C  
ATOM   2258  O   THR A 293      -6.686 -10.981 -46.339  1.00  0.95           O  
ATOM   2259  CG2 THR A 293      -8.672  -8.846 -44.779  1.00  0.93           C  
ATOM   2260  OG1 THR A 293     -10.659 -10.110 -44.272  1.00  0.95           O  
ATOM   2261  N   ARG A 294      -6.711 -12.108 -44.368  1.00  0.97           N  
ATOM   2262  CA  ARG A 294      -5.261 -12.230 -44.265  1.00  0.97           C  
ATOM   2263  C   ARG A 294      -4.771 -13.513 -44.928  1.00  0.97           C  
ATOM   2264  CB  ARG A 294      -4.821 -12.196 -42.800  1.00  0.96           C  
ATOM   2265  O   ARG A 294      -3.573 -13.675 -45.169  1.00  0.96           O  
ATOM   2266  CG  ARG A 294      -5.030 -10.850 -42.125  1.00  0.94           C  
ATOM   2267  CD  ARG A 294      -4.639 -10.889 -40.654  1.00  0.91           C  
ATOM   2268  NE  ARG A 294      -3.213 -11.153 -40.482  1.00  0.91           N  
ATOM   2269  NH1 ARG A 294      -3.386 -11.785 -38.267  1.00  0.86           N  
ATOM   2270  NH2 ARG A 294      -1.343 -11.781 -39.307  1.00  0.84           N  
ATOM   2271  CZ  ARG A 294      -2.651 -11.572 -39.352  1.00  0.87           C  
ATOM   2272  N   LYS A 295      -5.680 -14.454 -45.222  1.00  0.96           N  
ATOM   2273  CA  LYS A 295      -5.461 -15.764 -45.829  1.00  0.96           C  
ATOM   2274  C   LYS A 295      -4.465 -16.587 -45.018  1.00  0.95           C  
ATOM   2275  CB  LYS A 295      -4.966 -15.613 -47.269  1.00  0.95           C  
ATOM   2276  O   LYS A 295      -3.532 -17.169 -45.575  1.00  0.93           O  
ATOM   2277  CG  LYS A 295      -5.957 -14.923 -48.195  1.00  0.93           C  
ATOM   2278  CD  LYS A 295      -5.446 -14.883 -49.629  1.00  0.91           C  
ATOM   2279  CE  LYS A 295      -6.435 -14.189 -50.556  1.00  0.91           C  
ATOM   2280  NZ  LYS A 295      -5.953 -14.176 -51.970  1.00  0.91           N  
ATOM   2281  N   VAL A 296      -4.688 -16.567 -43.654  1.00  0.96           N  
ATOM   2282  CA  VAL A 296      -3.827 -17.288 -42.723  1.00  0.96           C  
ATOM   2283  C   VAL A 296      -4.677 -17.972 -41.655  1.00  0.96           C  
ATOM   2284  CB  VAL A 296      -2.793 -16.349 -42.062  1.00  0.95           C  
ATOM   2285  O   VAL A 296      -5.776 -17.510 -41.338  1.00  0.96           O  
ATOM   2286  CG1 VAL A 296      -1.826 -15.790 -43.104  1.00  0.90           C  
ATOM   2287  CG2 VAL A 296      -3.500 -15.215 -41.323  1.00  0.90           C  
ATOM   2288  N   TRP A 297      -4.182 -19.018 -41.097  1.00  0.94           N  
ATOM   2289  CA  TRP A 297      -4.687 -19.650 -39.883  1.00  0.95           C  
ATOM   2290  C   TRP A 297      -4.115 -18.976 -38.640  1.00  0.94           C  
ATOM   2291  CB  TRP A 297      -4.348 -21.143 -39.872  1.00  0.95           C  
ATOM   2292  O   TRP A 297      -2.897 -18.954 -38.444  1.00  0.92           O  
ATOM   2293  CG  TRP A 297      -5.081 -21.942 -40.908  1.00  0.95           C  
ATOM   2294  CD1 TRP A 297      -4.654 -22.242 -42.171  1.00  0.93           C  
ATOM   2295  CD2 TRP A 297      -6.374 -22.538 -40.769  1.00  0.93           C  
ATOM   2296  CE2 TRP A 297      -6.669 -23.187 -41.989  1.00  0.94           C  
ATOM   2297  CE3 TRP A 297      -7.313 -22.589 -39.729  1.00  0.93           C  
ATOM   2298  NE1 TRP A 297      -5.604 -22.991 -42.826  1.00  0.92           N  
ATOM   2299  CH2 TRP A 297      -8.766 -23.911 -41.164  1.00  0.91           C  
ATOM   2300  CZ2 TRP A 297      -7.865 -23.878 -42.197  1.00  0.92           C  
ATOM   2301  CZ3 TRP A 297      -8.503 -23.277 -39.939  1.00  0.92           C  
ATOM   2302  N   GLU A 298      -5.015 -18.509 -37.851  1.00  0.94           N  
ATOM   2303  CA  GLU A 298      -4.687 -17.822 -36.606  1.00  0.95           C  
ATOM   2304  C   GLU A 298      -5.170 -18.614 -35.394  1.00  0.95           C  
ATOM   2305  CB  GLU A 298      -5.295 -16.416 -36.592  1.00  0.94           C  
ATOM   2306  O   GLU A 298      -6.230 -19.242 -35.439  1.00  0.95           O  
ATOM   2307  CG  GLU A 298      -4.791 -15.517 -37.712  1.00  0.92           C  
ATOM   2308  CD  GLU A 298      -5.439 -14.142 -37.714  1.00  0.91           C  
ATOM   2309  OE1 GLU A 298      -6.496 -13.968 -37.066  1.00  0.90           O  
ATOM   2310  OE2 GLU A 298      -4.886 -13.232 -38.371  1.00  0.90           O  
ATOM   2311  N   GLU A 299      -4.395 -18.579 -34.366  1.00  0.93           N  
ATOM   2312  CA  GLU A 299      -4.855 -19.199 -33.127  1.00  0.94           C  
ATOM   2313  C   GLU A 299      -6.139 -18.544 -32.626  1.00  0.94           C  
ATOM   2314  CB  GLU A 299      -3.770 -19.121 -32.051  1.00  0.93           C  
ATOM   2315  O   GLU A 299      -6.327 -17.336 -32.781  1.00  0.93           O  
ATOM   2316  CG  GLU A 299      -2.588 -20.046 -32.302  1.00  0.89           C  
ATOM   2317  CD  GLU A 299      -1.582 -20.058 -31.161  1.00  0.87           C  
ATOM   2318  OE1 GLU A 299      -1.998 -19.957 -29.985  1.00  0.87           O  
ATOM   2319  OE2 GLU A 299      -0.369 -20.167 -31.447  1.00  0.86           O  
ATOM   2320  N   THR A 300      -7.030 -19.353 -32.010  1.00  0.92           N  
ATOM   2321  CA  THR A 300      -8.316 -18.876 -31.514  1.00  0.92           C  
ATOM   2322  C   THR A 300      -8.734 -19.646 -30.266  1.00  0.92           C  
ATOM   2323  CB  THR A 300      -9.411 -19.003 -32.590  1.00  0.91           C  
ATOM   2324  O   THR A 300      -8.101 -20.640 -29.902  1.00  0.92           O  
ATOM   2325  CG2 THR A 300      -9.793 -20.462 -32.816  1.00  0.87           C  
ATOM   2326  OG1 THR A 300     -10.572 -18.276 -32.170  1.00  0.89           O  
ATOM   2327  N   VAL A 301      -9.778 -19.184 -29.652  1.00  0.91           N  
ATOM   2328  CA  VAL A 301     -10.413 -19.876 -28.535  1.00  0.91           C  
ATOM   2329  C   VAL A 301     -11.255 -21.037 -29.058  1.00  0.90           C  
ATOM   2330  CB  VAL A 301     -11.289 -18.917 -27.698  1.00  0.90           C  
ATOM   2331  O   VAL A 301     -11.832 -20.954 -30.145  1.00  0.88           O  
ATOM   2332  CG1 VAL A 301     -11.813 -19.618 -26.446  1.00  0.88           C  
ATOM   2333  CG2 VAL A 301     -10.499 -17.665 -27.322  1.00  0.88           C  
ATOM   2334  N   GLY A 302     -11.302 -22.160 -28.288  1.00  0.88           N  
ATOM   2335  CA  GLY A 302     -12.125 -23.319 -28.593  1.00  0.88           C  
ATOM   2336  C   GLY A 302     -13.611 -23.015 -28.585  1.00  0.87           C  
ATOM   2337  O   GLY A 302     -14.023 -21.917 -28.204  1.00  0.86           O  
ATOM   2338  N   TRP A 303     -14.443 -24.049 -28.815  1.00  0.85           N  
ATOM   2339  CA  TRP A 303     -15.897 -23.925 -28.811  1.00  0.85           C  
ATOM   2340  C   TRP A 303     -16.447 -24.006 -27.391  1.00  0.85           C  
ATOM   2341  CB  TRP A 303     -16.532 -25.013 -29.681  1.00  0.83           C  
ATOM   2342  O   TRP A 303     -15.991 -24.824 -26.588  1.00  0.83           O  
ATOM   2343  CG  TRP A 303     -16.074 -24.996 -31.109  1.00  0.75           C  
ATOM   2344  CD1 TRP A 303     -16.534 -24.189 -32.112  1.00  0.68           C  
ATOM   2345  CD2 TRP A 303     -15.068 -25.829 -31.693  1.00  0.70           C  
ATOM   2346  CE2 TRP A 303     -14.969 -25.472 -33.056  1.00  0.69           C  
ATOM   2347  CE3 TRP A 303     -14.239 -26.844 -31.196  1.00  0.73           C  
ATOM   2348  NE1 TRP A 303     -15.873 -24.470 -33.285  1.00  0.75           N  
ATOM   2349  CH2 TRP A 303     -13.274 -27.083 -33.416  1.00  0.70           C  
ATOM   2350  CZ2 TRP A 303     -14.073 -26.094 -33.928  1.00  0.74           C  
ATOM   2351  CZ3 TRP A 303     -13.348 -27.462 -32.065  1.00  0.69           C  
ATOM   2352  N   ASN A 304     -17.565 -23.233 -27.152  1.00  0.84           N  
ATOM   2353  CA  ASN A 304     -18.322 -23.290 -25.906  1.00  0.84           C  
ATOM   2354  C   ASN A 304     -17.421 -23.082 -24.693  1.00  0.85           C  
ATOM   2355  CB  ASN A 304     -19.069 -24.620 -25.792  1.00  0.82           C  
ATOM   2356  O   ASN A 304     -17.632 -23.696 -23.645  1.00  0.83           O  
ATOM   2357  CG  ASN A 304     -20.161 -24.589 -24.741  1.00  0.76           C  
ATOM   2358  ND2 ASN A 304     -20.415 -25.732 -24.116  1.00  0.72           N  
ATOM   2359  OD1 ASN A 304     -20.772 -23.546 -24.494  1.00  0.73           O  
ATOM   2360  N   ILE A 305     -16.336 -22.248 -24.889  1.00  0.87           N  
ATOM   2361  CA  ILE A 305     -15.403 -21.872 -23.832  1.00  0.88           C  
ATOM   2362  C   ILE A 305     -15.666 -20.431 -23.400  1.00  0.89           C  
ATOM   2363  CB  ILE A 305     -13.936 -22.035 -24.289  1.00  0.87           C  
ATOM   2364  O   ILE A 305     -15.938 -19.566 -24.236  1.00  0.88           O  
ATOM   2365  CG1 ILE A 305     -13.663 -23.486 -24.700  1.00  0.84           C  
ATOM   2366  CG2 ILE A 305     -12.974 -21.590 -23.183  1.00  0.83           C  
ATOM   2367  CD1 ILE A 305     -13.827 -24.492 -23.569  1.00  0.80           C  
ATOM   2368  N   GLN A 306     -15.599 -20.139 -22.159  1.00  0.85           N  
ATOM   2369  CA  GLN A 306     -15.664 -18.797 -21.590  1.00  0.88           C  
ATOM   2370  C   GLN A 306     -14.444 -17.971 -21.988  1.00  0.89           C  
ATOM   2371  CB  GLN A 306     -15.776 -18.865 -20.066  1.00  0.85           C  
ATOM   2372  O   GLN A 306     -13.306 -18.410 -21.813  1.00  0.89           O  
ATOM   2373  CG  GLN A 306     -17.127 -19.363 -19.571  1.00  0.80           C  
ATOM   2374  CD  GLN A 306     -17.175 -19.530 -18.064  1.00  0.78           C  
ATOM   2375  NE2 GLN A 306     -18.336 -19.267 -17.474  1.00  0.78           N  
ATOM   2376  OE1 GLN A 306     -16.177 -19.894 -17.434  1.00  0.81           O  
ATOM   2377  N   VAL A 307     -14.652 -16.767 -22.450  1.00  0.89           N  
ATOM   2378  CA  VAL A 307     -13.613 -16.022 -23.153  1.00  0.90           C  
ATOM   2379  C   VAL A 307     -13.036 -14.948 -22.234  1.00  0.90           C  
ATOM   2380  CB  VAL A 307     -14.154 -15.380 -24.450  1.00  0.86           C  
ATOM   2381  O   VAL A 307     -11.869 -14.571 -22.366  1.00  0.89           O  
ATOM   2382  CG1 VAL A 307     -13.030 -14.687 -25.219  1.00  0.72           C  
ATOM   2383  CG2 VAL A 307     -14.832 -16.434 -25.324  1.00  0.71           C  
ATOM   2384  N   GLY A 308     -13.818 -14.509 -21.293  1.00  0.92           N  
ATOM   2385  CA  GLY A 308     -13.341 -13.319 -20.606  1.00  0.93           C  
ATOM   2386  C   GLY A 308     -13.524 -13.385 -19.102  1.00  0.94           C  
ATOM   2387  O   GLY A 308     -14.051 -14.369 -18.578  1.00  0.94           O  
ATOM   2388  N   LEU A 309     -13.143 -12.368 -18.473  1.00  0.96           N  
ATOM   2389  CA  LEU A 309     -13.343 -12.059 -17.062  1.00  0.96           C  
ATOM   2390  C   LEU A 309     -14.487 -11.067 -16.879  1.00  0.96           C  
ATOM   2391  CB  LEU A 309     -12.059 -11.494 -16.449  1.00  0.96           C  
ATOM   2392  O   LEU A 309     -14.634 -10.131 -17.668  1.00  0.95           O  
ATOM   2393  CG  LEU A 309     -10.821 -12.390 -16.523  1.00  0.96           C  
ATOM   2394  CD1 LEU A 309      -9.578 -11.612 -16.103  1.00  0.96           C  
ATOM   2395  CD2 LEU A 309     -11.004 -13.628 -15.652  1.00  0.96           C  
ATOM   2396  N   ASN A 310     -15.273 -11.268 -15.877  1.00  0.96           N  
ATOM   2397  CA  ASN A 310     -16.302 -10.296 -15.522  1.00  0.96           C  
ATOM   2398  C   ASN A 310     -15.693  -9.018 -14.953  1.00  0.96           C  
ATOM   2399  CB  ASN A 310     -17.291 -10.903 -14.524  1.00  0.96           C  
ATOM   2400  O   ASN A 310     -15.296  -8.980 -13.787  1.00  0.96           O  
ATOM   2401  CG  ASN A 310     -18.449  -9.975 -14.213  1.00  0.95           C  
ATOM   2402  ND2 ASN A 310     -19.533 -10.534 -13.688  1.00  0.94           N  
ATOM   2403  OD1 ASN A 310     -18.371  -8.765 -14.444  1.00  0.94           O  
ATOM   2404  N   ASN A 311     -15.731  -7.933 -15.698  1.00  0.96           N  
ATOM   2405  CA  ASN A 311     -15.093  -6.655 -15.398  1.00  0.96           C  
ATOM   2406  C   ASN A 311     -15.575  -6.086 -14.067  1.00  0.96           C  
ATOM   2407  CB  ASN A 311     -15.343  -5.653 -16.527  1.00  0.96           C  
ATOM   2408  O   ASN A 311     -14.820  -5.411 -13.366  1.00  0.96           O  
ATOM   2409  CG  ASN A 311     -14.642  -6.036 -17.815  1.00  0.95           C  
ATOM   2410  ND2 ASN A 311     -15.146  -5.535 -18.936  1.00  0.95           N  
ATOM   2411  OD1 ASN A 311     -13.655  -6.776 -17.802  1.00  0.94           O  
ATOM   2412  N   GLY A 312     -16.799  -6.380 -13.627  1.00  0.96           N  
ATOM   2413  CA  GLY A 312     -17.391  -5.869 -12.401  1.00  0.97           C  
ATOM   2414  C   GLY A 312     -16.829  -6.521 -11.151  1.00  0.96           C  
ATOM   2415  O   GLY A 312     -17.043  -6.032 -10.040  1.00  0.96           O  
ATOM   2416  N   THR A 313     -16.066  -7.564 -11.327  1.00  0.97           N  
ATOM   2417  CA  THR A 313     -15.515  -8.293 -10.190  1.00  0.97           C  
ATOM   2418  C   THR A 313     -13.997  -8.147 -10.139  1.00  0.97           C  
ATOM   2419  CB  THR A 313     -15.889  -9.785 -10.248  1.00  0.97           C  
ATOM   2420  O   THR A 313     -13.370  -8.469  -9.128  1.00  0.97           O  
ATOM   2421  CG2 THR A 313     -17.402  -9.975 -10.217  1.00  0.96           C  
ATOM   2422  OG1 THR A 313     -15.371 -10.355 -11.456  1.00  0.96           O  
ATOM   2423  N   MET A 314     -13.397  -7.644 -11.225  1.00  0.98           N  
ATOM   2424  CA  MET A 314     -11.959  -7.415 -11.338  1.00  0.98           C  
ATOM   2425  C   MET A 314     -11.565  -6.095 -10.683  1.00  0.98           C  
ATOM   2426  CB  MET A 314     -11.528  -7.420 -12.806  1.00  0.98           C  
ATOM   2427  O   MET A 314     -12.427  -5.277 -10.359  1.00  0.98           O  
ATOM   2428  CG  MET A 314     -11.538  -8.800 -13.443  1.00  0.98           C  
ATOM   2429  SD  MET A 314     -10.396  -9.968 -12.608  1.00  0.97           S  
ATOM   2430  CE  MET A 314      -8.799  -9.296 -13.147  1.00  0.96           C  
ATOM   2431  N   PRO A 315     -10.296  -5.843 -10.420  1.00  0.98           N  
ATOM   2432  CA  PRO A 315      -9.859  -4.546  -9.897  1.00  0.98           C  
ATOM   2433  C   PRO A 315     -10.319  -3.375 -10.764  1.00  0.98           C  
ATOM   2434  CB  PRO A 315      -8.333  -4.660  -9.900  1.00  0.98           C  
ATOM   2435  O   PRO A 315     -10.075  -3.365 -11.973  1.00  0.98           O  
ATOM   2436  CG  PRO A 315      -8.059  -6.121  -9.744  1.00  0.98           C  
ATOM   2437  CD  PRO A 315      -9.083  -6.886 -10.533  1.00  0.98           C  
ATOM   2438  N   TRP A 316     -10.899  -2.392 -10.156  1.00  0.98           N  
ATOM   2439  CA  TRP A 316     -11.289  -1.147 -10.811  1.00  0.98           C  
ATOM   2440  C   TRP A 316     -10.189  -0.098 -10.684  1.00  0.98           C  
ATOM   2441  CB  TRP A 316     -12.594  -0.611 -10.216  1.00  0.98           C  
ATOM   2442  O   TRP A 316      -9.245  -0.270  -9.910  1.00  0.98           O  
ATOM   2443  CG  TRP A 316     -13.811  -1.389 -10.617  1.00  0.97           C  
ATOM   2444  CD1 TRP A 316     -13.853  -2.679 -11.069  1.00  0.94           C  
ATOM   2445  CD2 TRP A 316     -15.164  -0.924 -10.608  1.00  0.94           C  
ATOM   2446  CE2 TRP A 316     -15.975  -1.986 -11.066  1.00  0.93           C  
ATOM   2447  CE3 TRP A 316     -15.770   0.290 -10.255  1.00  0.91           C  
ATOM   2448  NE1 TRP A 316     -15.151  -3.044 -11.340  1.00  0.92           N  
ATOM   2449  CH2 TRP A 316     -17.930  -0.673 -10.829  1.00  0.93           C  
ATOM   2450  CZ2 TRP A 316     -17.362  -1.870 -11.180  1.00  0.92           C  
ATOM   2451  CZ3 TRP A 316     -17.151   0.402 -10.370  1.00  0.92           C  
ATOM   2452  N   SER A 317     -10.225   0.976 -11.471  1.00  0.98           N  
ATOM   2453  CA  SER A 317      -9.204   2.019 -11.455  1.00  0.98           C  
ATOM   2454  C   SER A 317      -9.799   3.369 -11.072  1.00  0.98           C  
ATOM   2455  CB  SER A 317      -8.522   2.122 -12.820  1.00  0.97           C  
ATOM   2456  O   SER A 317     -10.862   3.749 -11.568  1.00  0.98           O  
ATOM   2457  OG  SER A 317      -7.788   0.944 -13.106  1.00  0.88           O  
ATOM   2458  N   LEU A 318      -9.134   4.076 -10.196  1.00  0.98           N  
ATOM   2459  CA  LEU A 318      -9.266   5.515  -9.991  1.00  0.98           C  
ATOM   2460  C   LEU A 318      -8.280   6.281 -10.867  1.00  0.97           C  
ATOM   2461  CB  LEU A 318      -9.043   5.870  -8.519  1.00  0.98           C  
ATOM   2462  O   LEU A 318      -7.065   6.121 -10.727  1.00  0.97           O  
ATOM   2463  CG  LEU A 318      -9.251   7.336  -8.137  1.00  0.96           C  
ATOM   2464  CD1 LEU A 318     -10.733   7.693  -8.188  1.00  0.94           C  
ATOM   2465  CD2 LEU A 318      -8.677   7.614  -6.752  1.00  0.94           C  
ATOM   2466  N   ILE A 319      -8.800   7.122 -11.808  1.00  0.97           N  
ATOM   2467  CA  ILE A 319      -8.034   7.822 -12.834  1.00  0.97           C  
ATOM   2468  C   ILE A 319      -8.206   9.330 -12.667  1.00  0.97           C  
ATOM   2469  CB  ILE A 319      -8.462   7.387 -14.254  1.00  0.97           C  
ATOM   2470  O   ILE A 319      -9.328   9.821 -12.528  1.00  0.96           O  
ATOM   2471  CG1 ILE A 319      -8.391   5.862 -14.390  1.00  0.95           C  
ATOM   2472  CG2 ILE A 319      -7.594   8.073 -15.313  1.00  0.95           C  
ATOM   2473  CD1 ILE A 319      -8.964   5.330 -15.696  1.00  0.93           C  
ATOM   2474  N   ARG A 320      -7.146  10.010 -12.711  1.00  0.95           N  
ATOM   2475  CA  ARG A 320      -7.214  11.468 -12.753  1.00  0.95           C  
ATOM   2476  C   ARG A 320      -7.650  11.956 -14.130  1.00  0.95           C  
ATOM   2477  CB  ARG A 320      -5.861  12.080 -12.384  1.00  0.93           C  
ATOM   2478  O   ARG A 320      -6.952  11.735 -15.122  1.00  0.93           O  
ATOM   2479  CG  ARG A 320      -5.901  13.587 -12.185  1.00  0.86           C  
ATOM   2480  CD  ARG A 320      -4.580  14.120 -11.647  1.00  0.83           C  
ATOM   2481  NE  ARG A 320      -4.650  15.552 -11.370  1.00  0.80           N  
ATOM   2482  NH1 ARG A 320      -3.236  16.163 -13.092  1.00  0.75           N  
ATOM   2483  NH2 ARG A 320      -4.143  17.764 -11.725  1.00  0.71           N  
ATOM   2484  CZ  ARG A 320      -4.010  16.490 -12.063  1.00  0.75           C  
ATOM   2485  N   ALA A 321      -8.729  12.734 -14.230  1.00  0.94           N  
ATOM   2486  CA  ALA A 321      -9.288  13.263 -15.472  1.00  0.94           C  
ATOM   2487  C   ALA A 321      -8.618  14.578 -15.859  1.00  0.94           C  
ATOM   2488  CB  ALA A 321     -10.796  13.458 -15.335  1.00  0.93           C  
ATOM   2489  O   ALA A 321      -7.980  15.226 -15.026  1.00  0.93           O  
ATOM   2490  N   ALA A 322      -8.795  15.064 -17.030  1.00  0.93           N  
ATOM   2491  CA  ALA A 322      -8.134  16.236 -17.598  1.00  0.93           C  
ATOM   2492  C   ALA A 322      -8.591  17.515 -16.901  1.00  0.92           C  
ATOM   2493  CB  ALA A 322      -8.404  16.326 -19.098  1.00  0.92           C  
ATOM   2494  O   ALA A 322      -7.876  18.520 -16.902  1.00  0.91           O  
ATOM   2495  N   ASP A 323      -9.716  17.485 -16.240  1.00  0.94           N  
ATOM   2496  CA  ASP A 323     -10.266  18.623 -15.510  1.00  0.94           C  
ATOM   2497  C   ASP A 323      -9.739  18.663 -14.078  1.00  0.93           C  
ATOM   2498  CB  ASP A 323     -11.795  18.570 -15.507  1.00  0.94           C  
ATOM   2499  O   ASP A 323     -10.110  19.544 -13.299  1.00  0.91           O  
ATOM   2500  CG  ASP A 323     -12.346  17.385 -14.732  1.00  0.94           C  
ATOM   2501  OD1 ASP A 323     -11.558  16.507 -14.319  1.00  0.94           O  
ATOM   2502  OD2 ASP A 323     -13.579  17.328 -14.534  1.00  0.94           O  
ATOM   2503  N   GLY A 324      -8.870  17.716 -13.703  1.00  0.92           N  
ATOM   2504  CA  GLY A 324      -8.234  17.630 -12.398  1.00  0.93           C  
ATOM   2505  C   GLY A 324      -9.063  16.871 -11.379  1.00  0.93           C  
ATOM   2506  O   GLY A 324      -8.612  16.635 -10.256  1.00  0.92           O  
ATOM   2507  N   GLN A 325     -10.308  16.439 -11.717  1.00  0.96           N  
ATOM   2508  CA  GLN A 325     -11.128  15.571 -10.878  1.00  0.96           C  
ATOM   2509  C   GLN A 325     -10.782  14.102 -11.103  1.00  0.97           C  
ATOM   2510  CB  GLN A 325     -12.614  15.809 -11.149  1.00  0.96           C  
ATOM   2511  O   GLN A 325      -9.848  13.784 -11.843  1.00  0.96           O  
ATOM   2512  CG  GLN A 325     -13.041  17.263 -11.000  1.00  0.95           C  
ATOM   2513  CD  GLN A 325     -12.664  17.850  -9.654  1.00  0.93           C  
ATOM   2514  NE2 GLN A 325     -12.223  19.104  -9.656  1.00  0.92           N  
ATOM   2515  OE1 GLN A 325     -12.767  17.184  -8.619  1.00  0.92           O  
ATOM   2516  N   PHE A 326     -11.436  13.171 -10.450  1.00  0.97           N  
ATOM   2517  CA  PHE A 326     -11.120  11.752 -10.562  1.00  0.97           C  
ATOM   2518  C   PHE A 326     -12.320  10.969 -11.082  1.00  0.97           C  
ATOM   2519  CB  PHE A 326     -10.674  11.191  -9.208  1.00  0.97           C  
ATOM   2520  O   PHE A 326     -13.458  11.236 -10.692  1.00  0.97           O  
ATOM   2521  CG  PHE A 326      -9.299  11.636  -8.790  1.00  0.97           C  
ATOM   2522  CD1 PHE A 326      -8.192  10.829  -9.019  1.00  0.96           C  
ATOM   2523  CD2 PHE A 326      -9.113  12.863  -8.167  1.00  0.96           C  
ATOM   2524  CE1 PHE A 326      -6.917  11.238  -8.633  1.00  0.95           C  
ATOM   2525  CE2 PHE A 326      -7.843  13.280  -7.778  1.00  0.95           C  
ATOM   2526  CZ  PHE A 326      -6.747  12.465  -8.011  1.00  0.95           C  
ATOM   2527  N   ASP A 327     -12.083   9.977 -11.927  1.00  0.98           N  
ATOM   2528  CA  ASP A 327     -13.061   9.000 -12.397  1.00  0.98           C  
ATOM   2529  C   ASP A 327     -12.768   7.613 -11.832  1.00  0.98           C  
ATOM   2530  CB  ASP A 327     -13.079   8.952 -13.926  1.00  0.98           C  
ATOM   2531  O   ASP A 327     -11.649   7.109 -11.957  1.00  0.98           O  
ATOM   2532  CG  ASP A 327     -13.616  10.226 -14.554  1.00  0.96           C  
ATOM   2533  OD1 ASP A 327     -14.514  10.866 -13.964  1.00  0.96           O  
ATOM   2534  OD2 ASP A 327     -13.139  10.594 -15.649  1.00  0.95           O  
ATOM   2535  N   PHE A 328     -13.722   7.033 -11.213  1.00  0.98           N  
ATOM   2536  CA  PHE A 328     -13.654   5.656 -10.739  1.00  0.98           C  
ATOM   2537  C   PHE A 328     -14.425   4.725 -11.668  1.00  0.98           C  
ATOM   2538  CB  PHE A 328     -14.205   5.548  -9.314  1.00  0.98           C  
ATOM   2539  O   PHE A 328     -15.654   4.785 -11.736  1.00  0.97           O  
ATOM   2540  CG  PHE A 328     -13.995   4.199  -8.682  1.00  0.98           C  
ATOM   2541  CD1 PHE A 328     -12.713   3.698  -8.490  1.00  0.98           C  
ATOM   2542  CD2 PHE A 328     -15.079   3.431  -8.278  1.00  0.98           C  
ATOM   2543  CE1 PHE A 328     -12.515   2.450  -7.905  1.00  0.97           C  
ATOM   2544  CE2 PHE A 328     -14.889   2.183  -7.693  1.00  0.97           C  
ATOM   2545  CZ  PHE A 328     -13.606   1.694  -7.508  1.00  0.97           C  
ATOM   2546  N   VAL A 329     -13.684   3.811 -12.375  1.00  0.98           N  
ATOM   2547  CA  VAL A 329     -14.260   3.098 -13.511  1.00  0.98           C  
ATOM   2548  C   VAL A 329     -13.892   1.618 -13.432  1.00  0.98           C  
ATOM   2549  CB  VAL A 329     -13.786   3.695 -14.855  1.00  0.97           C  
ATOM   2550  O   VAL A 329     -12.782   1.269 -13.026  1.00  0.97           O  
ATOM   2551  CG1 VAL A 329     -14.259   5.140 -15.001  1.00  0.89           C  
ATOM   2552  CG2 VAL A 329     -12.265   3.614 -14.967  1.00  0.89           C  
ATOM   2553  N   ALA A 330     -14.830   0.731 -13.892  1.00  0.97           N  
ATOM   2554  CA  ALA A 330     -14.519  -0.663 -14.198  1.00  0.97           C  
ATOM   2555  C   ALA A 330     -13.643  -0.768 -15.443  1.00  0.97           C  
ATOM   2556  CB  ALA A 330     -15.803  -1.466 -14.386  1.00  0.97           C  
ATOM   2557  O   ALA A 330     -14.017  -0.288 -16.516  1.00  0.96           O  
ATOM   2558  N   ASN A 331     -12.463  -1.420 -15.351  1.00  0.97           N  
ATOM   2559  CA  ASN A 331     -11.530  -1.575 -16.462  1.00  0.97           C  
ATOM   2560  C   ASN A 331     -12.009  -2.631 -17.453  1.00  0.96           C  
ATOM   2561  CB  ASN A 331     -10.133  -1.926 -15.945  1.00  0.96           C  
ATOM   2562  O   ASN A 331     -12.615  -3.629 -17.059  1.00  0.94           O  
ATOM   2563  CG  ASN A 331      -9.534  -0.828 -15.089  1.00  0.94           C  
ATOM   2564  ND2 ASN A 331      -9.240  -1.148 -13.834  1.00  0.93           N  
ATOM   2565  OD1 ASN A 331      -9.338   0.300 -15.551  1.00  0.93           O  
ATOM   2566  N   SER A 332     -11.717  -2.414 -18.733  1.00  0.96           N  
ATOM   2567  CA  SER A 332     -11.957  -3.423 -19.759  1.00  0.96           C  
ATOM   2568  C   SER A 332     -10.809  -4.424 -19.829  1.00  0.96           C  
ATOM   2569  CB  SER A 332     -12.152  -2.763 -21.125  1.00  0.95           C  
ATOM   2570  O   SER A 332      -9.732  -4.108 -20.339  1.00  0.96           O  
ATOM   2571  OG  SER A 332     -13.285  -1.911 -21.114  1.00  0.81           O  
ATOM   2572  N   TRP A 333     -11.011  -5.647 -19.371  1.00  0.97           N  
ATOM   2573  CA  TRP A 333     -10.016  -6.714 -19.349  1.00  0.97           C  
ATOM   2574  C   TRP A 333     -10.046  -7.513 -20.648  1.00  0.95           C  
ATOM   2575  CB  TRP A 333     -10.252  -7.645 -18.157  1.00  0.97           C  
ATOM   2576  O   TRP A 333     -11.119  -7.810 -21.177  1.00  0.92           O  
ATOM   2577  CG  TRP A 333     -10.074  -6.983 -16.823  1.00  0.97           C  
ATOM   2578  CD1 TRP A 333     -10.989  -6.218 -16.154  1.00  0.95           C  
ATOM   2579  CD2 TRP A 333      -8.905  -7.023 -15.999  1.00  0.95           C  
ATOM   2580  CE2 TRP A 333      -9.183  -6.261 -14.842  1.00  0.95           C  
ATOM   2581  CE3 TRP A 333      -7.649  -7.632 -16.125  1.00  0.95           C  
ATOM   2582  NE1 TRP A 333     -10.459  -5.782 -14.962  1.00  0.95           N  
ATOM   2583  CH2 TRP A 333      -7.028  -6.697 -13.967  1.00  0.94           C  
ATOM   2584  CZ2 TRP A 333      -8.248  -6.091 -13.818  1.00  0.94           C  
ATOM   2585  CZ3 TRP A 333      -6.721  -7.461 -15.104  1.00  0.94           C  
ATOM   2586  N   VAL A 334      -8.874  -7.791 -21.168  1.00  0.96           N  
ATOM   2587  CA  VAL A 334      -8.726  -8.562 -22.397  1.00  0.96           C  
ATOM   2588  C   VAL A 334      -9.150 -10.009 -22.153  1.00  0.96           C  
ATOM   2589  CB  VAL A 334      -7.276  -8.514 -22.927  1.00  0.96           C  
ATOM   2590  O   VAL A 334      -8.681 -10.649 -21.209  1.00  0.95           O  
ATOM   2591  CG1 VAL A 334      -7.134  -9.358 -24.192  1.00  0.94           C  
ATOM   2592  CG2 VAL A 334      -6.854  -7.070 -23.195  1.00  0.94           C  
ATOM   2593  N   GLY A 335      -9.993 -10.532 -23.012  1.00  0.95           N  
ATOM   2594  CA  GLY A 335     -10.411 -11.925 -23.003  1.00  0.95           C  
ATOM   2595  C   GLY A 335      -9.384 -12.861 -23.610  1.00  0.95           C  
ATOM   2596  O   GLY A 335      -8.465 -12.417 -24.303  1.00  0.94           O  
ATOM   2597  N   ARG A 336      -9.660 -14.145 -23.356  1.00  0.95           N  
ATOM   2598  CA  ARG A 336      -8.907 -15.241 -23.957  1.00  0.94           C  
ATOM   2599  C   ARG A 336      -8.964 -15.173 -25.479  1.00  0.94           C  
ATOM   2600  CB  ARG A 336      -9.440 -16.590 -23.472  1.00  0.93           C  
ATOM   2601  O   ARG A 336     -10.048 -15.124 -26.064  1.00  0.92           O  
ATOM   2602  CG  ARG A 336      -8.582 -17.776 -23.883  1.00  0.88           C  
ATOM   2603  CD  ARG A 336      -9.215 -19.099 -23.475  1.00  0.86           C  
ATOM   2604  NE  ARG A 336      -9.378 -19.195 -22.027  1.00  0.83           N  
ATOM   2605  NH1 ARG A 336     -10.744 -21.057 -22.097  1.00  0.79           N  
ATOM   2606  NH2 ARG A 336     -10.180 -20.118 -20.083  1.00  0.78           N  
ATOM   2607  CZ  ARG A 336     -10.100 -20.123 -21.406  1.00  0.80           C  
ATOM   2608  N   THR A 337      -7.744 -15.226 -26.127  1.00  0.94           N  
ATOM   2609  CA  THR A 337      -7.670 -15.121 -27.580  1.00  0.93           C  
ATOM   2610  C   THR A 337      -7.243 -16.450 -28.197  1.00  0.92           C  
ATOM   2611  CB  THR A 337      -6.691 -14.014 -28.011  1.00  0.92           C  
ATOM   2612  O   THR A 337      -7.403 -16.662 -29.401  1.00  0.91           O  
ATOM   2613  CG2 THR A 337      -7.228 -12.633 -27.650  1.00  0.89           C  
ATOM   2614  OG1 THR A 337      -5.434 -14.213 -27.353  1.00  0.91           O  
ATOM   2615  N   ALA A 338      -6.807 -17.414 -27.353  1.00  0.93           N  
ATOM   2616  CA  ALA A 338      -6.369 -18.730 -27.811  1.00  0.93           C  
ATOM   2617  C   ALA A 338      -6.693 -19.806 -26.779  1.00  0.93           C  
ATOM   2618  CB  ALA A 338      -4.872 -18.719 -28.111  1.00  0.93           C  
ATOM   2619  O   ALA A 338      -6.869 -19.507 -25.596  1.00  0.93           O  
ATOM   2620  N   GLY A 339      -6.789 -21.027 -27.235  1.00  0.91           N  
ATOM   2621  CA  GLY A 339      -6.835 -22.207 -26.386  1.00  0.91           C  
ATOM   2622  C   GLY A 339      -8.209 -22.465 -25.797  1.00  0.91           C  
ATOM   2623  O   GLY A 339      -9.214 -21.970 -26.312  1.00  0.91           O  
ATOM   2624  N   ASP A 340      -8.322 -23.357 -24.737  1.00  0.89           N  
ATOM   2625  CA  ASP A 340      -9.492 -23.726 -23.947  1.00  0.89           C  
ATOM   2626  C   ASP A 340      -9.146 -23.820 -22.463  1.00  0.90           C  
ATOM   2627  CB  ASP A 340     -10.073 -25.055 -24.437  1.00  0.88           C  
ATOM   2628  O   ASP A 340      -8.100 -23.331 -22.032  1.00  0.90           O  
ATOM   2629  CG  ASP A 340      -9.073 -26.196 -24.380  1.00  0.86           C  
ATOM   2630  OD1 ASP A 340      -8.050 -26.076 -23.670  1.00  0.86           O  
ATOM   2631  OD2 ASP A 340      -9.307 -27.223 -25.052  1.00  0.85           O  
ATOM   2632  N   ASP A 341      -9.939 -24.459 -21.670  1.00  0.90           N  
ATOM   2633  CA  ASP A 341      -9.786 -24.523 -20.220  1.00  0.90           C  
ATOM   2634  C   ASP A 341      -8.612 -25.418 -19.831  1.00  0.90           C  
ATOM   2635  CB  ASP A 341     -11.073 -25.030 -19.566  1.00  0.90           C  
ATOM   2636  O   ASP A 341      -8.059 -25.285 -18.736  1.00  0.89           O  
ATOM   2637  CG  ASP A 341     -12.225 -24.047 -19.683  1.00  0.88           C  
ATOM   2638  OD1 ASP A 341     -11.982 -22.821 -19.689  1.00  0.88           O  
ATOM   2639  OD2 ASP A 341     -13.386 -24.503 -19.768  1.00  0.88           O  
ATOM   2640  N   ASP A 342      -8.143 -26.279 -20.751  1.00  0.89           N  
ATOM   2641  CA  ASP A 342      -7.022 -27.179 -20.496  1.00  0.89           C  
ATOM   2642  C   ASP A 342      -5.702 -26.549 -20.934  1.00  0.89           C  
ATOM   2643  CB  ASP A 342      -7.231 -28.514 -21.215  1.00  0.88           C  
ATOM   2644  O   ASP A 342      -4.685 -26.687 -20.251  1.00  0.88           O  
ATOM   2645  CG  ASP A 342      -8.419 -29.295 -20.680  1.00  0.84           C  
ATOM   2646  OD1 ASP A 342      -8.669 -29.263 -19.456  1.00  0.83           O  
ATOM   2647  OD2 ASP A 342      -9.109 -29.950 -21.491  1.00  0.84           O  
ATOM   2648  N   THR A 343      -5.637 -25.812 -22.071  1.00  0.88           N  
ATOM   2649  CA  THR A 343      -4.419 -25.342 -22.720  1.00  0.89           C  
ATOM   2650  C   THR A 343      -4.154 -23.878 -22.378  1.00  0.89           C  
ATOM   2651  CB  THR A 343      -4.500 -25.508 -24.248  1.00  0.88           C  
ATOM   2652  O   THR A 343      -3.009 -23.423 -22.415  1.00  0.88           O  
ATOM   2653  CG2 THR A 343      -4.603 -26.980 -24.637  1.00  0.85           C  
ATOM   2654  OG1 THR A 343      -5.654 -24.814 -24.738  1.00  0.87           O  
ATOM   2655  N   ASN A 344      -5.198 -23.137 -22.039  1.00  0.92           N  
ATOM   2656  CA  ASN A 344      -5.164 -21.750 -21.589  1.00  0.92           C  
ATOM   2657  C   ASN A 344      -6.212 -21.483 -20.513  1.00  0.92           C  
ATOM   2658  CB  ASN A 344      -5.361 -20.797 -22.770  1.00  0.92           C  
ATOM   2659  O   ASN A 344      -7.216 -20.815 -20.769  1.00  0.92           O  
ATOM   2660  CG  ASN A 344      -5.099 -19.350 -22.403  1.00  0.92           C  
ATOM   2661  ND2 ASN A 344      -5.245 -18.456 -23.375  1.00  0.91           N  
ATOM   2662  OD1 ASN A 344      -4.766 -19.038 -21.257  1.00  0.91           O  
ATOM   2663  N   PRO A 345      -6.080 -22.194 -19.332  1.00  0.93           N  
ATOM   2664  CA  PRO A 345      -7.073 -22.070 -18.263  1.00  0.94           C  
ATOM   2665  C   PRO A 345      -7.286 -20.624 -17.820  1.00  0.95           C  
ATOM   2666  CB  PRO A 345      -6.477 -22.906 -17.128  1.00  0.93           C  
ATOM   2667  O   PRO A 345      -6.432 -19.768 -18.064  1.00  0.95           O  
ATOM   2668  CG  PRO A 345      -4.999 -22.846 -17.346  1.00  0.93           C  
ATOM   2669  CD  PRO A 345      -4.735 -22.822 -18.824  1.00  0.93           C  
ATOM   2670  N   HIS A 346      -8.390 -20.383 -17.197  1.00  0.95           N  
ATOM   2671  CA  HIS A 346      -8.592 -19.113 -16.509  1.00  0.96           C  
ATOM   2672  C   HIS A 346      -7.538 -18.897 -15.429  1.00  0.96           C  
ATOM   2673  CB  HIS A 346      -9.992 -19.053 -15.896  1.00  0.95           C  
ATOM   2674  O   HIS A 346      -7.088 -19.855 -14.794  1.00  0.96           O  
ATOM   2675  CG  HIS A 346     -11.082 -18.883 -16.906  1.00  0.92           C  
ATOM   2676  CD2 HIS A 346     -12.094 -19.707 -17.269  1.00  0.89           C  
ATOM   2677  ND1 HIS A 346     -11.210 -17.750 -17.680  1.00  0.90           N  
ATOM   2678  CE1 HIS A 346     -12.257 -17.885 -18.477  1.00  0.88           C  
ATOM   2679  NE2 HIS A 346     -12.810 -19.064 -18.248  1.00  0.89           N  
ATOM   2680  N   PRO A 347      -7.116 -17.640 -15.205  1.00  0.97           N  
ATOM   2681  CA  PRO A 347      -6.195 -17.383 -14.096  1.00  0.98           C  
ATOM   2682  C   PRO A 347      -6.717 -17.909 -12.761  1.00  0.98           C  
ATOM   2683  CB  PRO A 347      -6.084 -15.856 -14.075  1.00  0.97           C  
ATOM   2684  O   PRO A 347      -7.925 -17.875 -12.510  1.00  0.98           O  
ATOM   2685  CG  PRO A 347      -6.454 -15.428 -15.459  1.00  0.96           C  
ATOM   2686  CD  PRO A 347      -7.512 -16.358 -15.979  1.00  0.96           C  
ATOM   2687  N   SER A 348      -5.892 -18.284 -11.927  1.00  0.97           N  
ATOM   2688  CA  SER A 348      -6.181 -19.066 -10.729  1.00  0.97           C  
ATOM   2689  C   SER A 348      -7.019 -18.266  -9.736  1.00  0.97           C  
ATOM   2690  CB  SER A 348      -4.884 -19.524 -10.061  1.00  0.97           C  
ATOM   2691  O   SER A 348      -7.598 -18.833  -8.807  1.00  0.97           O  
ATOM   2692  OG  SER A 348      -4.041 -18.417  -9.789  1.00  0.87           O  
ATOM   2693  N   PHE A 349      -7.156 -16.932  -9.969  1.00  0.98           N  
ATOM   2694  CA  PHE A 349      -7.993 -16.119  -9.094  1.00  0.98           C  
ATOM   2695  C   PHE A 349      -9.454 -16.191  -9.522  1.00  0.97           C  
ATOM   2696  CB  PHE A 349      -7.518 -14.663  -9.094  1.00  0.97           C  
ATOM   2697  O   PHE A 349     -10.331 -15.641  -8.851  1.00  0.96           O  
ATOM   2698  CG  PHE A 349      -7.504 -14.029 -10.458  1.00  0.97           C  
ATOM   2699  CD1 PHE A 349      -6.308 -13.630 -11.043  1.00  0.95           C  
ATOM   2700  CD2 PHE A 349      -8.687 -13.831 -11.158  1.00  0.94           C  
ATOM   2701  CE1 PHE A 349      -6.292 -13.043 -12.306  1.00  0.93           C  
ATOM   2702  CE2 PHE A 349      -8.679 -13.245 -12.420  1.00  0.92           C  
ATOM   2703  CZ  PHE A 349      -7.480 -12.851 -12.992  1.00  0.93           C  
ATOM   2704  N   VAL A 350      -9.843 -16.762 -10.643  1.00  0.97           N  
ATOM   2705  CA  VAL A 350     -11.247 -16.952 -10.992  1.00  0.97           C  
ATOM   2706  C   VAL A 350     -11.889 -17.945 -10.026  1.00  0.97           C  
ATOM   2707  CB  VAL A 350     -11.408 -17.445 -12.448  1.00  0.97           C  
ATOM   2708  O   VAL A 350     -11.414 -19.073  -9.878  1.00  0.96           O  
ATOM   2709  CG1 VAL A 350     -12.876 -17.728 -12.762  1.00  0.96           C  
ATOM   2710  CG2 VAL A 350     -10.837 -16.419 -13.424  1.00  0.96           C  
ATOM   2711  N   GLY A 351     -12.954 -17.577  -9.354  1.00  0.97           N  
ATOM   2712  CA  GLY A 351     -13.631 -18.301  -8.290  1.00  0.97           C  
ATOM   2713  C   GLY A 351     -13.089 -17.979  -6.910  1.00  0.97           C  
ATOM   2714  O   GLY A 351     -13.589 -18.489  -5.906  1.00  0.96           O  
ATOM   2715  N   GLN A 352     -12.127 -17.070  -6.823  1.00  0.97           N  
ATOM   2716  CA  GLN A 352     -11.489 -16.676  -5.571  1.00  0.97           C  
ATOM   2717  C   GLN A 352     -11.501 -15.159  -5.401  1.00  0.98           C  
ATOM   2718  CB  GLN A 352     -10.053 -17.199  -5.512  1.00  0.97           C  
ATOM   2719  O   GLN A 352     -11.769 -14.425  -6.354  1.00  0.97           O  
ATOM   2720  CG  GLN A 352      -9.946 -18.715  -5.618  1.00  0.91           C  
ATOM   2721  CD  GLN A 352      -8.558 -19.230  -5.285  1.00  0.83           C  
ATOM   2722  NE2 GLN A 352      -8.249 -20.438  -5.742  1.00  0.82           N  
ATOM   2723  OE1 GLN A 352      -7.770 -18.546  -4.623  1.00  0.86           O  
ATOM   2724  N   ALA A 353     -11.193 -14.706  -4.191  1.00  0.97           N  
ATOM   2725  CA  ALA A 353     -10.980 -13.286  -3.923  1.00  0.97           C  
ATOM   2726  C   ALA A 353      -9.522 -12.898  -4.149  1.00  0.98           C  
ATOM   2727  CB  ALA A 353     -11.404 -12.945  -2.497  1.00  0.97           C  
ATOM   2728  O   ALA A 353      -8.611 -13.654  -3.803  1.00  0.97           O  
ATOM   2729  N   ILE A 354      -9.313 -11.715  -4.732  1.00  0.98           N  
ATOM   2730  CA  ILE A 354      -7.976 -11.137  -4.806  1.00  0.98           C  
ATOM   2731  C   ILE A 354      -7.608 -10.513  -3.462  1.00  0.98           C  
ATOM   2732  CB  ILE A 354      -7.877 -10.083  -5.931  1.00  0.98           C  
ATOM   2733  O   ILE A 354      -8.311  -9.628  -2.969  1.00  0.97           O  
ATOM   2734  CG1 ILE A 354      -8.130 -10.733  -7.296  1.00  0.97           C  
ATOM   2735  CG2 ILE A 354      -6.513  -9.387  -5.901  1.00  0.97           C  
ATOM   2736  CD1 ILE A 354      -8.336  -9.736  -8.429  1.00  0.96           C  
ATOM   2737  N   THR A 355      -6.470 -10.963  -2.926  1.00  0.97           N  
ATOM   2738  CA  THR A 355      -6.058 -10.603  -1.573  1.00  0.97           C  
ATOM   2739  C   THR A 355      -5.202  -9.340  -1.586  1.00  0.97           C  
ATOM   2740  CB  THR A 355      -5.277 -11.749  -0.904  1.00  0.96           C  
ATOM   2741  O   THR A 355      -5.293  -8.513  -0.677  1.00  0.97           O  
ATOM   2742  CG2 THR A 355      -6.202 -12.905  -0.538  1.00  0.86           C  
ATOM   2743  OG1 THR A 355      -4.271 -12.225  -1.807  1.00  0.87           O  
ATOM   2744  N   ASP A 356      -4.398  -9.135  -2.647  1.00  0.98           N  
ATOM   2745  CA  ASP A 356      -3.594  -7.925  -2.793  1.00  0.98           C  
ATOM   2746  C   ASP A 356      -3.388  -7.577  -4.265  1.00  0.98           C  
ATOM   2747  CB  ASP A 356      -2.241  -8.093  -2.098  1.00  0.97           C  
ATOM   2748  O   ASP A 356      -3.496  -8.444  -5.135  1.00  0.97           O  
ATOM   2749  CG  ASP A 356      -1.554  -6.769  -1.812  1.00  0.97           C  
ATOM   2750  OD1 ASP A 356      -2.223  -5.714  -1.847  1.00  0.95           O  
ATOM   2751  OD2 ASP A 356      -0.331  -6.781  -1.553  1.00  0.94           O  
ATOM   2752  N   VAL A 357      -3.099  -6.317  -4.554  1.00  0.98           N  
ATOM   2753  CA  VAL A 357      -2.710  -5.798  -5.861  1.00  0.98           C  
ATOM   2754  C   VAL A 357      -1.416  -4.997  -5.734  1.00  0.98           C  
ATOM   2755  CB  VAL A 357      -3.822  -4.920  -6.477  1.00  0.98           C  
ATOM   2756  O   VAL A 357      -1.252  -4.214  -4.796  1.00  0.98           O  
ATOM   2757  CG1 VAL A 357      -4.096  -3.700  -5.599  1.00  0.93           C  
ATOM   2758  CG2 VAL A 357      -3.439  -4.489  -7.891  1.00  0.93           C  
ATOM   2759  N   PHE A 358      -0.452  -5.203  -6.652  1.00  0.98           N  
ATOM   2760  CA  PHE A 358       0.874  -4.597  -6.641  1.00  0.98           C  
ATOM   2761  C   PHE A 358       1.394  -4.404  -8.060  1.00  0.98           C  
ATOM   2762  CB  PHE A 358       1.852  -5.457  -5.835  1.00  0.98           C  
ATOM   2763  O   PHE A 358       0.771  -4.860  -9.022  1.00  0.97           O  
ATOM   2764  CG  PHE A 358       2.052  -6.838  -6.398  1.00  0.97           C  
ATOM   2765  CD1 PHE A 358       1.177  -7.868  -6.076  1.00  0.96           C  
ATOM   2766  CD2 PHE A 358       3.115  -7.107  -7.250  1.00  0.96           C  
ATOM   2767  CE1 PHE A 358       1.359  -9.148  -6.596  1.00  0.95           C  
ATOM   2768  CE2 PHE A 358       3.304  -8.383  -7.773  1.00  0.95           C  
ATOM   2769  CZ  PHE A 358       2.425  -9.402  -7.444  1.00  0.95           C  
ATOM   2770  N   PHE A 359       2.471  -3.711  -8.186  1.00  0.97           N  
ATOM   2771  CA  PHE A 359       3.112  -3.495  -9.478  1.00  0.97           C  
ATOM   2772  C   PHE A 359       4.579  -3.905  -9.430  1.00  0.96           C  
ATOM   2773  CB  PHE A 359       2.990  -2.028  -9.901  1.00  0.97           C  
ATOM   2774  O   PHE A 359       5.314  -3.495  -8.529  1.00  0.95           O  
ATOM   2775  CG  PHE A 359       3.428  -1.767 -11.317  1.00  0.95           C  
ATOM   2776  CD1 PHE A 359       2.614  -2.118 -12.387  1.00  0.91           C  
ATOM   2777  CD2 PHE A 359       4.654  -1.169 -11.578  1.00  0.91           C  
ATOM   2778  CE1 PHE A 359       3.017  -1.877 -13.699  1.00  0.91           C  
ATOM   2779  CE2 PHE A 359       5.063  -0.926 -12.886  1.00  0.90           C  
ATOM   2780  CZ  PHE A 359       4.244  -1.281 -13.945  1.00  0.90           C  
ATOM   2781  N   TYR A 360       4.961  -4.701 -10.416  1.00  0.96           N  
ATOM   2782  CA  TYR A 360       6.324  -5.221 -10.414  1.00  0.96           C  
ATOM   2783  C   TYR A 360       6.801  -5.507 -11.833  1.00  0.96           C  
ATOM   2784  CB  TYR A 360       6.412  -6.495  -9.567  1.00  0.96           C  
ATOM   2785  O   TYR A 360       6.115  -6.188 -12.599  1.00  0.95           O  
ATOM   2786  CG  TYR A 360       7.814  -7.037  -9.431  1.00  0.95           C  
ATOM   2787  CD1 TYR A 360       8.822  -6.276  -8.844  1.00  0.93           C  
ATOM   2788  CD2 TYR A 360       8.133  -8.311  -9.889  1.00  0.93           C  
ATOM   2789  CE1 TYR A 360      10.116  -6.771  -8.717  1.00  0.92           C  
ATOM   2790  CE2 TYR A 360       9.424  -8.816  -9.769  1.00  0.92           C  
ATOM   2791  OH  TYR A 360      11.686  -8.535  -9.060  1.00  0.89           O  
ATOM   2792  CZ  TYR A 360      10.407  -8.040  -9.182  1.00  0.92           C  
ATOM   2793  N   ARG A 361       7.900  -4.876 -12.270  1.00  0.96           N  
ATOM   2794  CA  ARG A 361       8.603  -5.044 -13.537  1.00  0.96           C  
ATOM   2795  C   ARG A 361       7.655  -4.865 -14.718  1.00  0.96           C  
ATOM   2796  CB  ARG A 361       9.269  -6.421 -13.605  1.00  0.94           C  
ATOM   2797  O   ARG A 361       7.614  -5.703 -15.621  1.00  0.95           O  
ATOM   2798  CG  ARG A 361      10.384  -6.616 -12.590  1.00  0.87           C  
ATOM   2799  CD  ARG A 361      11.642  -5.854 -12.980  1.00  0.82           C  
ATOM   2800  NE  ARG A 361      12.763  -6.178 -12.102  1.00  0.80           N  
ATOM   2801  NH1 ARG A 361      14.318  -4.952 -13.292  1.00  0.72           N  
ATOM   2802  NH2 ARG A 361      14.952  -6.098 -11.411  1.00  0.67           N  
ATOM   2803  CZ  ARG A 361      14.008  -5.742 -12.271  1.00  0.77           C  
ATOM   2804  N   ASN A 362       6.954  -3.819 -14.716  1.00  0.95           N  
ATOM   2805  CA  ASN A 362       6.027  -3.337 -15.735  1.00  0.96           C  
ATOM   2806  C   ASN A 362       4.860  -4.300 -15.933  1.00  0.96           C  
ATOM   2807  CB  ASN A 362       6.758  -3.109 -17.060  1.00  0.94           C  
ATOM   2808  O   ASN A 362       4.315  -4.403 -17.033  1.00  0.95           O  
ATOM   2809  CG  ASN A 362       5.955  -2.269 -18.033  1.00  0.90           C  
ATOM   2810  ND2 ASN A 362       6.273  -2.382 -19.317  1.00  0.88           N  
ATOM   2811  OD1 ASN A 362       5.056  -1.524 -17.634  1.00  0.87           O  
ATOM   2812  N   ARG A 363       4.459  -5.105 -14.840  1.00  0.97           N  
ATOM   2813  CA  ARG A 363       3.302  -5.991 -14.759  1.00  0.97           C  
ATOM   2814  C   ARG A 363       2.417  -5.629 -13.571  1.00  0.97           C  
ATOM   2815  CB  ARG A 363       3.748  -7.451 -14.654  1.00  0.97           C  
ATOM   2816  O   ARG A 363       2.918  -5.352 -12.479  1.00  0.97           O  
ATOM   2817  CG  ARG A 363       4.511  -7.951 -15.871  1.00  0.97           C  
ATOM   2818  CD  ARG A 363       5.041  -9.363 -15.663  1.00  0.96           C  
ATOM   2819  NE  ARG A 363       5.749  -9.852 -16.842  1.00  0.96           N  
ATOM   2820  NH1 ARG A 363       3.910 -10.903 -17.765  1.00  0.93           N  
ATOM   2821  NH2 ARG A 363       5.932 -10.966 -18.843  1.00  0.92           N  
ATOM   2822  CZ  ARG A 363       5.195 -10.573 -17.814  1.00  0.95           C  
ATOM   2823  N   LEU A 364       1.151  -5.563 -13.841  1.00  0.98           N  
ATOM   2824  CA  LEU A 364       0.183  -5.572 -12.750  1.00  0.98           C  
ATOM   2825  C   LEU A 364       0.095  -6.954 -12.111  1.00  0.98           C  
ATOM   2826  CB  LEU A 364      -1.197  -5.141 -13.254  1.00  0.98           C  
ATOM   2827  O   LEU A 364      -0.184  -7.941 -12.795  1.00  0.98           O  
ATOM   2828  CG  LEU A 364      -2.290  -4.993 -12.195  1.00  0.97           C  
ATOM   2829  CD1 LEU A 364      -1.969  -3.832 -11.260  1.00  0.95           C  
ATOM   2830  CD2 LEU A 364      -3.651  -4.795 -12.854  1.00  0.95           C  
ATOM   2831  N   GLY A 365       0.384  -7.015 -10.850  1.00  0.98           N  
ATOM   2832  CA  GLY A 365       0.351  -8.228 -10.049  1.00  0.98           C  
ATOM   2833  C   GLY A 365      -0.841  -8.292  -9.112  1.00  0.98           C  
ATOM   2834  O   GLY A 365      -1.267  -7.269  -8.571  1.00  0.98           O  
ATOM   2835  N   MET A 366      -1.325  -9.487  -8.848  1.00  0.98           N  
ATOM   2836  CA  MET A 366      -2.404  -9.823  -7.923  1.00  0.98           C  
ATOM   2837  C   MET A 366      -2.043 -11.047  -7.088  1.00  0.98           C  
ATOM   2838  CB  MET A 366      -3.707 -10.075  -8.683  1.00  0.98           C  
ATOM   2839  O   MET A 366      -1.379 -11.963  -7.576  1.00  0.98           O  
ATOM   2840  CG  MET A 366      -4.212  -8.864  -9.451  1.00  0.96           C  
ATOM   2841  SD  MET A 366      -5.692  -9.243 -10.467  1.00  0.94           S  
ATOM   2842  CE  MET A 366      -5.720  -7.787 -11.549  1.00  0.88           C  
ATOM   2843  N   LEU A 367      -2.449 -11.081  -5.897  1.00  0.98           N  
ATOM   2844  CA  LEU A 367      -2.409 -12.265  -5.045  1.00  0.98           C  
ATOM   2845  C   LEU A 367      -3.806 -12.845  -4.853  1.00  0.97           C  
ATOM   2846  CB  LEU A 367      -1.793 -11.926  -3.685  1.00  0.97           C  
ATOM   2847  O   LEU A 367      -4.760 -12.106  -4.597  1.00  0.97           O  
ATOM   2848  CG  LEU A 367      -0.373 -11.359  -3.706  1.00  0.97           C  
ATOM   2849  CD1 LEU A 367       0.129 -11.134  -2.283  1.00  0.95           C  
ATOM   2850  CD2 LEU A 367       0.564 -12.290  -4.468  1.00  0.95           C  
ATOM   2851  N   SER A 368      -3.940 -14.160  -4.996  1.00  0.97           N  
ATOM   2852  CA  SER A 368      -5.180 -14.885  -4.738  1.00  0.97           C  
ATOM   2853  C   SER A 368      -4.901 -16.297  -4.234  1.00  0.96           C  
ATOM   2854  CB  SER A 368      -6.038 -14.947  -6.003  1.00  0.97           C  
ATOM   2855  O   SER A 368      -4.294 -17.105  -4.939  1.00  0.95           O  
ATOM   2856  OG  SER A 368      -7.292 -15.548  -5.731  1.00  0.93           O  
ATOM   2857  N   GLY A 369      -5.409 -16.624  -3.021  1.00  0.95           N  
ATOM   2858  CA  GLY A 369      -5.024 -17.873  -2.383  1.00  0.95           C  
ATOM   2859  C   GLY A 369      -3.521 -18.049  -2.274  1.00  0.95           C  
ATOM   2860  O   GLY A 369      -2.834 -17.213  -1.685  1.00  0.94           O  
ATOM   2861  N   GLU A 370      -3.013 -19.072  -2.905  1.00  0.94           N  
ATOM   2862  CA  GLU A 370      -1.598 -19.429  -2.863  1.00  0.94           C  
ATOM   2863  C   GLU A 370      -0.861 -18.913  -4.095  1.00  0.94           C  
ATOM   2864  CB  GLU A 370      -1.430 -20.946  -2.746  1.00  0.92           C  
ATOM   2865  O   GLU A 370       0.351 -19.099  -4.223  1.00  0.94           O  
ATOM   2866  CG  GLU A 370      -2.083 -21.544  -1.509  1.00  0.86           C  
ATOM   2867  CD  GLU A 370      -1.945 -23.056  -1.429  1.00  0.83           C  
ATOM   2868  OE1 GLU A 370      -1.538 -23.683  -2.434  1.00  0.82           O  
ATOM   2869  OE2 GLU A 370      -2.247 -23.619  -0.353  1.00  0.80           O  
ATOM   2870  N   ASN A 371      -1.523 -18.304  -4.971  1.00  0.95           N  
ATOM   2871  CA  ASN A 371      -0.969 -17.967  -6.277  1.00  0.96           C  
ATOM   2872  C   ASN A 371      -0.592 -16.490  -6.363  1.00  0.97           C  
ATOM   2873  CB  ASN A 371      -1.957 -18.328  -7.389  1.00  0.95           C  
ATOM   2874  O   ASN A 371      -1.317 -15.630  -5.860  1.00  0.97           O  
ATOM   2875  CG  ASN A 371      -2.144 -19.824  -7.540  1.00  0.93           C  
ATOM   2876  ND2 ASN A 371      -1.728 -20.362  -8.681  1.00  0.92           N  
ATOM   2877  OD1 ASN A 371      -2.659 -20.492  -6.640  1.00  0.91           O  
ATOM   2878  N   ILE A 372       0.446 -16.244  -7.023  1.00  0.97           N  
ATOM   2879  CA  ILE A 372       0.845 -14.945  -7.554  1.00  0.97           C  
ATOM   2880  C   ILE A 372       0.560 -14.891  -9.053  1.00  0.97           C  
ATOM   2881  CB  ILE A 372       2.339 -14.658  -7.282  1.00  0.96           C  
ATOM   2882  O   ILE A 372       1.078 -15.706  -9.820  1.00  0.97           O  
ATOM   2883  CG1 ILE A 372       2.725 -13.277  -7.824  1.00  0.76           C  
ATOM   2884  CG2 ILE A 372       3.219 -15.752  -7.894  1.00  0.76           C  
ATOM   2885  CD1 ILE A 372       4.116 -12.816  -7.411  1.00  0.71           C  
ATOM   2886  N   ILE A 373      -0.197 -13.926  -9.463  1.00  0.98           N  
ATOM   2887  CA  ILE A 373      -0.633 -13.743 -10.843  1.00  0.98           C  
ATOM   2888  C   ILE A 373      -0.139 -12.396 -11.366  1.00  0.98           C  
ATOM   2889  CB  ILE A 373      -2.171 -13.835 -10.967  1.00  0.97           C  
ATOM   2890  O   ILE A 373      -0.417 -11.352 -10.771  1.00  0.98           O  
ATOM   2891  CG1 ILE A 373      -2.685 -15.116 -10.300  1.00  0.94           C  
ATOM   2892  CG2 ILE A 373      -2.598 -13.773 -12.436  1.00  0.94           C  
ATOM   2893  CD1 ILE A 373      -3.070 -14.941  -8.837  1.00  0.91           C  
ATOM   2894  N   LEU A 374       0.616 -12.340 -12.397  1.00  0.98           N  
ATOM   2895  CA  LEU A 374       1.127 -11.147 -13.063  1.00  0.98           C  
ATOM   2896  C   LEU A 374       0.578 -11.040 -14.482  1.00  0.98           C  
ATOM   2897  CB  LEU A 374       2.657 -11.166 -13.096  1.00  0.97           C  
ATOM   2898  O   LEU A 374       0.568 -12.024 -15.225  1.00  0.97           O  
ATOM   2899  CG  LEU A 374       3.363 -11.249 -11.742  1.00  0.96           C  
ATOM   2900  CD1 LEU A 374       4.874 -11.333 -11.936  1.00  0.92           C  
ATOM   2901  CD2 LEU A 374       2.997 -10.051 -10.872  1.00  0.92           C  
ATOM   2902  N   SER A 375       0.223  -9.857 -14.894  1.00  0.98           N  
ATOM   2903  CA  SER A 375      -0.268  -9.562 -16.237  1.00  0.98           C  
ATOM   2904  C   SER A 375       0.837  -9.719 -17.276  1.00  0.98           C  
ATOM   2905  CB  SER A 375      -0.841  -8.145 -16.299  1.00  0.98           C  
ATOM   2906  O   SER A 375       2.000  -9.929 -16.927  1.00  0.97           O  
ATOM   2907  OG  SER A 375       0.191  -7.180 -16.181  1.00  0.97           O  
ATOM   2908  N   ARG A 376       0.478  -9.580 -18.534  1.00  0.97           N  
ATOM   2909  CA  ARG A 376       1.475  -9.421 -19.587  1.00  0.97           C  
ATOM   2910  C   ARG A 376       2.246  -8.116 -19.419  1.00  0.97           C  
ATOM   2911  CB  ARG A 376       0.813  -9.465 -20.966  1.00  0.97           C  
ATOM   2912  O   ARG A 376       1.701  -7.126 -18.927  1.00  0.96           O  
ATOM   2913  CG  ARG A 376       0.183 -10.807 -21.304  1.00  0.95           C  
ATOM   2914  CD  ARG A 376      -0.350 -10.836 -22.729  1.00  0.93           C  
ATOM   2915  NE  ARG A 376       0.729 -10.774 -23.711  1.00  0.91           N  
ATOM   2916  NH1 ARG A 376      -0.668 -10.708 -25.550  1.00  0.86           N  
ATOM   2917  NH2 ARG A 376       1.607 -10.661 -25.830  1.00  0.85           N  
ATOM   2918  CZ  ARG A 376       0.554 -10.714 -25.028  1.00  0.88           C  
ATOM   2919  N   THR A 377       3.442  -8.122 -19.881  1.00  0.96           N  
ATOM   2920  CA  THR A 377       4.291  -6.940 -19.771  1.00  0.96           C  
ATOM   2921  C   THR A 377       3.662  -5.754 -20.495  1.00  0.96           C  
ATOM   2922  CB  THR A 377       5.696  -7.206 -20.340  1.00  0.95           C  
ATOM   2923  O   THR A 377       3.290  -5.860 -21.666  1.00  0.95           O  
ATOM   2924  CG2 THR A 377       6.613  -6.006 -20.126  1.00  0.90           C  
ATOM   2925  OG1 THR A 377       6.263  -8.348 -19.684  1.00  0.92           O  
ATOM   2926  N   ALA A 378       3.406  -4.716 -19.821  1.00  0.96           N  
ATOM   2927  CA  ALA A 378       2.885  -3.435 -20.290  1.00  0.96           C  
ATOM   2928  C   ALA A 378       1.430  -3.563 -20.731  1.00  0.95           C  
ATOM   2929  CB  ALA A 378       3.740  -2.900 -21.436  1.00  0.95           C  
ATOM   2930  O   ALA A 378       0.817  -2.584 -21.164  1.00  0.94           O  
ATOM   2931  N   LYS A 379       0.836  -4.655 -20.666  1.00  0.97           N  
ATOM   2932  CA  LYS A 379      -0.580  -4.886 -20.938  1.00  0.97           C  
ATOM   2933  C   LYS A 379      -1.327  -5.276 -19.666  1.00  0.97           C  
ATOM   2934  CB  LYS A 379      -0.752  -5.972 -22.001  1.00  0.96           C  
ATOM   2935  O   LYS A 379      -1.828  -6.397 -19.553  1.00  0.96           O  
ATOM   2936  CG  LYS A 379      -0.110  -5.636 -23.339  1.00  0.92           C  
ATOM   2937  CD  LYS A 379      -0.441  -6.681 -24.396  1.00  0.87           C  
ATOM   2938  CE  LYS A 379       0.209  -6.351 -25.733  1.00  0.86           C  
ATOM   2939  NZ  LYS A 379      -0.056  -7.408 -26.754  1.00  0.84           N  
ATOM   2940  N   TYR A 380      -1.603  -4.347 -18.792  1.00  0.96           N  
ATOM   2941  CA  TYR A 380      -2.003  -4.509 -17.398  1.00  0.97           C  
ATOM   2942  C   TYR A 380      -3.351  -5.212 -17.295  1.00  0.97           C  
ATOM   2943  CB  TYR A 380      -2.069  -3.149 -16.696  1.00  0.96           C  
ATOM   2944  O   TYR A 380      -3.622  -5.908 -16.313  1.00  0.96           O  
ATOM   2945  CG  TYR A 380      -0.784  -2.361 -16.777  1.00  0.93           C  
ATOM   2946  CD1 TYR A 380       0.446  -3.007 -16.888  1.00  0.89           C  
ATOM   2947  CD2 TYR A 380      -0.796  -0.971 -16.742  1.00  0.89           C  
ATOM   2948  CE1 TYR A 380       1.633  -2.285 -16.961  1.00  0.88           C  
ATOM   2949  CE2 TYR A 380       0.385  -0.239 -16.814  1.00  0.88           C  
ATOM   2950  OH  TYR A 380       2.764  -0.185 -16.995  1.00  0.81           O  
ATOM   2951  CZ  TYR A 380       1.592  -0.904 -16.924  1.00  0.87           C  
ATOM   2952  N   PHE A 381      -4.090  -5.080 -18.335  1.00  0.97           N  
ATOM   2953  CA  PHE A 381      -5.451  -5.602 -18.333  1.00  0.97           C  
ATOM   2954  C   PHE A 381      -5.527  -6.921 -19.091  1.00  0.97           C  
ATOM   2955  CB  PHE A 381      -6.419  -4.586 -18.949  1.00  0.97           C  
ATOM   2956  O   PHE A 381      -6.600  -7.320 -19.549  1.00  0.96           O  
ATOM   2957  CG  PHE A 381      -6.388  -3.237 -18.283  1.00  0.95           C  
ATOM   2958  CD1 PHE A 381      -6.874  -3.072 -16.991  1.00  0.93           C  
ATOM   2959  CD2 PHE A 381      -5.872  -2.133 -18.949  1.00  0.93           C  
ATOM   2960  CE1 PHE A 381      -6.846  -1.825 -16.373  1.00  0.91           C  
ATOM   2961  CE2 PHE A 381      -5.842  -0.883 -18.337  1.00  0.91           C  
ATOM   2962  CZ  PHE A 381      -6.330  -0.731 -17.049  1.00  0.91           C  
ATOM   2963  N   ASN A 382      -4.478  -7.585 -19.336  1.00  0.97           N  
ATOM   2964  CA  ASN A 382      -4.429  -8.869 -20.027  1.00  0.98           C  
ATOM   2965  C   ASN A 382      -3.788  -9.948 -19.160  1.00  0.98           C  
ATOM   2966  CB  ASN A 382      -3.677  -8.737 -21.353  1.00  0.97           C  
ATOM   2967  O   ASN A 382      -2.574  -9.942 -18.950  1.00  0.97           O  
ATOM   2968  CG  ASN A 382      -3.806  -9.971 -22.223  1.00  0.96           C  
ATOM   2969  ND2 ASN A 382      -3.414  -9.850 -23.486  1.00  0.94           N  
ATOM   2970  OD1 ASN A 382      -4.255 -11.025 -21.765  1.00  0.94           O  
ATOM   2971  N   MET A 383      -4.580 -10.948 -18.842  1.00  0.98           N  
ATOM   2972  CA  MET A 383      -4.198 -12.053 -17.968  1.00  0.98           C  
ATOM   2973  C   MET A 383      -4.152 -13.367 -18.741  1.00  0.97           C  
ATOM   2974  CB  MET A 383      -5.171 -12.171 -16.794  1.00  0.97           C  
ATOM   2975  O   MET A 383      -4.062 -14.441 -18.143  1.00  0.96           O  
ATOM   2976  CG  MET A 383      -5.175 -10.959 -15.877  1.00  0.96           C  
ATOM   2977  SD  MET A 383      -3.548 -10.678 -15.075  1.00  0.95           S  
ATOM   2978  CE  MET A 383      -3.941  -9.232 -14.053  1.00  0.90           C  
ATOM   2979  N   TYR A 384      -4.263 -13.383 -20.025  1.00  0.97           N  
ATOM   2980  CA  TYR A 384      -4.235 -14.567 -20.876  1.00  0.97           C  
ATOM   2981  C   TYR A 384      -3.025 -14.544 -21.803  1.00  0.96           C  
ATOM   2982  CB  TYR A 384      -5.522 -14.669 -21.700  1.00  0.97           C  
ATOM   2983  O   TYR A 384      -2.688 -13.501 -22.368  1.00  0.95           O  
ATOM   2984  CG  TYR A 384      -6.759 -14.903 -20.867  1.00  0.96           C  
ATOM   2985  CD1 TYR A 384      -7.072 -16.174 -20.391  1.00  0.95           C  
ATOM   2986  CD2 TYR A 384      -7.617 -13.854 -20.555  1.00  0.95           C  
ATOM   2987  CE1 TYR A 384      -8.212 -16.394 -19.624  1.00  0.94           C  
ATOM   2988  CE2 TYR A 384      -8.759 -14.062 -19.789  1.00  0.94           C  
ATOM   2989  OH  TYR A 384     -10.177 -15.546 -18.571  1.00  0.92           O  
ATOM   2990  CZ  TYR A 384      -9.048 -15.334 -19.329  1.00  0.94           C  
ATOM   2991  N   PRO A 385      -2.354 -15.655 -22.028  1.00  0.96           N  
ATOM   2992  CA  PRO A 385      -1.356 -15.737 -23.098  1.00  0.96           C  
ATOM   2993  C   PRO A 385      -1.957 -15.514 -24.484  1.00  0.95           C  
ATOM   2994  CB  PRO A 385      -0.809 -17.160 -22.962  1.00  0.95           C  
ATOM   2995  O   PRO A 385      -3.128 -15.831 -24.711  1.00  0.94           O  
ATOM   2996  CG  PRO A 385      -1.928 -17.943 -22.354  1.00  0.93           C  
ATOM   2997  CD  PRO A 385      -2.733 -17.024 -21.480  1.00  0.93           C  
ATOM   2998  N   ALA A 386      -1.159 -14.992 -25.359  1.00  0.94           N  
ATOM   2999  CA  ALA A 386      -1.582 -14.690 -26.724  1.00  0.93           C  
ATOM   3000  C   ALA A 386      -1.551 -15.941 -27.597  1.00  0.92           C  
ATOM   3001  CB  ALA A 386      -0.698 -13.602 -27.327  1.00  0.92           C  
ATOM   3002  O   ALA A 386      -2.244 -16.013 -28.615  1.00  0.90           O  
ATOM   3003  N   SER A 387      -0.716 -16.895 -27.147  1.00  0.93           N  
ATOM   3004  CA  SER A 387      -0.539 -18.166 -27.842  1.00  0.93           C  
ATOM   3005  C   SER A 387      -0.402 -19.321 -26.855  1.00  0.92           C  
ATOM   3006  CB  SER A 387       0.688 -18.114 -28.752  1.00  0.92           C  
ATOM   3007  O   SER A 387       0.219 -19.173 -25.801  1.00  0.92           O  
ATOM   3008  OG  SER A 387       0.914 -19.371 -29.366  1.00  0.92           O  
ATOM   3009  N   VAL A 388      -0.966 -20.424 -27.233  1.00  0.91           N  
ATOM   3010  CA  VAL A 388      -0.815 -21.657 -26.467  1.00  0.90           C  
ATOM   3011  C   VAL A 388       0.355 -22.468 -27.019  1.00  0.89           C  
ATOM   3012  CB  VAL A 388      -2.108 -22.502 -26.490  1.00  0.88           C  
ATOM   3013  O   VAL A 388       0.944 -23.284 -26.306  1.00  0.86           O  
ATOM   3014  CG1 VAL A 388      -3.241 -21.776 -25.768  1.00  0.78           C  
ATOM   3015  CG2 VAL A 388      -2.507 -22.825 -27.929  1.00  0.77           C  
ATOM   3016  N   ALA A 389       0.739 -22.153 -28.274  1.00  0.87           N  
ATOM   3017  CA  ALA A 389       1.784 -22.891 -28.979  1.00  0.87           C  
ATOM   3018  C   ALA A 389       3.169 -22.362 -28.616  1.00  0.87           C  
ATOM   3019  CB  ALA A 389       1.566 -22.811 -30.488  1.00  0.86           C  
ATOM   3020  O   ALA A 389       4.158 -23.095 -28.687  1.00  0.86           O  
ATOM   3021  N   VAL A 390       3.222 -21.145 -28.280  1.00  0.88           N  
ATOM   3022  CA  VAL A 390       4.485 -20.470 -27.997  1.00  0.88           C  
ATOM   3023  C   VAL A 390       4.365 -19.673 -26.700  1.00  0.89           C  
ATOM   3024  CB  VAL A 390       4.904 -19.540 -29.158  1.00  0.87           C  
ATOM   3025  O   VAL A 390       3.630 -18.685 -26.637  1.00  0.89           O  
ATOM   3026  CG1 VAL A 390       6.260 -18.898 -28.872  1.00  0.86           C  
ATOM   3027  CG2 VAL A 390       4.942 -20.314 -30.474  1.00  0.86           C  
ATOM   3028  N   LEU A 391       5.103 -20.082 -25.724  1.00  0.88           N  
ATOM   3029  CA  LEU A 391       5.251 -19.307 -24.497  1.00  0.89           C  
ATOM   3030  C   LEU A 391       6.192 -18.126 -24.711  1.00  0.90           C  
ATOM   3031  CB  LEU A 391       5.774 -20.193 -23.363  1.00  0.86           C  
ATOM   3032  O   LEU A 391       7.382 -18.315 -24.976  1.00  0.89           O  
ATOM   3033  CG  LEU A 391       4.806 -21.248 -22.825  1.00  0.77           C  
ATOM   3034  CD1 LEU A 391       5.534 -22.209 -21.891  1.00  0.71           C  
ATOM   3035  CD2 LEU A 391       3.634 -20.583 -22.110  1.00  0.71           C  
ATOM   3036  N   SER A 392       5.746 -16.914 -24.623  1.00  0.92           N  
ATOM   3037  CA  SER A 392       6.502 -15.671 -24.737  1.00  0.93           C  
ATOM   3038  C   SER A 392       6.968 -15.180 -23.371  1.00  0.94           C  
ATOM   3039  CB  SER A 392       5.659 -14.591 -25.417  1.00  0.92           C  
ATOM   3040  O   SER A 392       6.306 -15.421 -22.360  1.00  0.94           O  
ATOM   3041  OG  SER A 392       6.417 -13.410 -25.611  1.00  0.84           O  
ATOM   3042  N   ASP A 393       8.035 -14.431 -23.328  1.00  0.93           N  
ATOM   3043  CA  ASP A 393       8.552 -13.846 -22.095  1.00  0.94           C  
ATOM   3044  C   ASP A 393       7.614 -12.764 -21.565  1.00  0.95           C  
ATOM   3045  CB  ASP A 393       9.950 -13.266 -22.321  1.00  0.93           C  
ATOM   3046  O   ASP A 393       7.632 -12.449 -20.373  1.00  0.94           O  
ATOM   3047  CG  ASP A 393      10.991 -14.329 -22.624  1.00  0.90           C  
ATOM   3048  OD1 ASP A 393      10.763 -15.515 -22.303  1.00  0.89           O  
ATOM   3049  OD2 ASP A 393      12.051 -13.977 -23.185  1.00  0.90           O  
ATOM   3050  N   ASP A 394       6.705 -12.286 -22.404  1.00  0.95           N  
ATOM   3051  CA  ASP A 394       5.737 -11.250 -22.054  1.00  0.96           C  
ATOM   3052  C   ASP A 394       4.416 -11.863 -21.597  1.00  0.96           C  
ATOM   3053  CB  ASP A 394       5.500 -10.314 -23.242  1.00  0.93           C  
ATOM   3054  O   ASP A 394       3.519 -11.151 -21.141  1.00  0.95           O  
ATOM   3055  CG  ASP A 394       4.683 -10.957 -24.349  1.00  0.80           C  
ATOM   3056  OD1 ASP A 394       4.798 -12.184 -24.558  1.00  0.72           O  
ATOM   3057  OD2 ASP A 394       3.919 -10.229 -25.019  1.00  0.81           O  
ATOM   3058  N   ASP A 395       4.254 -13.199 -21.639  1.00  0.96           N  
ATOM   3059  CA  ASP A 395       3.018 -13.870 -21.248  1.00  0.96           C  
ATOM   3060  C   ASP A 395       2.734 -13.676 -19.760  1.00  0.97           C  
ATOM   3061  CB  ASP A 395       3.089 -15.362 -21.580  1.00  0.96           C  
ATOM   3062  O   ASP A 395       3.650 -13.420 -18.976  1.00  0.96           O  
ATOM   3063  CG  ASP A 395       2.840 -15.655 -23.049  1.00  0.94           C  
ATOM   3064  OD1 ASP A 395       2.247 -14.806 -23.748  1.00  0.92           O  
ATOM   3065  OD2 ASP A 395       3.237 -16.747 -23.510  1.00  0.92           O  
ATOM   3066  N   PRO A 396       1.506 -13.758 -19.378  1.00  0.97           N  
ATOM   3067  CA  PRO A 396       1.179 -13.678 -17.953  1.00  0.97           C  
ATOM   3068  C   PRO A 396       1.844 -14.780 -17.132  1.00  0.97           C  
ATOM   3069  CB  PRO A 396      -0.344 -13.825 -17.932  1.00  0.97           C  
ATOM   3070  O   PRO A 396       2.131 -15.859 -17.657  1.00  0.97           O  
ATOM   3071  CG  PRO A 396      -0.789 -13.385 -19.290  1.00  0.96           C  
ATOM   3072  CD  PRO A 396       0.273 -13.758 -20.283  1.00  0.95           C  
ATOM   3073  N   ILE A 397       2.062 -14.534 -15.947  1.00  0.97           N  
ATOM   3074  CA  ILE A 397       2.600 -15.474 -14.969  1.00  0.97           C  
ATOM   3075  C   ILE A 397       1.528 -15.811 -13.935  1.00  0.97           C  
ATOM   3076  CB  ILE A 397       3.858 -14.909 -14.274  1.00  0.97           C  
ATOM   3077  O   ILE A 397       0.910 -14.914 -13.357  1.00  0.97           O  
ATOM   3078  CG1 ILE A 397       4.922 -14.540 -15.313  1.00  0.96           C  
ATOM   3079  CG2 ILE A 397       4.410 -15.912 -13.257  1.00  0.96           C  
ATOM   3080  CD1 ILE A 397       6.107 -13.774 -14.741  1.00  0.95           C  
ATOM   3081  N   ASP A 398       1.308 -17.051 -13.700  1.00  0.97           N  
ATOM   3082  CA  ASP A 398       0.437 -17.616 -12.674  1.00  0.97           C  
ATOM   3083  C   ASP A 398       1.100 -18.807 -11.985  1.00  0.96           C  
ATOM   3084  CB  ASP A 398      -0.903 -18.037 -13.279  1.00  0.96           C  
ATOM   3085  O   ASP A 398       1.177 -19.897 -12.557  1.00  0.94           O  
ATOM   3086  CG  ASP A 398      -1.960 -18.336 -12.230  1.00  0.96           C  
ATOM   3087  OD1 ASP A 398      -1.606 -18.540 -11.049  1.00  0.95           O  
ATOM   3088  OD2 ASP A 398      -3.157 -18.370 -12.588  1.00  0.94           O  
ATOM   3089  N   VAL A 399       1.615 -18.583 -10.787  1.00  0.96           N  
ATOM   3090  CA  VAL A 399       2.429 -19.569 -10.083  1.00  0.96           C  
ATOM   3091  C   VAL A 399       1.983 -19.662  -8.626  1.00  0.96           C  
ATOM   3092  CB  VAL A 399       3.932 -19.221 -10.159  1.00  0.94           C  
ATOM   3093  O   VAL A 399       1.798 -18.641  -7.960  1.00  0.95           O  
ATOM   3094  CG1 VAL A 399       4.765 -20.261  -9.412  1.00  0.76           C  
ATOM   3095  CG2 VAL A 399       4.383 -19.117 -11.615  1.00  0.75           C  
ATOM   3096  N   ALA A 400       1.915 -20.837  -8.151  1.00  0.94           N  
ATOM   3097  CA  ALA A 400       1.583 -21.122  -6.757  1.00  0.94           C  
ATOM   3098  C   ALA A 400       2.843 -21.213  -5.900  1.00  0.93           C  
ATOM   3099  CB  ALA A 400       0.779 -22.416  -6.655  1.00  0.93           C  
ATOM   3100  O   ALA A 400       3.888 -21.668  -6.370  1.00  0.92           O  
ATOM   3101  N   VAL A 401       2.745 -20.858  -4.698  1.00  0.93           N  
ATOM   3102  CA  VAL A 401       3.816 -21.092  -3.735  1.00  0.91           C  
ATOM   3103  C   VAL A 401       3.919 -22.584  -3.428  1.00  0.90           C  
ATOM   3104  CB  VAL A 401       3.590 -20.294  -2.431  1.00  0.89           C  
ATOM   3105  O   VAL A 401       2.909 -23.240  -3.159  1.00  0.86           O  
ATOM   3106  CG1 VAL A 401       3.752 -18.795  -2.680  1.00  0.77           C  
ATOM   3107  CG2 VAL A 401       2.209 -20.596  -1.853  1.00  0.77           C  
ATOM   3108  N   SER A 402       5.093 -23.149  -3.498  1.00  0.85           N  
ATOM   3109  CA  SER A 402       5.356 -24.517  -3.063  1.00  0.84           C  
ATOM   3110  C   SER A 402       5.818 -24.557  -1.610  1.00  0.81           C  
ATOM   3111  CB  SER A 402       6.408 -25.172  -3.959  1.00  0.80           C  
ATOM   3112  O   SER A 402       6.963 -24.217  -1.308  1.00  0.77           O  
ATOM   3113  OG  SER A 402       6.578 -26.538  -3.621  1.00  0.72           O  
ATOM   3114  N   HIS A 403       4.981 -24.950  -0.732  1.00  0.84           N  
ATOM   3115  CA  HIS A 403       5.282 -25.035   0.693  1.00  0.84           C  
ATOM   3116  C   HIS A 403       4.570 -26.220   1.337  1.00  0.82           C  
ATOM   3117  CB  HIS A 403       4.888 -23.738   1.402  1.00  0.81           C  
ATOM   3118  O   HIS A 403       3.502 -26.632   0.879  1.00  0.78           O  
ATOM   3119  CG  HIS A 403       5.407 -23.637   2.801  1.00  0.76           C  
ATOM   3120  CD2 HIS A 403       4.932 -22.973   3.880  1.00  0.72           C  
ATOM   3121  ND1 HIS A 403       6.558 -24.272   3.215  1.00  0.70           N  
ATOM   3122  CE1 HIS A 403       6.768 -24.002   4.492  1.00  0.69           C  
ATOM   3123  NE2 HIS A 403       5.795 -23.215   4.920  1.00  0.67           N  
ATOM   3124  N   ASN A 404       5.201 -26.705   2.347  1.00  0.82           N  
ATOM   3125  CA  ASN A 404       4.680 -27.878   3.040  1.00  0.83           C  
ATOM   3126  C   ASN A 404       3.419 -27.547   3.832  1.00  0.80           C  
ATOM   3127  CB  ASN A 404       5.746 -28.473   3.963  1.00  0.77           C  
ATOM   3128  O   ASN A 404       2.749 -28.446   4.344  1.00  0.75           O  
ATOM   3129  CG  ASN A 404       6.180 -27.511   5.051  1.00  0.70           C  
ATOM   3130  ND2 ASN A 404       6.861 -28.031   6.065  1.00  0.68           N  
ATOM   3131  OD1 ASN A 404       5.904 -26.311   4.981  1.00  0.67           O  
ATOM   3132  N   ARG A 405       3.088 -26.309   3.966  1.00  0.79           N  
ATOM   3133  CA  ARG A 405       1.870 -25.812   4.599  1.00  0.80           C  
ATOM   3134  C   ARG A 405       1.104 -24.887   3.659  1.00  0.79           C  
ATOM   3135  CB  ARG A 405       2.202 -25.078   5.900  1.00  0.76           C  
ATOM   3136  O   ARG A 405       1.691 -24.278   2.763  1.00  0.76           O  
ATOM   3137  CG  ARG A 405       2.905 -25.943   6.933  1.00  0.72           C  
ATOM   3138  CD  ARG A 405       3.180 -25.176   8.219  1.00  0.71           C  
ATOM   3139  NE  ARG A 405       3.945 -25.976   9.171  1.00  0.63           N  
ATOM   3140  NH1 ARG A 405       3.970 -24.361  10.823  1.00  0.56           N  
ATOM   3141  NH2 ARG A 405       4.998 -26.380  11.171  1.00  0.51           N  
ATOM   3142  CZ  ARG A 405       4.303 -25.571  10.386  1.00  0.68           C  
ATOM   3143  N   VAL A 406      -0.185 -24.789   3.818  1.00  0.73           N  
ATOM   3144  CA  VAL A 406      -1.016 -23.815   3.117  1.00  0.77           C  
ATOM   3145  C   VAL A 406      -0.629 -22.402   3.545  1.00  0.76           C  
ATOM   3146  CB  VAL A 406      -2.519 -24.059   3.379  1.00  0.68           C  
ATOM   3147  O   VAL A 406      -0.698 -22.064   4.729  1.00  0.71           O  
ATOM   3148  CG1 VAL A 406      -3.370 -23.035   2.630  1.00  0.61           C  
ATOM   3149  CG2 VAL A 406      -2.907 -25.480   2.975  1.00  0.54           C  
ATOM   3150  N   SER A 407      -0.246 -21.657   2.572  1.00  0.85           N  
ATOM   3151  CA  SER A 407       0.238 -20.300   2.802  1.00  0.86           C  
ATOM   3152  C   SER A 407      -0.541 -19.288   1.968  1.00  0.87           C  
ATOM   3153  CB  SER A 407       1.729 -20.199   2.479  1.00  0.81           C  
ATOM   3154  O   SER A 407      -0.131 -18.944   0.857  1.00  0.83           O  
ATOM   3155  OG  SER A 407       2.496 -20.944   3.409  1.00  0.69           O  
ATOM   3156  N   ILE A 408      -1.686 -18.873   2.488  1.00  0.91           N  
ATOM   3157  CA  ILE A 408      -2.465 -17.843   1.810  1.00  0.92           C  
ATOM   3158  C   ILE A 408      -1.658 -16.549   1.740  1.00  0.93           C  
ATOM   3159  CB  ILE A 408      -3.815 -17.596   2.521  1.00  0.91           C  
ATOM   3160  O   ILE A 408      -1.323 -15.962   2.771  1.00  0.93           O  
ATOM   3161  CG1 ILE A 408      -4.660 -18.875   2.522  1.00  0.87           C  
ATOM   3162  CG2 ILE A 408      -4.571 -16.441   1.858  1.00  0.86           C  
ATOM   3163  CD1 ILE A 408      -5.979 -18.744   3.272  1.00  0.83           C  
ATOM   3164  N   LEU A 409      -1.389 -16.115   0.547  1.00  0.94           N  
ATOM   3165  CA  LEU A 409      -0.611 -14.903   0.316  1.00  0.95           C  
ATOM   3166  C   LEU A 409      -1.430 -13.660   0.649  1.00  0.95           C  
ATOM   3167  CB  LEU A 409      -0.134 -14.840  -1.137  1.00  0.95           C  
ATOM   3168  O   LEU A 409      -2.550 -13.499   0.157  1.00  0.94           O  
ATOM   3169  CG  LEU A 409       0.842 -15.931  -1.578  1.00  0.94           C  
ATOM   3170  CD1 LEU A 409       1.164 -15.786  -3.062  1.00  0.93           C  
ATOM   3171  CD2 LEU A 409       2.116 -15.879  -0.742  1.00  0.93           C  
ATOM   3172  N   LYS A 410      -0.861 -12.751   1.401  1.00  0.95           N  
ATOM   3173  CA  LYS A 410      -1.563 -11.584   1.926  1.00  0.96           C  
ATOM   3174  C   LYS A 410      -1.026 -10.295   1.308  1.00  0.96           C  
ATOM   3175  CB  LYS A 410      -1.444 -11.524   3.449  1.00  0.95           C  
ATOM   3176  O   LYS A 410      -1.793  -9.381   1.002  1.00  0.96           O  
ATOM   3177  CG  LYS A 410      -2.260 -12.583   4.176  1.00  0.91           C  
ATOM   3178  CD  LYS A 410      -2.124 -12.453   5.688  1.00  0.88           C  
ATOM   3179  CE  LYS A 410      -2.992 -13.470   6.417  1.00  0.84           C  
ATOM   3180  NZ  LYS A 410      -2.659 -13.541   7.871  1.00  0.81           N  
ATOM   3181  N   TYR A 411       0.309 -10.174   1.169  1.00  0.96           N  
ATOM   3182  CA  TYR A 411       0.924  -8.946   0.677  1.00  0.96           C  
ATOM   3183  C   TYR A 411       2.071  -9.255  -0.277  1.00  0.97           C  
ATOM   3184  CB  TYR A 411       1.430  -8.092   1.843  1.00  0.96           C  
ATOM   3185  O   TYR A 411       2.787 -10.244  -0.097  1.00  0.96           O  
ATOM   3186  CG  TYR A 411       0.348  -7.690   2.815  1.00  0.95           C  
ATOM   3187  CD1 TYR A 411      -0.634  -6.770   2.453  1.00  0.93           C  
ATOM   3188  CD2 TYR A 411       0.305  -8.227   4.097  1.00  0.93           C  
ATOM   3189  CE1 TYR A 411      -1.632  -6.394   3.346  1.00  0.92           C  
ATOM   3190  CE2 TYR A 411      -0.689  -7.859   4.998  1.00  0.92           C  
ATOM   3191  OH  TYR A 411      -2.637  -6.575   5.502  1.00  0.90           O  
ATOM   3192  CZ  TYR A 411      -1.651  -6.943   4.614  1.00  0.92           C  
ATOM   3193  N   ALA A 412       2.256  -8.376  -1.200  1.00  0.96           N  
ATOM   3194  CA  ALA A 412       3.426  -8.314  -2.071  1.00  0.96           C  
ATOM   3195  C   ALA A 412       4.068  -6.930  -2.031  1.00  0.96           C  
ATOM   3196  CB  ALA A 412       3.043  -8.678  -3.504  1.00  0.96           C  
ATOM   3197  O   ALA A 412       3.390  -5.919  -2.230  1.00  0.96           O  
ATOM   3198  N   VAL A 413       5.378  -6.854  -1.776  1.00  0.96           N  
ATOM   3199  CA  VAL A 413       6.100  -5.588  -1.713  1.00  0.96           C  
ATOM   3200  C   VAL A 413       7.343  -5.656  -2.597  1.00  0.96           C  
ATOM   3201  CB  VAL A 413       6.497  -5.233  -0.262  1.00  0.95           C  
ATOM   3202  O   VAL A 413       8.275  -6.412  -2.312  1.00  0.95           O  
ATOM   3203  CG1 VAL A 413       7.260  -3.910  -0.219  1.00  0.93           C  
ATOM   3204  CG2 VAL A 413       5.257  -5.167   0.628  1.00  0.93           C  
ATOM   3205  N   PRO A 414       7.342  -4.899  -3.745  1.00  0.95           N  
ATOM   3206  CA  PRO A 414       8.611  -4.730  -4.458  1.00  0.94           C  
ATOM   3207  C   PRO A 414       9.680  -4.050  -3.606  1.00  0.93           C  
ATOM   3208  CB  PRO A 414       8.228  -3.856  -5.655  1.00  0.94           C  
ATOM   3209  O   PRO A 414       9.445  -2.967  -3.063  1.00  0.92           O  
ATOM   3210  CG  PRO A 414       6.749  -4.020  -5.791  1.00  0.92           C  
ATOM   3211  CD  PRO A 414       6.160  -4.192  -4.420  1.00  0.92           C  
ATOM   3212  N   PHE A 415      10.807  -4.678  -3.525  1.00  0.91           N  
ATOM   3213  CA  PHE A 415      11.940  -4.147  -2.776  1.00  0.91           C  
ATOM   3214  C   PHE A 415      13.254  -4.494  -3.464  1.00  0.90           C  
ATOM   3215  CB  PHE A 415      11.939  -4.688  -1.342  1.00  0.91           C  
ATOM   3216  O   PHE A 415      13.604  -5.670  -3.589  1.00  0.87           O  
ATOM   3217  CG  PHE A 415      13.012  -4.095  -0.470  1.00  0.90           C  
ATOM   3218  CD1 PHE A 415      12.903  -2.792   0.002  1.00  0.88           C  
ATOM   3219  CD2 PHE A 415      14.130  -4.841  -0.120  1.00  0.88           C  
ATOM   3220  CE1 PHE A 415      13.895  -2.241   0.810  1.00  0.87           C  
ATOM   3221  CE2 PHE A 415      15.126  -4.297   0.687  1.00  0.88           C  
ATOM   3222  CZ  PHE A 415      15.006  -2.996   1.150  1.00  0.87           C  
ATOM   3223  N   SER A 416      13.948  -3.444  -3.947  1.00  0.86           N  
ATOM   3224  CA  SER A 416      15.139  -3.566  -4.781  1.00  0.85           C  
ATOM   3225  C   SER A 416      14.848  -4.369  -6.045  1.00  0.85           C  
ATOM   3226  CB  SER A 416      16.276  -4.224  -3.999  1.00  0.84           C  
ATOM   3227  O   SER A 416      13.995  -3.985  -6.847  1.00  0.82           O  
ATOM   3228  OG  SER A 416      16.577  -3.483  -2.829  1.00  0.78           O  
ATOM   3229  N   GLU A 417      15.529  -5.502  -6.240  1.00  0.86           N  
ATOM   3230  CA  GLU A 417      15.333  -6.342  -7.418  1.00  0.87           C  
ATOM   3231  C   GLU A 417      14.433  -7.533  -7.102  1.00  0.87           C  
ATOM   3232  CB  GLU A 417      16.679  -6.830  -7.961  1.00  0.85           C  
ATOM   3233  O   GLU A 417      14.156  -8.358  -7.975  1.00  0.86           O  
ATOM   3234  CG  GLU A 417      17.594  -5.709  -8.432  1.00  0.80           C  
ATOM   3235  CD  GLU A 417      18.794  -6.207  -9.223  1.00  0.78           C  
ATOM   3236  OE1 GLU A 417      19.142  -7.404  -9.107  1.00  0.76           O  
ATOM   3237  OE2 GLU A 417      19.391  -5.393  -9.962  1.00  0.73           O  
ATOM   3238  N   GLU A 418      13.867  -7.582  -5.939  1.00  0.88           N  
ATOM   3239  CA  GLU A 418      13.084  -8.708  -5.439  1.00  0.89           C  
ATOM   3240  C   GLU A 418      11.634  -8.304  -5.189  1.00  0.90           C  
ATOM   3241  CB  GLU A 418      13.703  -9.267  -4.155  1.00  0.88           C  
ATOM   3242  O   GLU A 418      11.352  -7.145  -4.877  1.00  0.90           O  
ATOM   3243  CG  GLU A 418      15.112  -9.812  -4.339  1.00  0.83           C  
ATOM   3244  CD  GLU A 418      15.722 -10.346  -3.053  1.00  0.81           C  
ATOM   3245  OE1 GLU A 418      15.320  -9.893  -1.957  1.00  0.80           O  
ATOM   3246  OE2 GLU A 418      16.609 -11.223  -3.141  1.00  0.77           O  
ATOM   3247  N   LEU A 419      10.785  -9.232  -5.400  1.00  0.94           N  
ATOM   3248  CA  LEU A 419       9.420  -9.143  -4.891  1.00  0.94           C  
ATOM   3249  C   LEU A 419       9.247 -10.007  -3.647  1.00  0.94           C  
ATOM   3250  CB  LEU A 419       8.419  -9.571  -5.967  1.00  0.94           C  
ATOM   3251  O   LEU A 419       9.305 -11.237  -3.726  1.00  0.94           O  
ATOM   3252  CG  LEU A 419       6.938  -9.423  -5.613  1.00  0.94           C  
ATOM   3253  CD1 LEU A 419       6.564  -7.948  -5.505  1.00  0.93           C  
ATOM   3254  CD2 LEU A 419       6.067 -10.126  -6.648  1.00  0.92           C  
ATOM   3255  N   LEU A 420       9.071  -9.358  -2.546  1.00  0.93           N  
ATOM   3256  CA  LEU A 420       8.830 -10.027  -1.272  1.00  0.93           C  
ATOM   3257  C   LEU A 420       7.345 -10.321  -1.086  1.00  0.94           C  
ATOM   3258  CB  LEU A 420       9.342  -9.171  -0.111  1.00  0.93           C  
ATOM   3259  O   LEU A 420       6.504  -9.440  -1.280  1.00  0.93           O  
ATOM   3260  CG  LEU A 420      10.812  -8.751  -0.175  1.00  0.90           C  
ATOM   3261  CD1 LEU A 420      11.174  -7.904   1.040  1.00  0.86           C  
ATOM   3262  CD2 LEU A 420      11.714  -9.977  -0.267  1.00  0.86           C  
ATOM   3263  N   LEU A 421       7.015 -11.529  -0.707  1.00  0.94           N  
ATOM   3264  CA  LEU A 421       5.660 -12.030  -0.504  1.00  0.94           C  
ATOM   3265  C   LEU A 421       5.458 -12.481   0.938  1.00  0.94           C  
ATOM   3266  CB  LEU A 421       5.368 -13.189  -1.460  1.00  0.94           C  
ATOM   3267  O   LEU A 421       6.269 -13.238   1.476  1.00  0.93           O  
ATOM   3268  CG  LEU A 421       5.655 -12.936  -2.941  1.00  0.93           C  
ATOM   3269  CD1 LEU A 421       5.511 -14.228  -3.738  1.00  0.91           C  
ATOM   3270  CD2 LEU A 421       4.726 -11.858  -3.489  1.00  0.90           C  
ATOM   3271  N   TRP A 422       4.361 -12.039   1.528  1.00  0.94           N  
ATOM   3272  CA  TRP A 422       3.982 -12.450   2.876  1.00  0.94           C  
ATOM   3273  C   TRP A 422       2.725 -13.312   2.850  1.00  0.93           C  
ATOM   3274  CB  TRP A 422       3.759 -11.225   3.768  1.00  0.93           C  
ATOM   3275  O   TRP A 422       1.696 -12.904   2.305  1.00  0.92           O  
ATOM   3276  CG  TRP A 422       5.023 -10.532   4.179  1.00  0.90           C  
ATOM   3277  CD1 TRP A 422       5.710 -10.697   5.350  1.00  0.85           C  
ATOM   3278  CD2 TRP A 422       5.749  -9.559   3.421  1.00  0.86           C  
ATOM   3279  CE2 TRP A 422       6.867  -9.177   4.194  1.00  0.87           C  
ATOM   3280  CE3 TRP A 422       5.562  -8.974   2.162  1.00  0.85           C  
ATOM   3281  NE1 TRP A 422       6.820  -9.885   5.365  1.00  0.87           N  
ATOM   3282  CH2 TRP A 422       7.590  -7.677   2.512  1.00  0.85           C  
ATOM   3283  CZ2 TRP A 422       7.796  -8.234   3.748  1.00  0.86           C  
ATOM   3284  CZ3 TRP A 422       6.487  -8.036   1.719  1.00  0.85           C  
ATOM   3285  N   ALA A 423       2.851 -14.430   3.562  1.00  0.93           N  
ATOM   3286  CA  ALA A 423       1.732 -15.320   3.862  1.00  0.93           C  
ATOM   3287  C   ALA A 423       1.457 -15.369   5.362  1.00  0.92           C  
ATOM   3288  CB  ALA A 423       2.011 -16.723   3.329  1.00  0.91           C  
ATOM   3289  O   ALA A 423       2.047 -14.609   6.133  1.00  0.90           O  
ATOM   3290  N   ASP A 424       0.519 -16.261   5.820  1.00  0.90           N  
ATOM   3291  CA  ASP A 424       0.096 -16.399   7.210  1.00  0.89           C  
ATOM   3292  C   ASP A 424       1.250 -16.868   8.093  1.00  0.88           C  
ATOM   3293  CB  ASP A 424      -1.080 -17.372   7.319  1.00  0.87           C  
ATOM   3294  O   ASP A 424       1.402 -16.404   9.225  1.00  0.85           O  
ATOM   3295  CG  ASP A 424      -2.382 -16.790   6.799  1.00  0.81           C  
ATOM   3296  OD1 ASP A 424      -2.587 -15.562   6.906  1.00  0.76           O  
ATOM   3297  OD2 ASP A 424      -3.212 -17.567   6.279  1.00  0.79           O  
ATOM   3298  N   GLU A 425       2.156 -17.679   7.524  1.00  0.88           N  
ATOM   3299  CA  GLU A 425       3.139 -18.325   8.388  1.00  0.87           C  
ATOM   3300  C   GLU A 425       4.535 -18.272   7.772  1.00  0.87           C  
ATOM   3301  CB  GLU A 425       2.741 -19.777   8.664  1.00  0.85           C  
ATOM   3302  O   GLU A 425       5.494 -18.788   8.350  1.00  0.85           O  
ATOM   3303  CG  GLU A 425       1.438 -19.921   9.437  1.00  0.81           C  
ATOM   3304  CD  GLU A 425       1.111 -21.361   9.800  1.00  0.78           C  
ATOM   3305  OE1 GLU A 425       1.839 -22.278   9.358  1.00  0.77           O  
ATOM   3306  OE2 GLU A 425       0.119 -21.573  10.532  1.00  0.74           O  
ATOM   3307  N   ALA A 426       4.585 -17.845   6.559  1.00  0.89           N  
ATOM   3308  CA  ALA A 426       5.853 -17.887   5.835  1.00  0.89           C  
ATOM   3309  C   ALA A 426       5.995 -16.684   4.906  1.00  0.90           C  
ATOM   3310  CB  ALA A 426       5.971 -19.185   5.041  1.00  0.88           C  
ATOM   3311  O   ALA A 426       4.996 -16.100   4.481  1.00  0.89           O  
ATOM   3312  N   GLN A 427       7.208 -16.363   4.562  1.00  0.90           N  
ATOM   3313  CA  GLN A 427       7.574 -15.338   3.589  1.00  0.91           C  
ATOM   3314  C   GLN A 427       8.330 -15.943   2.410  1.00  0.91           C  
ATOM   3315  CB  GLN A 427       8.418 -14.247   4.250  1.00  0.89           C  
ATOM   3316  O   GLN A 427       9.181 -16.815   2.593  1.00  0.90           O  
ATOM   3317  CG  GLN A 427       7.716 -13.539   5.401  1.00  0.82           C  
ATOM   3318  CD  GLN A 427       8.672 -12.745   6.272  1.00  0.78           C  
ATOM   3319  NE2 GLN A 427       8.185 -12.284   7.419  1.00  0.71           N  
ATOM   3320  OE1 GLN A 427       9.839 -12.548   5.917  1.00  0.77           O  
ATOM   3321  N   PHE A 428       8.018 -15.441   1.327  1.00  0.90           N  
ATOM   3322  CA  PHE A 428       8.608 -15.907   0.078  1.00  0.91           C  
ATOM   3323  C   PHE A 428       9.242 -14.750  -0.686  1.00  0.91           C  
ATOM   3324  CB  PHE A 428       7.553 -16.595  -0.794  1.00  0.91           C  
ATOM   3325  O   PHE A 428       8.884 -13.590  -0.475  1.00  0.90           O  
ATOM   3326  CG  PHE A 428       6.850 -17.735  -0.108  1.00  0.91           C  
ATOM   3327  CD1 PHE A 428       7.323 -19.036  -0.229  1.00  0.90           C  
ATOM   3328  CD2 PHE A 428       5.714 -17.506   0.658  1.00  0.90           C  
ATOM   3329  CE1 PHE A 428       6.674 -20.093   0.404  1.00  0.90           C  
ATOM   3330  CE2 PHE A 428       5.060 -18.558   1.294  1.00  0.90           C  
ATOM   3331  CZ  PHE A 428       5.541 -19.851   1.165  1.00  0.90           C  
ATOM   3332  N   VAL A 429      10.119 -15.064  -1.590  1.00  0.90           N  
ATOM   3333  CA  VAL A 429      10.755 -14.111  -2.493  1.00  0.90           C  
ATOM   3334  C   VAL A 429      10.646 -14.610  -3.932  1.00  0.90           C  
ATOM   3335  CB  VAL A 429      12.237 -13.878  -2.120  1.00  0.88           C  
ATOM   3336  O   VAL A 429      10.995 -15.756  -4.226  1.00  0.90           O  
ATOM   3337  CG1 VAL A 429      13.049 -15.157  -2.312  1.00  0.77           C  
ATOM   3338  CG2 VAL A 429      12.823 -12.739  -2.953  1.00  0.77           C  
ATOM   3339  N   LEU A 430      10.108 -13.797  -4.719  1.00  0.92           N  
ATOM   3340  CA  LEU A 430      10.212 -13.937  -6.167  1.00  0.92           C  
ATOM   3341  C   LEU A 430      11.422 -13.178  -6.700  1.00  0.91           C  
ATOM   3342  CB  LEU A 430       8.937 -13.431  -6.848  1.00  0.91           C  
ATOM   3343  O   LEU A 430      11.420 -11.945  -6.737  1.00  0.90           O  
ATOM   3344  CG  LEU A 430       8.823 -13.690  -8.351  1.00  0.89           C  
ATOM   3345  CD1 LEU A 430       7.358 -13.759  -8.767  1.00  0.85           C  
ATOM   3346  CD2 LEU A 430       9.557 -12.608  -9.137  1.00  0.85           C  
ATOM   3347  N   ASN A 431      12.421 -13.994  -7.055  1.00  0.86           N  
ATOM   3348  CA  ASN A 431      13.624 -13.440  -7.666  1.00  0.85           C  
ATOM   3349  C   ASN A 431      13.419 -13.156  -9.151  1.00  0.85           C  
ATOM   3350  CB  ASN A 431      14.812 -14.384  -7.465  1.00  0.83           C  
ATOM   3351  O   ASN A 431      12.940 -14.016  -9.891  1.00  0.82           O  
ATOM   3352  CG  ASN A 431      15.240 -14.483  -6.014  1.00  0.77           C  
ATOM   3353  ND2 ASN A 431      15.531 -15.698  -5.564  1.00  0.71           N  
ATOM   3354  OD1 ASN A 431      15.307 -13.477  -5.303  1.00  0.73           O  
ATOM   3355  N   ALA A 432      13.806 -12.044  -9.487  1.00  0.82           N  
ATOM   3356  CA  ALA A 432      13.751 -11.678 -10.901  1.00  0.81           C  
ATOM   3357  C   ALA A 432      15.088 -11.117 -11.374  1.00  0.79           C  
ATOM   3358  CB  ALA A 432      12.635 -10.665 -11.145  1.00  0.77           C  
ATOM   3359  O   ALA A 432      15.146 -10.015 -11.925  1.00  0.73           O  
ATOM   3360  N   SER A 433      16.184 -11.830 -10.923  1.00  0.80           N  
ATOM   3361  CA  SER A 433      17.487 -11.529 -11.508  1.00  0.79           C  
ATOM   3362  C   SER A 433      17.504 -11.827 -13.003  1.00  0.78           C  
ATOM   3363  CB  SER A 433      18.586 -12.329 -10.807  1.00  0.76           C  
ATOM   3364  O   SER A 433      17.480 -12.990 -13.410  1.00  0.73           O  
ATOM   3365  OG  SER A 433      18.307 -13.718 -10.857  1.00  0.74           O  
ATOM   3366  N   GLY A 434      16.891 -11.097 -13.915  1.00  0.86           N  
ATOM   3367  CA  GLY A 434      16.811 -11.149 -15.366  1.00  0.87           C  
ATOM   3368  C   GLY A 434      15.421 -10.858 -15.898  1.00  0.88           C  
ATOM   3369  O   GLY A 434      14.732  -9.967 -15.395  1.00  0.87           O  
ATOM   3370  N   VAL A 435      15.083 -11.550 -16.944  1.00  0.88           N  
ATOM   3371  CA  VAL A 435      13.746 -11.456 -17.520  1.00  0.90           C  
ATOM   3372  C   VAL A 435      12.772 -12.305 -16.707  1.00  0.91           C  
ATOM   3373  CB  VAL A 435      13.733 -11.900 -19.000  1.00  0.88           C  
ATOM   3374  O   VAL A 435      12.924 -13.525 -16.622  1.00  0.91           O  
ATOM   3375  CG1 VAL A 435      12.329 -11.776 -19.589  1.00  0.86           C  
ATOM   3376  CG2 VAL A 435      14.731 -11.077 -19.813  1.00  0.85           C  
ATOM   3377  N   LEU A 436      11.851 -11.682 -16.140  1.00  0.92           N  
ATOM   3378  CA  LEU A 436      10.749 -12.343 -15.448  1.00  0.93           C  
ATOM   3379  C   LEU A 436       9.746 -12.915 -16.444  1.00  0.93           C  
ATOM   3380  CB  LEU A 436      10.047 -11.364 -14.503  1.00  0.92           C  
ATOM   3381  O   LEU A 436       8.954 -12.172 -17.029  1.00  0.92           O  
ATOM   3382  CG  LEU A 436       8.937 -11.947 -13.626  1.00  0.89           C  
ATOM   3383  CD1 LEU A 436       9.510 -12.981 -12.663  1.00  0.85           C  
ATOM   3384  CD2 LEU A 436       8.220 -10.838 -12.863  1.00  0.86           C  
ATOM   3385  N   SER A 437       9.769 -14.260 -16.570  1.00  0.93           N  
ATOM   3386  CA  SER A 437       8.907 -14.979 -17.503  1.00  0.93           C  
ATOM   3387  C   SER A 437       8.200 -16.144 -16.817  1.00  0.93           C  
ATOM   3388  CB  SER A 437       9.716 -15.493 -18.694  1.00  0.91           C  
ATOM   3389  O   SER A 437       8.631 -16.599 -15.755  1.00  0.93           O  
ATOM   3390  OG  SER A 437      10.479 -16.631 -18.330  1.00  0.85           O  
ATOM   3391  N   ALA A 438       7.216 -16.667 -17.426  1.00  0.93           N  
ATOM   3392  CA  ALA A 438       6.455 -17.812 -16.934  1.00  0.93           C  
ATOM   3393  C   ALA A 438       7.330 -19.060 -16.857  1.00  0.91           C  
ATOM   3394  CB  ALA A 438       5.243 -18.070 -17.826  1.00  0.91           C  
ATOM   3395  O   ALA A 438       6.996 -20.018 -16.156  1.00  0.89           O  
ATOM   3396  N   LYS A 439       8.491 -19.031 -17.480  1.00  0.91           N  
ATOM   3397  CA  LYS A 439       9.414 -20.162 -17.515  1.00  0.90           C  
ATOM   3398  C   LYS A 439      10.451 -20.060 -16.400  1.00  0.90           C  
ATOM   3399  CB  LYS A 439      10.111 -20.245 -18.874  1.00  0.89           C  
ATOM   3400  O   LYS A 439      10.995 -21.073 -15.956  1.00  0.88           O  
ATOM   3401  CG  LYS A 439       9.168 -20.510 -20.038  1.00  0.86           C  
ATOM   3402  CD  LYS A 439       9.909 -20.507 -21.369  1.00  0.84           C  
ATOM   3403  CE  LYS A 439       8.956 -20.698 -22.541  1.00  0.80           C  
ATOM   3404  NZ  LYS A 439       9.646 -20.514 -23.853  1.00  0.80           N  
ATOM   3405  N   SER A 440      10.729 -18.815 -16.054  1.00  0.90           N  
ATOM   3406  CA  SER A 440      11.895 -18.560 -15.214  1.00  0.90           C  
ATOM   3407  C   SER A 440      11.481 -18.122 -13.813  1.00  0.90           C  
ATOM   3408  CB  SER A 440      12.790 -17.493 -15.846  1.00  0.89           C  
ATOM   3409  O   SER A 440      12.334 -17.857 -12.962  1.00  0.88           O  
ATOM   3410  OG  SER A 440      12.087 -16.271 -15.995  1.00  0.86           O  
ATOM   3411  N   VAL A 441      10.257 -18.030 -13.559  1.00  0.92           N  
ATOM   3412  CA  VAL A 441       9.757 -17.538 -12.280  1.00  0.92           C  
ATOM   3413  C   VAL A 441       9.964 -18.599 -11.201  1.00  0.91           C  
ATOM   3414  CB  VAL A 441       8.264 -17.150 -12.365  1.00  0.90           C  
ATOM   3415  O   VAL A 441       9.510 -19.737 -11.345  1.00  0.89           O  
ATOM   3416  CG1 VAL A 441       7.400 -18.382 -12.629  1.00  0.82           C  
ATOM   3417  CG2 VAL A 441       7.821 -16.448 -11.083  1.00  0.80           C  
ATOM   3418  N   GLU A 442      10.709 -18.286 -10.155  1.00  0.89           N  
ATOM   3419  CA  GLU A 442      10.938 -19.114  -8.975  1.00  0.89           C  
ATOM   3420  C   GLU A 442      10.484 -18.401  -7.704  1.00  0.90           C  
ATOM   3421  CB  GLU A 442      12.416 -19.497  -8.864  1.00  0.87           C  
ATOM   3422  O   GLU A 442      10.827 -17.237  -7.484  1.00  0.89           O  
ATOM   3423  CG  GLU A 442      12.898 -20.415  -9.978  1.00  0.81           C  
ATOM   3424  CD  GLU A 442      14.355 -20.823  -9.830  1.00  0.79           C  
ATOM   3425  OE1 GLU A 442      15.015 -20.379  -8.863  1.00  0.78           O  
ATOM   3426  OE2 GLU A 442      14.841 -21.593 -10.689  1.00  0.75           O  
ATOM   3427  N   LEU A 443       9.710 -19.085  -6.883  1.00  0.91           N  
ATOM   3428  CA  LEU A 443       9.291 -18.629  -5.562  1.00  0.90           C  
ATOM   3429  C   LEU A 443      10.051 -19.368  -4.465  1.00  0.89           C  
ATOM   3430  CB  LEU A 443       7.784 -18.830  -5.379  1.00  0.89           C  
ATOM   3431  O   LEU A 443       9.804 -20.552  -4.223  1.00  0.87           O  
ATOM   3432  CG  LEU A 443       6.874 -17.984  -6.270  1.00  0.85           C  
ATOM   3433  CD1 LEU A 443       5.422 -18.420  -6.110  1.00  0.79           C  
ATOM   3434  CD2 LEU A 443       7.033 -16.503  -5.943  1.00  0.79           C  
ATOM   3435  N   ASN A 444      10.927 -18.690  -3.804  1.00  0.88           N  
ATOM   3436  CA  ASN A 444      11.747 -19.277  -2.749  1.00  0.88           C  
ATOM   3437  C   ASN A 444      11.243 -18.883  -1.364  1.00  0.88           C  
ATOM   3438  CB  ASN A 444      13.212 -18.869  -2.918  1.00  0.87           C  
ATOM   3439  O   ASN A 444      10.980 -17.708  -1.105  1.00  0.87           O  
ATOM   3440  CG  ASN A 444      13.831 -19.426  -4.185  1.00  0.85           C  
ATOM   3441  ND2 ASN A 444      14.448 -18.555  -4.975  1.00  0.84           N  
ATOM   3442  OD1 ASN A 444      13.755 -20.628  -4.451  1.00  0.84           O  
ATOM   3443  N   LEU A 445      11.152 -19.859  -0.507  1.00  0.87           N  
ATOM   3444  CA  LEU A 445      10.916 -19.603   0.910  1.00  0.87           C  
ATOM   3445  C   LEU A 445      12.099 -18.871   1.535  1.00  0.87           C  
ATOM   3446  CB  LEU A 445      10.661 -20.916   1.656  1.00  0.86           C  
ATOM   3447  O   LEU A 445      13.246 -19.298   1.389  1.00  0.85           O  
ATOM   3448  CG  LEU A 445      10.410 -20.803   3.161  1.00  0.85           C  
ATOM   3449  CD1 LEU A 445       9.084 -20.098   3.425  1.00  0.84           C  
ATOM   3450  CD2 LEU A 445      10.427 -22.182   3.811  1.00  0.84           C  
ATOM   3451  N   THR A 446      11.813 -17.796   2.307  1.00  0.86           N  
ATOM   3452  CA  THR A 446      12.863 -16.991   2.919  1.00  0.85           C  
ATOM   3453  C   THR A 446      12.841 -17.138   4.438  1.00  0.85           C  
ATOM   3454  CB  THR A 446      12.720 -15.504   2.543  1.00  0.84           C  
ATOM   3455  O   THR A 446      13.835 -17.546   5.042  1.00  0.82           O  
ATOM   3456  CG2 THR A 446      12.965 -15.288   1.053  1.00  0.73           C  
ATOM   3457  OG1 THR A 446      11.397 -15.061   2.867  1.00  0.75           O  
ATOM   3458  N   THR A 447      11.742 -16.847   5.126  1.00  0.84           N  
ATOM   3459  CA  THR A 447      11.628 -16.903   6.579  1.00  0.84           C  
ATOM   3460  C   THR A 447      10.252 -17.417   6.994  1.00  0.85           C  
ATOM   3461  CB  THR A 447      11.875 -15.522   7.213  1.00  0.82           C  
ATOM   3462  O   THR A 447       9.309 -17.392   6.200  1.00  0.84           O  
ATOM   3463  CG2 THR A 447      13.195 -14.926   6.735  1.00  0.72           C  
ATOM   3464  OG1 THR A 447      10.806 -14.638   6.852  1.00  0.75           O  
ATOM   3465  N   GLU A 448      10.137 -17.848   8.203  1.00  0.84           N  
ATOM   3466  CA  GLU A 448       8.892 -18.344   8.783  1.00  0.84           C  
ATOM   3467  C   GLU A 448       8.360 -17.389   9.847  1.00  0.83           C  
ATOM   3468  CB  GLU A 448       9.096 -19.739   9.381  1.00  0.82           C  
ATOM   3469  O   GLU A 448       8.294 -17.741  11.027  1.00  0.80           O  
ATOM   3470  CG  GLU A 448       9.465 -20.800   8.355  1.00  0.80           C  
ATOM   3471  CD  GLU A 448       9.542 -22.201   8.942  1.00  0.78           C  
ATOM   3472  OE1 GLU A 448       9.563 -22.337  10.187  1.00  0.78           O  
ATOM   3473  OE2 GLU A 448       9.582 -23.169   8.151  1.00  0.76           O  
ATOM   3474  N   PHE A 449       8.076 -16.170   9.520  1.00  0.85           N  
ATOM   3475  CA  PHE A 449       7.418 -15.200  10.387  1.00  0.86           C  
ATOM   3476  C   PHE A 449       5.983 -14.957   9.936  1.00  0.86           C  
ATOM   3477  CB  PHE A 449       8.194 -13.879  10.405  1.00  0.84           C  
ATOM   3478  O   PHE A 449       5.720 -14.799   8.742  1.00  0.84           O  
ATOM   3479  CG  PHE A 449       9.490 -13.947  11.166  1.00  0.81           C  
ATOM   3480  CD1 PHE A 449       9.503 -13.870  12.554  1.00  0.77           C  
ATOM   3481  CD2 PHE A 449      10.697 -14.088  10.494  1.00  0.78           C  
ATOM   3482  CE1 PHE A 449      10.701 -13.932  13.261  1.00  0.76           C  
ATOM   3483  CE2 PHE A 449      11.899 -14.152  11.194  1.00  0.77           C  
ATOM   3484  CZ  PHE A 449      11.899 -14.072  12.577  1.00  0.74           C  
ATOM   3485  N   ASP A 450       5.132 -14.858  10.898  1.00  0.86           N  
ATOM   3486  CA  ASP A 450       3.745 -14.466  10.665  1.00  0.86           C  
ATOM   3487  C   ASP A 450       3.648 -12.988  10.294  1.00  0.88           C  
ATOM   3488  CB  ASP A 450       2.890 -14.755  11.901  1.00  0.83           C  
ATOM   3489  O   ASP A 450       4.467 -12.177  10.733  1.00  0.87           O  
ATOM   3490  CG  ASP A 450       2.940 -16.212  12.328  1.00  0.74           C  
ATOM   3491  OD1 ASP A 450       3.060 -17.100  11.456  1.00  0.68           O  
ATOM   3492  OD2 ASP A 450       2.855 -16.475  13.547  1.00  0.73           O  
ATOM   3493  N   VAL A 451       2.662 -12.656   9.527  1.00  0.91           N  
ATOM   3494  CA  VAL A 451       2.379 -11.262   9.202  1.00  0.92           C  
ATOM   3495  C   VAL A 451       0.945 -10.919   9.600  1.00  0.91           C  
ATOM   3496  CB  VAL A 451       2.598 -10.974   7.699  1.00  0.89           C  
ATOM   3497  O   VAL A 451       0.028 -11.715   9.387  1.00  0.89           O  
ATOM   3498  CG1 VAL A 451       1.536 -11.675   6.854  1.00  0.78           C  
ATOM   3499  CG2 VAL A 451       2.586  -9.469   7.438  1.00  0.77           C  
ATOM   3500  N   ASN A 452       0.770  -9.764  10.129  1.00  0.86           N  
ATOM   3501  CA  ASN A 452      -0.550  -9.230  10.448  1.00  0.87           C  
ATOM   3502  C   ASN A 452      -1.334  -8.881   9.186  1.00  0.86           C  
ATOM   3503  CB  ASN A 452      -0.428  -8.002  11.353  1.00  0.84           C  
ATOM   3504  O   ASN A 452      -0.882  -8.074   8.373  1.00  0.84           O  
ATOM   3505  CG  ASN A 452      -1.771  -7.514  11.860  1.00  0.80           C  
ATOM   3506  ND2 ASN A 452      -1.756  -6.782  12.968  1.00  0.77           N  
ATOM   3507  OD1 ASN A 452      -2.813  -7.794  11.262  1.00  0.77           O  
ATOM   3508  N   ASP A 453      -2.593  -9.262   9.087  1.00  0.87           N  
ATOM   3509  CA  ASP A 453      -3.442  -9.032   7.923  1.00  0.87           C  
ATOM   3510  C   ASP A 453      -3.912  -7.580   7.863  1.00  0.86           C  
ATOM   3511  CB  ASP A 453      -4.647  -9.975   7.943  1.00  0.83           C  
ATOM   3512  O   ASP A 453      -4.388  -7.119   6.824  1.00  0.81           O  
ATOM   3513  CG  ASP A 453      -5.384 -10.024   6.616  1.00  0.75           C  
ATOM   3514  OD1 ASP A 453      -4.761  -9.770   5.562  1.00  0.70           O  
ATOM   3515  OD2 ASP A 453      -6.600 -10.315   6.624  1.00  0.76           O  
ATOM   3516  N   GLY A 454      -3.713  -6.804   8.826  1.00  0.90           N  
ATOM   3517  CA  GLY A 454      -4.205  -5.439   8.922  1.00  0.90           C  
ATOM   3518  C   GLY A 454      -3.183  -4.405   8.489  1.00  0.90           C  
ATOM   3519  O   GLY A 454      -3.546  -3.297   8.087  1.00  0.89           O  
ATOM   3520  N   ALA A 455      -1.950  -4.728   8.449  1.00  0.95           N  
ATOM   3521  CA  ALA A 455      -0.891  -3.762   8.173  1.00  0.95           C  
ATOM   3522  C   ALA A 455      -0.012  -4.227   7.016  1.00  0.95           C  
ATOM   3523  CB  ALA A 455      -0.043  -3.530   9.421  1.00  0.94           C  
ATOM   3524  O   ALA A 455       0.711  -5.219   7.137  1.00  0.94           O  
ATOM   3525  N   ARG A 456      -0.002  -3.507   5.943  1.00  0.96           N  
ATOM   3526  CA  ARG A 456       0.870  -3.787   4.807  1.00  0.97           C  
ATOM   3527  C   ARG A 456       2.334  -3.561   5.172  1.00  0.97           C  
ATOM   3528  CB  ARG A 456       0.488  -2.917   3.608  1.00  0.96           C  
ATOM   3529  O   ARG A 456       2.692  -2.504   5.696  1.00  0.96           O  
ATOM   3530  CG  ARG A 456       1.296  -3.209   2.353  1.00  0.92           C  
ATOM   3531  CD  ARG A 456       0.740  -2.473   1.142  1.00  0.89           C  
ATOM   3532  NE  ARG A 456       1.362  -2.930  -0.098  1.00  0.87           N  
ATOM   3533  NH1 ARG A 456      -0.415  -2.338  -1.450  1.00  0.81           N  
ATOM   3534  NH2 ARG A 456       1.454  -3.301  -2.362  1.00  0.79           N  
ATOM   3535  CZ  ARG A 456       0.799  -2.855  -1.301  1.00  0.84           C  
ATOM   3536  N   PRO A 457       3.236  -4.579   4.853  1.00  0.96           N  
ATOM   3537  CA  PRO A 457       4.677  -4.351   4.986  1.00  0.96           C  
ATOM   3538  C   PRO A 457       5.161  -3.147   4.181  1.00  0.96           C  
ATOM   3539  CB  PRO A 457       5.290  -5.647   4.451  1.00  0.96           C  
ATOM   3540  O   PRO A 457       4.639  -2.874   3.097  1.00  0.96           O  
ATOM   3541  CG  PRO A 457       4.243  -6.689   4.682  1.00  0.96           C  
ATOM   3542  CD  PRO A 457       2.896  -6.075   4.428  1.00  0.95           C  
ATOM   3543  N   TYR A 458       6.133  -2.429   4.683  1.00  0.97           N  
ATOM   3544  CA  TYR A 458       6.540  -1.158   4.095  1.00  0.97           C  
ATOM   3545  C   TYR A 458       8.058  -1.066   3.992  1.00  0.96           C  
ATOM   3546  CB  TYR A 458       6.001   0.014   4.921  1.00  0.96           C  
ATOM   3547  O   TYR A 458       8.768  -1.291   4.975  1.00  0.95           O  
ATOM   3548  CG  TYR A 458       6.026   1.334   4.190  1.00  0.95           C  
ATOM   3549  CD1 TYR A 458       4.967   1.718   3.369  1.00  0.93           C  
ATOM   3550  CD2 TYR A 458       7.107   2.200   4.316  1.00  0.93           C  
ATOM   3551  CE1 TYR A 458       4.986   2.933   2.692  1.00  0.92           C  
ATOM   3552  CE2 TYR A 458       7.137   3.417   3.643  1.00  0.92           C  
ATOM   3553  OH  TYR A 458       6.097   4.978   2.167  1.00  0.90           O  
ATOM   3554  CZ  TYR A 458       6.073   3.774   2.835  1.00  0.92           C  
ATOM   3555  N   GLY A 459       8.564  -0.739   2.844  1.00  0.95           N  
ATOM   3556  CA  GLY A 459       9.985  -0.570   2.587  1.00  0.95           C  
ATOM   3557  C   GLY A 459      10.515   0.781   3.031  1.00  0.94           C  
ATOM   3558  O   GLY A 459      10.038   1.822   2.574  1.00  0.93           O  
ATOM   3559  N   ILE A 460      11.546   0.711   3.884  1.00  0.94           N  
ATOM   3560  CA  ILE A 460      12.227   1.905   4.371  1.00  0.94           C  
ATOM   3561  C   ILE A 460      13.736   1.669   4.383  1.00  0.93           C  
ATOM   3562  CB  ILE A 460      11.736   2.300   5.782  1.00  0.94           C  
ATOM   3563  O   ILE A 460      14.220   0.734   5.025  1.00  0.92           O  
ATOM   3564  CG1 ILE A 460      10.205   2.364   5.816  1.00  0.90           C  
ATOM   3565  CG2 ILE A 460      12.350   3.636   6.213  1.00  0.90           C  
ATOM   3566  CD1 ILE A 460       9.616   2.377   7.220  1.00  0.88           C  
ATOM   3567  N   GLY A 461      14.424   2.566   3.695  1.00  0.90           N  
ATOM   3568  CA  GLY A 461      15.868   2.445   3.574  1.00  0.90           C  
ATOM   3569  C   GLY A 461      16.307   1.121   2.978  1.00  0.89           C  
ATOM   3570  O   GLY A 461      15.971   0.807   1.834  1.00  0.86           O  
ATOM   3571  N   ARG A 462      16.949   0.288   3.817  1.00  0.87           N  
ATOM   3572  CA  ARG A 462      17.504  -0.975   3.338  1.00  0.87           C  
ATOM   3573  C   ARG A 462      16.673  -2.157   3.825  1.00  0.88           C  
ATOM   3574  CB  ARG A 462      18.956  -1.132   3.794  1.00  0.86           C  
ATOM   3575  O   ARG A 462      17.125  -3.303   3.775  1.00  0.86           O  
ATOM   3576  CG  ARG A 462      19.907  -0.114   3.184  1.00  0.81           C  
ATOM   3577  CD  ARG A 462      21.353  -0.391   3.569  1.00  0.79           C  
ATOM   3578  NE  ARG A 462      22.268   0.564   2.951  1.00  0.74           N  
ATOM   3579  NH1 ARG A 462      24.189  -0.474   3.704  1.00  0.66           N  
ATOM   3580  NH2 ARG A 462      24.332   1.425   2.429  1.00  0.62           N  
ATOM   3581  CZ  ARG A 462      23.594   0.503   3.030  1.00  0.73           C  
ATOM   3582  N   GLY A 463      15.611  -1.988   4.383  1.00  0.91           N  
ATOM   3583  CA  GLY A 463      14.784  -3.060   4.915  1.00  0.91           C  
ATOM   3584  C   GLY A 463      13.304  -2.861   4.647  1.00  0.92           C  
ATOM   3585  O   GLY A 463      12.862  -1.744   4.374  1.00  0.92           O  
ATOM   3586  N   VAL A 464      12.527  -3.940   4.770  1.00  0.93           N  
ATOM   3587  CA  VAL A 464      11.068  -3.934   4.769  1.00  0.94           C  
ATOM   3588  C   VAL A 464      10.549  -4.274   6.164  1.00  0.94           C  
ATOM   3589  CB  VAL A 464      10.496  -4.926   3.731  1.00  0.93           C  
ATOM   3590  O   VAL A 464      10.886  -5.322   6.720  1.00  0.94           O  
ATOM   3591  CG1 VAL A 464       8.971  -4.843   3.688  1.00  0.92           C  
ATOM   3592  CG2 VAL A 464      11.089  -4.652   2.350  1.00  0.92           C  
ATOM   3593  N   TYR A 465       9.750  -3.416   6.726  1.00  0.95           N  
ATOM   3594  CA  TYR A 465       9.172  -3.554   8.058  1.00  0.95           C  
ATOM   3595  C   TYR A 465       7.766  -4.138   7.984  1.00  0.95           C  
ATOM   3596  CB  TYR A 465       9.138  -2.199   8.772  1.00  0.95           C  
ATOM   3597  O   TYR A 465       6.952  -3.711   7.162  1.00  0.95           O  
ATOM   3598  CG  TYR A 465      10.506  -1.640   9.078  1.00  0.94           C  
ATOM   3599  CD1 TYR A 465      11.072  -1.785  10.343  1.00  0.93           C  
ATOM   3600  CD2 TYR A 465      11.235  -0.965   8.105  1.00  0.92           C  
ATOM   3601  CE1 TYR A 465      12.332  -1.269  10.631  1.00  0.92           C  
ATOM   3602  CE2 TYR A 465      12.495  -0.446   8.381  1.00  0.92           C  
ATOM   3603  OH  TYR A 465      14.282  -0.091   9.924  1.00  0.89           O  
ATOM   3604  CZ  TYR A 465      13.035  -0.603   9.645  1.00  0.92           C  
ATOM   3605  N   PHE A 466       7.503  -5.111   8.873  1.00  0.95           N  
ATOM   3606  CA  PHE A 466       6.192  -5.749   8.910  1.00  0.95           C  
ATOM   3607  C   PHE A 466       5.808  -6.113  10.339  1.00  0.95           C  
ATOM   3608  CB  PHE A 466       6.176  -7.001   8.027  1.00  0.95           C  
ATOM   3609  O   PHE A 466       6.676  -6.271  11.200  1.00  0.95           O  
ATOM   3610  CG  PHE A 466       7.148  -8.063   8.463  1.00  0.94           C  
ATOM   3611  CD1 PHE A 466       8.483  -8.001   8.085  1.00  0.92           C  
ATOM   3612  CD2 PHE A 466       6.726  -9.126   9.252  1.00  0.92           C  
ATOM   3613  CE1 PHE A 466       9.386  -8.983   8.487  1.00  0.91           C  
ATOM   3614  CE2 PHE A 466       7.621 -10.111   9.658  1.00  0.91           C  
ATOM   3615  CZ  PHE A 466       8.951 -10.038   9.274  1.00  0.91           C  
ATOM   3616  N   ALA A 467       4.508  -6.186  10.590  1.00  0.96           N  
ATOM   3617  CA  ALA A 467       3.942  -6.457  11.909  1.00  0.96           C  
ATOM   3618  C   ALA A 467       3.635  -7.942  12.079  1.00  0.95           C  
ATOM   3619  CB  ALA A 467       2.679  -5.627  12.126  1.00  0.95           C  
ATOM   3620  O   ALA A 467       2.944  -8.539  11.250  1.00  0.94           O  
ATOM   3621  N   SER A 468       4.078  -8.553  13.153  1.00  0.93           N  
ATOM   3622  CA  SER A 468       3.758  -9.915  13.567  1.00  0.93           C  
ATOM   3623  C   SER A 468       2.964  -9.925  14.869  1.00  0.92           C  
ATOM   3624  CB  SER A 468       5.036 -10.739  13.734  1.00  0.92           C  
ATOM   3625  O   SER A 468       3.456  -9.477  15.906  1.00  0.91           O  
ATOM   3626  OG  SER A 468       5.748 -10.814  12.511  1.00  0.81           O  
ATOM   3627  N   PRO A 469       1.739 -10.354  14.813  1.00  0.91           N  
ATOM   3628  CA  PRO A 469       0.940 -10.381  16.041  1.00  0.90           C  
ATOM   3629  C   PRO A 469       1.472 -11.377  17.069  1.00  0.89           C  
ATOM   3630  CB  PRO A 469      -0.449 -10.794  15.548  1.00  0.88           C  
ATOM   3631  O   PRO A 469       1.918 -12.468  16.705  1.00  0.88           O  
ATOM   3632  CG  PRO A 469      -0.191 -11.657  14.356  1.00  0.84           C  
ATOM   3633  CD  PRO A 469       1.049 -11.162  13.669  1.00  0.84           C  
ATOM   3634  N   ARG A 470       1.375 -10.951  18.313  1.00  0.92           N  
ATOM   3635  CA  ARG A 470       1.589 -11.780  19.494  1.00  0.91           C  
ATOM   3636  C   ARG A 470       0.358 -11.778  20.395  1.00  0.90           C  
ATOM   3637  CB  ARG A 470       2.812 -11.297  20.277  1.00  0.89           C  
ATOM   3638  O   ARG A 470      -0.622 -11.085  20.114  1.00  0.88           O  
ATOM   3639  CG  ARG A 470       4.101 -11.302  19.470  1.00  0.84           C  
ATOM   3640  CD  ARG A 470       4.505 -12.712  19.062  1.00  0.81           C  
ATOM   3641  NE  ARG A 470       5.785 -12.724  18.360  1.00  0.78           N  
ATOM   3642  NH1 ARG A 470       5.224 -14.457  16.939  1.00  0.71           N  
ATOM   3643  NH2 ARG A 470       7.292 -13.477  16.799  1.00  0.67           N  
ATOM   3644  CZ  ARG A 470       6.097 -13.553  17.368  1.00  0.75           C  
ATOM   3645  N   ALA A 471       0.399 -12.538  21.399  1.00  0.91           N  
ATOM   3646  CA  ALA A 471      -0.787 -12.749  22.225  1.00  0.91           C  
ATOM   3647  C   ALA A 471      -1.342 -11.422  22.736  1.00  0.90           C  
ATOM   3648  CB  ALA A 471      -0.463 -13.673  23.396  1.00  0.89           C  
ATOM   3649  O   ALA A 471      -2.552 -11.187  22.685  1.00  0.88           O  
ATOM   3650  N   THR A 472      -0.548 -10.483  23.100  1.00  0.92           N  
ATOM   3651  CA  THR A 472      -1.052  -9.281  23.755  1.00  0.93           C  
ATOM   3652  C   THR A 472      -0.442  -8.029  23.132  1.00  0.93           C  
ATOM   3653  CB  THR A 472      -0.755  -9.302  25.266  1.00  0.91           C  
ATOM   3654  O   THR A 472      -0.819  -6.908  23.480  1.00  0.92           O  
ATOM   3655  CG2 THR A 472      -1.585 -10.367  25.975  1.00  0.87           C  
ATOM   3656  OG1 THR A 472       0.636  -9.583  25.470  1.00  0.90           O  
ATOM   3657  N   PHE A 473       0.496  -8.192  22.267  1.00  0.94           N  
ATOM   3658  CA  PHE A 473       1.216  -7.099  21.625  1.00  0.95           C  
ATOM   3659  C   PHE A 473       1.588  -7.464  20.192  1.00  0.95           C  
ATOM   3660  CB  PHE A 473       2.476  -6.743  22.420  1.00  0.93           C  
ATOM   3661  O   PHE A 473       1.318  -8.579  19.741  1.00  0.94           O  
ATOM   3662  CG  PHE A 473       3.459  -7.876  22.538  1.00  0.90           C  
ATOM   3663  CD1 PHE A 473       3.355  -8.799  23.571  1.00  0.86           C  
ATOM   3664  CD2 PHE A 473       4.488  -8.017  21.616  1.00  0.87           C  
ATOM   3665  CE1 PHE A 473       4.264  -9.849  23.683  1.00  0.85           C  
ATOM   3666  CE2 PHE A 473       5.400  -9.063  21.722  1.00  0.85           C  
ATOM   3667  CZ  PHE A 473       5.287  -9.977  22.757  1.00  0.85           C  
ATOM   3668  N   THR A 474       2.119  -6.585  19.466  1.00  0.94           N  
ATOM   3669  CA  THR A 474       2.639  -6.792  18.119  1.00  0.95           C  
ATOM   3670  C   THR A 474       4.148  -6.568  18.081  1.00  0.94           C  
ATOM   3671  CB  THR A 474       1.952  -5.858  17.106  1.00  0.94           C  
ATOM   3672  O   THR A 474       4.643  -5.554  18.577  1.00  0.94           O  
ATOM   3673  CG2 THR A 474       2.533  -6.041  15.708  1.00  0.91           C  
ATOM   3674  OG1 THR A 474       0.550  -6.149  17.070  1.00  0.92           O  
ATOM   3675  N   SER A 475       4.843  -7.515  17.480  1.00  0.94           N  
ATOM   3676  CA  SER A 475       6.241  -7.316  17.112  1.00  0.94           C  
ATOM   3677  C   SER A 475       6.363  -6.656  15.743  1.00  0.95           C  
ATOM   3678  CB  SER A 475       6.990  -8.649  17.113  1.00  0.92           C  
ATOM   3679  O   SER A 475       5.612  -6.981  14.821  1.00  0.94           O  
ATOM   3680  OG  SER A 475       8.152  -8.574  16.304  1.00  0.74           O  
ATOM   3681  N   ILE A 476       7.290  -5.726  15.632  1.00  0.95           N  
ATOM   3682  CA  ILE A 476       7.688  -5.163  14.347  1.00  0.95           C  
ATOM   3683  C   ILE A 476       9.015  -5.776  13.904  1.00  0.95           C  
ATOM   3684  CB  ILE A 476       7.805  -3.624  14.415  1.00  0.95           C  
ATOM   3685  O   ILE A 476      10.055  -5.531  14.519  1.00  0.94           O  
ATOM   3686  CG1 ILE A 476       6.486  -3.009  14.897  1.00  0.95           C  
ATOM   3687  CG2 ILE A 476       8.210  -3.052  13.053  1.00  0.95           C  
ATOM   3688  CD1 ILE A 476       5.283  -3.369  14.035  1.00  0.94           C  
ATOM   3689  N   ASN A 477       8.919  -6.557  12.878  1.00  0.93           N  
ATOM   3690  CA  ASN A 477      10.071  -7.239  12.298  1.00  0.93           C  
ATOM   3691  C   ASN A 477      10.617  -6.486  11.088  1.00  0.93           C  
ATOM   3692  CB  ASN A 477       9.706  -8.674  11.910  1.00  0.93           C  
ATOM   3693  O   ASN A 477       9.879  -5.763  10.416  1.00  0.93           O  
ATOM   3694  CG  ASN A 477       9.266  -9.506  13.099  1.00  0.90           C  
ATOM   3695  ND2 ASN A 477       7.978  -9.825  13.156  1.00  0.88           N  
ATOM   3696  OD1 ASN A 477      10.077  -9.858  13.959  1.00  0.87           O  
ATOM   3697  N   ARG A 478      11.850  -6.641  10.801  1.00  0.92           N  
ATOM   3698  CA  ARG A 478      12.544  -6.109   9.633  1.00  0.92           C  
ATOM   3699  C   ARG A 478      13.131  -7.233   8.786  1.00  0.92           C  
ATOM   3700  CB  ARG A 478      13.650  -5.141  10.059  1.00  0.91           C  
ATOM   3701  O   ARG A 478      14.011  -7.966   9.242  1.00  0.90           O  
ATOM   3702  CG  ARG A 478      14.377  -4.484   8.896  1.00  0.89           C  
ATOM   3703  CD  ARG A 478      15.532  -3.615   9.372  1.00  0.87           C  
ATOM   3704  NE  ARG A 478      16.645  -4.420   9.866  1.00  0.85           N  
ATOM   3705  NH1 ARG A 478      18.033  -2.620  10.282  1.00  0.78           N  
ATOM   3706  NH2 ARG A 478      18.752  -4.753  10.718  1.00  0.78           N  
ATOM   3707  CZ  ARG A 478      17.807  -3.929  10.287  1.00  0.84           C  
ATOM   3708  N   TYR A 479      12.695  -7.216   7.579  1.00  0.90           N  
ATOM   3709  CA  TYR A 479      13.375  -7.981   6.539  1.00  0.90           C  
ATOM   3710  C   TYR A 479      14.499  -7.167   5.910  1.00  0.89           C  
ATOM   3711  CB  TYR A 479      12.382  -8.421   5.459  1.00  0.89           C  
ATOM   3712  O   TYR A 479      14.300  -6.010   5.533  1.00  0.86           O  
ATOM   3713  CG  TYR A 479      13.008  -9.239   4.356  1.00  0.85           C  
ATOM   3714  CD1 TYR A 479      13.623  -8.624   3.268  1.00  0.80           C  
ATOM   3715  CD2 TYR A 479      12.984 -10.629   4.398  1.00  0.81           C  
ATOM   3716  CE1 TYR A 479      14.199  -9.374   2.248  1.00  0.81           C  
ATOM   3717  CE2 TYR A 479      13.557 -11.390   3.384  1.00  0.82           C  
ATOM   3718  OH  TYR A 479      14.731 -11.502   1.309  1.00  0.71           O  
ATOM   3719  CZ  TYR A 479      14.162 -10.754   2.315  1.00  0.79           C  
ATOM   3720  N   TYR A 480      15.694  -7.533   5.757  1.00  0.85           N  
ATOM   3721  CA  TYR A 480      16.793  -6.900   5.037  1.00  0.84           C  
ATOM   3722  C   TYR A 480      17.477  -7.893   4.104  1.00  0.83           C  
ATOM   3723  CB  TYR A 480      17.815  -6.318   6.019  1.00  0.81           C  
ATOM   3724  O   TYR A 480      17.686  -9.053   4.467  1.00  0.79           O  
ATOM   3725  CG  TYR A 480      18.518  -7.361   6.853  1.00  0.73           C  
ATOM   3726  CD1 TYR A 480      17.921  -7.883   7.999  1.00  0.65           C  
ATOM   3727  CD2 TYR A 480      19.779  -7.827   6.498  1.00  0.66           C  
ATOM   3728  CE1 TYR A 480      18.566  -8.843   8.772  1.00  0.60           C  
ATOM   3729  CE2 TYR A 480      20.434  -8.786   7.264  1.00  0.61           C  
ATOM   3730  OH  TYR A 480      20.462 -10.238   9.158  1.00  0.39           O  
ATOM   3731  CZ  TYR A 480      19.820  -9.288   8.397  1.00  0.61           C  
ATOM   3732  N   ALA A 481      17.504  -7.525   2.888  1.00  0.75           N  
ATOM   3733  CA  ALA A 481      18.235  -8.295   1.885  1.00  0.73           C  
ATOM   3734  C   ALA A 481      19.729  -8.317   2.192  1.00  0.73           C  
ATOM   3735  CB  ALA A 481      17.989  -7.721   0.492  1.00  0.70           C  
ATOM   3736  O   ALA A 481      20.391  -7.277   2.160  1.00  0.68           O  
ATOM   3737  N   VAL A 482      20.212  -9.328   2.722  1.00  0.69           N  
ATOM   3738  CA  VAL A 482      21.652  -9.554   2.798  1.00  0.68           C  
ATOM   3739  C   VAL A 482      22.182  -9.973   1.429  1.00  0.69           C  
ATOM   3740  CB  VAL A 482      22.003 -10.624   3.856  1.00  0.65           C  
ATOM   3741  O   VAL A 482      21.727 -10.966   0.857  1.00  0.65           O  
ATOM   3742  CG1 VAL A 482      23.518 -10.756   4.007  1.00  0.59           C  
ATOM   3743  CG2 VAL A 482      21.358 -10.280   5.197  1.00  0.59           C  
ATOM   3744  N   GLN A 483      23.055  -9.093   0.911  1.00  0.64           N  
ATOM   3745  CA  GLN A 483      23.698  -9.367  -0.369  1.00  0.63           C  
ATOM   3746  C   GLN A 483      24.580 -10.610  -0.287  1.00  0.64           C  
ATOM   3747  CB  GLN A 483      24.526  -8.164  -0.823  1.00  0.59           C  
ATOM   3748  O   GLN A 483      24.945 -11.187  -1.313  1.00  0.60           O  
ATOM   3749  CG  GLN A 483      23.690  -7.000  -1.337  1.00  0.54           C  
ATOM   3750  CD  GLN A 483      24.535  -5.878  -1.910  1.00  0.55           C  
ATOM   3751  NE2 GLN A 483      23.895  -4.960  -2.626  1.00  0.42           N  
ATOM   3752  OE1 GLN A 483      25.753  -5.836  -1.709  1.00  0.57           O  
ATOM   3753  N   ASP A 484      24.949 -10.966   0.937  1.00  0.61           N  
ATOM   3754  CA  ASP A 484      25.871 -12.093   1.040  1.00  0.60           C  
ATOM   3755  C   ASP A 484      25.157 -13.414   0.759  1.00  0.60           C  
ATOM   3756  CB  ASP A 484      26.521 -12.130   2.425  1.00  0.55           C  
ATOM   3757  O   ASP A 484      23.998 -13.592   1.140  1.00  0.56           O  
ATOM   3758  CG  ASP A 484      27.891 -11.478   2.454  1.00  0.51           C  
ATOM   3759  OD1 ASP A 484      28.511 -11.311   1.381  1.00  0.53           O  
ATOM   3760  OD2 ASP A 484      28.358 -11.130   3.560  1.00  0.56           O  
ATOM   3761  N   VAL A 485      25.765 -14.212  -0.124  1.00  0.53           N  
ATOM   3762  CA  VAL A 485      25.458 -15.457  -0.820  1.00  0.54           C  
ATOM   3763  C   VAL A 485      24.799 -16.440   0.144  1.00  0.53           C  
ATOM   3764  CB  VAL A 485      26.726 -16.087  -1.440  1.00  0.47           C  
ATOM   3765  O   VAL A 485      24.357 -17.517  -0.263  1.00  0.50           O  
ATOM   3766  CG1 VAL A 485      26.353 -17.211  -2.405  1.00  0.36           C  
ATOM   3767  CG2 VAL A 485      27.557 -15.021  -2.152  1.00  0.38           C  
ATOM   3768  N   SER A 486      24.866 -16.132   1.442  1.00  0.56           N  
ATOM   3769  CA  SER A 486      24.138 -17.076   2.283  1.00  0.54           C  
ATOM   3770  C   SER A 486      22.631 -16.886   2.151  1.00  0.55           C  
ATOM   3771  CB  SER A 486      24.553 -16.921   3.747  1.00  0.50           C  
ATOM   3772  O   SER A 486      22.129 -15.765   2.260  1.00  0.52           O  
ATOM   3773  OG  SER A 486      24.069 -15.701   4.281  1.00  0.50           O  
ATOM   3774  N   ALA A 487      21.995 -17.851   1.524  1.00  0.57           N  
ATOM   3775  CA  ALA A 487      20.571 -18.019   1.244  1.00  0.56           C  
ATOM   3776  C   ALA A 487      19.728 -17.683   2.470  1.00  0.57           C  
ATOM   3777  CB  ALA A 487      20.284 -19.445   0.780  1.00  0.51           C  
ATOM   3778  O   ALA A 487      18.498 -17.633   2.392  1.00  0.55           O  
ATOM   3779  N   VAL A 488      20.517 -17.451   3.596  1.00  0.62           N  
ATOM   3780  CA  VAL A 488      19.646 -17.289   4.755  1.00  0.61           C  
ATOM   3781  C   VAL A 488      19.276 -15.816   4.922  1.00  0.62           C  
ATOM   3782  CB  VAL A 488      20.312 -17.820   6.044  1.00  0.56           C  
ATOM   3783  O   VAL A 488      20.048 -15.036   5.484  1.00  0.59           O  
ATOM   3784  CG1 VAL A 488      19.335 -17.769   7.217  1.00  0.48           C  
ATOM   3785  CG2 VAL A 488      20.824 -19.243   5.832  1.00  0.49           C  
ATOM   3786  N   LYS A 489      18.247 -15.458   4.235  1.00  0.65           N  
ATOM   3787  CA  LYS A 489      17.580 -14.178   4.454  1.00  0.64           C  
ATOM   3788  C   LYS A 489      16.791 -14.187   5.760  1.00  0.66           C  
ATOM   3789  CB  LYS A 489      16.652 -13.849   3.284  1.00  0.58           C  
ATOM   3790  O   LYS A 489      15.988 -15.091   6.001  1.00  0.60           O  
ATOM   3791  CG  LYS A 489      17.365 -13.727   1.945  1.00  0.54           C  
ATOM   3792  CD  LYS A 489      16.403 -13.321   0.835  1.00  0.55           C  
ATOM   3793  CE  LYS A 489      17.111 -13.221  -0.510  1.00  0.45           C  
ATOM   3794  NZ  LYS A 489      16.176 -12.802  -1.597  1.00  0.38           N  
ATOM   3795  N   ASN A 490      17.231 -13.277   6.678  1.00  0.74           N  
ATOM   3796  CA  ASN A 490      16.732 -13.218   8.047  1.00  0.74           C  
ATOM   3797  C   ASN A 490      15.891 -11.966   8.284  1.00  0.76           C  
ATOM   3798  CB  ASN A 490      17.891 -13.275   9.044  1.00  0.69           C  
ATOM   3799  O   ASN A 490      16.109 -10.936   7.643  1.00  0.73           O  
ATOM   3800  CG  ASN A 490      18.554 -14.637   9.092  1.00  0.63           C  
ATOM   3801  ND2 ASN A 490      19.849 -14.657   9.385  1.00  0.56           N  
ATOM   3802  OD1 ASN A 490      17.908 -15.664   8.866  1.00  0.62           O  
ATOM   3803  N   ALA A 491      14.760 -12.150   8.926  1.00  0.85           N  
ATOM   3804  CA  ALA A 491      14.038 -11.067   9.589  1.00  0.86           C  
ATOM   3805  C   ALA A 491      14.494 -10.908  11.036  1.00  0.85           C  
ATOM   3806  CB  ALA A 491      12.533 -11.319   9.533  1.00  0.84           C  
ATOM   3807  O   ALA A 491      14.741 -11.899  11.728  1.00  0.83           O  
ATOM   3808  N   GLU A 492      14.632  -9.662  11.480  1.00  0.88           N  
ATOM   3809  CA  GLU A 492      14.991  -9.268  12.839  1.00  0.88           C  
ATOM   3810  C   GLU A 492      13.815  -8.607  13.552  1.00  0.89           C  
ATOM   3811  CB  GLU A 492      16.196  -8.324  12.825  1.00  0.86           C  
ATOM   3812  O   GLU A 492      13.102  -7.793  12.961  1.00  0.89           O  
ATOM   3813  CG  GLU A 492      16.742  -8.003  14.209  1.00  0.79           C  
ATOM   3814  CD  GLU A 492      17.929  -7.054  14.180  1.00  0.76           C  
ATOM   3815  OE1 GLU A 492      18.325  -6.610  13.078  1.00  0.73           O  
ATOM   3816  OE2 GLU A 492      18.468  -6.751  15.268  1.00  0.69           O  
ATOM   3817  N   ASP A 493      13.619  -9.006  14.775  1.00  0.90           N  
ATOM   3818  CA  ASP A 493      12.610  -8.351  15.603  1.00  0.90           C  
ATOM   3819  C   ASP A 493      13.132  -7.030  16.163  1.00  0.91           C  
ATOM   3820  CB  ASP A 493      12.174  -9.271  16.745  1.00  0.90           C  
ATOM   3821  O   ASP A 493      13.935  -7.021  17.099  1.00  0.90           O  
ATOM   3822  CG  ASP A 493      11.020  -8.705  17.555  1.00  0.89           C  
ATOM   3823  OD1 ASP A 493      10.651  -7.529  17.350  1.00  0.89           O  
ATOM   3824  OD2 ASP A 493      10.478  -9.441  18.407  1.00  0.89           O  
ATOM   3825  N   MET A 494      12.604  -5.946  15.740  1.00  0.93           N  
ATOM   3826  CA  MET A 494      13.031  -4.592  16.082  1.00  0.93           C  
ATOM   3827  C   MET A 494      12.423  -4.148  17.407  1.00  0.93           C  
ATOM   3828  CB  MET A 494      12.646  -3.610  14.974  1.00  0.92           C  
ATOM   3829  O   MET A 494      12.816  -3.120  17.962  1.00  0.92           O  
ATOM   3830  CG  MET A 494      13.231  -3.959  13.615  1.00  0.89           C  
ATOM   3831  SD  MET A 494      15.052  -4.175  13.668  1.00  0.88           S  
ATOM   3832  CE  MET A 494      15.556  -2.517  14.207  1.00  0.81           C  
ATOM   3833  N   THR A 495      11.527  -4.890  17.950  1.00  0.94           N  
ATOM   3834  CA  THR A 495      10.869  -4.571  19.212  1.00  0.94           C  
ATOM   3835  C   THR A 495      11.436  -5.421  20.346  1.00  0.93           C  
ATOM   3836  CB  THR A 495       9.347  -4.785  19.119  1.00  0.93           C  
ATOM   3837  O   THR A 495      10.965  -5.343  21.483  1.00  0.91           O  
ATOM   3838  CG2 THR A 495       8.704  -3.759  18.192  1.00  0.89           C  
ATOM   3839  OG1 THR A 495       9.085  -6.100  18.614  1.00  0.91           O  
ATOM   3840  N   MET A 496      12.456  -6.195  20.113  1.00  0.92           N  
ATOM   3841  CA  MET A 496      13.007  -7.167  21.053  1.00  0.92           C  
ATOM   3842  C   MET A 496      13.411  -6.491  22.359  1.00  0.91           C  
ATOM   3843  CB  MET A 496      14.211  -7.885  20.441  1.00  0.90           C  
ATOM   3844  O   MET A 496      13.290  -7.083  23.433  1.00  0.90           O  
ATOM   3845  CG  MET A 496      14.793  -8.972  21.330  1.00  0.80           C  
ATOM   3846  SD  MET A 496      16.285  -9.752  20.601  1.00  0.73           S  
ATOM   3847  CE  MET A 496      15.557 -10.520  19.127  1.00  0.67           C  
ATOM   3848  N   HIS A 497      13.810  -5.213  22.271  1.00  0.92           N  
ATOM   3849  CA  HIS A 497      14.258  -4.505  23.465  1.00  0.93           C  
ATOM   3850  C   HIS A 497      13.124  -3.695  24.083  1.00  0.93           C  
ATOM   3851  CB  HIS A 497      15.438  -3.589  23.134  1.00  0.92           C  
ATOM   3852  O   HIS A 497      13.299  -3.077  25.136  1.00  0.93           O  
ATOM   3853  CG  HIS A 497      15.098  -2.496  22.172  1.00  0.89           C  
ATOM   3854  CD2 HIS A 497      14.799  -1.192  22.377  1.00  0.85           C  
ATOM   3855  ND1 HIS A 497      15.035  -2.697  20.810  1.00  0.85           N  
ATOM   3856  CE1 HIS A 497      14.712  -1.559  20.218  1.00  0.85           C  
ATOM   3857  NE2 HIS A 497      14.563  -0.630  21.147  1.00  0.86           N  
ATOM   3858  N   VAL A 498      11.962  -3.651  23.508  1.00  0.94           N  
ATOM   3859  CA  VAL A 498      10.758  -3.004  24.019  1.00  0.94           C  
ATOM   3860  C   VAL A 498       9.581  -3.975  23.952  1.00  0.93           C  
ATOM   3861  CB  VAL A 498      10.430  -1.715  23.234  1.00  0.93           C  
ATOM   3862  O   VAL A 498       8.534  -3.653  23.386  1.00  0.91           O  
ATOM   3863  CG1 VAL A 498      11.449  -0.620  23.545  1.00  0.88           C  
ATOM   3864  CG2 VAL A 498      10.388  -2.000  21.734  1.00  0.87           C  
ATOM   3865  N   PRO A 499       9.745  -5.126  24.636  1.00  0.89           N  
ATOM   3866  CA  PRO A 499       8.668  -6.115  24.552  1.00  0.88           C  
ATOM   3867  C   PRO A 499       7.316  -5.554  24.988  1.00  0.86           C  
ATOM   3868  CB  PRO A 499       9.131  -7.223  25.502  1.00  0.85           C  
ATOM   3869  O   PRO A 499       7.246  -4.775  25.942  1.00  0.82           O  
ATOM   3870  CG  PRO A 499       9.949  -6.521  26.537  1.00  0.83           C  
ATOM   3871  CD  PRO A 499      10.641  -5.355  25.889  1.00  0.83           C  
ATOM   3872  N   SER A 500       6.268  -5.741  24.271  1.00  0.92           N  
ATOM   3873  CA  SER A 500       4.875  -5.427  24.573  1.00  0.92           C  
ATOM   3874  C   SER A 500       4.601  -3.933  24.429  1.00  0.93           C  
ATOM   3875  CB  SER A 500       4.516  -5.885  25.986  1.00  0.90           C  
ATOM   3876  O   SER A 500       3.596  -3.430  24.934  1.00  0.92           O  
ATOM   3877  OG  SER A 500       4.827  -7.257  26.165  1.00  0.82           O  
ATOM   3878  N   TYR A 501       5.483  -3.204  23.787  1.00  0.95           N  
ATOM   3879  CA  TYR A 501       5.400  -1.753  23.658  1.00  0.96           C  
ATOM   3880  C   TYR A 501       4.298  -1.354  22.684  1.00  0.96           C  
ATOM   3881  CB  TYR A 501       6.741  -1.177  23.193  1.00  0.95           C  
ATOM   3882  O   TYR A 501       3.594  -0.366  22.905  1.00  0.95           O  
ATOM   3883  CG  TYR A 501       6.778   0.331  23.169  1.00  0.95           C  
ATOM   3884  CD1 TYR A 501       6.620   1.071  24.339  1.00  0.93           C  
ATOM   3885  CD2 TYR A 501       6.970   1.020  21.976  1.00  0.93           C  
ATOM   3886  CE1 TYR A 501       6.651   2.461  24.321  1.00  0.93           C  
ATOM   3887  CE2 TYR A 501       7.003   2.411  21.946  1.00  0.93           C  
ATOM   3888  OH  TYR A 501       6.876   4.498  23.098  1.00  0.91           O  
ATOM   3889  CZ  TYR A 501       6.844   3.121  23.122  1.00  0.92           C  
ATOM   3890  N   ILE A 502       4.091  -2.041  21.675  1.00  0.97           N  
ATOM   3891  CA  ILE A 502       3.075  -1.779  20.662  1.00  0.97           C  
ATOM   3892  C   ILE A 502       1.879  -2.704  20.879  1.00  0.97           C  
ATOM   3893  CB  ILE A 502       3.640  -1.960  19.235  1.00  0.97           C  
ATOM   3894  O   ILE A 502       1.987  -3.920  20.704  1.00  0.96           O  
ATOM   3895  CG1 ILE A 502       4.851  -1.045  19.020  1.00  0.97           C  
ATOM   3896  CG2 ILE A 502       2.556  -1.691  18.187  1.00  0.97           C  
ATOM   3897  CD1 ILE A 502       5.559  -1.258  17.689  1.00  0.95           C  
ATOM   3898  N   PRO A 503       0.723  -2.098  21.276  1.00  0.97           N  
ATOM   3899  CA  PRO A 503      -0.469  -2.937  21.427  1.00  0.97           C  
ATOM   3900  C   PRO A 503      -0.897  -3.596  20.118  1.00  0.97           C  
ATOM   3901  CB  PRO A 503      -1.533  -1.951  21.916  1.00  0.97           C  
ATOM   3902  O   PRO A 503      -0.544  -3.117  19.037  1.00  0.97           O  
ATOM   3903  CG  PRO A 503      -0.761  -0.836  22.545  1.00  0.95           C  
ATOM   3904  CD  PRO A 503       0.537  -0.678  21.806  1.00  0.95           C  
ATOM   3905  N   ASN A 504      -1.685  -4.654  20.185  1.00  0.95           N  
ATOM   3906  CA  ASN A 504      -2.236  -5.347  19.025  1.00  0.95           C  
ATOM   3907  C   ASN A 504      -3.137  -4.431  18.201  1.00  0.95           C  
ATOM   3908  CB  ASN A 504      -3.005  -6.596  19.461  1.00  0.94           C  
ATOM   3909  O   ASN A 504      -3.615  -3.411  18.699  1.00  0.94           O  
ATOM   3910  CG  ASN A 504      -2.093  -7.771  19.751  1.00  0.92           C  
ATOM   3911  ND2 ASN A 504      -2.517  -8.642  20.659  1.00  0.92           N  
ATOM   3912  OD1 ASN A 504      -1.015  -7.896  19.163  1.00  0.90           O  
ATOM   3913  N   GLY A 505      -3.393  -4.838  16.964  1.00  0.95           N  
ATOM   3914  CA  GLY A 505      -4.244  -4.113  16.035  1.00  0.95           C  
ATOM   3915  C   GLY A 505      -3.490  -3.084  15.214  1.00  0.96           C  
ATOM   3916  O   GLY A 505      -4.030  -2.023  14.892  1.00  0.95           O  
ATOM   3917  N   VAL A 506      -2.236  -3.335  14.934  1.00  0.97           N  
ATOM   3918  CA  VAL A 506      -1.471  -2.535  13.982  1.00  0.97           C  
ATOM   3919  C   VAL A 506      -2.147  -2.574  12.614  1.00  0.97           C  
ATOM   3920  CB  VAL A 506      -0.011  -3.029  13.870  1.00  0.97           C  
ATOM   3921  O   VAL A 506      -2.435  -3.651  12.087  1.00  0.96           O  
ATOM   3922  CG1 VAL A 506       0.745  -2.238  12.804  1.00  0.95           C  
ATOM   3923  CG2 VAL A 506       0.693  -2.921  15.221  1.00  0.95           C  
ATOM   3924  N   PHE A 507      -2.374  -1.384  12.032  1.00  0.97           N  
ATOM   3925  CA  PHE A 507      -3.110  -1.306  10.775  1.00  0.97           C  
ATOM   3926  C   PHE A 507      -2.359  -0.451   9.761  1.00  0.97           C  
ATOM   3927  CB  PHE A 507      -4.512  -0.735  11.007  1.00  0.97           C  
ATOM   3928  O   PHE A 507      -2.731  -0.402   8.586  1.00  0.96           O  
ATOM   3929  CG  PHE A 507      -4.515   0.674  11.535  1.00  0.96           C  
ATOM   3930  CD1 PHE A 507      -4.627   0.920  12.898  1.00  0.94           C  
ATOM   3931  CD2 PHE A 507      -4.404   1.754  10.669  1.00  0.94           C  
ATOM   3932  CE1 PHE A 507      -4.630   2.223  13.391  1.00  0.93           C  
ATOM   3933  CE2 PHE A 507      -4.406   3.059  11.153  1.00  0.94           C  
ATOM   3934  CZ  PHE A 507      -4.520   3.291  12.514  1.00  0.93           C  
ATOM   3935  N   SER A 508      -1.303   0.199  10.126  1.00  0.97           N  
ATOM   3936  CA  SER A 508      -0.466   0.953   9.198  1.00  0.98           C  
ATOM   3937  C   SER A 508       0.994   0.946   9.639  1.00  0.98           C  
ATOM   3938  CB  SER A 508      -0.963   2.394   9.075  1.00  0.97           C  
ATOM   3939  O   SER A 508       1.295   1.189  10.810  1.00  0.97           O  
ATOM   3940  OG  SER A 508      -0.203   3.108   8.116  1.00  0.94           O  
ATOM   3941  N   ILE A 509       1.881   0.691   8.741  1.00  0.98           N  
ATOM   3942  CA  ILE A 509       3.312   0.972   8.778  1.00  0.98           C  
ATOM   3943  C   ILE A 509       3.685   1.903   7.627  1.00  0.97           C  
ATOM   3944  CB  ILE A 509       4.145  -0.328   8.707  1.00  0.97           C  
ATOM   3945  O   ILE A 509       3.299   1.668   6.479  1.00  0.97           O  
ATOM   3946  CG1 ILE A 509       3.749  -1.278   9.843  1.00  0.97           C  
ATOM   3947  CG2 ILE A 509       5.643  -0.012   8.755  1.00  0.97           C  
ATOM   3948  CD1 ILE A 509       4.438  -2.635   9.782  1.00  0.96           C  
ATOM   3949  N   SER A 510       4.362   2.986   7.941  1.00  0.98           N  
ATOM   3950  CA  SER A 510       4.922   3.935   6.984  1.00  0.98           C  
ATOM   3951  C   SER A 510       6.264   4.478   7.464  1.00  0.98           C  
ATOM   3952  CB  SER A 510       3.951   5.092   6.745  1.00  0.97           C  
ATOM   3953  O   SER A 510       6.767   4.066   8.511  1.00  0.97           O  
ATOM   3954  OG  SER A 510       3.797   5.870   7.919  1.00  0.86           O  
ATOM   3955  N   GLY A 511       6.868   5.413   6.742  1.00  0.97           N  
ATOM   3956  CA  GLY A 511       8.110   5.992   7.229  1.00  0.97           C  
ATOM   3957  C   GLY A 511       8.822   6.839   6.191  1.00  0.96           C  
ATOM   3958  O   GLY A 511       8.303   7.049   5.092  1.00  0.95           O  
ATOM   3959  N   SER A 512       9.977   7.359   6.526  1.00  0.96           N  
ATOM   3960  CA  SER A 512      10.848   8.141   5.654  1.00  0.96           C  
ATOM   3961  C   SER A 512      12.251   7.547   5.597  1.00  0.95           C  
ATOM   3962  CB  SER A 512      10.919   9.593   6.129  1.00  0.95           C  
ATOM   3963  O   SER A 512      12.931   7.446   6.620  1.00  0.94           O  
ATOM   3964  OG  SER A 512      11.762  10.358   5.285  1.00  0.95           O  
ATOM   3965  N   SER A 513      12.691   7.202   4.417  1.00  0.94           N  
ATOM   3966  CA  SER A 513      14.065   6.780   4.160  1.00  0.94           C  
ATOM   3967  C   SER A 513      15.033   7.952   4.275  1.00  0.93           C  
ATOM   3968  CB  SER A 513      14.180   6.146   2.773  1.00  0.93           C  
ATOM   3969  O   SER A 513      16.199   7.768   4.630  1.00  0.91           O  
ATOM   3970  OG  SER A 513      13.363   4.992   2.678  1.00  0.86           O  
ATOM   3971  N   THR A 514      14.540   9.138   4.024  1.00  0.93           N  
ATOM   3972  CA  THR A 514      15.327  10.364   4.089  1.00  0.93           C  
ATOM   3973  C   THR A 514      15.679  10.704   5.535  1.00  0.92           C  
ATOM   3974  CB  THR A 514      14.574  11.546   3.450  1.00  0.92           C  
ATOM   3975  O   THR A 514      16.812  11.091   5.829  1.00  0.91           O  
ATOM   3976  CG2 THR A 514      15.439  12.802   3.428  1.00  0.85           C  
ATOM   3977  OG1 THR A 514      14.213  11.204   2.106  1.00  0.88           O  
ATOM   3978  N   GLU A 515      14.709  10.455   6.411  1.00  0.92           N  
ATOM   3979  CA  GLU A 515      14.849  10.842   7.811  1.00  0.93           C  
ATOM   3980  C   GLU A 515      15.099   9.626   8.698  1.00  0.92           C  
ATOM   3981  CB  GLU A 515      13.604  11.595   8.289  1.00  0.92           C  
ATOM   3982  O   GLU A 515      15.140   9.743   9.925  1.00  0.91           O  
ATOM   3983  CG  GLU A 515      13.404  12.943   7.614  1.00  0.92           C  
ATOM   3984  CD  GLU A 515      14.535  13.923   7.882  1.00  0.90           C  
ATOM   3985  OE1 GLU A 515      15.165  13.842   8.961  1.00  0.90           O  
ATOM   3986  OE2 GLU A 515      14.793  14.779   7.007  1.00  0.90           O  
ATOM   3987  N   ASN A 516      15.240   8.407   8.145  1.00  0.93           N  
ATOM   3988  CA  ASN A 516      15.601   7.137   8.767  1.00  0.94           C  
ATOM   3989  C   ASN A 516      14.668   6.796   9.926  1.00  0.94           C  
ATOM   3990  CB  ASN A 516      17.054   7.167   9.246  1.00  0.93           C  
ATOM   3991  O   ASN A 516      15.124   6.562  11.046  1.00  0.93           O  
ATOM   3992  CG  ASN A 516      18.041   7.328   8.107  1.00  0.89           C  
ATOM   3993  ND2 ASN A 516      18.972   8.263   8.257  1.00  0.87           N  
ATOM   3994  OD1 ASN A 516      17.967   6.619   7.100  1.00  0.86           O  
ATOM   3995  N   PHE A 517      13.363   6.765   9.707  1.00  0.95           N  
ATOM   3996  CA  PHE A 517      12.441   6.303  10.738  1.00  0.96           C  
ATOM   3997  C   PHE A 517      11.273   5.544  10.120  1.00  0.96           C  
ATOM   3998  CB  PHE A 517      11.922   7.484  11.564  1.00  0.95           C  
ATOM   3999  O   PHE A 517      10.906   5.790   8.969  1.00  0.96           O  
ATOM   4000  CG  PHE A 517      10.963   8.372  10.818  1.00  0.94           C  
ATOM   4001  CD1 PHE A 517      11.410   9.527  10.188  1.00  0.92           C  
ATOM   4002  CD2 PHE A 517       9.613   8.051  10.747  1.00  0.92           C  
ATOM   4003  CE1 PHE A 517      10.524  10.350   9.496  1.00  0.91           C  
ATOM   4004  CE2 PHE A 517       8.723   8.869  10.057  1.00  0.91           C  
ATOM   4005  CZ  PHE A 517       9.180  10.018   9.434  1.00  0.91           C  
ATOM   4006  N   ALA A 518      10.656   4.696  10.875  1.00  0.97           N  
ATOM   4007  CA  ALA A 518       9.377   4.042  10.611  1.00  0.97           C  
ATOM   4008  C   ALA A 518       8.300   4.534  11.573  1.00  0.97           C  
ATOM   4009  CB  ALA A 518       9.524   2.526  10.711  1.00  0.96           C  
ATOM   4010  O   ALA A 518       8.588   4.837  12.734  1.00  0.97           O  
ATOM   4011  N   THR A 519       7.048   4.609  11.089  1.00  0.98           N  
ATOM   4012  CA  THR A 519       5.861   4.931  11.874  1.00  0.98           C  
ATOM   4013  C   THR A 519       4.906   3.742  11.923  1.00  0.98           C  
ATOM   4014  CB  THR A 519       5.129   6.159  11.303  1.00  0.97           C  
ATOM   4015  O   THR A 519       4.702   3.061  10.915  1.00  0.98           O  
ATOM   4016  CG2 THR A 519       6.033   7.387  11.299  1.00  0.81           C  
ATOM   4017  OG1 THR A 519       4.717   5.879   9.959  1.00  0.83           O  
ATOM   4018  N   VAL A 520       4.326   3.480  13.086  1.00  0.98           N  
ATOM   4019  CA  VAL A 520       3.362   2.405  13.296  1.00  0.98           C  
ATOM   4020  C   VAL A 520       2.102   2.963  13.954  1.00  0.98           C  
ATOM   4021  CB  VAL A 520       3.956   1.269  14.158  1.00  0.98           C  
ATOM   4022  O   VAL A 520       2.176   3.607  15.004  1.00  0.98           O  
ATOM   4023  CG1 VAL A 520       2.941   0.142  14.341  1.00  0.97           C  
ATOM   4024  CG2 VAL A 520       5.242   0.738  13.528  1.00  0.97           C  
ATOM   4025  N   LEU A 521       0.953   2.713  13.350  1.00  0.98           N  
ATOM   4026  CA  LEU A 521      -0.359   3.023  13.907  1.00  0.98           C  
ATOM   4027  C   LEU A 521      -1.080   1.750  14.340  1.00  0.98           C  
ATOM   4028  CB  LEU A 521      -1.210   3.782  12.885  1.00  0.98           C  
ATOM   4029  O   LEU A 521      -1.038   0.738  13.637  1.00  0.98           O  
ATOM   4030  CG  LEU A 521      -0.606   5.071  12.325  1.00  0.98           C  
ATOM   4031  CD1 LEU A 521      -1.615   5.782  11.429  1.00  0.97           C  
ATOM   4032  CD2 LEU A 521      -0.151   5.985  13.457  1.00  0.97           C  
ATOM   4033  N   THR A 522      -1.770   1.793  15.466  1.00  0.98           N  
ATOM   4034  CA  THR A 522      -2.467   0.647  16.040  1.00  0.98           C  
ATOM   4035  C   THR A 522      -3.823   1.064  16.600  1.00  0.97           C  
ATOM   4036  CB  THR A 522      -1.631  -0.017  17.150  1.00  0.97           C  
ATOM   4037  O   THR A 522      -3.962   2.154  17.159  1.00  0.96           O  
ATOM   4038  CG2 THR A 522      -1.182   1.008  18.186  1.00  0.81           C  
ATOM   4039  OG1 THR A 522      -2.421  -1.021  17.799  1.00  0.84           O  
ATOM   4040  N   SER A 523      -4.801   0.195  16.530  1.00  0.97           N  
ATOM   4041  CA  SER A 523      -6.138   0.417  17.072  1.00  0.96           C  
ATOM   4042  C   SER A 523      -6.149   0.274  18.590  1.00  0.96           C  
ATOM   4043  CB  SER A 523      -7.137  -0.562  16.452  1.00  0.96           C  
ATOM   4044  O   SER A 523      -7.081   0.731  19.255  1.00  0.94           O  
ATOM   4045  OG  SER A 523      -6.715  -1.901  16.646  1.00  0.88           O  
ATOM   4046  N   GLY A 524      -5.113  -0.372  19.155  1.00  0.96           N  
ATOM   4047  CA  GLY A 524      -4.964  -0.549  20.591  1.00  0.96           C  
ATOM   4048  C   GLY A 524      -4.494   0.707  21.301  1.00  0.96           C  
ATOM   4049  O   GLY A 524      -4.586   0.804  22.527  1.00  0.95           O  
ATOM   4050  N   ALA A 525      -3.983   1.687  20.566  1.00  0.97           N  
ATOM   4051  CA  ALA A 525      -3.577   2.996  21.071  1.00  0.97           C  
ATOM   4052  C   ALA A 525      -3.855   4.090  20.044  1.00  0.97           C  
ATOM   4053  CB  ALA A 525      -2.097   2.986  21.446  1.00  0.97           C  
ATOM   4054  O   ALA A 525      -2.929   4.613  19.419  1.00  0.96           O  
ATOM   4055  N   LYS A 526      -5.101   4.484  19.868  1.00  0.96           N  
ATOM   4056  CA  LYS A 526      -5.656   5.206  18.727  1.00  0.96           C  
ATOM   4057  C   LYS A 526      -5.087   6.620  18.641  1.00  0.96           C  
ATOM   4058  CB  LYS A 526      -7.182   5.261  18.817  1.00  0.95           C  
ATOM   4059  O   LYS A 526      -5.002   7.196  17.555  1.00  0.96           O  
ATOM   4060  CG  LYS A 526      -7.861   3.910  18.642  1.00  0.92           C  
ATOM   4061  CD  LYS A 526      -9.379   4.038  18.685  1.00  0.88           C  
ATOM   4062  CE  LYS A 526     -10.059   2.686  18.518  1.00  0.86           C  
ATOM   4063  NZ  LYS A 526     -11.547   2.810  18.527  1.00  0.86           N  
ATOM   4064  N   GLY A 527      -4.714   7.196  19.712  1.00  0.96           N  
ATOM   4065  CA  GLY A 527      -4.177   8.544  19.798  1.00  0.96           C  
ATOM   4066  C   GLY A 527      -2.664   8.591  19.703  1.00  0.97           C  
ATOM   4067  O   GLY A 527      -2.058   9.651  19.877  1.00  0.96           O  
ATOM   4068  N   LYS A 528      -2.009   7.474  19.473  1.00  0.98           N  
ATOM   4069  CA  LYS A 528      -0.550   7.408  19.504  1.00  0.98           C  
ATOM   4070  C   LYS A 528       0.013   7.027  18.138  1.00  0.98           C  
ATOM   4071  CB  LYS A 528      -0.081   6.409  20.562  1.00  0.98           C  
ATOM   4072  O   LYS A 528      -0.554   6.183  17.441  1.00  0.98           O  
ATOM   4073  CG  LYS A 528      -0.517   6.755  21.978  1.00  0.96           C  
ATOM   4074  CD  LYS A 528       0.109   5.816  23.002  1.00  0.95           C  
ATOM   4075  CE  LYS A 528      -0.332   6.158  24.418  1.00  0.93           C  
ATOM   4076  NZ  LYS A 528       0.346   5.297  25.433  1.00  0.91           N  
ATOM   4077  N   VAL A 529       1.149   7.592  17.776  1.00  0.98           N  
ATOM   4078  CA  VAL A 529       2.017   7.191  16.674  1.00  0.98           C  
ATOM   4079  C   VAL A 529       3.335   6.650  17.224  1.00  0.98           C  
ATOM   4080  CB  VAL A 529       2.287   8.366  15.707  1.00  0.98           C  
ATOM   4081  O   VAL A 529       4.107   7.387  17.841  1.00  0.98           O  
ATOM   4082  CG1 VAL A 529       3.167   7.916  14.542  1.00  0.98           C  
ATOM   4083  CG2 VAL A 529       0.970   8.946  15.192  1.00  0.98           C  
ATOM   4084  N   PHE A 530       3.551   5.414  17.052  1.00  0.98           N  
ATOM   4085  CA  PHE A 530       4.822   4.819  17.446  1.00  0.98           C  
ATOM   4086  C   PHE A 530       5.886   5.061  16.383  1.00  0.98           C  
ATOM   4087  CB  PHE A 530       4.660   3.316  17.694  1.00  0.98           C  
ATOM   4088  O   PHE A 530       5.656   4.811  15.198  1.00  0.98           O  
ATOM   4089  CG  PHE A 530       3.732   2.985  18.832  1.00  0.98           C  
ATOM   4090  CD1 PHE A 530       4.227   2.788  20.116  1.00  0.97           C  
ATOM   4091  CD2 PHE A 530       2.365   2.871  18.618  1.00  0.97           C  
ATOM   4092  CE1 PHE A 530       3.371   2.481  21.171  1.00  0.96           C  
ATOM   4093  CE2 PHE A 530       1.503   2.565  19.667  1.00  0.95           C  
ATOM   4094  CZ  PHE A 530       2.008   2.369  20.943  1.00  0.95           C  
ATOM   4095  N   ILE A 531       7.079   5.524  16.806  1.00  0.98           N  
ATOM   4096  CA  ILE A 531       8.193   5.899  15.942  1.00  0.98           C  
ATOM   4097  C   ILE A 531       9.403   5.020  16.250  1.00  0.97           C  
ATOM   4098  CB  ILE A 531       8.559   7.391  16.106  1.00  0.97           C  
ATOM   4099  O   ILE A 531       9.875   4.979  17.388  1.00  0.97           O  
ATOM   4100  CG1 ILE A 531       7.329   8.272  15.860  1.00  0.94           C  
ATOM   4101  CG2 ILE A 531       9.704   7.773  15.164  1.00  0.95           C  
ATOM   4102  CD1 ILE A 531       6.830   8.252  14.422  1.00  0.89           C  
ATOM   4103  N   TYR A 532       9.858   4.396  15.225  1.00  0.96           N  
ATOM   4104  CA  TYR A 532      11.158   3.734  15.248  1.00  0.96           C  
ATOM   4105  C   TYR A 532      12.181   4.513  14.429  1.00  0.96           C  
ATOM   4106  CB  TYR A 532      11.042   2.303  14.715  1.00  0.96           C  
ATOM   4107  O   TYR A 532      12.118   4.527  13.198  1.00  0.95           O  
ATOM   4108  CG  TYR A 532      12.353   1.555  14.695  1.00  0.95           C  
ATOM   4109  CD1 TYR A 532      12.978   1.174  15.880  1.00  0.94           C  
ATOM   4110  CD2 TYR A 532      12.970   1.229  13.491  1.00  0.93           C  
ATOM   4111  CE1 TYR A 532      14.187   0.486  15.866  1.00  0.93           C  
ATOM   4112  CE2 TYR A 532      14.179   0.542  13.466  1.00  0.93           C  
ATOM   4113  OH  TYR A 532      15.975  -0.506  14.638  1.00  0.89           O  
ATOM   4114  CZ  TYR A 532      14.779   0.175  14.657  1.00  0.92           C  
ATOM   4115  N   LYS A 533      13.114   5.117  15.155  1.00  0.96           N  
ATOM   4116  CA  LYS A 533      14.227   5.809  14.511  1.00  0.95           C  
ATOM   4117  C   LYS A 533      15.469   4.924  14.460  1.00  0.95           C  
ATOM   4118  CB  LYS A 533      14.543   7.115  15.242  1.00  0.94           C  
ATOM   4119  O   LYS A 533      15.865   4.341  15.472  1.00  0.94           O  
ATOM   4120  CG  LYS A 533      15.542   8.004  14.516  1.00  0.87           C  
ATOM   4121  CD  LYS A 533      15.591   9.400  15.124  1.00  0.82           C  
ATOM   4122  CE  LYS A 533      16.547  10.309  14.362  1.00  0.76           C  
ATOM   4123  NZ  LYS A 533      16.315  11.749  14.681  1.00  0.71           N  
ATOM   4124  N   PHE A 534      16.146   4.887  13.281  1.00  0.94           N  
ATOM   4125  CA  PHE A 534      17.321   4.050  13.070  1.00  0.94           C  
ATOM   4126  C   PHE A 534      18.392   4.806  12.293  1.00  0.92           C  
ATOM   4127  CB  PHE A 534      16.941   2.766  12.326  1.00  0.93           C  
ATOM   4128  O   PHE A 534      18.081   5.721  11.527  1.00  0.90           O  
ATOM   4129  CG  PHE A 534      16.310   3.007  10.982  1.00  0.92           C  
ATOM   4130  CD1 PHE A 534      14.930   3.113  10.855  1.00  0.90           C  
ATOM   4131  CD2 PHE A 534      17.096   3.128   9.844  1.00  0.90           C  
ATOM   4132  CE1 PHE A 534      14.343   3.336   9.612  1.00  0.89           C  
ATOM   4133  CE2 PHE A 534      16.517   3.351   8.598  1.00  0.89           C  
ATOM   4134  CZ  PHE A 534      15.140   3.454   8.484  1.00  0.88           C  
ATOM   4135  N   LEU A 535      19.625   4.503  12.510  1.00  0.91           N  
ATOM   4136  CA  LEU A 535      20.771   4.993  11.752  1.00  0.91           C  
ATOM   4137  C   LEU A 535      21.772   3.871  11.494  1.00  0.89           C  
ATOM   4138  CB  LEU A 535      21.456   6.142  12.497  1.00  0.90           C  
ATOM   4139  O   LEU A 535      22.226   3.211  12.432  1.00  0.87           O  
ATOM   4140  CG  LEU A 535      22.683   6.753  11.819  1.00  0.88           C  
ATOM   4141  CD1 LEU A 535      22.283   7.435  10.515  1.00  0.85           C  
ATOM   4142  CD2 LEU A 535      23.375   7.739  12.754  1.00  0.85           C  
ATOM   4143  N   TYR A 536      22.094   3.780  10.238  1.00  0.87           N  
ATOM   4144  CA  TYR A 536      23.148   2.865   9.817  1.00  0.87           C  
ATOM   4145  C   TYR A 536      24.398   3.629   9.395  1.00  0.86           C  
ATOM   4146  CB  TYR A 536      22.663   1.981   8.664  1.00  0.85           C  
ATOM   4147  O   TYR A 536      24.316   4.587   8.623  1.00  0.83           O  
ATOM   4148  CG  TYR A 536      21.588   0.999   9.062  1.00  0.83           C  
ATOM   4149  CD1 TYR A 536      21.915  -0.288   9.484  1.00  0.80           C  
ATOM   4150  CD2 TYR A 536      20.245   1.355   9.016  1.00  0.80           C  
ATOM   4151  CE1 TYR A 536      20.928  -1.197   9.850  1.00  0.80           C  
ATOM   4152  CE2 TYR A 536      19.249   0.455   9.380  1.00  0.81           C  
ATOM   4153  OH  TYR A 536      18.618  -1.712  10.157  1.00  0.72           O  
ATOM   4154  CZ  TYR A 536      19.600  -0.817   9.796  1.00  0.77           C  
ATOM   4155  N   ILE A 537      25.465   3.201   9.921  1.00  0.85           N  
ATOM   4156  CA  ILE A 537      26.793   3.578   9.449  1.00  0.85           C  
ATOM   4157  C   ILE A 537      27.608   2.323   9.146  1.00  0.84           C  
ATOM   4158  CB  ILE A 537      27.530   4.460  10.482  1.00  0.84           C  
ATOM   4159  O   ILE A 537      27.728   1.434   9.991  1.00  0.82           O  
ATOM   4160  CG1 ILE A 537      26.703   5.710  10.804  1.00  0.85           C  
ATOM   4161  CG2 ILE A 537      28.923   4.841   9.971  1.00  0.84           C  
ATOM   4162  CD1 ILE A 537      27.352   6.635  11.824  1.00  0.83           C  
ATOM   4163  N   ASP A 538      28.121   2.228   7.929  1.00  0.84           N  
ATOM   4164  CA  ASP A 538      28.951   1.122   7.461  1.00  0.83           C  
ATOM   4165  C   ASP A 538      28.311  -0.224   7.793  1.00  0.82           C  
ATOM   4166  CB  ASP A 538      30.350   1.205   8.073  1.00  0.81           C  
ATOM   4167  O   ASP A 538      28.948  -1.087   8.400  1.00  0.78           O  
ATOM   4168  CG  ASP A 538      31.075   2.493   7.726  1.00  0.82           C  
ATOM   4169  OD1 ASP A 538      30.896   3.010   6.601  1.00  0.83           O  
ATOM   4170  OD2 ASP A 538      31.834   2.995   8.583  1.00  0.84           O  
ATOM   4171  N   GLU A 539      27.068  -0.506   7.640  1.00  0.79           N  
ATOM   4172  CA  GLU A 539      26.230  -1.692   7.783  1.00  0.79           C  
ATOM   4173  C   GLU A 539      25.938  -1.988   9.251  1.00  0.79           C  
ATOM   4174  CB  GLU A 539      26.894  -2.903   7.124  1.00  0.77           C  
ATOM   4175  O   GLU A 539      25.164  -2.895   9.565  1.00  0.78           O  
ATOM   4176  CG  GLU A 539      27.123  -2.741   5.628  1.00  0.74           C  
ATOM   4177  CD  GLU A 539      27.672  -3.995   4.965  1.00  0.73           C  
ATOM   4178  OE1 GLU A 539      28.137  -4.907   5.685  1.00  0.72           O  
ATOM   4179  OE2 GLU A 539      27.637  -4.064   3.716  1.00  0.68           O  
ATOM   4180  N   GLN A 540      26.469  -1.215  10.137  1.00  0.82           N  
ATOM   4181  CA  GLN A 540      26.189  -1.354  11.562  1.00  0.82           C  
ATOM   4182  C   GLN A 540      25.085  -0.397  12.002  1.00  0.83           C  
ATOM   4183  CB  GLN A 540      27.455  -1.108  12.385  1.00  0.81           C  
ATOM   4184  O   GLN A 540      25.105   0.785  11.652  1.00  0.83           O  
ATOM   4185  CG  GLN A 540      28.574  -2.103  12.104  1.00  0.77           C  
ATOM   4186  CD  GLN A 540      29.762  -1.926  13.030  1.00  0.76           C  
ATOM   4187  NE2 GLN A 540      30.738  -2.822  12.920  1.00  0.73           N  
ATOM   4188  OE1 GLN A 540      29.804  -0.992  13.837  1.00  0.76           O  
ATOM   4189  N   ILE A 541      24.162  -0.866  12.734  1.00  0.83           N  
ATOM   4190  CA  ILE A 541      23.108  -0.040  13.313  1.00  0.83           C  
ATOM   4191  C   ILE A 541      23.667   0.765  14.483  1.00  0.83           C  
ATOM   4192  CB  ILE A 541      21.909  -0.897  13.776  1.00  0.81           C  
ATOM   4193  O   ILE A 541      23.996   0.203  15.531  1.00  0.82           O  
ATOM   4194  CG1 ILE A 541      20.687  -0.009  14.039  1.00  0.74           C  
ATOM   4195  CG2 ILE A 541      22.275  -1.709  15.022  1.00  0.74           C  
ATOM   4196  CD1 ILE A 541      19.370  -0.770  14.100  1.00  0.72           C  
ATOM   4197  N   GLN A 542      23.777   1.987  14.312  1.00  0.84           N  
ATOM   4198  CA  GLN A 542      24.327   2.904  15.304  1.00  0.84           C  
ATOM   4199  C   GLN A 542      23.229   3.465  16.203  1.00  0.84           C  
ATOM   4200  CB  GLN A 542      25.081   4.046  14.621  1.00  0.82           C  
ATOM   4201  O   GLN A 542      23.502   3.923  17.314  1.00  0.81           O  
ATOM   4202  CG  GLN A 542      26.343   3.602  13.894  1.00  0.80           C  
ATOM   4203  CD  GLN A 542      27.366   2.975  14.823  1.00  0.77           C  
ATOM   4204  NE2 GLN A 542      28.007   1.906  14.364  1.00  0.77           N  
ATOM   4205  OE1 GLN A 542      27.579   3.449  15.944  1.00  0.78           O  
ATOM   4206  N   GLN A 543      22.029   3.441  15.690  1.00  0.85           N  
ATOM   4207  CA  GLN A 543      20.856   3.850  16.455  1.00  0.88           C  
ATOM   4208  C   GLN A 543      19.684   2.903  16.213  1.00  0.89           C  
ATOM   4209  CB  GLN A 543      20.455   5.282  16.099  1.00  0.87           C  
ATOM   4210  O   GLN A 543      19.356   2.593  15.065  1.00  0.88           O  
ATOM   4211  CG  GLN A 543      19.310   5.828  16.941  1.00  0.89           C  
ATOM   4212  CD  GLN A 543      19.022   7.292  16.663  1.00  0.88           C  
ATOM   4213  NE2 GLN A 543      18.019   7.838  17.341  1.00  0.90           N  
ATOM   4214  OE1 GLN A 543      19.698   7.926  15.847  1.00  0.89           O  
ATOM   4215  N   GLN A 544      19.009   2.566  17.283  1.00  0.88           N  
ATOM   4216  CA  GLN A 544      17.740   1.853  17.389  1.00  0.89           C  
ATOM   4217  C   GLN A 544      16.889   2.411  18.526  1.00  0.89           C  
ATOM   4218  CB  GLN A 544      17.980   0.357  17.597  1.00  0.85           C  
ATOM   4219  O   GLN A 544      17.093   2.060  19.690  1.00  0.86           O  
ATOM   4220  CG  GLN A 544      18.672  -0.324  16.424  1.00  0.75           C  
ATOM   4221  CD  GLN A 544      18.821  -1.821  16.619  1.00  0.72           C  
ATOM   4222  NE2 GLN A 544      19.153  -2.529  15.545  1.00  0.65           N  
ATOM   4223  OE1 GLN A 544      18.641  -2.337  17.727  1.00  0.72           O  
ATOM   4224  N   SER A 545      15.987   3.245  18.144  1.00  0.94           N  
ATOM   4225  CA  SER A 545      15.262   4.006  19.156  1.00  0.94           C  
ATOM   4226  C   SER A 545      13.758   3.966  18.904  1.00  0.95           C  
ATOM   4227  CB  SER A 545      15.744   5.457  19.184  1.00  0.92           C  
ATOM   4228  O   SER A 545      13.279   4.481  17.892  1.00  0.94           O  
ATOM   4229  OG  SER A 545      15.023   6.208  20.144  1.00  0.72           O  
ATOM   4230  N   TRP A 546      13.047   3.455  19.870  1.00  0.96           N  
ATOM   4231  CA  TRP A 546      11.589   3.531  19.888  1.00  0.96           C  
ATOM   4232  C   TRP A 546      11.116   4.700  20.747  1.00  0.96           C  
ATOM   4233  CB  TRP A 546      10.988   2.223  20.409  1.00  0.96           C  
ATOM   4234  O   TRP A 546      11.693   4.977  21.801  1.00  0.94           O  
ATOM   4235  CG  TRP A 546      10.943   1.125  19.389  1.00  0.96           C  
ATOM   4236  CD1 TRP A 546      11.786   0.052  19.296  1.00  0.95           C  
ATOM   4237  CD2 TRP A 546      10.009   0.996  18.313  1.00  0.95           C  
ATOM   4238  CE2 TRP A 546      10.344  -0.180  17.607  1.00  0.95           C  
ATOM   4239  CE3 TRP A 546       8.919   1.762  17.878  1.00  0.94           C  
ATOM   4240  NE1 TRP A 546      11.430  -0.737  18.226  1.00  0.94           N  
ATOM   4241  CH2 TRP A 546       8.564   0.158  16.084  1.00  0.93           C  
ATOM   4242  CZ2 TRP A 546       9.626  -0.610  16.488  1.00  0.93           C  
ATOM   4243  CZ3 TRP A 546       8.206   1.333  16.764  1.00  0.93           C  
ATOM   4244  N   SER A 547      10.088   5.367  20.355  1.00  0.97           N  
ATOM   4245  CA  SER A 547       9.304   6.377  21.060  1.00  0.97           C  
ATOM   4246  C   SER A 547       7.855   6.381  20.586  1.00  0.97           C  
ATOM   4247  CB  SER A 547       9.917   7.764  20.864  1.00  0.97           C  
ATOM   4248  O   SER A 547       7.512   5.707  19.612  1.00  0.97           O  
ATOM   4249  OG  SER A 547       9.908   8.130  19.495  1.00  0.91           O  
ATOM   4250  N   HIS A 548       6.949   7.078  21.310  1.00  0.98           N  
ATOM   4251  CA  HIS A 548       5.633   7.321  20.730  1.00  0.98           C  
ATOM   4252  C   HIS A 548       5.226   8.783  20.880  1.00  0.98           C  
ATOM   4253  CB  HIS A 548       4.586   6.415  21.379  1.00  0.98           C  
ATOM   4254  O   HIS A 548       5.606   9.441  21.851  1.00  0.98           O  
ATOM   4255  CG  HIS A 548       4.383   6.681  22.837  1.00  0.97           C  
ATOM   4256  CD2 HIS A 548       3.518   7.501  23.479  1.00  0.94           C  
ATOM   4257  ND1 HIS A 548       5.130   6.064  23.817  1.00  0.93           N  
ATOM   4258  CE1 HIS A 548       4.732   6.494  25.002  1.00  0.92           C  
ATOM   4259  NE2 HIS A 548       3.755   7.367  24.825  1.00  0.93           N  
ATOM   4260  N   TRP A 549       4.547   9.251  19.928  1.00  0.98           N  
ATOM   4261  CA  TRP A 549       3.881  10.549  19.943  1.00  0.98           C  
ATOM   4262  C   TRP A 549       2.423  10.408  20.370  1.00  0.98           C  
ATOM   4263  CB  TRP A 549       3.961  11.211  18.565  1.00  0.98           C  
ATOM   4264  O   TRP A 549       1.673   9.621  19.788  1.00  0.97           O  
ATOM   4265  CG  TRP A 549       5.360  11.454  18.086  1.00  0.96           C  
ATOM   4266  CD1 TRP A 549       6.512  11.341  18.815  1.00  0.92           C  
ATOM   4267  CD2 TRP A 549       5.756  11.855  16.771  1.00  0.92           C  
ATOM   4268  CE2 TRP A 549       7.164  11.967  16.774  1.00  0.90           C  
ATOM   4269  CE3 TRP A 549       5.055  12.131  15.589  1.00  0.90           C  
ATOM   4270  NE1 TRP A 549       7.600  11.648  18.031  1.00  0.93           N  
ATOM   4271  CH2 TRP A 549       7.175  12.607  14.495  1.00  0.92           C  
ATOM   4272  CZ2 TRP A 549       7.885  12.343  15.638  1.00  0.92           C  
ATOM   4273  CZ3 TRP A 549       5.775  12.505  14.460  1.00  0.92           C  
ATOM   4274  N   ASP A 550       2.089  11.084  21.422  1.00  0.97           N  
ATOM   4275  CA  ASP A 550       0.766  11.076  22.038  1.00  0.97           C  
ATOM   4276  C   ASP A 550       0.006  12.362  21.724  1.00  0.97           C  
ATOM   4277  CB  ASP A 550       0.881  10.890  23.553  1.00  0.97           C  
ATOM   4278  O   ASP A 550       0.435  13.453  22.107  1.00  0.96           O  
ATOM   4279  CG  ASP A 550      -0.424  10.458  24.198  1.00  0.94           C  
ATOM   4280  OD1 ASP A 550      -1.500  10.677  23.602  1.00  0.92           O  
ATOM   4281  OD2 ASP A 550      -0.376   9.898  25.314  1.00  0.92           O  
ATOM   4282  N   PHE A 551      -1.117  12.210  21.026  1.00  0.96           N  
ATOM   4283  CA  PHE A 551      -1.937  13.338  20.598  1.00  0.96           C  
ATOM   4284  C   PHE A 551      -3.122  13.532  21.537  1.00  0.94           C  
ATOM   4285  CB  PHE A 551      -2.432  13.131  19.164  1.00  0.96           C  
ATOM   4286  O   PHE A 551      -3.942  14.429  21.332  1.00  0.91           O  
ATOM   4287  CG  PHE A 551      -1.352  13.260  18.124  1.00  0.96           C  
ATOM   4288  CD1 PHE A 551      -0.933  14.512  17.689  1.00  0.95           C  
ATOM   4289  CD2 PHE A 551      -0.754  12.130  17.582  1.00  0.95           C  
ATOM   4290  CE1 PHE A 551       0.067  14.635  16.727  1.00  0.94           C  
ATOM   4291  CE2 PHE A 551       0.245  12.245  16.620  1.00  0.94           C  
ATOM   4292  CZ  PHE A 551       0.654  13.498  16.193  1.00  0.94           C  
ATOM   4293  N   GLY A 552      -3.228  12.641  22.622  1.00  0.93           N  
ATOM   4294  CA  GLY A 552      -4.261  12.682  23.645  1.00  0.93           C  
ATOM   4295  C   GLY A 552      -5.349  11.645  23.436  1.00  0.93           C  
ATOM   4296  O   GLY A 552      -5.571  11.189  22.313  1.00  0.91           O  
ATOM   4297  N   ASP A 553      -6.114  11.336  24.479  1.00  0.91           N  
ATOM   4298  CA  ASP A 553      -7.039  10.210  24.554  1.00  0.91           C  
ATOM   4299  C   ASP A 553      -8.270  10.450  23.683  1.00  0.90           C  
ATOM   4300  CB  ASP A 553      -7.462   9.959  26.003  1.00  0.90           C  
ATOM   4301  O   ASP A 553      -8.939   9.501  23.269  1.00  0.88           O  
ATOM   4302  CG  ASP A 553      -6.331   9.434  26.869  1.00  0.89           C  
ATOM   4303  OD1 ASP A 553      -5.449   8.716  26.351  1.00  0.88           O  
ATOM   4304  OD2 ASP A 553      -6.322   9.740  28.081  1.00  0.89           O  
ATOM   4305  N   ASN A 554      -8.594  11.689  23.370  1.00  0.90           N  
ATOM   4306  CA  ASN A 554      -9.756  12.051  22.566  1.00  0.91           C  
ATOM   4307  C   ASN A 554      -9.397  12.178  21.088  1.00  0.91           C  
ATOM   4308  CB  ASN A 554     -10.376  13.354  23.076  1.00  0.88           C  
ATOM   4309  O   ASN A 554     -10.224  12.602  20.279  1.00  0.91           O  
ATOM   4310  CG  ASN A 554     -10.973  13.213  24.462  1.00  0.82           C  
ATOM   4311  ND2 ASN A 554     -10.699  14.183  25.327  1.00  0.80           N  
ATOM   4312  OD1 ASN A 554     -11.674  12.241  24.754  1.00  0.79           O  
ATOM   4313  N   VAL A 555      -8.153  11.843  20.729  1.00  0.93           N  
ATOM   4314  CA  VAL A 555      -7.679  11.921  19.351  1.00  0.94           C  
ATOM   4315  C   VAL A 555      -7.491  10.514  18.789  1.00  0.94           C  
ATOM   4316  CB  VAL A 555      -6.359  12.717  19.250  1.00  0.94           C  
ATOM   4317  O   VAL A 555      -6.992   9.623  19.481  1.00  0.94           O  
ATOM   4318  CG1 VAL A 555      -5.856  12.747  17.808  1.00  0.93           C  
ATOM   4319  CG2 VAL A 555      -6.549  14.135  19.783  1.00  0.93           C  
ATOM   4320  N   THR A 556      -7.914  10.297  17.635  1.00  0.95           N  
ATOM   4321  CA  THR A 556      -7.631   9.093  16.861  1.00  0.96           C  
ATOM   4322  C   THR A 556      -6.799   9.427  15.626  1.00  0.96           C  
ATOM   4323  CB  THR A 556      -8.930   8.387  16.433  1.00  0.95           C  
ATOM   4324  O   THR A 556      -7.222  10.221  14.783  1.00  0.96           O  
ATOM   4325  CG2 THR A 556      -8.631   7.136  15.613  1.00  0.94           C  
ATOM   4326  OG1 THR A 556      -9.671   8.013  17.601  1.00  0.94           O  
ATOM   4327  N   VAL A 557      -5.668   8.828  15.518  1.00  0.97           N  
ATOM   4328  CA  VAL A 557      -4.841   8.947  14.322  1.00  0.97           C  
ATOM   4329  C   VAL A 557      -5.339   7.980  13.250  1.00  0.97           C  
ATOM   4330  CB  VAL A 557      -3.351   8.677  14.632  1.00  0.97           C  
ATOM   4331  O   VAL A 557      -5.217   6.762  13.399  1.00  0.97           O  
ATOM   4332  CG1 VAL A 557      -2.480   9.005  13.421  1.00  0.97           C  
ATOM   4333  CG2 VAL A 557      -2.906   9.485  15.850  1.00  0.97           C  
ATOM   4334  N   LEU A 558      -5.822   8.529  12.203  1.00  0.97           N  
ATOM   4335  CA  LEU A 558      -6.437   7.757  11.129  1.00  0.97           C  
ATOM   4336  C   LEU A 558      -5.402   7.366  10.079  1.00  0.97           C  
ATOM   4337  CB  LEU A 558      -7.569   8.554  10.475  1.00  0.97           C  
ATOM   4338  O   LEU A 558      -5.463   6.270   9.518  1.00  0.97           O  
ATOM   4339  CG  LEU A 558      -8.736   8.943  11.383  1.00  0.96           C  
ATOM   4340  CD1 LEU A 558      -9.766   9.755  10.604  1.00  0.94           C  
ATOM   4341  CD2 LEU A 558      -9.377   7.701  11.993  1.00  0.94           C  
ATOM   4342  N   ALA A 559      -4.408   8.255   9.829  1.00  0.97           N  
ATOM   4343  CA  ALA A 559      -3.296   8.014   8.912  1.00  0.98           C  
ATOM   4344  C   ALA A 559      -2.072   8.835   9.306  1.00  0.98           C  
ATOM   4345  CB  ALA A 559      -3.710   8.336   7.478  1.00  0.97           C  
ATOM   4346  O   ALA A 559      -2.203   9.938   9.843  1.00  0.97           O  
ATOM   4347  N   ALA A 560      -0.938   8.299   9.000  1.00  0.98           N  
ATOM   4348  CA  ALA A 560       0.361   8.964   9.045  1.00  0.98           C  
ATOM   4349  C   ALA A 560       1.272   8.465   7.927  1.00  0.98           C  
ATOM   4350  CB  ALA A 560       1.023   8.747  10.404  1.00  0.98           C  
ATOM   4351  O   ALA A 560       1.710   7.312   7.943  1.00  0.97           O  
ATOM   4352  N   ASN A 561       1.593   9.344   6.967  1.00  0.98           N  
ATOM   4353  CA  ASN A 561       2.447   9.012   5.831  1.00  0.98           C  
ATOM   4354  C   ASN A 561       3.516  10.077   5.605  1.00  0.98           C  
ATOM   4355  CB  ASN A 561       1.608   8.825   4.565  1.00  0.97           C  
ATOM   4356  O   ASN A 561       3.254  11.270   5.765  1.00  0.97           O  
ATOM   4357  CG  ASN A 561       0.690   7.621   4.646  1.00  0.92           C  
ATOM   4358  ND2 ASN A 561      -0.607   7.873   4.777  1.00  0.88           N  
ATOM   4359  OD1 ASN A 561       1.142   6.475   4.592  1.00  0.88           O  
ATOM   4360  N   SER A 562       4.634   9.647   5.193  1.00  0.97           N  
ATOM   4361  CA  SER A 562       5.759  10.554   4.992  1.00  0.97           C  
ATOM   4362  C   SER A 562       6.098  10.696   3.512  1.00  0.96           C  
ATOM   4363  CB  SER A 562       6.987  10.062   5.760  1.00  0.97           C  
ATOM   4364  O   SER A 562       6.153   9.702   2.785  1.00  0.95           O  
ATOM   4365  OG  SER A 562       6.705   9.956   7.145  1.00  0.91           O  
ATOM   4366  N   ILE A 563       6.326  11.915   3.084  1.00  0.96           N  
ATOM   4367  CA  ILE A 563       6.915  12.285   1.801  1.00  0.96           C  
ATOM   4368  C   ILE A 563       8.188  13.096   2.032  1.00  0.95           C  
ATOM   4369  CB  ILE A 563       5.919  13.085   0.932  1.00  0.96           C  
ATOM   4370  O   ILE A 563       8.134  14.212   2.554  1.00  0.94           O  
ATOM   4371  CG1 ILE A 563       4.621  12.292   0.739  1.00  0.94           C  
ATOM   4372  CG2 ILE A 563       6.548  13.444  -0.418  1.00  0.94           C  
ATOM   4373  CD1 ILE A 563       3.531  13.060   0.004  1.00  0.92           C  
ATOM   4374  N   GLY A 564       9.328  12.557   1.669  1.00  0.94           N  
ATOM   4375  CA  GLY A 564      10.613  13.158   1.991  1.00  0.94           C  
ATOM   4376  C   GLY A 564      10.784  13.442   3.471  1.00  0.95           C  
ATOM   4377  O   GLY A 564      10.740  12.525   4.294  1.00  0.94           O  
ATOM   4378  N   SER A 565      10.934  14.697   3.853  1.00  0.94           N  
ATOM   4379  CA  SER A 565      11.154  15.138   5.226  1.00  0.95           C  
ATOM   4380  C   SER A 565       9.868  15.672   5.848  1.00  0.95           C  
ATOM   4381  CB  SER A 565      12.239  16.214   5.277  1.00  0.93           C  
ATOM   4382  O   SER A 565       9.909  16.409   6.836  1.00  0.94           O  
ATOM   4383  OG  SER A 565      13.443  15.743   4.696  1.00  0.84           O  
ATOM   4384  N   HIS A 566       8.740  15.399   5.243  1.00  0.96           N  
ATOM   4385  CA  HIS A 566       7.444  15.796   5.781  1.00  0.96           C  
ATOM   4386  C   HIS A 566       6.570  14.579   6.067  1.00  0.96           C  
ATOM   4387  CB  HIS A 566       6.728  16.739   4.812  1.00  0.95           C  
ATOM   4388  O   HIS A 566       6.410  13.709   5.209  1.00  0.96           O  
ATOM   4389  CG  HIS A 566       7.433  18.043   4.613  1.00  0.91           C  
ATOM   4390  CD2 HIS A 566       7.197  19.270   5.133  1.00  0.85           C  
ATOM   4391  ND1 HIS A 566       8.527  18.178   3.786  1.00  0.86           N  
ATOM   4392  CE1 HIS A 566       8.935  19.436   3.807  1.00  0.85           C  
ATOM   4393  NE2 HIS A 566       8.144  20.120   4.616  1.00  0.87           N  
ATOM   4394  N   MET A 567       6.016  14.533   7.174  1.00  0.97           N  
ATOM   4395  CA  MET A 567       4.953  13.599   7.533  1.00  0.97           C  
ATOM   4396  C   MET A 567       3.597  14.296   7.541  1.00  0.97           C  
ATOM   4397  CB  MET A 567       5.227  12.971   8.900  1.00  0.97           C  
ATOM   4398  O   MET A 567       3.420  15.312   8.215  1.00  0.97           O  
ATOM   4399  CG  MET A 567       4.174  11.964   9.334  1.00  0.97           C  
ATOM   4400  SD  MET A 567       4.484  11.303  11.018  1.00  0.96           S  
ATOM   4401  CE  MET A 567       5.934  10.262  10.691  1.00  0.94           C  
ATOM   4402  N   HIS A 568       2.686  13.776   6.881  1.00  0.97           N  
ATOM   4403  CA  HIS A 568       1.293  14.208   6.887  1.00  0.98           C  
ATOM   4404  C   HIS A 568       0.425  13.256   7.703  1.00  0.98           C  
ATOM   4405  CB  HIS A 568       0.758  14.313   5.458  1.00  0.97           C  
ATOM   4406  O   HIS A 568       0.537  12.036   7.567  1.00  0.97           O  
ATOM   4407  CG  HIS A 568       1.521  15.271   4.600  1.00  0.94           C  
ATOM   4408  CD2 HIS A 568       2.557  15.075   3.752  1.00  0.90           C  
ATOM   4409  ND1 HIS A 568       1.240  16.620   4.561  1.00  0.89           N  
ATOM   4410  CE1 HIS A 568       2.073  17.213   3.722  1.00  0.89           C  
ATOM   4411  NE2 HIS A 568       2.883  16.297   3.218  1.00  0.90           N  
ATOM   4412  N   VAL A 569      -0.441  13.811   8.522  1.00  0.98           N  
ATOM   4413  CA  VAL A 569      -1.290  13.040   9.424  1.00  0.98           C  
ATOM   4414  C   VAL A 569      -2.751  13.438   9.226  1.00  0.98           C  
ATOM   4415  CB  VAL A 569      -0.878  13.239  10.900  1.00  0.97           C  
ATOM   4416  O   VAL A 569      -3.061  14.620   9.058  1.00  0.97           O  
ATOM   4417  CG1 VAL A 569       0.501  12.637  11.162  1.00  0.89           C  
ATOM   4418  CG2 VAL A 569      -0.895  14.723  11.262  1.00  0.90           C  
ATOM   4419  N   ILE A 570      -3.634  12.506   9.245  1.00  0.97           N  
ATOM   4420  CA  ILE A 570      -5.073  12.715   9.362  1.00  0.97           C  
ATOM   4421  C   ILE A 570      -5.544  12.297  10.753  1.00  0.97           C  
ATOM   4422  CB  ILE A 570      -5.848  11.934   8.277  1.00  0.97           C  
ATOM   4423  O   ILE A 570      -5.400  11.135  11.141  1.00  0.97           O  
ATOM   4424  CG1 ILE A 570      -5.386  12.362   6.879  1.00  0.97           C  
ATOM   4425  CG2 ILE A 570      -7.357  12.135   8.440  1.00  0.97           C  
ATOM   4426  CD1 ILE A 570      -6.054  11.597   5.745  1.00  0.96           C  
ATOM   4427  N   LEU A 571      -6.113  13.232  11.502  1.00  0.96           N  
ATOM   4428  CA  LEU A 571      -6.523  13.060  12.891  1.00  0.96           C  
ATOM   4429  C   LEU A 571      -8.018  13.314  13.052  1.00  0.95           C  
ATOM   4430  CB  LEU A 571      -5.733  14.001  13.804  1.00  0.95           C  
ATOM   4431  O   LEU A 571      -8.556  14.267  12.481  1.00  0.94           O  
ATOM   4432  CG  LEU A 571      -4.212  13.844  13.786  1.00  0.92           C  
ATOM   4433  CD1 LEU A 571      -3.554  14.959  14.592  1.00  0.88           C  
ATOM   4434  CD2 LEU A 571      -3.809  12.476  14.327  1.00  0.87           C  
ATOM   4435  N   GLN A 572      -8.654  12.526  13.874  1.00  0.95           N  
ATOM   4436  CA  GLN A 572      -9.991  12.779  14.402  1.00  0.95           C  
ATOM   4437  C   GLN A 572      -9.931  13.236  15.856  1.00  0.94           C  
ATOM   4438  CB  GLN A 572     -10.862  11.527  14.280  1.00  0.94           C  
ATOM   4439  O   GLN A 572      -9.550  12.465  16.740  1.00  0.92           O  
ATOM   4440  CG  GLN A 572     -12.268  11.700  14.837  1.00  0.91           C  
ATOM   4441  CD  GLN A 572     -13.126  10.461  14.662  1.00  0.89           C  
ATOM   4442  NE2 GLN A 572     -13.790  10.043  15.734  1.00  0.88           N  
ATOM   4443  OE1 GLN A 572     -13.191   9.884  13.572  1.00  0.88           O  
ATOM   4444  N   ASN A 573     -10.295  14.438  16.040  1.00  0.92           N  
ATOM   4445  CA  ASN A 573     -10.386  15.037  17.368  1.00  0.91           C  
ATOM   4446  C   ASN A 573     -11.838  15.220  17.802  1.00  0.88           C  
ATOM   4447  CB  ASN A 573      -9.648  16.377  17.404  1.00  0.88           C  
ATOM   4448  O   ASN A 573     -12.487  16.194  17.417  1.00  0.84           O  
ATOM   4449  CG  ASN A 573      -9.625  16.993  18.789  1.00  0.81           C  
ATOM   4450  ND2 ASN A 573      -9.060  18.190  18.896  1.00  0.76           N  
ATOM   4451  OD1 ASN A 573     -10.110  16.399  19.755  1.00  0.76           O  
ATOM   4452  N   GLY A 574     -12.249  14.264  18.679  1.00  0.88           N  
ATOM   4453  CA  GLY A 574     -13.654  14.266  19.054  1.00  0.85           C  
ATOM   4454  C   GLY A 574     -14.590  14.295  17.861  1.00  0.86           C  
ATOM   4455  O   GLY A 574     -14.824  13.267  17.223  1.00  0.80           O  
ATOM   4456  N   TYR A 575     -15.034  15.512  17.554  1.00  0.86           N  
ATOM   4457  CA  TYR A 575     -16.169  15.737  16.665  1.00  0.87           C  
ATOM   4458  C   TYR A 575     -15.705  15.935  15.227  1.00  0.87           C  
ATOM   4459  CB  TYR A 575     -16.979  16.954  17.124  1.00  0.84           C  
ATOM   4460  O   TYR A 575     -16.495  15.799  14.290  1.00  0.85           O  
ATOM   4461  CG  TYR A 575     -17.585  16.796  18.498  1.00  0.81           C  
ATOM   4462  CD1 TYR A 575     -18.678  15.959  18.707  1.00  0.77           C  
ATOM   4463  CD2 TYR A 575     -17.066  17.485  19.589  1.00  0.78           C  
ATOM   4464  CE1 TYR A 575     -19.241  15.812  19.970  1.00  0.78           C  
ATOM   4465  CE2 TYR A 575     -17.621  17.346  20.857  1.00  0.75           C  
ATOM   4466  OH  TYR A 575     -19.259  16.367  22.291  1.00  0.70           O  
ATOM   4467  CZ  TYR A 575     -18.706  16.508  21.038  1.00  0.76           C  
ATOM   4468  N   ASP A 576     -14.488  16.342  15.017  1.00  0.93           N  
ATOM   4469  CA  ASP A 576     -14.030  16.791  13.705  1.00  0.94           C  
ATOM   4470  C   ASP A 576     -12.790  16.017  13.262  1.00  0.95           C  
ATOM   4471  CB  ASP A 576     -13.735  18.292  13.724  1.00  0.93           C  
ATOM   4472  O   ASP A 576     -12.035  15.515  14.097  1.00  0.94           O  
ATOM   4473  CG  ASP A 576     -14.979  19.138  13.927  1.00  0.90           C  
ATOM   4474  OD1 ASP A 576     -15.999  18.898  13.244  1.00  0.90           O  
ATOM   4475  OD2 ASP A 576     -14.939  20.056  14.775  1.00  0.90           O  
ATOM   4476  N   ILE A 577     -12.570  15.936  12.005  1.00  0.94           N  
ATOM   4477  CA  ILE A 577     -11.399  15.376  11.338  1.00  0.95           C  
ATOM   4478  C   ILE A 577     -10.609  16.492  10.660  1.00  0.96           C  
ATOM   4479  CB  ILE A 577     -11.798  14.298  10.306  1.00  0.95           C  
ATOM   4480  O   ILE A 577     -11.182  17.331   9.960  1.00  0.96           O  
ATOM   4481  CG1 ILE A 577     -12.603  13.182  10.983  1.00  0.94           C  
ATOM   4482  CG2 ILE A 577     -10.558  13.732   9.608  1.00  0.94           C  
ATOM   4483  CD1 ILE A 577     -13.164  12.149  10.015  1.00  0.92           C  
ATOM   4484  N   PHE A 578      -9.275  16.482  10.790  1.00  0.95           N  
ATOM   4485  CA  PHE A 578      -8.431  17.477  10.138  1.00  0.96           C  
ATOM   4486  C   PHE A 578      -7.134  16.846   9.645  1.00  0.96           C  
ATOM   4487  CB  PHE A 578      -8.122  18.632  11.095  1.00  0.95           C  
ATOM   4488  O   PHE A 578      -6.752  15.766  10.098  1.00  0.96           O  
ATOM   4489  CG  PHE A 578      -7.212  18.253  12.232  1.00  0.94           C  
ATOM   4490  CD1 PHE A 578      -7.706  17.578  13.341  1.00  0.92           C  
ATOM   4491  CD2 PHE A 578      -5.860  18.571  12.190  1.00  0.92           C  
ATOM   4492  CE1 PHE A 578      -6.865  17.226  14.395  1.00  0.90           C  
ATOM   4493  CE2 PHE A 578      -5.014  18.221  13.239  1.00  0.90           C  
ATOM   4494  CZ  PHE A 578      -5.519  17.550  14.340  1.00  0.90           C  
ATOM   4495  N   MET A 579      -6.487  17.472   8.737  1.00  0.97           N  
ATOM   4496  CA  MET A 579      -5.150  17.163   8.239  1.00  0.97           C  
ATOM   4497  C   MET A 579      -4.108  18.077   8.875  1.00  0.97           C  
ATOM   4498  CB  MET A 579      -5.099  17.291   6.716  1.00  0.95           C  
ATOM   4499  O   MET A 579      -4.306  19.291   8.952  1.00  0.96           O  
ATOM   4500  CG  MET A 579      -3.796  16.805   6.103  1.00  0.86           C  
ATOM   4501  SD  MET A 579      -3.815  16.866   4.269  1.00  0.85           S  
ATOM   4502  CE  MET A 579      -4.949  15.494   3.916  1.00  0.76           C  
ATOM   4503  N   GLY A 580      -2.991  17.474   9.278  1.00  0.97           N  
ATOM   4504  CA  GLY A 580      -1.800  18.161   9.751  1.00  0.97           C  
ATOM   4505  C   GLY A 580      -0.537  17.735   9.027  1.00  0.97           C  
ATOM   4506  O   GLY A 580      -0.482  16.645   8.453  1.00  0.97           O  
ATOM   4507  N   SER A 581       0.467  18.552   9.057  1.00  0.97           N  
ATOM   4508  CA  SER A 581       1.786  18.221   8.528  1.00  0.97           C  
ATOM   4509  C   SER A 581       2.875  18.463   9.567  1.00  0.97           C  
ATOM   4510  CB  SER A 581       2.079  19.039   7.269  1.00  0.97           C  
ATOM   4511  O   SER A 581       2.785  19.402  10.361  1.00  0.96           O  
ATOM   4512  OG  SER A 581       1.964  20.427   7.533  1.00  0.88           O  
ATOM   4513  N   ILE A 582       3.857  17.643   9.573  1.00  0.97           N  
ATOM   4514  CA  ILE A 582       5.030  17.669  10.439  1.00  0.97           C  
ATOM   4515  C   ILE A 582       6.299  17.641   9.591  1.00  0.97           C  
ATOM   4516  CB  ILE A 582       5.024  16.487  11.435  1.00  0.97           C  
ATOM   4517  O   ILE A 582       6.559  16.664   8.883  1.00  0.96           O  
ATOM   4518  CG1 ILE A 582       3.766  16.532  12.310  1.00  0.97           C  
ATOM   4519  CG2 ILE A 582       6.291  16.500  12.295  1.00  0.97           C  
ATOM   4520  CD1 ILE A 582       3.613  15.333  13.236  1.00  0.96           C  
ATOM   4521  N   SER A 583       7.092  18.689   9.714  1.00  0.96           N  
ATOM   4522  CA  SER A 583       8.371  18.786   9.019  1.00  0.96           C  
ATOM   4523  C   SER A 583       9.525  18.361   9.921  1.00  0.95           C  
ATOM   4524  CB  SER A 583       8.603  20.213   8.519  1.00  0.95           C  
ATOM   4525  O   SER A 583       9.652  18.848  11.046  1.00  0.94           O  
ATOM   4526  OG  SER A 583       9.831  20.307   7.819  1.00  0.87           O  
ATOM   4527  N   PHE A 584      10.400  17.564   9.349  1.00  0.95           N  
ATOM   4528  CA  PHE A 584      11.577  17.080  10.061  1.00  0.94           C  
ATOM   4529  C   PHE A 584      12.807  17.902   9.696  1.00  0.92           C  
ATOM   4530  CB  PHE A 584      11.823  15.600   9.751  1.00  0.94           C  
ATOM   4531  O   PHE A 584      13.896  17.667  10.223  1.00  0.88           O  
ATOM   4532  CG  PHE A 584      10.758  14.682  10.286  1.00  0.95           C  
ATOM   4533  CD1 PHE A 584      10.772  14.278  11.616  1.00  0.94           C  
ATOM   4534  CD2 PHE A 584       9.741  14.223   9.459  1.00  0.93           C  
ATOM   4535  CE1 PHE A 584       9.787  13.428  12.114  1.00  0.93           C  
ATOM   4536  CE2 PHE A 584       8.753  13.374   9.950  1.00  0.92           C  
ATOM   4537  CZ  PHE A 584       8.778  12.977  11.277  1.00  0.92           C  
ATOM   4538  N   THR A 585      12.550  18.823   8.651  1.00  0.91           N  
ATOM   4539  CA  THR A 585      13.640  19.702   8.241  1.00  0.90           C  
ATOM   4540  C   THR A 585      14.076  20.598   9.397  1.00  0.88           C  
ATOM   4541  CB  THR A 585      13.232  20.573   7.039  1.00  0.88           C  
ATOM   4542  O   THR A 585      13.293  21.415   9.886  1.00  0.84           O  
ATOM   4543  CG2 THR A 585      14.426  21.350   6.493  1.00  0.78           C  
ATOM   4544  OG1 THR A 585      12.710  19.733   6.003  1.00  0.79           O  
ATOM   4545  N   LYS A 586      15.220  20.558   9.552  1.00  0.85           N  
ATOM   4546  CA  LYS A 586      15.886  21.213  10.675  1.00  0.84           C  
ATOM   4547  C   LYS A 586      16.066  22.705  10.411  1.00  0.82           C  
ATOM   4548  CB  LYS A 586      17.242  20.562  10.949  1.00  0.80           C  
ATOM   4549  O   LYS A 586      16.323  23.115   9.277  1.00  0.76           O  
ATOM   4550  CG  LYS A 586      17.156  19.093  11.337  1.00  0.73           C  
ATOM   4551  CD  LYS A 586      18.536  18.500  11.589  1.00  0.70           C  
ATOM   4552  CE  LYS A 586      18.460  17.007  11.879  1.00  0.62           C  
ATOM   4553  NZ  LYS A 586      19.816  16.403  12.038  1.00  0.57           N  
ATOM   4554  N   LYS A 587      15.952  23.524  11.508  1.00  0.79           N  
ATOM   4555  CA  LYS A 587      16.303  24.941  11.482  1.00  0.79           C  
ATOM   4556  C   LYS A 587      15.423  25.708  10.499  1.00  0.79           C  
ATOM   4557  CB  LYS A 587      17.777  25.123  11.118  1.00  0.76           C  
ATOM   4558  O   LYS A 587      15.657  26.890  10.240  1.00  0.77           O  
ATOM   4559  CG  LYS A 587      18.742  24.466  12.094  1.00  0.75           C  
ATOM   4560  CD  LYS A 587      20.192  24.733  11.712  1.00  0.74           C  
ATOM   4561  CE  LYS A 587      21.158  24.065  12.681  1.00  0.70           C  
ATOM   4562  NZ  LYS A 587      22.582  24.304  12.297  1.00  0.69           N  
ATOM   4563  N   THR A 588      14.483  25.012   9.955  1.00  0.87           N  
ATOM   4564  CA  THR A 588      13.465  25.717   9.184  1.00  0.89           C  
ATOM   4565  C   THR A 588      12.269  26.071  10.064  1.00  0.90           C  
ATOM   4566  CB  THR A 588      12.991  24.877   7.984  1.00  0.85           C  
ATOM   4567  O   THR A 588      11.784  25.233  10.828  1.00  0.89           O  
ATOM   4568  CG2 THR A 588      14.125  24.654   6.988  1.00  0.70           C  
ATOM   4569  OG1 THR A 588      12.524  23.606   8.452  1.00  0.72           O  
ATOM   4570  N   LEU A 589      11.874  27.269  10.009  1.00  0.90           N  
ATOM   4571  CA  LEU A 589      10.611  27.703  10.596  1.00  0.91           C  
ATOM   4572  C   LEU A 589       9.429  27.212   9.766  1.00  0.91           C  
ATOM   4573  CB  LEU A 589      10.569  29.229  10.711  1.00  0.90           C  
ATOM   4574  O   LEU A 589       9.501  27.178   8.536  1.00  0.91           O  
ATOM   4575  CG  LEU A 589      11.682  29.878  11.536  1.00  0.89           C  
ATOM   4576  CD1 LEU A 589      11.530  31.395  11.532  1.00  0.87           C  
ATOM   4577  CD2 LEU A 589      11.675  29.338  12.962  1.00  0.87           C  
ATOM   4578  N   ASP A 590       8.399  26.852  10.451  1.00  0.92           N  
ATOM   4579  CA  ASP A 590       7.216  26.340   9.767  1.00  0.93           C  
ATOM   4580  C   ASP A 590       6.465  27.462   9.053  1.00  0.90           C  
ATOM   4581  CB  ASP A 590       6.287  25.632  10.756  1.00  0.92           C  
ATOM   4582  O   ASP A 590       5.951  27.269   7.950  1.00  0.88           O  
ATOM   4583  CG  ASP A 590       6.966  24.493  11.495  1.00  0.90           C  
ATOM   4584  OD1 ASP A 590       7.384  23.509  10.847  1.00  0.88           O  
ATOM   4585  OD2 ASP A 590       7.082  24.578  12.736  1.00  0.90           O  
ATOM   4586  N   PHE A 591       6.567  28.666   9.723  1.00  0.91           N  
ATOM   4587  CA  PHE A 591       6.076  29.918   9.157  1.00  0.90           C  
ATOM   4588  C   PHE A 591       7.189  30.957   9.095  1.00  0.83           C  
ATOM   4589  CB  PHE A 591       4.900  30.456   9.978  1.00  0.90           C  
ATOM   4590  O   PHE A 591       7.920  31.150  10.069  1.00  0.76           O  
ATOM   4591  CG  PHE A 591       3.742  29.500  10.078  1.00  0.92           C  
ATOM   4592  CD1 PHE A 591       2.890  29.304   8.998  1.00  0.91           C  
ATOM   4593  CD2 PHE A 591       3.505  28.798  11.252  1.00  0.90           C  
ATOM   4594  CE1 PHE A 591       1.817  28.421   9.088  1.00  0.91           C  
ATOM   4595  CE2 PHE A 591       2.435  27.913  11.349  1.00  0.91           C  
ATOM   4596  CZ  PHE A 591       1.591  27.727  10.266  1.00  0.91           C  
ATOM   4597  N   GLY A 592       7.796  31.427   8.000  1.00  0.88           N  
ATOM   4598  CA  GLY A 592       8.950  32.271   7.735  1.00  0.88           C  
ATOM   4599  C   GLY A 592       9.068  33.440   8.695  1.00  0.85           C  
ATOM   4600  O   GLY A 592      10.097  34.117   8.734  1.00  0.81           O  
ATOM   4601  N   ASN A 593       8.228  33.746   9.669  1.00  0.88           N  
ATOM   4602  CA  ASN A 593       8.282  34.891  10.573  1.00  0.88           C  
ATOM   4603  C   ASN A 593       8.104  34.465  12.027  1.00  0.88           C  
ATOM   4604  CB  ASN A 593       7.223  35.927  10.189  1.00  0.84           C  
ATOM   4605  O   ASN A 593       7.761  35.285  12.881  1.00  0.85           O  
ATOM   4606  CG  ASN A 593       6.877  35.891   8.714  1.00  0.76           C  
ATOM   4607  ND2 ASN A 593       5.765  36.517   8.350  1.00  0.72           N  
ATOM   4608  OD1 ASN A 593       7.603  35.303   7.908  1.00  0.70           O  
ATOM   4609  N   GLU A 594       8.235  33.251  12.350  1.00  0.89           N  
ATOM   4610  CA  GLU A 594       8.302  32.785  13.732  1.00  0.89           C  
ATOM   4611  C   GLU A 594       9.579  33.266  14.415  1.00  0.88           C  
ATOM   4612  CB  GLU A 594       8.218  31.258  13.790  1.00  0.88           C  
ATOM   4613  O   GLU A 594      10.648  33.286  13.802  1.00  0.86           O  
ATOM   4614  CG  GLU A 594       6.892  30.696  13.297  1.00  0.87           C  
ATOM   4615  CD  GLU A 594       6.845  29.176  13.305  1.00  0.85           C  
ATOM   4616  OE1 GLU A 594       7.666  28.539  12.607  1.00  0.85           O  
ATOM   4617  OE2 GLU A 594       5.979  28.618  14.015  1.00  0.86           O  
ATOM   4618  N   PRO A 595       9.501  33.634  15.714  1.00  0.87           N  
ATOM   4619  CA  PRO A 595      10.729  34.024  16.411  1.00  0.87           C  
ATOM   4620  C   PRO A 595      11.695  32.858  16.603  1.00  0.86           C  
ATOM   4621  CB  PRO A 595      10.221  34.540  17.759  1.00  0.86           C  
ATOM   4622  O   PRO A 595      12.912  33.058  16.635  1.00  0.84           O  
ATOM   4623  CG  PRO A 595       8.917  33.839  17.969  1.00  0.85           C  
ATOM   4624  CD  PRO A 595       8.253  33.657  16.635  1.00  0.85           C  
ATOM   4625  N   TYR A 596      11.266  31.696  16.748  1.00  0.88           N  
ATOM   4626  CA  TYR A 596      11.854  30.361  16.754  1.00  0.89           C  
ATOM   4627  C   TYR A 596      10.824  29.311  16.355  1.00  0.90           C  
ATOM   4628  CB  TYR A 596      12.427  30.032  18.135  1.00  0.88           C  
ATOM   4629  O   TYR A 596       9.638  29.617  16.214  1.00  0.89           O  
ATOM   4630  CG  TYR A 596      11.418  30.141  19.253  1.00  0.87           C  
ATOM   4631  CD1 TYR A 596      11.226  31.343  19.930  1.00  0.85           C  
ATOM   4632  CD2 TYR A 596      10.655  29.042  19.634  1.00  0.86           C  
ATOM   4633  CE1 TYR A 596      10.299  31.447  20.962  1.00  0.85           C  
ATOM   4634  CE2 TYR A 596       9.725  29.135  20.664  1.00  0.86           C  
ATOM   4635  OH  TYR A 596       8.635  30.437  22.341  1.00  0.77           O  
ATOM   4636  CZ  TYR A 596       9.554  30.340  21.321  1.00  0.83           C  
ATOM   4637  N   ARG A 597      11.202  28.158  16.130  1.00  0.91           N  
ATOM   4638  CA  ARG A 597      10.249  27.094  15.829  1.00  0.92           C  
ATOM   4639  C   ARG A 597       9.398  26.759  17.049  1.00  0.92           C  
ATOM   4640  CB  ARG A 597      10.978  25.842  15.338  1.00  0.91           C  
ATOM   4641  O   ARG A 597       9.900  26.202  18.028  1.00  0.91           O  
ATOM   4642  CG  ARG A 597      10.067  24.814  14.687  1.00  0.92           C  
ATOM   4643  CD  ARG A 597      10.851  23.625  14.149  1.00  0.91           C  
ATOM   4644  NE  ARG A 597      10.008  22.740  13.350  1.00  0.90           N  
ATOM   4645  NH1 ARG A 597      11.603  21.084  13.126  1.00  0.87           N  
ATOM   4646  NH2 ARG A 597       9.537  20.830  12.166  1.00  0.86           N  
ATOM   4647  CZ  ARG A 597      10.384  21.553  12.882  1.00  0.89           C  
ATOM   4648  N   LEU A 598       8.172  27.165  17.014  1.00  0.92           N  
ATOM   4649  CA  LEU A 598       7.218  27.004  18.105  1.00  0.93           C  
ATOM   4650  C   LEU A 598       6.701  25.570  18.167  1.00  0.93           C  
ATOM   4651  CB  LEU A 598       6.045  27.974  17.939  1.00  0.92           C  
ATOM   4652  O   LEU A 598       6.068  25.093  17.223  1.00  0.93           O  
ATOM   4653  CG  LEU A 598       6.377  29.463  18.050  1.00  0.90           C  
ATOM   4654  CD1 LEU A 598       5.195  30.306  17.585  1.00  0.88           C  
ATOM   4655  CD2 LEU A 598       6.764  29.820  19.482  1.00  0.88           C  
ATOM   4656  N   TYR A 599       6.882  24.857  19.267  1.00  0.94           N  
ATOM   4657  CA  TYR A 599       6.529  23.455  19.458  1.00  0.95           C  
ATOM   4658  C   TYR A 599       5.139  23.321  20.068  1.00  0.94           C  
ATOM   4659  CB  TYR A 599       7.560  22.757  20.350  1.00  0.94           C  
ATOM   4660  O   TYR A 599       4.995  23.243  21.291  1.00  0.93           O  
ATOM   4661  CG  TYR A 599       8.869  22.472  19.656  1.00  0.94           C  
ATOM   4662  CD1 TYR A 599       9.159  21.200  19.168  1.00  0.92           C  
ATOM   4663  CD2 TYR A 599       9.820  23.473  19.488  1.00  0.92           C  
ATOM   4664  CE1 TYR A 599      10.365  20.932  18.529  1.00  0.92           C  
ATOM   4665  CE2 TYR A 599      11.030  23.217  18.851  1.00  0.92           C  
ATOM   4666  OH  TYR A 599      12.488  21.686  17.743  1.00  0.89           O  
ATOM   4667  CZ  TYR A 599      11.293  21.945  18.375  1.00  0.91           C  
ATOM   4668  N   MET A 600       4.097  23.216  19.283  1.00  0.96           N  
ATOM   4669  CA  MET A 600       2.690  23.058  19.637  1.00  0.96           C  
ATOM   4670  C   MET A 600       1.959  22.211  18.600  1.00  0.96           C  
ATOM   4671  CB  MET A 600       2.012  24.423  19.769  1.00  0.95           C  
ATOM   4672  O   MET A 600       2.432  22.059  17.472  1.00  0.95           O  
ATOM   4673  CG  MET A 600       2.062  25.258  18.499  1.00  0.91           C  
ATOM   4674  SD  MET A 600       1.380  26.944  18.739  1.00  0.91           S  
ATOM   4675  CE  MET A 600       2.720  27.697  19.703  1.00  0.85           C  
ATOM   4676  N   ASP A 601       0.858  21.642  18.897  1.00  0.96           N  
ATOM   4677  CA  ASP A 601      -0.003  20.884  17.995  1.00  0.96           C  
ATOM   4678  C   ASP A 601      -0.995  21.800  17.283  1.00  0.95           C  
ATOM   4679  CB  ASP A 601      -0.752  19.791  18.761  1.00  0.95           C  
ATOM   4680  O   ASP A 601      -1.367  22.850  17.810  1.00  0.94           O  
ATOM   4681  CG  ASP A 601       0.092  18.551  19.002  1.00  0.92           C  
ATOM   4682  OD1 ASP A 601       1.020  18.281  18.209  1.00  0.90           O  
ATOM   4683  OD2 ASP A 601      -0.175  17.837  19.992  1.00  0.89           O  
ATOM   4684  N   ALA A 602      -1.382  21.393  16.108  1.00  0.96           N  
ATOM   4685  CA  ALA A 602      -2.309  22.099  15.227  1.00  0.96           C  
ATOM   4686  C   ALA A 602      -1.921  23.568  15.087  1.00  0.96           C  
ATOM   4687  CB  ALA A 602      -3.738  21.977  15.751  1.00  0.95           C  
ATOM   4688  O   ALA A 602      -2.789  24.442  15.020  1.00  0.95           O  
ATOM   4689  N   LYS A 603      -0.694  23.845  15.063  1.00  0.96           N  
ATOM   4690  CA  LYS A 603      -0.122  25.180  14.920  1.00  0.96           C  
ATOM   4691  C   LYS A 603      -0.611  25.854  13.642  1.00  0.96           C  
ATOM   4692  CB  LYS A 603       1.406  25.114  14.926  1.00  0.96           C  
ATOM   4693  O   LYS A 603      -0.495  25.288  12.552  1.00  0.95           O  
ATOM   4694  CG  LYS A 603       2.086  26.474  14.881  1.00  0.94           C  
ATOM   4695  CD  LYS A 603       3.594  26.352  15.057  1.00  0.93           C  
ATOM   4696  CE  LYS A 603       4.241  25.652  13.869  1.00  0.90           C  
ATOM   4697  NZ  LYS A 603       5.730  25.635  13.981  1.00  0.88           N  
ATOM   4698  N   THR A 604      -1.122  27.058  13.789  1.00  0.97           N  
ATOM   4699  CA  THR A 604      -1.581  27.862  12.662  1.00  0.97           C  
ATOM   4700  C   THR A 604      -1.169  29.321  12.835  1.00  0.96           C  
ATOM   4701  CB  THR A 604      -3.109  27.772  12.497  1.00  0.95           C  
ATOM   4702  O   THR A 604      -0.964  29.784  13.959  1.00  0.95           O  
ATOM   4703  CG2 THR A 604      -3.828  28.482  13.640  1.00  0.81           C  
ATOM   4704  OG1 THR A 604      -3.487  28.384  11.257  1.00  0.85           O  
ATOM   4705  N   ARG A 605      -1.028  29.940  11.708  1.00  0.97           N  
ATOM   4706  CA  ARG A 605      -0.832  31.384  11.642  1.00  0.97           C  
ATOM   4707  C   ARG A 605      -2.160  32.109  11.454  1.00  0.96           C  
ATOM   4708  CB  ARG A 605       0.128  31.745  10.506  1.00  0.95           C  
ATOM   4709  O   ARG A 605      -2.924  31.789  10.541  1.00  0.95           O  
ATOM   4710  CG  ARG A 605       0.468  33.225  10.435  1.00  0.89           C  
ATOM   4711  CD  ARG A 605       1.421  33.530   9.287  1.00  0.87           C  
ATOM   4712  NE  ARG A 605       0.735  33.518   7.999  1.00  0.85           N  
ATOM   4713  NH1 ARG A 605       2.644  33.863   6.745  1.00  0.80           N  
ATOM   4714  NH2 ARG A 605       0.610  33.647   5.709  1.00  0.77           N  
ATOM   4715  CZ  ARG A 605       1.331  33.676   6.821  1.00  0.80           C  
ATOM   4716  N   TYR A 606      -2.332  33.226  12.290  1.00  0.97           N  
ATOM   4717  CA  TYR A 606      -3.584  33.973  12.240  1.00  0.97           C  
ATOM   4718  C   TYR A 606      -3.330  35.471  12.354  1.00  0.96           C  
ATOM   4719  CB  TYR A 606      -4.528  33.517  13.356  1.00  0.97           C  
ATOM   4720  O   TYR A 606      -2.584  35.915  13.230  1.00  0.95           O  
ATOM   4721  CG  TYR A 606      -5.899  34.143  13.285  1.00  0.96           C  
ATOM   4722  CD1 TYR A 606      -6.789  33.806  12.267  1.00  0.95           C  
ATOM   4723  CD2 TYR A 606      -6.308  35.073  14.235  1.00  0.95           C  
ATOM   4724  CE1 TYR A 606      -8.053  34.382  12.197  1.00  0.95           C  
ATOM   4725  CE2 TYR A 606      -7.570  35.656  14.174  1.00  0.94           C  
ATOM   4726  OH  TYR A 606      -9.684  35.878  13.088  1.00  0.92           O  
ATOM   4727  CZ  TYR A 606      -8.434  35.304  13.153  1.00  0.94           C  
ATOM   4728  N   ASP A 607      -3.918  36.210  11.477  1.00  0.97           N  
ATOM   4729  CA  ASP A 607      -3.925  37.668  11.543  1.00  0.97           C  
ATOM   4730  C   ASP A 607      -5.176  38.181  12.251  1.00  0.97           C  
ATOM   4731  CB  ASP A 607      -3.832  38.269  10.138  1.00  0.96           C  
ATOM   4732  O   ASP A 607      -6.279  38.105  11.706  1.00  0.96           O  
ATOM   4733  CG  ASP A 607      -2.525  37.940   9.438  1.00  0.94           C  
ATOM   4734  OD1 ASP A 607      -1.463  37.943  10.096  1.00  0.94           O  
ATOM   4735  OD2 ASP A 607      -2.558  37.680   8.216  1.00  0.93           O  
ATOM   4736  N   ILE A 608      -4.963  38.643  13.502  1.00  0.97           N  
ATOM   4737  CA  ILE A 608      -6.079  39.094  14.326  1.00  0.97           C  
ATOM   4738  C   ILE A 608      -6.734  40.315  13.683  1.00  0.97           C  
ATOM   4739  CB  ILE A 608      -5.621  39.427  15.764  1.00  0.97           C  
ATOM   4740  O   ILE A 608      -6.056  41.293  13.360  1.00  0.97           O  
ATOM   4741  CG1 ILE A 608      -5.054  38.177  16.446  1.00  0.97           C  
ATOM   4742  CG2 ILE A 608      -6.778  40.017  16.575  1.00  0.98           C  
ATOM   4743  CD1 ILE A 608      -4.552  38.419  17.863  1.00  0.96           C  
ATOM   4744  N   PRO A 609      -8.039  40.368  13.464  1.00  0.98           N  
ATOM   4745  CA  PRO A 609      -8.735  41.505  12.857  1.00  0.98           C  
ATOM   4746  C   PRO A 609      -8.532  42.804  13.635  1.00  0.98           C  
ATOM   4747  CB  PRO A 609     -10.204  41.076  12.885  1.00  0.97           C  
ATOM   4748  O   PRO A 609      -8.540  42.797  14.868  1.00  0.98           O  
ATOM   4749  CG  PRO A 609     -10.165  39.582  12.865  1.00  0.96           C  
ATOM   4750  CD  PRO A 609      -8.984  39.124  13.672  1.00  0.96           C  
ATOM   4751  N   ALA A 610      -8.447  43.967  12.969  1.00  0.98           N  
ATOM   4752  CA  ALA A 610      -8.125  45.278  13.527  1.00  0.98           C  
ATOM   4753  C   ALA A 610      -9.222  45.756  14.474  1.00  0.98           C  
ATOM   4754  CB  ALA A 610      -7.911  46.295  12.409  1.00  0.97           C  
ATOM   4755  O   ALA A 610      -8.991  46.632  15.310  1.00  0.97           O  
ATOM   4756  N   ASN A 611     -10.403  45.119  14.414  1.00  0.98           N  
ATOM   4757  CA  ASN A 611     -11.560  45.461  15.235  1.00  0.98           C  
ATOM   4758  C   ASN A 611     -11.787  44.434  16.340  1.00  0.98           C  
ATOM   4759  CB  ASN A 611     -12.814  45.594  14.368  1.00  0.97           C  
ATOM   4760  O   ASN A 611     -12.838  44.429  16.983  1.00  0.97           O  
ATOM   4761  CG  ASN A 611     -13.222  44.281  13.728  1.00  0.93           C  
ATOM   4762  ND2 ASN A 611     -14.521  44.102  13.520  1.00  0.93           N  
ATOM   4763  OD1 ASN A 611     -12.377  43.436  13.423  1.00  0.92           O  
ATOM   4764  N   ALA A 612     -10.758  43.539  16.649  1.00  0.98           N  
ATOM   4765  CA  ALA A 612     -10.927  42.444  17.602  1.00  0.98           C  
ATOM   4766  C   ALA A 612     -10.674  42.917  19.031  1.00  0.98           C  
ATOM   4767  CB  ALA A 612      -9.993  41.288  17.254  1.00  0.97           C  
ATOM   4768  O   ALA A 612     -10.943  42.188  19.988  1.00  0.97           O  
ATOM   4769  N   PHE A 613     -10.129  44.113  19.309  1.00  0.98           N  
ATOM   4770  CA  PHE A 613      -9.794  44.651  20.622  1.00  0.98           C  
ATOM   4771  C   PHE A 613     -10.984  45.387  21.226  1.00  0.98           C  
ATOM   4772  CB  PHE A 613      -8.589  45.592  20.527  1.00  0.98           C  
ATOM   4773  O   PHE A 613     -11.579  46.251  20.579  1.00  0.97           O  
ATOM   4774  CG  PHE A 613      -8.203  46.219  21.839  1.00  0.97           C  
ATOM   4775  CD1 PHE A 613      -7.755  45.436  22.895  1.00  0.97           C  
ATOM   4776  CD2 PHE A 613      -8.290  47.594  22.017  1.00  0.97           C  
ATOM   4777  CE1 PHE A 613      -7.397  46.014  24.111  1.00  0.96           C  
ATOM   4778  CE2 PHE A 613      -7.935  48.179  23.229  1.00  0.96           C  
ATOM   4779  CZ  PHE A 613      -7.490  47.387  24.275  1.00  0.95           C  
ATOM   4780  N   ASN A 614     -11.350  45.041  22.429  1.00  0.97           N  
ATOM   4781  CA  ASN A 614     -12.304  45.731  23.290  1.00  0.97           C  
ATOM   4782  C   ASN A 614     -11.598  46.544  24.371  1.00  0.97           C  
ATOM   4783  CB  ASN A 614     -13.274  44.732  23.926  1.00  0.97           C  
ATOM   4784  O   ASN A 614     -11.090  45.983  25.343  1.00  0.97           O  
ATOM   4785  CG  ASN A 614     -14.388  45.410  24.698  1.00  0.96           C  
ATOM   4786  ND2 ASN A 614     -15.611  44.921  24.527  1.00  0.96           N  
ATOM   4787  OD1 ASN A 614     -14.152  46.366  25.442  1.00  0.96           O  
ATOM   4788  N   ASN A 615     -11.658  47.872  24.236  1.00  0.98           N  
ATOM   4789  CA  ASN A 615     -10.987  48.822  25.116  1.00  0.98           C  
ATOM   4790  C   ASN A 615     -11.576  48.795  26.524  1.00  0.98           C  
ATOM   4791  CB  ASN A 615     -11.060  50.236  24.537  1.00  0.97           C  
ATOM   4792  O   ASN A 615     -10.845  48.910  27.509  1.00  0.97           O  
ATOM   4793  CG  ASN A 615     -10.165  51.215  25.271  1.00  0.91           C  
ATOM   4794  ND2 ASN A 615     -10.765  52.252  25.844  1.00  0.90           N  
ATOM   4795  OD1 ASN A 615      -8.945  51.041  25.322  1.00  0.88           O  
ATOM   4796  N   ASP A 616     -12.945  48.593  26.669  1.00  0.97           N  
ATOM   4797  CA  ASP A 616     -13.639  48.617  27.953  1.00  0.97           C  
ATOM   4798  C   ASP A 616     -13.216  47.440  28.828  1.00  0.97           C  
ATOM   4799  CB  ASP A 616     -15.155  48.599  27.743  1.00  0.96           C  
ATOM   4800  O   ASP A 616     -13.147  47.564  30.053  1.00  0.97           O  
ATOM   4801  CG  ASP A 616     -15.660  49.799  26.961  1.00  0.93           C  
ATOM   4802  OD1 ASP A 616     -15.064  50.892  27.068  1.00  0.92           O  
ATOM   4803  OD2 ASP A 616     -16.664  49.650  26.232  1.00  0.93           O  
ATOM   4804  N   ARG A 617     -12.817  46.294  28.129  1.00  0.98           N  
ATOM   4805  CA  ARG A 617     -12.442  45.074  28.835  1.00  0.97           C  
ATOM   4806  C   ARG A 617     -10.932  44.864  28.803  1.00  0.97           C  
ATOM   4807  CB  ARG A 617     -13.152  43.861  28.229  1.00  0.97           C  
ATOM   4808  O   ARG A 617     -10.409  43.971  29.473  1.00  0.97           O  
ATOM   4809  CG  ARG A 617     -14.663  43.887  28.393  1.00  0.96           C  
ATOM   4810  CD  ARG A 617     -15.305  42.595  27.906  1.00  0.94           C  
ATOM   4811  NE  ARG A 617     -16.761  42.648  28.002  1.00  0.93           N  
ATOM   4812  NH1 ARG A 617     -17.094  40.482  27.269  1.00  0.90           N  
ATOM   4813  NH2 ARG A 617     -18.888  41.799  27.821  1.00  0.89           N  
ATOM   4814  CZ  ARG A 617     -17.578  41.643  27.697  1.00  0.92           C  
ATOM   4815  N   TYR A 618     -10.199  45.639  27.980  1.00  0.97           N  
ATOM   4816  CA  TYR A 618      -8.771  45.519  27.710  1.00  0.97           C  
ATOM   4817  C   TYR A 618      -8.416  44.103  27.270  1.00  0.97           C  
ATOM   4818  CB  TYR A 618      -7.956  45.900  28.950  1.00  0.96           C  
ATOM   4819  O   TYR A 618      -7.518  43.477  27.837  1.00  0.95           O  
ATOM   4820  CG  TYR A 618      -6.492  46.136  28.665  1.00  0.95           C  
ATOM   4821  CD1 TYR A 618      -6.074  47.252  27.944  1.00  0.93           C  
ATOM   4822  CD2 TYR A 618      -5.525  45.243  29.115  1.00  0.93           C  
ATOM   4823  CE1 TYR A 618      -4.727  47.472  27.677  1.00  0.91           C  
ATOM   4824  CE2 TYR A 618      -4.175  45.454  28.854  1.00  0.92           C  
ATOM   4825  OH  TYR A 618      -2.451  46.783  27.875  1.00  0.87           O  
ATOM   4826  CZ  TYR A 618      -3.786  46.569  28.136  1.00  0.90           C  
ATOM   4827  N   GLU A 619      -9.162  43.488  26.420  1.00  0.97           N  
ATOM   4828  CA  GLU A 619      -9.004  42.135  25.895  1.00  0.97           C  
ATOM   4829  C   GLU A 619      -9.200  42.104  24.382  1.00  0.98           C  
ATOM   4830  CB  GLU A 619      -9.986  41.176  26.573  1.00  0.96           C  
ATOM   4831  O   GLU A 619     -10.071  42.794  23.849  1.00  0.97           O  
ATOM   4832  CG  GLU A 619     -11.439  41.412  26.188  1.00  0.86           C  
ATOM   4833  CD  GLU A 619     -12.410  40.506  26.929  1.00  0.81           C  
ATOM   4834  OE1 GLU A 619     -12.057  39.999  28.018  1.00  0.83           O  
ATOM   4835  OE2 GLU A 619     -13.532  40.300  26.415  1.00  0.80           O  
ATOM   4836  N   THR A 620      -8.481  41.349  23.681  1.00  0.97           N  
ATOM   4837  CA  THR A 620      -8.641  40.988  22.277  1.00  0.97           C  
ATOM   4838  C   THR A 620      -9.348  39.642  22.142  1.00  0.97           C  
ATOM   4839  CB  THR A 620      -7.281  40.931  21.556  1.00  0.97           C  
ATOM   4840  O   THR A 620      -8.897  38.640  22.699  1.00  0.97           O  
ATOM   4841  CG2 THR A 620      -7.450  40.536  20.093  1.00  0.96           C  
ATOM   4842  OG1 THR A 620      -6.658  42.219  21.622  1.00  0.96           O  
ATOM   4843  N   THR A 621     -10.424  39.607  21.434  1.00  0.97           N  
ATOM   4844  CA  THR A 621     -11.198  38.389  21.225  1.00  0.97           C  
ATOM   4845  C   THR A 621     -10.830  37.735  19.896  1.00  0.97           C  
ATOM   4846  CB  THR A 621     -12.711  38.676  21.258  1.00  0.96           C  
ATOM   4847  O   THR A 621     -10.859  38.385  18.849  1.00  0.97           O  
ATOM   4848  CG2 THR A 621     -13.159  39.108  22.650  1.00  0.83           C  
ATOM   4849  OG1 THR A 621     -13.013  39.721  20.325  1.00  0.87           O  
ATOM   4850  N   VAL A 622     -10.557  36.487  19.861  1.00  0.97           N  
ATOM   4851  CA  VAL A 622     -10.258  35.659  18.698  1.00  0.97           C  
ATOM   4852  C   VAL A 622     -11.240  34.492  18.628  1.00  0.97           C  
ATOM   4853  CB  VAL A 622      -8.806  35.131  18.736  1.00  0.97           C  
ATOM   4854  O   VAL A 622     -11.349  33.706  19.572  1.00  0.96           O  
ATOM   4855  CG1 VAL A 622      -8.518  34.255  17.518  1.00  0.95           C  
ATOM   4856  CG2 VAL A 622      -7.818  36.294  18.806  1.00  0.95           C  
ATOM   4857  N   ASP A 623     -11.984  34.377  17.534  1.00  0.96           N  
ATOM   4858  CA  ASP A 623     -12.858  33.244  17.248  1.00  0.96           C  
ATOM   4859  C   ASP A 623     -12.058  32.049  16.733  1.00  0.96           C  
ATOM   4860  CB  ASP A 623     -13.930  33.637  16.229  1.00  0.95           C  
ATOM   4861  O   ASP A 623     -11.549  32.073  15.611  1.00  0.95           O  
ATOM   4862  CG  ASP A 623     -14.901  32.510  15.925  1.00  0.94           C  
ATOM   4863  OD1 ASP A 623     -14.793  31.428  16.542  1.00  0.94           O  
ATOM   4864  OD2 ASP A 623     -15.782  32.704  15.059  1.00  0.93           O  
ATOM   4865  N   LEU A 624     -11.985  31.009  17.494  1.00  0.96           N  
ATOM   4866  CA  LEU A 624     -11.216  29.805  17.198  1.00  0.96           C  
ATOM   4867  C   LEU A 624     -11.840  29.032  16.041  1.00  0.95           C  
ATOM   4868  CB  LEU A 624     -11.125  28.909  18.435  1.00  0.95           C  
ATOM   4869  O   LEU A 624     -11.138  28.333  15.306  1.00  0.94           O  
ATOM   4870  CG  LEU A 624     -10.325  29.462  19.616  1.00  0.95           C  
ATOM   4871  CD1 LEU A 624     -10.394  28.503  20.799  1.00  0.94           C  
ATOM   4872  CD2 LEU A 624      -8.877  29.715  19.210  1.00  0.93           C  
ATOM   4873  N   ASN A 625     -13.123  29.160  15.796  1.00  0.94           N  
ATOM   4874  CA  ASN A 625     -13.747  28.591  14.606  1.00  0.94           C  
ATOM   4875  C   ASN A 625     -13.204  29.227  13.329  1.00  0.94           C  
ATOM   4876  CB  ASN A 625     -15.268  28.746  14.671  1.00  0.94           C  
ATOM   4877  O   ASN A 625     -12.934  28.530  12.350  1.00  0.94           O  
ATOM   4878  CG  ASN A 625     -15.894  27.909  15.769  1.00  0.92           C  
ATOM   4879  ND2 ASN A 625     -16.800  28.511  16.530  1.00  0.92           N  
ATOM   4880  OD1 ASN A 625     -15.564  26.732  15.933  1.00  0.92           O  
ATOM   4881  N   ALA A 626     -13.020  30.518  13.349  1.00  0.95           N  
ATOM   4882  CA  ALA A 626     -12.414  31.229  12.227  1.00  0.95           C  
ATOM   4883  C   ALA A 626     -10.949  30.837  12.056  1.00  0.95           C  
ATOM   4884  CB  ALA A 626     -12.537  32.738  12.423  1.00  0.94           C  
ATOM   4885  O   ALA A 626     -10.486  30.615  10.935  1.00  0.95           O  
ATOM   4886  N   VAL A 627     -10.218  30.582  13.122  1.00  0.96           N  
ATOM   4887  CA  VAL A 627      -8.804  30.222  13.126  1.00  0.96           C  
ATOM   4888  C   VAL A 627      -8.625  28.819  12.552  1.00  0.95           C  
ATOM   4889  CB  VAL A 627      -8.203  30.297  14.548  1.00  0.96           C  
ATOM   4890  O   VAL A 627      -7.769  28.597  11.693  1.00  0.95           O  
ATOM   4891  CG1 VAL A 627      -6.747  29.835  14.544  1.00  0.95           C  
ATOM   4892  CG2 VAL A 627      -8.315  31.717  15.100  1.00  0.95           C  
ATOM   4893  N   PHE A 628      -9.458  27.896  12.932  1.00  0.95           N  
ATOM   4894  CA  PHE A 628      -9.271  26.484  12.620  1.00  0.95           C  
ATOM   4895  C   PHE A 628     -10.362  25.989  11.678  1.00  0.94           C  
ATOM   4896  CB  PHE A 628      -9.263  25.645  13.901  1.00  0.95           C  
ATOM   4897  O   PHE A 628     -10.687  24.800  11.667  1.00  0.90           O  
ATOM   4898  CG  PHE A 628      -8.109  25.949  14.819  1.00  0.95           C  
ATOM   4899  CD1 PHE A 628      -6.809  25.615  14.458  1.00  0.93           C  
ATOM   4900  CD2 PHE A 628      -8.325  26.569  16.042  1.00  0.93           C  
ATOM   4901  CE1 PHE A 628      -5.740  25.895  15.305  1.00  0.92           C  
ATOM   4902  CE2 PHE A 628      -7.261  26.852  16.894  1.00  0.92           C  
ATOM   4903  CZ  PHE A 628      -5.969  26.513  16.524  1.00  0.92           C  
ATOM   4904  N   GLY A 629     -10.988  26.893  10.954  1.00  0.94           N  
ATOM   4905  CA  GLY A 629     -11.937  26.588   9.894  1.00  0.93           C  
ATOM   4906  C   GLY A 629     -13.195  25.906  10.398  1.00  0.93           C  
ATOM   4907  O   GLY A 629     -13.711  24.991   9.753  1.00  0.90           O  
ATOM   4908  N   GLY A 630     -13.716  26.225  11.692  1.00  0.91           N  
ATOM   4909  CA  GLY A 630     -14.932  25.704  12.294  1.00  0.91           C  
ATOM   4910  C   GLY A 630     -14.725  24.383  13.011  1.00  0.89           C  
ATOM   4911  O   GLY A 630     -15.681  23.644  13.250  1.00  0.86           O  
ATOM   4912  N   MET A 631     -13.508  24.058  13.256  1.00  0.91           N  
ATOM   4913  CA  MET A 631     -13.201  22.870  14.046  1.00  0.91           C  
ATOM   4914  C   MET A 631     -13.580  23.076  15.509  1.00  0.87           C  
ATOM   4915  CB  MET A 631     -11.716  22.518  13.935  1.00  0.87           C  
ATOM   4916  O   MET A 631     -13.293  24.126  16.087  1.00  0.83           O  
ATOM   4917  CG  MET A 631     -11.369  21.143  14.482  1.00  0.76           C  
ATOM   4918  SD  MET A 631      -9.624  20.678  14.160  1.00  0.77           S  
ATOM   4919  CE  MET A 631      -9.528  19.127  15.096  1.00  0.67           C  
ATOM   4920  N   ARG A 632     -14.115  22.091  16.179  1.00  0.87           N  
ATOM   4921  CA  ARG A 632     -14.493  22.092  17.589  1.00  0.87           C  
ATOM   4922  C   ARG A 632     -13.468  21.341  18.432  1.00  0.84           C  
ATOM   4923  CB  ARG A 632     -15.880  21.471  17.773  1.00  0.85           C  
ATOM   4924  O   ARG A 632     -13.335  20.121  18.315  1.00  0.82           O  
ATOM   4925  CG  ARG A 632     -17.000  22.257  17.111  1.00  0.87           C  
ATOM   4926  CD  ARG A 632     -18.321  21.503  17.157  1.00  0.87           C  
ATOM   4927  NE  ARG A 632     -18.282  20.295  16.337  1.00  0.86           N  
ATOM   4928  NH1 ARG A 632     -20.365  19.537  16.986  1.00  0.84           N  
ATOM   4929  NH2 ARG A 632     -19.114  18.327  15.494  1.00  0.83           N  
ATOM   4930  CZ  ARG A 632     -19.254  19.389  16.274  1.00  0.83           C  
ATOM   4931  N   TRP A 633     -12.851  22.040  19.274  1.00  0.76           N  
ATOM   4932  CA  TRP A 633     -11.836  21.488  20.164  1.00  0.85           C  
ATOM   4933  C   TRP A 633     -12.412  21.230  21.553  1.00  0.69           C  
ATOM   4934  CB  TRP A 633     -10.635  22.433  20.263  1.00  0.74           C  
ATOM   4935  O   TRP A 633     -13.042  22.110  22.143  1.00  0.60           O  
ATOM   4936  CG  TRP A 633      -9.901  22.622  18.970  1.00  0.66           C  
ATOM   4937  CD1 TRP A 633     -10.071  23.633  18.066  1.00  0.61           C  
ATOM   4938  CD2 TRP A 633      -8.882  21.771  18.434  1.00  0.67           C
[truncated: 106,952 more chars]
