# Supplementary material for: DepoScope: Accurate phage depolymerase annotation and domain delineation using large language models
Source: PLoS Comput Biol. 2024 Aug 5;20(8):e1011831. doi: 10.1371/journal.pcbi.1011831 (PMC11326577; doi:10.1371/journal.pcbi.1011831)
Supplement: S1 Data — (ZIP) [file pcbi.1011831.s003.zip › FN_FP_deposcope_032024/False_positives/NC_019526.1__YP_007007680.pdb]

PARENT N/A
ATOM      1  N   MET A   1       8.797 -15.300  11.695  1.00  0.52           N  
ATOM      2  CA  MET A   1       9.874 -15.352  12.681  1.00  0.53           C  
ATOM      3  C   MET A   1      11.096 -14.583  12.192  1.00  0.53           C  
ATOM      4  CB  MET A   1      10.256 -16.802  12.985  1.00  0.47           C  
ATOM      5  O   MET A   1      11.886 -15.101  11.401  1.00  0.49           O  
ATOM      6  CG  MET A   1      11.110 -16.961  14.233  1.00  0.45           C  
ATOM      7  SD  MET A   1      11.466 -18.719  14.621  1.00  0.51           S  
ATOM      8  CE  MET A   1      10.581 -18.885  16.196  1.00  0.42           C  
ATOM      9  N   PHE A   2      11.031 -13.264  12.253  1.00  0.59           N  
ATOM     10  CA  PHE A   2      11.958 -12.240  11.788  1.00  0.59           C  
ATOM     11  C   PHE A   2      13.055 -11.994  12.817  1.00  0.59           C  
ATOM     12  CB  PHE A   2      11.214 -10.934  11.491  1.00  0.54           C  
ATOM     13  O   PHE A   2      12.769 -11.772  13.995  1.00  0.56           O  
ATOM     14  CG  PHE A   2      10.652 -10.859  10.097  1.00  0.52           C  
ATOM     15  CD1 PHE A   2      11.426 -10.384   9.045  1.00  0.50           C  
ATOM     16  CD2 PHE A   2       9.349 -11.262   9.839  1.00  0.51           C  
ATOM     17  CE1 PHE A   2      10.908 -10.313   7.754  1.00  0.48           C  
ATOM     18  CE2 PHE A   2       8.824 -11.195   8.551  1.00  0.50           C  
ATOM     19  CZ  PHE A   2       9.605 -10.719   7.510  1.00  0.48           C  
ATOM     20  N   ILE A   3      14.358 -12.325  12.383  1.00  0.59           N  
ATOM     21  CA  ILE A   3      15.759 -12.247  12.782  1.00  0.59           C  
ATOM     22  C   ILE A   3      15.927 -11.192  13.873  1.00  0.60           C  
ATOM     23  CB  ILE A   3      16.673 -11.924  11.578  1.00  0.54           C  
ATOM     24  O   ILE A   3      16.211 -10.028  13.580  1.00  0.57           O  
ATOM     25  CG1 ILE A   3      16.561 -13.021  10.514  1.00  0.49           C  
ATOM     26  CG2 ILE A   3      18.124 -11.749  12.034  1.00  0.50           C  
ATOM     27  CD1 ILE A   3      17.301 -12.707   9.221  1.00  0.49           C  
ATOM     28  N   LEU A   4      15.238 -11.365  14.900  1.00  0.60           N  
ATOM     29  CA  LEU A   4      15.614 -10.666  16.124  1.00  0.60           C  
ATOM     30  C   LEU A   4      16.969 -11.147  16.631  1.00  0.61           C  
ATOM     31  CB  LEU A   4      14.550 -10.869  17.205  1.00  0.56           C  
ATOM     32  O   LEU A   4      17.352 -10.855  17.766  1.00  0.60           O  
ATOM     33  CG  LEU A   4      13.399  -9.862  17.222  1.00  0.54           C  
ATOM     34  CD1 LEU A   4      12.128 -10.518  17.752  1.00  0.51           C  
ATOM     35  CD2 LEU A   4      13.768  -8.643  18.061  1.00  0.53           C  
ATOM     36  N   HIS A   5      17.748 -11.886  15.779  1.00  0.55           N  
ATOM     37  CA  HIS A   5      18.792 -12.651  16.451  1.00  0.55           C  
ATOM     38  C   HIS A   5      20.167 -12.035  16.212  1.00  0.56           C  
ATOM     39  CB  HIS A   5      18.780 -14.106  15.977  1.00  0.47           C  
ATOM     40  O   HIS A   5      21.157 -12.467  16.806  1.00  0.52           O  
ATOM     41  CG  HIS A   5      17.943 -15.007  16.827  1.00  0.44           C  
ATOM     42  CD2 HIS A   5      18.291 -15.941  17.743  1.00  0.42           C  
ATOM     43  ND1 HIS A   5      16.565 -15.006  16.781  1.00  0.53           N  
ATOM     44  CE1 HIS A   5      16.101 -15.902  17.636  1.00  0.44           C  
ATOM     45  NE2 HIS A   5      17.128 -16.483  18.232  1.00  0.37           N  
ATOM     46  N   TYR A   6      20.257 -10.766  15.771  1.00  0.65           N  
ATOM     47  CA  TYR A   6      21.636 -10.315  15.630  1.00  0.66           C  
ATOM     48  C   TYR A   6      21.845  -8.973  16.322  1.00  0.66           C  
ATOM     49  CB  TYR A   6      22.017 -10.204  14.150  1.00  0.59           C  
ATOM     50  O   TYR A   6      22.605  -8.130  15.839  1.00  0.62           O  
ATOM     51  CG  TYR A   6      23.117 -11.150  13.734  1.00  0.56           C  
ATOM     52  CD1 TYR A   6      24.453 -10.760  13.780  1.00  0.52           C  
ATOM     53  CD2 TYR A   6      22.822 -12.436  13.293  1.00  0.54           C  
ATOM     54  CE1 TYR A   6      25.470 -11.628  13.396  1.00  0.51           C  
ATOM     55  CE2 TYR A   6      23.831 -13.312  12.906  1.00  0.53           C  
ATOM     56  OH  TYR A   6      26.152 -13.763  12.579  1.00  0.51           O  
ATOM     57  CZ  TYR A   6      25.150 -12.900  12.961  1.00  0.50           C  
ATOM     58  N   TYR A   7      21.115  -8.678  17.390  1.00  0.64           N  
ATOM     59  CA  TYR A   7      21.630  -7.587  18.208  1.00  0.64           C  
ATOM     60  C   TYR A   7      22.830  -8.041  19.031  1.00  0.66           C  
ATOM     61  CB  TYR A   7      20.536  -7.047  19.135  1.00  0.61           C  
ATOM     62  O   TYR A   7      22.687  -8.400  20.202  1.00  0.66           O  
ATOM     63  CG  TYR A   7      19.530  -6.164  18.437  1.00  0.60           C  
ATOM     64  CD1 TYR A   7      19.813  -4.826  18.174  1.00  0.58           C  
ATOM     65  CD2 TYR A   7      18.296  -6.666  18.040  1.00  0.58           C  
ATOM     66  CE1 TYR A   7      18.888  -4.008  17.532  1.00  0.55           C  
ATOM     67  CE2 TYR A   7      17.364  -5.858  17.397  1.00  0.53           C  
ATOM     68  OH  TYR A   7      16.750  -3.728  16.513  1.00  0.52           O  
ATOM     69  CZ  TYR A   7      17.669  -4.532  17.148  1.00  0.58           C  
ATOM     70  N   LYS A   8      23.871  -8.461  18.399  1.00  0.65           N  
ATOM     71  CA  LYS A   8      25.105  -8.309  19.164  1.00  0.67           C  
ATOM     72  C   LYS A   8      25.047  -7.077  20.062  1.00  0.66           C  
ATOM     73  CB  LYS A   8      26.310  -8.218  18.226  1.00  0.60           C  
ATOM     74  O   LYS A   8      24.528  -6.033  19.661  1.00  0.62           O  
ATOM     75  CG  LYS A   8      27.640  -8.533  18.894  1.00  0.56           C  
ATOM     76  CD  LYS A   8      28.783  -8.543  17.887  1.00  0.58           C  
ATOM     77  CE  LYS A   8      30.123  -8.799  18.564  1.00  0.51           C  
ATOM     78  NZ  LYS A   8      31.251  -8.777  17.585  1.00  0.43           N  
ATOM     79  N   GLU A   9      25.525  -7.300  21.365  1.00  0.70           N  
ATOM     80  CA  GLU A   9      25.578  -6.193  22.315  1.00  0.70           C  
ATOM     81  C   GLU A   9      26.333  -5.002  21.733  1.00  0.72           C  
ATOM     82  CB  GLU A   9      26.230  -6.640  23.626  1.00  0.64           C  
ATOM     83  O   GLU A   9      27.537  -4.854  21.956  1.00  0.68           O  
ATOM     84  CG  GLU A   9      25.407  -7.653  24.409  1.00  0.60           C  
ATOM     85  CD  GLU A   9      26.002  -7.989  25.766  1.00  0.60           C  
ATOM     86  OE1 GLU A   9      27.181  -7.646  26.014  1.00  0.66           O  
ATOM     87  OE2 GLU A   9      25.285  -8.602  26.589  1.00  0.59           O  
ATOM     88  N   ILE A  10      25.875  -4.425  20.805  1.00  0.77           N  
ATOM     89  CA  ILE A  10      26.318  -3.110  20.352  1.00  0.78           C  
ATOM     90  C   ILE A  10      26.151  -2.094  21.479  1.00  0.80           C  
ATOM     91  CB  ILE A  10      25.541  -2.653  19.098  1.00  0.74           C  
ATOM     92  O   ILE A  10      25.034  -1.841  21.935  1.00  0.77           O  
ATOM     93  CG1 ILE A  10      25.733  -3.656  17.955  1.00  0.67           C  
ATOM     94  CG2 ILE A  10      25.980  -1.248  18.673  1.00  0.67           C  
ATOM     95  CD1 ILE A  10      24.897  -3.354  16.719  1.00  0.66           C  
ATOM     96  N   TYR A  11      27.344  -1.674  21.975  1.00  0.72           N  
ATOM     97  CA  TYR A  11      27.344  -0.613  22.977  1.00  0.78           C  
ATOM     98  C   TYR A  11      26.621   0.625  22.460  1.00  0.77           C  
ATOM     99  CB  TYR A  11      28.777  -0.252  23.377  1.00  0.66           C  
ATOM    100  O   TYR A  11      27.233   1.493  21.834  1.00  0.71           O  
ATOM    101  CG  TYR A  11      29.531  -1.388  24.024  1.00  0.61           C  
ATOM    102  CD1 TYR A  11      29.336  -1.705  25.367  1.00  0.53           C  
ATOM    103  CD2 TYR A  11      30.442  -2.146  23.296  1.00  0.65           C  
ATOM    104  CE1 TYR A  11      30.030  -2.749  25.968  1.00  0.69           C  
ATOM    105  CE2 TYR A  11      31.142  -3.193  23.887  1.00  0.76           C  
ATOM    106  OH  TYR A  11      31.619  -4.522  25.811  1.00  0.46           O  
ATOM    107  CZ  TYR A  11      30.929  -3.487  25.221  1.00  0.62           C  
ATOM    108  N   MET A  12      25.394   0.689  22.805  1.00  0.79           N  
ATOM    109  CA  MET A  12      24.579   1.867  22.523  1.00  0.83           C  
ATOM    110  C   MET A  12      24.527   2.796  23.731  1.00  0.85           C  
ATOM    111  CB  MET A  12      23.163   1.457  22.116  1.00  0.76           C  
ATOM    112  O   MET A  12      24.342   2.340  24.862  1.00  0.83           O  
ATOM    113  CG  MET A  12      23.089   0.762  20.766  1.00  0.68           C  
ATOM    114  SD  MET A  12      21.362   0.487  20.211  1.00  0.70           S  
ATOM    115  CE  MET A  12      20.906  -0.917  21.265  1.00  0.62           C  
ATOM    116  N   ASN A  13      24.730   4.106  23.476  1.00  0.90           N  
ATOM    117  CA  ASN A  13      24.415   5.120  24.476  1.00  0.92           C  
ATOM    118  C   ASN A  13      22.909   5.270  24.667  1.00  0.93           C  
ATOM    119  CB  ASN A  13      25.039   6.464  24.093  1.00  0.91           C  
ATOM    120  O   ASN A  13      22.173   5.469  23.699  1.00  0.93           O  
ATOM    121  CG  ASN A  13      26.550   6.398  23.990  1.00  0.89           C  
ATOM    122  ND2 ASN A  13      27.082   6.778  22.834  1.00  0.91           N  
ATOM    123  OD1 ASN A  13      27.233   6.008  24.940  1.00  0.89           O  
ATOM    124  N   PHE A  14      22.458   5.158  25.858  1.00  0.92           N  
ATOM    125  CA  PHE A  14      21.044   5.314  26.181  1.00  0.93           C  
ATOM    126  C   PHE A  14      20.774   6.689  26.780  1.00  0.93           C  
ATOM    127  CB  PHE A  14      20.590   4.220  27.152  1.00  0.92           C  
ATOM    128  O   PHE A  14      21.452   7.106  27.721  1.00  0.93           O  
ATOM    129  CG  PHE A  14      20.571   2.841  26.548  1.00  0.92           C  
ATOM    130  CD1 PHE A  14      19.433   2.362  25.911  1.00  0.90           C  
ATOM    131  CD2 PHE A  14      21.692   2.025  26.618  1.00  0.90           C  
ATOM    132  CE1 PHE A  14      19.413   1.087  25.351  1.00  0.90           C  
ATOM    133  CE2 PHE A  14      21.680   0.749  26.061  1.00  0.91           C  
ATOM    134  CZ  PHE A  14      20.539   0.282  25.428  1.00  0.90           C  
ATOM    135  N   TYR A  15      19.805   7.396  26.261  1.00  0.94           N  
ATOM    136  CA  TYR A  15      19.306   8.675  26.753  1.00  0.95           C  
ATOM    137  C   TYR A  15      17.803   8.614  27.003  1.00  0.95           C  
ATOM    138  CB  TYR A  15      19.624   9.796  25.760  1.00  0.95           C  
ATOM    139  O   TYR A  15      17.048   8.116  26.165  1.00  0.95           O  
ATOM    140  CG  TYR A  15      21.097   9.944  25.463  1.00  0.94           C  
ATOM    141  CD1 TYR A  15      21.936  10.638  26.332  1.00  0.92           C  
ATOM    142  CD2 TYR A  15      21.652   9.391  24.314  1.00  0.93           C  
ATOM    143  CE1 TYR A  15      23.293  10.779  26.062  1.00  0.92           C  
ATOM    144  CE2 TYR A  15      23.008   9.526  24.034  1.00  0.93           C  
ATOM    145  OH  TYR A  15      25.162  10.356  24.640  1.00  0.90           O  
ATOM    146  CZ  TYR A  15      23.819  10.220  24.912  1.00  0.92           C  
ATOM    147  N   TYR A  16      17.357   9.123  28.089  1.00  0.95           N  
ATOM    148  CA  TYR A  16      15.954   9.137  28.487  1.00  0.96           C  
ATOM    149  C   TYR A  16      15.416  10.562  28.538  1.00  0.96           C  
ATOM    150  CB  TYR A  16      15.776   8.462  29.850  1.00  0.96           C  
ATOM    151  O   TYR A  16      16.109  11.478  28.988  1.00  0.95           O  
ATOM    152  CG  TYR A  16      16.142   6.998  29.856  1.00  0.96           C  
ATOM    153  CD1 TYR A  16      15.176   6.017  29.644  1.00  0.95           C  
ATOM    154  CD2 TYR A  16      17.455   6.592  30.073  1.00  0.95           C  
ATOM    155  CE1 TYR A  16      15.509   4.666  29.650  1.00  0.95           C  
ATOM    156  CE2 TYR A  16      17.799   5.245  30.081  1.00  0.95           C  
ATOM    157  OH  TYR A  16      17.157   2.955  29.876  1.00  0.93           O  
ATOM    158  CZ  TYR A  16      16.821   4.290  29.869  1.00  0.94           C  
ATOM    159  N   VAL A  17      14.243  10.746  28.086  1.00  0.95           N  
ATOM    160  CA  VAL A  17      13.533  12.021  28.067  1.00  0.95           C  
ATOM    161  C   VAL A  17      12.176  11.867  28.750  1.00  0.95           C  
ATOM    162  CB  VAL A  17      13.348  12.547  26.626  1.00  0.94           C  
ATOM    163  O   VAL A  17      11.409  10.958  28.423  1.00  0.94           O  
ATOM    164  CG1 VAL A  17      12.668  13.915  26.634  1.00  0.93           C  
ATOM    165  CG2 VAL A  17      14.694  12.620  25.908  1.00  0.92           C  
ATOM    166  N   ASP A  18      11.810  12.736  29.653  1.00  0.96           N  
ATOM    167  CA  ASP A  18      10.545  12.840  30.375  1.00  0.97           C  
ATOM    168  C   ASP A  18      10.090  14.294  30.479  1.00  0.96           C  
ATOM    169  CB  ASP A  18      10.671  12.228  31.771  1.00  0.96           C  
ATOM    170  O   ASP A  18      10.516  15.020  31.380  1.00  0.95           O  
ATOM    171  CG  ASP A  18       9.362  12.230  32.540  1.00  0.96           C  
ATOM    172  OD1 ASP A  18       8.365  12.799  32.046  1.00  0.95           O  
ATOM    173  OD2 ASP A  18       9.328  11.661  33.653  1.00  0.95           O  
ATOM    174  N   THR A  19       9.175  14.743  29.659  1.00  0.95           N  
ATOM    175  CA  THR A  19       8.741  16.129  29.526  1.00  0.95           C  
ATOM    176  C   THR A  19       7.789  16.508  30.656  1.00  0.94           C  
ATOM    177  CB  THR A  19       8.055  16.372  28.169  1.00  0.94           C  
ATOM    178  O   THR A  19       7.399  17.671  30.783  1.00  0.93           O  
ATOM    179  CG2 THR A  19       9.042  16.213  27.017  1.00  0.91           C  
ATOM    180  OG1 THR A  19       6.989  15.428  28.004  1.00  0.92           O  
ATOM    181  N   SER A  20       7.450  15.606  31.549  1.00  0.96           N  
ATOM    182  CA  SER A  20       6.636  15.901  32.723  1.00  0.96           C  
ATOM    183  C   SER A  20       7.487  16.449  33.863  1.00  0.96           C  
ATOM    184  CB  SER A  20       5.893  14.648  33.188  1.00  0.95           C  
ATOM    185  O   SER A  20       6.957  16.874  34.892  1.00  0.95           O  
ATOM    186  OG  SER A  20       6.795  13.703  33.738  1.00  0.93           O  
ATOM    187  N   ARG A  21       8.742  16.511  33.610  1.00  0.96           N  
ATOM    188  CA  ARG A  21       9.660  16.990  34.638  1.00  0.96           C  
ATOM    189  C   ARG A  21       9.916  18.486  34.490  1.00  0.95           C  
ATOM    190  CB  ARG A  21      10.983  16.223  34.578  1.00  0.95           C  
ATOM    191  O   ARG A  21      10.192  18.968  33.389  1.00  0.94           O  
ATOM    192  CG  ARG A  21      10.845  14.735  34.858  1.00  0.92           C  
ATOM    193  CD  ARG A  21      12.195  14.031  34.846  1.00  0.90           C  
ATOM    194  NE  ARG A  21      13.028  14.444  35.972  1.00  0.88           N  
ATOM    195  NH1 ARG A  21      13.260  12.318  36.846  1.00  0.85           N  
ATOM    196  NH2 ARG A  21      14.263  14.102  37.878  1.00  0.83           N  
ATOM    197  CZ  ARG A  21      13.515  13.620  36.896  1.00  0.85           C  
ATOM    198  N   ASN A  22      10.198  19.137  35.635  1.00  0.96           N  
ATOM    199  CA  ASN A  22      10.479  20.568  35.665  1.00  0.96           C  
ATOM    200  C   ASN A  22      11.979  20.845  35.662  1.00  0.95           C  
ATOM    201  CB  ASN A  22       9.821  21.220  36.883  1.00  0.95           C  
ATOM    202  O   ASN A  22      12.409  21.957  35.350  1.00  0.93           O  
ATOM    203  CG  ASN A  22       8.309  21.266  36.775  1.00  0.93           C  
ATOM    204  ND2 ASN A  22       7.633  21.277  37.918  1.00  0.94           N  
ATOM    205  OD1 ASN A  22       7.753  21.290  35.674  1.00  0.92           O  
ATOM    206  N   ILE A  23      12.803  19.918  36.020  1.00  0.94           N  
ATOM    207  CA  ILE A  23      14.254  20.032  36.115  1.00  0.96           C  
ATOM    208  C   ILE A  23      14.910  19.206  35.012  1.00  0.96           C  
ATOM    209  CB  ILE A  23      14.767  19.580  37.501  1.00  0.94           C  
ATOM    210  O   ILE A  23      14.530  18.056  34.780  1.00  0.95           O  
ATOM    211  CG1 ILE A  23      14.115  20.413  38.610  1.00  0.85           C  
ATOM    212  CG2 ILE A  23      16.294  19.677  37.570  1.00  0.80           C  
ATOM    213  CD1 ILE A  23      14.417  19.916  40.017  1.00  0.84           C  
ATOM    214  N   ASN A  24      15.826  19.715  34.418  1.00  0.94           N  
ATOM    215  CA  ASN A  24      16.658  19.024  33.440  1.00  0.95           C  
ATOM    216  C   ASN A  24      17.591  18.018  34.109  1.00  0.93           C  
ATOM    217  CB  ASN A  24      17.465  20.029  32.616  1.00  0.92           C  
ATOM    218  O   ASN A  24      18.214  18.324  35.127  1.00  0.92           O  
ATOM    219  CG  ASN A  24      18.151  19.390  31.424  1.00  0.88           C  
ATOM    220  ND2 ASN A  24      19.417  19.730  31.216  1.00  0.84           N  
ATOM    221  OD1 ASN A  24      17.547  18.598  30.696  1.00  0.85           O  
ATOM    222  N   GLY A  25      17.659  16.785  33.563  1.00  0.95           N  
ATOM    223  CA  GLY A  25      18.495  15.695  34.040  1.00  0.95           C  
ATOM    224  C   GLY A  25      19.757  15.507  33.219  1.00  0.94           C  
ATOM    225  O   GLY A  25      20.075  16.335  32.363  1.00  0.93           O  
ATOM    226  N   ASP A  26      20.502  14.448  33.447  1.00  0.96           N  
ATOM    227  CA  ASP A  26      21.724  14.055  32.752  1.00  0.96           C  
ATOM    228  C   ASP A  26      21.427  13.045  31.646  1.00  0.96           C  
ATOM    229  CB  ASP A  26      22.739  13.471  33.738  1.00  0.96           C  
ATOM    230  O   ASP A  26      22.345  12.538  30.997  1.00  0.96           O  
ATOM    231  CG  ASP A  26      22.239  12.214  34.428  1.00  0.95           C  
ATOM    232  OD1 ASP A  26      21.152  11.712  34.069  1.00  0.95           O  
ATOM    233  OD2 ASP A  26      22.937  11.722  35.340  1.00  0.95           O  
ATOM    234  N   GLY A  27      20.081  12.623  31.488  1.00  0.95           N  
ATOM    235  CA  GLY A  27      19.634  11.688  30.466  1.00  0.96           C  
ATOM    236  C   GLY A  27      19.644  10.245  30.933  1.00  0.96           C  
ATOM    237  O   GLY A  27      19.335   9.335  30.161  1.00  0.94           O  
ATOM    238  N   SER A  28      20.057   9.940  32.131  1.00  0.95           N  
ATOM    239  CA  SER A  28      19.912   8.606  32.707  1.00  0.96           C  
ATOM    240  C   SER A  28      18.448   8.282  32.989  1.00  0.96           C  
ATOM    241  CB  SER A  28      20.727   8.487  33.995  1.00  0.95           C  
ATOM    242  O   SER A  28      17.616   9.186  33.096  1.00  0.96           O  
ATOM    243  OG  SER A  28      20.143   9.255  35.033  1.00  0.94           O  
ATOM    244  N   ILE A  29      18.109   7.046  33.290  1.00  0.96           N  
ATOM    245  CA  ILE A  29      16.739   6.583  33.485  1.00  0.96           C  
ATOM    246  C   ILE A  29      16.189   7.138  34.797  1.00  0.95           C  
ATOM    247  CB  ILE A  29      16.658   5.040  33.479  1.00  0.95           C  
ATOM    248  O   ILE A  29      14.985   7.371  34.924  1.00  0.93           O  
ATOM    249  CG1 ILE A  29      15.195   4.583  33.439  1.00  0.92           C  
ATOM    250  CG2 ILE A  29      17.381   4.457  34.697  1.00  0.92           C  
ATOM    251  CD1 ILE A  29      15.015   3.116  33.074  1.00  0.91           C  
ATOM    252  N   THR A  30      17.070   7.521  35.787  1.00  0.96           N  
ATOM    253  CA  THR A  30      16.687   8.053  37.090  1.00  0.96           C  
ATOM    254  C   THR A  30      16.650   9.578  37.061  1.00  0.96           C  
ATOM    255  CB  THR A  30      17.653   7.581  38.192  1.00  0.96           C  
ATOM    256  O   THR A  30      16.027  10.206  37.920  1.00  0.95           O  
ATOM    257  CG2 THR A  30      17.505   6.085  38.450  1.00  0.93           C  
ATOM    258  OG1 THR A  30      19.000   7.853  37.788  1.00  0.95           O  
ATOM    259  N   ASN A  31      17.298  10.128  36.009  1.00  0.97           N  
ATOM    260  CA  ASN A  31      17.387  11.574  35.836  1.00  0.97           C  
ATOM    261  C   ASN A  31      17.279  11.971  34.366  1.00  0.97           C  
ATOM    262  CB  ASN A  31      18.689  12.108  36.436  1.00  0.97           C  
ATOM    263  O   ASN A  31      18.221  12.527  33.799  1.00  0.97           O  
ATOM    264  CG  ASN A  31      18.700  13.619  36.560  1.00  0.96           C  
ATOM    265  ND2 ASN A  31      19.887  14.211  36.496  1.00  0.95           N  
ATOM    266  OD1 ASN A  31      17.650  14.249  36.712  1.00  0.95           O  
ATOM    267  N   PRO A  32      16.092  11.702  33.724  1.00  0.97           N  
ATOM    268  CA  PRO A  32      15.913  11.960  32.293  1.00  0.97           C  
ATOM    269  C   PRO A  32      15.959  13.448  31.952  1.00  0.97           C  
ATOM    270  CB  PRO A  32      14.529  11.375  32.000  1.00  0.97           C  
ATOM    271  O   PRO A  32      15.666  14.290  32.804  1.00  0.96           O  
ATOM    272  CG  PRO A  32      13.792  11.470  33.297  1.00  0.96           C  
ATOM    273  CD  PRO A  32      14.771  11.275  34.418  1.00  0.96           C  
ATOM    274  N   PHE A  33      16.299  13.801  30.759  1.00  0.95           N  
ATOM    275  CA  PHE A  33      16.137  15.156  30.246  1.00  0.95           C  
ATOM    276  C   PHE A  33      14.669  15.565  30.251  1.00  0.95           C  
ATOM    277  CB  PHE A  33      16.708  15.266  28.829  1.00  0.95           C  
ATOM    278  O   PHE A  33      13.786  14.731  30.043  1.00  0.94           O  
ATOM    279  CG  PHE A  33      18.205  15.121  28.764  1.00  0.95           C  
ATOM    280  CD1 PHE A  33      19.036  16.117  29.262  1.00  0.94           C  
ATOM    281  CD2 PHE A  33      18.781  13.988  28.205  1.00  0.94           C  
ATOM    282  CE1 PHE A  33      20.421  15.985  29.204  1.00  0.94           C  
ATOM    283  CE2 PHE A  33      20.164  13.849  28.143  1.00  0.94           C  
ATOM    284  CZ  PHE A  33      20.983  14.849  28.642  1.00  0.94           C  
ATOM    285  N   ASN A  34      14.403  16.857  30.417  1.00  0.96           N  
ATOM    286  CA  ASN A  34      13.028  17.343  30.467  1.00  0.96           C  
ATOM    287  C   ASN A  34      12.563  17.851  29.105  1.00  0.94           C  
ATOM    288  CB  ASN A  34      12.886  18.444  31.520  1.00  0.95           C  
ATOM    289  O   ASN A  34      11.427  18.304  28.961  1.00  0.92           O  
ATOM    290  CG  ASN A  34      13.630  19.711  31.145  1.00  0.94           C  
ATOM    291  ND2 ASN A  34      13.432  20.768  31.924  1.00  0.93           N  
ATOM    292  OD1 ASN A  34      14.375  19.740  30.162  1.00  0.91           O  
ATOM    293  N   SER A  35      13.449  17.842  28.140  1.00  0.92           N  
ATOM    294  CA  SER A  35      13.083  18.228  26.781  1.00  0.92           C  
ATOM    295  C   SER A  35      14.047  17.634  25.759  1.00  0.92           C  
ATOM    296  CB  SER A  35      13.059  19.751  26.645  1.00  0.92           C  
ATOM    297  O   SER A  35      15.193  17.322  26.087  1.00  0.91           O  
ATOM    298  OG  SER A  35      14.364  20.289  26.774  1.00  0.92           O  
ATOM    299  N   MET A  36      13.709  17.587  24.555  1.00  0.91           N  
ATOM    300  CA  MET A  36      14.554  17.168  23.440  1.00  0.91           C  
ATOM    301  C   MET A  36      15.643  18.199  23.166  1.00  0.90           C  
ATOM    302  CB  MET A  36      13.714  16.947  22.181  1.00  0.90           C  
ATOM    303  O   MET A  36      16.787  17.839  22.881  1.00  0.89           O  
ATOM    304  CG  MET A  36      12.816  15.722  22.250  1.00  0.87           C  
ATOM    305  SD  MET A  36      13.753  14.181  22.588  1.00  0.88           S  
ATOM    306  CE  MET A  36      14.785  14.101  21.098  1.00  0.81           C  
ATOM    307  N   SER A  37      15.311  19.441  23.288  1.00  0.88           N  
ATOM    308  CA  SER A  37      16.284  20.513  23.108  1.00  0.88           C  
ATOM    309  C   SER A  37      17.443  20.380  24.091  1.00  0.89           C  
ATOM    310  CB  SER A  37      15.616  21.878  23.277  1.00  0.87           C  
ATOM    311  O   SER A  37      18.607  20.512  23.708  1.00  0.89           O  
ATOM    312  OG  SER A  37      14.538  22.026  22.368  1.00  0.83           O  
ATOM    313  N   ASN A  38      17.165  20.081  25.311  1.00  0.90           N  
ATOM    314  CA  ASN A  38      18.210  19.872  26.307  1.00  0.91           C  
ATOM    315  C   ASN A  38      19.068  18.655  25.973  1.00  0.92           C  
ATOM    316  CB  ASN A  38      17.601  19.725  27.703  1.00  0.91           C  
ATOM    317  O   ASN A  38      20.293  18.700  26.098  1.00  0.92           O  
ATOM    318  CG  ASN A  38      17.104  21.043  28.265  1.00  0.91           C  
ATOM    319  ND2 ASN A  38      16.202  20.971  29.236  1.00  0.92           N  
ATOM    320  OD1 ASN A  38      17.527  22.117  27.829  1.00  0.91           O  
ATOM    321  N   LEU A  39      18.456  17.558  25.515  1.00  0.92           N  
ATOM    322  CA  LEU A  39      19.171  16.373  25.053  1.00  0.93           C  
ATOM    323  C   LEU A  39      20.087  16.713  23.883  1.00  0.92           C  
ATOM    324  CB  LEU A  39      18.183  15.278  24.642  1.00  0.92           C  
ATOM    325  O   LEU A  39      21.267  16.354  23.888  1.00  0.90           O  
ATOM    326  CG  LEU A  39      18.793  13.982  24.105  1.00  0.90           C  
ATOM    327  CD1 LEU A  39      17.877  12.801  24.408  1.00  0.86           C  
ATOM    328  CD2 LEU A  39      19.053  14.093  22.607  1.00  0.86           C  
ATOM    329  N   ILE A  40      19.658  17.455  22.917  1.00  0.90           N  
ATOM    330  CA  ILE A  40      20.417  17.863  21.740  1.00  0.89           C  
ATOM    331  C   ILE A  40      21.588  18.747  22.162  1.00  0.89           C  
ATOM    332  CB  ILE A  40      19.524  18.606  20.721  1.00  0.88           C  
ATOM    333  O   ILE A  40      22.726  18.523  21.743  1.00  0.88           O  
ATOM    334  CG1 ILE A  40      18.535  17.634  20.068  1.00  0.85           C  
ATOM    335  CG2 ILE A  40      20.381  19.308  19.663  1.00  0.85           C  
ATOM    336  CD1 ILE A  40      17.376  18.316  19.355  1.00  0.82           C  
ATOM    337  N   ASN A  41      21.372  19.710  23.048  1.00  0.89           N  
ATOM    338  CA  ASN A  41      22.376  20.651  23.532  1.00  0.89           C  
ATOM    339  C   ASN A  41      23.454  19.949  24.352  1.00  0.89           C  
ATOM    340  CB  ASN A  41      21.719  21.760  24.357  1.00  0.89           C  
ATOM    341  O   ASN A  41      24.600  20.401  24.396  1.00  0.89           O  
ATOM    342  CG  ASN A  41      20.933  22.735  23.504  1.00  0.88           C  
ATOM    343  ND2 ASN A  41      19.951  23.394  24.108  1.00  0.90           N  
ATOM    344  OD1 ASN A  41      21.206  22.896  22.312  1.00  0.88           O  
ATOM    345  N   ALA A  42      23.158  18.782  24.937  1.00  0.92           N  
ATOM    346  CA  ALA A  42      24.097  17.985  25.721  1.00  0.92           C  
ATOM    347  C   ALA A  42      25.053  17.214  24.815  1.00  0.90           C  
ATOM    348  CB  ALA A  42      23.344  17.022  26.637  1.00  0.91           C  
ATOM    349  O   ALA A  42      26.081  16.709  25.272  1.00  0.88           O  
ATOM    350  N   GLY A  43      24.787  17.147  23.580  1.00  0.91           N  
ATOM    351  CA  GLY A  43      25.625  16.456  22.613  1.00  0.90           C  
ATOM    352  C   GLY A  43      25.495  14.946  22.682  1.00  0.88           C  
ATOM    353  O   GLY A  43      26.296  14.278  23.340  1.00  0.86           O  
ATOM    354  N   VAL A  44      24.633  14.320  21.812  1.00  0.90           N  
ATOM    355  CA  VAL A  44      24.360  12.888  21.743  1.00  0.91           C  
ATOM    356  C   VAL A  44      25.469  12.187  20.961  1.00  0.89           C  
ATOM    357  CB  VAL A  44      22.988  12.602  21.094  1.00  0.88           C  
ATOM    358  O   VAL A  44      25.876  12.654  19.895  1.00  0.86           O  
ATOM    359  CG1 VAL A  44      22.660  11.111  21.157  1.00  0.76           C  
ATOM    360  CG2 VAL A  44      21.894  13.422  21.777  1.00  0.75           C  
ATOM    361  N   GLN A  45      25.989  11.113  21.441  1.00  0.89           N  
ATOM    362  CA  GLN A  45      27.028  10.317  20.797  1.00  0.90           C  
ATOM    363  C   GLN A  45      26.429   9.121  20.062  1.00  0.90           C  
ATOM    364  CB  GLN A  45      28.055   9.840  21.826  1.00  0.87           C  
ATOM    365  O   GLN A  45      25.661   8.350  20.642  1.00  0.89           O  
ATOM    366  CG  GLN A  45      28.816  10.970  22.505  1.00  0.80           C  
ATOM    367  CD  GLN A  45      29.929  10.470  23.406  1.00  0.77           C  
ATOM    368  NE2 GLN A  45      30.904  11.331  23.678  1.00  0.78           N  
ATOM    369  OE1 GLN A  45      29.914   9.319  23.854  1.00  0.80           O  
ATOM    370  N   PHE A  46      26.841   8.801  18.906  1.00  0.87           N  
ATOM    371  CA  PHE A  46      26.378   7.701  18.068  1.00  0.88           C  
ATOM    372  C   PHE A  46      27.124   6.415  18.401  1.00  0.86           C  
ATOM    373  CB  PHE A  46      26.556   8.041  16.585  1.00  0.84           C  
ATOM    374  O   PHE A  46      28.322   6.443  18.691  1.00  0.82           O  
ATOM    375  CG  PHE A  46      25.739   9.220  16.130  1.00  0.80           C  
ATOM    376  CD1 PHE A  46      24.375   9.091  15.900  1.00  0.74           C  
ATOM    377  CD2 PHE A  46      26.335  10.459  15.932  1.00  0.76           C  
ATOM    378  CE1 PHE A  46      23.616  10.180  15.479  1.00  0.75           C  
ATOM    379  CE2 PHE A  46      25.583  11.552  15.512  1.00  0.76           C  
ATOM    380  CZ  PHE A  46      24.224  11.411  15.285  1.00  0.75           C  
ATOM    381  N   PRO A  47      26.506   5.242  18.212  1.00  0.87           N  
ATOM    382  CA  PRO A  47      25.055   5.076  18.096  1.00  0.89           C  
ATOM    383  C   PRO A  47      24.329   5.291  19.422  1.00  0.90           C  
ATOM    384  CB  PRO A  47      24.903   3.629  17.620  1.00  0.87           C  
ATOM    385  O   PRO A  47      24.913   5.089  20.490  1.00  0.89           O  
ATOM    386  CG  PRO A  47      26.044   2.897  18.250  1.00  0.85           C  
ATOM    387  CD  PRO A  47      27.222   3.826  18.327  1.00  0.83           C  
ATOM    388  N   TYR A  48      23.135   5.666  19.387  1.00  0.90           N  
ATOM    389  CA  TYR A  48      22.371   5.950  20.597  1.00  0.92           C  
ATOM    390  C   TYR A  48      20.971   5.353  20.511  1.00  0.92           C  
ATOM    391  CB  TYR A  48      22.281   7.460  20.834  1.00  0.90           C  
ATOM    392  O   TYR A  48      20.451   5.130  19.416  1.00  0.91           O  
ATOM    393  CG  TYR A  48      21.695   8.223  19.671  1.00  0.87           C  
ATOM    394  CD1 TYR A  48      22.507   8.976  18.826  1.00  0.82           C  
ATOM    395  CD2 TYR A  48      20.328   8.195  19.416  1.00  0.84           C  
ATOM    396  CE1 TYR A  48      21.971   9.682  17.754  1.00  0.83           C  
ATOM    397  CE2 TYR A  48      19.781   8.897  18.348  1.00  0.83           C  
ATOM    398  OH  TYR A  48      20.073  10.334  16.464  1.00  0.69           O  
ATOM    399  CZ  TYR A  48      20.609   9.637  17.523  1.00  0.82           C  
ATOM    400  N   THR A  49      20.325   5.206  21.618  1.00  0.92           N  
ATOM    401  CA  THR A  49      18.890   5.025  21.808  1.00  0.92           C  
ATOM    402  C   THR A  49      18.312   6.148  22.665  1.00  0.92           C  
ATOM    403  CB  THR A  49      18.579   3.666  22.462  1.00  0.91           C  
ATOM    404  O   THR A  49      18.721   6.333  23.814  1.00  0.92           O  
ATOM    405  CG2 THR A  49      17.080   3.489  22.678  1.00  0.89           C  
ATOM    406  OG1 THR A  49      19.055   2.615  21.613  1.00  0.91           O  
ATOM    407  N   ILE A  50      17.409   6.918  22.111  1.00  0.93           N  
ATOM    408  CA  ILE A  50      16.610   7.900  22.835  1.00  0.93           C  
ATOM    409  C   ILE A  50      15.250   7.300  23.187  1.00  0.94           C  
ATOM    410  CB  ILE A  50      16.428   9.196  22.015  1.00  0.93           C  
ATOM    411  O   ILE A  50      14.465   6.962  22.297  1.00  0.93           O  
ATOM    412  CG1 ILE A  50      17.786   9.859  21.756  1.00  0.90           C  
ATOM    413  CG2 ILE A  50      15.476  10.159  22.730  1.00  0.90           C  
ATOM    414  CD1 ILE A  50      17.751  10.947  20.691  1.00  0.88           C  
ATOM    415  N   SER A  51      14.994   7.172  24.454  1.00  0.94           N  
ATOM    416  CA  SER A  51      13.755   6.601  24.972  1.00  0.95           C  
ATOM    417  C   SER A  51      12.900   7.662  25.656  1.00  0.94           C  
ATOM    418  CB  SER A  51      14.056   5.467  25.953  1.00  0.94           C  
ATOM    419  O   SER A  51      13.309   8.240  26.665  1.00  0.94           O  
ATOM    420  OG  SER A  51      14.762   4.420  25.310  1.00  0.90           O  
ATOM    421  N   ILE A  52      11.735   7.872  25.211  1.00  0.94           N  
ATOM    422  CA  ILE A  52      10.797   8.878  25.699  1.00  0.95           C  
ATOM    423  C   ILE A  52       9.802   8.231  26.660  1.00  0.95           C  
ATOM    424  CB  ILE A  52      10.049   9.565  24.535  1.00  0.94           C  
ATOM    425  O   ILE A  52       9.243   7.172  26.365  1.00  0.94           O  
ATOM    426  CG1 ILE A  52      11.048  10.195  23.557  1.00  0.89           C  
ATOM    427  CG2 ILE A  52       9.069  10.615  25.068  1.00  0.88           C  
ATOM    428  CD1 ILE A  52      10.453  10.534  22.197  1.00  0.85           C  
ATOM    429  N   LYS A  53       9.472   8.839  27.758  1.00  0.95           N  
ATOM    430  CA  LYS A  53       8.565   8.269  28.750  1.00  0.96           C  
ATOM    431  C   LYS A  53       7.150   8.140  28.191  1.00  0.96           C  
ATOM    432  CB  LYS A  53       8.551   9.123  30.018  1.00  0.96           C  
ATOM    433  O   LYS A  53       6.579   9.116  27.700  1.00  0.95           O  
ATOM    434  CG  LYS A  53       7.784   8.500  31.175  1.00  0.95           C  
ATOM    435  CD  LYS A  53       7.891   9.346  32.437  1.00  0.93           C  
ATOM    436  CE  LYS A  53       7.139   8.715  33.601  1.00  0.92           C  
ATOM    437  NZ  LYS A  53       7.238   9.543  34.840  1.00  0.91           N  
ATOM    438  N   LYS A  54       6.551   7.021  28.307  1.00  0.96           N  
ATOM    439  CA  LYS A  54       5.168   6.747  27.926  1.00  0.96           C  
ATOM    440  C   LYS A  54       4.199   7.642  28.693  1.00  0.95           C  
ATOM    441  CB  LYS A  54       4.826   5.276  28.169  1.00  0.96           C  
ATOM    442  O   LYS A  54       4.435   7.965  29.859  1.00  0.94           O  
ATOM    443  CG  LYS A  54       5.436   4.323  27.152  1.00  0.94           C  
ATOM    444  CD  LYS A  54       5.008   2.883  27.408  1.00  0.92           C  
ATOM    445  CE  LYS A  54       5.563   1.938  26.351  1.00  0.90           C  
ATOM    446  NZ  LYS A  54       5.081   0.538  26.552  1.00  0.89           N  
ATOM    447  N   GLY A  55       3.186   8.076  27.973  1.00  0.95           N  
ATOM    448  CA  GLY A  55       2.163   8.950  28.523  1.00  0.95           C  
ATOM    449  C   GLY A  55       2.578  10.409  28.554  1.00  0.94           C  
ATOM    450  O   GLY A  55       1.802  11.272  28.969  1.00  0.92           O  
ATOM    451  N   THR A  56       3.769  10.791  28.098  1.00  0.95           N  
ATOM    452  CA  THR A  56       4.197  12.182  27.998  1.00  0.95           C  
ATOM    453  C   THR A  56       3.921  12.734  26.603  1.00  0.94           C  
ATOM    454  CB  THR A  56       5.695  12.330  28.324  1.00  0.94           C  
ATOM    455  O   THR A  56       3.684  11.972  25.663  1.00  0.93           O  
ATOM    456  CG2 THR A  56       5.998  11.854  29.741  1.00  0.90           C  
ATOM    457  OG1 THR A  56       6.459  11.550  27.396  1.00  0.92           O  
ATOM    458  N   VAL A  57       3.926  14.031  26.519  1.00  0.92           N  
ATOM    459  CA  VAL A  57       3.828  14.763  25.260  1.00  0.92           C  
ATOM    460  C   VAL A  57       5.150  15.468  24.968  1.00  0.91           C  
ATOM    461  CB  VAL A  57       2.672  15.788  25.290  1.00  0.92           C  
ATOM    462  O   VAL A  57       5.654  16.227  25.799  1.00  0.89           O  
ATOM    463  CG1 VAL A  57       2.556  16.509  23.948  1.00  0.91           C  
ATOM    464  CG2 VAL A  57       1.356  15.099  25.645  1.00  0.91           C  
ATOM    465  N   ILE A  58       5.630  15.171  23.843  1.00  0.91           N  
ATOM    466  CA  ILE A  58       6.821  15.845  23.337  1.00  0.90           C  
ATOM    467  C   ILE A  58       6.431  16.811  22.220  1.00  0.89           C  
ATOM    468  CB  ILE A  58       7.871  14.832  22.828  1.00  0.88           C  
ATOM    469  O   ILE A  58       5.867  16.398  21.204  1.00  0.87           O  
ATOM    470  CG1 ILE A  58       8.295  13.889  23.960  1.00  0.77           C  
ATOM    471  CG2 ILE A  58       9.082  15.561  22.239  1.00  0.76           C  
ATOM    472  CD1 ILE A  58       9.154  12.719  23.501  1.00  0.74           C  
ATOM    473  N   GLU A  59       6.746  18.004  22.429  1.00  0.87           N  
ATOM    474  CA  GLU A  59       6.621  19.032  21.400  1.00  0.86           C  
ATOM    475  C   GLU A  59       7.947  19.252  20.676  1.00  0.85           C  
ATOM    476  CB  GLU A  59       6.131  20.347  22.010  1.00  0.85           C  
ATOM    477  O   GLU A  59       8.985  19.436  21.315  1.00  0.82           O  
ATOM    478  CG  GLU A  59       4.758  20.249  22.659  1.00  0.83           C  
ATOM    479  CD  GLU A  59       4.242  21.583  23.175  1.00  0.81           C  
ATOM    480  OE1 GLU A  59       4.975  22.594  23.085  1.00  0.80           O  
ATOM    481  OE2 GLU A  59       3.095  21.618  23.675  1.00  0.81           O  
ATOM    482  N   TRP A  60       7.904  19.288  19.320  1.00  0.82           N  
ATOM    483  CA  TRP A  60       9.076  19.550  18.492  1.00  0.84           C  
ATOM    484  C   TRP A  60       8.875  20.800  17.642  1.00  0.80           C  
ATOM    485  CB  TRP A  60       9.379  18.348  17.592  1.00  0.78           C  
ATOM    486  O   TRP A  60       7.905  20.894  16.886  1.00  0.73           O  
ATOM    487  CG  TRP A  60      10.294  17.337  18.214  1.00  0.66           C  
ATOM    488  CD1 TRP A  60      10.350  16.976  19.532  1.00  0.57           C  
ATOM    489  CD2 TRP A  60      11.289  16.559  17.542  1.00  0.60           C  
ATOM    490  CE2 TRP A  60      11.912  15.746  18.515  1.00  0.52           C  
ATOM    491  CE3 TRP A  60      11.715  16.469  16.210  1.00  0.55           C  
ATOM    492  NE1 TRP A  60      11.321  16.020  19.719  1.00  0.54           N  
ATOM    493  CH2 TRP A  60      13.336  14.786  16.887  1.00  0.49           C  
ATOM    494  CZ2 TRP A  60      12.939  14.854  18.197  1.00  0.61           C  
ATOM    495  CZ3 TRP A  60      12.737  15.581  15.896  1.00  0.41           C  
ATOM    496  N   SER A  61       9.821  21.579  17.716  1.00  0.79           N  
ATOM    497  CA  SER A  61       9.842  22.679  16.758  1.00  0.78           C  
ATOM    498  C   SER A  61      10.614  22.301  15.498  1.00  0.78           C  
ATOM    499  CB  SER A  61      10.459  23.928  17.389  1.00  0.77           C  
ATOM    500  O   SER A  61      11.595  21.558  15.565  1.00  0.76           O  
ATOM    501  OG  SER A  61      11.871  23.817  17.446  1.00  0.74           O  
ATOM    502  N   TYR A  62      10.307  22.751  14.367  1.00  0.77           N  
ATOM    503  CA  TYR A  62      10.987  22.579  13.088  1.00  0.77           C  
ATOM    504  C   TYR A  62      12.459  22.957  13.197  1.00  0.77           C  
ATOM    505  CB  TYR A  62      10.311  23.421  12.002  1.00  0.75           C  
ATOM    506  O   TYR A  62      13.325  22.276  12.642  1.00  0.75           O  
ATOM    507  CG  TYR A  62      11.006  23.356  10.663  1.00  0.71           C  
ATOM    508  CD1 TYR A  62      11.872  24.368  10.257  1.00  0.67           C  
ATOM    509  CD2 TYR A  62      10.797  22.284   9.803  1.00  0.68           C  
ATOM    510  CE1 TYR A  62      12.513  24.314   9.024  1.00  0.64           C  
ATOM    511  CE2 TYR A  62      11.432  22.220   8.567  1.00  0.66           C  
ATOM    512  OH  TYR A  62      12.920  23.178   6.965  1.00  0.52           O  
ATOM    513  CZ  TYR A  62      12.288  23.237   8.187  1.00  0.61           C  
ATOM    514  N   GLN A  63      12.810  23.941  13.897  1.00  0.76           N  
ATOM    515  CA  GLN A  63      14.163  24.470  14.029  1.00  0.76           C  
ATOM    516  C   GLN A  63      15.067  23.489  14.770  1.00  0.77           C  
ATOM    517  CB  GLN A  63      14.146  25.817  14.752  1.00  0.73           C  
ATOM    518  O   GLN A  63      16.231  23.312  14.405  1.00  0.75           O  
ATOM    519  CG  GLN A  63      13.494  26.937  13.952  1.00  0.70           C  
ATOM    520  CD  GLN A  63      13.392  28.234  14.732  1.00  0.68           C  
ATOM    521  NE2 GLN A  63      12.759  29.238  14.134  1.00  0.59           N  
ATOM    522  OE1 GLN A  63      13.877  28.333  15.863  1.00  0.69           O  
ATOM    523  N   ASP A  64      14.538  22.781  15.682  1.00  0.76           N  
ATOM    524  CA  ASP A  64      15.313  21.814  16.454  1.00  0.77           C  
ATOM    525  C   ASP A  64      15.789  20.663  15.571  1.00  0.77           C  
ATOM    526  CB  ASP A  64      14.486  21.274  17.622  1.00  0.74           C  
ATOM    527  O   ASP A  64      16.915  20.184  15.721  1.00  0.74           O  
ATOM    528  CG  ASP A  64      14.074  22.354  18.607  1.00  0.72           C  
ATOM    529  OD1 ASP A  64      14.879  23.271  18.880  1.00  0.75           O  
ATOM    530  OD2 ASP A  64      12.934  22.288  19.116  1.00  0.77           O  
ATOM    531  N   LEU A  65      15.150  20.366  14.513  1.00  0.76           N  
ATOM    532  CA  LEU A  65      15.377  19.185  13.687  1.00  0.75           C  
ATOM    533  C   LEU A  65      16.268  19.519  12.495  1.00  0.75           C  
ATOM    534  CB  LEU A  65      14.046  18.607  13.199  1.00  0.73           C  
ATOM    535  O   LEU A  65      17.189  18.765  12.172  1.00  0.71           O  
ATOM    536  CG  LEU A  65      13.149  17.976  14.265  1.00  0.70           C  
ATOM    537  CD1 LEU A  65      11.814  17.561  13.656  1.00  0.66           C  
ATOM    538  CD2 LEU A  65      13.843  16.782  14.910  1.00  0.67           C  
ATOM    539  N   THR A  66      16.006  20.598  11.842  1.00  0.73           N  
ATOM    540  CA  THR A  66      16.739  20.924  10.623  1.00  0.72           C  
ATOM    541  C   THR A  66      18.223  21.119  10.920  1.00  0.73           C  
ATOM    542  CB  THR A  66      16.176  22.192   9.955  1.00  0.71           C  
ATOM    543  O   THR A  66      19.074  20.824  10.078  1.00  0.71           O  
ATOM    544  CG2 THR A  66      14.796  21.934   9.359  1.00  0.64           C  
ATOM    545  OG1 THR A  66      16.074  23.235  10.933  1.00  0.68           O  
ATOM    546  N   ASN A  67      18.448  21.479  12.191  1.00  0.72           N  
ATOM    547  CA  ASN A  67      19.827  21.796  12.547  1.00  0.73           C  
ATOM    548  C   ASN A  67      20.473  20.669  13.347  1.00  0.74           C  
ATOM    549  CB  ASN A  67      19.891  23.108  13.332  1.00  0.70           C  
ATOM    550  O   ASN A  67      21.685  20.675  13.569  1.00  0.72           O  
ATOM    551  CG  ASN A  67      19.549  24.315  12.480  1.00  0.67           C  
ATOM    552  ND2 ASN A  67      18.990  25.344  13.107  1.00  0.72           N  
ATOM    553  OD1 ASN A  67      19.784  24.323  11.269  1.00  0.70           O  
ATOM    554  N   SER A  68      19.607  19.703  13.610  1.00  0.77           N  
ATOM    555  CA  SER A  68      20.121  18.619  14.441  1.00  0.78           C  
ATOM    556  C   SER A  68      20.606  17.451  13.588  1.00  0.78           C  
ATOM    557  CB  SER A  68      19.048  18.137  15.418  1.00  0.73           C  
ATOM    558  O   SER A  68      19.863  16.939  12.748  1.00  0.74           O  
ATOM    559  OG  SER A  68      17.987  17.501  14.726  1.00  0.71           O  
ATOM    560  N   SER A  69      21.872  17.062  13.813  1.00  0.82           N  
ATOM    561  CA  SER A  69      22.456  15.852  13.244  1.00  0.83           C  
ATOM    562  C   SER A  69      21.898  14.601  13.914  1.00  0.84           C  
ATOM    563  CB  SER A  69      23.979  15.876  13.379  1.00  0.80           C  
ATOM    564  O   SER A  69      22.325  13.485  13.612  1.00  0.83           O  
ATOM    565  OG  SER A  69      24.362  16.040  14.734  1.00  0.76           O  
ATOM    566  N   ILE A  70      20.872  14.734  14.769  1.00  0.84           N  
ATOM    567  CA  ILE A  70      20.443  13.656  15.652  1.00  0.86           C  
ATOM    568  C   ILE A  70      19.823  12.530  14.828  1.00  0.85           C  
ATOM    569  CB  ILE A  70      19.438  14.159  16.712  1.00  0.83           C  
ATOM    570  O   ILE A  70      19.873  11.362  15.223  1.00  0.83           O  
ATOM    571  CG1 ILE A  70      19.297  13.134  17.843  1.00  0.72           C  
ATOM    572  CG2 ILE A  70      18.080  14.458  16.071  1.00  0.71           C  
ATOM    573  CD1 ILE A  70      18.632  13.685  19.098  1.00  0.70           C  
ATOM    574  N   PHE A  71      19.339  12.812  13.655  1.00  0.84           N  
ATOM    575  CA  PHE A  71      18.763  11.798  12.779  1.00  0.85           C  
ATOM    576  C   PHE A  71      19.735  11.429  11.665  1.00  0.83           C  
ATOM    577  CB  PHE A  71      17.442  12.290  12.181  1.00  0.83           C  
ATOM    578  O   PHE A  71      19.377  10.700  10.738  1.00  0.79           O  
ATOM    579  CG  PHE A  71      16.361  12.518  13.203  1.00  0.82           C  
ATOM    580  CD1 PHE A  71      15.702  11.444  13.790  1.00  0.79           C  
ATOM    581  CD2 PHE A  71      16.003  13.807  13.578  1.00  0.80           C  
ATOM    582  CE1 PHE A  71      14.701  11.652  14.736  1.00  0.81           C  
ATOM    583  CE2 PHE A  71      15.004  14.023  14.522  1.00  0.82           C  
ATOM    584  CZ  PHE A  71      14.353  12.944  15.100  1.00  0.79           C  
ATOM    585  N   TYR A  72      20.840  11.999  11.681  1.00  0.81           N  
ATOM    586  CA  TYR A  72      21.825  11.806  10.622  1.00  0.81           C  
ATOM    587  C   TYR A  72      23.072  11.112  11.157  1.00  0.80           C  
ATOM    588  CB  TYR A  72      22.205  13.148   9.990  1.00  0.79           C  
ATOM    589  O   TYR A  72      24.049  11.771  11.518  1.00  0.78           O  
ATOM    590  CG  TYR A  72      23.026  13.015   8.730  1.00  0.76           C  
ATOM    591  CD1 TYR A  72      24.373  13.369   8.714  1.00  0.72           C  
ATOM    592  CD2 TYR A  72      22.457  12.537   7.555  1.00  0.72           C  
ATOM    593  CE1 TYR A  72      25.134  13.250   7.555  1.00  0.73           C  
ATOM    594  CE2 TYR A  72      23.208  12.414   6.391  1.00  0.74           C  
ATOM    595  OH  TYR A  72      25.291  12.652   5.251  1.00  0.59           O  
ATOM    596  CZ  TYR A  72      24.543  12.772   6.400  1.00  0.70           C  
ATOM    597  N   ASN A  73      23.053   9.760  11.184  1.00  0.82           N  
ATOM    598  CA  ASN A  73      24.147   8.906  11.633  1.00  0.83           C  
ATOM    599  C   ASN A  73      24.941   8.347  10.456  1.00  0.82           C  
ATOM    600  CB  ASN A  73      23.616   7.766  12.505  1.00  0.81           C  
ATOM    601  O   ASN A  73      24.474   7.445   9.759  1.00  0.79           O  
ATOM    602  CG  ASN A  73      24.720   6.865  13.024  1.00  0.80           C  
ATOM    603  ND2 ASN A  73      24.339   5.720  13.578  1.00  0.83           N  
ATOM    604  OD1 ASN A  73      25.904   7.197  12.930  1.00  0.82           O  
ATOM    605  N   THR A  74      26.176   8.757  10.314  1.00  0.80           N  
ATOM    606  CA  THR A  74      27.035   8.348   9.208  1.00  0.80           C  
ATOM    607  C   THR A  74      27.737   7.031   9.527  1.00  0.80           C  
ATOM    608  CB  THR A  74      28.085   9.428   8.887  1.00  0.79           C  
ATOM    609  O   THR A  74      28.452   6.483   8.685  1.00  0.77           O  
ATOM    610  CG2 THR A  74      27.425  10.694   8.350  1.00  0.78           C  
ATOM    611  OG1 THR A  74      28.810   9.750  10.081  1.00  0.79           O  
ATOM    612  N   SER A  75      27.457   6.603  10.781  1.00  0.79           N  
ATOM    613  CA  SER A  75      27.929   5.256  11.082  1.00  0.79           C  
ATOM    614  C   SER A  75      27.005   4.200  10.485  1.00  0.78           C  
ATOM    615  CB  SER A  75      28.040   5.052  12.594  1.00  0.77           C  
ATOM    616  O   SER A  75      25.819   4.458  10.265  1.00  0.75           O  
ATOM    617  OG  SER A  75      26.763   4.829  13.167  1.00  0.77           O  
ATOM    618  N   ASN A  76      27.368   3.055  10.106  1.00  0.80           N  
ATOM    619  CA  ASN A  76      26.534   1.943   9.663  1.00  0.80           C  
ATOM    620  C   ASN A  76      25.718   1.361  10.813  1.00  0.80           C  
ATOM    621  CB  ASN A  76      27.391   0.853   9.015  1.00  0.78           C  
ATOM    622  O   ASN A  76      25.108   0.299  10.673  1.00  0.79           O  
ATOM    623  CG  ASN A  76      28.013   1.299   7.707  1.00  0.73           C  
ATOM    624  ND2 ASN A  76      29.119   0.669   7.330  1.00  0.72           N  
ATOM    625  OD1 ASN A  76      27.504   2.204   7.040  1.00  0.72           O  
ATOM    626  N   GLN A  77      25.749   2.066  11.953  1.00  0.84           N  
ATOM    627  CA  GLN A  77      24.970   1.610  13.099  1.00  0.84           C  
ATOM    628  C   GLN A  77      23.659   2.383  13.214  1.00  0.85           C  
ATOM    629  CB  GLN A  77      25.778   1.752  14.389  1.00  0.83           C  
ATOM    630  O   GLN A  77      23.638   3.606  13.062  1.00  0.85           O  
ATOM    631  CG  GLN A  77      27.024   0.878  14.434  1.00  0.81           C  
ATOM    632  CD  GLN A  77      27.805   1.034  15.725  1.00  0.79           C  
ATOM    633  NE2 GLN A  77      28.260  -0.083  16.282  1.00  0.78           N  
ATOM    634  OE1 GLN A  77      27.999   2.151  16.217  1.00  0.79           O  
ATOM    635  N   GLN A  78      22.601   1.721  13.454  1.00  0.86           N  
ATOM    636  CA  GLN A  78      21.265   2.299  13.547  1.00  0.87           C  
ATOM    637  C   GLN A  78      21.046   2.964  14.903  1.00  0.87           C  
ATOM    638  CB  GLN A  78      20.199   1.228  13.310  1.00  0.85           C  
ATOM    639  O   GLN A  78      21.322   2.366  15.945  1.00  0.87           O  
ATOM    640  CG  GLN A  78      18.795   1.789  13.126  1.00  0.83           C  
ATOM    641  CD  GLN A  78      17.797   0.736  12.680  1.00  0.82           C  
ATOM    642  NE2 GLN A  78      17.125   0.992  11.563  1.00  0.81           N  
ATOM    643  OE1 GLN A  78      17.632  -0.298  13.334  1.00  0.82           O  
ATOM    644  N   CYS A  79      20.590   4.196  14.943  1.00  0.89           N  
ATOM    645  CA  CYS A  79      20.080   4.907  16.110  1.00  0.90           C  
ATOM    646  C   CYS A  79      18.589   4.654  16.294  1.00  0.91           C  
ATOM    647  CB  CYS A  79      20.339   6.407  15.979  1.00  0.88           C  
ATOM    648  O   CYS A  79      17.865   4.443  15.319  1.00  0.90           O  
ATOM    649  SG  CYS A  79      22.091   6.846  15.979  1.00  0.87           S  
ATOM    650  N   HIS A  80      18.108   4.721  17.551  1.00  0.90           N  
ATOM    651  CA  HIS A  80      16.718   4.402  17.855  1.00  0.91           C  
ATOM    652  C   HIS A  80      16.031   5.560  18.572  1.00  0.91           C  
ATOM    653  CB  HIS A  80      16.633   3.133  18.706  1.00  0.90           C  
ATOM    654  O   HIS A  80      16.577   6.116  19.527  1.00  0.90           O  
ATOM    655  CG  HIS A  80      17.059   1.896  17.983  1.00  0.89           C  
ATOM    656  CD2 HIS A  80      18.291   1.428  17.671  1.00  0.88           C  
ATOM    657  ND1 HIS A  80      16.160   0.978  17.485  1.00  0.89           N  
ATOM    658  CE1 HIS A  80      16.822  -0.005  16.897  1.00  0.88           C  
ATOM    659  NE2 HIS A  80      18.117   0.245  16.997  1.00  0.89           N  
ATOM    660  N   PHE A  81      14.850   5.866  18.155  1.00  0.91           N  
ATOM    661  CA  PHE A  81      13.870   6.679  18.865  1.00  0.92           C  
ATOM    662  C   PHE A  81      12.672   5.837  19.289  1.00  0.92           C  
ATOM    663  CB  PHE A  81      13.406   7.849  17.991  1.00  0.90           C  
ATOM    664  O   PHE A  81      11.942   5.317  18.443  1.00  0.91           O  
ATOM    665  CG  PHE A  81      14.479   8.869  17.723  1.00  0.85           C  
ATOM    666  CD1 PHE A  81      14.525  10.056  18.444  1.00  0.79           C  
ATOM    667  CD2 PHE A  81      15.442   8.641  16.749  1.00  0.79           C  
ATOM    668  CE1 PHE A  81      15.517  11.003  18.197  1.00  0.79           C  
ATOM    669  CE2 PHE A  81      16.437   9.582  16.497  1.00  0.79           C  
ATOM    670  CZ  PHE A  81      16.472  10.762  17.222  1.00  0.77           C  
ATOM    671  N   THR A  82      12.489   5.738  20.627  1.00  0.93           N  
ATOM    672  CA  THR A  82      11.528   4.773  21.151  1.00  0.93           C  
ATOM    673  C   THR A  82      10.910   5.277  22.452  1.00  0.93           C  
ATOM    674  CB  THR A  82      12.185   3.402  21.388  1.00  0.92           C  
ATOM    675  O   THR A  82      11.087   6.440  22.820  1.00  0.92           O  
ATOM    676  CG2 THR A  82      13.225   3.476  22.502  1.00  0.88           C  
ATOM    677  OG1 THR A  82      11.177   2.452  21.754  1.00  0.90           O  
ATOM    678  N   SER A  83      10.166   4.412  23.172  1.00  0.94           N  
ATOM    679  CA  SER A  83       9.556   4.797  24.440  1.00  0.94           C  
ATOM    680  C   SER A  83      10.065   3.927  25.585  1.00  0.93           C  
ATOM    681  CB  SER A  83       8.032   4.698  24.354  1.00  0.93           C  
ATOM    682  O   SER A  83      10.622   2.852  25.355  1.00  0.92           O  
ATOM    683  OG  SER A  83       7.620   3.346  24.254  1.00  0.87           O  
ATOM    684  N   TYR A  84       9.849   4.412  26.927  1.00  0.94           N  
ATOM    685  CA  TYR A  84      10.099   3.599  28.112  1.00  0.95           C  
ATOM    686  C   TYR A  84       9.000   3.795  29.149  1.00  0.94           C  
ATOM    687  CB  TYR A  84      11.461   3.942  28.722  1.00  0.94           C  
ATOM    688  O   TYR A  84       8.266   4.785  29.106  1.00  0.92           O  
ATOM    689  CG  TYR A  84      11.469   5.233  29.503  1.00  0.94           C  
ATOM    690  CD1 TYR A  84      11.591   6.461  28.855  1.00  0.93           C  
ATOM    691  CD2 TYR A  84      11.354   5.230  30.889  1.00  0.93           C  
ATOM    692  CE1 TYR A  84      11.601   7.654  29.570  1.00  0.92           C  
ATOM    693  CE2 TYR A  84      11.363   6.417  31.614  1.00  0.92           C  
ATOM    694  OH  TYR A  84      11.494   8.800  31.660  1.00  0.90           O  
ATOM    695  CZ  TYR A  84      11.486   7.622  30.947  1.00  0.91           C  
ATOM    696  N   GLY A  85       8.859   2.828  30.106  1.00  0.96           N  
ATOM    697  CA  GLY A  85       7.863   2.849  31.166  1.00  0.96           C  
ATOM    698  C   GLY A  85       6.543   2.224  30.755  1.00  0.94           C  
ATOM    699  O   GLY A  85       6.467   1.532  29.738  1.00  0.92           O  
ATOM    700  N   GLU A  86       5.524   2.421  31.584  1.00  0.95           N  
ATOM    701  CA  GLU A  86       4.206   1.829  31.373  1.00  0.96           C  
ATOM    702  C   GLU A  86       3.195   2.878  30.920  1.00  0.95           C  
ATOM    703  CB  GLU A  86       3.714   1.143  32.651  1.00  0.95           C  
ATOM    704  O   GLU A  86       3.360   4.068  31.200  1.00  0.95           O  
ATOM    705  CG  GLU A  86       4.588  -0.019  33.100  1.00  0.92           C  
ATOM    706  CD  GLU A  86       4.052  -0.732  34.331  1.00  0.89           C  
ATOM    707  OE1 GLU A  86       3.094  -0.225  34.957  1.00  0.93           O  
ATOM    708  OE2 GLU A  86       4.596  -1.806  34.674  1.00  0.93           O  
ATOM    709  N   GLY A  87       2.187   2.385  30.170  1.00  0.95           N  
ATOM    710  CA  GLY A  87       1.076   3.235  29.772  1.00  0.95           C  
ATOM    711  C   GLY A  87       0.989   3.438  28.271  1.00  0.95           C  
ATOM    712  O   GLY A  87       1.469   2.606  27.498  1.00  0.93           O  
ATOM    713  N   LYS A  88       0.329   4.501  27.841  1.00  0.95           N  
ATOM    714  CA  LYS A  88       0.141   4.855  26.437  1.00  0.96           C  
ATOM    715  C   LYS A  88       1.449   5.332  25.811  1.00  0.96           C  
ATOM    716  CB  LYS A  88      -0.933   5.934  26.294  1.00  0.95           C  
ATOM    717  O   LYS A  88       2.304   5.894  26.499  1.00  0.96           O  
ATOM    718  CG  LYS A  88      -2.324   5.482  26.711  1.00  0.91           C  
ATOM    719  CD  LYS A  88      -3.363   6.569  26.464  1.00  0.85           C  
ATOM    720  CE  LYS A  88      -4.760   6.108  26.856  1.00  0.87           C  
ATOM    721  NZ  LYS A  88      -5.787   7.157  26.581  1.00  0.88           N  
ATOM    722  N   LYS A  89       1.631   5.154  24.515  1.00  0.94           N  
ATOM    723  CA  LYS A  89       2.758   5.695  23.761  1.00  0.95           C  
ATOM    724  C   LYS A  89       2.942   7.184  24.042  1.00  0.94           C  
ATOM    725  CB  LYS A  89       2.561   5.466  22.262  1.00  0.94           C  
ATOM    726  O   LYS A  89       1.968   7.905  24.265  1.00  0.93           O  
ATOM    727  CG  LYS A  89       2.575   4.000  21.853  1.00  0.93           C  
ATOM    728  CD  LYS A  89       2.375   3.837  20.352  1.00  0.91           C  
ATOM    729  CE  LYS A  89       2.332   2.369  19.949  1.00  0.91           C  
ATOM    730  NZ  LYS A  89       2.094   2.203  18.484  1.00  0.90           N  
ATOM    731  N   PRO A  90       4.198   7.632  24.141  1.00  0.94           N  
ATOM    732  CA  PRO A  90       4.355   9.088  24.139  1.00  0.94           C  
ATOM    733  C   PRO A  90       3.812   9.739  22.869  1.00  0.93           C  
ATOM    734  CB  PRO A  90       5.871   9.280  24.244  1.00  0.93           C  
ATOM    735  O   PRO A  90       3.947   9.179  21.777  1.00  0.91           O  
ATOM    736  CG  PRO A  90       6.455   8.046  23.636  1.00  0.92           C  
ATOM    737  CD  PRO A  90       5.515   6.901  23.884  1.00  0.91           C  
ATOM    738  N   ILE A  91       3.180  10.867  23.039  1.00  0.91           N  
ATOM    739  CA  ILE A  91       2.617  11.622  21.925  1.00  0.91           C  
ATOM    740  C   ILE A  91       3.642  12.634  21.417  1.00  0.90           C  
ATOM    741  CB  ILE A  91       1.311  12.341  22.331  1.00  0.91           C  
ATOM    742  O   ILE A  91       4.079  13.512  22.164  1.00  0.88           O  
ATOM    743  CG1 ILE A  91       0.321  11.343  22.945  1.00  0.91           C  
ATOM    744  CG2 ILE A  91       0.691  13.056  21.127  1.00  0.90           C  
ATOM    745  CD1 ILE A  91      -0.953  11.983  23.478  1.00  0.90           C  
ATOM    746  N   TRP A  92       3.944  12.393  20.276  1.00  0.88           N  
ATOM    747  CA  TRP A  92       4.761  13.366  19.558  1.00  0.89           C  
ATOM    748  C   TRP A  92       3.885  14.366  18.811  1.00  0.87           C  
ATOM    749  CB  TRP A  92       5.702  12.661  18.578  1.00  0.86           C  
ATOM    750  O   TRP A  92       3.132  13.989  17.910  1.00  0.84           O  
ATOM    751  CG  TRP A  92       6.767  13.550  18.010  1.00  0.76           C  
ATOM    752  CD1 TRP A  92       6.810  14.915  18.052  1.00  0.67           C  
ATOM    753  CD2 TRP A  92       7.943  13.133  17.308  1.00  0.68           C  
ATOM    754  CE2 TRP A  92       8.654  14.301  16.954  1.00  0.69           C  
ATOM    755  CE3 TRP A  92       8.465  11.884  16.945  1.00  0.74           C  
ATOM    756  NE1 TRP A  92       7.942  15.373  17.419  1.00  0.79           N  
ATOM    757  CH2 TRP A  92      10.350  13.021  15.911  1.00  0.71           C  
ATOM    758  CZ2 TRP A  92       9.862  14.256  16.253  1.00  0.77           C  
ATOM    759  CZ3 TRP A  92       9.667  11.841  16.248  1.00  0.68           C  
ATOM    760  N   ILE A  93       4.039  15.705  19.254  1.00  0.85           N  
ATOM    761  CA  ILE A  93       3.320  16.813  18.635  1.00  0.85           C  
ATOM    762  C   ILE A  93       4.306  17.728  17.911  1.00  0.83           C  
ATOM    763  CB  ILE A  93       2.511  17.616  19.678  1.00  0.84           C  
ATOM    764  O   ILE A  93       5.294  18.175  18.499  1.00  0.81           O  
ATOM    765  CG1 ILE A  93       1.497  16.706  20.382  1.00  0.82           C  
ATOM    766  CG2 ILE A  93       1.812  18.808  19.019  1.00  0.81           C  
ATOM    767  CD1 ILE A  93       0.676  17.408  21.454  1.00  0.80           C  
ATOM    768  N   SER A  94       4.107  18.022  16.670  1.00  0.78           N  
ATOM    769  CA  SER A  94       4.886  19.047  15.983  1.00  0.77           C  
ATOM    770  C   SER A  94       4.301  20.436  16.218  1.00  0.77           C  
ATOM    771  CB  SER A  94       4.947  18.758  14.482  1.00  0.75           C  
ATOM    772  O   SER A  94       3.151  20.699  15.863  1.00  0.74           O  
ATOM    773  OG  SER A  94       5.759  19.711  13.819  1.00  0.69           O  
ATOM    774  N   THR A  95       5.057  21.341  16.788  1.00  0.76           N  
ATOM    775  CA  THR A  95       4.706  22.737  17.020  1.00  0.75           C  
ATOM    776  C   THR A  95       5.455  23.651  16.054  1.00  0.74           C  
ATOM    777  CB  THR A  95       5.012  23.157  18.469  1.00  0.73           C  
ATOM    778  O   THR A  95       6.653  23.471  15.824  1.00  0.70           O  
ATOM    779  CG2 THR A  95       4.198  22.335  19.463  1.00  0.74           C  
ATOM    780  OG1 THR A  95       6.407  22.960  18.733  1.00  0.75           O  
ATOM    781  N   GLY A  96       4.827  24.345  15.162  1.00  0.69           N  
ATOM    782  CA  GLY A  96       5.418  25.344  14.286  1.00  0.68           C  
ATOM    783  C   GLY A  96       4.490  25.780  13.168  1.00  0.69           C  
ATOM    784  O   GLY A  96       3.624  25.016  12.739  1.00  0.64           O  
ATOM    785  N   ILE A  97       4.725  27.092  12.798  1.00  0.61           N  
ATOM    786  CA  ILE A  97       3.876  27.780  11.831  1.00  0.60           C  
ATOM    787  C   ILE A  97       4.133  27.224  10.432  1.00  0.60           C  
ATOM    788  CB  ILE A  97       4.114  29.306  11.855  1.00  0.56           C  
ATOM    789  O   ILE A  97       3.247  27.252   9.575  1.00  0.57           O  
ATOM    790  CG1 ILE A  97       3.559  29.914  13.148  1.00  0.46           C  
ATOM    791  CG2 ILE A  97       3.488  29.969  10.625  1.00  0.48           C  
ATOM    792  CD1 ILE A  97       3.975  31.360  13.380  1.00  0.46           C  
ATOM    793  N   ASP A  98       5.497  26.825  10.291  1.00  0.60           N  
ATOM    794  CA  ASP A  98       5.883  26.309   8.981  1.00  0.59           C  
ATOM    795  C   ASP A  98       5.465  24.850   8.821  1.00  0.60           C  
ATOM    796  CB  ASP A  98       7.393  26.450   8.773  1.00  0.57           C  
ATOM    797  O   ASP A  98       5.887  23.989   9.595  1.00  0.57           O  
ATOM    798  CG  ASP A  98       7.786  26.504   7.307  1.00  0.54           C  
ATOM    799  OD1 ASP A  98       6.973  26.113   6.442  1.00  0.54           O  
ATOM    800  OD2 ASP A  98       8.921  26.940   7.015  1.00  0.56           O  
ATOM    801  N   LYS A  99       4.376  24.591   8.119  1.00  0.59           N  
ATOM    802  CA  LYS A  99       3.493  23.500   7.715  1.00  0.58           C  
ATOM    803  C   LYS A  99       4.292  22.248   7.365  1.00  0.59           C  
ATOM    804  CB  LYS A  99       2.630  23.921   6.524  1.00  0.54           C  
ATOM    805  O   LYS A  99       3.721  21.238   6.948  1.00  0.56           O  
ATOM    806  CG  LYS A  99       1.743  25.127   6.798  1.00  0.51           C  
ATOM    807  CD  LYS A  99       0.860  25.454   5.601  1.00  0.51           C  
ATOM    808  CE  LYS A  99       0.013  26.695   5.853  1.00  0.45           C  
ATOM    809  NZ  LYS A  99      -0.855  27.020   4.682  1.00  0.40           N  
ATOM    810  N   ARG A 100       5.511  22.241   7.539  1.00  0.58           N  
ATOM    811  CA  ARG A 100       6.360  21.084   7.273  1.00  0.56           C  
ATOM    812  C   ARG A 100       6.938  20.521   8.567  1.00  0.59           C  
ATOM    813  CB  ARG A 100       7.491  21.455   6.312  1.00  0.54           C  
ATOM    814  O   ARG A 100       7.992  20.965   9.028  1.00  0.56           O  
ATOM    815  CG  ARG A 100       7.014  21.846   4.922  1.00  0.50           C  
ATOM    816  CD  ARG A 100       8.177  22.207   4.008  1.00  0.50           C  
ATOM    817  NE  ARG A 100       8.708  23.534   4.309  1.00  0.41           N  
ATOM    818  NH1 ARG A 100      10.317  23.493   2.652  1.00  0.36           N  
ATOM    819  NH2 ARG A 100      10.115  25.325   4.015  1.00  0.35           N  
ATOM    820  CZ  ARG A 100       9.712  24.114   3.658  1.00  0.52           C  
ATOM    821  N   HIS A 101       6.228  19.653   9.237  1.00  0.61           N  
ATOM    822  CA  HIS A 101       6.501  18.860  10.431  1.00  0.60           C  
ATOM    823  C   HIS A 101       7.396  17.669  10.108  1.00  0.60           C  
ATOM    824  CB  HIS A 101       5.195  18.379  11.066  1.00  0.53           C  
ATOM    825  O   HIS A 101       7.328  17.116   9.008  1.00  0.55           O  
ATOM    826  CG  HIS A 101       4.237  19.485  11.379  1.00  0.48           C  
ATOM    827  CD2 HIS A 101       3.058  19.827  10.809  1.00  0.45           C  
ATOM    828  ND1 HIS A 101       4.456  20.394  12.391  1.00  0.44           N  
ATOM    829  CE1 HIS A 101       3.449  21.250  12.431  1.00  0.39           C  
ATOM    830  NE2 HIS A 101       2.587  20.928  11.481  1.00  0.37           N  
ATOM    831  N   LEU A 102       8.591  17.460  10.656  1.00  0.64           N  
ATOM    832  CA  LEU A 102       9.858  16.753  10.810  1.00  0.63           C  
ATOM    833  C   LEU A 102      10.571  16.616   9.469  1.00  0.64           C  
ATOM    834  CB  LEU A 102       9.628  15.368  11.422  1.00  0.58           C  
ATOM    835  O   LEU A 102      10.475  15.577   8.813  1.00  0.60           O  
ATOM    836  CG  LEU A 102      10.759  14.814  12.289  1.00  0.55           C  
ATOM    837  CD1 LEU A 102      10.420  14.973  13.768  1.00  0.50           C  
ATOM    838  CD2 LEU A 102      11.025  13.351  11.951  1.00  0.53           C  
ATOM    839  N   TYR A 103      11.144  17.680   9.128  1.00  0.66           N  
ATOM    840  CA  TYR A 103      12.150  17.642   8.073  1.00  0.66           C  
ATOM    841  C   TYR A 103      13.520  17.287   8.638  1.00  0.66           C  
ATOM    842  CB  TYR A 103      12.219  18.989   7.346  1.00  0.62           C  
ATOM    843  O   TYR A 103      14.194  18.134   9.229  1.00  0.63           O  
ATOM    844  CG  TYR A 103      13.056  18.959   6.091  1.00  0.56           C  
ATOM    845  CD1 TYR A 103      14.403  19.315   6.120  1.00  0.50           C  
ATOM    846  CD2 TYR A 103      12.503  18.576   4.874  1.00  0.52           C  
ATOM    847  CE1 TYR A 103      15.178  19.292   4.966  1.00  0.48           C  
ATOM    848  CE2 TYR A 103      13.269  18.549   3.713  1.00  0.52           C  
ATOM    849  OH  TYR A 103      15.366  18.882   2.623  1.00  0.36           O  
ATOM    850  CZ  TYR A 103      14.604  18.907   3.769  1.00  0.47           C  
ATOM    851  N   ALA A 104      13.779  16.013   8.635  1.00  0.73           N  
ATOM    852  CA  ALA A 104      15.114  15.620   9.079  1.00  0.74           C  
ATOM    853  C   ALA A 104      15.868  14.892   7.969  1.00  0.75           C  
ATOM    854  CB  ALA A 104      15.025  14.740  10.323  1.00  0.71           C  
ATOM    855  O   ALA A 104      15.281  14.103   7.225  1.00  0.73           O  
ATOM    856  N   LYS A 105      17.126  15.285   7.840  1.00  0.77           N  
ATOM    857  CA  LYS A 105      18.049  14.344   7.210  1.00  0.77           C  
ATOM    858  C   LYS A 105      18.192  13.073   8.042  1.00  0.78           C  
ATOM    859  CB  LYS A 105      19.419  14.992   7.004  1.00  0.75           C  
ATOM    860  O   LYS A 105      18.669  13.119   9.178  1.00  0.77           O  
ATOM    861  CG  LYS A 105      19.405  16.180   6.053  1.00  0.72           C  
ATOM    862  CD  LYS A 105      20.794  16.785   5.894  1.00  0.71           C  
ATOM    863  CE  LYS A 105      20.776  17.992   4.965  1.00  0.64           C  
ATOM    864  NZ  LYS A 105      22.131  18.606   4.829  1.00  0.60           N  
ATOM    865  N   MET A 106      17.774  12.060   7.485  1.00  0.80           N  
ATOM    866  CA  MET A 106      17.780  10.804   8.229  1.00  0.81           C  
ATOM    867  C   MET A 106      18.712   9.789   7.576  1.00  0.80           C  
ATOM    868  CB  MET A 106      16.366  10.228   8.325  1.00  0.79           C  
ATOM    869  O   MET A 106      18.690   9.614   6.356  1.00  0.78           O  
ATOM    870  CG  MET A 106      15.397  11.107   9.099  1.00  0.78           C  
ATOM    871  SD  MET A 106      13.777  10.293   9.377  1.00  0.84           S  
ATOM    872  CE  MET A 106      12.948  11.561  10.377  1.00  0.71           C  
ATOM    873  N   MET A 107      19.499   9.245   8.389  1.00  0.82           N  
ATOM    874  CA  MET A 107      20.349   8.127   7.988  1.00  0.83           C  
ATOM    875  C   MET A 107      20.569   7.167   9.152  1.00  0.83           C  
ATOM    876  CB  MET A 107      21.694   8.634   7.467  1.00  0.81           C  
ATOM    877  O   MET A 107      20.906   7.592  10.258  1.00  0.82           O  
ATOM    878  CG  MET A 107      22.561   7.549   6.850  1.00  0.76           C  
ATOM    879  SD  MET A 107      24.113   8.213   6.130  1.00  0.75           S  
ATOM    880  CE  MET A 107      23.470   8.929   4.591  1.00  0.64           C  
ATOM    881  N   ASN A 108      20.293   5.828   8.886  1.00  0.85           N  
ATOM    882  CA  ASN A 108      20.503   4.754   9.852  1.00  0.86           C  
ATOM    883  C   ASN A 108      19.751   5.016  11.153  1.00  0.86           C  
ATOM    884  CB  ASN A 108      21.996   4.567  10.129  1.00  0.85           C  
ATOM    885  O   ASN A 108      20.341   4.976  12.235  1.00  0.85           O  
ATOM    886  CG  ASN A 108      22.796   4.303   8.869  1.00  0.83           C  
ATOM    887  ND2 ASN A 108      23.974   4.908   8.777  1.00  0.84           N  
ATOM    888  OD1 ASN A 108      22.358   3.563   7.984  1.00  0.83           O  
ATOM    889  N   VAL A 109      18.472   5.271  11.107  1.00  0.87           N  
ATOM    890  CA  VAL A 109      17.605   5.590  12.237  1.00  0.88           C  
ATOM    891  C   VAL A 109      16.374   4.685  12.215  1.00  0.89           C  
ATOM    892  CB  VAL A 109      17.176   7.074  12.222  1.00  0.86           C  
ATOM    893  O   VAL A 109      15.758   4.491  11.165  1.00  0.89           O  
ATOM    894  CG1 VAL A 109      16.187   7.361  13.351  1.00  0.79           C  
ATOM    895  CG2 VAL A 109      18.398   7.983  12.334  1.00  0.77           C  
ATOM    896  N   ALA A 110      16.024   4.184  13.395  1.00  0.88           N  
ATOM    897  CA  ALA A 110      14.739   3.539  13.653  1.00  0.89           C  
ATOM    898  C   ALA A 110      13.869   4.396  14.568  1.00  0.89           C  
ATOM    899  CB  ALA A 110      14.951   2.157  14.267  1.00  0.88           C  
ATOM    900  O   ALA A 110      14.333   4.877  15.604  1.00  0.89           O  
ATOM    901  N   ILE A 111      12.684   4.682  14.194  1.00  0.89           N  
ATOM    902  CA  ILE A 111      11.695   5.396  14.994  1.00  0.90           C  
ATOM    903  C   ILE A 111      10.500   4.486  15.270  1.00  0.91           C  
ATOM    904  CB  ILE A 111      11.231   6.693  14.293  1.00  0.89           C  
ATOM    905  O   ILE A 111       9.847   4.010  14.339  1.00  0.90           O  
ATOM    906  CG1 ILE A 111      12.437   7.569  13.937  1.00  0.87           C  
ATOM    907  CG2 ILE A 111      10.239   7.458  15.175  1.00  0.87           C  
ATOM    908  CD1 ILE A 111      12.071   8.877  13.251  1.00  0.85           C  
ATOM    909  N   HIS A 112      10.238   4.242  16.558  1.00  0.91           N  
ATOM    910  CA  HIS A 112       9.198   3.259  16.839  1.00  0.92           C  
ATOM    911  C   HIS A 112       8.575   3.493  18.211  1.00  0.92           C  
ATOM    912  CB  HIS A 112       9.765   1.841  16.754  1.00  0.90           C  
ATOM    913  O   HIS A 112       9.119   4.242  19.025  1.00  0.91           O  
ATOM    914  CG  HIS A 112      10.847   1.567  17.749  1.00  0.88           C  
ATOM    915  CD2 HIS A 112      12.180   1.797  17.699  1.00  0.85           C  
ATOM    916  ND1 HIS A 112      10.602   0.981  18.973  1.00  0.85           N  
ATOM    917  CE1 HIS A 112      11.742   0.864  19.633  1.00  0.85           C  
ATOM    918  NE2 HIS A 112      12.715   1.351  18.882  1.00  0.84           N  
ATOM    919  N   ASP A 113       7.377   2.927  18.508  1.00  0.93           N  
ATOM    920  CA  ASP A 113       6.637   2.924  19.766  1.00  0.93           C  
ATOM    921  C   ASP A 113       6.219   4.338  20.162  1.00  0.93           C  
ATOM    922  CB  ASP A 113       7.475   2.292  20.880  1.00  0.92           C  
ATOM    923  O   ASP A 113       6.196   4.675  21.348  1.00  0.91           O  
ATOM    924  CG  ASP A 113       7.769   0.822  20.639  1.00  0.90           C  
ATOM    925  OD1 ASP A 113       6.851   0.073  20.241  1.00  0.87           O  
ATOM    926  OD2 ASP A 113       8.929   0.407  20.853  1.00  0.88           O  
ATOM    927  N   LEU A 114       5.854   5.213  19.223  1.00  0.92           N  
ATOM    928  CA  LEU A 114       5.409   6.592  19.394  1.00  0.92           C  
ATOM    929  C   LEU A 114       4.023   6.794  18.789  1.00  0.92           C  
ATOM    930  CB  LEU A 114       6.405   7.560  18.751  1.00  0.91           C  
ATOM    931  O   LEU A 114       3.660   6.123  17.820  1.00  0.91           O  
ATOM    932  CG  LEU A 114       7.857   7.447  19.217  1.00  0.89           C  
ATOM    933  CD1 LEU A 114       8.728   8.469  18.494  1.00  0.85           C  
ATOM    934  CD2 LEU A 114       7.950   7.632  20.728  1.00  0.86           C  
ATOM    935  N   GLN A 115       3.296   7.648  19.365  1.00  0.91           N  
ATOM    936  CA  GLN A 115       2.131   8.240  18.715  1.00  0.91           C  
ATOM    937  C   GLN A 115       2.451   9.631  18.175  1.00  0.90           C  
ATOM    938  CB  GLN A 115       0.952   8.312  19.686  1.00  0.91           C  
ATOM    939  O   GLN A 115       2.942  10.490  18.910  1.00  0.88           O  
ATOM    940  CG  GLN A 115      -0.313   8.900  19.076  1.00  0.91           C  
ATOM    941  CD  GLN A 115      -1.468   8.955  20.058  1.00  0.89           C  
ATOM    942  NE2 GLN A 115      -2.095  10.120  20.170  1.00  0.90           N  
ATOM    943  OE1 GLN A 115      -1.794   7.958  20.710  1.00  0.89           O  
ATOM    944  N   ILE A 116       2.211   9.877  16.913  1.00  0.88           N  
ATOM    945  CA  ILE A 116       2.383  11.170  16.258  1.00  0.87           C  
ATOM    946  C   ILE A 116       1.018  11.809  16.012  1.00  0.87           C  
ATOM    947  CB  ILE A 116       3.158  11.031  14.928  1.00  0.86           C  
ATOM    948  O   ILE A 116       0.139  11.195  15.402  1.00  0.85           O  
ATOM    949  CG1 ILE A 116       4.525  10.382  15.172  1.00  0.84           C  
ATOM    950  CG2 ILE A 116       3.312  12.394  14.248  1.00  0.83           C  
ATOM    951  CD1 ILE A 116       5.294  10.062  13.898  1.00  0.81           C  
ATOM    952  N   SER A 117       0.773  13.005  16.504  1.00  0.85           N  
ATOM    953  CA  SER A 117      -0.513  13.692  16.443  1.00  0.84           C  
ATOM    954  C   SER A 117      -0.335  15.169  16.108  1.00  0.83           C  
ATOM    955  CB  SER A 117      -1.262  13.548  17.769  1.00  0.84           C  
ATOM    956  O   SER A 117       0.695  15.765  16.432  1.00  0.81           O  
ATOM    957  OG  SER A 117      -1.584  12.191  18.019  1.00  0.82           O  
ATOM    958  N   PRO A 118      -1.340  15.818  15.477  1.00  0.81           N  
ATOM    959  CA  PRO A 118      -1.313  17.281  15.429  1.00  0.81           C  
ATOM    960  C   PRO A 118      -1.449  17.920  16.809  1.00  0.81           C  
ATOM    961  CB  PRO A 118      -2.515  17.627  14.546  1.00  0.80           C  
ATOM    962  O   PRO A 118      -1.904  17.268  17.753  1.00  0.80           O  
ATOM    963  CG  PRO A 118      -3.509  16.543  14.812  1.00  0.78           C  
ATOM    964  CD  PRO A 118      -2.763  15.268  15.083  1.00  0.78           C  
ATOM    965  N   PRO A 119      -1.067  19.185  16.856  1.00  0.80           N  
ATOM    966  CA  PRO A 119      -1.448  19.917  18.066  1.00  0.80           C  
ATOM    967  C   PRO A 119      -2.962  20.032  18.233  1.00  0.81           C  
ATOM    968  CB  PRO A 119      -0.815  21.295  17.859  1.00  0.79           C  
ATOM    969  O   PRO A 119      -3.702  19.961  17.249  1.00  0.80           O  
ATOM    970  CG  PRO A 119      -0.791  21.486  16.377  1.00  0.77           C  
ATOM    971  CD  PRO A 119      -0.582  20.148  15.727  1.00  0.76           C  
ATOM    972  N   PRO A 120      -3.414  20.255  19.489  1.00  0.78           N  
ATOM    973  CA  PRO A 120      -4.846  20.476  19.703  1.00  0.78           C  
ATOM    974  C   PRO A 120      -5.405  21.604  18.839  1.00  0.78           C  
ATOM    975  CB  PRO A 120      -4.930  20.834  21.189  1.00  0.77           C  
ATOM    976  O   PRO A 120      -4.860  22.711  18.834  1.00  0.76           O  
ATOM    977  CG  PRO A 120      -3.727  20.194  21.804  1.00  0.77           C  
ATOM    978  CD  PRO A 120      -2.592  20.272  20.824  1.00  0.77           C  
ATOM    979  N   GLY A 121      -6.507  21.283  18.129  1.00  0.76           N  
ATOM    980  CA  GLY A 121      -7.144  22.210  17.207  1.00  0.75           C  
ATOM    981  C   GLY A 121      -6.325  22.463  15.955  1.00  0.74           C  
ATOM    982  O   GLY A 121      -6.694  23.294  15.123  1.00  0.71           O  
ATOM    983  N   GLY A 122      -5.218  21.898  15.847  1.00  0.75           N  
ATOM    984  CA  GLY A 122      -4.389  21.943  14.654  1.00  0.74           C  
ATOM    985  C   GLY A 122      -4.867  21.007  13.560  1.00  0.74           C  
ATOM    986  O   GLY A 122      -5.482  19.977  13.842  1.00  0.71           O  
ATOM    987  N   VAL A 123      -4.642  21.404  12.287  1.00  0.68           N  
ATOM    988  CA  VAL A 123      -4.825  20.562  11.109  1.00  0.67           C  
ATOM    989  C   VAL A 123      -3.486  19.961  10.690  1.00  0.68           C  
ATOM    990  CB  VAL A 123      -5.445  21.354   9.936  1.00  0.65           C  
ATOM    991  O   VAL A 123      -2.454  20.635  10.737  1.00  0.65           O  
ATOM    992  CG1 VAL A 123      -5.801  20.418   8.782  1.00  0.61           C  
ATOM    993  CG2 VAL A 123      -6.679  22.123  10.404  1.00  0.61           C  
ATOM    994  N   PHE A 124      -3.516  18.588  10.366  1.00  0.65           N  
ATOM    995  CA  PHE A 124      -2.350  18.054   9.672  1.00  0.64           C  
ATOM    996  C   PHE A 124      -2.090  18.820   8.380  1.00  0.64           C  
ATOM    997  CB  PHE A 124      -2.539  16.564   9.370  1.00  0.60           C  
ATOM    998  O   PHE A 124      -2.845  18.691   7.414  1.00  0.61           O  
ATOM    999  CG  PHE A 124      -2.368  15.675  10.572  1.00  0.56           C  
ATOM   1000  CD1 PHE A 124      -1.110  15.461  11.123  1.00  0.54           C  
ATOM   1001  CD2 PHE A 124      -3.466  15.052  11.152  1.00  0.55           C  
ATOM   1002  CE1 PHE A 124      -0.949  14.638  12.235  1.00  0.55           C  
ATOM   1003  CE2 PHE A 124      -3.313  14.229  12.264  1.00  0.55           C  
ATOM   1004  CZ  PHE A 124      -2.053  14.022  12.803  1.00  0.54           C  
ATOM   1005  N   THR A 125      -1.037  19.694   8.449  1.00  0.63           N  
ATOM   1006  CA  THR A 125      -0.804  20.455   7.227  1.00  0.62           C  
ATOM   1007  C   THR A 125       0.535  20.074   6.600  1.00  0.63           C  
ATOM   1008  CB  THR A 125      -0.834  21.970   7.498  1.00  0.59           C  
ATOM   1009  O   THR A 125       1.004  20.738   5.674  1.00  0.60           O  
ATOM   1010  CG2 THR A 125      -2.239  22.435   7.866  1.00  0.54           C  
ATOM   1011  OG1 THR A 125       0.057  22.274   8.579  1.00  0.60           O  
ATOM   1012  N   GLY A 126       1.267  18.909   6.943  1.00  0.59           N  
ATOM   1013  CA  GLY A 126       2.542  18.523   6.361  1.00  0.59           C  
ATOM   1014  C   GLY A 126       2.890  17.066   6.600  1.00  0.60           C  
ATOM   1015  O   GLY A 126       2.097  16.319   7.178  1.00  0.56           O  
ATOM   1016  N   GLY A 127       4.112  16.520   5.965  1.00  0.58           N  
ATOM   1017  CA  GLY A 127       4.672  15.228   6.327  1.00  0.56           C  
ATOM   1018  C   GLY A 127       5.272  15.207   7.720  1.00  0.60           C  
ATOM   1019  O   GLY A 127       6.052  16.092   8.079  1.00  0.55           O  
ATOM   1020  N   TYR A 128       4.964  14.188   8.509  1.00  0.66           N  
ATOM   1021  CA  TYR A 128       5.398  14.146   9.901  1.00  0.66           C  
ATOM   1022  C   TYR A 128       6.810  13.582  10.014  1.00  0.67           C  
ATOM   1023  CB  TYR A 128       4.432  13.305  10.740  1.00  0.58           C  
ATOM   1024  O   TYR A 128       7.633  14.101  10.773  1.00  0.62           O  
ATOM   1025  CG  TYR A 128       3.118  13.992  11.024  1.00  0.53           C  
ATOM   1026  CD1 TYR A 128       2.954  14.783  12.159  1.00  0.47           C  
ATOM   1027  CD2 TYR A 128       2.039  13.852  10.158  1.00  0.53           C  
ATOM   1028  CE1 TYR A 128       1.745  15.417  12.426  1.00  0.52           C  
ATOM   1029  CE2 TYR A 128       0.825  14.482  10.415  1.00  0.54           C  
ATOM   1030  OH  TYR A 128      -0.511  15.886  11.808  1.00  0.43           O  
ATOM   1031  CZ  TYR A 128       0.688  15.261  11.549  1.00  0.48           C  
ATOM   1032  N   LEU A 129       7.053  12.631   9.210  1.00  0.67           N  
ATOM   1033  CA  LEU A 129       8.406  12.107   9.062  1.00  0.66           C  
ATOM   1034  C   LEU A 129       8.915  12.310   7.638  1.00  0.66           C  
ATOM   1035  CB  LEU A 129       8.448  10.620   9.424  1.00  0.63           C  
ATOM   1036  O   LEU A 129       8.716  11.451   6.775  1.00  0.62           O  
ATOM   1037  CG  LEU A 129       7.992  10.253  10.837  1.00  0.63           C  
ATOM   1038  CD1 LEU A 129       8.038   8.741  11.033  1.00  0.61           C  
ATOM   1039  CD2 LEU A 129       8.855  10.959  11.877  1.00  0.64           C  
ATOM   1040  N   TYR A 130       9.413  13.610   7.442  1.00  0.69           N  
ATOM   1041  CA  TYR A 130      10.064  13.973   6.188  1.00  0.69           C  
ATOM   1042  C   TYR A 130      11.545  13.616   6.220  1.00  0.68           C  
ATOM   1043  CB  TYR A 130       9.893  15.469   5.907  1.00  0.65           C  
ATOM   1044  O   TYR A 130      12.345  14.313   6.848  1.00  0.64           O  
ATOM   1045  CG  TYR A 130      10.344  15.883   4.527  1.00  0.61           C  
ATOM   1046  CD1 TYR A 130      11.638  16.348   4.306  1.00  0.56           C  
ATOM   1047  CD2 TYR A 130       9.477  15.810   3.442  1.00  0.58           C  
ATOM   1048  CE1 TYR A 130      12.058  16.732   3.037  1.00  0.56           C  
ATOM   1049  CE2 TYR A 130       9.885  16.191   2.168  1.00  0.58           C  
ATOM   1050  OH  TYR A 130      11.585  17.029   0.717  1.00  0.43           O  
ATOM   1051  CZ  TYR A 130      11.176  16.650   1.976  1.00  0.56           C  
ATOM   1052  N   GLY A 131      11.861  12.429   5.761  1.00  0.66           N  
ATOM   1053  CA  GLY A 131      13.234  11.984   5.576  1.00  0.64           C  
ATOM   1054  C   GLY A 131      13.786  12.309   4.201  1.00  0.66           C  
ATOM   1055  O   GLY A 131      13.217  11.901   3.186  1.00  0.62           O  
ATOM   1056  N   VAL A 132      14.866  13.115   4.131  1.00  0.66           N  
ATOM   1057  CA  VAL A 132      15.767  13.128   2.984  1.00  0.65           C  
ATOM   1058  C   VAL A 132      16.939  12.181   3.237  1.00  0.67           C  
ATOM   1059  CB  VAL A 132      16.288  14.552   2.688  1.00  0.61           C  
ATOM   1060  O   VAL A 132      17.869  12.518   3.973  1.00  0.64           O  
ATOM   1061  CG1 VAL A 132      17.091  14.574   1.389  1.00  0.55           C  
ATOM   1062  CG2 VAL A 132      15.125  15.540   2.617  1.00  0.55           C  
ATOM   1063  N   PRO A 133      16.734  10.978   2.884  1.00  0.56           N  
ATOM   1064  CA  PRO A 133      17.981  10.210   2.938  1.00  0.54           C  
ATOM   1065  C   PRO A 133      19.150  10.937   2.277  1.00  0.56           C  
ATOM   1066  CB  PRO A 133      17.637   8.926   2.180  1.00  0.51           C  
ATOM   1067  O   PRO A 133      19.071  11.298   1.100  1.00  0.54           O  
ATOM   1068  CG  PRO A 133      16.161   8.998   1.955  1.00  0.49           C  
ATOM   1069  CD  PRO A 133      15.711  10.410   2.199  1.00  0.51           C  
ATOM   1070  N   TYR A 134      20.008  11.361   3.119  1.00  0.61           N  
ATOM   1071  CA  TYR A 134      21.268  11.980   2.722  1.00  0.60           C  
ATOM   1072  C   TYR A 134      22.408  10.969   2.762  1.00  0.60           C  
ATOM   1073  CB  TYR A 134      21.592  13.169   3.632  1.00  0.56           C  
ATOM   1074  O   TYR A 134      22.839  10.552   3.839  1.00  0.57           O  
ATOM   1075  CG  TYR A 134      22.497  14.194   2.991  1.00  0.52           C  
ATOM   1076  CD1 TYR A 134      23.867  14.196   3.243  1.00  0.46           C  
ATOM   1077  CD2 TYR A 134      21.984  15.162   2.135  1.00  0.48           C  
ATOM   1078  CE1 TYR A 134      24.705  15.139   2.657  1.00  0.45           C  
ATOM   1079  CE2 TYR A 134      22.812  16.110   1.543  1.00  0.49           C  
ATOM   1080  OH  TYR A 134      24.993  17.027   1.226  1.00  0.35           O  
ATOM   1081  CZ  TYR A 134      24.169  16.090   1.809  1.00  0.45           C  
ATOM   1082  N   GLY A 135      22.727  10.242   1.678  1.00  0.60           N  
ATOM   1083  CA  GLY A 135      23.995   9.553   1.496  1.00  0.58           C  
ATOM   1084  C   GLY A 135      24.990  10.344   0.668  1.00  0.60           C  
ATOM   1085  O   GLY A 135      24.604  11.062  -0.256  1.00  0.58           O  
ATOM   1086  N   ASP A 136      26.258  10.418   1.160  1.00  0.62           N  
ATOM   1087  CA  ASP A 136      27.304  10.727   0.190  1.00  0.61           C  
ATOM   1088  C   ASP A 136      27.232   9.788  -1.012  1.00  0.62           C  
ATOM   1089  CB  ASP A 136      28.685  10.640   0.844  1.00  0.59           C  
ATOM   1090  O   ASP A 136      27.387   8.573  -0.868  1.00  0.60           O  
ATOM   1091  CG  ASP A 136      29.805  11.090  -0.077  1.00  0.56           C  
ATOM   1092  OD1 ASP A 136      29.562  11.277  -1.289  1.00  0.60           O  
ATOM   1093  OD2 ASP A 136      30.943  11.257   0.413  1.00  0.62           O  
ATOM   1094  N   PRO A 137      26.865  10.250  -2.149  1.00  0.59           N  
ATOM   1095  CA  PRO A 137      26.790   9.364  -3.313  1.00  0.58           C  
ATOM   1096  C   PRO A 137      28.075   8.570  -3.534  1.00  0.60           C  
ATOM   1097  CB  PRO A 137      26.538  10.329  -4.475  1.00  0.57           C  
ATOM   1098  O   PRO A 137      28.050   7.513  -4.171  1.00  0.58           O  
ATOM   1099  CG  PRO A 137      27.002  11.659  -3.975  1.00  0.55           C  
ATOM   1100  CD  PRO A 137      26.944  11.651  -2.474  1.00  0.55           C  
ATOM   1101  N   SER A 138      29.222   9.087  -3.045  1.00  0.64           N  
ATOM   1102  CA  SER A 138      30.512   8.444  -3.271  1.00  0.64           C  
ATOM   1103  C   SER A 138      30.670   7.200  -2.403  1.00  0.64           C  
ATOM   1104  CB  SER A 138      31.655   9.421  -2.988  1.00  0.61           C  
ATOM   1105  O   SER A 138      31.441   6.298  -2.735  1.00  0.63           O  
ATOM   1106  OG  SER A 138      31.791   9.647  -1.596  1.00  0.63           O  
ATOM   1107  N   ASN A 139      29.880   7.161  -1.290  1.00  0.65           N  
ATOM   1108  CA  ASN A 139      30.204   6.183  -0.257  1.00  0.65           C  
ATOM   1109  C   ASN A 139      29.211   5.024  -0.249  1.00  0.65           C  
ATOM   1110  CB  ASN A 139      30.251   6.852   1.119  1.00  0.61           C  
ATOM   1111  O   ASN A 139      29.323   4.111   0.570  1.00  0.61           O  
ATOM   1112  CG  ASN A 139      31.523   7.646   1.340  1.00  0.58           C  
ATOM   1113  ND2 ASN A 139      31.456   8.641   2.216  1.00  0.58           N  
ATOM   1114  OD1 ASN A 139      32.557   7.367   0.727  1.00  0.60           O  
ATOM   1115  N   ASN A 140      28.353   4.890  -1.358  1.00  0.62           N  
ATOM   1116  CA  ASN A 140      27.351   3.830  -1.392  1.00  0.62           C  
ATOM   1117  C   ASN A 140      26.734   3.598  -0.016  1.00  0.63           C  
ATOM   1118  CB  ASN A 140      27.961   2.532  -1.927  1.00  0.58           C  
ATOM   1119  O   ASN A 140      26.485   2.455   0.372  1.00  0.60           O  
ATOM   1120  CG  ASN A 140      28.235   2.586  -3.417  1.00  0.55           C  
ATOM   1121  ND2 ASN A 140      29.213   1.810  -3.868  1.00  0.53           N  
ATOM   1122  OD1 ASN A 140      27.574   3.320  -4.156  1.00  0.55           O  
ATOM   1123  N   ASN A 141      26.726   4.633   0.784  1.00  0.66           N  
ATOM   1124  CA  ASN A 141      26.108   4.497   2.098  1.00  0.65           C  
ATOM   1125  C   ASN A 141      24.624   4.156   1.987  1.00  0.66           C  
ATOM   1126  CB  ASN A 141      26.299   5.775   2.917  1.00  0.60           C  
ATOM   1127  O   ASN A 141      23.819   4.994   1.578  1.00  0.62           O  
ATOM   1128  CG  ASN A 141      27.736   5.982   3.350  1.00  0.55           C  
ATOM   1129  ND2 ASN A 141      28.107   7.233   3.597  1.00  0.53           N  
ATOM   1130  OD1 ASN A 141      28.508   5.026   3.461  1.00  0.58           O  
ATOM   1131  N   GLU A 142      24.310   2.895   2.366  1.00  0.74           N  
ATOM   1132  CA  GLU A 142      22.943   2.423   2.565  1.00  0.73           C  
ATOM   1133  C   GLU A 142      22.240   3.214   3.664  1.00  0.75           C  
ATOM   1134  CB  GLU A 142      22.933   0.930   2.902  1.00  0.71           C  
ATOM   1135  O   GLU A 142      22.697   3.237   4.809  1.00  0.73           O  
ATOM   1136  CG  GLU A 142      23.499   0.046   1.800  1.00  0.68           C  
ATOM   1137  CD  GLU A 142      23.199  -1.431   2.001  1.00  0.67           C  
ATOM   1138  OE1 GLU A 142      22.908  -1.840   3.148  1.00  0.68           O  
ATOM   1139  OE2 GLU A 142      23.255  -2.184   1.004  1.00  0.63           O  
ATOM   1140  N   CYS A 143      21.247   3.956   3.250  1.00  0.79           N  
ATOM   1141  CA  CYS A 143      20.337   4.615   4.181  1.00  0.80           C  
ATOM   1142  C   CYS A 143      19.311   3.631   4.729  1.00  0.80           C  
ATOM   1143  CB  CYS A 143      19.625   5.782   3.498  1.00  0.77           C  
ATOM   1144  O   CYS A 143      18.339   3.297   4.049  1.00  0.77           O  
ATOM   1145  SG  CYS A 143      18.574   6.743   4.609  1.00  0.73           S  
ATOM   1146  N   ASN A 144      19.648   3.118   5.996  1.00  0.83           N  
ATOM   1147  CA  ASN A 144      18.730   2.223   6.693  1.00  0.83           C  
ATOM   1148  C   ASN A 144      17.742   2.998   7.560  1.00  0.84           C  
ATOM   1149  CB  ASN A 144      19.506   1.215   7.544  1.00  0.81           C  
ATOM   1150  O   ASN A 144      18.121   3.562   8.587  1.00  0.83           O  
ATOM   1151  CG  ASN A 144      20.542   0.450   6.743  1.00  0.76           C  
ATOM   1152  ND2 ASN A 144      21.791   0.501   7.189  1.00  0.73           N  
ATOM   1153  OD1 ASN A 144      20.221  -0.181   5.733  1.00  0.73           O  
ATOM   1154  N   LEU A 145      16.547   3.054   7.073  1.00  0.85           N  
ATOM   1155  CA  LEU A 145      15.469   3.677   7.834  1.00  0.86           C  
ATOM   1156  C   LEU A 145      14.425   2.644   8.243  1.00  0.87           C  
ATOM   1157  CB  LEU A 145      14.810   4.790   7.016  1.00  0.85           C  
ATOM   1158  O   LEU A 145      13.953   1.868   7.409  1.00  0.87           O  
ATOM   1159  CG  LEU A 145      15.730   5.911   6.530  1.00  0.83           C  
ATOM   1160  CD1 LEU A 145      14.936   6.940   5.732  1.00  0.80           C  
ATOM   1161  CD2 LEU A 145      16.438   6.570   7.708  1.00  0.81           C  
ATOM   1162  N   GLU A 146      14.101   2.668   9.490  1.00  0.88           N  
ATOM   1163  CA  GLU A 146      13.056   1.771   9.975  1.00  0.88           C  
ATOM   1164  C   GLU A 146      12.007   2.531  10.782  1.00  0.89           C  
ATOM   1165  CB  GLU A 146      13.662   0.650  10.824  1.00  0.88           C  
ATOM   1166  O   GLU A 146      12.346   3.278  11.702  1.00  0.88           O  
ATOM   1167  CG  GLU A 146      12.682  -0.466  11.159  1.00  0.87           C  
ATOM   1168  CD  GLU A 146      13.339  -1.657  11.838  1.00  0.86           C  
ATOM   1169  OE1 GLU A 146      14.540  -1.573  12.182  1.00  0.86           O  
ATOM   1170  OE2 GLU A 146      12.647  -2.682  12.027  1.00  0.85           O  
ATOM   1171  N   PHE A 147      10.771   2.437  10.416  1.00  0.88           N  
ATOM   1172  CA  PHE A 147       9.607   2.982  11.105  1.00  0.89           C  
ATOM   1173  C   PHE A 147       8.640   1.870  11.497  1.00  0.89           C  
ATOM   1174  CB  PHE A 147       8.893   4.012  10.225  1.00  0.88           C  
ATOM   1175  O   PHE A 147       8.115   1.164  10.633  1.00  0.89           O  
ATOM   1176  CG  PHE A 147       9.787   5.124   9.746  1.00  0.87           C  
ATOM   1177  CD1 PHE A 147       9.996   6.253  10.528  1.00  0.85           C  
ATOM   1178  CD2 PHE A 147      10.417   5.040   8.511  1.00  0.86           C  
ATOM   1179  CE1 PHE A 147      10.823   7.283  10.087  1.00  0.86           C  
ATOM   1180  CE2 PHE A 147      11.245   6.066   8.063  1.00  0.86           C  
ATOM   1181  CZ  PHE A 147      11.446   7.187   8.852  1.00  0.84           C  
ATOM   1182  N   TYR A 148       8.444   1.656  12.762  1.00  0.90           N  
ATOM   1183  CA  TYR A 148       7.545   0.559  13.100  1.00  0.90           C  
ATOM   1184  C   TYR A 148       6.809   0.840  14.405  1.00  0.90           C  
ATOM   1185  CB  TYR A 148       8.321  -0.757  13.212  1.00  0.89           C  
ATOM   1186  O   TYR A 148       7.250   1.664  15.209  1.00  0.89           O  
ATOM   1187  CG  TYR A 148       9.362  -0.757  14.305  1.00  0.89           C  
ATOM   1188  CD1 TYR A 148      10.642  -0.256  14.076  1.00  0.86           C  
ATOM   1189  CD2 TYR A 148       9.069  -1.259  15.568  1.00  0.87           C  
ATOM   1190  CE1 TYR A 148      11.605  -0.256  15.080  1.00  0.87           C  
ATOM   1191  CE2 TYR A 148      10.024  -1.264  16.580  1.00  0.87           C  
ATOM   1192  OH  TYR A 148      12.236  -0.763  17.324  1.00  0.82           O  
ATOM   1193  CZ  TYR A 148      11.287  -0.761  16.326  1.00  0.86           C  
ATOM   1194  N   ASN A 149       5.674   0.241  14.563  1.00  0.92           N  
ATOM   1195  CA  ASN A 149       4.831   0.376  15.746  1.00  0.93           C  
ATOM   1196  C   ASN A 149       4.524   1.839  16.052  1.00  0.92           C  
ATOM   1197  CB  ASN A 149       5.490  -0.292  16.955  1.00  0.91           C  
ATOM   1198  O   ASN A 149       4.644   2.277  17.197  1.00  0.90           O  
ATOM   1199  CG  ASN A 149       4.558  -0.395  18.146  1.00  0.90           C  
ATOM   1200  ND2 ASN A 149       5.130  -0.440  19.344  1.00  0.89           N  
ATOM   1201  OD1 ASN A 149       3.335  -0.434  17.991  1.00  0.88           O  
ATOM   1202  N   LEU A 150       4.143   2.663  15.032  1.00  0.90           N  
ATOM   1203  CA  LEU A 150       3.784   4.074  15.120  1.00  0.91           C  
ATOM   1204  C   LEU A 150       2.286   4.268  14.909  1.00  0.90           C  
ATOM   1205  CB  LEU A 150       4.567   4.892  14.089  1.00  0.90           C  
ATOM   1206  O   LEU A 150       1.698   3.662  14.010  1.00  0.88           O  
ATOM   1207  CG  LEU A 150       6.090   4.864  14.217  1.00  0.90           C  
ATOM   1208  CD1 LEU A 150       6.732   5.654  13.081  1.00  0.88           C  
ATOM   1209  CD2 LEU A 150       6.524   5.417  15.570  1.00  0.88           C  
ATOM   1210  N   ASP A 151       1.675   5.126  15.712  1.00  0.91           N  
ATOM   1211  CA  ASP A 151       0.302   5.589  15.539  1.00  0.91           C  
ATOM   1212  C   ASP A 151       0.267   7.029  15.031  1.00  0.89           C  
ATOM   1213  CB  ASP A 151      -0.473   5.476  16.853  1.00  0.90           C  
ATOM   1214  O   ASP A 151       0.802   7.933  15.676  1.00  0.88           O  
ATOM   1215  CG  ASP A 151      -0.450   4.074  17.437  1.00  0.90           C  
ATOM   1216  OD1 ASP A 151      -0.256   3.101  16.678  1.00  0.89           O  
ATOM   1217  OD2 ASP A 151      -0.632   3.942  18.667  1.00  0.90           O  
ATOM   1218  N   PHE A 152      -0.315   7.267  13.905  1.00  0.88           N  
ATOM   1219  CA  PHE A 152      -0.586   8.601  13.384  1.00  0.88           C  
ATOM   1220  C   PHE A 152      -2.065   8.943  13.512  1.00  0.87           C  
ATOM   1221  CB  PHE A 152      -0.147   8.707  11.920  1.00  0.87           C  
ATOM   1222  O   PHE A 152      -2.890   8.451  12.739  1.00  0.84           O  
ATOM   1223  CG  PHE A 152       1.335   8.541  11.716  1.00  0.87           C  
ATOM   1224  CD1 PHE A 152       2.163   9.651  11.605  1.00  0.85           C  
ATOM   1225  CD2 PHE A 152       1.899   7.275  11.636  1.00  0.85           C  
ATOM   1226  CE1 PHE A 152       3.535   9.501  11.417  1.00  0.84           C  
ATOM   1227  CE2 PHE A 152       3.269   7.117  11.448  1.00  0.85           C  
ATOM   1228  CZ  PHE A 152       4.085   8.231  11.338  1.00  0.83           C  
ATOM   1229  N   ILE A 153      -2.383   9.736  14.500  1.00  0.87           N  
ATOM   1230  CA  ILE A 153      -3.769  10.009  14.862  1.00  0.86           C  
ATOM   1231  C   ILE A 153      -4.080  11.487  14.635  1.00  0.85           C  
ATOM   1232  CB  ILE A 153      -4.057   9.621  16.330  1.00  0.86           C  
ATOM   1233  O   ILE A 153      -3.637  12.346  15.400  1.00  0.82           O  
ATOM   1234  CG1 ILE A 153      -3.599   8.184  16.602  1.00  0.86           C  
ATOM   1235  CG2 ILE A 153      -5.544   9.792  16.652  1.00  0.85           C  
ATOM   1236  CD1 ILE A 153      -4.243   7.146  15.694  1.00  0.84           C  
ATOM   1237  N   GLY A 154      -4.837  11.725  13.493  1.00  0.83           N  
ATOM   1238  CA  GLY A 154      -5.365  13.045  13.184  1.00  0.82           C  
ATOM   1239  C   GLY A 154      -6.696  13.326  13.854  1.00  0.82           C  
ATOM   1240  O   GLY A 154      -7.150  12.549  14.696  1.00  0.80           O  
ATOM   1241  N   THR A 155      -7.294  14.476  13.635  1.00  0.79           N  
ATOM   1242  CA  THR A 155      -8.652  14.825  14.037  1.00  0.79           C  
ATOM   1243  C   THR A 155      -9.569  14.921  12.821  1.00  0.78           C  
ATOM   1244  CB  THR A 155      -8.681  16.156  14.811  1.00  0.77           C  
ATOM   1245  O   THR A 155      -9.109  15.194  11.710  1.00  0.76           O  
ATOM   1246  CG2 THR A 155      -7.629  16.172  15.915  1.00  0.75           C  
ATOM   1247  OG1 THR A 155      -8.423  17.235  13.904  1.00  0.78           O  
ATOM   1248  N   PRO A 156     -10.814  14.710  12.990  1.00  0.75           N  
ATOM   1249  CA  PRO A 156     -11.736  14.879  11.864  1.00  0.74           C  
ATOM   1250  C   PRO A 156     -11.607  16.246  11.196  1.00  0.74           C  
ATOM   1251  CB  PRO A 156     -13.114  14.714  12.510  1.00  0.73           C  
ATOM   1252  O   PRO A 156     -11.732  16.354   9.974  1.00  0.71           O  
ATOM   1253  CG  PRO A 156     -12.882  13.821  13.685  1.00  0.72           C  
ATOM   1254  CD  PRO A 156     -11.550  14.164  14.289  1.00  0.72           C  
ATOM   1255  N   GLU A 157     -11.328  17.228  11.944  1.00  0.72           N  
ATOM   1256  CA  GLU A 157     -11.106  18.587  11.458  1.00  0.71           C  
ATOM   1257  C   GLU A 157      -9.827  18.675  10.630  1.00  0.71           C  
ATOM   1258  CB  GLU A 157     -11.044  19.573  12.628  1.00  0.69           C  
ATOM   1259  O   GLU A 157      -9.701  19.544   9.764  1.00  0.68           O  
ATOM   1260  CG  GLU A 157     -12.308  19.603  13.474  1.00  0.68           C  
ATOM   1261  CD  GLU A 157     -12.455  18.388  14.377  1.00  0.68           C  
ATOM   1262  OE1 GLU A 157     -11.446  17.690  14.623  1.00  0.69           O  
ATOM   1263  OE2 GLU A 157     -13.589  18.132  14.840  1.00  0.68           O  
ATOM   1264  N   SER A 158      -8.893  17.805  10.878  1.00  0.70           N  
ATOM   1265  CA  SER A 158      -7.628  17.749  10.154  1.00  0.69           C  
ATOM   1266  C   SER A 158      -7.847  17.411   8.683  1.00  0.69           C  
ATOM   1267  CB  SER A 158      -6.692  16.719  10.788  1.00  0.67           C  
ATOM   1268  O   SER A 158      -7.034  17.773   7.830  1.00  0.66           O  
ATOM   1269  OG  SER A 158      -7.272  15.426  10.756  1.00  0.67           O  
ATOM   1270  N   ILE A 159      -8.963  16.818   8.434  1.00  0.66           N  
ATOM   1271  CA  ILE A 159      -9.313  16.336   7.102  1.00  0.64           C  
ATOM   1272  C   ILE A 159      -9.957  17.464   6.299  1.00  0.64           C  
ATOM   1273  CB  ILE A 159     -10.261  15.118   7.172  1.00  0.62           C  
ATOM   1274  O   ILE A 159      -9.977  17.423   5.066  1.00  0.61           O  
ATOM   1275  CG1 ILE A 159      -9.604  13.974   7.952  1.00  0.58           C  
ATOM   1276  CG2 ILE A 159     -10.661  14.664   5.766  1.00  0.59           C  
ATOM   1277  CD1 ILE A 159     -10.519  12.780   8.189  1.00  0.57           C  
ATOM   1278  N   GLY A 160     -10.254  18.580   6.880  1.00  0.60           N  
ATOM   1279  CA  GLY A 160     -11.124  19.589   6.296  1.00  0.58           C  
ATOM   1280  C   GLY A 160     -10.374  20.819   5.819  1.00  0.59           C  
ATOM   1281  O   GLY A 160     -10.988  21.802   5.397  1.00  0.56           O  
ATOM   1282  N   GLY A 161      -9.003  20.822   5.865  1.00  0.57           N  
ATOM   1283  CA  GLY A 161      -8.241  21.970   5.400  1.00  0.55           C  
ATOM   1284  C   GLY A 161      -8.356  22.196   3.904  1.00  0.57           C  
ATOM   1285  O   GLY A 161      -8.515  21.244   3.138  1.00  0.54           O  
ATOM   1286  N   SER A 162      -8.634  23.508   3.490  1.00  0.54           N  
ATOM   1287  CA  SER A 162      -8.713  23.906   2.088  1.00  0.53           C  
ATOM   1288  C   SER A 162      -7.681  23.165   1.245  1.00  0.54           C  
ATOM   1289  CB  SER A 162      -8.509  25.416   1.947  1.00  0.51           C  
ATOM   1290  O   SER A 162      -6.498  23.131   1.589  1.00  0.52           O  
ATOM   1291  OG  SER A 162      -7.244  25.802   2.456  1.00  0.51           O  
ATOM   1292  N   ALA A 163      -8.165  22.411   0.360  1.00  0.46           N  
ATOM   1293  CA  ALA A 163      -7.652  21.494  -0.654  1.00  0.46           C  
ATOM   1294  C   ALA A 163      -6.304  21.968  -1.191  1.00  0.46           C  
ATOM   1295  CB  ALA A 163      -8.654  21.347  -1.796  1.00  0.42           C  
ATOM   1296  O   ALA A 163      -5.628  21.238  -1.921  1.00  0.44           O  
ATOM   1297  N   GLY A 164      -5.795  23.051  -0.734  1.00  0.47           N  
ATOM   1298  CA  GLY A 164      -4.526  23.579  -1.207  1.00  0.46           C  
ATOM   1299  C   GLY A 164      -3.335  23.069  -0.417  1.00  0.47           C  
ATOM   1300  O   GLY A 164      -2.188  23.382  -0.741  1.00  0.44           O  
ATOM   1301  N   SER A 165      -3.592  22.359   0.645  1.00  0.50           N  
ATOM   1302  CA  SER A 165      -2.440  21.902   1.416  1.00  0.49           C  
ATOM   1303  C   SER A 165      -1.832  20.643   0.807  1.00  0.50           C  
ATOM   1304  CB  SER A 165      -2.838  21.635   2.868  1.00  0.47           C  
ATOM   1305  O   SER A 165      -2.450  19.576   0.827  1.00  0.48           O  
ATOM   1306  OG  SER A 165      -3.739  20.544   2.950  1.00  0.43           O  
ATOM   1307  N   LYS A 166      -0.959  20.772  -0.239  1.00  0.48           N  
ATOM   1308  CA  LYS A 166       0.054  20.029  -0.981  1.00  0.47           C  
ATOM   1309  C   LYS A 166       0.702  18.959  -0.107  1.00  0.48           C  
ATOM   1310  CB  LYS A 166       1.123  20.976  -1.528  1.00  0.43           C  
ATOM   1311  O   LYS A 166       1.010  19.206   1.060  1.00  0.46           O  
ATOM   1312  CG  LYS A 166       0.598  21.982  -2.542  1.00  0.40           C  
ATOM   1313  CD  LYS A 166       1.721  22.842  -3.109  1.00  0.42           C  
ATOM   1314  CE  LYS A 166       1.193  23.869  -4.101  1.00  0.33           C  
ATOM   1315  NZ  LYS A 166       2.290  24.719  -4.654  1.00  0.32           N  
ATOM   1316  N   GLU A 167       0.482  17.608  -0.448  1.00  0.52           N  
ATOM   1317  CA  GLU A 167       1.143  16.331  -0.196  1.00  0.51           C  
ATOM   1318  C   GLU A 167       1.440  16.147   1.289  1.00  0.53           C  
ATOM   1319  CB  GLU A 167       2.437  16.227  -1.008  1.00  0.47           C  
ATOM   1320  O   GLU A 167       2.603  16.132   1.698  1.00  0.50           O  
ATOM   1321  CG  GLU A 167       2.223  16.274  -2.514  1.00  0.44           C  
ATOM   1322  CD  GLU A 167       3.518  16.193  -3.306  1.00  0.47           C  
ATOM   1323  OE1 GLU A 167       4.608  16.191  -2.690  1.00  0.49           O  
ATOM   1324  OE2 GLU A 167       3.443  16.133  -4.554  1.00  0.41           O  
ATOM   1325  N   ILE A 168       0.459  16.079   2.099  1.00  0.63           N  
ATOM   1326  CA  ILE A 168       0.530  15.868   3.541  1.00  0.63           C  
ATOM   1327  C   ILE A 168       0.437  14.375   3.848  1.00  0.64           C  
ATOM   1328  CB  ILE A 168      -0.586  16.639   4.281  1.00  0.58           C  
ATOM   1329  O   ILE A 168      -0.653  13.798   3.827  1.00  0.61           O  
ATOM   1330  CG1 ILE A 168      -0.539  18.127   3.916  1.00  0.48           C  
ATOM   1331  CG2 ILE A 168      -0.466  16.442   5.795  1.00  0.49           C  
ATOM   1332  CD1 ILE A 168      -1.727  18.929   4.431  1.00  0.48           C  
ATOM   1333  N   SER A 169       1.681  13.866   4.060  1.00  0.61           N  
ATOM   1334  CA  SER A 169       1.755  12.447   4.395  1.00  0.62           C  
ATOM   1335  C   SER A 169       2.161  12.242   5.850  1.00  0.66           C  
ATOM   1336  CB  SER A 169       2.745  11.730   3.475  1.00  0.57           C  
ATOM   1337  O   SER A 169       2.822  13.098   6.442  1.00  0.65           O  
ATOM   1338  OG  SER A 169       2.390  11.912   2.115  1.00  0.52           O  
ATOM   1339  N   MET A 170       1.681  11.163   6.501  1.00  0.73           N  
ATOM   1340  CA  MET A 170       2.213  10.768   7.802  1.00  0.75           C  
ATOM   1341  C   MET A 170       3.725  10.585   7.738  1.00  0.74           C  
ATOM   1342  CB  MET A 170       1.550   9.476   8.285  1.00  0.69           C  
ATOM   1343  O   MET A 170       4.467  11.264   8.450  1.00  0.71           O  
ATOM   1344  CG  MET A 170       0.072   9.630   8.607  1.00  0.63           C  
ATOM   1345  SD  MET A 170      -0.691   8.059   9.171  1.00  0.70           S  
ATOM   1346  CE  MET A 170       0.718   6.932   8.980  1.00  0.49           C  
ATOM   1347  N   ILE A 171       4.078   9.694   6.939  1.00  0.69           N  
ATOM   1348  CA  ILE A 171       5.471   9.439   6.590  1.00  0.70           C  
ATOM   1349  C   ILE A 171       5.719   9.839   5.137  1.00  0.69           C  
ATOM   1350  CB  ILE A 171       5.847   7.956   6.809  1.00  0.65           C  
ATOM   1351  O   ILE A 171       5.206   9.201   4.214  1.00  0.64           O  
ATOM   1352  CG1 ILE A 171       5.565   7.543   8.258  1.00  0.75           C  
ATOM   1353  CG2 ILE A 171       7.314   7.712   6.445  1.00  0.70           C  
ATOM   1354  CD1 ILE A 171       5.802   6.066   8.538  1.00  0.73           C  
ATOM   1355  N   LEU A 172       6.347  10.909   4.953  1.00  0.76           N  
ATOM   1356  CA  LEU A 172       6.863  11.355   3.663  1.00  0.77           C  
ATOM   1357  C   LEU A 172       8.376  11.182   3.594  1.00  0.76           C  
ATOM   1358  CB  LEU A 172       6.493  12.820   3.416  1.00  0.71           C  
ATOM   1359  O   LEU A 172       9.123  11.961   4.190  1.00  0.70           O  
ATOM   1360  CG  LEU A 172       7.015  13.442   2.120  1.00  0.66           C  
ATOM   1361  CD1 LEU A 172       6.463  12.691   0.912  1.00  0.60           C  
ATOM   1362  CD2 LEU A 172       6.649  14.920   2.050  1.00  0.65           C  
ATOM   1363  N   LEU A 173       8.697  10.151   3.049  1.00  0.74           N  
ATOM   1364  CA  LEU A 173      10.110   9.945   2.751  1.00  0.72           C  
ATOM   1365  C   LEU A 173      10.433  10.373   1.323  1.00  0.71           C  
ATOM   1366  CB  LEU A 173      10.493   8.477   2.954  1.00  0.69           C  
ATOM   1367  O   LEU A 173      10.042   9.700   0.366  1.00  0.65           O  
ATOM   1368  CG  LEU A 173      10.147   7.868   4.314  1.00  0.68           C  
ATOM   1369  CD1 LEU A 173      10.555   6.399   4.357  1.00  0.63           C  
ATOM   1370  CD2 LEU A 173      10.820   8.649   5.437  1.00  0.68           C  
ATOM   1371  N   LEU A 174      10.979  11.575   1.168  1.00  0.71           N  
ATOM   1372  CA  LEU A 174      11.511  12.096  -0.086  1.00  0.70           C  
ATOM   1373  C   LEU A 174      12.999  11.788  -0.215  1.00  0.68           C  
ATOM   1374  CB  LEU A 174      11.281  13.607  -0.179  1.00  0.65           C  
ATOM   1375  O   LEU A 174      13.819  12.348   0.516  1.00  0.64           O  
ATOM   1376  CG  LEU A 174       9.828  14.078  -0.099  1.00  0.60           C  
ATOM   1377  CD1 LEU A 174       9.753  15.593  -0.255  1.00  0.55           C  
ATOM   1378  CD2 LEU A 174       8.981  13.383  -1.159  1.00  0.57           C  
ATOM   1379  N   VAL A 175      13.261  10.849  -0.864  1.00  0.63           N  
ATOM   1380  CA  VAL A 175      14.633  10.804  -1.358  1.00  0.62           C  
ATOM   1381  C   VAL A 175      14.851  11.917  -2.381  1.00  0.61           C  
ATOM   1382  CB  VAL A 175      14.968   9.432  -1.984  1.00  0.58           C  
ATOM   1383  O   VAL A 175      14.619  11.724  -3.577  1.00  0.58           O  
ATOM   1384  CG1 VAL A 175      16.461   9.325  -2.286  1.00  0.52           C  
ATOM   1385  CG2 VAL A 175      14.524   8.301  -1.058  1.00  0.52           C  
ATOM   1386  N   ASP A 176      14.583  13.176  -1.986  1.00  0.57           N  
ATOM   1387  CA  ASP A 176      14.751  14.362  -2.820  1.00  0.56           C  
ATOM   1388  C   ASP A 176      16.198  14.504  -3.287  1.00  0.56           C  
ATOM   1389  CB  ASP A 176      14.318  15.618  -2.060  1.00  0.51           C  
ATOM   1390  O   ASP A 176      17.113  14.607  -2.468  1.00  0.53           O  
ATOM   1391  CG  ASP A 176      14.149  16.828  -2.962  1.00  0.48           C  
ATOM   1392  OD1 ASP A 176      14.357  16.708  -4.188  1.00  0.48           O  
ATOM   1393  OD2 ASP A 176      13.808  17.912  -2.440  1.00  0.49           O  
ATOM   1394  N   ASN A 177      16.405  14.414  -4.612  1.00  0.44           N  
ATOM   1395  CA  ASN A 177      17.506  14.601  -5.551  1.00  0.47           C  
ATOM   1396  C   ASN A 177      17.517  16.014  -6.127  1.00  0.45           C  
ATOM   1397  CB  ASN A 177      17.433  13.569  -6.678  1.00  0.41           C  
ATOM   1398  O   ASN A 177      17.046  16.237  -7.244  1.00  0.44           O  
ATOM   1399  CG  ASN A 177      18.613  12.618  -6.676  1.00  0.39           C  
ATOM   1400  ND2 ASN A 177      18.555  11.599  -7.526  1.00  0.31           N  
ATOM   1401  OD1 ASN A 177      19.569  12.797  -5.917  1.00  0.40           O  
ATOM   1402  N   GLY A 178      17.819  16.993  -5.418  1.00  0.51           N  
ATOM   1403  CA  GLY A 178      18.444  18.180  -5.980  1.00  0.50           C  
ATOM   1404  C   GLY A 178      19.592  17.862  -6.919  1.00  0.52           C  
ATOM   1405  O   GLY A 178      20.585  18.591  -6.962  1.00  0.50           O  
ATOM   1406  N   GLY A 179      19.629  16.698  -7.636  1.00  0.55           N  
ATOM   1407  CA  GLY A 179      20.712  16.355  -8.544  1.00  0.54           C  
ATOM   1408  C   GLY A 179      21.667  15.324  -7.972  1.00  0.55           C  
ATOM   1409  O   GLY A 179      22.509  14.784  -8.691  1.00  0.52           O  
ATOM   1410  N   SER A 180      21.612  15.011  -6.784  1.00  0.59           N  
ATOM   1411  CA  SER A 180      22.490  14.038  -6.141  1.00  0.57           C  
ATOM   1412  C   SER A 180      21.990  12.614  -6.358  1.00  0.59           C  
ATOM   1413  CB  SER A 180      22.604  14.326  -4.644  1.00  0.55           C  
ATOM   1414  O   SER A 180      20.783  12.383  -6.461  1.00  0.55           O  
ATOM   1415  OG  SER A 180      21.338  14.229  -4.015  1.00  0.54           O  
ATOM   1416  N   SER A 181      22.887  11.681  -6.694  1.00  0.63           N  
ATOM   1417  CA  SER A 181      22.756  10.238  -6.866  1.00  0.62           C  
ATOM   1418  C   SER A 181      22.308   9.566  -5.572  1.00  0.63           C  
ATOM   1419  CB  SER A 181      24.080   9.631  -7.333  1.00  0.59           C  
ATOM   1420  O   SER A 181      22.525   8.367  -5.381  1.00  0.61           O  
ATOM   1421  OG  SER A 181      25.149  10.058  -6.507  1.00  0.58           O  
ATOM   1422  N   ASN A 182      21.764  10.294  -4.704  1.00  0.66           N  
ATOM   1423  CA  ASN A 182      21.351   9.710  -3.432  1.00  0.66           C  
ATOM   1424  C   ASN A 182      20.079   8.880  -3.583  1.00  0.66           C  
ATOM   1425  CB  ASN A 182      21.150  10.803  -2.380  1.00  0.63           C  
ATOM   1426  O   ASN A 182      19.086   9.354  -4.138  1.00  0.63           O  
ATOM   1427  CG  ASN A 182      22.433  11.543  -2.055  1.00  0.60           C  
ATOM   1428  ND2 ASN A 182      22.301  12.744  -1.504  1.00  0.58           N  
ATOM   1429  OD1 ASN A 182      23.533  11.039  -2.297  1.00  0.61           O  
ATOM   1430  N   VAL A 183      20.152   7.659  -3.206  1.00  0.69           N  
ATOM   1431  CA  VAL A 183      19.033   6.722  -3.192  1.00  0.69           C  
ATOM   1432  C   VAL A 183      18.823   6.190  -1.776  1.00  0.70           C  
ATOM   1433  CB  VAL A 183      19.261   5.551  -4.174  1.00  0.67           C  
ATOM   1434  O   VAL A 183      19.786   5.855  -1.083  1.00  0.67           O  
ATOM   1435  CG1 VAL A 183      19.058   6.010  -5.617  1.00  0.61           C  
ATOM   1436  CG2 VAL A 183      20.659   4.964  -3.988  1.00  0.61           C  
ATOM   1437  N   ALA A 184      17.597   6.310  -1.281  1.00  0.74           N  
ATOM   1438  CA  ALA A 184      17.291   5.600  -0.042  1.00  0.75           C  
ATOM   1439  C   ALA A 184      17.230   4.093  -0.275  1.00  0.75           C  
ATOM   1440  CB  ALA A 184      15.972   6.098   0.545  1.00  0.73           C  
ATOM   1441  O   ALA A 184      16.529   3.625  -1.175  1.00  0.73           O  
ATOM   1442  N   HIS A 185      18.053   3.454   0.534  1.00  0.78           N  
ATOM   1443  CA  HIS A 185      18.057   1.996   0.523  1.00  0.79           C  
ATOM   1444  C   HIS A 185      17.562   1.433   1.851  1.00  0.79           C  
ATOM   1445  CB  HIS A 185      19.460   1.467   0.218  1.00  0.76           C  
ATOM   1446  O   HIS A 185      17.739   2.058   2.899  1.00  0.76           O  
ATOM   1447  CG  HIS A 185      20.017   1.958  -1.080  1.00  0.71           C  
ATOM   1448  CD2 HIS A 185      21.044   2.799  -1.345  1.00  0.67           C  
ATOM   1449  ND1 HIS A 185      19.503   1.580  -2.301  1.00  0.64           N  
ATOM   1450  CE1 HIS A 185      20.192   2.170  -3.264  1.00  0.64           C  
ATOM   1451  NE2 HIS A 185      21.133   2.915  -2.710  1.00  0.60           N  
ATOM   1452  N   LYS A 186      16.842   0.264   1.837  1.00  0.82           N  
ATOM   1453  CA  LYS A 186      16.423  -0.508   3.004  1.00  0.82           C  
ATOM   1454  C   LYS A 186      15.527   0.322   3.919  1.00  0.83           C  
ATOM   1455  CB  LYS A 186      17.641  -1.012   3.780  1.00  0.81           C  
ATOM   1456  O   LYS A 186      15.867   0.561   5.079  1.00  0.82           O  
ATOM   1457  CG  LYS A 186      18.536  -1.951   2.984  1.00  0.78           C  
ATOM   1458  CD  LYS A 186      19.732  -2.413   3.806  1.00  0.77           C  
ATOM   1459  CE  LYS A 186      20.667  -3.293   2.989  1.00  0.73           C  
ATOM   1460  NZ  LYS A 186      21.977  -3.498   3.676  1.00  0.70           N  
ATOM   1461  N   ILE A 187      14.529   0.825   3.382  1.00  0.86           N  
ATOM   1462  CA  ILE A 187      13.451   1.466   4.126  1.00  0.86           C  
ATOM   1463  C   ILE A 187      12.430   0.418   4.563  1.00  0.87           C  
ATOM   1464  CB  ILE A 187      12.763   2.567   3.289  1.00  0.85           C  
ATOM   1465  O   ILE A 187      11.789  -0.220   3.725  1.00  0.87           O  
ATOM   1466  CG1 ILE A 187      13.786   3.618   2.844  1.00  0.84           C  
ATOM   1467  CG2 ILE A 187      11.622   3.215   4.080  1.00  0.84           C  
ATOM   1468  CD1 ILE A 187      13.248   4.615   1.827  1.00  0.81           C  
ATOM   1469  N   TYR A 188      12.361   0.268   5.856  1.00  0.87           N  
ATOM   1470  CA  TYR A 188      11.420  -0.667   6.462  1.00  0.88           C  
ATOM   1471  C   TYR A 188      10.346   0.073   7.250  1.00  0.88           C  
ATOM   1472  CB  TYR A 188      12.154  -1.652   7.377  1.00  0.85           C  
ATOM   1473  O   TYR A 188      10.654   0.804   8.195  1.00  0.88           O  
ATOM   1474  CG  TYR A 188      13.200  -2.476   6.667  1.00  0.78           C  
ATOM   1475  CD1 TYR A 188      12.858  -3.658   6.014  1.00  0.72           C  
ATOM   1476  CD2 TYR A 188      14.532  -2.076   6.648  1.00  0.72           C  
ATOM   1477  CE1 TYR A 188      13.819  -4.422   5.360  1.00  0.70           C  
ATOM   1478  CE2 TYR A 188      15.501  -2.832   5.997  1.00  0.71           C  
ATOM   1479  OH  TYR A 188      16.091  -4.754   4.710  1.00  0.49           O  
ATOM   1480  CZ  TYR A 188      15.136  -4.001   5.356  1.00  0.69           C  
ATOM   1481  N   ILE A 189       9.129  -0.081   6.829  1.00  0.89           N  
ATOM   1482  CA  ILE A 189       7.954   0.498   7.470  1.00  0.90           C  
ATOM   1483  C   ILE A 189       6.969  -0.610   7.838  1.00  0.90           C  
ATOM   1484  CB  ILE A 189       7.270   1.542   6.559  1.00  0.89           C  
ATOM   1485  O   ILE A 189       6.485  -1.334   6.965  1.00  0.89           O  
ATOM   1486  CG1 ILE A 189       8.294   2.570   6.063  1.00  0.89           C  
ATOM   1487  CG2 ILE A 189       6.117   2.229   7.296  1.00  0.89           C  
ATOM   1488  CD1 ILE A 189       7.731   3.571   5.064  1.00  0.87           C  
ATOM   1489  N   HIS A 190       6.690  -0.810   9.064  1.00  0.89           N  
ATOM   1490  CA  HIS A 190       5.796  -1.911   9.405  1.00  0.90           C  
ATOM   1491  C   HIS A 190       5.043  -1.628  10.700  1.00  0.90           C  
ATOM   1492  CB  HIS A 190       6.580  -3.219   9.529  1.00  0.89           C  
ATOM   1493  O   HIS A 190       5.474  -0.801  11.507  1.00  0.89           O  
ATOM   1494  CG  HIS A 190       7.601  -3.206  10.622  1.00  0.86           C  
ATOM   1495  CD2 HIS A 190       8.877  -2.756  10.641  1.00  0.84           C  
ATOM   1496  ND1 HIS A 190       7.348  -3.705  11.881  1.00  0.84           N  
ATOM   1497  CE1 HIS A 190       8.429  -3.561  12.630  1.00  0.84           C  
ATOM   1498  NE2 HIS A 190       9.371  -2.987  11.901  1.00  0.85           N  
ATOM   1499  N   ASP A 191       3.886  -2.209  10.952  1.00  0.90           N  
ATOM   1500  CA  ASP A 191       3.043  -2.089  12.138  1.00  0.90           C  
ATOM   1501  C   ASP A 191       2.640  -0.636  12.381  1.00  0.89           C  
ATOM   1502  CB  ASP A 191       3.763  -2.648  13.367  1.00  0.89           C  
ATOM   1503  O   ASP A 191       2.809  -0.117  13.486  1.00  0.87           O  
ATOM   1504  CG  ASP A 191       4.290  -4.057  13.156  1.00  0.89           C  
ATOM   1505  OD1 ASP A 191       3.496  -4.961  12.817  1.00  0.88           O  
ATOM   1506  OD2 ASP A 191       5.509  -4.265  13.333  1.00  0.89           O  
ATOM   1507  N   ILE A 192       2.151   0.043  11.339  1.00  0.91           N  
ATOM   1508  CA  ILE A 192       1.746   1.444  11.384  1.00  0.91           C  
ATOM   1509  C   ILE A 192       0.223   1.540  11.400  1.00  0.90           C  
ATOM   1510  CB  ILE A 192       2.322   2.237  10.189  1.00  0.90           C  
ATOM   1511  O   ILE A 192      -0.454   0.920  10.576  1.00  0.88           O  
ATOM   1512  CG1 ILE A 192       3.847   2.096  10.139  1.00  0.87           C  
ATOM   1513  CG2 ILE A 192       1.910   3.709  10.270  1.00  0.87           C  
ATOM   1514  CD1 ILE A 192       4.557   2.614  11.382  1.00  0.85           C  
ATOM   1515  N   ILE A 193      -0.307   2.390  12.234  1.00  0.90           N  
ATOM   1516  CA  ILE A 193      -1.714   2.777  12.257  1.00  0.91           C  
ATOM   1517  C   ILE A 193      -1.850   4.251  11.883  1.00  0.89           C  
ATOM   1518  CB  ILE A 193      -2.350   2.513  13.640  1.00  0.90           C  
ATOM   1519  O   ILE A 193      -1.204   5.112  12.485  1.00  0.88           O  
ATOM   1520  CG1 ILE A 193      -2.273   1.022  13.988  1.00  0.88           C  
ATOM   1521  CG2 ILE A 193      -3.799   3.008  13.671  1.00  0.87           C  
ATOM   1522  CD1 ILE A 193      -2.712   0.695  15.409  1.00  0.86           C  
ATOM   1523  N   GLY A 194      -2.632   4.563  10.910  1.00  0.88           N  
ATOM   1524  CA  GLY A 194      -3.045   5.908  10.543  1.00  0.88           C  
ATOM   1525  C   GLY A 194      -4.548   6.107  10.599  1.00  0.87           C  
ATOM   1526  O   GLY A 194      -5.301   5.368   9.962  1.00  0.85           O  
ATOM   1527  N   ASP A 195      -4.985   7.111  11.306  1.00  0.86           N  
ATOM   1528  CA  ASP A 195      -6.395   7.481  11.376  1.00  0.86           C  
ATOM   1529  C   ASP A 195      -6.578   8.985  11.182  1.00  0.85           C  
ATOM   1530  CB  ASP A 195      -6.999   7.046  12.712  1.00  0.85           C  
ATOM   1531  O   ASP A 195      -5.879   9.786  11.806  1.00  0.83           O  
ATOM   1532  CG  ASP A 195      -8.500   7.265  12.784  1.00  0.86           C  
ATOM   1533  OD1 ASP A 195      -9.181   7.171  11.740  1.00  0.87           O  
ATOM   1534  OD2 ASP A 195      -9.006   7.536  13.895  1.00  0.86           O  
ATOM   1535  N   HIS A 196      -7.495   9.375  10.270  1.00  0.81           N  
ATOM   1536  CA  HIS A 196      -7.858  10.756   9.974  1.00  0.81           C  
ATOM   1537  C   HIS A 196      -6.651  11.552   9.489  1.00  0.80           C  
ATOM   1538  CB  HIS A 196      -8.468  11.426  11.207  1.00  0.79           C  
ATOM   1539  O   HIS A 196      -6.405  12.664   9.962  1.00  0.77           O  
ATOM   1540  CG  HIS A 196      -9.752  10.803  11.654  1.00  0.80           C  
ATOM   1541  CD2 HIS A 196     -11.036  11.073  11.319  1.00  0.78           C  
ATOM   1542  ND1 HIS A 196      -9.800   9.768  12.563  1.00  0.79           N  
ATOM   1543  CE1 HIS A 196     -11.061   9.427  12.767  1.00  0.77           C  
ATOM   1544  NE2 HIS A 196     -11.831  10.204  12.024  1.00  0.78           N  
ATOM   1545  N   VAL A 197      -5.999  10.961   8.553  1.00  0.81           N  
ATOM   1546  CA  VAL A 197      -4.796  11.574   7.999  1.00  0.81           C  
ATOM   1547  C   VAL A 197      -5.015  11.900   6.523  1.00  0.81           C  
ATOM   1548  CB  VAL A 197      -3.564  10.657   8.166  1.00  0.80           C  
ATOM   1549  O   VAL A 197      -5.860  11.289   5.865  1.00  0.79           O  
ATOM   1550  CG1 VAL A 197      -3.238  10.454   9.644  1.00  0.78           C  
ATOM   1551  CG2 VAL A 197      -3.803   9.313   7.479  1.00  0.78           C  
ATOM   1552  N   ASN A 198      -4.268  12.824   5.932  1.00  0.78           N  
ATOM   1553  CA  ASN A 198      -4.421  13.192   4.528  1.00  0.78           C  
ATOM   1554  C   ASN A 198      -3.832  12.131   3.603  1.00  0.78           C  
ATOM   1555  CB  ASN A 198      -3.775  14.552   4.256  1.00  0.77           C  
ATOM   1556  O   ASN A 198      -4.508  11.652   2.690  1.00  0.77           O  
ATOM   1557  CG  ASN A 198      -4.019  15.042   2.842  1.00  0.73           C  
ATOM   1558  ND2 ASN A 198      -3.664  16.294   2.579  1.00  0.71           N  
ATOM   1559  OD1 ASN A 198      -4.523  14.301   1.994  1.00  0.72           O  
ATOM   1560  N   CYS A 199      -2.573  11.739   3.849  1.00  0.80           N  
ATOM   1561  CA  CYS A 199      -1.843  10.671   3.175  1.00  0.81           C  
ATOM   1562  C   CYS A 199      -1.157   9.759   4.184  1.00  0.82           C  
ATOM   1563  CB  CYS A 199      -0.808  11.254   2.213  1.00  0.79           C  
ATOM   1564  O   CYS A 199      -0.634  10.228   5.196  1.00  0.81           O  
ATOM   1565  SG  CYS A 199      -1.517  12.317   0.937  1.00  0.79           S  
ATOM   1566  N   GLY A 200      -1.114   8.476   3.971  1.00  0.84           N  
ATOM   1567  CA  GLY A 200      -0.399   7.527   4.810  1.00  0.85           C  
ATOM   1568  C   GLY A 200       1.102   7.551   4.593  1.00  0.85           C  
ATOM   1569  O   GLY A 200       1.782   8.485   5.024  1.00  0.83           O  
ATOM   1570  N   ILE A 201       1.595   6.710   3.804  1.00  0.87           N  
ATOM   1571  CA  ILE A 201       3.019   6.544   3.537  1.00  0.88           C  
ATOM   1572  C   ILE A 201       3.329   6.975   2.105  1.00  0.87           C  
ATOM   1573  CB  ILE A 201       3.471   5.084   3.767  1.00  0.87           C  
ATOM   1574  O   ILE A 201       2.753   6.446   1.152  1.00  0.85           O  
ATOM   1575  CG1 ILE A 201       3.282   4.692   5.237  1.00  0.89           C  
ATOM   1576  CG2 ILE A 201       4.927   4.895   3.332  1.00  0.89           C  
ATOM   1577  CD1 ILE A 201       3.302   3.190   5.484  1.00  0.88           C  
ATOM   1578  N   PHE A 202       4.212   7.917   1.949  1.00  0.84           N  
ATOM   1579  CA  PHE A 202       4.763   8.333   0.665  1.00  0.85           C  
ATOM   1580  C   PHE A 202       6.276   8.152   0.641  1.00  0.84           C  
ATOM   1581  CB  PHE A 202       4.404   9.793   0.373  1.00  0.83           C  
ATOM   1582  O   PHE A 202       7.006   8.903   1.292  1.00  0.82           O  
ATOM   1583  CG  PHE A 202       4.922  10.293  -0.949  1.00  0.82           C  
ATOM   1584  CD1 PHE A 202       5.446   9.409  -1.885  1.00  0.79           C  
ATOM   1585  CD2 PHE A 202       4.887  11.647  -1.255  1.00  0.79           C  
ATOM   1586  CE1 PHE A 202       5.927   9.869  -3.109  1.00  0.79           C  
ATOM   1587  CE2 PHE A 202       5.366  12.114  -2.476  1.00  0.80           C  
ATOM   1588  CZ  PHE A 202       5.886  11.223  -3.401  1.00  0.76           C  
ATOM   1589  N   VAL A 203       6.709   7.117  -0.098  1.00  0.85           N  
ATOM   1590  CA  VAL A 203       8.131   6.934  -0.371  1.00  0.85           C  
ATOM   1591  C   VAL A 203       8.441   7.362  -1.804  1.00  0.84           C  
ATOM   1592  CB  VAL A 203       8.569   5.470  -0.145  1.00  0.84           C  
ATOM   1593  O   VAL A 203       7.956   6.751  -2.760  1.00  0.82           O  
ATOM   1594  CG1 VAL A 203      10.079   5.325  -0.320  1.00  0.85           C  
ATOM   1595  CG2 VAL A 203       8.140   4.994   1.241  1.00  0.85           C  
ATOM   1596  N   ARG A 204       9.141   8.376  -1.898  1.00  0.80           N  
ATOM   1597  CA  ARG A 204       9.540   8.904  -3.199  1.00  0.79           C  
ATOM   1598  C   ARG A 204      11.037   8.726  -3.427  1.00  0.79           C  
ATOM   1599  CB  ARG A 204       9.164  10.383  -3.316  1.00  0.78           C  
ATOM   1600  O   ARG A 204      11.851   9.412  -2.805  1.00  0.76           O  
ATOM   1601  CG  ARG A 204       9.390  10.968  -4.702  1.00  0.75           C  
ATOM   1602  CD  ARG A 204       8.902  12.407  -4.793  1.00  0.74           C  
ATOM   1603  NE  ARG A 204       9.124  12.968  -6.122  1.00  0.68           N  
ATOM   1604  NH1 ARG A 204       8.257  15.049  -5.615  1.00  0.65           N  
ATOM   1605  NH2 ARG A 204       9.058  14.617  -7.719  1.00  0.63           N  
ATOM   1606  CZ  ARG A 204       8.813  14.210  -6.483  1.00  0.68           C  
ATOM   1607  N   GLY A 205      11.363   7.780  -4.305  1.00  0.78           N  
ATOM   1608  CA  GLY A 205      12.698   7.724  -4.878  1.00  0.77           C  
ATOM   1609  C   GLY A 205      12.965   8.833  -5.879  1.00  0.76           C  
ATOM   1610  O   GLY A 205      12.131   9.722  -6.065  1.00  0.72           O  
ATOM   1611  N   ASN A 206      14.191   8.834  -6.426  1.00  0.70           N  
ATOM   1612  CA  ASN A 206      14.509   9.824  -7.450  1.00  0.70           C  
ATOM   1613  C   ASN A 206      13.707   9.587  -8.727  1.00  0.70           C  
ATOM   1614  CB  ASN A 206      16.008   9.818  -7.755  1.00  0.67           C  
ATOM   1615  O   ASN A 206      13.984   8.647  -9.473  1.00  0.67           O  
ATOM   1616  CG  ASN A 206      16.423  10.958  -8.665  1.00  0.64           C  
ATOM   1617  ND2 ASN A 206      17.723  11.218  -8.734  1.00  0.62           N  
ATOM   1618  OD1 ASN A 206      15.582  11.601  -9.299  1.00  0.64           O  
ATOM   1619  N   PRO A 207      12.710  10.444  -8.919  1.00  0.64           N  
ATOM   1620  CA  PRO A 207      11.955  10.281 -10.163  1.00  0.63           C  
ATOM   1621  C   PRO A 207      12.747  10.714 -11.395  1.00  0.64           C  
ATOM   1622  CB  PRO A 207      10.735  11.182  -9.955  1.00  0.61           C  
ATOM   1623  O   PRO A 207      12.326  10.456 -12.526  1.00  0.61           O  
ATOM   1624  CG  PRO A 207      11.223  12.291  -9.080  1.00  0.58           C  
ATOM   1625  CD  PRO A 207      12.257  11.739  -8.142  1.00  0.58           C  
ATOM   1626  N   HIS A 208      13.828  11.655 -11.124  1.00  0.59           N  
ATOM   1627  CA  HIS A 208      14.564  12.265 -12.225  1.00  0.58           C  
ATOM   1628  C   HIS A 208      15.435  11.239 -12.941  1.00  0.59           C  
ATOM   1629  CB  HIS A 208      15.426  13.423 -11.718  1.00  0.55           C  
ATOM   1630  O   HIS A 208      16.664  11.301 -12.867  1.00  0.55           O  
ATOM   1631  CG  HIS A 208      14.634  14.553 -11.141  1.00  0.53           C  
ATOM   1632  CD2 HIS A 208      14.507  14.990  -9.867  1.00  0.50           C  
ATOM   1633  ND1 HIS A 208      13.846  15.379 -11.914  1.00  0.48           N  
ATOM   1634  CE1 HIS A 208      13.268  16.280 -11.136  1.00  0.48           C  
ATOM   1635  NE2 HIS A 208      13.652  16.065  -9.889  1.00  0.42           N  
ATOM   1636  N   LEU A 209      14.725  10.419 -13.591  1.00  0.54           N  
ATOM   1637  CA  LEU A 209      15.276   9.558 -14.632  1.00  0.53           C  
ATOM   1638  C   LEU A 209      15.577  10.358 -15.895  1.00  0.55           C  
ATOM   1639  CB  LEU A 209      14.306   8.418 -14.955  1.00  0.50           C  
ATOM   1640  O   LEU A 209      15.102  10.015 -16.980  1.00  0.53           O  
ATOM   1641  CG  LEU A 209      14.013   7.436 -13.820  1.00  0.48           C  
ATOM   1642  CD1 LEU A 209      12.972   6.412 -14.261  1.00  0.45           C  
ATOM   1643  CD2 LEU A 209      15.294   6.744 -13.367  1.00  0.46           C  
ATOM   1644  N   SER A 210      15.939  11.610 -15.757  1.00  0.47           N  
ATOM   1645  CA  SER A 210      15.921  12.629 -16.802  1.00  0.47           C  
ATOM   1646  C   SER A 210      16.780  12.215 -17.992  1.00  0.48           C  
ATOM   1647  CB  SER A 210      16.407  13.970 -16.253  1.00  0.44           C  
ATOM   1648  O   SER A 210      16.680  12.802 -19.071  1.00  0.46           O  
ATOM   1649  OG  SER A 210      17.668  13.828 -15.622  1.00  0.38           O  
ATOM   1650  N   ASP A 211      17.661  11.139 -17.881  1.00  0.54           N  
ATOM   1651  CA  ASP A 211      18.403  10.746 -19.075  1.00  0.53           C  
ATOM   1652  C   ASP A 211      18.261   9.249 -19.343  1.00  0.54           C  
ATOM   1653  CB  ASP A 211      19.881  11.117 -18.936  1.00  0.51           C  
ATOM   1654  O   ASP A 211      18.855   8.429 -18.641  1.00  0.52           O  
ATOM   1655  CG  ASP A 211      20.712  10.704 -20.138  1.00  0.48           C  
ATOM   1656  OD1 ASP A 211      20.176  10.040 -21.051  1.00  0.50           O  
ATOM   1657  OD2 ASP A 211      21.915  11.044 -20.171  1.00  0.55           O  
ATOM   1658  N   PRO A 212      17.234   8.796 -20.201  1.00  0.50           N  
ATOM   1659  CA  PRO A 212      17.256   7.374 -20.553  1.00  0.50           C  
ATOM   1660  C   PRO A 212      18.597   6.930 -21.132  1.00  0.51           C  
ATOM   1661  CB  PRO A 212      16.143   7.251 -21.596  1.00  0.49           C  
ATOM   1662  O   PRO A 212      18.904   5.735 -21.143  1.00  0.50           O  
ATOM   1663  CG  PRO A 212      15.995   8.628 -22.160  1.00  0.48           C  
ATOM   1664  CD  PRO A 212      16.397   9.620 -21.107  1.00  0.49           C  
ATOM   1665  N   THR A 213      19.337   7.773 -21.754  1.00  0.53           N  
ATOM   1666  CA  THR A 213      20.631   7.395 -22.311  1.00  0.52           C  
ATOM   1667  C   THR A 213      21.658   7.186 -21.202  1.00  0.53           C  
ATOM   1668  CB  THR A 213      21.147   8.458 -23.298  1.00  0.51           C  
ATOM   1669  O   THR A 213      22.562   6.358 -21.333  1.00  0.52           O  
ATOM   1670  CG2 THR A 213      20.068   8.845 -24.304  1.00  0.48           C  
ATOM   1671  OG1 THR A 213      21.545   9.625 -22.568  1.00  0.51           O  
ATOM   1672  N   THR A 214      21.627   7.980 -20.162  1.00  0.55           N  
ATOM   1673  CA  THR A 214      22.419   7.822 -18.947  1.00  0.55           C  
ATOM   1674  C   THR A 214      21.678   6.963 -17.926  1.00  0.54           C  
ATOM   1675  CB  THR A 214      22.762   9.187 -18.322  1.00  0.53           C  
ATOM   1676  O   THR A 214      22.287   6.431 -16.996  1.00  0.52           O  
ATOM   1677  CG2 THR A 214      23.688   9.990 -19.229  1.00  0.51           C  
ATOM   1678  OG1 THR A 214      21.553   9.928 -18.116  1.00  0.52           O  
ATOM   1679  N   TYR A 215      20.328   6.910 -18.245  1.00  0.56           N  
ATOM   1680  CA  TYR A 215      19.612   5.915 -17.454  1.00  0.56           C  
ATOM   1681  C   TYR A 215      20.131   4.512 -17.742  1.00  0.56           C  
ATOM   1682  CB  TYR A 215      18.108   5.984 -17.736  1.00  0.53           C  
ATOM   1683  O   TYR A 215      19.574   3.797 -18.579  1.00  0.54           O  
ATOM   1684  CG  TYR A 215      17.268   5.231 -16.733  1.00  0.50           C  
ATOM   1685  CD1 TYR A 215      16.771   3.963 -17.025  1.00  0.48           C  
ATOM   1686  CD2 TYR A 215      16.967   5.787 -15.494  1.00  0.49           C  
ATOM   1687  CE1 TYR A 215      15.994   3.266 -16.105  1.00  0.46           C  
ATOM   1688  CE2 TYR A 215      16.192   5.099 -14.567  1.00  0.49           C  
ATOM   1689  OH  TYR A 215      14.942   3.156 -13.966  1.00  0.36           O  
ATOM   1690  CZ  TYR A 215      15.711   3.841 -14.880  1.00  0.48           C  
ATOM   1691  N   LYS A 216      21.326   4.318 -17.350  1.00  0.53           N  
ATOM   1692  CA  LYS A 216      21.814   2.954 -17.168  1.00  0.52           C  
ATOM   1693  C   LYS A 216      21.060   2.245 -16.047  1.00  0.53           C  
ATOM   1694  CB  LYS A 216      23.314   2.954 -16.872  1.00  0.49           C  
ATOM   1695  O   LYS A 216      21.660   1.830 -15.054  1.00  0.50           O  
ATOM   1696  CG  LYS A 216      24.177   3.392 -18.046  1.00  0.46           C  
ATOM   1697  CD  LYS A 216      25.661   3.249 -17.734  1.00  0.45           C  
ATOM   1698  CE  LYS A 216      26.525   3.686 -18.909  1.00  0.43           C  
ATOM   1699  NZ  LYS A 216      27.982   3.562 -18.601  1.00  0.41           N  
ATOM   1700  N   GLY A 217      19.739   2.310 -16.012  1.00  0.47           N  
ATOM   1701  CA  GLY A 217      18.548   1.575 -15.616  1.00  0.45           C  
ATOM   1702  C   GLY A 217      18.446   1.369 -14.116  1.00  0.47           C  
ATOM   1703  O   GLY A 217      17.362   1.100 -13.594  1.00  0.44           O  
ATOM   1704  N   ASP A 218      19.362   1.966 -13.236  1.00  0.53           N  
ATOM   1705  CA  ASP A 218      19.051   1.440 -11.910  1.00  0.54           C  
ATOM   1706  C   ASP A 218      19.703   2.285 -10.818  1.00  0.53           C  
ATOM   1707  CB  ASP A 218      19.505  -0.016 -11.790  1.00  0.50           C  
ATOM   1708  O   ASP A 218      19.303   2.219  -9.653  1.00  0.52           O  
ATOM   1709  CG  ASP A 218      18.652  -0.972 -12.605  1.00  0.48           C  
ATOM   1710  OD1 ASP A 218      17.482  -0.646 -12.899  1.00  0.47           O  
ATOM   1711  OD2 ASP A 218      19.154  -2.063 -12.954  1.00  0.48           O  
ATOM   1712  N   GLN A 219      20.581   3.134 -11.319  1.00  0.60           N  
ATOM   1713  CA  GLN A 219      21.522   3.688 -10.352  1.00  0.58           C  
ATOM   1714  C   GLN A 219      20.862   4.767  -9.498  1.00  0.60           C  
ATOM   1715  CB  GLN A 219      22.750   4.259 -11.062  1.00  0.54           C  
ATOM   1716  O   GLN A 219      21.469   5.279  -8.555  1.00  0.57           O  
ATOM   1717  CG  GLN A 219      23.637   3.200 -11.703  1.00  0.51           C  
ATOM   1718  CD  GLN A 219      24.944   3.768 -12.226  1.00  0.52           C  
ATOM   1719  NE2 GLN A 219      25.896   2.889 -12.520  1.00  0.38           N  
ATOM   1720  OE1 GLN A 219      25.096   4.986 -12.364  1.00  0.52           O  
ATOM   1721  N   LYS A 220      19.527   4.844  -9.675  1.00  0.67           N  
ATOM   1722  CA  LYS A 220      19.032   5.974  -8.894  1.00  0.66           C  
ATOM   1723  C   LYS A 220      17.645   5.687  -8.329  1.00  0.67           C  
ATOM   1724  CB  LYS A 220      18.998   7.243  -9.748  1.00  0.62           C  
ATOM   1725  O   LYS A 220      16.881   6.611  -8.042  1.00  0.64           O  
ATOM   1726  CG  LYS A 220      20.369   7.720 -10.203  1.00  0.58           C  
ATOM   1727  CD  LYS A 220      20.290   9.081 -10.883  1.00  0.58           C  
ATOM   1728  CE  LYS A 220      21.665   9.573 -11.313  1.00  0.48           C  
ATOM   1729  NZ  LYS A 220      21.601  10.934 -11.924  1.00  0.42           N  
ATOM   1730  N   LYS A 221      17.185   4.452  -8.183  1.00  0.72           N  
ATOM   1731  CA  LYS A 221      15.933   4.034  -7.558  1.00  0.73           C  
ATOM   1732  C   LYS A 221      16.153   3.630  -6.103  1.00  0.74           C  
ATOM   1733  CB  LYS A 221      15.305   2.876  -8.334  1.00  0.71           C  
ATOM   1734  O   LYS A 221      17.182   3.041  -5.765  1.00  0.73           O  
ATOM   1735  CG  LYS A 221      14.825   3.253  -9.728  1.00  0.68           C  
ATOM   1736  CD  LYS A 221      14.141   2.080 -10.420  1.00  0.68           C  
ATOM   1737  CE  LYS A 221      13.660   2.456 -11.814  1.00  0.60           C  
ATOM   1738  NZ  LYS A 221      13.010   1.303 -12.506  1.00  0.55           N  
ATOM   1739  N   SER A 222      15.133   3.969  -5.340  1.00  0.78           N  
ATOM   1740  CA  SER A 222      15.142   3.417  -3.989  1.00  0.79           C  
ATOM   1741  C   SER A 222      14.901   1.911  -4.005  1.00  0.80           C  
ATOM   1742  CB  SER A 222      14.083   4.101  -3.123  1.00  0.77           C  
ATOM   1743  O   SER A 222      13.946   1.436  -4.623  1.00  0.79           O  
ATOM   1744  OG  SER A 222      14.334   5.493  -3.027  1.00  0.77           O  
ATOM   1745  N   TYR A 223      15.836   1.133  -3.374  1.00  0.78           N  
ATOM   1746  CA  TYR A 223      15.709  -0.317  -3.288  1.00  0.79           C  
ATOM   1747  C   TYR A 223      15.476  -0.759  -1.848  1.00  0.79           C  
ATOM   1748  CB  TYR A 223      16.959  -1.001  -3.848  1.00  0.76           C  
ATOM   1749  O   TYR A 223      15.889  -0.076  -0.908  1.00  0.77           O  
ATOM   1750  CG  TYR A 223      17.379  -0.484  -5.203  1.00  0.70           C  
ATOM   1751  CD1 TYR A 223      16.786  -0.964  -6.368  1.00  0.64           C  
ATOM   1752  CD2 TYR A 223      18.369   0.485  -5.320  1.00  0.65           C  
ATOM   1753  CE1 TYR A 223      17.171  -0.492  -7.618  1.00  0.60           C  
ATOM   1754  CE2 TYR A 223      18.762   0.965  -6.565  1.00  0.63           C  
ATOM   1755  OH  TYR A 223      18.543   0.943  -8.942  1.00  0.38           O  
ATOM   1756  CZ  TYR A 223      18.158   0.471  -7.707  1.00  0.59           C  
ATOM   1757  N   GLY A 224      14.867  -1.897  -1.715  1.00  0.80           N  
ATOM   1758  CA  GLY A 224      14.584  -2.454  -0.402  1.00  0.81           C  
ATOM   1759  C   GLY A 224      13.588  -1.631   0.393  1.00  0.82           C  
ATOM   1760  O   GLY A 224      13.742  -1.462   1.605  1.00  0.80           O  
ATOM   1761  N   VAL A 225      12.673  -1.015  -0.289  1.00  0.85           N  
ATOM   1762  CA  VAL A 225      11.554  -0.373   0.393  1.00  0.86           C  
ATOM   1763  C   VAL A 225      10.481  -1.411   0.714  1.00  0.86           C  
ATOM   1764  CB  VAL A 225      10.952   0.770  -0.455  1.00  0.85           C  
ATOM   1765  O   VAL A 225       9.894  -2.008  -0.192  1.00  0.86           O  
ATOM   1766  CG1 VAL A 225       9.811   1.455   0.295  1.00  0.86           C  
ATOM   1767  CG2 VAL A 225      12.034   1.782  -0.828  1.00  0.85           C  
ATOM   1768  N   ARG A 226      10.249  -1.612   2.021  1.00  0.85           N  
ATOM   1769  CA  ARG A 226       9.258  -2.576   2.488  1.00  0.87           C  
ATOM   1770  C   ARG A 226       8.255  -1.918   3.430  1.00  0.88           C  
ATOM   1771  CB  ARG A 226       9.940  -3.753   3.188  1.00  0.85           C  
ATOM   1772  O   ARG A 226       8.636  -1.373   4.468  1.00  0.88           O  
ATOM   1773  CG  ARG A 226      10.874  -4.548   2.289  1.00  0.80           C  
ATOM   1774  CD  ARG A 226      11.486  -5.734   3.019  1.00  0.78           C  
ATOM   1775  NE  ARG A 226      12.393  -6.488   2.158  1.00  0.75           N  
ATOM   1776  NH1 ARG A 226      12.702  -8.223   3.652  1.00  0.67           N  
ATOM   1777  NH2 ARG A 226      13.761  -8.253   1.619  1.00  0.63           N  
ATOM   1778  CZ  ARG A 226      12.950  -7.653   2.479  1.00  0.74           C  
ATOM   1779  N   VAL A 227       6.960  -2.023   3.109  1.00  0.88           N  
ATOM   1780  CA  VAL A 227       5.837  -1.592   3.935  1.00  0.89           C  
ATOM   1781  C   VAL A 227       4.989  -2.800   4.327  1.00  0.88           C  
ATOM   1782  CB  VAL A 227       4.966  -0.544   3.205  1.00  0.88           C  
ATOM   1783  O   VAL A 227       4.449  -3.494   3.462  1.00  0.87           O  
ATOM   1784  CG1 VAL A 227       3.881  -0.002   4.134  1.00  0.89           C  
ATOM   1785  CG2 VAL A 227       5.835   0.594   2.673  1.00  0.89           C  
ATOM   1786  N   ILE A 228       4.972  -3.138   5.592  1.00  0.86           N  
ATOM   1787  CA  ILE A 228       4.381  -4.388   6.057  1.00  0.88           C  
ATOM   1788  C   ILE A 228       3.394  -4.104   7.187  1.00  0.87           C  
ATOM   1789  CB  ILE A 228       5.464  -5.384   6.529  1.00  0.85           C  
ATOM   1790  O   ILE A 228       3.659  -3.270   8.055  1.00  0.86           O  
ATOM   1791  CG1 ILE A 228       6.456  -5.673   5.396  1.00  0.78           C  
ATOM   1792  CG2 ILE A 228       4.823  -6.679   7.038  1.00  0.77           C  
ATOM   1793  CD1 ILE A 228       7.598  -6.598   5.793  1.00  0.75           C  
ATOM   1794  N   ASP A 229       2.218  -4.741   7.192  1.00  0.87           N  
ATOM   1795  CA  ASP A 229       1.223  -4.772   8.259  1.00  0.88           C  
ATOM   1796  C   ASP A 229       0.864  -3.360   8.717  1.00  0.86           C  
ATOM   1797  CB  ASP A 229       1.733  -5.596   9.444  1.00  0.86           C  
ATOM   1798  O   ASP A 229       1.021  -3.025   9.893  1.00  0.84           O  
ATOM   1799  CG  ASP A 229       1.966  -7.055   9.095  1.00  0.86           C  
ATOM   1800  OD1 ASP A 229       1.193  -7.622   8.293  1.00  0.86           O  
ATOM   1801  OD2 ASP A 229       2.931  -7.644   9.629  1.00  0.87           O  
ATOM   1802  N   VAL A 230       0.340  -2.561   7.789  1.00  0.90           N  
ATOM   1803  CA  VAL A 230      -0.029  -1.172   8.044  1.00  0.90           C  
ATOM   1804  C   VAL A 230      -1.538  -1.002   7.888  1.00  0.88           C  
ATOM   1805  CB  VAL A 230       0.717  -0.204   7.099  1.00  0.87           C  
ATOM   1806  O   VAL A 230      -2.143  -1.573   6.978  1.00  0.86           O  
ATOM   1807  CG1 VAL A 230       2.227  -0.302   7.307  1.00  0.74           C  
ATOM   1808  CG2 VAL A 230       0.356  -0.496   5.643  1.00  0.73           C  
ATOM   1809  N   SER A 231      -2.193  -0.243   8.724  1.00  0.90           N  
ATOM   1810  CA  SER A 231      -3.633  -0.006   8.732  1.00  0.91           C  
ATOM   1811  C   SER A 231      -3.949   1.485   8.675  1.00  0.89           C  
ATOM   1812  CB  SER A 231      -4.271  -0.623   9.977  1.00  0.89           C  
ATOM   1813  O   SER A 231      -3.496   2.254   9.526  1.00  0.87           O  
ATOM   1814  OG  SER A 231      -5.680  -0.468   9.950  1.00  0.84           O  
ATOM   1815  N   PHE A 232      -4.688   1.870   7.683  1.00  0.88           N  
ATOM   1816  CA  PHE A 232      -5.114   3.249   7.480  1.00  0.88           C  
ATOM   1817  C   PHE A 232      -6.635   3.352   7.485  1.00  0.85           C  
ATOM   1818  CB  PHE A 232      -4.555   3.797   6.163  1.00  0.87           C  
ATOM   1819  O   PHE A 232      -7.311   2.666   6.716  1.00  0.82           O  
ATOM   1820  CG  PHE A 232      -3.055   3.726   6.064  1.00  0.87           C  
ATOM   1821  CD1 PHE A 232      -2.252   4.468   6.921  1.00  0.85           C  
ATOM   1822  CD2 PHE A 232      -2.448   2.915   5.114  1.00  0.85           C  
ATOM   1823  CE1 PHE A 232      -0.863   4.404   6.832  1.00  0.86           C  
ATOM   1824  CE2 PHE A 232      -1.061   2.846   5.018  1.00  0.86           C  
ATOM   1825  CZ  PHE A 232      -0.271   3.592   5.878  1.00  0.84           C  
ATOM   1826  N   THR A 233      -7.158   4.251   8.273  1.00  0.86           N  
ATOM   1827  CA  THR A 233      -8.583   4.557   8.329  1.00  0.86           C  
ATOM   1828  C   THR A 233      -8.823   6.053   8.140  1.00  0.84           C  
ATOM   1829  CB  THR A 233      -9.202   4.101   9.663  1.00  0.84           C  
ATOM   1830  O   THR A 233      -7.987   6.874   8.524  1.00  0.81           O  
ATOM   1831  CG2 THR A 233      -9.150   2.583   9.802  1.00  0.79           C  
ATOM   1832  OG1 THR A 233      -8.476   4.693  10.747  1.00  0.82           O  
ATOM   1833  N   ASN A 234      -9.842   6.337   7.392  1.00  0.80           N  
ATOM   1834  CA  ASN A 234     -10.306   7.711   7.228  1.00  0.80           C  
ATOM   1835  C   ASN A 234      -9.248   8.583   6.560  1.00  0.80           C  
ATOM   1836  CB  ASN A 234     -10.709   8.306   8.579  1.00  0.79           C  
ATOM   1837  O   ASN A 234      -8.965   9.689   7.024  1.00  0.77           O  
ATOM   1838  CG  ASN A 234     -11.751   7.471   9.298  1.00  0.78           C  
ATOM   1839  ND2 ASN A 234     -11.403   6.980  10.481  1.00  0.79           N  
ATOM   1840  OD1 ASN A 234     -12.858   7.268   8.793  1.00  0.78           O  
ATOM   1841  N   ILE A 235      -8.705   8.127   5.529  1.00  0.82           N  
ATOM   1842  CA  ILE A 235      -7.682   8.814   4.749  1.00  0.82           C  
ATOM   1843  C   ILE A 235      -8.339   9.625   3.634  1.00  0.81           C  
ATOM   1844  CB  ILE A 235      -6.660   7.818   4.155  1.00  0.80           C  
ATOM   1845  O   ILE A 235      -9.299   9.168   3.009  1.00  0.78           O  
ATOM   1846  CG1 ILE A 235      -6.073   6.933   5.261  1.00  0.76           C  
ATOM   1847  CG2 ILE A 235      -5.553   8.563   3.404  1.00  0.75           C  
ATOM   1848  CD1 ILE A 235      -5.234   7.692   6.280  1.00  0.74           C  
ATOM   1849  N   ILE A 236      -7.799  10.706   3.170  1.00  0.76           N  
ATOM   1850  CA  ILE A 236      -8.364  11.586   2.153  1.00  0.75           C  
ATOM   1851  C   ILE A 236      -7.752  11.261   0.792  1.00  0.75           C  
ATOM   1852  CB  ILE A 236      -8.135  13.074   2.502  1.00  0.74           C  
ATOM   1853  O   ILE A 236      -8.454  11.242  -0.222  1.00  0.73           O  
ATOM   1854  CG1 ILE A 236      -8.911  13.451   3.770  1.00  0.70           C  
ATOM   1855  CG2 ILE A 236      -8.535  13.972   1.328  1.00  0.70           C  
ATOM   1856  CD1 ILE A 236      -8.634  14.862   4.269  1.00  0.67           C  
ATOM   1857  N   ASN A 237      -6.434  11.026   0.694  1.00  0.77           N  
ATOM   1858  CA  ASN A 237      -5.747  10.873  -0.583  1.00  0.77           C  
ATOM   1859  C   ASN A 237      -5.204   9.458  -0.762  1.00  0.77           C  
ATOM   1860  CB  ASN A 237      -4.616  11.896  -0.711  1.00  0.75           C  
ATOM   1861  O   ASN A 237      -5.965   8.524  -1.017  1.00  0.74           O  
ATOM   1862  CG  ASN A 237      -5.126  13.320  -0.816  1.00  0.74           C  
ATOM   1863  ND2 ASN A 237      -4.489  14.233  -0.093  1.00  0.71           N  
ATOM   1864  OD1 ASN A 237      -6.086  13.597  -1.540  1.00  0.73           O  
ATOM   1865  N   TYR A 238      -3.956   9.133  -0.488  1.00  0.81           N  
ATOM   1866  CA  TYR A 238      -3.410   7.801  -0.727  1.00  0.82           C  
ATOM   1867  C   TYR A 238      -2.968   7.151   0.579  1.00  0.83           C  
ATOM   1868  CB  TYR A 238      -2.230   7.870  -1.701  1.00  0.79           C  
ATOM   1869  O   TYR A 238      -2.432   7.823   1.464  1.00  0.82           O  
ATOM   1870  CG  TYR A 238      -1.303   9.034  -1.450  1.00  0.73           C  
ATOM   1871  CD1 TYR A 238      -1.524  10.270  -2.055  1.00  0.67           C  
ATOM   1872  CD2 TYR A 238      -0.203   8.901  -0.609  1.00  0.67           C  
ATOM   1873  CE1 TYR A 238      -0.671  11.345  -1.828  1.00  0.63           C  
ATOM   1874  CE2 TYR A 238       0.656   9.970  -0.375  1.00  0.66           C  
ATOM   1875  OH  TYR A 238       1.262  12.246  -0.759  1.00  0.41           O  
ATOM   1876  CZ  TYR A 238       0.415  11.185  -0.987  1.00  0.62           C  
ATOM   1877  N   GLY A 239      -3.205   5.886   0.752  1.00  0.85           N  
ATOM   1878  CA  GLY A 239      -2.652   5.077   1.827  1.00  0.87           C  
ATOM   1879  C   GLY A 239      -1.157   4.852   1.697  1.00  0.87           C  
ATOM   1880  O   GLY A 239      -0.372   5.400   2.473  1.00  0.86           O  
ATOM   1881  N   ILE A 240      -0.789   4.258   0.607  1.00  0.89           N  
ATOM   1882  CA  ILE A 240       0.614   4.060   0.259  1.00  0.89           C  
ATOM   1883  C   ILE A 240       0.873   4.578  -1.154  1.00  0.88           C  
ATOM   1884  CB  ILE A 240       1.018   2.573   0.367  1.00  0.89           C  
ATOM   1885  O   ILE A 240       0.235   4.133  -2.111  1.00  0.86           O  
ATOM   1886  CG1 ILE A 240       0.773   2.055   1.789  1.00  0.91           C  
ATOM   1887  CG2 ILE A 240       2.481   2.380  -0.041  1.00  0.91           C  
ATOM   1888  CD1 ILE A 240       1.054   0.569   1.964  1.00  0.90           C  
ATOM   1889  N   LEU A 241       1.777   5.464  -1.317  1.00  0.87           N  
ATOM   1890  CA  LEU A 241       2.352   5.881  -2.591  1.00  0.87           C  
ATOM   1891  C   LEU A 241       3.843   5.566  -2.644  1.00  0.87           C  
ATOM   1892  CB  LEU A 241       2.126   7.378  -2.817  1.00  0.86           C  
ATOM   1893  O   LEU A 241       4.640   6.198  -1.947  1.00  0.86           O  
ATOM   1894  CG  LEU A 241       2.820   7.993  -4.033  1.00  0.84           C  
ATOM   1895  CD1 LEU A 241       2.409   7.259  -5.305  1.00  0.80           C  
ATOM   1896  CD2 LEU A 241       2.497   9.479  -4.139  1.00  0.81           C  
ATOM   1897  N   LEU A 242       4.176   4.568  -3.442  1.00  0.87           N  
ATOM   1898  CA  LEU A 242       5.563   4.288  -3.799  1.00  0.87           C  
ATOM   1899  C   LEU A 242       5.909   4.897  -5.153  1.00  0.85           C  
ATOM   1900  CB  LEU A 242       5.816   2.778  -3.826  1.00  0.86           C  
ATOM   1901  O   LEU A 242       5.369   4.484  -6.181  1.00  0.82           O  
ATOM   1902  CG  LEU A 242       5.467   2.010  -2.550  1.00  0.87           C  
ATOM   1903  CD1 LEU A 242       5.875   0.546  -2.685  1.00  0.86           C  
ATOM   1904  CD2 LEU A 242       6.141   2.648  -1.340  1.00  0.86           C  
ATOM   1905  N   ALA A 243       6.808   5.905  -5.136  1.00  0.83           N  
ATOM   1906  CA  ALA A 243       7.230   6.612  -6.342  1.00  0.83           C  
ATOM   1907  C   ALA A 243       8.727   6.440  -6.584  1.00  0.82           C  
ATOM   1908  CB  ALA A 243       6.878   8.095  -6.240  1.00  0.81           C  
ATOM   1909  O   ALA A 243       9.545   6.812  -5.740  1.00  0.80           O  
ATOM   1910  N   GLY A 244       9.088   5.906  -7.778  1.00  0.80           N  
ATOM   1911  CA  GLY A 244      10.485   5.712  -8.131  1.00  0.80           C  
ATOM   1912  C   GLY A 244      11.161   4.626  -7.315  1.00  0.80           C  
ATOM   1913  O   GLY A 244      12.363   4.700  -7.049  1.00  0.78           O  
ATOM   1914  N   CYS A 245      10.481   3.629  -6.866  1.00  0.79           N  
ATOM   1915  CA  CYS A 245      11.010   2.479  -6.141  1.00  0.80           C  
ATOM   1916  C   CYS A 245      11.314   1.328  -7.092  1.00  0.79           C  
ATOM   1917  CB  CYS A 245      10.022   2.020  -5.069  1.00  0.78           C  
ATOM   1918  O   CYS A 245      10.656   1.178  -8.123  1.00  0.77           O  
ATOM   1919  SG  CYS A 245       9.716   3.252  -3.785  1.00  0.86           S  
ATOM   1920  N   ALA A 246      12.375   0.450  -6.692  1.00  0.79           N  
ATOM   1921  CA  ALA A 246      12.728  -0.700  -7.521  1.00  0.80           C  
ATOM   1922  C   ALA A 246      13.263  -1.846  -6.668  1.00  0.79           C  
ATOM   1923  CB  ALA A 246      13.757  -0.299  -8.576  1.00  0.78           C  
ATOM   1924  O   ALA A 246      13.669  -1.639  -5.522  1.00  0.77           O  
ATOM   1925  N   SER A 247      13.275  -3.057  -7.275  1.00  0.76           N  
ATOM   1926  CA  SER A 247      14.082  -4.154  -6.752  1.00  0.77           C  
ATOM   1927  C   SER A 247      15.523  -4.063  -7.244  1.00  0.74           C  
ATOM   1928  CB  SER A 247      13.481  -5.501  -7.154  1.00  0.73           C  
ATOM   1929  O   SER A 247      15.770  -3.698  -8.395  1.00  0.70           O  
ATOM   1930  OG  SER A 247      14.232  -6.571  -6.605  1.00  0.63           O  
ATOM   1931  N   LYS A 248      16.498  -4.384  -6.420  1.00  0.71           N  
ATOM   1932  CA  LYS A 248      17.910  -4.451  -6.785  1.00  0.71           C  
ATOM   1933  C   LYS A 248      18.157  -5.537  -7.827  1.00  0.70           C  
ATOM   1934  CB  LYS A 248      18.773  -4.705  -5.548  1.00  0.69           C  
ATOM   1935  O   LYS A 248      18.988  -5.369  -8.723  1.00  0.69           O  
ATOM   1936  CG  LYS A 248      20.268  -4.571  -5.799  1.00  0.66           C  
ATOM   1937  CD  LYS A 248      21.063  -4.680  -4.504  1.00  0.65           C  
ATOM   1938  CE  LYS A 248      22.556  -4.506  -4.748  1.00  0.57           C  
ATOM   1939  NZ  LYS A 248      23.330  -4.508  -3.471  1.00  0.51           N  
ATOM   1940  N   ASN A 249      17.433  -6.625  -7.727  1.00  0.70           N  
ATOM   1941  CA  ASN A 249      17.583  -7.773  -8.615  1.00  0.72           C  
ATOM   1942  C   ASN A 249      16.582  -7.726  -9.766  1.00  0.71           C  
ATOM   1943  CB  ASN A 249      17.432  -9.079  -7.833  1.00  0.66           C  
ATOM   1944  O   ASN A 249      15.466  -8.233  -9.644  1.00  0.68           O  
ATOM   1945  CG  ASN A 249      18.544  -9.287  -6.823  1.00  0.61           C  
ATOM   1946  ND2 ASN A 249      18.232  -9.975  -5.731  1.00  0.65           N  
ATOM   1947  OD1 ASN A 249      19.674  -8.833  -7.023  1.00  0.63           O  
ATOM   1948  N   LYS A 250      16.939  -7.393 -11.004  1.00  0.67           N  
ATOM   1949  CA  LYS A 250      16.115  -7.198 -12.194  1.00  0.67           C  
ATOM   1950  C   LYS A 250      15.716  -8.534 -12.812  1.00  0.66           C  
ATOM   1951  CB  LYS A 250      16.854  -6.343 -13.224  1.00  0.62           C  
ATOM   1952  O   LYS A 250      14.769  -8.603 -13.598  1.00  0.63           O  
ATOM   1953  CG  LYS A 250      17.080  -4.903 -12.788  1.00  0.59           C  
ATOM   1954  CD  LYS A 250      17.705  -4.073 -13.901  1.00  0.59           C  
ATOM   1955  CE  LYS A 250      17.912  -2.627 -13.472  1.00  0.51           C  
ATOM   1956  NZ  LYS A 250      18.506  -1.803 -14.567  1.00  0.47           N  
ATOM   1957  N   ASN A 251      16.710  -9.431 -12.625  1.00  0.60           N  
ATOM   1958  CA  ASN A 251      16.492 -10.757 -13.193  1.00  0.60           C  
ATOM   1959  C   ASN A 251      15.570 -11.598 -12.316  1.00  0.59           C  
ATOM   1960  CB  ASN A 251      17.826 -11.476 -13.405  1.00  0.53           C  
ATOM   1961  O   ASN A 251      15.342 -12.776 -12.599  1.00  0.55           O  
ATOM   1962  CG  ASN A 251      18.713 -10.777 -14.416  1.00  0.47           C  
ATOM   1963  ND2 ASN A 251      20.022 -10.951 -14.277  1.00  0.55           N  
ATOM   1964  OD1 ASN A 251      18.226 -10.085 -15.314  1.00  0.55           O  
ATOM   1965  N   ARG A 252      15.137 -10.846 -11.370  1.00  0.55           N  
ATOM   1966  CA  ARG A 252      14.213 -11.567 -10.501  1.00  0.58           C  
ATOM   1967  C   ARG A 252      12.817 -11.622 -11.112  1.00  0.55           C  
ATOM   1968  CB  ARG A 252      14.154 -10.915  -9.118  1.00  0.50           C  
ATOM   1969  O   ARG A 252      12.270 -10.594 -11.517  1.00  0.51           O  
ATOM   1970  CG  ARG A 252      13.536 -11.798  -8.046  1.00  0.46           C  
ATOM   1971  CD  ARG A 252      13.547 -11.121  -6.682  1.00  0.49           C  
ATOM   1972  NE  ARG A 252      12.861 -11.925  -5.675  1.00  0.39           N  
ATOM   1973  NH1 ARG A 252      13.136 -10.395  -3.967  1.00  0.30           N  
ATOM   1974  NH2 ARG A 252      12.043 -12.371  -3.577  1.00  0.25           N  
ATOM   1975  CZ  ARG A 252      12.682 -11.562  -4.409  1.00  0.41           C  
ATOM   1976  N   ASP A 253      12.293 -12.752 -11.304  1.00  0.57           N  
ATOM   1977  CA  ASP A 253      10.854 -12.924 -11.477  1.00  0.58           C  
ATOM   1978  C   ASP A 253      10.099 -12.544 -10.205  1.00  0.57           C  
ATOM   1979  CB  ASP A 253      10.529 -14.366 -11.871  1.00  0.53           C  
ATOM   1980  O   ASP A 253      10.111 -13.290  -9.224  1.00  0.55           O  
ATOM   1981  CG  ASP A 253       9.101 -14.541 -12.357  1.00  0.48           C  
ATOM   1982  OD1 ASP A 253       8.286 -13.605 -12.204  1.00  0.53           O  
ATOM   1983  OD2 ASP A 253       8.786 -15.624 -12.895  1.00  0.67           O  
ATOM   1984  N   VAL A 254       9.718 -11.309 -10.113  1.00  0.53           N  
ATOM   1985  CA  VAL A 254       8.989 -10.778  -8.966  1.00  0.56           C  
ATOM   1986  C   VAL A 254       7.878 -11.747  -8.566  1.00  0.53           C  
ATOM   1987  CB  VAL A 254       8.396  -9.383  -9.268  1.00  0.49           C  
ATOM   1988  O   VAL A 254       7.284 -11.611  -7.494  1.00  0.51           O  
ATOM   1989  CG1 VAL A 254       9.501  -8.330  -9.331  1.00  0.40           C  
ATOM   1990  CG2 VAL A 254       7.605  -9.411 -10.574  1.00  0.39           C  
ATOM   1991  N   ARG A 255       7.633 -12.670  -9.361  1.00  0.52           N  
ATOM   1992  CA  ARG A 255       6.529 -13.610  -9.194  1.00  0.53           C  
ATOM   1993  C   ARG A 255       6.908 -14.737  -8.239  1.00  0.51           C  
ATOM   1994  CB  ARG A 255       6.106 -14.189 -10.545  1.00  0.48           C  
ATOM   1995  O   ARG A 255       6.042 -15.321  -7.584  1.00  0.49           O  
ATOM   1996  CG  ARG A 255       5.587 -13.149 -11.526  1.00  0.44           C  
ATOM   1997  CD  ARG A 255       5.291 -13.757 -12.889  1.00  0.47           C  
ATOM   1998  NE  ARG A 255       6.516 -14.051 -13.626  1.00  0.37           N  
ATOM   1999  NH1 ARG A 255       5.440 -14.761 -15.543  1.00  0.28           N  
ATOM   2000  NH2 ARG A 255       7.730 -14.753 -15.446  1.00  0.24           N  
ATOM   2001  CZ  ARG A 255       6.559 -14.521 -14.870  1.00  0.43           C  
ATOM   2002  N   ASN A 256       8.219 -15.037  -8.108  1.00  0.51           N  
ATOM   2003  CA  ASN A 256       8.708 -16.221  -7.410  1.00  0.53           C  
ATOM   2004  C   ASN A 256       9.441 -15.850  -6.123  1.00  0.50           C  
ATOM   2005  CB  ASN A 256       9.620 -17.044  -8.322  1.00  0.44           C  
ATOM   2006  O   ASN A 256       9.650 -16.700  -5.256  1.00  0.46           O  
ATOM   2007  CG  ASN A 256       8.864 -17.715  -9.452  1.00  0.40           C  
ATOM   2008  ND2 ASN A 256       9.531 -17.897 -10.585  1.00  0.44           N  
ATOM   2009  OD1 ASN A 256       7.690 -18.066  -9.307  1.00  0.44           O  
ATOM   2010  N   ASP A 257       9.572 -14.568  -5.725  1.00  0.39           N  
ATOM   2011  CA  ASP A 257      10.624 -14.173  -4.793  1.00  0.49           C  
ATOM   2012  C   ASP A 257      10.068 -13.287  -3.681  1.00  0.39           C  
ATOM   2013  CB  ASP A 257      11.749 -13.445  -5.532  1.00  0.34           C  
ATOM   2014  O   ASP A 257       9.012 -12.671  -3.839  1.00  0.37           O  
ATOM   2015  CG  ASP A 257      12.611 -14.377  -6.365  1.00  0.31           C  
ATOM   2016  OD1 ASP A 257      12.689 -15.583  -6.047  1.00  0.31           O  
ATOM   2017  OD2 ASP A 257      13.221 -13.901  -7.347  1.00  0.28           O  
ATOM   2018  N   ASP A 258      10.710 -13.267  -2.511  1.00  0.51           N  
ATOM   2019  CA  ASP A 258      10.868 -12.328  -1.405  1.00  0.55           C  
ATOM   2020  C   ASP A 258      10.801 -10.884  -1.896  1.00  0.51           C  
ATOM   2021  CB  ASP A 258      12.190 -12.575  -0.676  1.00  0.44           C  
ATOM   2022  O   ASP A 258      11.550 -10.492  -2.793  1.00  0.48           O  
ATOM   2023  CG  ASP A 258      12.121 -13.736   0.300  1.00  0.40           C  
ATOM   2024  OD1 ASP A 258      11.009 -14.101   0.738  1.00  0.40           O  
ATOM   2025  OD2 ASP A 258      13.190 -14.291   0.637  1.00  0.39           O  
ATOM   2026  N   MET A 259       9.678 -10.268  -1.622  1.00  0.52           N  
ATOM   2027  CA  MET A 259       9.454  -8.838  -1.816  1.00  0.55           C  
ATOM   2028  C   MET A 259      10.686  -8.035  -1.415  1.00  0.54           C  
ATOM   2029  CB  MET A 259       8.240  -8.370  -1.012  1.00  0.47           C  
ATOM   2030  O   MET A 259      10.898  -7.763  -0.232  1.00  0.51           O  
ATOM   2031  CG  MET A 259       7.817  -6.942  -1.315  1.00  0.43           C  
ATOM   2032  SD  MET A 259       6.456  -6.365  -0.228  1.00  0.65           S  
ATOM   2033  CE  MET A 259       7.286  -6.427   1.384  1.00  0.39           C  
ATOM   2034  N   GLU A 260      11.596  -7.758  -2.359  1.00  0.68           N  
ATOM   2035  CA  GLU A 260      12.706  -6.865  -2.039  1.00  0.73           C  
ATOM   2036  C   GLU A 260      12.220  -5.434  -1.830  1.00  0.70           C  
ATOM   2037  CB  GLU A 260      13.765  -6.905  -3.144  1.00  0.67           C  
ATOM   2038  O   GLU A 260      12.669  -4.748  -0.910  1.00  0.68           O  
ATOM   2039  CG  GLU A 260      15.055  -6.182  -2.787  1.00  0.59           C  
ATOM   2040  CD  GLU A 260      16.128  -6.305  -3.856  1.00  0.60           C  
ATOM   2041  OE1 GLU A 260      15.906  -7.020  -4.860  1.00  0.69           O  
ATOM   2042  OE2 GLU A 260      17.201  -5.683  -3.689  1.00  0.60           O  
ATOM   2043  N   SER A 261      11.261  -4.971  -2.683  1.00  0.61           N  
ATOM   2044  CA  SER A 261      10.556  -3.702  -2.530  1.00  0.74           C  
ATOM   2045  C   SER A 261       9.054  -3.878  -2.725  1.00  0.69           C  
ATOM   2046  CB  SER A 261      11.090  -2.669  -3.523  1.00  0.67           C  
ATOM   2047  O   SER A 261       8.619  -4.632  -3.598  1.00  0.70           O  
ATOM   2048  OG  SER A 261      12.467  -2.420  -3.299  1.00  0.54           O  
ATOM   2049  N   GLY A 262       8.364  -3.249  -1.847  1.00  0.51           N  
ATOM   2050  CA  GLY A 262       6.919  -3.342  -1.973  1.00  0.70           C  
ATOM   2051  C   GLY A 262       6.192  -3.174  -0.652  1.00  0.60           C  
ATOM   2052  O   GLY A 262       6.711  -2.545   0.272  1.00  0.61           O  
ATOM   2053  N   PHE A 263       4.879  -3.658  -0.640  1.00  0.48           N  
ATOM   2054  CA  PHE A 263       4.087  -3.701   0.584  1.00  0.65           C  
ATOM   2055  C   PHE A 263       3.421  -5.062   0.750  1.00  0.51           C  
ATOM   2056  CB  PHE A 263       3.028  -2.594   0.580  1.00  0.57           C  
ATOM   2057  O   PHE A 263       3.088  -5.720  -0.238  1.00  0.52           O  
ATOM   2058  CG  PHE A 263       2.116  -2.631  -0.617  1.00  0.59           C  
ATOM   2059  CD1 PHE A 263       2.381  -1.850  -1.735  1.00  0.57           C  
ATOM   2060  CD2 PHE A 263       0.993  -3.448  -0.623  1.00  0.68           C  
ATOM   2061  CE1 PHE A 263       1.539  -1.882  -2.843  1.00  0.75           C  
ATOM   2062  CE2 PHE A 263       0.146  -3.486  -1.727  1.00  0.82           C  
ATOM   2063  CZ  PHE A 263       0.421  -2.701  -2.836  1.00  0.75           C  
ATOM   2064  N   ASP A 264       3.253  -5.550   2.038  1.00  0.63           N  
ATOM   2065  CA  ASP A 264       2.589  -6.778   2.464  1.00  0.77           C  
ATOM   2066  C   ASP A 264       1.718  -6.533   3.694  1.00  0.63           C  
ATOM   2067  CB  ASP A 264       3.618  -7.871   2.757  1.00  0.71           C  
ATOM   2068  O   ASP A 264       2.115  -5.808   4.609  1.00  0.62           O  
ATOM   2069  CG  ASP A 264       2.998  -9.252   2.882  1.00  0.70           C  
ATOM   2070  OD1 ASP A 264       1.798  -9.412   2.571  1.00  0.73           O  
ATOM   2071  OD2 ASP A 264       3.714 -10.187   3.298  1.00  0.87           O  
ATOM   2072  N   GLY A 265       0.485  -7.033   3.673  1.00  0.52           N  
ATOM   2073  CA  GLY A 265      -0.412  -6.858   4.804  1.00  0.65           C  
ATOM   2074  C   GLY A 265      -0.898  -5.430   4.965  1.00  0.49           C  
ATOM   2075  O   GLY A 265      -0.647  -4.795   5.991  1.00  0.47           O  
ATOM   2076  N   VAL A 266      -1.558  -4.816   3.986  1.00  0.62           N  
ATOM   2077  CA  VAL A 266      -2.051  -3.443   4.030  1.00  0.75           C  
ATOM   2078  C   VAL A 266      -3.571  -3.445   4.177  1.00  0.60           C  
ATOM   2079  CB  VAL A 266      -1.638  -2.651   2.769  1.00  0.71           C  
ATOM   2080  O   VAL A 266      -4.279  -4.035   3.358  1.00  0.58           O  
ATOM   2081  CG1 VAL A 266      -2.158  -1.216   2.839  1.00  0.72           C  
ATOM   2082  CG2 VAL A 266      -0.119  -2.665   2.605  1.00  0.61           C  
ATOM   2083  N   TYR A 267      -4.133  -2.770   5.194  1.00  0.69           N  
ATOM   2084  CA  TYR A 267      -5.552  -2.470   5.349  1.00  0.80           C  
ATOM   2085  C   TYR A 267      -5.826  -0.990   5.112  1.00  0.64           C  
ATOM   2086  CB  TYR A 267      -6.038  -2.875   6.744  1.00  0.73           C  
ATOM   2087  O   TYR A 267      -5.206  -0.129   5.742  1.00  0.61           O  
ATOM   2088  CG  TYR A 267      -7.487  -2.540   7.002  1.00  0.74           C  
ATOM   2089  CD1 TYR A 267      -7.844  -1.373   7.674  1.00  0.71           C  
ATOM   2090  CD2 TYR A 267      -8.502  -3.391   6.577  1.00  0.78           C  
ATOM   2091  CE1 TYR A 267      -9.177  -1.061   7.916  1.00  0.84           C  
ATOM   2092  CE2 TYR A 267      -9.839  -3.089   6.814  1.00  0.87           C  
ATOM   2093  OH  TYR A 267     -11.488  -1.621   7.720  1.00  0.56           O  
ATOM   2094  CZ  TYR A 267     -10.166  -1.924   7.482  1.00  0.84           C  
ATOM   2095  N   TYR A 268      -6.690  -0.643   4.248  1.00  0.74           N  
ATOM   2096  CA  TYR A 268      -7.122   0.714   3.931  1.00  0.81           C  
ATOM   2097  C   TYR A 268      -8.641   0.827   3.973  1.00  0.67           C  
ATOM   2098  CB  TYR A 268      -6.604   1.134   2.552  1.00  0.75           C  
ATOM   2099  O   TYR A 268      -9.345   0.069   3.301  1.00  0.61           O  
ATOM   2100  CG  TYR A 268      -7.013   2.531   2.150  1.00  0.73           C  
ATOM   2101  CD1 TYR A 268      -8.269   2.779   1.602  1.00  0.67           C  
ATOM   2102  CD2 TYR A 268      -6.144   3.603   2.317  1.00  0.75           C  
ATOM   2103  CE1 TYR A 268      -8.650   4.064   1.228  1.00  0.79           C  
ATOM   2104  CE2 TYR A 268      -6.514   4.892   1.947  1.00  0.85           C  
ATOM   2105  OH  TYR A 268      -8.138   6.386   1.037  1.00  0.41           O  
ATOM   2106  CZ  TYR A 268      -7.766   5.112   1.405  1.00  0.78           C  
ATOM   2107  N   SER A 269      -9.167   1.719   4.637  1.00  0.74           N  
ATOM   2108  CA  SER A 269     -10.575   2.102   4.622  1.00  0.77           C  
ATOM   2109  C   SER A 269     -10.736   3.618   4.584  1.00  0.65           C  
ATOM   2110  CB  SER A 269     -11.298   1.535   5.845  1.00  0.71           C  
ATOM   2111  O   SER A 269     -10.259   4.320   5.478  1.00  0.57           O  
ATOM   2112  OG  SER A 269     -12.683   1.833   5.793  1.00  0.58           O  
ATOM   2113  N   SER A 270     -11.217   4.093   3.464  1.00  0.71           N  
ATOM   2114  CA  SER A 270     -11.430   5.534   3.383  1.00  0.73           C  
ATOM   2115  C   SER A 270     -12.575   5.975   4.289  1.00  0.68           C  
ATOM   2116  CB  SER A 270     -11.721   5.953   1.941  1.00  0.64           C  
ATOM   2117  O   SER A 270     -13.492   5.198   4.563  1.00  0.62           O  
ATOM   2118  OG  SER A 270     -12.954   5.412   1.499  1.00  0.51           O  
ATOM   2119  N   TYR A 271     -12.500   7.229   4.737  1.00  0.52           N  
ATOM   2120  CA  TYR A 271     -13.518   7.950   5.492  1.00  0.52           C  
ATOM   2121  C   TYR A 271     -14.836   7.994   4.728  1.00  0.52           C  
ATOM   2122  CB  TYR A 271     -13.048   9.374   5.803  1.00  0.44           C  
ATOM   2123  O   TYR A 271     -14.889   8.483   3.597  1.00  0.48           O  
ATOM   2124  CG  TYR A 271     -13.943  10.111   6.771  1.00  0.39           C  
ATOM   2125  CD1 TYR A 271     -14.799  11.118   6.330  1.00  0.31           C  
ATOM   2126  CD2 TYR A 271     -13.933   9.803   8.127  1.00  0.34           C  
ATOM   2127  CE1 TYR A 271     -15.623  11.801   7.218  1.00  0.30           C  
ATOM   2128  CE2 TYR A 271     -14.754  10.479   9.024  1.00  0.38           C  
ATOM   2129  OH  TYR A 271     -16.408  12.147   9.444  1.00  0.22           O  
ATOM   2130  CZ  TYR A 271     -15.594  11.474   8.561  1.00  0.29           C  
ATOM   2131  N   LYS A 272     -15.814   7.285   5.163  1.00  0.45           N  
ATOM   2132  CA  LYS A 272     -17.205   7.263   4.719  1.00  0.44           C  
ATOM   2133  C   LYS A 272     -17.849   8.639   4.862  1.00  0.45           C  
ATOM   2134  CB  LYS A 272     -18.005   6.226   5.508  1.00  0.39           C  
ATOM   2135  O   LYS A 272     -19.076   8.761   4.844  1.00  0.42           O  
ATOM   2136  CG  LYS A 272     -17.869   4.806   4.979  1.00  0.35           C  
ATOM   2137  CD  LYS A 272     -18.815   3.849   5.693  1.00  0.39           C  
ATOM   2138  CE  LYS A 272     -18.701   2.434   5.144  1.00  0.27           C  
ATOM   2139  NZ  LYS A 272     -19.611   1.488   5.857  1.00  0.27           N  
ATOM   2140  N   THR A 273     -17.116   9.685   4.929  1.00  0.34           N  
ATOM   2141  CA  THR A 273     -18.011  10.805   5.196  1.00  0.35           C  
ATOM   2142  C   THR A 273     -18.563  11.378   3.894  1.00  0.34           C  
ATOM   2143  CB  THR A 273     -17.295  11.916   5.986  1.00  0.30           C  
ATOM   2144  O   THR A 273     -17.803  11.849   3.045  1.00  0.32           O  
ATOM   2145  CG2 THR A 273     -16.971  11.460   7.405  1.00  0.27           C  
ATOM   2146  OG1 THR A 273     -16.076  12.262   5.316  1.00  0.27           O  
ATOM   2147  N   ASN A 274     -19.763  11.079   3.519  1.00  0.30           N  
ATOM   2148  CA  ASN A 274     -20.744  11.945   2.873  1.00  0.33           C  
ATOM   2149  C   ASN A 274     -20.440  13.419   3.123  1.00  0.31           C  
ATOM   2150  CB  ASN A 274     -22.157  11.605   3.350  1.00  0.28           C  
ATOM   2151  O   ASN A 274     -21.173  14.296   2.661  1.00  0.28           O  
ATOM   2152  CG  ASN A 274     -22.708  10.352   2.699  1.00  0.28           C  
ATOM   2153  ND2 ASN A 274     -23.639   9.692   3.378  1.00  0.14           N  
ATOM   2154  OD1 ASN A 274     -22.300   9.980   1.596  1.00  0.20           O  
ATOM   2155  N   VAL A 275     -19.449  13.687   3.982  1.00  0.26           N  
ATOM   2156  CA  VAL A 275     -19.522  15.041   4.520  1.00  0.31           C  
ATOM   2157  C   VAL A 275     -18.579  15.958   3.744  1.00  0.26           C  
ATOM   2158  CB  VAL A 275     -19.176  15.073   6.026  1.00  0.23           C  
ATOM   2159  O   VAL A 275     -18.733  17.181   3.767  1.00  0.25           O  
ATOM   2160  CG1 VAL A 275     -19.509  16.437   6.628  1.00  0.13           C  
ATOM   2161  CG2 VAL A 275     -19.919  13.963   6.767  1.00  0.19           C  
ATOM   2162  N   TYR A 276     -17.802  15.363   2.825  1.00  0.36           N  
ATOM   2163  CA  TYR A 276     -17.141  16.419   2.066  1.00  0.42           C  
ATOM   2164  C   TYR A 276     -17.666  16.475   0.637  1.00  0.37           C  
ATOM   2165  CB  TYR A 276     -15.624  16.206   2.056  1.00  0.35           C  
ATOM   2166  O   TYR A 276     -17.313  15.634  -0.194  1.00  0.36           O  
ATOM   2167  CG  TYR A 276     -14.832  17.482   1.908  1.00  0.36           C  
ATOM   2168  CD1 TYR A 276     -14.359  17.891   0.663  1.00  0.33           C  
ATOM   2169  CD2 TYR A 276     -14.555  18.282   3.012  1.00  0.33           C  
ATOM   2170  CE1 TYR A 276     -13.627  19.065   0.522  1.00  0.31           C  
ATOM   2171  CE2 TYR A 276     -13.825  19.458   2.883  1.00  0.35           C  
ATOM   2172  OH  TYR A 276     -12.642  21.005   1.502  1.00  0.13           O  
ATOM   2173  CZ  TYR A 276     -13.366  19.841   1.636  1.00  0.30           C  
ATOM   2174  N   ASN A 277     -18.883  17.001   0.392  1.00  0.39           N  
ATOM   2175  CA  ASN A 277     -19.334  17.591  -0.864  1.00  0.41           C  
ATOM   2176  C   ASN A 277     -18.375  18.674  -1.350  1.00  0.40           C  
ATOM   2177  CB  ASN A 277     -20.746  18.160  -0.713  1.00  0.36           C  
ATOM   2178  O   ASN A 277     -18.548  19.852  -1.031  1.00  0.37           O  
ATOM   2179  CG  ASN A 277     -21.375  18.522  -2.044  1.00  0.35           C  
ATOM   2180  ND2 ASN A 277     -22.638  18.930  -2.012  1.00  0.29           N  
ATOM   2181  OD1 ASN A 277     -20.732  18.434  -3.093  1.00  0.36           O  
ATOM   2182  N   PRO A 278     -17.150  18.281  -1.732  1.00  0.38           N  
ATOM   2183  CA  PRO A 278     -16.390  19.404  -2.286  1.00  0.41           C  
ATOM   2184  C   PRO A 278     -17.104  20.081  -3.453  1.00  0.39           C  
ATOM   2185  CB  PRO A 278     -15.084  18.753  -2.748  1.00  0.36           C  
ATOM   2186  O   PRO A 278     -16.563  21.010  -4.058  1.00  0.37           O  
ATOM   2187  CG  PRO A 278     -15.460  17.349  -3.096  1.00  0.36           C  
ATOM   2188  CD  PRO A 278     -16.575  16.914  -2.188  1.00  0.43           C  
ATOM   2189  N   TYR A 279     -18.381  19.634  -3.815  1.00  0.38           N  
ATOM   2190  CA  TYR A 279     -19.014  20.302  -4.946  1.00  0.45           C  
ATOM   2191  C   TYR A 279     -19.388  21.737  -4.594  1.00  0.38           C  
ATOM   2192  CB  TYR A 279     -20.260  19.533  -5.396  1.00  0.35           C  
ATOM   2193  O   TYR A 279     -19.737  22.528  -5.473  1.00  0.35           O  
ATOM   2194  CG  TYR A 279     -19.959  18.168  -5.966  1.00  0.35           C  
ATOM   2195  CD1 TYR A 279     -19.363  18.031  -7.218  1.00  0.31           C  
ATOM   2196  CD2 TYR A 279     -20.269  17.014  -5.255  1.00  0.33           C  
ATOM   2197  CE1 TYR A 279     -19.085  16.775  -7.748  1.00  0.33           C  
ATOM   2198  CE2 TYR A 279     -19.995  15.753  -5.775  1.00  0.39           C  
ATOM   2199  OH  TYR A 279     -19.131  14.399  -7.541  1.00  0.18           O  
ATOM   2200  CZ  TYR A 279     -19.404  15.644  -7.020  1.00  0.30           C  
ATOM   2201  N   SER A 280     -19.229  22.074  -3.255  1.00  0.46           N  
ATOM   2202  CA  SER A 280     -19.512  23.497  -3.096  1.00  0.45           C  
ATOM   2203  C   SER A 280     -18.310  24.347  -3.495  1.00  0.46           C  
ATOM   2204  CB  SER A 280     -19.909  23.807  -1.653  1.00  0.42           C  
ATOM   2205  O   SER A 280     -18.446  25.548  -3.738  1.00  0.44           O  
ATOM   2206  OG  SER A 280     -18.915  23.356  -0.749  1.00  0.44           O  
ATOM   2207  N   ASP A 281     -17.146  23.770  -3.760  1.00  0.47           N  
ATOM   2208  CA  ASP A 281     -16.020  24.497  -4.337  1.00  0.49           C  
ATOM   2209  C   ASP A 281     -15.607  23.894  -5.678  1.00  0.47           C  
ATOM   2210  CB  ASP A 281     -14.832  24.501  -3.373  1.00  0.44           C  
ATOM   2211  O   ASP A 281     -14.978  22.834  -5.720  1.00  0.45           O  
ATOM   2212  CG  ASP A 281     -13.707  25.417  -3.822  1.00  0.44           C  
ATOM   2213  OD1 ASP A 281     -13.766  25.947  -4.953  1.00  0.44           O  
ATOM   2214  OD2 ASP A 281     -12.751  25.608  -3.040  1.00  0.51           O  
ATOM   2215  N   PRO A 282     -16.268  24.248  -6.900  1.00  0.39           N  
ATOM   2216  CA  PRO A 282     -15.809  23.782  -8.210  1.00  0.38           C  
ATOM   2217  C   PRO A 282     -14.302  23.941  -8.399  1.00  0.39           C  
ATOM   2218  CB  PRO A 282     -16.578  24.670  -9.191  1.00  0.36           C  
ATOM   2219  O   PRO A 282     -13.711  23.285  -9.261  1.00  0.36           O  
ATOM   2220  CG  PRO A 282     -16.877  25.917  -8.423  1.00  0.35           C  
ATOM   2221  CD  PRO A 282     -17.043  25.557  -6.974  1.00  0.37           C  
ATOM   2222  N   TYR A 283     -13.615  24.687  -7.663  1.00  0.30           N  
ATOM   2223  CA  TYR A 283     -12.176  24.909  -7.752  1.00  0.34           C  
ATOM   2224  C   TYR A 283     -11.421  23.973  -6.816  1.00  0.30           C  
ATOM   2225  CB  TYR A 283     -11.834  26.365  -7.422  1.00  0.28           C  
ATOM   2226  O   TYR A 283     -10.210  23.788  -6.957  1.00  0.28           O  
ATOM   2227  CG  TYR A 283     -12.400  27.359  -8.407  1.00  0.30           C  
ATOM   2228  CD1 TYR A 283     -11.868  27.478  -9.689  1.00  0.25           C  
ATOM   2229  CD2 TYR A 283     -13.465  28.182  -8.058  1.00  0.25           C  
ATOM   2230  CE1 TYR A 283     -12.384  28.394 -10.600  1.00  0.26           C  
ATOM   2231  CE2 TYR A 283     -13.990  29.101  -8.961  1.00  0.31           C  
ATOM   2232  OH  TYR A 283     -13.959  30.108 -11.124  1.00  0.10           O  
ATOM   2233  CZ  TYR A 283     -13.444  29.200 -10.227  1.00  0.25           C  
ATOM   2234  N   ALA A 284     -12.167  23.347  -5.903  1.00  0.40           N  
ATOM   2235  CA  ALA A 284     -11.548  22.339  -5.046  1.00  0.40           C  
ATOM   2236  C   ALA A 284     -11.090  21.133  -5.861  1.00  0.40           C  
ATOM   2237  CB  ALA A 284     -12.520  21.900  -3.953  1.00  0.37           C  
ATOM   2238  O   ALA A 284     -10.284  20.327  -5.389  1.00  0.38           O  
ATOM   2239  N   TYR A 285     -11.488  21.070  -7.262  1.00  0.38           N  
ATOM   2240  CA  TYR A 285     -11.018  20.027  -8.167  1.00  0.41           C  
ATOM   2241  C   TYR A 285      -9.510  20.120  -8.368  1.00  0.38           C  
ATOM   2242  CB  TYR A 285     -11.732  20.126  -9.518  1.00  0.35           C  
ATOM   2243  O   TYR A 285      -8.879  19.165  -8.830  1.00  0.35           O  
ATOM   2244  CG  TYR A 285     -13.036  19.368  -9.572  1.00  0.34           C  
ATOM   2245  CD1 TYR A 285     -13.063  18.008  -9.873  1.00  0.29           C  
ATOM   2246  CD2 TYR A 285     -14.245  20.010  -9.323  1.00  0.30           C  
ATOM   2247  CE1 TYR A 285     -14.262  17.306  -9.926  1.00  0.28           C  
ATOM   2248  CE2 TYR A 285     -15.450  19.318  -9.373  1.00  0.32           C  
ATOM   2249  OH  TYR A 285     -16.640  17.279  -9.725  1.00  0.11           O  
ATOM   2250  CZ  TYR A 285     -15.449  17.969  -9.674  1.00  0.27           C  
ATOM   2251  N   THR A 286      -8.911  21.235  -8.034  1.00  0.36           N  
ATOM   2252  CA  THR A 286      -7.549  21.449  -8.507  1.00  0.36           C  
ATOM   2253  C   THR A 286      -6.537  20.859  -7.529  1.00  0.36           C  
ATOM   2254  CB  THR A 286      -7.257  22.947  -8.711  1.00  0.32           C  
ATOM   2255  O   THR A 286      -5.367  20.678  -7.872  1.00  0.33           O  
ATOM   2256  CG2 THR A 286      -8.105  23.524  -9.839  1.00  0.29           C  
ATOM   2257  OG1 THR A 286      -7.549  23.654  -7.499  1.00  0.29           O  
ATOM   2258  N   THR A 287      -7.032  20.160  -6.462  1.00  0.40           N  
ATOM   2259  CA  THR A 287      -5.823  19.918  -5.682  1.00  0.41           C  
ATOM   2260  C   THR A 287      -5.887  18.558  -4.993  1.00  0.41           C  
ATOM   2261  CB  THR A 287      -5.609  21.020  -4.628  1.00  0.37           C  
ATOM   2262  O   THR A 287      -4.851  17.967  -4.678  1.00  0.38           O  
ATOM   2263  CG2 THR A 287      -5.250  22.348  -5.286  1.00  0.31           C  
ATOM   2264  OG1 THR A 287      -6.812  21.186  -3.867  1.00  0.31           O  
ATOM   2265  N   ALA A 288      -7.069  17.776  -4.823  1.00  0.50           N  
ATOM   2266  CA  ALA A 288      -7.116  16.439  -4.236  1.00  0.49           C  
ATOM   2267  C   ALA A 288      -7.588  15.409  -5.258  1.00  0.50           C  
ATOM   2268  CB  ALA A 288      -8.028  16.427  -3.012  1.00  0.45           C  
ATOM   2269  O   ALA A 288      -8.666  14.828  -5.110  1.00  0.48           O  
ATOM   2270  N   ARG A 289      -6.795  15.217  -6.325  1.00  0.57           N  
ATOM   2271  CA  ARG A 289      -7.269  14.513  -7.513  1.00  0.56           C  
ATOM   2272  C   ARG A 289      -7.138  13.003  -7.343  1.00  0.58           C  
ATOM   2273  CB  ARG A 289      -6.496  14.970  -8.752  1.00  0.52           C  
ATOM   2274  O   ARG A 289      -7.855  12.236  -7.989  1.00  0.55           O  
ATOM   2275  CG  ARG A 289      -7.045  16.237  -9.388  1.00  0.49           C  
ATOM   2276  CD  ARG A 289      -6.380  16.531 -10.725  1.00  0.50           C  
ATOM   2277  NE  ARG A 289      -6.947  17.718 -11.360  1.00  0.41           N  
ATOM   2278  NH1 ARG A 289      -5.991  17.324 -13.426  1.00  0.32           N  
ATOM   2279  NH2 ARG A 289      -7.313  19.168 -13.102  1.00  0.28           N  
ATOM   2280  CZ  ARG A 289      -6.749  18.067 -12.628  1.00  0.41           C  
ATOM   2281  N   TYR A 290      -6.376  12.577  -6.446  1.00  0.68           N  
ATOM   2282  CA  TYR A 290      -6.112  11.144  -6.522  1.00  0.67           C  
ATOM   2283  C   TYR A 290      -6.331  10.476  -5.170  1.00  0.68           C  
ATOM   2284  CB  TYR A 290      -4.682  10.886  -7.006  1.00  0.64           C  
ATOM   2285  O   TYR A 290      -5.472  10.550  -4.287  1.00  0.65           O  
ATOM   2286  CG  TYR A 290      -4.352  11.563  -8.314  1.00  0.60           C  
ATOM   2287  CD1 TYR A 290      -4.918  11.125  -9.509  1.00  0.57           C  
ATOM   2288  CD2 TYR A 290      -3.474  12.641  -8.358  1.00  0.58           C  
ATOM   2289  CE1 TYR A 290      -4.616  11.745 -10.718  1.00  0.57           C  
ATOM   2290  CE2 TYR A 290      -3.164  13.268  -9.561  1.00  0.58           C  
ATOM   2291  OH  TYR A 290      -3.437  13.431 -11.926  1.00  0.58           O  
ATOM   2292  CZ  TYR A 290      -3.740  12.814 -10.733  1.00  0.55           C  
ATOM   2293  N   ASP A 291      -7.550   9.931  -4.874  1.00  0.76           N  
ATOM   2294  CA  ASP A 291      -7.846   8.988  -3.800  1.00  0.77           C  
ATOM   2295  C   ASP A 291      -7.519   7.557  -4.219  1.00  0.77           C  
ATOM   2296  CB  ASP A 291      -9.316   9.092  -3.385  1.00  0.74           C  
ATOM   2297  O   ASP A 291      -8.412   6.796  -4.597  1.00  0.75           O  
ATOM   2298  CG  ASP A 291      -9.691  10.472  -2.874  1.00  0.69           C  
ATOM   2299  OD1 ASP A 291      -8.786  11.270  -2.550  1.00  0.67           O  
ATOM   2300  OD2 ASP A 291     -10.904  10.762  -2.792  1.00  0.71           O  
ATOM   2301  N   VAL A 292      -6.155   7.380  -4.386  1.00  0.82           N  
ATOM   2302  CA  VAL A 292      -5.651   6.061  -4.757  1.00  0.83           C  
ATOM   2303  C   VAL A 292      -5.018   5.389  -3.542  1.00  0.84           C  
ATOM   2304  CB  VAL A 292      -4.628   6.149  -5.912  1.00  0.82           C  
ATOM   2305  O   VAL A 292      -3.902   5.734  -3.145  1.00  0.84           O  
ATOM   2306  CG1 VAL A 292      -4.226   4.753  -6.384  1.00  0.82           C  
ATOM   2307  CG2 VAL A 292      -5.199   6.965  -7.070  1.00  0.81           C  
ATOM   2308  N   PRO A 293      -5.706   4.471  -2.824  1.00  0.86           N  
ATOM   2309  CA  PRO A 293      -5.231   3.852  -1.584  1.00  0.88           C  
ATOM   2310  C   PRO A 293      -3.851   3.215  -1.734  1.00  0.88           C  
ATOM   2311  CB  PRO A 293      -6.293   2.789  -1.292  1.00  0.86           C  
ATOM   2312  O   PRO A 293      -2.972   3.433  -0.895  1.00  0.88           O  
ATOM   2313  CG  PRO A 293      -7.567   3.369  -1.815  1.00  0.85           C  
ATOM   2314  CD  PRO A 293      -7.272   4.092  -3.097  1.00  0.84           C  
ATOM   2315  N   LEU A 294      -3.697   2.508  -2.844  1.00  0.89           N  
ATOM   2316  CA  LEU A 294      -2.411   1.873  -3.111  1.00  0.90           C  
ATOM   2317  C   LEU A 294      -1.898   2.248  -4.498  1.00  0.88           C  
ATOM   2318  CB  LEU A 294      -2.529   0.351  -2.992  1.00  0.89           C  
ATOM   2319  O   LEU A 294      -2.389   1.736  -5.506  1.00  0.85           O  
ATOM   2320  CG  LEU A 294      -3.085  -0.184  -1.672  1.00  0.89           C  
ATOM   2321  CD1 LEU A 294      -3.175  -1.706  -1.713  1.00  0.86           C  
ATOM   2322  CD2 LEU A 294      -2.221   0.274  -0.502  1.00  0.86           C  
ATOM   2323  N   TRP A 295      -0.948   3.141  -4.567  1.00  0.87           N  
ATOM   2324  CA  TRP A 295      -0.438   3.783  -5.774  1.00  0.89           C  
ATOM   2325  C   TRP A 295       1.048   3.495  -5.958  1.00  0.88           C  
ATOM   2326  CB  TRP A 295      -0.674   5.295  -5.719  1.00  0.86           C  
ATOM   2327  O   TRP A 295       1.859   3.797  -5.080  1.00  0.86           O  
ATOM   2328  CG  TRP A 295      -0.292   6.017  -6.976  1.00  0.80           C  
ATOM   2329  CD1 TRP A 295       0.121   5.459  -8.154  1.00  0.73           C  
ATOM   2330  CD2 TRP A 295      -0.283   7.434  -7.178  1.00  0.75           C  
ATOM   2331  CE2 TRP A 295       0.146   7.664  -8.504  1.00  0.79           C  
ATOM   2332  CE3 TRP A 295      -0.598   8.532  -6.366  1.00  0.81           C  
ATOM   2333  NE1 TRP A 295       0.386   6.444  -9.077  1.00  0.83           N  
ATOM   2334  CH2 TRP A 295      -0.046  10.006  -8.221  1.00  0.78           C  
ATOM   2335  CZ2 TRP A 295       0.268   8.950  -9.037  1.00  0.81           C  
ATOM   2336  CZ3 TRP A 295      -0.475   9.810  -6.898  1.00  0.79           C  
ATOM   2337  N   MET A 296       1.400   2.926  -7.065  1.00  0.88           N  
ATOM   2338  CA  MET A 296       2.772   2.783  -7.545  1.00  0.88           C  
ATOM   2339  C   MET A 296       2.995   3.610  -8.807  1.00  0.86           C  
ATOM   2340  CB  MET A 296       3.097   1.314  -7.817  1.00  0.87           C  
ATOM   2341  O   MET A 296       2.297   3.427  -9.806  1.00  0.83           O  
ATOM   2342  CG  MET A 296       3.049   0.435  -6.578  1.00  0.86           C  
ATOM   2343  SD  MET A 296       3.568  -1.291  -6.919  1.00  0.90           S  
ATOM   2344  CE  MET A 296       3.121  -2.077  -5.346  1.00  0.81           C  
ATOM   2345  N   THR A 297       3.924   4.531  -8.740  1.00  0.84           N  
ATOM   2346  CA  THR A 297       4.268   5.352  -9.895  1.00  0.84           C  
ATOM   2347  C   THR A 297       5.777   5.356 -10.126  1.00  0.84           C  
ATOM   2348  CB  THR A 297       3.769   6.798  -9.721  1.00  0.83           C  
ATOM   2349  O   THR A 297       6.556   5.416  -9.172  1.00  0.82           O  
ATOM   2350  CG2 THR A 297       4.424   7.465  -8.516  1.00  0.80           C  
ATOM   2351  OG1 THR A 297       4.083   7.551 -10.899  1.00  0.81           O  
ATOM   2352  N   MET A 298       6.167   5.050 -11.339  1.00  0.80           N  
ATOM   2353  CA  MET A 298       7.560   5.007 -11.777  1.00  0.80           C  
ATOM   2354  C   MET A 298       8.318   3.887 -11.072  1.00  0.81           C  
ATOM   2355  CB  MET A 298       8.247   6.349 -11.517  1.00  0.79           C  
ATOM   2356  O   MET A 298       9.526   3.992 -10.853  1.00  0.79           O  
ATOM   2357  CG  MET A 298       7.625   7.512 -12.272  1.00  0.77           C  
ATOM   2358  SD  MET A 298       8.498   9.097 -11.963  1.00  0.77           S  
ATOM   2359  CE  MET A 298       7.992   9.412 -10.249  1.00  0.66           C  
ATOM   2360  N   CYS A 299       7.736   2.836 -10.705  1.00  0.83           N  
ATOM   2361  CA  CYS A 299       8.293   1.705  -9.972  1.00  0.83           C  
ATOM   2362  C   CYS A 299       8.743   0.605 -10.926  1.00  0.83           C  
ATOM   2363  CB  CYS A 299       7.266   1.148  -8.986  1.00  0.82           C  
ATOM   2364  O   CYS A 299       8.194   0.462 -12.019  1.00  0.81           O  
ATOM   2365  SG  CYS A 299       6.983   2.210  -7.552  1.00  0.89           S  
ATOM   2366  N   ALA A 300       9.775  -0.175 -10.514  1.00  0.82           N  
ATOM   2367  CA  ALA A 300      10.218  -1.345 -11.269  1.00  0.82           C  
ATOM   2368  C   ALA A 300      10.440  -2.540 -10.347  1.00  0.82           C  
ATOM   2369  CB  ALA A 300      11.497  -1.027 -12.040  1.00  0.81           C  
ATOM   2370  O   ALA A 300      11.157  -2.438  -9.349  1.00  0.81           O  
ATOM   2371  N   TYR A 301       9.785  -3.694 -10.659  1.00  0.83           N  
ATOM   2372  CA  TYR A 301       9.944  -4.951  -9.936  1.00  0.84           C  
ATOM   2373  C   TYR A 301       9.501  -4.804  -8.485  1.00  0.84           C  
ATOM   2374  CB  TYR A 301      11.400  -5.423  -9.992  1.00  0.82           C  
ATOM   2375  O   TYR A 301      10.150  -5.326  -7.575  1.00  0.82           O  
ATOM   2376  CG  TYR A 301      11.954  -5.513 -11.393  1.00  0.83           C  
ATOM   2377  CD1 TYR A 301      11.679  -6.613 -12.203  1.00  0.81           C  
ATOM   2378  CD2 TYR A 301      12.756  -4.501 -11.909  1.00  0.81           C  
ATOM   2379  CE1 TYR A 301      12.189  -6.702 -13.493  1.00  0.81           C  
ATOM   2380  CE2 TYR A 301      13.272  -4.579 -13.198  1.00  0.82           C  
ATOM   2381  OH  TYR A 301      13.492  -5.764 -15.259  1.00  0.77           O  
ATOM   2382  CZ  TYR A 301      12.983  -5.681 -13.982  1.00  0.77           C  
ATOM   2383  N   VAL A 302       8.474  -4.055  -8.199  1.00  0.85           N  
ATOM   2384  CA  VAL A 302       7.872  -3.829  -6.889  1.00  0.87           C  
ATOM   2385  C   VAL A 302       6.629  -4.702  -6.734  1.00  0.87           C  
ATOM   2386  CB  VAL A 302       7.508  -2.342  -6.681  1.00  0.85           C  
ATOM   2387  O   VAL A 302       5.818  -4.809  -7.657  1.00  0.86           O  
ATOM   2388  CG1 VAL A 302       6.816  -2.139  -5.334  1.00  0.82           C  
ATOM   2389  CG2 VAL A 302       8.757  -1.468  -6.781  1.00  0.81           C  
ATOM   2390  N   THR A 303       6.423  -5.341  -5.552  1.00  0.86           N  
ATOM   2391  CA  THR A 303       5.308  -6.234  -5.257  1.00  0.88           C  
ATOM   2392  C   THR A 303       4.413  -5.641  -4.173  1.00  0.88           C  
ATOM   2393  CB  THR A 303       5.806  -7.622  -4.814  1.00  0.86           C  
ATOM   2394  O   THR A 303       4.893  -5.268  -3.100  1.00  0.87           O  
ATOM   2395  CG2 THR A 303       4.639  -8.542  -4.474  1.00  0.79           C  
ATOM   2396  OG1 THR A 303       6.571  -8.210  -5.873  1.00  0.85           O  
ATOM   2397  N   GLY A 304       3.150  -5.544  -4.402  1.00  0.88           N  
ATOM   2398  CA  GLY A 304       2.121  -5.373  -3.388  1.00  0.90           C  
ATOM   2399  C   GLY A 304       1.291  -6.623  -3.165  1.00  0.89           C  
ATOM   2400  O   GLY A 304       0.792  -7.222  -4.120  1.00  0.88           O  
ATOM   2401  N   GLN A 305       1.178  -7.078  -1.886  1.00  0.87           N  
ATOM   2402  CA  GLN A 305       0.444  -8.317  -1.650  1.00  0.88           C  
ATOM   2403  C   GLN A 305      -0.306  -8.268  -0.322  1.00  0.87           C  
ATOM   2404  CB  GLN A 305       1.394  -9.516  -1.673  1.00  0.86           C  
ATOM   2405  O   GLN A 305      -0.026  -7.417   0.524  1.00  0.85           O  
ATOM   2406  CG  GLN A 305       2.453  -9.483  -0.579  1.00  0.83           C  
ATOM   2407  CD  GLN A 305       3.468 -10.603  -0.711  1.00  0.81           C  
ATOM   2408  NE2 GLN A 305       4.146 -10.920   0.387  1.00  0.81           N  
ATOM   2409  OE1 GLN A 305       3.641 -11.178  -1.790  1.00  0.82           O  
ATOM   2410  N   ASN A 306      -1.356  -9.122  -0.143  1.00  0.86           N  
ATOM   2411  CA  ASN A 306      -2.133  -9.311   1.077  1.00  0.87           C  
ATOM   2412  C   ASN A 306      -2.740  -7.998   1.563  1.00  0.85           C  
ATOM   2413  CB  ASN A 306      -1.266  -9.933   2.175  1.00  0.85           C  
ATOM   2414  O   ASN A 306      -2.600  -7.639   2.733  1.00  0.82           O  
ATOM   2415  CG  ASN A 306      -0.644 -11.248   1.751  1.00  0.83           C  
ATOM   2416  ND2 ASN A 306       0.657 -11.389   1.978  1.00  0.85           N  
ATOM   2417  OD1 ASN A 306      -1.326 -12.131   1.225  1.00  0.82           O  
ATOM   2418  N   PHE A 307      -3.491  -7.290   0.682  1.00  0.87           N  
ATOM   2419  CA  PHE A 307      -4.038  -5.978   1.005  1.00  0.89           C  
ATOM   2420  C   PHE A 307      -5.562  -6.008   0.994  1.00  0.86           C  
ATOM   2421  CB  PHE A 307      -3.527  -4.923   0.018  1.00  0.88           C  
ATOM   2422  O   PHE A 307      -6.167  -6.795   0.263  1.00  0.84           O  
ATOM   2423  CG  PHE A 307      -3.863  -5.222  -1.418  1.00  0.90           C  
ATOM   2424  CD1 PHE A 307      -2.957  -5.889  -2.233  1.00  0.88           C  
ATOM   2425  CD2 PHE A 307      -5.085  -4.837  -1.952  1.00  0.89           C  
ATOM   2426  CE1 PHE A 307      -3.265  -6.168  -3.563  1.00  0.90           C  
ATOM   2427  CE2 PHE A 307      -5.400  -5.111  -3.280  1.00  0.90           C  
ATOM   2428  CZ  PHE A 307      -4.488  -5.776  -4.084  1.00  0.89           C  
ATOM   2429  N   GLU A 308      -6.229  -5.140   1.737  1.00  0.90           N  
ATOM   2430  CA  GLU A 308      -7.659  -4.848   1.737  1.00  0.91           C  
ATOM   2431  C   GLU A 308      -7.918  -3.354   1.560  1.00  0.88           C  
ATOM   2432  CB  GLU A 308      -8.310  -5.344   3.031  1.00  0.88           C  
ATOM   2433  O   GLU A 308      -7.410  -2.535   2.329  1.00  0.86           O  
ATOM   2434  CG  GLU A 308      -8.195  -6.847   3.240  1.00  0.81           C  
ATOM   2435  CD  GLU A 308      -8.983  -7.349   4.440  1.00  0.78           C  
ATOM   2436  OE1 GLU A 308      -9.853  -6.606   4.947  1.00  0.81           O  
ATOM   2437  OE2 GLU A 308      -8.727  -8.493   4.876  1.00  0.80           O  
ATOM   2438  N   VAL A 309      -8.677  -2.952   0.564  1.00  0.90           N  
ATOM   2439  CA  VAL A 309      -9.000  -1.564   0.248  1.00  0.89           C  
ATOM   2440  C   VAL A 309     -10.515  -1.378   0.226  1.00  0.87           C  
ATOM   2441  CB  VAL A 309      -8.390  -1.133  -1.104  1.00  0.89           C  
ATOM   2442  O   VAL A 309     -11.198  -1.897  -0.660  1.00  0.85           O  
ATOM   2443  CG1 VAL A 309      -8.787   0.303  -1.442  1.00  0.87           C  
ATOM   2444  CG2 VAL A 309      -6.870  -1.278  -1.074  1.00  0.87           C  
ATOM   2445  N   HIS A 310     -11.022  -0.654   1.169  1.00  0.87           N  
ATOM   2446  CA  HIS A 310     -12.451  -0.419   1.348  1.00  0.87           C  
ATOM   2447  C   HIS A 310     -12.803   1.045   1.106  1.00  0.83           C  
ATOM   2448  CB  HIS A 310     -12.891  -0.840   2.751  1.00  0.85           C  
ATOM   2449  O   HIS A 310     -12.361   1.925   1.848  1.00  0.78           O  
ATOM   2450  CG  HIS A 310     -12.637  -2.282   3.052  1.00  0.84           C  
ATOM   2451  CD2 HIS A 310     -11.572  -2.898   3.617  1.00  0.81           C  
ATOM   2452  ND1 HIS A 310     -13.547  -3.275   2.760  1.00  0.81           N  
ATOM   2453  CE1 HIS A 310     -13.051  -4.443   3.135  1.00  0.82           C  
ATOM   2454  NE2 HIS A 310     -11.854  -4.241   3.658  1.00  0.83           N  
ATOM   2455  N   GLY A 311     -13.839   1.292   0.134  1.00  0.80           N  
ATOM   2456  CA  GLY A 311     -14.696   2.467   0.106  1.00  0.79           C  
ATOM   2457  C   GLY A 311     -13.970   3.724  -0.333  1.00  0.79           C  
ATOM   2458  O   GLY A 311     -14.269   4.820   0.146  1.00  0.73           O  
ATOM   2459  N   SER A 312     -13.023   3.723  -1.249  1.00  0.65           N  
ATOM   2460  CA  SER A 312     -12.524   5.034  -1.651  1.00  0.63           C  
ATOM   2461  C   SER A 312     -13.670   5.980  -1.996  1.00  0.64           C  
ATOM   2462  CB  SER A 312     -11.580   4.906  -2.847  1.00  0.59           C  
ATOM   2463  O   SER A 312     -13.457   7.180  -2.181  1.00  0.59           O  
ATOM   2464  OG  SER A 312     -12.266   4.392  -3.976  1.00  0.57           O  
ATOM   2465  N   GLY A 313     -14.867   5.738  -1.571  1.00  0.59           N  
ATOM   2466  CA  GLY A 313     -16.095   6.511  -1.479  1.00  0.58           C  
ATOM   2467  C   GLY A 313     -16.745   6.761  -2.827  1.00  0.60           C  
ATOM   2468  O   GLY A 313     -16.054   6.935  -3.833  1.00  0.57           O  
ATOM   2469  N   PRO A 314     -18.115   6.711  -2.978  1.00  0.57           N  
ATOM   2470  CA  PRO A 314     -18.881   7.232  -4.113  1.00  0.56           C  
ATOM   2471  C   PRO A 314     -18.761   8.747  -4.262  1.00  0.57           C  
ATOM   2472  CB  PRO A 314     -20.320   6.828  -3.782  1.00  0.55           C  
ATOM   2473  O   PRO A 314     -18.822   9.475  -3.268  1.00  0.55           O  
ATOM   2474  CG  PRO A 314     -20.369   6.780  -2.289  1.00  0.52           C  
ATOM   2475  CD  PRO A 314     -19.012   6.387  -1.779  1.00  0.52           C  
ATOM   2476  N   GLY A 315     -18.489   9.200  -5.465  1.00  0.60           N  
ATOM   2477  CA  GLY A 315     -18.721  10.610  -5.738  1.00  0.59           C  
ATOM   2478  C   GLY A 315     -17.539  11.291  -6.401  1.00  0.60           C  
ATOM   2479  O   GLY A 315     -17.652  12.426  -6.869  1.00  0.57           O  
ATOM   2480  N   LYS A 316     -16.428  10.618  -6.543  1.00  0.63           N  
ATOM   2481  CA  LYS A 316     -15.320  11.208  -7.289  1.00  0.63           C  
ATOM   2482  C   LYS A 316     -14.886  10.302  -8.437  1.00  0.63           C  
ATOM   2483  CB  LYS A 316     -14.136  11.485  -6.362  1.00  0.61           C  
ATOM   2484  O   LYS A 316     -14.780   9.086  -8.269  1.00  0.61           O  
ATOM   2485  CG  LYS A 316     -14.408  12.550  -5.310  1.00  0.59           C  
ATOM   2486  CD  LYS A 316     -13.125  12.993  -4.617  1.00  0.59           C  
ATOM   2487  CE  LYS A 316     -13.400  14.042  -3.548  1.00  0.52           C  
ATOM   2488  NZ  LYS A 316     -12.143  14.490  -2.877  1.00  0.47           N  
ATOM   2489  N   PRO A 317     -14.679  10.738  -9.734  1.00  0.62           N  
ATOM   2490  CA  PRO A 317     -14.462   9.908 -10.921  1.00  0.61           C  
ATOM   2491  C   PRO A 317     -13.097   9.224 -10.921  1.00  0.62           C  
ATOM   2492  CB  PRO A 317     -14.572  10.908 -12.075  1.00  0.59           C  
ATOM   2493  O   PRO A 317     -12.913   8.204 -11.589  1.00  0.60           O  
ATOM   2494  CG  PRO A 317     -14.262  12.235 -11.461  1.00  0.57           C  
ATOM   2495  CD  PRO A 317     -14.735  12.224 -10.036  1.00  0.56           C  
ATOM   2496  N   ASP A 318     -12.151   9.636 -10.224  1.00  0.66           N  
ATOM   2497  CA  ASP A 318     -10.767   9.202 -10.387  1.00  0.65           C  
ATOM   2498  C   ASP A 318     -10.255   8.512  -9.124  1.00  0.66           C  
ATOM   2499  CB  ASP A 318      -9.870  10.391 -10.737  1.00  0.63           C  
ATOM   2500  O   ASP A 318      -9.083   8.647  -8.769  1.00  0.64           O  
ATOM   2501  CG  ASP A 318     -10.243  11.048 -12.054  1.00  0.60           C  
ATOM   2502  OD1 ASP A 318     -10.636  10.334 -13.002  1.00  0.60           O  
ATOM   2503  OD2 ASP A 318     -10.141  12.290 -12.146  1.00  0.63           O  
ATOM   2504  N   ARG A 319     -11.058   7.701  -8.513  1.00  0.76           N  
ATOM   2505  CA  ARG A 319     -10.734   6.911  -7.329  1.00  0.76           C  
ATOM   2506  C   ARG A 319     -10.506   5.448  -7.693  1.00  0.77           C  
ATOM   2507  CB  ARG A 319     -11.848   7.024  -6.286  1.00  0.74           C  
ATOM   2508  O   ARG A 319     -11.454   4.726  -8.008  1.00  0.75           O  
ATOM   2509  CG  ARG A 319     -11.980   8.409  -5.672  1.00  0.73           C  
ATOM   2510  CD  ARG A 319     -13.004   8.432  -4.547  1.00  0.71           C  
ATOM   2511  NE  ARG A 319     -13.074   9.743  -3.908  1.00  0.57           N  
ATOM   2512  NH1 ARG A 319     -14.570   9.096  -2.271  1.00  0.56           N  
ATOM   2513  NH2 ARG A 319     -13.805  11.255  -2.341  1.00  0.52           N  
ATOM   2514  CZ  ARG A 319     -13.816  10.028  -2.842  1.00  0.63           C  
ATOM   2515  N   TYR A 320      -9.300   5.124  -7.656  1.00  0.81           N  
ATOM   2516  CA  TYR A 320      -8.859   3.763  -7.938  1.00  0.82           C  
ATOM   2517  C   TYR A 320      -8.412   3.059  -6.662  1.00  0.83           C  
ATOM   2518  CB  TYR A 320      -7.717   3.767  -8.958  1.00  0.81           C  
ATOM   2519  O   TYR A 320      -7.767   3.666  -5.804  1.00  0.82           O  
ATOM   2520  CG  TYR A 320      -7.975   4.652 -10.153  1.00  0.79           C  
ATOM   2521  CD1 TYR A 320      -8.795   4.227 -11.196  1.00  0.76           C  
ATOM   2522  CD2 TYR A 320      -7.398   5.915 -10.243  1.00  0.77           C  
ATOM   2523  CE1 TYR A 320      -9.034   5.038 -12.300  1.00  0.76           C  
ATOM   2524  CE2 TYR A 320      -7.630   6.735 -11.343  1.00  0.77           C  
ATOM   2525  OH  TYR A 320      -8.682   7.096 -13.456  1.00  0.70           O  
ATOM   2526  CZ  TYR A 320      -8.449   6.288 -12.365  1.00  0.72           C  
ATOM   2527  N   ALA A 321      -8.775   1.833  -6.561  1.00  0.85           N  
ATOM   2528  CA  ALA A 321      -8.243   1.088  -5.423  1.00  0.86           C  
ATOM   2529  C   ALA A 321      -6.744   0.844  -5.579  1.00  0.87           C  
ATOM   2530  CB  ALA A 321      -8.980  -0.239  -5.264  1.00  0.85           C  
ATOM   2531  O   ALA A 321      -5.975   1.043  -4.636  1.00  0.87           O  
ATOM   2532  N   LEU A 322      -6.387   0.512  -6.818  1.00  0.88           N  
ATOM   2533  CA  LEU A 322      -5.022   0.132  -7.167  1.00  0.89           C  
ATOM   2534  C   LEU A 322      -4.566   0.845  -8.435  1.00  0.87           C  
ATOM   2535  CB  LEU A 322      -4.920  -1.384  -7.355  1.00  0.88           C  
ATOM   2536  O   LEU A 322      -5.283   0.856  -9.438  1.00  0.85           O  
ATOM   2537  CG  LEU A 322      -5.585  -2.247  -6.282  1.00  0.88           C  
ATOM   2538  CD1 LEU A 322      -5.455  -3.725  -6.635  1.00  0.87           C  
ATOM   2539  CD2 LEU A 322      -4.976  -1.964  -4.913  1.00  0.87           C  
ATOM   2540  N   ASP A 323      -3.365   1.406  -8.403  1.00  0.87           N  
ATOM   2541  CA  ASP A 323      -2.877   2.165  -9.550  1.00  0.87           C  
ATOM   2542  C   ASP A 323      -1.413   1.843  -9.841  1.00  0.87           C  
ATOM   2543  CB  ASP A 323      -3.048   3.667  -9.312  1.00  0.86           C  
ATOM   2544  O   ASP A 323      -0.545   2.059  -8.993  1.00  0.86           O  
ATOM   2545  CG  ASP A 323      -2.810   4.496 -10.562  1.00  0.83           C  
ATOM   2546  OD1 ASP A 323      -2.573   3.916 -11.643  1.00  0.82           O  
ATOM   2547  OD2 ASP A 323      -2.857   5.742 -10.464  1.00  0.82           O  
ATOM   2548  N   PHE A 324      -1.112   1.245 -10.965  1.00  0.87           N  
ATOM   2549  CA  PHE A 324       0.178   1.318 -11.640  1.00  0.87           C  
ATOM   2550  C   PHE A 324       0.233   2.519 -12.577  1.00  0.85           C  
ATOM   2551  CB  PHE A 324       0.450   0.029 -12.422  1.00  0.86           C  
ATOM   2552  O   PHE A 324      -0.395   2.515 -13.637  1.00  0.81           O  
ATOM   2553  CG  PHE A 324       0.583  -1.192 -11.553  1.00  0.88           C  
ATOM   2554  CD1 PHE A 324       1.443  -1.196 -10.462  1.00  0.86           C  
ATOM   2555  CD2 PHE A 324      -0.154  -2.337 -11.828  1.00  0.86           C  
ATOM   2556  CE1 PHE A 324       1.567  -2.325  -9.656  1.00  0.86           C  
ATOM   2557  CE2 PHE A 324      -0.034  -3.469 -11.027  1.00  0.86           C  
ATOM   2558  CZ  PHE A 324       0.827  -3.461  -9.942  1.00  0.85           C  
ATOM   2559  N   ASP A 325       1.026   3.473 -12.055  1.00  0.82           N  
ATOM   2560  CA  ASP A 325       1.080   4.758 -12.746  1.00  0.82           C  
ATOM   2561  C   ASP A 325       2.476   5.025 -13.302  1.00  0.81           C  
ATOM   2562  CB  ASP A 325       0.662   5.890 -11.805  1.00  0.81           C  
ATOM   2563  O   ASP A 325       3.454   4.421 -12.855  1.00  0.78           O  
ATOM   2564  CG  ASP A 325       0.381   7.193 -12.533  1.00  0.78           C  
ATOM   2565  OD1 ASP A 325       0.325   7.194 -13.781  1.00  0.77           O  
ATOM   2566  OD2 ASP A 325       0.218   8.228 -11.852  1.00  0.77           O  
ATOM   2567  N   TRP A 326       2.530   5.729 -14.155  1.00  0.76           N  
ATOM   2568  CA  TRP A 326       3.739   6.269 -14.769  1.00  0.77           C  
ATOM   2569  C   TRP A 326       4.903   5.295 -14.628  1.00  0.77           C  
ATOM   2570  CB  TRP A 326       4.105   7.616 -14.141  1.00  0.74           C  
ATOM   2571  O   TRP A 326       5.418   5.088 -13.527  1.00  0.72           O  
ATOM   2572  CG  TRP A 326       3.081   8.689 -14.359  1.00  0.67           C  
ATOM   2573  CD1 TRP A 326       1.854   8.549 -14.946  1.00  0.59           C  
ATOM   2574  CD2 TRP A 326       3.198  10.068 -13.997  1.00  0.61           C  
ATOM   2575  CE2 TRP A 326       2.003  10.708 -14.394  1.00  0.57           C  
ATOM   2576  CE3 TRP A 326       4.198  10.827 -13.374  1.00  0.58           C  
ATOM   2577  NE1 TRP A 326       1.200   9.760 -14.970  1.00  0.51           N  
ATOM   2578  CH2 TRP A 326       2.776  12.790 -13.576  1.00  0.49           C  
ATOM   2579  CZ2 TRP A 326       1.781  12.071 -14.188  1.00  0.51           C  
ATOM   2580  CZ3 TRP A 326       3.976  12.183 -13.170  1.00  0.45           C  
ATOM   2581  N   HIS A 327       5.369   4.732 -15.676  1.00  0.78           N  
ATOM   2582  CA  HIS A 327       6.642   4.029 -15.793  1.00  0.78           C  
ATOM   2583  C   HIS A 327       6.729   2.877 -14.797  1.00  0.79           C  
ATOM   2584  CB  HIS A 327       7.809   4.995 -15.582  1.00  0.76           C  
ATOM   2585  O   HIS A 327       7.822   2.507 -14.364  1.00  0.77           O  
ATOM   2586  CG  HIS A 327       7.834   6.128 -16.558  1.00  0.73           C  
ATOM   2587  CD2 HIS A 327       7.423   7.413 -16.440  1.00  0.70           C  
ATOM   2588  ND1 HIS A 327       8.327   5.996 -17.838  1.00  0.67           N  
ATOM   2589  CE1 HIS A 327       8.219   7.155 -18.466  1.00  0.68           C  
ATOM   2590  NE2 HIS A 327       7.674   8.031 -17.640  1.00  0.65           N  
ATOM   2591  N   CYS A 328       5.594   2.443 -14.405  1.00  0.82           N  
ATOM   2592  CA  CYS A 328       5.677   1.180 -13.681  1.00  0.83           C  
ATOM   2593  C   CYS A 328       5.966   0.024 -14.631  1.00  0.83           C  
ATOM   2594  CB  CYS A 328       4.381   0.912 -12.917  1.00  0.82           C  
ATOM   2595  O   CYS A 328       5.296  -0.126 -15.655  1.00  0.82           O  
ATOM   2596  SG  CYS A 328       4.190   1.919 -11.430  1.00  0.87           S  
ATOM   2597  N   ASN A 329       6.932  -0.728 -14.330  1.00  0.82           N  
ATOM   2598  CA  ASN A 329       7.264  -1.877 -15.166  1.00  0.82           C  
ATOM   2599  C   ASN A 329       7.620  -3.099 -14.323  1.00  0.83           C  
ATOM   2600  CB  ASN A 329       8.412  -1.536 -16.117  1.00  0.81           C  
ATOM   2601  O   ASN A 329       8.293  -2.976 -13.298  1.00  0.82           O  
ATOM   2602  CG  ASN A 329       9.703  -1.224 -15.387  1.00  0.76           C  
ATOM   2603  ND2 ASN A 329       9.942   0.055 -15.122  1.00  0.73           N  
ATOM   2604  OD1 ASN A 329      10.481  -2.126 -15.064  1.00  0.73           O  
ATOM   2605  N   ASN A 330       7.196  -4.267 -14.786  1.00  0.83           N  
ATOM   2606  CA  ASN A 330       7.432  -5.536 -14.104  1.00  0.84           C  
ATOM   2607  C   ASN A 330       7.008  -5.472 -12.640  1.00  0.84           C  
ATOM   2608  CB  ASN A 330       8.904  -5.938 -14.214  1.00  0.82           C  
ATOM   2609  O   ASN A 330       7.659  -6.061 -11.775  1.00  0.83           O  
ATOM   2610  CG  ASN A 330       9.353  -6.124 -15.650  1.00  0.81           C  
ATOM   2611  ND2 ASN A 330      10.044  -5.126 -16.189  1.00  0.81           N  
ATOM   2612  OD1 ASN A 330       9.081  -7.155 -16.270  1.00  0.80           O  
ATOM   2613  N   CYS A 331       6.010  -4.701 -12.288  1.00  0.86           N  
ATOM   2614  CA  CYS A 331       5.438  -4.641 -10.948  1.00  0.87           C  
ATOM   2615  C   CYS A 331       4.324  -5.667 -10.783  1.00  0.87           C  
ATOM   2616  CB  CYS A 331       4.901  -3.240 -10.657  1.00  0.86           C  
ATOM   2617  O   CYS A 331       3.691  -6.065 -11.762  1.00  0.87           O  
ATOM   2618  SG  CYS A 331       6.183  -1.970 -10.582  1.00  0.91           S  
ATOM   2619  N   LEU A 332       4.065  -6.124  -9.570  1.00  0.88           N  
ATOM   2620  CA  LEU A 332       3.079  -7.140  -9.221  1.00  0.89           C  
ATOM   2621  C   LEU A 332       2.191  -6.666  -8.076  1.00  0.90           C  
ATOM   2622  CB  LEU A 332       3.772  -8.450  -8.835  1.00  0.88           C  
ATOM   2623  O   LEU A 332       2.691  -6.263  -7.023  1.00  0.89           O  
ATOM   2624  CG  LEU A 332       2.870  -9.561  -8.295  1.00  0.87           C  
ATOM   2625  CD1 LEU A 332       1.879 -10.007  -9.365  1.00  0.85           C  
ATOM   2626  CD2 LEU A 332       3.707 -10.740  -7.809  1.00  0.86           C  
ATOM   2627  N   MET A 333       0.911  -6.787  -8.198  1.00  0.91           N  
ATOM   2628  CA  MET A 333      -0.057  -6.710  -7.107  1.00  0.91           C  
ATOM   2629  C   MET A 333      -0.865  -8.000  -7.006  1.00  0.90           C  
ATOM   2630  CB  MET A 333      -0.995  -5.519  -7.303  1.00  0.89           C  
ATOM   2631  O   MET A 333      -1.473  -8.435  -7.985  1.00  0.89           O  
ATOM   2632  CG  MET A 333      -0.306  -4.169  -7.182  1.00  0.82           C  
ATOM   2633  SD  MET A 333      -1.497  -2.775  -7.110  1.00  0.82           S  
ATOM   2634  CE  MET A 333      -0.346  -1.378  -6.981  1.00  0.75           C  
ATOM   2635  N   ARG A 334      -0.925  -8.627  -5.774  1.00  0.89           N  
ATOM   2636  CA  ARG A 334      -1.573  -9.931  -5.683  1.00  0.89           C  
ATOM   2637  C   ARG A 334      -2.173 -10.149  -4.298  1.00  0.89           C  
ATOM   2638  CB  ARG A 334      -0.579 -11.049  -6.005  1.00  0.88           C  
ATOM   2639  O   ARG A 334      -1.799  -9.469  -3.340  1.00  0.87           O  
ATOM   2640  CG  ARG A 334       0.562 -11.166  -5.007  1.00  0.86           C  
ATOM   2641  CD  ARG A 334       1.531 -12.278  -5.385  1.00  0.85           C  
ATOM   2642  NE  ARG A 334       2.618 -12.397  -4.417  1.00  0.82           N  
ATOM   2643  NH1 ARG A 334       3.726 -14.073  -5.558  1.00  0.77           N  
ATOM   2644  NH2 ARG A 334       4.571 -13.272  -3.584  1.00  0.76           N  
ATOM   2645  CZ  ARG A 334       3.636 -13.247  -4.522  1.00  0.82           C  
ATOM   2646  N   TRP A 335      -3.105 -11.042  -4.178  1.00  0.86           N  
ATOM   2647  CA  TRP A 335      -3.743 -11.509  -2.952  1.00  0.88           C  
ATOM   2648  C   TRP A 335      -4.421 -10.356  -2.218  1.00  0.85           C  
ATOM   2649  CB  TRP A 335      -2.719 -12.182  -2.034  1.00  0.84           C  
ATOM   2650  O   TRP A 335      -4.160 -10.126  -1.035  1.00  0.80           O  
ATOM   2651  CG  TRP A 335      -1.921 -13.262  -2.701  1.00  0.76           C  
ATOM   2652  CD1 TRP A 335      -2.361 -14.146  -3.647  1.00  0.69           C  
ATOM   2653  CD2 TRP A 335      -0.545 -13.576  -2.468  1.00  0.71           C  
ATOM   2654  CE2 TRP A 335      -0.215 -14.662  -3.309  1.00  0.75           C  
ATOM   2655  CE3 TRP A 335       0.443 -13.042  -1.629  1.00  0.77           C  
ATOM   2656  NE1 TRP A 335      -1.339 -14.990  -4.017  1.00  0.80           N  
ATOM   2657  CH2 TRP A 335       2.011 -14.684  -2.504  1.00  0.75           C  
ATOM   2658  CZ2 TRP A 335       1.063 -15.225  -3.335  1.00  0.78           C  
ATOM   2659  CZ3 TRP A 335       1.714 -13.604  -1.657  1.00  0.76           C  
ATOM   2660  N   GLY A 336      -5.229  -9.618  -2.959  1.00  0.89           N  
ATOM   2661  CA  GLY A 336      -5.894  -8.423  -2.463  1.00  0.89           C  
ATOM   2662  C   GLY A 336      -7.407  -8.540  -2.463  1.00  0.89           C  
ATOM   2663  O   GLY A 336      -7.972  -9.357  -3.193  1.00  0.87           O  
ATOM   2664  N   TYR A 337      -8.076  -7.740  -1.705  1.00  0.90           N  
ATOM   2665  CA  TYR A 337      -9.517  -7.516  -1.684  1.00  0.91           C  
ATOM   2666  C   TYR A 337      -9.840  -6.031  -1.799  1.00  0.90           C  
ATOM   2667  CB  TYR A 337     -10.132  -8.087  -0.403  1.00  0.90           C  
ATOM   2668  O   TYR A 337      -9.310  -5.214  -1.042  1.00  0.89           O  
ATOM   2669  CG  TYR A 337     -11.610  -7.815  -0.266  1.00  0.89           C  
ATOM   2670  CD1 TYR A 337     -12.503  -8.187  -1.269  1.00  0.86           C  
ATOM   2671  CD2 TYR A 337     -12.118  -7.185   0.865  1.00  0.87           C  
ATOM   2672  CE1 TYR A 337     -13.866  -7.937  -1.148  1.00  0.88           C  
ATOM   2673  CE2 TYR A 337     -13.479  -6.929   0.997  1.00  0.88           C  
ATOM   2674  OH  TYR A 337     -15.692  -7.059   0.112  1.00  0.83           O  
ATOM   2675  CZ  TYR A 337     -14.344  -7.309  -0.013  1.00  0.87           C  
ATOM   2676  N   THR A 338     -10.622  -5.619  -2.770  1.00  0.89           N  
ATOM   2677  CA  THR A 338     -11.099  -4.253  -2.956  1.00  0.89           C  
ATOM   2678  C   THR A 338     -12.625  -4.207  -2.942  1.00  0.88           C  
ATOM   2679  CB  THR A 338     -10.577  -3.653  -4.275  1.00  0.88           C  
ATOM   2680  O   THR A 338     -13.283  -5.126  -3.432  1.00  0.86           O  
ATOM   2681  CG2 THR A 338      -9.054  -3.703  -4.336  1.00  0.86           C  
ATOM   2682  OG1 THR A 338     -11.114  -4.396  -5.376  1.00  0.87           O  
ATOM   2683  N   THR A 339     -13.193  -3.162  -2.293  1.00  0.87           N  
ATOM   2684  CA  THR A 339     -14.650  -3.124  -2.219  1.00  0.87           C  
ATOM   2685  C   THR A 339     -15.154  -1.684  -2.217  1.00  0.86           C  
ATOM   2686  CB  THR A 339     -15.165  -3.853  -0.965  1.00  0.86           C  
ATOM   2687  O   THR A 339     -14.614  -0.833  -1.506  1.00  0.84           O  
ATOM   2688  CG2 THR A 339     -14.620  -3.212   0.307  1.00  0.78           C  
ATOM   2689  OG1 THR A 339     -16.596  -3.796  -0.940  1.00  0.82           O  
ATOM   2690  N   ASN A 340     -16.108  -1.439  -3.029  1.00  0.83           N  
ATOM   2691  CA  ASN A 340     -16.859  -0.188  -3.052  1.00  0.82           C  
ATOM   2692  C   ASN A 340     -15.974   0.991  -3.445  1.00  0.81           C  
ATOM   2693  CB  ASN A 340     -17.514   0.070  -1.694  1.00  0.81           C  
ATOM   2694  O   ASN A 340     -16.179   2.111  -2.974  1.00  0.79           O  
ATOM   2695  CG  ASN A 340     -18.490  -1.022  -1.299  1.00  0.80           C  
ATOM   2696  ND2 ASN A 340     -18.380  -1.497  -0.064  1.00  0.79           N  
ATOM   2697  OD1 ASN A 340     -19.334  -1.435  -2.098  1.00  0.79           O  
ATOM   2698  N   ASN A 341     -14.972   0.782  -4.276  1.00  0.82           N  
ATOM   2699  CA  ASN A 341     -14.174   1.833  -4.898  1.00  0.82           C  
ATOM   2700  C   ASN A 341     -14.803   2.318  -6.201  1.00  0.81           C  
ATOM   2701  CB  ASN A 341     -12.745   1.346  -5.147  1.00  0.81           C  
ATOM   2702  O   ASN A 341     -15.580   1.595  -6.827  1.00  0.79           O  
ATOM   2703  CG  ASN A 341     -12.062   0.868  -3.881  1.00  0.82           C  
ATOM   2704  ND2 ASN A 341     -11.973  -0.446  -3.715  1.00  0.83           N  
ATOM   2705  OD1 ASN A 341     -11.618   1.674  -3.059  1.00  0.82           O  
ATOM   2706  N   ALA A 342     -14.458   3.473  -6.684  1.00  0.78           N  
ATOM   2707  CA  ALA A 342     -14.981   3.994  -7.945  1.00  0.78           C  
ATOM   2708  C   ALA A 342     -14.427   3.213  -9.133  1.00  0.78           C  
ATOM   2709  CB  ALA A 342     -14.649   5.478  -8.086  1.00  0.76           C  
ATOM   2710  O   ALA A 342     -15.084   3.102 -10.171  1.00  0.77           O  
ATOM   2711  N   LYS A 343     -13.273   2.678  -9.001  1.00  0.79           N  
ATOM   2712  CA  LYS A 343     -12.600   1.766  -9.922  1.00  0.80           C  
ATOM   2713  C   LYS A 343     -11.666   0.819  -9.173  1.00  0.81           C  
ATOM   2714  CB  LYS A 343     -11.817   2.549 -10.977  1.00  0.78           C  
ATOM   2715  O   LYS A 343     -11.030   1.213  -8.193  1.00  0.81           O  
ATOM   2716  CG  LYS A 343     -12.669   3.514 -11.789  1.00  0.75           C  
ATOM   2717  CD  LYS A 343     -11.820   4.333 -12.753  1.00  0.74           C  
ATOM   2718  CE  LYS A 343     -12.653   5.376 -13.485  1.00  0.68           C  
ATOM   2719  NZ  LYS A 343     -11.795   6.361 -14.210  1.00  0.64           N  
ATOM   2720  N   SER A 344     -11.509  -0.434  -9.652  1.00  0.83           N  
ATOM   2721  CA  SER A 344     -10.678  -1.419  -8.968  1.00  0.84           C  
ATOM   2722  C   SER A 344      -9.201  -1.216  -9.291  1.00  0.85           C  
ATOM   2723  CB  SER A 344     -11.102  -2.837  -9.352  1.00  0.82           C  
ATOM   2724  O   SER A 344      -8.387  -1.003  -8.390  1.00  0.83           O  
ATOM   2725  OG  SER A 344     -12.487  -3.028  -9.121  1.00  0.77           O  
ATOM   2726  N   PHE A 345      -8.874  -1.249 -10.567  1.00  0.83           N  
ATOM   2727  CA  PHE A 345      -7.488  -1.280 -11.019  1.00  0.84           C  
ATOM   2728  C   PHE A 345      -7.252  -0.242 -12.110  1.00  0.81           C  
ATOM   2729  CB  PHE A 345      -7.121  -2.675 -11.534  1.00  0.81           C  
ATOM   2730  O   PHE A 345      -8.098  -0.051 -12.986  1.00  0.76           O  
ATOM   2731  CG  PHE A 345      -7.523  -3.790 -10.606  1.00  0.76           C  
ATOM   2732  CD1 PHE A 345      -7.037  -3.840  -9.305  1.00  0.71           C  
ATOM   2733  CD2 PHE A 345      -8.388  -4.788 -11.035  1.00  0.72           C  
ATOM   2734  CE1 PHE A 345      -7.408  -4.870  -8.444  1.00  0.71           C  
ATOM   2735  CE2 PHE A 345      -8.763  -5.821 -10.181  1.00  0.71           C  
ATOM   2736  CZ  PHE A 345      -8.271  -5.860  -8.886  1.00  0.69           C  
ATOM   2737  N   MET A 346      -6.119   0.272 -12.090  1.00  0.82           N  
ATOM   2738  CA  MET A 346      -5.724   1.173 -13.169  1.00  0.83           C  
ATOM   2739  C   MET A 346      -4.303   0.873 -13.636  1.00  0.83           C  
ATOM   2740  CB  MET A 346      -5.830   2.631 -12.719  1.00  0.80           C  
ATOM   2741  O   MET A 346      -3.398   0.709 -12.816  1.00  0.80           O  
ATOM   2742  CG  MET A 346      -5.585   3.636 -13.833  1.00  0.74           C  
ATOM   2743  SD  MET A 346      -6.126   5.330 -13.382  1.00  0.72           S  
ATOM   2744  CE  MET A 346      -4.927   5.712 -12.075  1.00  0.64           C  
ATOM   2745  N   PHE A 347      -4.080   0.790 -14.930  1.00  0.82           N  
ATOM   2746  CA  PHE A 347      -2.822   0.954 -15.649  1.00  0.81           C  
ATOM   2747  C   PHE A 347      -2.791   2.284 -16.391  1.00  0.79           C  
ATOM   2748  CB  PHE A 347      -2.609  -0.201 -16.632  1.00  0.80           C  
ATOM   2749  O   PHE A 347      -3.495   2.462 -17.387  1.00  0.73           O  
ATOM   2750  CG  PHE A 347      -2.603  -1.559 -15.983  1.00  0.83           C  
ATOM   2751  CD1 PHE A 347      -1.442  -2.067 -15.413  1.00  0.82           C  
ATOM   2752  CD2 PHE A 347      -3.759  -2.327 -15.943  1.00  0.83           C  
ATOM   2753  CE1 PHE A 347      -1.433  -3.323 -14.811  1.00  0.84           C  
ATOM   2754  CE2 PHE A 347      -3.758  -3.583 -15.343  1.00  0.84           C  
ATOM   2755  CZ  PHE A 347      -2.594  -4.080 -14.778  1.00  0.81           C  
ATOM   2756  N   ILE A 348      -2.096   3.187 -15.804  1.00  0.78           N  
ATOM   2757  CA  ILE A 348      -2.084   4.501 -16.437  1.00  0.77           C  
ATOM   2758  C   ILE A 348      -0.682   4.813 -16.954  1.00  0.76           C  
ATOM   2759  CB  ILE A 348      -2.553   5.603 -15.460  1.00  0.75           C  
ATOM   2760  O   ILE A 348       0.309   4.579 -16.259  1.00  0.72           O  
ATOM   2761  CG1 ILE A 348      -2.921   6.877 -16.229  1.00  0.67           C  
ATOM   2762  CG2 ILE A 348      -1.474   5.889 -14.411  1.00  0.66           C  
ATOM   2763  CD1 ILE A 348      -3.766   7.860 -15.430  1.00  0.65           C  
ATOM   2764  N   GLN A 349      -0.734   5.292 -18.033  1.00  0.71           N  
ATOM   2765  CA  GLN A 349       0.319   6.190 -18.495  1.00  0.71           C  
ATOM   2766  C   GLN A 349      -0.074   7.651 -18.290  1.00  0.70           C  
ATOM   2767  CB  GLN A 349       0.635   5.934 -19.969  1.00  0.68           C  
ATOM   2768  O   GLN A 349      -1.063   8.119 -18.859  1.00  0.65           O  
ATOM   2769  CG  GLN A 349       1.861   6.682 -20.474  1.00  0.63           C  
ATOM   2770  CD  GLN A 349       2.082   6.509 -21.965  1.00  0.62           C  
ATOM   2771  NE2 GLN A 349       3.287   6.825 -22.427  1.00  0.50           N  
ATOM   2772  OE1 GLN A 349       1.177   6.093 -22.696  1.00  0.60           O  
ATOM   2773  N   GLY A 350       0.366   8.405 -17.220  1.00  0.64           N  
ATOM   2774  CA  GLY A 350      -0.010   9.770 -16.891  1.00  0.62           C  
ATOM   2775  C   GLY A 350      -0.164  10.658 -18.111  1.00  0.64           C  
ATOM   2776  O   GLY A 350       0.656  10.606 -19.030  1.00  0.61           O  
ATOM   2777  N   PRO A 351      -1.318  11.429 -18.237  1.00  0.50           N  
ATOM   2778  CA  PRO A 351      -1.516  12.563 -19.143  1.00  0.48           C  
ATOM   2779  C   PRO A 351      -0.706  13.792 -18.736  1.00  0.51           C  
ATOM   2780  CB  PRO A 351      -3.018  12.840 -19.039  1.00  0.45           C  
ATOM   2781  O   PRO A 351      -1.236  14.697 -18.087  1.00  0.48           O  
ATOM   2782  CG  PRO A 351      -3.378  12.472 -17.636  1.00  0.42           C  
ATOM   2783  CD  PRO A 351      -2.489  11.345 -17.195  1.00  0.45           C  
ATOM   2784  N   PHE A 352       0.475  13.923 -18.956  1.00  0.60           N  
ATOM   2785  CA  PHE A 352       0.811  15.340 -18.895  1.00  0.59           C  
ATOM   2786  C   PHE A 352       0.835  15.951 -20.291  1.00  0.60           C  
ATOM   2787  CB  PHE A 352       2.166  15.544 -18.210  1.00  0.56           C  
ATOM   2788  O   PHE A 352       1.856  15.900 -20.980  1.00  0.57           O  
ATOM   2789  CG  PHE A 352       2.167  15.187 -16.748  1.00  0.53           C  
ATOM   2790  CD1 PHE A 352       1.477  15.967 -15.828  1.00  0.50           C  
ATOM   2791  CD2 PHE A 352       2.857  14.071 -16.293  1.00  0.50           C  
ATOM   2792  CE1 PHE A 352       1.475  15.639 -14.474  1.00  0.49           C  
ATOM   2793  CE2 PHE A 352       2.861  13.737 -14.942  1.00  0.51           C  
ATOM   2794  CZ  PHE A 352       2.170  14.523 -14.034  1.00  0.48           C  
ATOM   2795  N   SER A 353      -0.298  16.243 -20.775  1.00  0.62           N  
ATOM   2796  CA  SER A 353      -0.238  17.260 -21.820  1.00  0.61           C  
ATOM   2797  C   SER A 353       0.551  18.480 -21.359  1.00  0.62           C  
ATOM   2798  CB  SER A 353      -1.647  17.682 -22.238  1.00  0.59           C  
ATOM   2799  O   SER A 353       0.575  18.797 -20.168  1.00  0.60           O  
ATOM   2800  OG  SER A 353      -2.306  18.353 -21.178  1.00  0.59           O  
ATOM   2801  N   ASN A 354       1.225  19.088 -22.308  1.00  0.67           N  
ATOM   2802  CA  ASN A 354       1.907  20.350 -22.045  1.00  0.67           C  
ATOM   2803  C   ASN A 354       1.007  21.328 -21.295  1.00  0.67           C  
ATOM   2804  CB  ASN A 354       2.400  20.976 -23.351  1.00  0.65           C  
ATOM   2805  O   ASN A 354       1.488  22.131 -20.493  1.00  0.66           O  
ATOM   2806  CG  ASN A 354       3.579  20.233 -23.947  1.00  0.62           C  
ATOM   2807  ND2 ASN A 354       3.910  20.547 -25.194  1.00  0.62           N  
ATOM   2808  OD1 ASN A 354       4.188  19.383 -23.292  1.00  0.63           O  
ATOM   2809  N   SER A 355      -0.302  21.184 -21.502  1.00  0.66           N  
ATOM   2810  CA  SER A 355      -1.254  22.056 -20.823  1.00  0.65           C  
ATOM   2811  C   SER A 355      -1.303  21.762 -19.327  1.00  0.66           C  
ATOM   2812  CB  SER A 355      -2.650  21.899 -21.427  1.00  0.63           C  
ATOM   2813  O   SER A 355      -1.509  22.669 -18.518  1.00  0.64           O  
ATOM   2814  OG  SER A 355      -3.075  20.548 -21.368  1.00  0.64           O  
ATOM   2815  N   TRP A 356      -1.181  20.615 -18.948  1.00  0.59           N  
ATOM   2816  CA  TRP A 356      -1.120  20.253 -17.536  1.00  0.63           C  
ATOM   2817  C   TRP A 356       0.102  20.873 -16.867  1.00  0.59           C  
ATOM   2818  CB  TRP A 356      -1.091  18.731 -17.371  1.00  0.58           C  
ATOM   2819  O   TRP A 356      -0.006  21.474 -15.796  1.00  0.57           O  
ATOM   2820  CG  TRP A 356      -1.230  18.269 -15.952  1.00  0.56           C  
ATOM   2821  CD1 TRP A 356      -2.388  17.953 -15.298  1.00  0.51           C  
ATOM   2822  CD2 TRP A 356      -0.171  18.076 -15.009  1.00  0.51           C  
ATOM   2823  CE2 TRP A 356      -0.761  17.641 -13.802  1.00  0.51           C  
ATOM   2824  CE3 TRP A 356       1.221  18.228 -15.068  1.00  0.53           C  
ATOM   2825  NE1 TRP A 356      -2.113  17.574 -14.004  1.00  0.50           N  
ATOM   2826  CH2 TRP A 356       1.354  17.513 -12.747  1.00  0.47           C  
ATOM   2827  CZ2 TRP A 356      -0.005  17.356 -12.662  1.00  0.52           C  
ATOM   2828  CZ3 TRP A 356       1.971  17.944 -13.933  1.00  0.44           C  
ATOM   2829  N   TYR A 357       1.315  20.848 -17.424  1.00  0.67           N  
ATOM   2830  CA  TYR A 357       2.499  21.521 -16.902  1.00  0.67           C  
ATOM   2831  C   TYR A 357       2.304  23.033 -16.885  1.00  0.67           C  
ATOM   2832  CB  TYR A 357       3.733  21.163 -17.735  1.00  0.65           C  
ATOM   2833  O   TYR A 357       2.520  23.682 -15.859  1.00  0.66           O  
ATOM   2834  CG  TYR A 357       4.303  19.801 -17.421  1.00  0.63           C  
ATOM   2835  CD1 TYR A 357       4.999  19.572 -16.236  1.00  0.60           C  
ATOM   2836  CD2 TYR A 357       4.147  18.741 -18.308  1.00  0.61           C  
ATOM   2837  CE1 TYR A 357       5.528  18.319 -15.944  1.00  0.57           C  
ATOM   2838  CE2 TYR A 357       4.671  17.484 -18.026  1.00  0.57           C  
ATOM   2839  OH  TYR A 357       5.880  16.040 -16.558  1.00  0.55           O  
ATOM   2840  CZ  TYR A 357       5.359  17.283 -16.843  1.00  0.59           C  
ATOM   2841  N   SER A 358       1.774  23.514 -17.963  1.00  0.70           N  
ATOM   2842  CA  SER A 358       1.586  24.960 -18.010  1.00  0.70           C  
ATOM   2843  C   SER A 358       0.619  25.427 -16.927  1.00  0.71           C  
ATOM   2844  CB  SER A 358       1.072  25.390 -19.384  1.00  0.68           C  
ATOM   2845  O   SER A 358       0.862  26.439 -16.265  1.00  0.71           O  
ATOM   2846  OG  SER A 358      -0.143  24.730 -19.696  1.00  0.70           O  
ATOM   2847  N   SER A 359      -0.366  24.594 -16.636  1.00  0.66           N  
ATOM   2848  CA  SER A 359      -1.344  24.961 -15.617  1.00  0.67           C  
ATOM   2849  C   SER A 359      -0.779  24.767 -14.214  1.00  0.66           C  
ATOM   2850  CB  SER A 359      -2.622  24.137 -15.779  1.00  0.64           C  
ATOM   2851  O   SER A 359      -1.320  25.298 -13.242  1.00  0.65           O  
ATOM   2852  OG  SER A 359      -2.355  22.756 -15.607  1.00  0.64           O  
ATOM   2853  N   HIS A 360       0.261  24.081 -14.053  1.00  0.56           N  
ATOM   2854  CA  HIS A 360       0.914  23.877 -12.765  1.00  0.57           C  
ATOM   2855  C   HIS A 360       2.177  24.723 -12.647  1.00  0.56           C  
ATOM   2856  CB  HIS A 360       1.250  22.399 -12.563  1.00  0.54           C  
ATOM   2857  O   HIS A 360       2.976  24.529 -11.728  1.00  0.55           O  
ATOM   2858  CG  HIS A 360       0.048  21.532 -12.363  1.00  0.53           C  
ATOM   2859  CD2 HIS A 360      -0.513  21.035 -11.236  1.00  0.52           C  
ATOM   2860  ND1 HIS A 360      -0.722  21.075 -13.411  1.00  0.54           N  
ATOM   2861  CE1 HIS A 360      -1.708  20.334 -12.935  1.00  0.50           C  
ATOM   2862  NE2 HIS A 360      -1.604  20.294 -11.617  1.00  0.45           N  
ATOM   2863  N   GLY A 361       2.280  25.746 -13.632  1.00  0.63           N  
ATOM   2864  CA  GLY A 361       3.416  26.654 -13.624  1.00  0.62           C  
ATOM   2865  C   GLY A 361       4.720  25.981 -14.010  1.00  0.63           C  
ATOM   2866  O   GLY A 361       5.795  26.566 -13.859  1.00  0.61           O  
ATOM   2867  N   TYR A 362       4.650  24.721 -14.418  1.00  0.64           N  
ATOM   2868  CA  TYR A 362       5.818  24.124 -15.057  1.00  0.65           C  
ATOM   2869  C   TYR A 362       5.928  24.564 -16.512  1.00  0.65           C  
ATOM   2870  CB  TYR A 362       5.752  22.596 -14.977  1.00  0.62           C  
ATOM   2871  O   TYR A 362       5.181  24.088 -17.370  1.00  0.63           O  
ATOM   2872  CG  TYR A 362       5.891  22.054 -13.576  1.00  0.60           C  
ATOM   2873  CD1 TYR A 362       7.133  22.009 -12.946  1.00  0.58           C  
ATOM   2874  CD2 TYR A 362       4.783  21.586 -12.878  1.00  0.59           C  
ATOM   2875  CE1 TYR A 362       7.267  21.509 -11.655  1.00  0.55           C  
ATOM   2876  CE2 TYR A 362       4.905  21.084 -11.587  1.00  0.56           C  
ATOM   2877  OH  TYR A 362       6.276  20.554  -9.706  1.00  0.51           O  
ATOM   2878  CZ  TYR A 362       6.149  21.050 -10.984  1.00  0.56           C  
ATOM   2879  N   THR A 363       6.712  25.573 -16.763  1.00  0.68           N  
ATOM   2880  CA  THR A 363       7.166  25.771 -18.135  1.00  0.67           C  
ATOM   2881  C   THR A 363       8.006  24.587 -18.602  1.00  0.67           C  
ATOM   2882  CB  THR A 363       7.984  27.069 -18.270  1.00  0.64           C  
ATOM   2883  O   THR A 363       9.018  24.253 -17.983  1.00  0.63           O  
ATOM   2884  CG2 THR A 363       7.986  27.570 -19.711  1.00  0.61           C  
ATOM   2885  OG1 THR A 363       7.413  28.077 -17.426  1.00  0.69           O  
ATOM   2886  N   PRO A 364       7.414  23.815 -19.546  1.00  0.66           N  
ATOM   2887  CA  PRO A 364       8.457  22.923 -20.056  1.00  0.65           C  
ATOM   2888  C   PRO A 364       9.753  23.658 -20.387  1.00  0.67           C  
ATOM   2889  CB  PRO A 364       7.827  22.331 -21.319  1.00  0.64           C  
ATOM   2890  O   PRO A 364       9.767  24.530 -21.260  1.00  0.66           O  
ATOM   2891  CG  PRO A 364       6.365  22.613 -21.186  1.00  0.63           C  
ATOM   2892  CD  PRO A 364       6.191  23.825 -20.316  1.00  0.63           C  
ATOM   2893  N   LEU A 365      10.754  23.638 -19.577  1.00  0.64           N  
ATOM   2894  CA  LEU A 365      12.037  24.188 -19.999  1.00  0.64           C  
ATOM   2895  C   LEU A 365      12.487  23.568 -21.318  1.00  0.65           C  
ATOM   2896  CB  LEU A 365      13.101  23.954 -18.923  1.00  0.60           C  
ATOM   2897  O   LEU A 365      12.501  22.343 -21.460  1.00  0.63           O  
ATOM   2898  CG  LEU A 365      12.875  24.656 -17.583  1.00  0.57           C  
ATOM   2899  CD1 LEU A 365      13.937  24.229 -16.576  1.00  0.53           C  
ATOM   2900  CD2 LEU A 365      12.880  26.170 -17.764  1.00  0.56           C  
ATOM   2901  N   SER A 366      12.612  24.385 -22.401  1.00  0.66           N  
ATOM   2902  CA  SER A 366      13.036  23.950 -23.728  1.00  0.65           C  
ATOM   2903  C   SER A 366      14.218  22.989 -23.643  1.00  0.65           C  
ATOM   2904  CB  SER A 366      13.409  25.154 -24.594  1.00  0.62           C  
ATOM   2905  O   SER A 366      14.513  22.273 -24.602  1.00  0.63           O  
ATOM   2906  OG  SER A 366      14.407  25.938 -23.963  1.00  0.64           O  
ATOM   2907  N   ASN A 367      14.851  22.920 -22.562  1.00  0.65           N  
ATOM   2908  CA  ASN A 367      15.969  22.068 -22.171  1.00  0.65           C  
ATOM   2909  C   ASN A 367      15.650  21.267 -20.912  1.00  0.65           C  
ATOM   2910  CB  ASN A 367      17.233  22.904 -21.963  1.00  0.61           C  
ATOM   2911  O   ASN A 367      16.557  20.790 -20.228  1.00  0.61           O  
ATOM   2912  CG  ASN A 367      17.662  23.639 -23.218  1.00  0.57           C  
ATOM   2913  ND2 ASN A 367      18.434  24.705 -23.047  1.00  0.62           N  
ATOM   2914  OD1 ASN A 367      17.301  23.251 -24.332  1.00  0.61           O  
ATOM   2915  N   ASP A 368      14.424  21.223 -20.521  1.00  0.62           N  
ATOM   2916  CA  ASP A 368      14.013  20.399 -19.387  1.00  0.62           C  
ATOM   2917  C   ASP A 368      14.019  18.917 -19.754  1.00  0.62           C  
ATOM   2918  CB  ASP A 368      12.623  20.814 -18.899  1.00  0.60           C  
ATOM   2919  O   ASP A 368      13.316  18.497 -20.676  1.00  0.60           O  
ATOM   2920  CG  ASP A 368      12.207  20.104 -17.623  1.00  0.58           C  
ATOM   2921  OD1 ASP A 368      12.852  19.103 -17.243  1.00  0.58           O  
ATOM   2922  OD2 ASP A 368      11.223  20.548 -16.992  1.00  0.62           O  
ATOM   2923  N   PRO A 369      14.932  18.199 -19.249  1.00  0.56           N  
ATOM   2924  CA  PRO A 369      14.988  16.754 -19.486  1.00  0.55           C  
ATOM   2925  C   PRO A 369      13.626  16.079 -19.345  1.00  0.56           C  
ATOM   2926  CB  PRO A 369      15.957  16.258 -18.409  1.00  0.54           C  
ATOM   2927  O   PRO A 369      13.428  14.969 -19.845  1.00  0.54           O  
ATOM   2928  CG  PRO A 369      15.852  17.264 -17.308  1.00  0.52           C  
ATOM   2929  CD  PRO A 369      15.568  18.608 -17.915  1.00  0.51           C  
ATOM   2930  N   TYR A 370      12.587  16.764 -18.767  1.00  0.58           N  
ATOM   2931  CA  TYR A 370      11.254  16.174 -18.704  1.00  0.58           C  
ATOM   2932  C   TYR A 370      10.629  16.089 -20.091  1.00  0.57           C  
ATOM   2933  CB  TYR A 370      10.350  16.988 -17.773  1.00  0.56           C  
ATOM   2934  O   TYR A 370       9.823  15.196 -20.362  1.00  0.55           O  
ATOM   2935  CG  TYR A 370      10.736  16.893 -16.317  1.00  0.54           C  
ATOM   2936  CD1 TYR A 370      10.440  15.755 -15.570  1.00  0.50           C  
ATOM   2937  CD2 TYR A 370      11.396  17.941 -15.684  1.00  0.51           C  
ATOM   2938  CE1 TYR A 370      10.792  15.664 -14.227  1.00  0.49           C  
ATOM   2939  CE2 TYR A 370      11.752  17.861 -14.342  1.00  0.51           C  
ATOM   2940  OH  TYR A 370      11.798  16.635 -12.294  1.00  0.44           O  
ATOM   2941  CZ  TYR A 370      11.447  16.720 -13.623  1.00  0.48           C  
ATOM   2942  N   THR A 371      10.964  16.980 -21.021  1.00  0.63           N  
ATOM   2943  CA  THR A 371      10.510  16.810 -22.397  1.00  0.62           C  
ATOM   2944  C   THR A 371      11.046  15.509 -22.987  1.00  0.63           C  
ATOM   2945  CB  THR A 371      10.944  17.995 -23.279  1.00  0.60           C  
ATOM   2946  O   THR A 371      10.361  14.847 -23.769  1.00  0.61           O  
ATOM   2947  CG2 THR A 371       9.735  18.756 -23.813  1.00  0.56           C  
ATOM   2948  OG1 THR A 371      11.753  18.889 -22.504  1.00  0.60           O  
ATOM   2949  N   LEU A 372      12.254  15.110 -22.539  1.00  0.58           N  
ATOM   2950  CA  LEU A 372      12.850  13.858 -22.994  1.00  0.57           C  
ATOM   2951  C   LEU A 372      12.129  12.660 -22.384  1.00  0.58           C  
ATOM   2952  CB  LEU A 372      14.337  13.810 -22.635  1.00  0.54           C  
ATOM   2953  O   LEU A 372      12.059  11.594 -22.999  1.00  0.55           O  
ATOM   2954  CG  LEU A 372      15.260  14.719 -23.447  1.00  0.50           C  
ATOM   2955  CD1 LEU A 372      16.669  14.702 -22.863  1.00  0.45           C  
ATOM   2956  CD2 LEU A 372      15.278  14.293 -24.911  1.00  0.47           C  
ATOM   2957  N   TYR A 373      11.535  12.760 -21.163  1.00  0.61           N  
ATOM   2958  CA  TYR A 373      10.684  11.718 -20.598  1.00  0.61           C  
ATOM   2959  C   TYR A 373       9.615  11.289 -21.595  1.00  0.61           C  
ATOM   2960  CB  TYR A 373      10.026  12.205 -19.304  1.00  0.59           C  
ATOM   2961  O   TYR A 373       9.291  10.103 -21.695  1.00  0.59           O  
ATOM   2962  CG  TYR A 373      10.875  11.990 -18.074  1.00  0.56           C  
ATOM   2963  CD1 TYR A 373      10.895  10.758 -17.424  1.00  0.52           C  
ATOM   2964  CD2 TYR A 373      11.656  13.019 -17.559  1.00  0.53           C  
ATOM   2965  CE1 TYR A 373      11.674  10.557 -16.289  1.00  0.50           C  
ATOM   2966  CE2 TYR A 373      12.439  12.828 -16.425  1.00  0.52           C  
ATOM   2967  OH  TYR A 373      13.215  11.402 -14.675  1.00  0.42           O  
ATOM   2968  CZ  TYR A 373      12.442  11.596 -15.798  1.00  0.50           C  
ATOM   2969  N   TYR A 374       9.083  12.342 -22.392  1.00  0.59           N  
ATOM   2970  CA  TYR A 374       8.013  12.172 -23.369  1.00  0.59           C  
ATOM   2971  C   TYR A 374       8.497  11.374 -24.574  1.00  0.59           C  
ATOM   2972  CB  TYR A 374       7.481  13.534 -23.825  1.00  0.57           C  
ATOM   2973  O   TYR A 374       7.763  10.538 -25.107  1.00  0.57           O  
ATOM   2974  CG  TYR A 374       6.787  14.311 -22.733  1.00  0.54           C  
ATOM   2975  CD1 TYR A 374       5.566  13.884 -22.215  1.00  0.51           C  
ATOM   2976  CD2 TYR A 374       7.349  15.473 -22.217  1.00  0.51           C  
ATOM   2977  CE1 TYR A 374       4.921  14.598 -21.210  1.00  0.49           C  
ATOM   2978  CE2 TYR A 374       6.714  16.195 -21.211  1.00  0.51           C  
ATOM   2979  OH  TYR A 374       4.869  16.460 -19.720  1.00  0.41           O  
ATOM   2980  CZ  TYR A 374       5.502  15.750 -20.715  1.00  0.50           C  
ATOM   2981  N   THR A 375       9.701  11.554 -24.876  1.00  0.57           N  
ATOM   2982  CA  THR A 375      10.190  10.985 -26.127  1.00  0.57           C  
ATOM   2983  C   THR A 375      10.620   9.534 -25.931  1.00  0.57           C  
ATOM   2984  CB  THR A 375      11.369  11.802 -26.689  1.00  0.54           C  
ATOM   2985  O   THR A 375      10.513   8.720 -26.850  1.00  0.55           O  
ATOM   2986  CG2 THR A 375      11.349  11.819 -28.214  1.00  0.49           C  
ATOM   2987  OG1 THR A 375      11.284  13.148 -26.205  1.00  0.53           O  
ATOM   2988  N   TYR A 376      10.951   9.250 -24.707  1.00  0.53           N  
ATOM   2989  CA  TYR A 376      11.684   7.993 -24.603  1.00  0.53           C  
ATOM   2990  C   TYR A 376      10.828   6.915 -23.951  1.00  0.53           C  
ATOM   2991  CB  TYR A 376      12.976   8.189 -23.804  1.00  0.49           C  
ATOM   2992  O   TYR A 376      11.332   5.849 -23.588  1.00  0.50           O  
ATOM   2993  CG  TYR A 376      14.054   8.925 -24.563  1.00  0.46           C  
ATOM   2994  CD1 TYR A 376      14.786   8.290 -25.563  1.00  0.42           C  
ATOM   2995  CD2 TYR A 376      14.342  10.256 -24.281  1.00  0.42           C  
ATOM   2996  CE1 TYR A 376      15.781   8.964 -26.264  1.00  0.42           C  
ATOM   2997  CE2 TYR A 376      15.335  10.940 -24.975  1.00  0.47           C  
ATOM   2998  OH  TYR A 376      17.032  10.958 -26.654  1.00  0.37           O  
ATOM   2999  CZ  TYR A 376      16.048  10.286 -25.963  1.00  0.37           C  
ATOM   3000  N   GLY A 377       9.478   6.859 -24.277  1.00  0.56           N  
ATOM   3001  CA  GLY A 377       8.715   5.627 -24.158  1.00  0.54           C  
ATOM   3002  C   GLY A 377       8.424   5.241 -22.720  1.00  0.56           C  
ATOM   3003  O   GLY A 377       8.555   4.074 -22.346  1.00  0.53           O  
ATOM   3004  N   ALA A 378       8.116   6.009 -21.886  1.00  0.64           N  
ATOM   3005  CA  ALA A 378       7.719   5.959 -20.481  1.00  0.63           C  
ATOM   3006  C   ALA A 378       6.323   5.363 -20.327  1.00  0.64           C  
ATOM   3007  CB  ALA A 378       7.769   7.355 -19.864  1.00  0.59           C  
ATOM   3008  O   ALA A 378       5.329   6.093 -20.291  1.00  0.59           O  
ATOM   3009  N   GLY A 379       6.224   3.963 -20.538  1.00  0.72           N  
ATOM   3010  CA  GLY A 379       4.956   3.256 -20.455  1.00  0.73           C  
ATOM   3011  C   GLY A 379       4.806   2.448 -19.180  1.00  0.74           C  
ATOM   3012  O   GLY A 379       5.771   2.272 -18.433  1.00  0.72           O  
ATOM   3013  N   CYS A 380       3.629   2.051 -18.811  1.00  0.81           N  
ATOM   3014  CA  CYS A 380       3.249   1.041 -17.830  1.00  0.82           C  
ATOM   3015  C   CYS A 380       3.177  -0.340 -18.470  1.00  0.82           C  
ATOM   3016  CB  CYS A 380       1.903   1.389 -17.196  1.00  0.80           C  
ATOM   3017  O   CYS A 380       2.260  -0.625 -19.243  1.00  0.80           O  
ATOM   3018  SG  CYS A 380       1.490   0.373 -15.761  1.00  0.79           S  
ATOM   3019  N   TYR A 381       4.234  -1.088 -18.367  1.00  0.81           N  
ATOM   3020  CA  TYR A 381       4.301  -2.322 -19.141  1.00  0.82           C  
ATOM   3021  C   TYR A 381       4.778  -3.483 -18.277  1.00  0.83           C  
ATOM   3022  CB  TYR A 381       5.233  -2.150 -20.345  1.00  0.80           C  
ATOM   3023  O   TYR A 381       5.443  -3.276 -17.260  1.00  0.82           O  
ATOM   3024  CG  TYR A 381       6.620  -1.684 -19.978  1.00  0.77           C  
ATOM   3025  CD1 TYR A 381       6.915  -0.326 -19.875  1.00  0.74           C  
ATOM   3026  CD2 TYR A 381       7.639  -2.598 -19.733  1.00  0.75           C  
ATOM   3027  CE1 TYR A 381       8.193   0.109 -19.538  1.00  0.73           C  
ATOM   3028  CE2 TYR A 381       8.920  -2.175 -19.396  1.00  0.75           C  
ATOM   3029  OH  TYR A 381      10.454  -0.396 -18.967  1.00  0.62           O  
ATOM   3030  CZ  TYR A 381       9.187  -0.821 -19.301  1.00  0.69           C  
ATOM   3031  N   ASP A 382       4.416  -4.688 -18.612  1.00  0.83           N  
ATOM   3032  CA  ASP A 382       4.778  -5.963 -18.001  1.00  0.84           C  
ATOM   3033  C   ASP A 382       4.374  -6.000 -16.529  1.00  0.85           C  
ATOM   3034  CB  ASP A 382       6.280  -6.217 -18.141  1.00  0.83           C  
ATOM   3035  O   ASP A 382       4.989  -6.708 -15.729  1.00  0.84           O  
ATOM   3036  CG  ASP A 382       6.733  -6.314 -19.587  1.00  0.82           C  
ATOM   3037  OD1 ASP A 382       5.990  -6.870 -20.423  1.00  0.83           O  
ATOM   3038  OD2 ASP A 382       7.845  -5.831 -19.892  1.00  0.82           O  
ATOM   3039  N   ASN A 383       3.384  -5.211 -16.109  1.00  0.87           N  
ATOM   3040  CA  ASN A 383       2.831  -5.260 -14.760  1.00  0.87           C  
ATOM   3041  C   ASN A 383       1.737  -6.317 -14.641  1.00  0.88           C  
ATOM   3042  CB  ASN A 383       2.290  -3.888 -14.351  1.00  0.87           C  
ATOM   3043  O   ASN A 383       1.047  -6.616 -15.618  1.00  0.87           O  
ATOM   3044  CG  ASN A 383       3.336  -2.795 -14.450  1.00  0.86           C  
ATOM   3045  ND2 ASN A 383       3.122  -1.849 -15.356  1.00  0.88           N  
ATOM   3046  OD1 ASN A 383       4.329  -2.802 -13.718  1.00  0.87           O  
ATOM   3047  N   VAL A 384       1.496  -6.863 -13.453  1.00  0.88           N  
ATOM   3048  CA  VAL A 384       0.561  -7.958 -13.218  1.00  0.89           C  
ATOM   3049  C   VAL A 384      -0.331  -7.629 -12.023  1.00  0.90           C  
ATOM   3050  CB  VAL A 384       1.300  -9.294 -12.980  1.00  0.88           C  
ATOM   3051  O   VAL A 384       0.165  -7.340 -10.931  1.00  0.89           O  
ATOM   3052  CG1 VAL A 384       0.305 -10.445 -12.846  1.00  0.88           C  
ATOM   3053  CG2 VAL A 384       2.287  -9.566 -14.113  1.00  0.88           C  
ATOM   3054  N   TYR A 385      -1.614  -7.666 -12.171  1.00  0.90           N  
ATOM   3055  CA  TYR A 385      -2.603  -7.899 -11.124  1.00  0.90           C  
ATOM   3056  C   TYR A 385      -3.014  -9.366 -11.079  1.00  0.90           C  
ATOM   3057  CB  TYR A 385      -3.836  -7.017 -11.344  1.00  0.90           C  
ATOM   3058  O   TYR A 385      -3.430  -9.932 -12.093  1.00  0.88           O  
ATOM   3059  CG  TYR A 385      -3.552  -5.539 -11.234  1.00  0.89           C  
ATOM   3060  CD1 TYR A 385      -3.168  -4.971 -10.022  1.00  0.87           C  
ATOM   3061  CD2 TYR A 385      -3.669  -4.706 -12.342  1.00  0.87           C  
ATOM   3062  CE1 TYR A 385      -2.907  -3.609  -9.915  1.00  0.88           C  
ATOM   3063  CE2 TYR A 385      -3.411  -3.343 -12.248  1.00  0.88           C  
ATOM   3064  OH  TYR A 385      -2.774  -1.455 -10.933  1.00  0.84           O  
ATOM   3065  CZ  TYR A 385      -3.031  -2.804 -11.032  1.00  0.87           C  
ATOM   3066  N   GLU A 386      -2.887 -10.006  -9.883  1.00  0.90           N  
ATOM   3067  CA  GLU A 386      -3.266 -11.416  -9.856  1.00  0.90           C  
ATOM   3068  C   GLU A 386      -3.829 -11.811  -8.494  1.00  0.90           C  
ATOM   3069  CB  GLU A 386      -2.068 -12.302 -10.207  1.00  0.89           C  
ATOM   3070  O   GLU A 386      -3.413 -11.274  -7.465  1.00  0.89           O  
ATOM   3071  CG  GLU A 386      -0.959 -12.277  -9.165  1.00  0.84           C  
ATOM   3072  CD  GLU A 386       0.219 -13.170  -9.521  1.00  0.82           C  
ATOM   3073  OE1 GLU A 386       0.242 -13.726 -10.643  1.00  0.81           O  
ATOM   3074  OE2 GLU A 386       1.126 -13.315  -8.672  1.00  0.80           O  
ATOM   3075  N   TYR A 387      -4.829 -12.690  -8.429  1.00  0.88           N  
ATOM   3076  CA  TYR A 387      -5.467 -13.225  -7.232  1.00  0.88           C  
ATOM   3077  C   TYR A 387      -6.076 -12.108  -6.393  1.00  0.88           C  
ATOM   3078  CB  TYR A 387      -4.460 -14.017  -6.394  1.00  0.87           C  
ATOM   3079  O   TYR A 387      -5.830 -12.024  -5.187  1.00  0.86           O  
ATOM   3080  CG  TYR A 387      -3.787 -15.136  -7.151  1.00  0.87           C  
ATOM   3081  CD1 TYR A 387      -4.504 -16.260  -7.554  1.00  0.84           C  
ATOM   3082  CD2 TYR A 387      -2.434 -15.073  -7.464  1.00  0.85           C  
ATOM   3083  CE1 TYR A 387      -3.888 -17.295  -8.251  1.00  0.85           C  
ATOM   3084  CE2 TYR A 387      -1.807 -16.101  -8.160  1.00  0.85           C  
ATOM   3085  OH  TYR A 387      -1.927 -18.227  -9.238  1.00  0.80           O  
ATOM   3086  CZ  TYR A 387      -2.542 -17.206  -8.549  1.00  0.83           C  
ATOM   3087  N   ILE A 388      -6.853 -11.268  -6.992  1.00  0.90           N  
ATOM   3088  CA  ILE A 388      -7.553 -10.164  -6.343  1.00  0.90           C  
ATOM   3089  C   ILE A 388      -9.061 -10.387  -6.430  1.00  0.90           C  
ATOM   3090  CB  ILE A 388      -7.174  -8.806  -6.975  1.00  0.90           C  
ATOM   3091  O   ILE A 388      -9.567 -10.861  -7.451  1.00  0.88           O  
ATOM   3092  CG1 ILE A 388      -5.669  -8.552  -6.833  1.00  0.89           C  
ATOM   3093  CG2 ILE A 388      -7.984  -7.671  -6.340  1.00  0.89           C  
ATOM   3094  CD1 ILE A 388      -5.168  -7.349  -7.621  1.00  0.88           C  
ATOM   3095  N   VAL A 389      -9.736 -10.048  -5.408  1.00  0.90           N  
ATOM   3096  CA  VAL A 389     -11.191  -9.946  -5.436  1.00  0.91           C  
ATOM   3097  C   VAL A 389     -11.606  -8.476  -5.464  1.00  0.90           C  
ATOM   3098  CB  VAL A 389     -11.833 -10.658  -4.224  1.00  0.90           C  
ATOM   3099  O   VAL A 389     -11.231  -7.702  -4.580  1.00  0.89           O  
ATOM   3100  CG1 VAL A 389     -13.357 -10.568  -4.291  1.00  0.89           C  
ATOM   3101  CG2 VAL A 389     -11.383 -12.116  -4.163  1.00  0.89           C  
ATOM   3102  N   SER A 390     -12.336  -8.128  -6.434  1.00  0.89           N  
ATOM   3103  CA  SER A 390     -12.979  -6.824  -6.559  1.00  0.89           C  
ATOM   3104  C   SER A 390     -14.486  -6.929  -6.357  1.00  0.88           C  
ATOM   3105  CB  SER A 390     -12.681  -6.209  -7.927  1.00  0.88           C  
ATOM   3106  O   SER A 390     -15.180  -7.574  -7.146  1.00  0.86           O  
ATOM   3107  OG  SER A 390     -13.363  -4.976  -8.083  1.00  0.85           O  
ATOM   3108  N   TYR A 391     -15.020  -6.394  -5.285  1.00  0.88           N  
ATOM   3109  CA  TYR A 391     -16.416  -6.526  -4.882  1.00  0.89           C  
ATOM   3110  C   TYR A 391     -17.111  -5.170  -4.874  1.00  0.87           C  
ATOM   3111  CB  TYR A 391     -16.517  -7.173  -3.497  1.00  0.88           C  
ATOM   3112  O   TYR A 391     -16.733  -4.276  -4.113  1.00  0.84           O  
ATOM   3113  CG  TYR A 391     -17.859  -7.806  -3.220  1.00  0.87           C  
ATOM   3114  CD1 TYR A 391     -19.006  -7.026  -3.090  1.00  0.85           C  
ATOM   3115  CD2 TYR A 391     -17.983  -9.185  -3.086  1.00  0.85           C  
ATOM   3116  CE1 TYR A 391     -20.244  -7.605  -2.833  1.00  0.86           C  
ATOM   3117  CE2 TYR A 391     -19.216  -9.774  -2.829  1.00  0.87           C  
ATOM   3118  OH  TYR A 391     -21.563  -9.556  -2.450  1.00  0.81           O  
ATOM   3119  CZ  TYR A 391     -20.340  -8.978  -2.705  1.00  0.85           C  
ATOM   3120  N   ASN A 392     -18.068  -5.028  -5.787  1.00  0.85           N  
ATOM   3121  CA  ASN A 392     -18.876  -3.823  -5.944  1.00  0.84           C  
ATOM   3122  C   ASN A 392     -18.008  -2.595  -6.198  1.00  0.83           C  
ATOM   3123  CB  ASN A 392     -19.758  -3.605  -4.713  1.00  0.83           C  
ATOM   3124  O   ASN A 392     -18.372  -1.482  -5.816  1.00  0.79           O  
ATOM   3125  CG  ASN A 392     -20.839  -4.659  -4.574  1.00  0.83           C  
ATOM   3126  ND2 ASN A 392     -21.360  -4.817  -3.363  1.00  0.82           N  
ATOM   3127  OD1 ASN A 392     -21.202  -5.325  -5.546  1.00  0.81           O  
ATOM   3128  N   ASP A 393     -16.872  -2.795  -6.694  1.00  0.82           N  
ATOM   3129  CA  ASP A 393     -16.116  -1.678  -7.251  1.00  0.81           C  
ATOM   3130  C   ASP A 393     -16.747  -1.181  -8.550  1.00  0.79           C  
ATOM   3131  CB  ASP A 393     -14.660  -2.083  -7.495  1.00  0.80           C  
ATOM   3132  O   ASP A 393     -17.568  -1.876  -9.153  1.00  0.73           O  
ATOM   3133  CG  ASP A 393     -13.871  -2.261  -6.210  1.00  0.82           C  
ATOM   3134  OD1 ASP A 393     -14.274  -1.706  -5.165  1.00  0.83           O  
ATOM   3135  OD2 ASP A 393     -12.836  -2.960  -6.243  1.00  0.82           O  
ATOM   3136  N   GLY A 394     -16.379   0.070  -8.977  1.00  0.76           N  
ATOM   3137  CA  GLY A 394     -17.030   0.681 -10.125  1.00  0.74           C  
ATOM   3138  C   GLY A 394     -18.309   1.414  -9.767  1.00  0.73           C  
ATOM   3139  O   GLY A 394     -19.002   1.929 -10.646  1.00  0.68           O  
ATOM   3140  N   ILE A 395     -18.587   1.486  -8.416  1.00  0.61           N  
ATOM   3141  CA  ILE A 395     -19.775   2.181  -7.933  1.00  0.59           C  
ATOM   3142  C   ILE A 395     -19.504   3.682  -7.870  1.00  0.58           C  
ATOM   3143  CB  ILE A 395     -20.211   1.656  -6.546  1.00  0.53           C  
ATOM   3144  O   ILE A 395     -18.810   4.157  -6.968  1.00  0.53           O  
ATOM   3145  CG1 ILE A 395     -20.429   0.140  -6.594  1.00  0.44           C  
ATOM   3146  CG2 ILE A 395     -21.475   2.377  -6.070  1.00  0.44           C  
ATOM   3147  CD1 ILE A 395     -20.722  -0.486  -5.237  1.00  0.41           C  
ATOM   3148  N   GLY A 396     -19.741   4.436  -8.936  1.00  0.56           N  
ATOM   3149  CA  GLY A 396     -19.675   5.889  -8.944  1.00  0.55           C  
ATOM   3150  C   GLY A 396     -20.513   6.518 -10.041  1.00  0.56           C  
ATOM   3151  O   GLY A 396     -20.662   5.945 -11.122  1.00  0.54           O  
ATOM   3152  N   ARG A 397     -21.224   7.592  -9.682  1.00  0.47           N  
ATOM   3153  CA  ARG A 397     -22.495   8.126 -10.160  1.00  0.47           C  
ATOM   3154  C   ARG A 397     -22.280   9.104 -11.311  1.00  0.47           C  
ATOM   3155  CB  ARG A 397     -23.252   8.815  -9.022  1.00  0.39           C  
ATOM   3156  O   ARG A 397     -23.237   9.511 -11.973  1.00  0.43           O  
ATOM   3157  CG  ARG A 397     -23.952   7.852  -8.077  1.00  0.36           C  
ATOM   3158  CD  ARG A 397     -24.912   8.576  -7.143  1.00  0.40           C  
ATOM   3159  NE  ARG A 397     -25.932   7.675  -6.615  1.00  0.31           N  
ATOM   3160  NH1 ARG A 397     -27.367   9.357  -5.946  1.00  0.25           N  
ATOM   3161  NH2 ARG A 397     -27.933   7.161  -5.610  1.00  0.21           N  
ATOM   3162  CZ  ARG A 397     -27.075   8.067  -6.058  1.00  0.28           C  
ATOM   3163  N   THR A 398     -21.171   9.213 -12.010  1.00  0.51           N  
ATOM   3164  CA  THR A 398     -21.564  10.212 -12.997  1.00  0.51           C  
ATOM   3165  C   THR A 398     -20.604  10.208 -14.183  1.00  0.51           C  
ATOM   3166  CB  THR A 398     -21.613  11.621 -12.377  1.00  0.45           C  
ATOM   3167  O   THR A 398     -20.967  10.629 -15.284  1.00  0.48           O  
ATOM   3168  CG2 THR A 398     -22.797  11.763 -11.427  1.00  0.37           C  
ATOM   3169  OG1 THR A 398     -20.401  11.860 -11.652  1.00  0.39           O  
ATOM   3170  N   HIS A 399     -19.408   9.568 -14.152  1.00  0.44           N  
ATOM   3171  CA  HIS A 399     -18.452   9.587 -15.253  1.00  0.45           C  
ATOM   3172  C   HIS A 399     -17.451   8.442 -15.134  1.00  0.44           C  
ATOM   3173  CB  HIS A 399     -17.714  10.926 -15.299  1.00  0.41           C  
ATOM   3174  O   HIS A 399     -16.758   8.321 -14.122  1.00  0.42           O  
ATOM   3175  CG  HIS A 399     -18.603  12.091 -15.602  1.00  0.39           C  
ATOM   3176  CD2 HIS A 399     -18.310  13.366 -15.948  1.00  0.35           C  
ATOM   3177  ND1 HIS A 399     -19.978  12.007 -15.563  1.00  0.25           N  
ATOM   3178  CE1 HIS A 399     -20.493  13.185 -15.873  1.00  0.32           C  
ATOM   3179  NE2 HIS A 399     -19.502  14.027 -16.110  1.00  0.33           N  
ATOM   3180  N   ARG A 400     -17.795   7.335 -15.971  1.00  0.53           N  
ATOM   3181  CA  ARG A 400     -16.900   6.323 -16.521  1.00  0.52           C  
ATOM   3182  C   ARG A 400     -16.625   5.223 -15.501  1.00  0.54           C  
ATOM   3183  CB  ARG A 400     -15.584   6.958 -16.974  1.00  0.48           C  
ATOM   3184  O   ARG A 400     -15.561   5.198 -14.879  1.00  0.51           O  
ATOM   3185  CG  ARG A 400     -15.747   7.994 -18.075  1.00  0.44           C  
ATOM   3186  CD  ARG A 400     -14.403   8.529 -18.550  1.00  0.47           C  
ATOM   3187  NE  ARG A 400     -14.564   9.561 -19.570  1.00  0.38           N  
ATOM   3188  NH1 ARG A 400     -12.314   9.701 -20.077  1.00  0.29           N  
ATOM   3189  NH2 ARG A 400     -13.827  11.028 -21.176  1.00  0.25           N  
ATOM   3190  CZ  ARG A 400     -13.568  10.094 -20.272  1.00  0.38           C  
ATOM   3191  N   LYS A 401     -17.527   4.356 -15.183  1.00  0.52           N  
ATOM   3192  CA  LYS A 401     -17.409   3.142 -14.379  1.00  0.52           C  
ATOM   3193  C   LYS A 401     -16.670   2.047 -15.143  1.00  0.54           C  
ATOM   3194  CB  LYS A 401     -18.791   2.644 -13.955  1.00  0.48           C  
ATOM   3195  O   LYS A 401     -16.998   1.756 -16.295  1.00  0.51           O  
ATOM   3196  CG  LYS A 401     -19.555   3.617 -13.069  1.00  0.44           C  
ATOM   3197  CD  LYS A 401     -20.890   3.035 -12.622  1.00  0.48           C  
ATOM   3198  CE  LYS A 401     -21.663   4.015 -11.749  1.00  0.38           C  
ATOM   3199  NZ  LYS A 401     -22.960   3.438 -11.284  1.00  0.34           N  
ATOM   3200  N   SER A 402     -15.587   1.599 -14.615  1.00  0.49           N  
ATOM   3201  CA  SER A 402     -14.876   0.441 -15.146  1.00  0.54           C  
ATOM   3202  C   SER A 402     -14.158  -0.323 -14.039  1.00  0.55           C  
ATOM   3203  CB  SER A 402     -13.870   0.873 -16.214  1.00  0.48           C  
ATOM   3204  O   SER A 402     -13.600   0.282 -13.121  1.00  0.54           O  
ATOM   3205  OG  SER A 402     -12.947   1.809 -15.685  1.00  0.38           O  
ATOM   3206  N   ASP A 403     -14.165  -1.673 -14.055  1.00  0.46           N  
ATOM   3207  CA  ASP A 403     -13.387  -2.514 -13.151  1.00  0.52           C  
ATOM   3208  C   ASP A 403     -11.892  -2.390 -13.435  1.00  0.49           C  
ATOM   3209  CB  ASP A 403     -13.825  -3.976 -13.268  1.00  0.45           C  
ATOM   3210  O   ASP A 403     -11.088  -2.261 -12.509  1.00  0.48           O  
ATOM   3211  CG  ASP A 403     -15.267  -4.198 -12.848  1.00  0.42           C  
ATOM   3212  OD1 ASP A 403     -15.729  -3.549 -11.885  1.00  0.50           O  
ATOM   3213  OD2 ASP A 403     -15.947  -5.032 -13.485  1.00  0.71           O  
ATOM   3214  N   ILE A 404     -11.537  -2.397 -14.672  1.00  0.46           N  
ATOM   3215  CA  ILE A 404     -10.195  -2.136 -15.179  1.00  0.47           C  
ATOM   3216  C   ILE A 404     -10.210  -0.889 -16.061  1.00  0.44           C  
ATOM   3217  CB  ILE A 404      -9.643  -3.344 -15.968  1.00  0.43           C  
ATOM   3218  O   ILE A 404     -10.830  -0.883 -17.126  1.00  0.41           O  
ATOM   3219  CG1 ILE A 404      -9.736  -4.621 -15.124  1.00  0.46           C  
ATOM   3220  CG2 ILE A 404      -8.200  -3.086 -16.413  1.00  0.37           C  
ATOM   3221  CD1 ILE A 404      -9.313  -5.883 -15.862  1.00  0.42           C  
ATOM   3222  N   PHE A 405      -9.623   0.088 -15.546  1.00  0.62           N  
ATOM   3223  CA  PHE A 405      -9.449   1.320 -16.305  1.00  0.64           C  
ATOM   3224  C   PHE A 405      -8.069   1.368 -16.950  1.00  0.62           C  
ATOM   3225  CB  PHE A 405      -9.649   2.542 -15.402  1.00  0.54           C  
ATOM   3226  O   PHE A 405      -7.051   1.336 -16.255  1.00  0.56           O  
ATOM   3227  CG  PHE A 405      -9.785   3.838 -16.156  1.00  0.48           C  
ATOM   3228  CD1 PHE A 405      -8.739   4.751 -16.191  1.00  0.38           C  
ATOM   3229  CD2 PHE A 405     -10.961   4.142 -16.830  1.00  0.48           C  
ATOM   3230  CE1 PHE A 405      -8.862   5.951 -16.888  1.00  0.45           C  
ATOM   3231  CE2 PHE A 405     -11.092   5.339 -17.528  1.00  0.56           C  
ATOM   3232  CZ  PHE A 405     -10.042   6.242 -17.555  1.00  0.41           C  
ATOM   3233  N   TRP A 406      -8.021   1.455 -18.181  1.00  0.22           N  
ATOM   3234  CA  TRP A 406      -6.840   1.631 -19.019  1.00  0.32           C  
ATOM   3235  C   TRP A 406      -6.839   3.006 -19.678  1.00  0.22           C  
ATOM   3236  CB  TRP A 406      -6.773   0.538 -20.090  1.00  0.24           C  
ATOM   3237  O   TRP A 406      -7.691   3.299 -20.519  1.00  0.23           O  
ATOM   3238  CG  TRP A 406      -5.453   0.459 -20.798  1.00  0.22           C  
ATOM   3239  CD1 TRP A 406      -4.215   0.367 -20.225  1.00  0.20           C  
ATOM   3240  CD2 TRP A 406      -5.241   0.471 -22.213  1.00  0.21           C  
ATOM   3241  CE2 TRP A 406      -3.848   0.382 -22.427  1.00  0.21           C  
ATOM   3242  CE3 TRP A 406      -6.095   0.547 -23.322  1.00  0.36           C  
ATOM   3243  NE1 TRP A 406      -3.245   0.320 -21.200  1.00  0.36           N  
ATOM   3244  CH2 TRP A 406      -4.146   0.443 -24.774  1.00  0.27           C  
ATOM   3245  CZ2 TRP A 406      -3.289   0.367 -23.707  1.00  0.29           C  
ATOM   3246  CZ3 TRP A 406      -5.536   0.532 -24.595  1.00  0.29           C  
ATOM   3247  N   LYS A 407      -5.981   3.933 -19.244  1.00  0.50           N  
ATOM   3248  CA  LYS A 407      -5.861   5.247 -19.870  1.00  0.49           C  
ATOM   3249  C   LYS A 407      -4.537   5.381 -20.617  1.00  0.50           C  
ATOM   3250  CB  LYS A 407      -5.987   6.354 -18.823  1.00  0.45           C  
ATOM   3251  O   LYS A 407      -3.471   5.416 -19.999  1.00  0.48           O  
ATOM   3252  CG  LYS A 407      -6.094   7.753 -19.411  1.00  0.41           C  
ATOM   3253  CD  LYS A 407      -6.374   8.793 -18.334  1.00  0.45           C  
ATOM   3254  CE  LYS A 407      -6.509  10.190 -18.925  1.00  0.33           C  
ATOM   3255  NZ  LYS A 407      -6.772  11.214 -17.870  1.00  0.31           N  
ATOM   3256  N   LYS A 408      -4.612   5.513 -21.912  1.00  0.40           N  
ATOM   3257  CA  LYS A 408      -3.579   6.124 -22.744  1.00  0.38           C  
ATOM   3258  C   LYS A 408      -3.778   7.634 -22.847  1.00  0.39           C  
ATOM   3259  CB  LYS A 408      -3.575   5.500 -24.140  1.00  0.35           C  
ATOM   3260  O   LYS A 408      -4.820   8.097 -23.314  1.00  0.38           O  
ATOM   3261  CG  LYS A 408      -2.382   5.903 -24.994  1.00  0.32           C  
ATOM   3262  CD  LYS A 408      -2.371   5.161 -26.324  1.00  0.37           C  
ATOM   3263  CE  LYS A 408      -1.187   5.576 -27.187  1.00  0.25           C  
ATOM   3264  NZ  LYS A 408      -1.148   4.820 -28.475  1.00  0.25           N  
ATOM   3265  N   ALA A 409      -2.740   8.435 -22.475  1.00  0.33           N  
ATOM   3266  CA  ALA A 409      -2.676   9.864 -22.770  1.00  0.34           C  
ATOM   3267  C   ALA A 409      -2.054  10.114 -24.140  1.00  0.34           C  
ATOM   3268  CB  ALA A 409      -1.884  10.595 -21.688  1.00  0.32           C  
ATOM   3269  O   ALA A 409      -1.263   9.303 -24.627  1.00  0.33           O  
ATOM   3270  N   ALA A 410      -2.479  11.140 -24.905  1.00  0.32           N  
ATOM   3271  CA  ALA A 410      -2.396  11.461 -26.328  1.00  0.32           C  
ATOM   3272  C   ALA A 410      -0.973  11.285 -26.848  1.00  0.32           C  
ATOM   3273  CB  ALA A 410      -2.878  12.888 -26.580  1.00  0.29           C  
ATOM   3274  O   ALA A 410      -0.768  10.982 -28.026  1.00  0.30           O  
ATOM   3275  N   ALA A 411       0.035  11.533 -26.040  1.00  0.35           N  
ATOM   3276  CA  ALA A 411       1.399  11.615 -26.557  1.00  0.36           C  
ATOM   3277  C   ALA A 411       2.203  10.373 -26.184  1.00  0.36           C  
ATOM   3278  CB  ALA A 411       2.091  12.871 -26.032  1.00  0.32           C  
ATOM   3279  O   ALA A 411       3.373  10.249 -26.553  1.00  0.34           O  
ATOM   3280  N   TYR A 412       1.643   9.392 -25.771  1.00  0.47           N  
ATOM   3281  CA  TYR A 412       2.531   8.413 -25.154  1.00  0.50           C  
ATOM   3282  C   TYR A 412       2.263   7.015 -25.697  1.00  0.48           C  
ATOM   3283  CB  TYR A 412       2.365   8.422 -23.631  1.00  0.43           C  
ATOM   3284  O   TYR A 412       1.116   6.663 -25.985  1.00  0.46           O  
ATOM   3285  CG  TYR A 412       2.598   9.775 -23.003  1.00  0.41           C  
ATOM   3286  CD1 TYR A 412       3.886  10.281 -22.849  1.00  0.36           C  
ATOM   3287  CD2 TYR A 412       1.530  10.549 -22.562  1.00  0.37           C  
ATOM   3288  CE1 TYR A 412       4.105  11.527 -22.269  1.00  0.33           C  
ATOM   3289  CE2 TYR A 412       1.737  11.796 -21.981  1.00  0.39           C  
ATOM   3290  OH  TYR A 412       3.237  13.509 -21.265  1.00  0.23           O  
ATOM   3291  CZ  TYR A 412       3.026  12.276 -21.839  1.00  0.32           C  
ATOM   3292  N   ARG A 413       3.340   6.131 -25.846  1.00  0.53           N  
ATOM   3293  CA  ARG A 413       3.477   4.964 -26.712  1.00  0.52           C  
ATOM   3294  C   ARG A 413       3.306   3.672 -25.920  1.00  0.54           C  
ATOM   3295  CB  ARG A 413       4.837   4.972 -27.414  1.00  0.47           C  
ATOM   3296  O   ARG A 413       3.009   2.621 -26.492  1.00  0.51           O  
ATOM   3297  CG  ARG A 413       4.988   6.075 -28.449  1.00  0.43           C  
ATOM   3298  CD  ARG A 413       6.275   5.924 -29.249  1.00  0.45           C  
ATOM   3299  NE  ARG A 413       6.388   6.946 -30.286  1.00  0.35           N  
ATOM   3300  NH1 ARG A 413       8.101   5.895 -31.425  1.00  0.27           N  
ATOM   3301  NH2 ARG A 413       7.270   7.892 -32.184  1.00  0.23           N  
ATOM   3302  CZ  ARG A 413       7.252   6.909 -31.296  1.00  0.36           C  
ATOM   3303  N   TYR A 414       3.371   3.664 -24.632  1.00  0.64           N  
ATOM   3304  CA  TYR A 414       3.696   2.343 -24.106  1.00  0.64           C  
ATOM   3305  C   TYR A 414       2.894   2.047 -22.844  1.00  0.65           C  
ATOM   3306  CB  TYR A 414       5.195   2.237 -23.809  1.00  0.58           C  
ATOM   3307  O   TYR A 414       3.314   2.394 -21.738  1.00  0.61           O  
ATOM   3308  CG  TYR A 414       6.072   2.516 -25.005  1.00  0.54           C  
ATOM   3309  CD1 TYR A 414       6.188   1.591 -26.040  1.00  0.48           C  
ATOM   3310  CD2 TYR A 414       6.787   3.705 -25.102  1.00  0.50           C  
ATOM   3311  CE1 TYR A 414       6.997   1.843 -27.143  1.00  0.46           C  
ATOM   3312  CE2 TYR A 414       7.599   3.968 -26.201  1.00  0.50           C  
ATOM   3313  OH  TYR A 414       8.499   3.288 -28.305  1.00  0.42           O  
ATOM   3314  CZ  TYR A 414       7.697   3.033 -27.215  1.00  0.44           C  
ATOM   3315  N   CYS A 415       1.769   1.450 -22.925  1.00  0.73           N  
ATOM   3316  CA  CYS A 415       1.136   0.559 -21.959  1.00  0.75           C  
ATOM   3317  C   CYS A 415       0.914  -0.825 -22.557  1.00  0.74           C  
ATOM   3318  CB  CYS A 415      -0.196   1.140 -21.487  1.00  0.71           C  
ATOM   3319  O   CYS A 415      -0.035  -1.034 -23.315  1.00  0.71           O  
ATOM   3320  SG  CYS A 415      -0.821   0.388 -19.968  1.00  0.71           S  
ATOM   3321  N   TYR A 416       1.880  -1.696 -22.401  1.00  0.78           N  
ATOM   3322  CA  TYR A 416       1.796  -2.973 -23.100  1.00  0.79           C  
ATOM   3323  C   TYR A 416       2.192  -4.124 -22.182  1.00  0.80           C  
ATOM   3324  CB  TYR A 416       2.690  -2.966 -24.343  1.00  0.76           C  
ATOM   3325  O   TYR A 416       2.845  -3.913 -21.158  1.00  0.78           O  
ATOM   3326  CG  TYR A 416       4.146  -2.703 -24.043  1.00  0.73           C  
ATOM   3327  CD1 TYR A 416       4.641  -1.403 -23.982  1.00  0.69           C  
ATOM   3328  CD2 TYR A 416       5.028  -3.755 -23.819  1.00  0.70           C  
ATOM   3329  CE1 TYR A 416       5.982  -1.156 -23.707  1.00  0.66           C  
ATOM   3330  CE2 TYR A 416       6.371  -3.520 -23.544  1.00  0.68           C  
ATOM   3331  OH  TYR A 416       8.167  -1.981 -23.217  1.00  0.49           O  
ATOM   3332  CZ  TYR A 416       6.838  -2.219 -23.489  1.00  0.63           C  
ATOM   3333  N   ASN A 417       1.729  -5.327 -22.535  1.00  0.83           N  
ATOM   3334  CA  ASN A 417       2.023  -6.609 -21.904  1.00  0.84           C  
ATOM   3335  C   ASN A 417       1.606  -6.621 -20.436  1.00  0.85           C  
ATOM   3336  CB  ASN A 417       3.510  -6.944 -22.037  1.00  0.82           C  
ATOM   3337  O   ASN A 417       2.140  -7.396 -19.641  1.00  0.84           O  
ATOM   3338  CG  ASN A 417       3.937  -7.147 -23.477  1.00  0.78           C  
ATOM   3339  ND2 ASN A 417       5.243  -7.131 -23.717  1.00  0.77           N  
ATOM   3340  OD1 ASN A 417       3.100  -7.317 -24.367  1.00  0.76           O  
ATOM   3341  N   ASN A 418       0.701  -5.759 -20.051  1.00  0.86           N  
ATOM   3342  CA  ASN A 418       0.144  -5.849 -18.705  1.00  0.86           C  
ATOM   3343  C   ASN A 418      -0.846  -7.003 -18.584  1.00  0.87           C  
ATOM   3344  CB  ASN A 418      -0.525  -4.531 -18.312  1.00  0.85           C  
ATOM   3345  O   ASN A 418      -1.526  -7.348 -19.552  1.00  0.86           O  
ATOM   3346  CG  ASN A 418       0.451  -3.372 -18.262  1.00  0.84           C  
ATOM   3347  ND2 ASN A 418       0.244  -2.384 -19.125  1.00  0.86           N  
ATOM   3348  OD1 ASN A 418       1.384  -3.364 -17.454  1.00  0.85           O  
ATOM   3349  N   ILE A 419      -0.939  -7.644 -17.463  1.00  0.87           N  
ATOM   3350  CA  ILE A 419      -1.733  -8.846 -17.233  1.00  0.88           C  
ATOM   3351  C   ILE A 419      -2.633  -8.645 -16.016  1.00  0.89           C  
ATOM   3352  CB  ILE A 419      -0.835 -10.088 -17.036  1.00  0.88           C  
ATOM   3353  O   ILE A 419      -2.160  -8.267 -14.942  1.00  0.89           O  
ATOM   3354  CG1 ILE A 419       0.114 -10.255 -18.229  1.00  0.87           C  
ATOM   3355  CG2 ILE A 419      -1.687 -11.344 -16.833  1.00  0.87           C  
ATOM   3356  CD1 ILE A 419       1.119 -11.387 -18.066  1.00  0.85           C  
ATOM   3357  N   ALA A 420      -3.906  -8.891 -16.127  1.00  0.89           N  
ATOM   3358  CA  ALA A 420      -4.843  -9.190 -15.047  1.00  0.89           C  
ATOM   3359  C   ALA A 420      -5.251 -10.660 -15.066  1.00  0.89           C  
ATOM   3360  CB  ALA A 420      -6.077  -8.297 -15.150  1.00  0.88           C  
ATOM   3361  O   ALA A 420      -5.821 -11.140 -16.049  1.00  0.88           O  
ATOM   3362  N   ARG A 421      -4.930 -11.378 -14.047  1.00  0.90           N  
ATOM   3363  CA  ARG A 421      -5.229 -12.805 -14.112  1.00  0.90           C  
ATOM   3364  C   ARG A 421      -5.701 -13.327 -12.759  1.00  0.90           C  
ATOM   3365  CB  ARG A 421      -4.002 -13.592 -14.578  1.00  0.89           C  
ATOM   3366  O   ARG A 421      -5.335 -12.782 -11.715  1.00  0.90           O  
ATOM   3367  CG  ARG A 421      -2.831 -13.536 -13.611  1.00  0.87           C  
ATOM   3368  CD  ARG A 421      -1.623 -14.295 -14.144  1.00  0.86           C  
ATOM   3369  NE  ARG A 421      -0.499 -14.240 -13.214  1.00  0.84           N  
ATOM   3370  NH1 ARG A 421       1.007 -15.242 -14.651  1.00  0.79           N  
ATOM   3371  NH2 ARG A 421       1.674 -14.591 -12.557  1.00  0.77           N  
ATOM   3372  CZ  ARG A 421       0.725 -14.691 -13.476  1.00  0.83           C  
ATOM   3373  N   ASN A 422      -6.461 -14.381 -12.738  1.00  0.89           N  
ATOM   3374  CA  ASN A 422      -6.994 -15.053 -11.557  1.00  0.90           C  
ATOM   3375  C   ASN A 422      -7.716 -14.075 -10.634  1.00  0.89           C  
ATOM   3376  CB  ASN A 422      -5.878 -15.774 -10.799  1.00  0.88           C  
ATOM   3377  O   ASN A 422      -7.549 -14.127  -9.415  1.00  0.88           O  
ATOM   3378  CG  ASN A 422      -5.195 -16.837 -11.636  1.00  0.85           C  
ATOM   3379  ND2 ASN A 422      -3.916 -17.073 -11.368  1.00  0.85           N  
ATOM   3380  OD1 ASN A 422      -5.812 -17.442 -12.517  1.00  0.82           O  
ATOM   3381  N   ILE A 423      -8.490 -13.198 -11.144  1.00  0.90           N  
ATOM   3382  CA  ILE A 423      -9.241 -12.179 -10.419  1.00  0.90           C  
ATOM   3383  C   ILE A 423     -10.726 -12.535 -10.420  1.00  0.90           C  
ATOM   3384  CB  ILE A 423      -9.026 -10.776 -11.030  1.00  0.90           C  
ATOM   3385  O   ILE A 423     -11.250 -13.036 -11.417  1.00  0.88           O  
ATOM   3386  CG1 ILE A 423      -7.535 -10.420 -11.038  1.00  0.89           C  
ATOM   3387  CG2 ILE A 423      -9.836  -9.725 -10.266  1.00  0.88           C  
ATOM   3388  CD1 ILE A 423      -7.231  -9.043 -11.612  1.00  0.87           C  
ATOM   3389  N   VAL A 424     -11.420 -12.238  -9.352  1.00  0.90           N  
ATOM   3390  CA  VAL A 424     -12.874 -12.328  -9.276  1.00  0.91           C  
ATOM   3391  C   VAL A 424     -13.472 -10.930  -9.142  1.00  0.90           C  
ATOM   3392  CB  VAL A 424     -13.326 -13.216  -8.095  1.00  0.90           C  
ATOM   3393  O   VAL A 424     -13.284 -10.262  -8.122  1.00  0.89           O  
ATOM   3394  CG1 VAL A 424     -14.850 -13.308  -8.041  1.00  0.90           C  
ATOM   3395  CG2 VAL A 424     -12.707 -14.608  -8.208  1.00  0.90           C  
ATOM   3396  N   PHE A 425     -14.152 -10.520 -10.129  1.00  0.89           N  
ATOM   3397  CA  PHE A 425     -14.959  -9.305 -10.126  1.00  0.90           C  
ATOM   3398  C   PHE A 425     -16.412  -9.621  -9.789  1.00  0.89           C  
ATOM   3399  CB  PHE A 425     -14.877  -8.600 -11.484  1.00  0.89           C  
ATOM   3400  O   PHE A 425     -17.061 -10.402 -10.487  1.00  0.87           O  
ATOM   3401  CG  PHE A 425     -13.479  -8.214 -11.883  1.00  0.88           C  
ATOM   3402  CD1 PHE A 425     -12.957  -6.975 -11.531  1.00  0.86           C  
ATOM   3403  CD2 PHE A 425     -12.685  -9.090 -12.612  1.00  0.86           C  
ATOM   3404  CE1 PHE A 425     -11.663  -6.615 -11.899  1.00  0.86           C  
ATOM   3405  CE2 PHE A 425     -11.391  -8.738 -12.984  1.00  0.86           C  
ATOM   3406  CZ  PHE A 425     -10.882  -7.499 -12.627  1.00  0.85           C  
ATOM   3407  N   ILE A 426     -16.917  -9.019  -8.700  1.00  0.89           N  
ATOM   3408  CA  ILE A 426     -18.298  -9.182  -8.258  1.00  0.89           C  
ATOM   3409  C   ILE A 426     -18.993  -7.823  -8.227  1.00  0.87           C  
ATOM   3410  CB  ILE A 426     -18.371  -9.854  -6.868  1.00  0.89           C  
ATOM   3411  O   ILE A 426     -18.563  -6.915  -7.512  1.00  0.85           O  
ATOM   3412  CG1 ILE A 426     -17.745 -11.252  -6.917  1.00  0.89           C  
ATOM   3413  CG2 ILE A 426     -19.819  -9.918  -6.375  1.00  0.88           C  
ATOM   3414  CD1 ILE A 426     -17.616 -11.921  -5.555  1.00  0.88           C  
ATOM   3415  N   ASP A 427     -20.040  -7.746  -8.983  1.00  0.87           N  
ATOM   3416  CA  ASP A 427     -20.926  -6.586  -8.943  1.00  0.86           C  
ATOM   3417  C   ASP A 427     -22.352  -6.996  -8.582  1.00  0.86           C  
ATOM   3418  CB  ASP A 427     -20.913  -5.855 -10.287  1.00  0.85           C  
ATOM   3419  O   ASP A 427     -23.015  -7.697  -9.349  1.00  0.84           O  
ATOM   3420  CG  ASP A 427     -21.761  -4.596 -10.286  1.00  0.81           C  
ATOM   3421  OD1 ASP A 427     -22.374  -4.274  -9.244  1.00  0.79           O  
ATOM   3422  OD2 ASP A 427     -21.821  -3.921 -11.336  1.00  0.80           O  
ATOM   3423  N   THR A 428     -22.887  -6.497  -7.452  1.00  0.88           N  
ATOM   3424  CA  THR A 428     -24.217  -6.834  -6.957  1.00  0.87           C  
ATOM   3425  C   THR A 428     -25.140  -5.620  -7.015  1.00  0.84           C  
ATOM   3426  CB  THR A 428     -24.158  -7.368  -5.514  1.00  0.86           C  
ATOM   3427  O   THR A 428     -26.335  -5.728  -6.733  1.00  0.79           O  
ATOM   3428  CG2 THR A 428     -23.251  -8.590  -5.416  1.00  0.84           C  
ATOM   3429  OG1 THR A 428     -23.652  -6.341  -4.651  1.00  0.88           O  
ATOM   3430  N   VAL A 429     -24.606  -4.465  -7.446  1.00  0.83           N  
ATOM   3431  CA  VAL A 429     -25.307  -3.198  -7.270  1.00  0.82           C  
ATOM   3432  C   VAL A 429     -25.589  -2.569  -8.632  1.00  0.79           C  
ATOM   3433  CB  VAL A 429     -24.499  -2.220  -6.388  1.00  0.79           C  
ATOM   3434  O   VAL A 429     -26.610  -1.903  -8.816  1.00  0.74           O  
ATOM   3435  CG1 VAL A 429     -25.288  -0.935  -6.142  1.00  0.71           C  
ATOM   3436  CG2 VAL A 429     -24.124  -2.882  -5.063  1.00  0.70           C  
ATOM   3437  N   SER A 430     -24.636  -2.639  -9.569  1.00  0.76           N  
ATOM   3438  CA  SER A 430     -24.778  -1.925 -10.834  1.00  0.76           C  
ATOM   3439  C   SER A 430     -26.007  -2.400 -11.602  1.00  0.76           C  
ATOM   3440  CB  SER A 430     -23.528  -2.105 -11.695  1.00  0.72           C  
ATOM   3441  O   SER A 430     -26.202  -3.603 -11.789  1.00  0.72           O  
ATOM   3442  OG  SER A 430     -23.616  -1.330 -12.879  1.00  0.68           O  
ATOM   3443  N   THR A 431     -26.804  -1.410 -12.004  1.00  0.70           N  
ATOM   3444  CA  THR A 431     -28.003  -1.732 -12.771  1.00  0.69           C  
ATOM   3445  C   THR A 431     -27.793  -1.435 -14.253  1.00  0.69           C  
ATOM   3446  CB  THR A 431     -29.224  -0.949 -12.255  1.00  0.64           C  
ATOM   3447  O   THR A 431     -28.567  -1.890 -15.098  1.00  0.63           O  
ATOM   3448  CG2 THR A 431     -29.586  -1.369 -10.834  1.00  0.56           C  
ATOM   3449  OG1 THR A 431     -28.925   0.452 -12.265  1.00  0.66           O  
ATOM   3450  N   SER A 432     -26.708  -0.720 -14.562  1.00  0.66           N  
ATOM   3451  CA  SER A 432     -26.550  -0.241 -15.931  1.00  0.65           C  
ATOM   3452  C   SER A 432     -25.083   0.016 -16.261  1.00  0.64           C  
ATOM   3453  CB  SER A 432     -27.362   1.037 -16.150  1.00  0.60           C  
ATOM   3454  O   SER A 432     -24.198  -0.301 -15.464  1.00  0.59           O  
ATOM   3455  OG  SER A 432     -26.916   2.069 -15.287  1.00  0.56           O  
ATOM   3456  N   ASN A 433     -24.785   0.450 -17.483  1.00  0.64           N  
ATOM   3457  CA  ASN A 433     -23.779   0.802 -18.480  1.00  0.63           C  
ATOM   3458  C   ASN A 433     -22.389   0.910 -17.859  1.00  0.64           C  
ATOM   3459  CB  ASN A 433     -24.151   2.111 -19.180  1.00  0.58           C  
ATOM   3460  O   ASN A 433     -21.615   1.803 -18.209  1.00  0.59           O  
ATOM   3461  CG  ASN A 433     -25.439   2.004 -19.971  1.00  0.53           C  
ATOM   3462  ND2 ASN A 433     -26.092   3.138 -20.198  1.00  0.50           N  
ATOM   3463  OD1 ASN A 433     -25.845   0.911 -20.375  1.00  0.54           O  
ATOM   3464  N   ASP A 434     -22.060  -0.064 -16.914  1.00  0.69           N  
ATOM   3465  CA  ASP A 434     -20.709  -0.131 -16.364  1.00  0.69           C  
ATOM   3466  C   ASP A 434     -19.831  -1.078 -17.179  1.00  0.70           C  
ATOM   3467  CB  ASP A 434     -20.746  -0.576 -14.901  1.00  0.65           C  
ATOM   3468  O   ASP A 434     -20.317  -2.077 -17.714  1.00  0.65           O  
ATOM   3469  CG  ASP A 434     -21.472   0.407 -14.000  1.00  0.60           C  
ATOM   3470  OD1 ASP A 434     -21.482   1.620 -14.303  1.00  0.62           O  
ATOM   3471  OD2 ASP A 434     -22.038  -0.034 -12.976  1.00  0.65           O  
ATOM   3472  N   TYR A 435     -18.599  -0.699 -17.330  1.00  0.72           N  
ATOM   3473  CA  TYR A 435     -17.642  -1.387 -18.189  1.00  0.74           C  
ATOM   3474  C   TYR A 435     -16.671  -2.222 -17.363  1.00  0.75           C  
ATOM   3475  CB  TYR A 435     -16.868  -0.381 -19.046  1.00  0.70           C  
ATOM   3476  O   TYR A 435     -16.225  -1.793 -16.296  1.00  0.73           O  
ATOM   3477  CG  TYR A 435     -17.753   0.579 -19.803  1.00  0.66           C  
ATOM   3478  CD1 TYR A 435     -18.478   0.159 -20.916  1.00  0.62           C  
ATOM   3479  CD2 TYR A 435     -17.866   1.907 -19.408  1.00  0.64           C  
ATOM   3480  CE1 TYR A 435     -19.294   1.041 -21.618  1.00  0.60           C  
ATOM   3481  CE2 TYR A 435     -18.679   2.798 -20.102  1.00  0.62           C  
ATOM   3482  OH  TYR A 435     -20.193   3.233 -21.895  1.00  0.43           O  
ATOM   3483  CZ  TYR A 435     -19.388   2.356 -21.204  1.00  0.58           C  
ATOM   3484  N   ILE A 436     -16.312  -3.336 -17.855  1.00  0.75           N  
ATOM   3485  CA  ILE A 436     -15.216  -4.128 -17.306  1.00  0.75           C  
ATOM   3486  C   ILE A 436     -13.889  -3.416 -17.557  1.00  0.75           C  
ATOM   3487  CB  ILE A 436     -15.186  -5.548 -17.913  1.00  0.73           C  
ATOM   3488  O   ILE A 436     -13.068  -3.280 -16.647  1.00  0.73           O  
ATOM   3489  CG1 ILE A 436     -16.465  -6.312 -17.551  1.00  0.71           C  
ATOM   3490  CG2 ILE A 436     -13.942  -6.309 -17.443  1.00  0.70           C  
ATOM   3491  CD1 ILE A 436     -16.607  -7.652 -18.258  1.00  0.68           C  
ATOM   3492  N   LEU A 437     -13.762  -2.924 -18.740  1.00  0.75           N  
ATOM   3493  CA  LEU A 437     -12.564  -2.267 -19.252  1.00  0.75           C  
ATOM   3494  C   LEU A 437     -12.897  -0.886 -19.807  1.00  0.73           C  
ATOM   3495  CB  LEU A 437     -11.906  -3.122 -20.338  1.00  0.72           C  
ATOM   3496  O   LEU A 437     -13.753  -0.756 -20.686  1.00  0.70           O  
ATOM   3497  CG  LEU A 437     -10.569  -2.616 -20.882  1.00  0.67           C  
ATOM   3498  CD1 LEU A 437      -9.476  -2.773 -19.831  1.00  0.63           C  
ATOM   3499  CD2 LEU A 437     -10.198  -3.357 -22.162  1.00  0.64           C  
ATOM   3500  N   ALA A 438     -12.231   0.008 -19.321  1.00  0.72           N  
ATOM   3501  CA  ALA A 438     -12.176   1.319 -19.963  1.00  0.71           C  
ATOM   3502  C   ALA A 438     -10.773   1.614 -20.486  1.00  0.71           C  
ATOM   3503  CB  ALA A 438     -12.616   2.408 -18.987  1.00  0.69           C  
ATOM   3504  O   ALA A 438      -9.798   1.561 -19.733  1.00  0.68           O  
ATOM   3505  N   CYS A 439     -10.704   1.896 -21.762  1.00  0.64           N  
ATOM   3506  CA  CYS A 439      -9.491   2.355 -22.430  1.00  0.65           C  
ATOM   3507  C   CYS A 439      -9.659   3.777 -22.950  1.00  0.63           C  
ATOM   3508  CB  CYS A 439      -9.127   1.420 -23.583  1.00  0.62           C  
ATOM   3509  O   CYS A 439     -10.695   4.113 -23.527  1.00  0.60           O  
ATOM   3510  SG  CYS A 439      -8.684  -0.249 -23.054  1.00  0.65           S  
ATOM   3511  N   ASN A 440      -8.721   4.670 -22.704  1.00  0.64           N  
ATOM   3512  CA  ASN A 440      -8.682   5.994 -23.317  1.00  0.63           C  
ATOM   3513  C   ASN A 440      -7.498   6.136 -24.269  1.00  0.63           C  
ATOM   3514  CB  ASN A 440      -8.633   7.082 -22.243  1.00  0.61           C  
ATOM   3515  O   ASN A 440      -6.369   6.367 -23.833  1.00  0.61           O  
ATOM   3516  CG  ASN A 440      -8.756   8.478 -22.820  1.00  0.58           C  
ATOM   3517  ND2 ASN A 440      -8.975   9.461 -21.954  1.00  0.54           N  
ATOM   3518  OD1 ASN A 440      -8.656   8.673 -24.034  1.00  0.58           O  
ATOM   3519  N   PRO A 441      -7.719   6.003 -25.548  1.00  0.59           N  
ATOM   3520  CA  PRO A 441      -6.688   6.390 -26.514  1.00  0.58           C  
ATOM   3521  C   PRO A 441      -6.754   7.869 -26.888  1.00  0.59           C  
ATOM   3522  CB  PRO A 441      -6.991   5.505 -27.726  1.00  0.56           C  
ATOM   3523  O   PRO A 441      -7.843   8.403 -27.118  1.00  0.56           O  
ATOM   3524  CG  PRO A 441      -8.469   5.289 -27.682  1.00  0.54           C  
ATOM   3525  CD  PRO A 441      -8.915   5.339 -26.249  1.00  0.55           C  
ATOM   3526  N   GLN A 442      -5.642   8.534 -26.932  1.00  0.58           N  
ATOM   3527  CA  GLN A 442      -5.609   9.893 -27.461  1.00  0.58           C  
ATOM   3528  C   GLN A 442      -4.800   9.961 -28.753  1.00  0.58           C  
ATOM   3529  CB  GLN A 442      -5.028  10.859 -26.427  1.00  0.55           C  
ATOM   3530  O   GLN A 442      -4.684  11.026 -29.364  1.00  0.56           O  
ATOM   3531  CG  GLN A 442      -5.969  11.159 -25.268  1.00  0.54           C  
ATOM   3532  CD  GLN A 442      -5.703  12.509 -24.630  1.00  0.55           C  
ATOM   3533  NE2 GLN A 442      -6.680  13.017 -23.887  1.00  0.44           N  
ATOM   3534  OE1 GLN A 442      -4.627  13.091 -24.802  1.00  0.54           O  
ATOM   3535  N   THR A 443      -4.310   8.920 -29.398  1.00  0.60           N  
ATOM   3536  CA  THR A 443      -3.543   9.103 -30.625  1.00  0.60           C  
ATOM   3537  C   THR A 443      -3.499   7.809 -31.433  1.00  0.61           C  
ATOM   3538  CB  THR A 443      -2.108   9.572 -30.323  1.00  0.56           C  
ATOM   3539  O   THR A 443      -3.363   6.722 -30.867  1.00  0.58           O  
ATOM   3540  CG2 THR A 443      -2.105  10.957 -29.685  1.00  0.52           C  
ATOM   3541  OG1 THR A 443      -1.488   8.643 -29.425  1.00  0.54           O  
ATOM   3542  N   ASP A 444      -3.455   7.879 -32.817  1.00  0.59           N  
ATOM   3543  CA  ASP A 444      -3.514   6.908 -33.905  1.00  0.59           C  
ATOM   3544  C   ASP A 444      -2.160   6.231 -34.110  1.00  0.59           C  
ATOM   3545  CB  ASP A 444      -3.967   7.581 -35.202  1.00  0.55           C  
ATOM   3546  O   ASP A 444      -1.851   5.771 -35.211  1.00  0.56           O  
ATOM   3547  CG  ASP A 444      -5.445   7.930 -35.204  1.00  0.51           C  
ATOM   3548  OD1 ASP A 444      -6.217   7.318 -34.435  1.00  0.52           O  
ATOM   3549  OD2 ASP A 444      -5.841   8.823 -35.984  1.00  0.55           O  
ATOM   3550  N   ASP A 445      -1.254   6.385 -33.206  1.00  0.59           N  
ATOM   3551  CA  ASP A 445       0.033   5.753 -33.481  1.00  0.59           C  
ATOM   3552  C   ASP A 445      -0.106   4.234 -33.556  1.00  0.59           C  
ATOM   3553  CB  ASP A 445       1.058   6.135 -32.412  1.00  0.56           C  
ATOM   3554  O   ASP A 445      -0.378   3.580 -32.547  1.00  0.57           O  
ATOM   3555  CG  ASP A 445       0.969   5.269 -31.168  1.00  0.54           C  
ATOM   3556  OD1 ASP A 445       0.024   4.458 -31.055  1.00  0.53           O  
ATOM   3557  OD2 ASP A 445       1.849   5.400 -30.290  1.00  0.55           O  
ATOM   3558  N   ASN A 446      -0.041   3.668 -34.726  1.00  0.63           N  
ATOM   3559  CA  ASN A 446      -0.002   2.268 -35.137  1.00  0.62           C  
ATOM   3560  C   ASN A 446       1.175   1.531 -34.505  1.00  0.63           C  
ATOM   3561  CB  ASN A 446       0.058   2.158 -36.662  1.00  0.59           C  
ATOM   3562  O   ASN A 446       1.501   0.413 -34.908  1.00  0.60           O  
ATOM   3563  CG  ASN A 446      -1.267   2.484 -37.323  1.00  0.56           C  
ATOM   3564  ND2 ASN A 446      -1.207   3.106 -38.495  1.00  0.54           N  
ATOM   3565  OD1 ASN A 446      -2.335   2.181 -36.785  1.00  0.57           O  
ATOM   3566  N   SER A 447       1.865   2.254 -33.641  1.00  0.62           N  
ATOM   3567  CA  SER A 447       2.918   1.541 -32.926  1.00  0.60           C  
ATOM   3568  C   SER A 447       2.343   0.414 -32.075  1.00  0.62           C  
ATOM   3569  CB  SER A 447       3.714   2.503 -32.043  1.00  0.58           C  
ATOM   3570  O   SER A 447       1.391   0.622 -31.321  1.00  0.58           O  
ATOM   3571  OG  SER A 447       2.918   2.975 -30.969  1.00  0.59           O  
ATOM   3572  N   ASN A 448       2.531  -0.900 -32.426  1.00  0.59           N  
ATOM   3573  CA  ASN A 448       2.241  -2.248 -31.950  1.00  0.58           C  
ATOM   3574  C   ASN A 448       2.441  -2.364 -30.441  1.00  0.59           C  
ATOM   3575  CB  ASN A 448       3.107  -3.274 -32.681  1.00  0.52           C  
ATOM   3576  O   ASN A 448       2.478  -3.470 -29.899  1.00  0.56           O  
ATOM   3577  CG  ASN A 448       2.673  -3.487 -34.118  1.00  0.47           C  
ATOM   3578  ND2 ASN A 448       3.625  -3.818 -34.982  1.00  0.44           N  
ATOM   3579  OD1 ASN A 448       1.492  -3.354 -34.449  1.00  0.49           O  
ATOM   3580  N   SER A 449       2.328  -1.399 -29.728  1.00  0.66           N  
ATOM   3581  CA  SER A 449       2.958  -1.507 -28.416  1.00  0.65           C  
ATOM   3582  C   SER A 449       1.930  -1.383 -27.297  1.00  0.67           C  
ATOM   3583  CB  SER A 449       4.037  -0.436 -28.249  1.00  0.59           C  
ATOM   3584  O   SER A 449       2.271  -1.015 -26.171  1.00  0.62           O  
ATOM   3585  OG  SER A 449       3.535   0.842 -28.598  1.00  0.53           O  
ATOM   3586  N   THR A 450       0.677  -1.700 -27.543  1.00  0.74           N  
ATOM   3587  CA  THR A 450      -0.274  -1.810 -26.442  1.00  0.74           C  
ATOM   3588  C   THR A 450      -0.831  -3.228 -26.349  1.00  0.75           C  
ATOM   3589  CB  THR A 450      -1.434  -0.810 -26.603  1.00  0.72           C  
ATOM   3590  O   THR A 450      -1.250  -3.804 -27.355  1.00  0.73           O  
ATOM   3591  CG2 THR A 450      -0.946   0.627 -26.455  1.00  0.64           C  
ATOM   3592  OG1 THR A 450      -2.021  -0.973 -27.901  1.00  0.70           O  
ATOM   3593  N   SER A 451      -0.731  -3.861 -25.355  1.00  0.80           N  
ATOM   3594  CA  SER A 451      -1.394  -5.138 -25.109  1.00  0.81           C  
ATOM   3595  C   SER A 451      -1.718  -5.317 -23.630  1.00  0.82           C  
ATOM   3596  CB  SER A 451      -0.521  -6.297 -25.592  1.00  0.80           C  
ATOM   3597  O   SER A 451      -0.931  -4.926 -22.765  1.00  0.82           O  
ATOM   3598  OG  SER A 451       0.737  -6.285 -24.939  1.00  0.80           O  
ATOM   3599  N   MET A 452      -2.890  -5.798 -23.436  1.00  0.84           N  
ATOM   3600  CA  MET A 452      -3.312  -6.275 -22.122  1.00  0.85           C  
ATOM   3601  C   MET A 452      -3.934  -7.664 -22.222  1.00  0.86           C  
ATOM   3602  CB  MET A 452      -4.306  -5.301 -21.489  1.00  0.83           C  
ATOM   3603  O   MET A 452      -4.713  -7.935 -23.138  1.00  0.85           O  
ATOM   3604  CG  MET A 452      -4.720  -5.679 -20.077  1.00  0.78           C  
ATOM   3605  SD  MET A 452      -5.758  -4.392 -19.280  1.00  0.78           S  
ATOM   3606  CE  MET A 452      -6.100  -5.196 -17.690  1.00  0.68           C  
ATOM   3607  N   THR A 453      -3.588  -8.507 -21.325  1.00  0.87           N  
ATOM   3608  CA  THR A 453      -4.181  -9.833 -21.193  1.00  0.88           C  
ATOM   3609  C   THR A 453      -4.995  -9.935 -19.906  1.00  0.89           C  
ATOM   3610  CB  THR A 453      -3.103 -10.932 -21.211  1.00  0.87           C  
ATOM   3611  O   THR A 453      -4.493  -9.632 -18.822  1.00  0.89           O  
ATOM   3612  CG2 THR A 453      -3.729 -12.318 -21.097  1.00  0.86           C  
ATOM   3613  OG1 THR A 453      -2.368 -10.851 -22.438  1.00  0.88           O  
ATOM   3614  N   VAL A 454      -6.262 -10.318 -20.007  1.00  0.88           N  
ATOM   3615  CA  VAL A 454      -7.113 -10.766 -18.910  1.00  0.89           C  
ATOM   3616  C   VAL A 454      -7.293 -12.281 -18.980  1.00  0.89           C  
ATOM   3617  CB  VAL A 454      -8.489 -10.064 -18.936  1.00  0.87           C  
ATOM   3618  O   VAL A 454      -7.855 -12.801 -19.947  1.00  0.88           O  
ATOM   3619  CG1 VAL A 454      -9.340 -10.501 -17.744  1.00  0.85           C  
ATOM   3620  CG2 VAL A 454      -8.314  -8.547 -18.943  1.00  0.85           C  
ATOM   3621  N   ASP A 455      -6.771 -12.941 -18.000  1.00  0.90           N  
ATOM   3622  CA  ASP A 455      -6.660 -14.395 -18.071  1.00  0.91           C  
ATOM   3623  C   ASP A 455      -7.150 -15.046 -16.779  1.00  0.91           C  
ATOM   3624  CB  ASP A 455      -5.215 -14.810 -18.353  1.00  0.90           C  
ATOM   3625  O   ASP A 455      -6.856 -14.564 -15.684  1.00  0.91           O  
ATOM   3626  CG  ASP A 455      -5.057 -16.306 -18.561  1.00  0.86           C  
ATOM   3627  OD1 ASP A 455      -5.838 -16.900 -19.336  1.00  0.86           O  
ATOM   3628  OD2 ASP A 455      -4.146 -16.897 -17.942  1.00  0.87           O  
ATOM   3629  N   SER A 456      -7.998 -16.095 -16.880  1.00  0.91           N  
ATOM   3630  CA  SER A 456      -8.471 -16.925 -15.776  1.00  0.91           C  
ATOM   3631  C   SER A 456      -9.253 -16.099 -14.760  1.00  0.91           C  
ATOM   3632  CB  SER A 456      -7.297 -17.620 -15.086  1.00  0.90           C  
ATOM   3633  O   SER A 456      -9.120 -16.305 -13.552  1.00  0.90           O  
ATOM   3634  OG  SER A 456      -6.644 -18.509 -15.977  1.00  0.85           O  
ATOM   3635  N   CYS A 457     -10.106 -15.193 -15.200  1.00  0.89           N  
ATOM   3636  CA  CYS A 457     -10.861 -14.291 -14.337  1.00  0.90           C  
ATOM   3637  C   CYS A 457     -12.329 -14.694 -14.278  1.00  0.89           C  
ATOM   3638  CB  CYS A 457     -10.738 -12.850 -14.830  1.00  0.89           C  
ATOM   3639  O   CYS A 457     -12.856 -15.276 -15.228  1.00  0.88           O  
ATOM   3640  SG  CYS A 457      -9.081 -12.156 -14.645  1.00  0.93           S  
ATOM   3641  N   ILE A 458     -12.997 -14.400 -13.206  1.00  0.90           N  
ATOM   3642  CA  ILE A 458     -14.446 -14.503 -13.076  1.00  0.91           C  
ATOM   3643  C   ILE A 458     -15.059 -13.106 -13.015  1.00  0.90           C  
ATOM   3644  CB  ILE A 458     -14.844 -15.318 -11.825  1.00  0.91           C  
ATOM   3645  O   ILE A 458     -14.717 -12.308 -12.140  1.00  0.89           O  
ATOM   3646  CG1 ILE A 458     -14.280 -16.740 -11.912  1.00  0.92           C  
ATOM   3647  CG2 ILE A 458     -16.366 -15.341 -11.657  1.00  0.92           C  
ATOM   3648  CD1 ILE A 458     -14.512 -17.576 -10.660  1.00  0.92           C  
ATOM   3649  N   PHE A 459     -15.897 -12.811 -13.859  1.00  0.90           N  
ATOM   3650  CA  PHE A 459     -16.782 -11.653 -13.834  1.00  0.90           C  
ATOM   3651  C   PHE A 459     -18.206 -12.067 -13.482  1.00  0.89           C  
ATOM   3652  CB  PHE A 459     -16.765 -10.932 -15.186  1.00  0.89           C  
ATOM   3653  O   PHE A 459     -18.885 -12.716 -14.280  1.00  0.87           O  
ATOM   3654  CG  PHE A 459     -15.392 -10.497 -15.624  1.00  0.89           C  
ATOM   3655  CD1 PHE A 459     -14.933  -9.215 -15.349  1.00  0.87           C  
ATOM   3656  CD2 PHE A 459     -14.560 -11.372 -16.311  1.00  0.87           C  
ATOM   3657  CE1 PHE A 459     -13.664  -8.810 -15.753  1.00  0.86           C  
ATOM   3658  CE2 PHE A 459     -13.290 -10.974 -16.718  1.00  0.87           C  
ATOM   3659  CZ  PHE A 459     -12.844  -9.692 -16.439  1.00  0.85           C  
ATOM   3660  N   TYR A 460     -18.658 -11.720 -12.292  1.00  0.90           N  
ATOM   3661  CA  TYR A 460     -19.970 -12.062 -11.752  1.00  0.90           C  
ATOM   3662  C   TYR A 460     -20.809 -10.810 -11.525  1.00  0.88           C  
ATOM   3663  CB  TYR A 460     -19.825 -12.838 -10.439  1.00  0.90           C  
ATOM   3664  O   TYR A 460     -20.464  -9.966 -10.694  1.00  0.86           O  
ATOM   3665  CG  TYR A 460     -21.142 -13.272  -9.842  1.00  0.91           C  
ATOM   3666  CD1 TYR A 460     -21.908 -12.392  -9.082  1.00  0.91           C  
ATOM   3667  CD2 TYR A 460     -21.622 -14.563 -10.037  1.00  0.91           C  
ATOM   3668  CE1 TYR A 460     -23.121 -12.788  -8.528  1.00  0.91           C  
ATOM   3669  CE2 TYR A 460     -22.833 -14.970  -9.488  1.00  0.91           C  
ATOM   3670  OH  TYR A 460     -24.775 -14.475  -8.191  1.00  0.88           O  
ATOM   3671  CZ  TYR A 460     -23.575 -14.077  -8.737  1.00  0.91           C  
ATOM   3672  N   TRP A 461     -21.931 -10.740 -12.178  1.00  0.87           N  
ATOM   3673  CA  TRP A 461     -22.864  -9.630 -12.016  1.00  0.89           C  
ATOM   3674  C   TRP A 461     -24.228 -10.130 -11.553  1.00  0.86           C  
ATOM   3675  CB  TRP A 461     -23.009  -8.854 -13.328  1.00  0.86           C  
ATOM   3676  O   TRP A 461     -24.852 -10.959 -12.219  1.00  0.83           O  
ATOM   3677  CG  TRP A 461     -21.716  -8.319 -13.865  1.00  0.78           C  
ATOM   3678  CD1 TRP A 461     -20.998  -7.259 -13.383  1.00  0.72           C  
ATOM   3679  CD2 TRP A 461     -20.988  -8.816 -14.992  1.00  0.74           C  
ATOM   3680  CE2 TRP A 461     -19.838  -8.010 -15.136  1.00  0.74           C  
ATOM   3681  CE3 TRP A 461     -21.198  -9.867 -15.896  1.00  0.75           C  
ATOM   3682  NE1 TRP A 461     -19.868  -7.068 -14.143  1.00  0.79           N  
ATOM   3683  CH2 TRP A 461     -19.127  -9.257 -17.018  1.00  0.76           C  
ATOM   3684  CZ2 TRP A 461     -18.898  -8.222 -16.148  1.00  0.78           C  
ATOM   3685  CZ3 TRP A 461     -20.262 -10.077 -16.902  1.00  0.77           C  
ATOM   3686  N   LYS A 462     -24.705  -9.600 -10.560  1.00  0.89           N  
ATOM   3687  CA  LYS A 462     -26.013 -10.002 -10.049  1.00  0.89           C  
ATOM   3688  C   LYS A 462     -27.136  -9.276 -10.783  1.00  0.87           C  
ATOM   3689  CB  LYS A 462     -26.109  -9.732  -8.547  1.00  0.88           C  
ATOM   3690  O   LYS A 462     -28.161  -9.877 -11.111  1.00  0.84           O  
ATOM   3691  CG  LYS A 462     -27.377 -10.269  -7.901  1.00  0.87           C  
ATOM   3692  CD  LYS A 462     -27.274 -10.269  -6.381  1.00  0.85           C  
ATOM   3693  CE  LYS A 462     -28.479 -10.943  -5.738  1.00  0.85           C  
ATOM   3694  NZ  LYS A 462     -28.208 -11.325  -4.320  1.00  0.84           N  
ATOM   3695  N   ASN A 463     -26.959  -7.977 -11.141  1.00  0.86           N  
ATOM   3696  CA  ASN A 463     -28.078  -7.141 -11.560  1.00  0.85           C  
ATOM   3697  C   ASN A 463     -27.847  -6.548 -12.947  1.00  0.83           C  
ATOM   3698  CB  ASN A 463     -28.328  -6.028 -10.541  1.00  0.84           C  
ATOM   3699  O   ASN A 463     -28.665  -5.769 -13.438  1.00  0.80           O  
ATOM   3700  CG  ASN A 463     -28.880  -6.549  -9.229  1.00  0.83           C  
ATOM   3701  ND2 ASN A 463     -28.291  -6.112  -8.123  1.00  0.84           N  
ATOM   3702  OD1 ASN A 463     -29.828  -7.339  -9.211  1.00  0.83           O  
ATOM   3703  N   ARG A 464     -26.798  -6.930 -13.601  1.00  0.82           N  
ATOM   3704  CA  ARG A 464     -26.434  -6.355 -14.891  1.00  0.82           C  
ATOM   3705  C   ARG A 464     -27.265  -6.963 -16.016  1.00  0.82           C  
ATOM   3706  CB  ARG A 464     -24.944  -6.561 -15.170  1.00  0.80           C  
ATOM   3707  O   ARG A 464     -27.153  -8.157 -16.302  1.00  0.79           O  
ATOM   3708  CG  ARG A 464     -24.437  -5.814 -16.394  1.00  0.78           C  
ATOM   3709  CD  ARG A 464     -22.920  -5.877 -16.504  1.00  0.76           C  
ATOM   3710  NE  ARG A 464     -22.422  -5.025 -17.581  1.00  0.71           N  
ATOM   3711  NH1 ARG A 464     -20.204  -5.176 -16.955  1.00  0.67           N  
ATOM   3712  NH2 ARG A 464     -20.801  -3.928 -18.783  1.00  0.64           N  
ATOM   3713  CZ  ARG A 464     -21.143  -4.712 -17.770  1.00  0.73           C  
ATOM   3714  N   ASP A 465     -27.929  -6.049 -16.889  1.00  0.81           N  
ATOM   3715  CA  ASP A 465     -28.814  -6.488 -17.964  1.00  0.81           C  
ATOM   3716  C   ASP A 465     -28.172  -6.259 -19.330  1.00  0.78           C  
ATOM   3717  CB  ASP A 465     -30.156  -5.758 -17.885  1.00  0.78           C  
ATOM   3718  O   ASP A 465     -28.576  -6.871 -20.322  1.00  0.74           O  
ATOM   3719  CG  ASP A 465     -30.023  -4.253 -18.034  1.00  0.71           C  
ATOM   3720  OD1 ASP A 465     -28.885  -3.750 -18.149  1.00  0.68           O  
ATOM   3721  OD2 ASP A 465     -31.066  -3.563 -18.033  1.00  0.72           O  
ATOM   3722  N   SER A 466     -27.142  -5.390 -19.354  1.00  0.77           N  
ATOM   3723  CA  SER A 466     -26.500  -5.038 -20.617  1.00  0.77           C  
ATOM   3724  C   SER A 466     -25.356  -5.993 -20.940  1.00  0.78           C  
ATOM   3725  CB  SER A 466     -25.979  -3.601 -20.571  1.00  0.74           C  
ATOM   3726  O   SER A 466     -24.528  -6.293 -20.076  1.00  0.75           O  
ATOM   3727  OG  SER A 466     -24.901  -3.485 -19.659  1.00  0.71           O  
ATOM   3728  N   SER A 467     -25.275  -6.232 -22.130  1.00  0.71           N  
ATOM   3729  CA  SER A 467     -24.183  -7.021 -22.691  1.00  0.69           C  
ATOM   3730  C   SER A 467     -22.993  -6.139 -23.053  1.00  0.70           C  
ATOM   3731  CB  SER A 467     -24.655  -7.788 -23.927  1.00  0.66           C  
ATOM   3732  O   SER A 467     -21.944  -6.641 -23.464  1.00  0.66           O  
ATOM   3733  OG  SER A 467     -25.146  -6.897 -24.914  1.00  0.65           O  
ATOM   3734  N   ASN A 468     -23.122  -4.865 -22.805  1.00  0.74           N  
ATOM   3735  CA  ASN A 468     -22.002  -3.973 -23.084  1.00  0.74           C  
ATOM   3736  C   ASN A 468     -20.925  -4.072 -22.008  1.00  0.74           C  
ATOM   3737  CB  ASN A 468     -22.486  -2.528 -23.220  1.00  0.71           C  
ATOM   3738  O   ASN A 468     -21.052  -3.471 -20.939  1.00  0.71           O  
ATOM   3739  CG  ASN A 468     -23.383  -2.324 -24.425  1.00  0.67           C  
ATOM   3740  ND2 ASN A 468     -24.145  -1.237 -24.419  1.00  0.64           N  
ATOM   3741  OD1 ASN A 468     -23.392  -3.137 -25.353  1.00  0.65           O  
ATOM   3742  N   LEU A 469     -19.863  -4.755 -22.300  1.00  0.74           N  
ATOM   3743  CA  LEU A 469     -18.806  -5.064 -21.343  1.00  0.73           C  
ATOM   3744  C   LEU A 469     -17.680  -4.040 -21.428  1.00  0.73           C  
ATOM   3745  CB  LEU A 469     -18.253  -6.470 -21.591  1.00  0.71           C  
ATOM   3746  O   LEU A 469     -16.939  -3.844 -20.461  1.00  0.69           O  
ATOM   3747  CG  LEU A 469     -19.225  -7.630 -21.370  1.00  0.70           C  
ATOM   3748  CD1 LEU A 469     -18.533  -8.961 -21.644  1.00  0.67           C  
ATOM   3749  CD2 LEU A 469     -19.786  -7.595 -19.952  1.00  0.70           C  
ATOM   3750  N   ILE A 470     -17.659  -3.320 -22.533  1.00  0.72           N  
ATOM   3751  CA  ILE A 470     -16.638  -2.315 -22.808  1.00  0.71           C  
ATOM   3752  C   ILE A 470     -17.303  -0.969 -23.089  1.00  0.70           C  
ATOM   3753  CB  ILE A 470     -15.742  -2.728 -23.997  1.00  0.67           C  
ATOM   3754  O   ILE A 470     -18.304  -0.901 -23.806  1.00  0.65           O  
ATOM   3755  CG1 ILE A 470     -15.089  -4.088 -23.725  1.00  0.65           C  
ATOM   3756  CG2 ILE A 470     -14.683  -1.657 -24.273  1.00  0.62           C  
ATOM   3757  CD1 ILE A 470     -14.202  -4.587 -24.858  1.00  0.62           C  
ATOM   3758  N   SER A 471     -16.888   0.058 -22.357  1.00  0.65           N  
ATOM   3759  CA  SER A 471     -17.438   1.386 -22.607  1.00  0.63           C  
ATOM   3760  C   SER A 471     -17.261   1.792 -24.066  1.00  0.64           C  
ATOM   3761  CB  SER A 471     -16.775   2.421 -21.697  1.00  0.59           C  
ATOM   3762  O   SER A 471     -16.162   1.690 -24.615  1.00  0.60           O  
ATOM   3763  OG  SER A 471     -15.464   2.718 -22.146  1.00  0.56           O  
ATOM   3764  N   ASP A 472     -18.272   2.292 -24.576  1.00  0.48           N  
ATOM   3765  CA  ASP A 472     -18.398   2.956 -25.870  1.00  0.49           C  
ATOM   3766  C   ASP A 472     -17.568   4.237 -25.913  1.00  0.48           C  
ATOM   3767  CB  ASP A 472     -19.865   3.271 -26.171  1.00  0.43           C  
ATOM   3768  O   ASP A 472     -17.921   5.189 -26.611  1.00  0.46           O  
ATOM   3769  CG  ASP A 472     -20.623   2.081 -26.735  1.00  0.39           C  
ATOM   3770  OD1 ASP A 472     -19.984   1.148 -27.267  1.00  0.40           O  
ATOM   3771  OD2 ASP A 472     -21.870   2.079 -26.650  1.00  0.37           O  
ATOM   3772  N   ILE A 473     -16.659   4.559 -24.999  1.00  0.53           N  
ATOM   3773  CA  ILE A 473     -15.798   5.685 -25.343  1.00  0.53           C  
ATOM   3774  C   ILE A 473     -15.275   5.517 -26.768  1.00  0.54           C  
ATOM   3775  CB  ILE A 473     -14.620   5.819 -24.352  1.00  0.49           C  
ATOM   3776  O   ILE A 473     -14.584   4.542 -27.072  1.00  0.51           O  
ATOM   3777  CG1 ILE A 473     -15.143   6.017 -22.925  1.00  0.44           C  
ATOM   3778  CG2 ILE A 473     -13.698   6.971 -24.762  1.00  0.45           C  
ATOM   3779  CD1 ILE A 473     -14.054   6.021 -21.861  1.00  0.44           C  
ATOM   3780  N   ASP A 474     -15.860   6.241 -27.690  1.00  0.51           N  
ATOM   3781  CA  ASP A 474     -15.675   6.445 -29.124  1.00  0.52           C  
ATOM   3782  C   ASP A 474     -15.054   5.213 -29.778  1.00  0.52           C  
ATOM   3783  CB  ASP A 474     -14.801   7.674 -29.382  1.00  0.48           C  
ATOM   3784  O   ASP A 474     -13.872   5.218 -30.127  1.00  0.50           O  
ATOM   3785  CG  ASP A 474     -15.017   8.276 -30.760  1.00  0.45           C  
ATOM   3786  OD1 ASP A 474     -15.713   7.657 -31.593  1.00  0.47           O  
ATOM   3787  OD2 ASP A 474     -14.483   9.377 -31.015  1.00  0.48           O  
ATOM   3788  N   VAL A 475     -15.603   4.075 -29.525  1.00  0.58           N  
ATOM   3789  CA  VAL A 475     -15.168   2.868 -30.219  1.00  0.59           C  
ATOM   3790  C   VAL A 475     -14.795   3.207 -31.660  1.00  0.59           C  
ATOM   3791  CB  VAL A 475     -16.260   1.775 -30.194  1.00  0.56           C  
ATOM   3792  O   VAL A 475     -13.996   2.503 -32.283  1.00  0.58           O  
ATOM   3793  CG1 VAL A 475     -15.870   0.644 -29.244  1.00  0.50           C  
ATOM   3794  CG2 VAL A 475     -17.606   2.375 -29.792  1.00  0.51           C  
ATOM   3795  N   SER A 476     -15.442   4.227 -32.243  1.00  0.65           N  
ATOM   3796  CA  SER A 476     -15.170   4.560 -33.638  1.00  0.65           C  
ATOM   3797  C   SER A 476     -13.692   4.869 -33.854  1.00  0.65           C  
ATOM   3798  CB  SER A 476     -16.018   5.754 -34.080  1.00  0.63           C  
ATOM   3799  O   SER A 476     -13.151   4.616 -34.932  1.00  0.64           O  
ATOM   3800  OG  SER A 476     -15.725   6.897 -33.295  1.00  0.63           O  
ATOM   3801  N   ASN A 477     -13.002   5.306 -32.826  1.00  0.65           N  
ATOM   3802  CA  ASN A 477     -11.582   5.626 -32.919  1.00  0.65           C  
ATOM   3803  C   ASN A 477     -10.716   4.496 -32.368  1.00  0.65           C  
ATOM   3804  CB  ASN A 477     -11.277   6.934 -32.186  1.00  0.62           C  
ATOM   3805  O   ASN A 477      -9.487   4.588 -32.378  1.00  0.63           O  
ATOM   3806  CG  ASN A 477     -11.895   8.141 -32.864  1.00  0.60           C  
ATOM   3807  ND2 ASN A 477     -12.505   9.016 -32.074  1.00  0.60           N  
ATOM   3808  OD1 ASN A 477     -11.825   8.284 -34.087  1.00  0.62           O  
ATOM   3809  N   PHE A 478     -11.343   3.329 -32.029  1.00  0.67           N  
ATOM   3810  CA  PHE A 478     -10.643   2.410 -31.140  1.00  0.67           C  
ATOM   3811  C   PHE A 478     -10.457   1.051 -31.804  1.00  0.68           C  
ATOM   3812  CB  PHE A 478     -11.406   2.250 -29.821  1.00  0.64           C  
ATOM   3813  O   PHE A 478      -9.857   0.146 -31.219  1.00  0.64           O  
ATOM   3814  CG  PHE A 478     -11.463   3.507 -28.996  1.00  0.61           C  
ATOM   3815  CD1 PHE A 478     -10.321   4.001 -28.378  1.00  0.57           C  
ATOM   3816  CD2 PHE A 478     -12.659   4.195 -28.839  1.00  0.58           C  
ATOM   3817  CE1 PHE A 478     -10.370   5.164 -27.613  1.00  0.52           C  
ATOM   3818  CE2 PHE A 478     -12.716   5.359 -28.077  1.00  0.54           C  
ATOM   3819  CZ  PHE A 478     -11.571   5.841 -27.464  1.00  0.57           C  
ATOM   3820  N   GLY A 479     -11.082   0.753 -33.036  1.00  0.66           N  
ATOM   3821  CA  GLY A 479     -11.141  -0.607 -33.546  1.00  0.66           C  
ATOM   3822  C   GLY A 479      -9.802  -1.319 -33.504  1.00  0.67           C  
ATOM   3823  O   GLY A 479      -9.721  -2.475 -33.083  1.00  0.65           O  
ATOM   3824  N   ASN A 480      -8.722  -0.579 -33.681  1.00  0.75           N  
ATOM   3825  CA  ASN A 480      -7.410  -1.209 -33.790  1.00  0.75           C  
ATOM   3826  C   ASN A 480      -6.809  -1.494 -32.416  1.00  0.75           C  
ATOM   3827  CB  ASN A 480      -6.462  -0.335 -34.614  1.00  0.73           C  
ATOM   3828  O   ASN A 480      -5.965  -2.380 -32.275  1.00  0.73           O  
ATOM   3829  CG  ASN A 480      -6.821  -0.312 -36.086  1.00  0.70           C  
ATOM   3830  ND2 ASN A 480      -6.462   0.771 -36.767  1.00  0.70           N  
ATOM   3831  OD1 ASN A 480      -7.416  -1.258 -36.608  1.00  0.70           O  
ATOM   3832  N   LEU A 481      -7.275  -0.868 -31.337  1.00  0.74           N  
ATOM   3833  CA  LEU A 481      -6.687  -1.046 -30.014  1.00  0.74           C  
ATOM   3834  C   LEU A 481      -7.333  -2.219 -29.285  1.00  0.75           C  
ATOM   3835  CB  LEU A 481      -6.838   0.232 -29.184  1.00  0.73           C  
ATOM   3836  O   LEU A 481      -6.647  -2.989 -28.609  1.00  0.75           O  
ATOM   3837  CG  LEU A 481      -6.022   1.441 -29.646  1.00  0.69           C  
ATOM   3838  CD1 LEU A 481      -6.335   2.654 -28.777  1.00  0.65           C  
ATOM   3839  CD2 LEU A 481      -4.531   1.124 -29.613  1.00  0.65           C  
ATOM   3840  N   LEU A 482      -8.654  -2.337 -29.408  1.00  0.76           N  
ATOM   3841  CA  LEU A 482      -9.370  -3.422 -28.746  1.00  0.77           C  
ATOM   3842  C   LEU A 482      -8.855  -4.779 -29.215  1.00  0.78           C  
ATOM   3843  CB  LEU A 482     -10.873  -3.314 -29.013  1.00  0.76           C  
ATOM   3844  O   LEU A 482      -8.778  -5.724 -28.428  1.00  0.78           O  
ATOM   3845  CG  LEU A 482     -11.596  -2.137 -28.355  1.00  0.74           C  
ATOM   3846  CD1 LEU A 482     -13.069  -2.133 -28.748  1.00  0.71           C  
ATOM   3847  CD2 LEU A 482     -11.442  -2.195 -26.839  1.00  0.72           C  
ATOM   3848  N   SER A 483      -8.357  -4.871 -30.497  1.00  0.80           N  
ATOM   3849  CA  SER A 483      -7.779  -6.103 -31.024  1.00  0.80           C  
ATOM   3850  C   SER A 483      -6.517  -6.492 -30.260  1.00  0.81           C  
ATOM   3851  CB  SER A 483      -7.457  -5.951 -32.512  1.00  0.79           C  
ATOM   3852  O   SER A 483      -6.020  -7.611 -30.403  1.00  0.80           O  
ATOM   3853  OG  SER A 483      -6.445  -4.979 -32.711  1.00  0.81           O  
ATOM   3854  N   LYS A 484      -6.099  -5.693 -29.408  1.00  0.80           N  
ATOM   3855  CA  LYS A 484      -4.890  -5.899 -28.615  1.00  0.81           C  
ATOM   3856  C   LYS A 484      -5.233  -6.342 -27.195  1.00  0.82           C  
ATOM   3857  CB  LYS A 484      -4.049  -4.623 -28.577  1.00  0.79           C  
ATOM   3858  O   LYS A 484      -4.343  -6.686 -26.415  1.00  0.81           O  
ATOM   3859  CG  LYS A 484      -3.668  -4.092 -29.951  1.00  0.76           C  
ATOM   3860  CD  LYS A 484      -2.776  -5.072 -30.702  1.00  0.74           C  
ATOM   3861  CE  LYS A 484      -2.291  -4.490 -32.023  1.00  0.69           C  
ATOM   3862  NZ  LYS A 484      -1.503  -5.484 -32.810  1.00  0.64           N  
ATOM   3863  N   PHE A 485      -6.368  -6.262 -26.882  1.00  0.82           N  
ATOM   3864  CA  PHE A 485      -6.866  -6.856 -25.647  1.00  0.83           C  
ATOM   3865  C   PHE A 485      -7.203  -8.328 -25.851  1.00  0.84           C  
ATOM   3866  CB  PHE A 485      -8.101  -6.100 -25.146  1.00  0.81           C  
ATOM   3867  O   PHE A 485      -7.843  -8.693 -26.840  1.00  0.83           O  
ATOM   3868  CG  PHE A 485      -7.797  -4.725 -24.614  1.00  0.77           C  
ATOM   3869  CD1 PHE A 485      -7.504  -4.534 -23.269  1.00  0.72           C  
ATOM   3870  CD2 PHE A 485      -7.803  -3.623 -25.460  1.00  0.73           C  
ATOM   3871  CE1 PHE A 485      -7.222  -3.263 -22.774  1.00  0.71           C  
ATOM   3872  CE2 PHE A 485      -7.522  -2.350 -24.972  1.00  0.72           C  
ATOM   3873  CZ  PHE A 485      -7.233  -2.172 -23.629  1.00  0.70           C  
ATOM   3874  N   LYS A 486      -6.747  -9.094 -24.960  1.00  0.86           N  
ATOM   3875  CA  LYS A 486      -7.015 -10.529 -24.946  1.00  0.87           C  
ATOM   3876  C   LYS A 486      -7.712 -10.945 -23.654  1.00  0.88           C  
ATOM   3877  CB  LYS A 486      -5.717 -11.319 -25.118  1.00  0.85           C  
ATOM   3878  O   LYS A 486      -7.186 -10.728 -22.560  1.00  0.88           O  
ATOM   3879  CG  LYS A 486      -5.918 -12.824 -25.219  1.00  0.79           C  
ATOM   3880  CD  LYS A 486      -4.595 -13.553 -25.419  1.00  0.76           C  
ATOM   3881  CE  LYS A 486      -4.789 -15.062 -25.466  1.00  0.73           C  
ATOM   3882  NZ  LYS A 486      -3.485 -15.786 -25.548  1.00  0.69           N  
ATOM   3883  N   PHE A 487      -8.832 -11.545 -23.798  1.00  0.88           N  
ATOM   3884  CA  PHE A 487      -9.458 -12.316 -22.731  1.00  0.89           C  
ATOM   3885  C   PHE A 487      -9.298 -13.812 -22.978  1.00  0.89           C  
ATOM   3886  CB  PHE A 487     -10.944 -11.961 -22.610  1.00  0.87           C  
ATOM   3887  O   PHE A 487      -9.604 -14.303 -24.067  1.00  0.88           O  
ATOM   3888  CG  PHE A 487     -11.195 -10.569 -22.095  1.00  0.84           C  
ATOM   3889  CD1 PHE A 487     -11.618 -10.363 -20.788  1.00  0.80           C  
ATOM   3890  CD2 PHE A 487     -11.006  -9.467 -22.918  1.00  0.80           C  
ATOM   3891  CE1 PHE A 487     -11.851  -9.076 -20.308  1.00  0.80           C  
ATOM   3892  CE2 PHE A 487     -11.237  -8.178 -22.446  1.00  0.80           C  
ATOM   3893  CZ  PHE A 487     -11.661  -7.985 -21.141  1.00  0.79           C  
ATOM   3894  N   SER A 488      -8.833 -14.473 -22.008  1.00  0.90           N  
ATOM   3895  CA  SER A 488      -8.626 -15.910 -22.154  1.00  0.91           C  
ATOM   3896  C   SER A 488      -9.033 -16.659 -20.889  1.00  0.92           C  
ATOM   3897  CB  SER A 488      -7.164 -16.211 -22.487  1.00  0.90           C  
ATOM   3898  O   SER A 488      -8.956 -16.112 -19.787  1.00  0.91           O  
ATOM   3899  OG  SER A 488      -6.301 -15.643 -21.516  1.00  0.86           O  
ATOM   3900  N   ASN A 489      -9.587 -17.799 -21.026  1.00  0.93           N  
ATOM   3901  CA  ASN A 489      -9.837 -18.792 -19.987  1.00  0.94           C  
ATOM   3902  C   ASN A 489     -10.655 -18.209 -18.839  1.00  0.93           C  
ATOM   3903  CB  ASN A 489      -8.518 -19.364 -19.463  1.00  0.93           C  
ATOM   3904  O   ASN A 489     -10.343 -18.440 -17.669  1.00  0.92           O  
ATOM   3905  CG  ASN A 489      -7.597 -19.822 -20.576  1.00  0.91           C  
ATOM   3906  ND2 ASN A 489      -6.361 -19.337 -20.560  1.00  0.90           N  
ATOM   3907  OD1 ASN A 489      -7.993 -20.605 -21.444  1.00  0.88           O  
ATOM   3908  N   SER A 490     -11.661 -17.457 -19.059  1.00  0.90           N  
ATOM   3909  CA  SER A 490     -12.373 -16.669 -18.059  1.00  0.91           C  
ATOM   3910  C   SER A 490     -13.863 -16.995 -18.057  1.00  0.90           C  
ATOM   3911  CB  SER A 490     -12.170 -15.174 -18.310  1.00  0.90           C  
ATOM   3912  O   SER A 490     -14.405 -17.453 -19.065  1.00  0.89           O  
ATOM   3913  OG  SER A 490     -10.818 -14.808 -18.099  1.00  0.88           O  
ATOM   3914  N   ILE A 491     -14.527 -16.780 -16.935  1.00  0.91           N  
ATOM   3915  CA  ILE A 491     -15.974 -16.897 -16.790  1.00  0.92           C  
ATOM   3916  C   ILE A 491     -16.607 -15.507 -16.795  1.00  0.91           C  
ATOM   3917  CB  ILE A 491     -16.353 -17.653 -15.497  1.00  0.92           C  
ATOM   3918  O   ILE A 491     -16.185 -14.623 -16.045  1.00  0.90           O  
ATOM   3919  CG1 ILE A 491     -15.825 -19.091 -15.546  1.00  0.92           C  
ATOM   3920  CG2 ILE A 491     -17.870 -17.634 -15.285  1.00  0.92           C  
ATOM   3921  CD1 ILE A 491     -16.012 -19.864 -14.247  1.00  0.91           C  
ATOM   3922  N   MET A 492     -17.521 -15.272 -17.576  1.00  0.91           N  
ATOM   3923  CA  MET A 492     -18.365 -14.081 -17.583  1.00  0.91           C  
ATOM   3924  C   MET A 492     -19.827 -14.447 -17.350  1.00  0.89           C  
ATOM   3925  CB  MET A 492     -18.219 -13.326 -18.905  1.00  0.89           C  
ATOM   3926  O   MET A 492     -20.445 -15.112 -18.184  1.00  0.87           O  
ATOM   3927  CG  MET A 492     -16.799 -12.869 -19.197  1.00  0.87           C  
ATOM   3928  SD  MET A 492     -16.701 -11.769 -20.662  1.00  0.90           S  
ATOM   3929  CE  MET A 492     -14.928 -11.385 -20.657  1.00  0.83           C  
ATOM   3930  N   TYR A 493     -20.410 -14.030 -16.256  1.00  0.90           N  
ATOM   3931  CA  TYR A 493     -21.748 -14.456 -15.864  1.00  0.91           C  
ATOM   3932  C   TYR A 493     -22.557 -13.284 -15.321  1.00  0.90           C  
ATOM   3933  CB  TYR A 493     -21.672 -15.568 -14.813  1.00  0.91           C  
ATOM   3934  O   TYR A 493     -22.079 -12.535 -14.466  1.00  0.88           O  
ATOM   3935  CG  TYR A 493     -23.020 -16.014 -14.302  1.00  0.92           C  
ATOM   3936  CD1 TYR A 493     -23.857 -16.805 -15.087  1.00  0.91           C  
ATOM   3937  CD2 TYR A 493     -23.460 -15.646 -13.035  1.00  0.91           C  
ATOM   3938  CE1 TYR A 493     -25.102 -17.217 -14.621  1.00  0.91           C  
ATOM   3939  CE2 TYR A 493     -24.703 -16.053 -12.559  1.00  0.91           C  
ATOM   3940  OH  TYR A 493     -26.746 -17.241 -12.892  1.00  0.89           O  
ATOM   3941  CZ  TYR A 493     -25.515 -16.837 -13.358  1.00  0.91           C  
ATOM   3942  N   SER A 494     -23.814 -13.228 -15.819  1.00  0.90           N  
ATOM   3943  CA  SER A 494     -24.843 -12.372 -15.235  1.00  0.90           C  
ATOM   3944  C   SER A 494     -26.119 -13.157 -14.951  1.00  0.89           C  
ATOM   3945  CB  SER A 494     -25.153 -11.197 -16.163  1.00  0.89           C  
ATOM   3946  O   SER A 494     -26.592 -13.912 -15.803  1.00  0.88           O  
ATOM   3947  OG  SER A 494     -26.193 -10.396 -15.629  1.00  0.89           O  
ATOM   3948  N   GLU A 495     -26.699 -12.950 -13.854  1.00  0.90           N  
ATOM   3949  CA  GLU A 495     -27.970 -13.579 -13.507  1.00  0.90           C  
ATOM   3950  C   GLU A 495     -29.083 -13.130 -14.450  1.00  0.87           C  
ATOM   3951  CB  GLU A 495     -28.349 -13.262 -12.058  1.00  0.89           C  
ATOM   3952  O   GLU A 495     -30.119 -13.791 -14.555  1.00  0.84           O  
ATOM   3953  CG  GLU A 495     -27.410 -13.873 -11.029  1.00  0.88           C  
ATOM   3954  CD  GLU A 495     -27.874 -13.668  -9.596  1.00  0.85           C  
ATOM   3955  OE1 GLU A 495     -28.929 -13.027  -9.386  1.00  0.87           O  
ATOM   3956  OE2 GLU A 495     -27.177 -14.151  -8.676  1.00  0.89           O  
ATOM   3957  N   LYS A 496     -28.836 -12.137 -15.382  1.00  0.89           N  
ATOM   3958  CA  LYS A 496     -29.850 -11.533 -16.242  1.00  0.88           C  
ATOM   3959  C   LYS A 496     -29.615 -11.893 -17.706  1.00  0.87           C  
ATOM   3960  CB  LYS A 496     -29.862 -10.013 -16.071  1.00  0.87           C  
ATOM   3961  O   LYS A 496     -30.478 -11.661 -18.554  1.00  0.84           O  
ATOM   3962  CG  LYS A 496     -30.376  -9.546 -14.717  1.00  0.84           C  
ATOM   3963  CD  LYS A 496     -30.669  -8.052 -14.716  1.00  0.81           C  
ATOM   3964  CE  LYS A 496     -31.235  -7.593 -13.379  1.00  0.79           C  
ATOM   3965  NZ  LYS A 496     -31.538  -6.131 -13.377  1.00  0.77           N  
ATOM   3966  N   TRP A 497     -28.551 -12.448 -18.120  1.00  0.83           N  
ATOM   3967  CA  TRP A 497     -28.234 -12.684 -19.524  1.00  0.86           C  
ATOM   3968  C   TRP A 497     -29.026 -13.867 -20.070  1.00  0.80           C  
ATOM   3969  CB  TRP A 497     -26.733 -12.932 -19.703  1.00  0.79           C  
ATOM   3970  O   TRP A 497     -29.070 -14.086 -21.283  1.00  0.72           O  
ATOM   3971  CG  TRP A 497     -25.893 -11.697 -19.575  1.00  0.70           C  
ATOM   3972  CD1 TRP A 497     -26.326 -10.400 -19.587  1.00  0.64           C  
ATOM   3973  CD2 TRP A 497     -24.471 -11.644 -19.420  1.00  0.68           C  
ATOM   3974  CE2 TRP A 497     -24.110 -10.281 -19.343  1.00  0.67           C  
ATOM   3975  CE3 TRP A 497     -23.467 -12.618 -19.337  1.00  0.69           C  
ATOM   3976  NE1 TRP A 497     -25.258  -9.544 -19.448  1.00  0.76           N  
ATOM   3977  CH2 TRP A 497     -21.822 -10.841 -19.110  1.00  0.72           C  
ATOM   3978  CZ2 TRP A 497     -22.784  -9.867 -19.188  1.00  0.75           C  
ATOM   3979  CZ3 TRP A 497     -22.149 -12.205 -19.182  1.00  0.72           C  
ATOM   3980  N   ASN A 498     -29.786 -14.575 -19.246  1.00  0.78           N  
ATOM   3981  CA  ASN A 498     -30.670 -15.656 -19.670  1.00  0.80           C  
ATOM   3982  C   ASN A 498     -30.034 -16.503 -20.768  1.00  0.76           C  
ATOM   3983  CB  ASN A 498     -32.014 -15.096 -20.142  1.00  0.71           C  
ATOM   3984  O   ASN A 498     -30.677 -16.808 -21.774  1.00  0.70           O  
ATOM   3985  CG  ASN A 498     -32.808 -14.459 -19.019  1.00  0.64           C  
ATOM   3986  ND2 ASN A 498     -33.508 -13.374 -19.329  1.00  0.66           N  
ATOM   3987  OD1 ASN A 498     -32.793 -14.938 -17.882  1.00  0.63           O  
ATOM   3988  N   GLY A 499     -28.737 -16.693 -20.716  1.00  0.76           N  
ATOM   3989  CA  GLY A 499     -28.000 -17.506 -21.670  1.00  0.78           C  
ATOM   3990  C   GLY A 499     -27.520 -16.721 -22.877  1.00  0.77           C  
ATOM   3991  O   GLY A 499     -26.982 -17.297 -23.825  1.00  0.75           O  
ATOM   3992  N   ILE A 500     -27.615 -15.440 -22.958  1.00  0.81           N  
ATOM   3993  CA  ILE A 500     -27.052 -14.567 -23.983  1.00  0.83           C  
ATOM   3994  C   ILE A 500     -25.568 -14.339 -23.707  1.00  0.81           C  
ATOM   3995  CB  ILE A 500     -27.799 -13.216 -24.046  1.00  0.79           C  
ATOM   3996  O   ILE A 500     -25.200 -13.784 -22.670  1.00  0.78           O  
ATOM   3997  CG1 ILE A 500     -29.288 -13.442 -24.331  1.00  0.77           C  
ATOM   3998  CG2 ILE A 500     -27.172 -12.301 -25.102  1.00  0.74           C  
ATOM   3999  CD1 ILE A 500     -30.137 -12.182 -24.222  1.00  0.75           C  
ATOM   4000  N   ASN A 501     -24.757 -14.754 -24.581  1.00  0.83           N  
ATOM   4001  CA  ASN A 501     -23.336 -14.421 -24.573  1.00  0.83           C  
ATOM   4002  C   ASN A 501     -23.098 -12.974 -24.995  1.00  0.80           C  
ATOM   4003  CB  ASN A 501     -22.556 -15.374 -25.480  1.00  0.79           C  
ATOM   4004  O   ASN A 501     -23.493 -12.569 -26.090  1.00  0.76           O  
ATOM   4005  CG  ASN A 501     -22.597 -16.809 -24.992  1.00  0.77           C  
ATOM   4006  ND2 ASN A 501     -22.218 -17.741 -25.859  1.00  0.78           N  
ATOM   4007  OD1 ASN A 501     -22.966 -17.078 -23.846  1.00  0.76           O  
ATOM   4008  N   PRO A 502     -22.515 -12.194 -24.170  1.00  0.81           N  
ATOM   4009  CA  PRO A 502     -22.201 -10.832 -24.610  1.00  0.81           C  
ATOM   4010  C   PRO A 502     -21.178 -10.799 -25.743  1.00  0.81           C  
ATOM   4011  CB  PRO A 502     -21.638 -10.176 -23.347  1.00  0.78           C  
ATOM   4012  O   PRO A 502     -20.125 -11.433 -25.648  1.00  0.78           O  
ATOM   4013  CG  PRO A 502     -21.033 -11.300 -22.569  1.00  0.76           C  
ATOM   4014  CD  PRO A 502     -21.834 -12.544 -22.827  1.00  0.76           C  
ATOM   4015  N   GLU A 503     -21.467 -10.044 -26.772  1.00  0.80           N  
ATOM   4016  CA  GLU A 503     -20.455  -9.712 -27.771  1.00  0.79           C  
ATOM   4017  C   GLU A 503     -19.566  -8.566 -27.296  1.00  0.78           C  
ATOM   4018  CB  GLU A 503     -21.113  -9.350 -29.104  1.00  0.77           C  
ATOM   4019  O   GLU A 503     -20.065  -7.516 -26.886  1.00  0.74           O  
ATOM   4020  CG  GLU A 503     -21.840 -10.511 -29.767  1.00  0.74           C  
ATOM   4021  CD  GLU A 503     -22.371 -10.175 -31.152  1.00  0.73           C  
ATOM   4022  OE1 GLU A 503     -22.262  -9.002 -31.575  1.00  0.74           O  
ATOM   4023  OE2 GLU A 503     -22.901 -11.093 -31.818  1.00  0.74           O  
ATOM   4024  N   ILE A 504     -18.276  -8.839 -27.327  1.00  0.80           N  
ATOM   4025  CA  ILE A 504     -17.289  -7.789 -27.096  1.00  0.79           C  
ATOM   4026  C   ILE A 504     -16.564  -7.466 -28.400  1.00  0.79           C  
ATOM   4027  CB  ILE A 504     -16.274  -8.198 -26.005  1.00  0.78           C  
ATOM   4028  O   ILE A 504     -15.606  -8.149 -28.771  1.00  0.76           O  
ATOM   4029  CG1 ILE A 504     -17.006  -8.728 -24.766  1.00  0.76           C  
ATOM   4030  CG2 ILE A 504     -15.366  -7.019 -25.642  1.00  0.75           C  
ATOM   4031  CD1 ILE A 504     -16.079  -9.208 -23.658  1.00  0.73           C  
ATOM   4032  N   PRO A 505     -17.113  -6.566 -29.193  1.00  0.78           N  
ATOM   4033  CA  PRO A 505     -16.510  -6.300 -30.500  1.00  0.79           C  
ATOM   4034  C   PRO A 505     -15.026  -5.950 -30.405  1.00  0.79           C  
ATOM   4035  CB  PRO A 505     -17.318  -5.111 -31.026  1.00  0.77           C  
ATOM   4036  O   PRO A 505     -14.619  -5.211 -29.505  1.00  0.77           O  
ATOM   4037  CG  PRO A 505     -17.811  -4.412 -29.801  1.00  0.76           C  
ATOM   4038  CD  PRO A 505     -18.029  -5.435 -28.723  1.00  0.76           C  
ATOM   4039  N   ASN A 506     -14.231  -6.572 -31.385  1.00  0.80           N  
ATOM   4040  CA  ASN A 506     -12.841  -6.240 -31.678  1.00  0.81           C  
ATOM   4041  C   ASN A 506     -11.912  -6.673 -30.548  1.00  0.81           C  
ATOM   4042  CB  ASN A 506     -12.691  -4.741 -31.944  1.00  0.79           C  
ATOM   4043  O   ASN A 506     -10.747  -6.271 -30.508  1.00  0.79           O  
ATOM   4044  CG  ASN A 506     -13.533  -4.268 -33.113  1.00  0.77           C  
ATOM   4045  ND2 ASN A 506     -14.294  -3.200 -32.902  1.00  0.78           N  
ATOM   4046  OD1 ASN A 506     -13.501  -4.858 -34.196  1.00  0.78           O  
ATOM   4047  N   VAL A 507     -12.321  -7.450 -29.586  1.00  0.82           N  
ATOM   4048  CA  VAL A 507     -11.495  -8.059 -28.549  1.00  0.83           C  
ATOM   4049  C   VAL A 507     -11.287  -9.540 -28.857  1.00  0.84           C  
ATOM   4050  CB  VAL A 507     -12.125  -7.889 -27.149  1.00  0.81           C  
ATOM   4051  O   VAL A 507     -12.226 -10.237 -29.249  1.00  0.83           O  
ATOM   4052  CG1 VAL A 507     -11.262  -8.564 -26.083  1.00  0.78           C  
ATOM   4053  CG2 VAL A 507     -12.317  -6.409 -26.827  1.00  0.77           C  
ATOM   4054  N   SER A 508     -10.095 -10.034 -28.690  1.00  0.84           N  
ATOM   4055  CA  SER A 508      -9.819 -11.461 -28.820  1.00  0.87           C  
ATOM   4056  C   SER A 508     -10.319 -12.234 -27.605  1.00  0.88           C  
ATOM   4057  CB  SER A 508      -8.320 -11.702 -29.006  1.00  0.85           C  
ATOM   4058  O   SER A 508      -9.764 -12.110 -26.511  1.00  0.88           O  
ATOM   4059  OG  SER A 508      -8.053 -13.079 -29.209  1.00  0.80           O  
ATOM   4060  N   LEU A 509     -11.363 -13.039 -27.797  1.00  0.86           N  
ATOM   4061  CA  LEU A 509     -11.934 -13.917 -26.782  1.00  0.88           C  
ATOM   4062  C   LEU A 509     -11.519 -15.365 -27.021  1.00  0.87           C  
ATOM   4063  CB  LEU A 509     -13.461 -13.806 -26.775  1.00  0.86           C  
ATOM   4064  O   LEU A 509     -11.771 -15.919 -28.093  1.00  0.85           O  
ATOM   4065  CG  LEU A 509     -14.038 -12.399 -26.609  1.00  0.85           C  
ATOM   4066  CD1 LEU A 509     -15.562 -12.449 -26.601  1.00  0.82           C  
ATOM   4067  CD2 LEU A 509     -13.511 -11.752 -25.333  1.00  0.83           C  
ATOM   4068  N   THR A 510     -10.877 -15.952 -26.114  1.00  0.90           N  
ATOM   4069  CA  THR A 510     -10.480 -17.354 -26.182  1.00  0.93           C  
ATOM   4070  C   THR A 510     -10.916 -18.101 -24.925  1.00  0.93           C  
ATOM   4071  CB  THR A 510      -8.957 -17.496 -26.363  1.00  0.91           C  
ATOM   4072  O   THR A 510     -10.577 -17.701 -23.809  1.00  0.93           O  
ATOM   4073  CG2 THR A 510      -8.558 -18.956 -26.547  1.00  0.82           C  
ATOM   4074  OG1 THR A 510      -8.548 -16.752 -27.518  1.00  0.86           O  
ATOM   4075  N   ASN A 511     -11.704 -19.158 -25.104  1.00  0.91           N  
ATOM   4076  CA  ASN A 511     -12.153 -20.035 -24.028  1.00  0.93           C  
ATOM   4077  C   ASN A 511     -12.909 -19.261 -22.952  1.00  0.92           C  
ATOM   4078  CB  ASN A 511     -10.967 -20.780 -23.412  1.00  0.90           C  
ATOM   4079  O   ASN A 511     -12.620 -19.400 -21.762  1.00  0.90           O  
ATOM   4080  CG  ASN A 511     -10.224 -21.633 -24.422  1.00  0.83           C  
ATOM   4081  ND2 ASN A 511      -8.965 -21.936 -24.130  1.00  0.82           N  
ATOM   4082  OD1 ASN A 511     -10.778 -22.015 -25.456  1.00  0.77           O  
ATOM   4083  N   ILE A 512     -13.885 -18.446 -23.354  1.00  0.91           N  
ATOM   4084  CA  ILE A 512     -14.761 -17.729 -22.434  1.00  0.92           C  
ATOM   4085  C   ILE A 512     -15.979 -18.589 -22.105  1.00  0.90           C  
ATOM   4086  CB  ILE A 512     -15.207 -16.371 -23.022  1.00  0.90           C  
ATOM   4087  O   ILE A 512     -16.665 -19.077 -23.006  1.00  0.88           O  
ATOM   4088  CG1 ILE A 512     -13.986 -15.543 -23.438  1.00  0.89           C  
ATOM   4089  CG2 ILE A 512     -16.072 -15.605 -22.016  1.00  0.88           C  
ATOM   4090  CD1 ILE A 512     -12.981 -15.314 -22.317  1.00  0.87           C  
ATOM   4091  N   ILE A 513     -16.213 -18.813 -20.858  1.00  0.91           N  
ATOM   4092  CA  ILE A 513     -17.344 -19.575 -20.340  1.00  0.93           C  
ATOM   4093  C   ILE A 513     -18.428 -18.619 -19.848  1.00  0.92           C  
ATOM   4094  CB  ILE A 513     -16.910 -20.525 -19.201  1.00  0.92           C  
ATOM   4095  O   ILE A 513     -18.191 -17.815 -18.943  1.00  0.91           O  
ATOM   4096  CG1 ILE A 513     -15.786 -21.452 -19.678  1.00  0.92           C  
ATOM   4097  CG2 ILE A 513     -18.105 -21.334 -18.688  1.00  0.92           C  
ATOM   4098  CD1 ILE A 513     -15.119 -22.242 -18.561  1.00  0.91           C  
ATOM   4099  N   TYR A 514     -19.624 -18.710 -20.328  1.00  0.90           N  
ATOM   4100  CA  TYR A 514     -20.752 -17.849 -19.992  1.00  0.91           C  
ATOM   4101  C   TYR A 514     -21.726 -18.565 -19.063  1.00  0.89           C  
ATOM   4102  CB  TYR A 514     -21.480 -17.395 -21.261  1.00  0.90           C  
ATOM   4103  O   TYR A 514     -22.931 -18.600 -19.324  1.00  0.85           O  
ATOM   4104  CG  TYR A 514     -20.631 -16.547 -22.177  1.00  0.91           C  
ATOM   4105  CD1 TYR A 514     -20.423 -15.195 -21.912  1.00  0.89           C  
ATOM   4106  CD2 TYR A 514     -20.036 -17.094 -23.308  1.00  0.89           C  
ATOM   4107  CE1 TYR A 514     -19.644 -14.409 -22.753  1.00  0.90           C  
ATOM   4108  CE2 TYR A 514     -19.254 -16.317 -24.157  1.00  0.91           C  
ATOM   4109  OH  TYR A 514     -18.291 -14.204 -24.708  1.00  0.87           O  
ATOM   4110  CZ  TYR A 514     -19.064 -14.978 -23.871  1.00  0.89           C  
ATOM   4111  N   GLN A 515     -21.268 -19.237 -18.110  1.00  0.92           N  
ATOM   4112  CA  GLN A 515     -22.014 -20.021 -17.132  1.00  0.94           C  
ATOM   4113  C   GLN A 515     -21.778 -19.503 -15.716  1.00  0.93           C  
ATOM   4114  CB  GLN A 515     -21.630 -21.498 -17.222  1.00  0.93           C  
ATOM   4115  O   GLN A 515     -20.783 -18.824 -15.456  1.00  0.93           O  
ATOM   4116  CG  GLN A 515     -21.972 -22.143 -18.558  1.00  0.90           C  
ATOM   4117  CD  GLN A 515     -21.619 -23.618 -18.606  1.00  0.87           C  
ATOM   4118  NE2 GLN A 515     -21.748 -24.221 -19.783  1.00  0.90           N  
ATOM   4119  OE1 GLN A 515     -21.232 -24.210 -17.593  1.00  0.90           O  
ATOM   4120  N   ASN A 516     -22.742 -19.811 -14.838  1.00  0.92           N  
ATOM   4121  CA  ASN A 516     -22.554 -19.540 -13.417  1.00  0.93           C  
ATOM   4122  C   ASN A 516     -21.298 -20.219 -12.878  1.00  0.93           C  
ATOM   4123  CB  ASN A 516     -23.782 -19.986 -12.619  1.00  0.93           C  
ATOM   4124  O   ASN A 516     -21.109 -21.422 -13.064  1.00  0.93           O  
ATOM   4125  CG  ASN A 516     -23.734 -19.533 -11.173  1.00  0.92           C  
ATOM   4126  ND2 ASN A 516     -24.903 -19.349 -10.570  1.00  0.93           N  
ATOM   4127  OD1 ASN A 516     -22.656 -19.350 -10.602  1.00  0.92           O  
ATOM   4128  N   PRO A 517     -20.380 -19.518 -12.197  1.00  0.93           N  
ATOM   4129  CA  PRO A 517     -19.162 -20.119 -11.648  1.00  0.94           C  
ATOM   4130  C   PRO A 517     -19.446 -21.090 -10.504  1.00  0.92           C  
ATOM   4131  CB  PRO A 517     -18.365 -18.909 -11.152  1.00  0.93           C  
ATOM   4132  O   PRO A 517     -18.558 -21.841 -10.092  1.00  0.90           O  
ATOM   4133  CG  PRO A 517     -19.394 -17.860 -10.880  1.00  0.94           C  
ATOM   4134  CD  PRO A 517     -20.488 -17.989 -11.900  1.00  0.92           C  
ATOM   4135  N   LEU A 518     -20.666 -21.125  -9.993  1.00  0.93           N  
ATOM   4136  CA  LEU A 518     -21.165 -22.004  -8.941  1.00  0.92           C  
ATOM   4137  C   LEU A 518     -20.297 -21.904  -7.692  1.00  0.89           C  
ATOM   4138  CB  LEU A 518     -21.210 -23.454  -9.431  1.00  0.90           C  
ATOM   4139  O   LEU A 518     -19.752 -22.908  -7.227  1.00  0.84           O  
ATOM   4140  CG  LEU A 518     -22.133 -23.741 -10.616  1.00  0.88           C  
ATOM   4141  CD1 LEU A 518     -22.087 -25.222 -10.977  1.00  0.84           C  
ATOM   4142  CD2 LEU A 518     -23.561 -23.307 -10.300  1.00  0.83           C  
ATOM   4143  N   PHE A 519     -20.271 -20.724  -7.102  1.00  0.92           N  
ATOM   4144  CA  PHE A 519     -19.705 -20.571  -5.766  1.00  0.93           C  
ATOM   4145  C   PHE A 519     -20.456 -21.433  -4.758  1.00  0.90           C  
ATOM   4146  CB  PHE A 519     -19.741 -19.103  -5.331  1.00  0.93           C  
ATOM   4147  O   PHE A 519     -21.631 -21.749  -4.957  1.00  0.88           O  
ATOM   4148  CG  PHE A 519     -18.917 -18.192  -6.201  1.00  0.94           C  
ATOM   4149  CD1 PHE A 519     -17.532 -18.303  -6.232  1.00  0.93           C  
ATOM   4150  CD2 PHE A 519     -19.527 -17.225  -6.988  1.00  0.93           C  
ATOM   4151  CE1 PHE A 519     -16.767 -17.462  -7.037  1.00  0.93           C  
ATOM   4152  CE2 PHE A 519     -18.769 -16.380  -7.794  1.00  0.93           C  
ATOM   4153  CZ  PHE A 519     -17.389 -16.500  -7.816  1.00  0.92           C  
ATOM   4154  N   LYS A 520     -19.768 -21.851  -3.751  1.00  0.90           N  
ATOM   4155  CA  LYS A 520     -20.313 -22.747  -2.734  1.00  0.91           C  
ATOM   4156  C   LYS A 520     -21.437 -22.073  -1.954  1.00  0.89           C  
ATOM   4157  CB  LYS A 520     -19.212 -23.205  -1.777  1.00  0.90           C  
ATOM   4158  O   LYS A 520     -22.323 -22.747  -1.424  1.00  0.87           O  
ATOM   4159  CG  LYS A 520     -19.678 -24.210  -0.733  1.00  0.88           C  
ATOM   4160  CD  LYS A 520     -18.520 -24.698   0.129  1.00  0.84           C  
ATOM   4161  CE  LYS A 520     -18.997 -25.643   1.223  1.00  0.85           C  
ATOM   4162  NZ  LYS A 520     -17.886 -26.031   2.143  1.00  0.84           N  
ATOM   4163  N   TYR A 521     -21.471 -20.808  -1.902  1.00  0.88           N  
ATOM   4164  CA  TYR A 521     -22.467 -19.977  -1.234  1.00  0.91           C  
ATOM   4165  C   TYR A 521     -23.017 -18.918  -2.182  1.00  0.89           C  
ATOM   4166  CB  TYR A 521     -21.865 -19.307   0.004  1.00  0.90           C  
ATOM   4167  O   TYR A 521     -22.333 -18.499  -3.119  1.00  0.88           O  
ATOM   4168  CG  TYR A 521     -21.254 -20.279   0.984  1.00  0.90           C  
ATOM   4169  CD1 TYR A 521     -22.056 -21.078   1.795  1.00  0.89           C  
ATOM   4170  CD2 TYR A 521     -19.873 -20.400   1.101  1.00  0.90           C  
ATOM   4171  CE1 TYR A 521     -21.498 -21.973   2.701  1.00  0.91           C  
ATOM   4172  CE2 TYR A 521     -19.304 -21.293   2.003  1.00  0.91           C  
ATOM   4173  OH  TYR A 521     -19.564 -22.959   3.692  1.00  0.87           O  
ATOM   4174  CZ  TYR A 521     -20.123 -22.074   2.797  1.00  0.90           C  
ATOM   4175  N   ASP A 522     -24.215 -18.425  -1.908  1.00  0.89           N  
ATOM   4176  CA  ASP A 522     -24.776 -17.299  -2.649  1.00  0.92           C  
ATOM   4177  C   ASP A 522     -23.982 -16.020  -2.389  1.00  0.91           C  
ATOM   4178  CB  ASP A 522     -26.245 -17.090  -2.279  1.00  0.89           C  
ATOM   4179  O   ASP A 522     -23.645 -15.715  -1.243  1.00  0.91           O  
ATOM   4180  CG  ASP A 522     -27.142 -18.223  -2.747  1.00  0.84           C  
ATOM   4181  OD1 ASP A 522     -26.852 -18.836  -3.797  1.00  0.85           O  
ATOM   4182  OD2 ASP A 522     -28.148 -18.504  -2.060  1.00  0.88           O  
ATOM   4183  N   ILE A 523     -23.733 -15.294  -3.439  1.00  0.89           N  
ATOM   4184  CA  ILE A 523     -23.050 -14.009  -3.344  1.00  0.91           C  
ATOM   4185  C   ILE A 523     -23.970 -12.983  -2.686  1.00  0.88           C  
ATOM   4186  CB  ILE A 523     -22.595 -13.507  -4.733  1.00  0.89           C  
ATOM   4187  O   ILE A 523     -25.022 -12.643  -3.231  1.00  0.85           O  
ATOM   4188  CG1 ILE A 523     -21.636 -14.514  -5.377  1.00  0.88           C  
ATOM   4189  CG2 ILE A 523     -21.945 -12.125  -4.622  1.00  0.88           C  
ATOM   4190  CD1 ILE A 523     -20.368 -14.763  -4.571  1.00  0.86           C  
ATOM   4191  N   PRO A 524     -23.669 -12.555  -1.458  1.00  0.88           N  
ATOM   4192  CA  PRO A 524     -24.528 -11.583  -0.778  1.00  0.90           C  
ATOM   4193  C   PRO A 524     -24.512 -10.211  -1.449  1.00  0.87           C  
ATOM   4194  CB  PRO A 524     -23.930 -11.508   0.629  1.00  0.89           C  
ATOM   4195  O   PRO A 524     -23.523  -9.843  -2.088  1.00  0.85           O  
ATOM   4196  CG  PRO A 524     -22.475 -11.795   0.442  1.00  0.90           C  
ATOM   4197  CD  PRO A 524     -22.324 -12.788  -0.675  1.00  0.89           C  
ATOM   4198  N   THR A 525     -25.548  -9.367  -1.268  1.00  0.87           N  
ATOM   4199  CA  THR A 525     -25.639  -8.005  -1.783  1.00  0.88           C  
ATOM   4200  C   THR A 525     -24.749  -7.062  -0.980  1.00  0.84           C  
ATOM   4201  CB  THR A 525     -27.092  -7.494  -1.755  1.00  0.86           C  
ATOM   4202  O   THR A 525     -24.257  -6.063  -1.509  1.00  0.82           O  
ATOM   4203  CG2 THR A 525     -27.208  -6.132  -2.432  1.00  0.76           C  
ATOM   4204  OG1 THR A 525     -27.935  -8.429  -2.439  1.00  0.83           O  
ATOM   4205  N   VAL A 526     -24.551  -7.389   0.254  1.00  0.82           N  
ATOM   4206  CA  VAL A 526     -23.595  -6.684   1.103  1.00  0.85           C  
ATOM   4207  C   VAL A 526     -22.218  -7.330   0.977  1.00  0.86           C  
ATOM   4208  CB  VAL A 526     -24.047  -6.676   2.580  1.00  0.83           C  
ATOM   4209  O   VAL A 526     -22.070  -8.537   1.182  1.00  0.87           O  
ATOM   4210  CG1 VAL A 526     -23.048  -5.909   3.446  1.00  0.84           C  
ATOM   4211  CG2 VAL A 526     -25.444  -6.071   2.708  1.00  0.81           C  
ATOM   4212  N   PRO A 527     -21.178  -6.567   0.617  1.00  0.83           N  
ATOM   4213  CA  PRO A 527     -19.824  -7.120   0.537  1.00  0.86           C  
ATOM   4214  C   PRO A 527     -19.346  -7.704   1.865  1.00  0.87           C  
ATOM   4215  CB  PRO A 527     -18.973  -5.913   0.134  1.00  0.84           C  
ATOM   4216  O   PRO A 527     -19.697  -7.192   2.931  1.00  0.87           O  
ATOM   4217  CG  PRO A 527     -19.924  -4.987  -0.552  1.00  0.83           C  
ATOM   4218  CD  PRO A 527     -21.272  -5.120   0.098  1.00  0.83           C  
ATOM   4219  N   PRO A 528     -18.587  -8.703   1.849  1.00  0.85           N  
ATOM   4220  CA  PRO A 528     -17.922  -9.208   3.053  1.00  0.87           C  
ATOM   4221  C   PRO A 528     -17.078  -8.144   3.752  1.00  0.84           C  
ATOM   4222  CB  PRO A 528     -17.041 -10.341   2.520  1.00  0.86           C  
ATOM   4223  O   PRO A 528     -16.556  -7.238   3.098  1.00  0.83           O  
ATOM   4224  CG  PRO A 528     -17.690 -10.760   1.241  1.00  0.87           C  
ATOM   4225  CD  PRO A 528     -18.304  -9.549   0.598  1.00  0.86           C  
ATOM   4226  N   SER A 529     -16.904  -8.343   5.053  1.00  0.83           N  
ATOM   4227  CA  SER A 529     -16.249  -7.358   5.908  1.00  0.84           C  
ATOM   4228  C   SER A 529     -14.734  -7.399   5.738  1.00  0.81           C  
ATOM   4229  CB  SER A 529     -16.612  -7.593   7.374  1.00  0.82           C  
ATOM   4230  O   SER A 529     -14.027  -6.501   6.201  1.00  0.80           O  
ATOM   4231  OG  SER A 529     -16.116  -8.843   7.821  1.00  0.83           O  
ATOM   4232  N   GLY A 530     -14.207  -8.445   5.070  1.00  0.83           N  
ATOM   4233  CA  GLY A 530     -12.777  -8.549   4.826  1.00  0.86           C  
ATOM   4234  C   GLY A 530     -12.384  -9.836   4.126  1.00  0.85           C  
ATOM   4235  O   GLY A 530     -13.242 -10.658   3.799  1.00  0.84           O  
ATOM   4236  N   MET A 531     -11.093 -10.039   3.905  1.00  0.86           N  
ATOM   4237  CA  MET A 531     -10.481 -11.098   3.108  1.00  0.87           C  
ATOM   4238  C   MET A 531     -10.827 -12.472   3.671  1.00  0.86           C  
ATOM   4239  CB  MET A 531      -8.963 -10.922   3.052  1.00  0.84           C  
ATOM   4240  O   MET A 531     -10.959 -13.441   2.921  1.00  0.84           O  
ATOM   4241  CG  MET A 531      -8.267 -11.891   2.110  1.00  0.75           C  
ATOM   4242  SD  MET A 531      -8.759 -11.645   0.360  1.00  0.72           S  
ATOM   4243  CE  MET A 531      -8.012 -10.022   0.043  1.00  0.65           C  
ATOM   4244  N   LYS A 532     -10.943 -12.584   4.984  1.00  0.84           N  
ATOM   4245  CA  LYS A 532     -11.256 -13.864   5.612  1.00  0.85           C  
ATOM   4246  C   LYS A 532     -12.634 -14.364   5.185  1.00  0.85           C  
ATOM   4247  CB  LYS A 532     -11.192 -13.744   7.136  1.00  0.84           C  
ATOM   4248  O   LYS A 532     -12.789 -15.528   4.812  1.00  0.84           O  
ATOM   4249  CG  LYS A 532     -11.449 -15.051   7.871  1.00  0.83           C  
ATOM   4250  CD  LYS A 532     -11.405 -14.860   9.382  1.00  0.83           C  
ATOM   4251  CE  LYS A 532     -11.782 -16.138  10.119  1.00  0.83           C  
ATOM   4252  NZ  LYS A 532     -11.843 -15.928  11.596  1.00  0.83           N  
ATOM   4253  N   GLU A 533     -13.672 -13.502   5.232  1.00  0.86           N  
ATOM   4254  CA  GLU A 533     -15.027 -13.839   4.805  1.00  0.87           C  
ATOM   4255  C   GLU A 533     -15.084 -14.089   3.300  1.00  0.86           C  
ATOM   4256  CB  GLU A 533     -16.005 -12.726   5.191  1.00  0.85           C  
ATOM   4257  O   GLU A 533     -15.697 -15.059   2.850  1.00  0.86           O  
ATOM   4258  CG  GLU A 533     -16.254 -12.619   6.688  1.00  0.80           C  
ATOM   4259  CD  GLU A 533     -17.170 -11.465   7.063  1.00  0.77           C  
ATOM   4260  OE1 GLU A 533     -17.748 -10.829   6.153  1.00  0.81           O  
ATOM   4261  OE2 GLU A 533     -17.309 -11.194   8.277  1.00  0.81           O  
ATOM   4262  N   VAL A 534     -14.356 -13.332   2.524  1.00  0.88           N  
ATOM   4263  CA  VAL A 534     -14.268 -13.450   1.072  1.00  0.89           C  
ATOM   4264  C   VAL A 534     -13.750 -14.837   0.697  1.00  0.88           C  
ATOM   4265  CB  VAL A 534     -13.356 -12.360   0.468  1.00  0.87           C  
ATOM   4266  O   VAL A 534     -14.297 -15.491  -0.194  1.00  0.86           O  
ATOM   4267  CG1 VAL A 534     -13.069 -12.650  -1.004  1.00  0.82           C  
ATOM   4268  CG2 VAL A 534     -13.994 -10.981   0.630  1.00  0.81           C  
ATOM   4269  N   LYS A 535     -12.783 -15.295   1.450  1.00  0.87           N  
ATOM   4270  CA  LYS A 535     -12.167 -16.597   1.215  1.00  0.87           C  
ATOM   4271  C   LYS A 535     -13.191 -17.721   1.348  1.00  0.86           C  
ATOM   4272  CB  LYS A 535     -11.009 -16.827   2.187  1.00  0.84           C  
ATOM   4273  O   LYS A 535     -13.183 -18.671   0.561  1.00  0.84           O  
ATOM   4274  CG  LYS A 535      -9.739 -16.069   1.827  1.00  0.77           C  
ATOM   4275  CD  LYS A 535      -8.620 -16.348   2.822  1.00  0.75           C  
ATOM   4276  CE  LYS A 535      -7.352 -15.583   2.469  1.00  0.70           C  
ATOM   4277  NZ  LYS A 535      -6.227 -15.918   3.392  1.00  0.67           N  
ATOM   4278  N   GLU A 536     -14.056 -17.664   2.256  1.00  0.86           N  
ATOM   4279  CA  GLU A 536     -15.092 -18.674   2.454  1.00  0.87           C  
ATOM   4280  C   GLU A 536     -16.202 -18.536   1.416  1.00  0.87           C  
ATOM   4281  CB  GLU A 536     -15.675 -18.577   3.865  1.00  0.85           C  
ATOM   4282  O   GLU A 536     -16.645 -19.530   0.837  1.00  0.86           O  
ATOM   4283  CG  GLU A 536     -14.714 -19.016   4.960  1.00  0.80           C  
ATOM   4284  CD  GLU A 536     -14.187 -20.428   4.765  1.00  0.79           C  
ATOM   4285  OE1 GLU A 536     -14.993 -21.344   4.482  1.00  0.80           O  
ATOM   4286  OE2 GLU A 536     -12.957 -20.622   4.898  1.00  0.80           O  
ATOM   4287  N   LEU A 537     -16.548 -17.349   1.060  1.00  0.88           N  
ATOM   4288  CA  LEU A 537     -17.624 -17.030   0.129  1.00  0.89           C  
ATOM   4289  C   LEU A 537     -17.283 -17.506  -1.279  1.00  0.88           C  
ATOM   4290  CB  LEU A 537     -17.896 -15.524   0.119  1.00  0.87           C  
ATOM   4291  O   LEU A 537     -18.131 -18.078  -1.968  1.00  0.87           O  
ATOM   4292  CG  LEU A 537     -19.021 -15.044  -0.800  1.00  0.82           C  
ATOM   4293  CD1 LEU A 537     -20.371 -15.532  -0.285  1.00  0.78           C  
ATOM   4294  CD2 LEU A 537     -19.005 -13.523  -0.915  1.00  0.78           C  
ATOM   4295  N   LEU A 538     -16.033 -17.428  -1.670  1.00  0.90           N  
ATOM   4296  CA  LEU A 538     -15.657 -17.620  -3.066  1.00  0.90           C  
ATOM   4297  C   LEU A 538     -15.144 -19.036  -3.302  1.00  0.88           C  
ATOM   4298  CB  LEU A 538     -14.590 -16.602  -3.479  1.00  0.89           C  
ATOM   4299  O   LEU A 538     -14.536 -19.316  -4.337  1.00  0.84           O  
ATOM   4300  CG  LEU A 538     -15.010 -15.132  -3.455  1.00  0.88           C  
ATOM   4301  CD1 LEU A 538     -13.877 -14.249  -3.966  1.00  0.85           C  
ATOM   4302  CD2 LEU A 538     -16.273 -14.923  -4.284  1.00  0.85           C  
ATOM   4303  N   LYS A 539     -15.335 -19.939  -2.370  1.00  0.89           N  
ATOM   4304  CA  LYS A 539     -15.092 -21.355  -2.628  1.00  0.90           C  
ATOM   4305  C   LYS A 539     -15.989 -21.872  -3.749  1.00  0.90           C  
ATOM   4306  CB  LYS A 539     -15.313 -22.178  -1.358  1.00  0.88           C  
ATOM   4307  O   LYS A 539     -17.209 -21.696  -3.706  1.00  0.90           O  
ATOM   4308  CG  LYS A 539     -14.190 -22.058  -0.338  1.00  0.83           C  
ATOM   4309  CD  LYS A 539     -14.496 -22.851   0.926  1.00  0.82           C  
ATOM   4310  CE  LYS A 539     -13.402 -22.680   1.972  1.00  0.81           C  
ATOM   4311  NZ  LYS A 539     -13.786 -23.293   3.279  1.00  0.80           N  
ATOM   4312  N   LEU A 540     -15.375 -22.514  -4.661  1.00  0.89           N  
ATOM   4313  CA  LEU A 540     -16.084 -23.146  -5.769  1.00  0.90           C  
ATOM   4314  C   LEU A 540     -16.726 -24.457  -5.328  1.00  0.89           C  
ATOM   4315  CB  LEU A 540     -15.130 -23.400  -6.940  1.00  0.89           C  
ATOM   4316  O   LEU A 540     -16.163 -25.182  -4.504  1.00  0.88           O  
ATOM   4317  CG  LEU A 540     -14.495 -22.163  -7.578  1.00  0.90           C  
ATOM   4318  CD1 LEU A 540     -13.430 -22.576  -8.588  1.00  0.88           C  
ATOM   4319  CD2 LEU A 540     -15.561 -21.296  -8.240  1.00  0.88           C  
ATOM   4320  N   SER A 541     -17.910 -24.796  -5.847  1.00  0.91           N  
ATOM   4321  CA  SER A 541     -18.522 -26.111  -5.690  1.00  0.91           C  
ATOM   4322  C   SER A 541     -17.805 -27.158  -6.537  1.00  0.90           C  
ATOM   4323  CB  SER A 541     -20.002 -26.063  -6.070  1.00  0.89           C  
ATOM   4324  O   SER A 541     -17.202 -26.829  -7.561  1.00  0.88           O  
ATOM   4325  OG  SER A 541     -20.160 -26.026  -7.478  1.00  0.81           O  
ATOM   4326  N   ASN A 542     -17.985 -28.463  -6.173  1.00  0.89           N  
ATOM   4327  CA  ASN A 542     -17.319 -29.567  -6.856  1.00  0.91           C  
ATOM   4328  C   ASN A 542     -17.788 -29.696  -8.303  1.00  0.90           C  
ATOM   4329  CB  ASN A 542     -17.548 -30.880  -6.105  1.00  0.89           C  
ATOM   4330  O   ASN A 542     -17.153 -30.380  -9.107  1.00  0.90           O  
ATOM   4331  CG  ASN A 542     -16.828 -30.924  -4.772  1.00  0.86           C  
ATOM   4332  ND2 ASN A 542     -17.109 -31.951  -3.979  1.00  0.89           N  
ATOM   4333  OD1 ASN A 542     -16.026 -30.040  -4.456  1.00  0.87           O  
ATOM   4334  N   ASN A 543     -18.835 -29.009  -8.675  1.00  0.91           N  
ATOM   4335  CA  ASN A 543     -19.421 -29.018 -10.012  1.00  0.92           C  
ATOM   4336  C   ASN A 543     -19.200 -27.690 -10.730  1.00  0.92           C  
ATOM   4337  CB  ASN A 543     -20.915 -29.342  -9.941  1.00  0.90           C  
ATOM   4338  O   ASN A 543     -19.881 -27.390 -11.712  1.00  0.91           O  
ATOM   4339  CG  ASN A 543     -21.187 -30.720  -9.372  1.00  0.83           C  
ATOM   4340  ND2 ASN A 543     -22.353 -30.888  -8.759  1.00  0.86           N  
ATOM   4341  OD1 ASN A 543     -20.357 -31.626  -9.480  1.00  0.83           O  
ATOM   4342  N   SER A 544     -18.328 -26.783 -10.179  1.00  0.91           N  
ATOM   4343  CA  SER A 544     -18.041 -25.494 -10.800  1.00  0.93           C  
ATOM   4344  C   SER A 544     -17.291 -25.668 -12.116  1.00  0.92           C  
ATOM   4345  CB  SER A 544     -17.227 -24.612  -9.852  1.00  0.92           C  
ATOM   4346  O   SER A 544     -16.311 -26.413 -12.184  1.00  0.91           O  
ATOM   4347  OG  SER A 544     -16.944 -23.358 -10.450  1.00  0.90           O  
ATOM   4348  N   VAL A 545     -17.684 -24.942 -13.150  1.00  0.92           N  
ATOM   4349  CA  VAL A 545     -17.046 -24.903 -14.461  1.00  0.93           C  
ATOM   4350  C   VAL A 545     -15.720 -24.152 -14.369  1.00  0.91           C  
ATOM   4351  CB  VAL A 545     -17.961 -24.242 -15.517  1.00  0.91           C  
ATOM   4352  O   VAL A 545     -14.950 -24.119 -15.332  1.00  0.90           O  
ATOM   4353  CG1 VAL A 545     -19.182 -25.115 -15.796  1.00  0.89           C  
ATOM   4354  CG2 VAL A 545     -18.389 -22.850 -15.055  1.00  0.88           C  
ATOM   4355  N   ALA A 546     -15.446 -23.543 -13.261  1.00  0.91           N  
ATOM   4356  CA  ALA A 546     -14.198 -22.828 -13.007  1.00  0.92           C  
ATOM   4357  C   ALA A 546     -13.079 -23.795 -12.632  1.00  0.89           C  
ATOM   4358  CB  ALA A 546     -14.394 -21.792 -11.903  1.00  0.91           C  
ATOM   4359  O   ALA A 546     -11.898 -23.451 -12.720  1.00  0.86           O  
ATOM   4360  N   LEU A 547     -13.493 -25.015 -12.193  1.00  0.89           N  
ATOM   4361  CA  LEU A 547     -12.503 -26.011 -11.799  1.00  0.90           C  
ATOM   4362  C   LEU A 547     -11.755 -26.545 -13.016  1.00  0.87           C  
ATOM   4363  CB  LEU A 547     -13.173 -27.166 -11.050  1.00  0.88           C  
ATOM   4364  O   LEU A 547     -12.371 -26.877 -14.032  1.00  0.84           O  
ATOM   4365  CG  LEU A 547     -13.808 -26.822  -9.701  1.00  0.87           C  
ATOM   4366  CD1 LEU A 547     -14.547 -28.032  -9.139  1.00  0.84           C  
ATOM   4367  CD2 LEU A 547     -12.748 -26.333  -8.720  1.00  0.84           C  
ATOM   4368  N   ASP A 548     -10.418 -26.563 -12.972  1.00  0.85           N  
ATOM   4369  CA  ASP A 548      -9.468 -27.118 -13.932  1.00  0.86           C  
ATOM   4370  C   ASP A 548      -9.661 -26.501 -15.315  1.00  0.85           C  
ATOM   4371  CB  ASP A 548      -9.609 -28.639 -14.010  1.00  0.83           C  
ATOM   4372  O   ASP A 548      -9.335 -27.122 -16.329  1.00  0.83           O  
ATOM   4373  CG  ASP A 548      -9.326 -29.330 -12.687  1.00  0.81           C  
ATOM   4374  OD1 ASP A 548      -8.354 -28.953 -11.999  1.00  0.80           O  
ATOM   4375  OD2 ASP A 548     -10.080 -30.261 -12.332  1.00  0.82           O  
ATOM   4376  N   SER A 549     -10.183 -25.356 -15.435  1.00  0.84           N  
ATOM   4377  CA  SER A 549     -10.558 -24.729 -16.699  1.00  0.87           C  
ATOM   4378  C   SER A 549      -9.707 -23.495 -16.978  1.00  0.82           C  
ATOM   4379  CB  SER A 549     -12.038 -24.346 -16.688  1.00  0.84           C  
ATOM   4380  O   SER A 549      -9.831 -22.875 -18.036  1.00  0.78           O  
ATOM   4381  OG  SER A 549     -12.855 -25.496 -16.548  1.00  0.82           O  
ATOM   4382  N   GLY A 550      -8.855 -23.044 -16.088  1.00  0.84           N  
ATOM   4383  CA  GLY A 550      -7.998 -21.878 -16.222  1.00  0.85           C  
ATOM   4384  C   GLY A 550      -6.653 -22.194 -16.847  1.00  0.79           C  
ATOM   4385  O   GLY A 550      -6.385 -23.342 -17.209  1.00  0.74           O  
ATOM   4386  N   THR A 551      -5.883 -21.231 -17.089  1.00  0.84           N  
ATOM   4387  CA  THR A 551      -4.494 -21.392 -17.503  1.00  0.84           C  
ATOM   4388  C   THR A 551      -3.657 -21.981 -16.371  1.00  0.77           C  
ATOM   4389  CB  THR A 551      -3.885 -20.050 -17.950  1.00  0.80           C  
ATOM   4390  O   THR A 551      -3.650 -21.452 -15.257  1.00  0.71           O  
ATOM   4391  CG2 THR A 551      -2.457 -20.235 -18.453  1.00  0.70           C  
ATOM   4392  OG1 THR A 551      -4.683 -19.498 -19.004  1.00  0.70           O  
ATOM   4393  N   GLN A 552      -3.029 -23.109 -16.685  1.00  0.77           N  
ATOM   4394  CA  GLN A 552      -2.066 -23.630 -15.720  1.00  0.76           C  
ATOM   4395  C   GLN A 552      -0.992 -22.594 -15.401  1.00  0.72           C  
ATOM   4396  CB  GLN A 552      -1.420 -24.913 -16.246  1.00  0.72           C  
ATOM   4397  O   GLN A 552      -0.137 -22.301 -16.239  1.00  0.68           O  
ATOM   4398  CG  GLN A 552      -0.615 -25.669 -15.198  1.00  0.68           C  
ATOM   4399  CD  GLN A 552      -0.095 -27.001 -15.706  1.00  0.67           C  
ATOM   4400  NE2 GLN A 552       0.451 -27.808 -14.803  1.00  0.69           N  
ATOM   4401  OE1 GLN A 552      -0.184 -27.302 -16.901  1.00  0.72           O  
ATOM   4402  N   ASN A 553      -1.050 -22.121 -14.254  1.00  0.73           N  
ATOM   4403  CA  ASN A 553      -0.068 -21.203 -13.686  1.00  0.73           C  
ATOM   4404  C   ASN A 553       0.783 -21.883 -12.617  1.00  0.71           C  
ATOM   4405  CB  ASN A 553      -0.760 -19.967 -13.106  1.00  0.68           C  
ATOM   4406  O   ASN A 553       0.250 -22.451 -11.662  1.00  0.65           O  
ATOM   4407  CG  ASN A 553       0.219 -18.877 -12.719  1.00  0.64           C  
ATOM   4408  ND2 ASN A 553      -0.300 -17.693 -12.418  1.00  0.59           N  
ATOM   4409  OD1 ASN A 553       1.433 -19.097 -12.690  1.00  0.60           O  
ATOM   4410  N   ASN A 554       2.100 -21.888 -12.815  1.00  0.71           N  
ATOM   4411  CA  ASN A 554       3.028 -22.483 -11.860  1.00  0.72           C  
ATOM   4412  C   ASN A 554       3.138 -21.646 -10.589  1.00  0.69           C  
ATOM   4413  CB  ASN A 554       4.408 -22.667 -12.495  1.00  0.66           C  
ATOM   4414  O   ASN A 554       3.847 -22.020  -9.653  1.00  0.65           O  
ATOM   4415  CG  ASN A 554       4.418 -23.734 -13.572  1.00  0.63           C  
ATOM   4416  ND2 ASN A 554       5.275 -23.560 -14.571  1.00  0.69           N  
ATOM   4417  OD1 ASN A 554       3.660 -24.705 -13.508  1.00  0.67           O  
ATOM   4418  N   ASN A 555       2.423 -20.601 -10.638  1.00  0.69           N  
ATOM   4419  CA  ASN A 555       2.361 -19.782  -9.432  1.00  0.69           C  
ATOM   4420  C   ASN A 555       1.422 -20.386  -8.391  1.00  0.70           C  
ATOM   4421  CB  ASN A 555       1.926 -18.355  -9.774  1.00  0.66           C  
ATOM   4422  O   ASN A 555       0.338 -20.864  -8.730  1.00  0.68           O  
ATOM   4423  CG  ASN A 555       2.932 -17.632 -10.648  1.00  0.64           C  
ATOM   4424  ND2 ASN A 555       2.451 -16.688 -11.449  1.00  0.63           N  
ATOM   4425  OD1 ASN A 555       4.131 -17.920 -10.605  1.00  0.66           O  
ATOM   4426  N   LYS A 556       1.905 -20.398  -7.179  1.00  0.67           N  
ATOM   4427  CA  LYS A 556       1.071 -20.826  -6.059  1.00  0.67           C  
ATOM   4428  C   LYS A 556       0.067 -19.742  -5.676  1.00  0.68           C  
ATOM   4429  CB  LYS A 556       1.937 -21.189  -4.852  1.00  0.63           C  
ATOM   4430  O   LYS A 556       0.420 -18.564  -5.593  1.00  0.66           O  
ATOM   4431  CG  LYS A 556       2.814 -22.414  -5.066  1.00  0.63           C  
ATOM   4432  CD  LYS A 556       3.631 -22.740  -3.822  1.00  0.64           C  
ATOM   4433  CE  LYS A 556       4.513 -23.963  -4.036  1.00  0.63           C  
ATOM   4434  NZ  LYS A 556       5.276 -24.319  -2.802  1.00  0.61           N  
ATOM   4435  N   ASP A 557      -1.140 -20.165  -5.466  1.00  0.61           N  
ATOM   4436  CA  ASP A 557      -2.120 -19.294  -4.825  1.00  0.62           C  
ATOM   4437  C   ASP A 557      -1.752 -19.034  -3.365  1.00  0.61           C  
ATOM   4438  CB  ASP A 557      -3.520 -19.904  -4.914  1.00  0.59           C  
ATOM   4439  O   ASP A 557      -0.690 -19.456  -2.903  1.00  0.59           O  
ATOM   4440  CG  ASP A 557      -3.692 -21.127  -4.030  1.00  0.58           C  
ATOM   4441  OD1 ASP A 557      -2.790 -21.422  -3.216  1.00  0.64           O  
ATOM   4442  OD2 ASP A 557      -4.736 -21.803  -4.151  1.00  0.71           O  
ATOM   4443  N   ILE A 558      -2.578 -18.389  -2.645  1.00  0.54           N  
ATOM   4444  CA  ILE A 558      -2.325 -17.971  -1.271  1.00  0.56           C  
ATOM   4445  C   ILE A 558      -2.260 -19.196  -0.362  1.00  0.55           C  
ATOM   4446  CB  ILE A 558      -3.410 -16.990  -0.770  1.00  0.52           C  
ATOM   4447  O   ILE A 558      -1.782 -19.112   0.772  1.00  0.55           O  
ATOM   4448  CG1 ILE A 558      -4.792 -17.650  -0.823  1.00  0.45           C  
ATOM   4449  CG2 ILE A 558      -3.388 -15.697  -1.591  1.00  0.44           C  
ATOM   4450  CD1 ILE A 558      -5.885 -16.856  -0.120  1.00  0.47           C  
ATOM   4451  N   TYR A 559      -2.666 -20.358  -0.857  1.00  0.66           N  
ATOM   4452  CA  TYR A 559      -2.649 -21.604  -0.097  1.00  0.68           C  
ATOM   4453  C   TYR A 559      -1.453 -22.464  -0.489  1.00  0.66           C  
ATOM   4454  CB  TYR A 559      -3.948 -22.384  -0.316  1.00  0.63           C  
ATOM   4455  O   TYR A 559      -1.264 -23.557   0.051  1.00  0.64           O  
ATOM   4456  CG  TYR A 559      -5.188 -21.625   0.089  1.00  0.61           C  
ATOM   4457  CD1 TYR A 559      -5.463 -21.365   1.430  1.00  0.58           C  
ATOM   4458  CD2 TYR A 559      -6.088 -21.166  -0.868  1.00  0.61           C  
ATOM   4459  CE1 TYR A 559      -6.605 -20.667   1.808  1.00  0.58           C  
ATOM   4460  CE2 TYR A 559      -7.233 -20.468  -0.501  1.00  0.59           C  
ATOM   4461  OH  TYR A 559      -8.615 -19.531   1.205  1.00  0.46           O  
ATOM   4462  CZ  TYR A 559      -7.483 -20.223   0.837  1.00  0.56           C  
ATOM   4463  N   GLY A 560      -0.764 -21.961  -1.341  1.00  0.67           N  
ATOM   4464  CA  GLY A 560       0.350 -22.752  -1.838  1.00  0.67           C  
ATOM   4465  C   GLY A 560      -0.060 -23.766  -2.889  1.00  0.68           C  
ATOM   4466  O   GLY A 560       0.736 -24.625  -3.275  1.00  0.68           O  
ATOM   4467  N   ASN A 561      -1.344 -23.753  -3.279  1.00  0.71           N  
ATOM   4468  CA  ASN A 561      -1.814 -24.666  -4.316  1.00  0.72           C  
ATOM   4469  C   ASN A 561      -1.369 -24.214  -5.704  1.00  0.71           C  
ATOM   4470  CB  ASN A 561      -3.337 -24.799  -4.263  1.00  0.68           C  
ATOM   4471  O   ASN A 561      -1.308 -23.015  -5.981  1.00  0.69           O  
ATOM   4472  CG  ASN A 561      -3.843 -25.170  -2.883  1.00  0.65           C  
ATOM   4473  ND2 ASN A 561      -4.789 -24.392  -2.370  1.00  0.68           N  
ATOM   4474  OD1 ASN A 561      -3.388 -26.147  -2.283  1.00  0.68           O  
ATOM   4475  N   THR A 562      -1.009 -25.174  -6.452  1.00  0.73           N  
ATOM   4476  CA  THR A 562      -0.928 -25.018  -7.900  1.00  0.72           C  
ATOM   4477  C   THR A 562      -2.157 -25.616  -8.578  1.00  0.71           C  
ATOM   4478  CB  THR A 562       0.344 -25.679  -8.462  1.00  0.68           C  
ATOM   4479  O   THR A 562      -2.557 -26.741  -8.271  1.00  0.67           O  
ATOM   4480  CG2 THR A 562       1.599 -24.975  -7.957  1.00  0.63           C  
ATOM   4481  OG1 THR A 562       0.383 -27.052  -8.054  1.00  0.68           O  
ATOM   4482  N   GLY A 563      -2.861 -24.818  -9.151  1.00  0.77           N  
ATOM   4483  CA  GLY A 563      -4.009 -25.308  -9.897  1.00  0.78           C  
ATOM   4484  C   GLY A 563      -4.277 -24.520 -11.165  1.00  0.78           C  
ATOM   4485  O   GLY A 563      -3.510 -23.623 -11.519  1.00  0.75           O  
ATOM   4486  N   ASN A 564      -5.256 -24.911 -11.806  1.00  0.78           N  
ATOM   4487  CA  ASN A 564      -5.734 -24.300 -13.041  1.00  0.83           C  
ATOM   4488  C   ASN A 564      -7.194 -23.873 -12.927  1.00  0.82           C  
ATOM   4489  CB  ASN A 564      -5.552 -25.258 -14.220  1.00  0.75           C  
ATOM   4490  O   ASN A 564      -7.973 -24.051 -13.866  1.00  0.80           O  
ATOM   4491  CG  ASN A 564      -4.095 -25.575 -14.495  1.00  0.67           C  
ATOM   4492  ND2 ASN A 564      -3.835 -26.772 -15.009  1.00  0.66           N  
ATOM   4493  OD1 ASN A 564      -3.210 -24.752 -14.247  1.00  0.62           O  
ATOM   4494  N   ASN A 565      -7.625 -23.542 -11.749  1.00  0.79           N  
ATOM   4495  CA  ASN A 565      -8.987 -23.037 -11.616  1.00  0.85           C  
ATOM   4496  C   ASN A 565      -9.111 -21.613 -12.152  1.00  0.86           C  
ATOM   4497  CB  ASN A 565      -9.441 -23.095 -10.156  1.00  0.81           C  
ATOM   4498  O   ASN A 565      -8.149 -20.844 -12.112  1.00  0.86           O  
ATOM   4499  CG  ASN A 565      -9.393 -24.499  -9.586  1.00  0.77           C  
ATOM   4500  ND2 ASN A 565      -9.189 -24.601  -8.277  1.00  0.81           N  
ATOM   4501  OD1 ASN A 565      -9.537 -25.484 -10.315  1.00  0.78           O  
ATOM   4502  N   ILE A 566     -10.267 -21.223 -12.626  1.00  0.75           N  
ATOM   4503  CA  ILE A 566     -10.588 -19.843 -12.975  1.00  0.84           C  
ATOM   4504  C   ILE A 566     -10.969 -19.068 -11.715  1.00  0.75           C  
ATOM   4505  CB  ILE A 566     -11.730 -19.774 -14.013  1.00  0.81           C  
ATOM   4506  O   ILE A 566     -11.803 -19.522 -10.928  1.00  0.73           O  
ATOM   4507  CG1 ILE A 566     -11.341 -20.534 -15.286  1.00  0.83           C  
ATOM   4508  CG2 ILE A 566     -12.084 -18.319 -14.330  1.00  0.79           C  
ATOM   4509  CD1 ILE A 566     -12.454 -20.616 -16.322  1.00  0.85           C  
ATOM   4510  N   GLY A 567     -10.382 -17.923 -11.574  1.00  0.76           N  
ATOM   4511  CA  GLY A 567     -10.647 -17.010 -10.473  1.00  0.81           C  
ATOM   4512  C   GLY A 567      -9.595 -17.072  -9.381  1.00  0.72           C  
ATOM   4513  O   GLY A 567      -8.432 -17.379  -9.649  1.00  0.67           O  
ATOM   4514  N   TRP A 568      -9.962 -16.712  -8.231  1.00  0.65           N  
ATOM   4515  CA  TRP A 568      -9.097 -16.424  -7.092  1.00  0.78           C  
ATOM   4516  C   TRP A 568      -8.722 -17.705  -6.355  1.00  0.50           C  
ATOM   4517  CB  TRP A 568      -9.781 -15.448  -6.130  1.00  0.62           C  
ATOM   4518  O   TRP A 568      -7.606 -17.830  -5.845  1.00  0.45           O  
ATOM   4519  CG  TRP A 568      -8.915 -15.012  -4.987  1.00  0.49           C  
ATOM   4520  CD1 TRP A 568      -7.957 -14.037  -5.004  1.00  0.45           C  
ATOM   4521  CD2 TRP A 568      -8.926 -15.541  -3.658  1.00  0.52           C  
ATOM   4522  CE2 TRP A 568      -7.947 -14.839  -2.920  1.00  0.57           C  
ATOM   4523  CE3 TRP A 568      -9.669 -16.542  -3.017  1.00  0.60           C  
ATOM   4524  NE1 TRP A 568      -7.371 -13.928  -3.764  1.00  0.73           N  
ATOM   4525  CH2 TRP A 568      -8.435 -16.089  -0.971  1.00  0.61           C  
ATOM   4526  CZ2 TRP A 568      -7.693 -15.106  -1.573  1.00  0.74           C  
ATOM   4527  CZ3 TRP A 568      -9.415 -16.806  -1.676  1.00  0.53           C  
ATOM   4528  N   TYR A 569      -9.556 -18.731  -6.334  1.00  0.78           N  
ATOM   4529  CA  TYR A 569      -9.345 -20.012  -5.669  1.00  0.78           C  
ATOM   4530  C   TYR A 569      -8.677 -21.010  -6.608  1.00  0.74           C  
ATOM   4531  CB  TYR A 569     -10.674 -20.580  -5.163  1.00  0.73           C  
ATOM   4532  O   TYR A 569      -9.273 -21.431  -7.602  1.00  0.68           O  
ATOM   4533  CG  TYR A 569     -11.052 -20.103  -3.782  1.00  0.67           C  
ATOM   4534  CD1 TYR A 569     -10.501 -20.689  -2.645  1.00  0.63           C  
ATOM   4535  CD2 TYR A 569     -11.962 -19.065  -3.611  1.00  0.63           C  
ATOM   4536  CE1 TYR A 569     -10.847 -20.254  -1.371  1.00  0.60           C  
ATOM   4537  CE2 TYR A 569     -12.316 -18.621  -2.341  1.00  0.58           C  
ATOM   4538  OH  TYR A 569     -12.101 -18.785   0.031  1.00  0.46           O  
ATOM   4539  CZ  TYR A 569     -11.754 -19.220  -1.229  1.00  0.61           C  
ATOM   4540  N   GLN A 570      -7.450 -21.400  -6.282  1.00  0.70           N  
ATOM   4541  CA  GLN A 570      -6.772 -22.471  -7.005  1.00  0.70           C  
ATOM   4542  C   GLN A 570      -6.880 -23.795  -6.255  1.00  0.64           C  
ATOM   4543  CB  GLN A 570      -5.303 -22.117  -7.237  1.00  0.64           C  
ATOM   4544  O   GLN A 570      -6.880 -23.818  -5.022  1.00  0.59           O  
ATOM   4545  CG  GLN A 570      -5.097 -20.857  -8.067  1.00  0.64           C  
ATOM   4546  CD  GLN A 570      -5.621 -20.996  -9.484  1.00  0.63           C  
ATOM   4547  NE2 GLN A 570      -6.208 -19.925 -10.007  1.00  0.62           N  
ATOM   4548  OE1 GLN A 570      -5.498 -22.057 -10.105  1.00  0.70           O  
TER    4549      GLN A 570
END
