# Supplementary material for: DepoScope: Accurate phage depolymerase annotation and domain delineation using large language models
Source: PLoS Comput Biol. 2024 Aug 5;20(8):e1011831. doi: 10.1371/journal.pcbi.1011831 (PMC11326577; doi:10.1371/journal.pcbi.1011831)
Supplement: S1 Data — (ZIP) [file pcbi.1011831.s003.zip › FN_FP_deposcope_032024/False_positives/NC_019526.1__YP_007007682.pdb]

PARENT N/A
ATOM      1  N   MET A   1      32.217 -57.166 -26.715  1.00  0.29           N  
ATOM      2  CA  MET A   1      32.354 -56.301 -25.547  1.00  0.32           C  
ATOM      3  C   MET A   1      31.233 -55.269 -25.498  1.00  0.29           C  
ATOM      4  CB  MET A   1      33.713 -55.598 -25.555  1.00  0.28           C  
ATOM      5  O   MET A   1      31.145 -54.400 -26.368  1.00  0.30           O  
ATOM      6  CG  MET A   1      34.876 -56.506 -25.190  1.00  0.31           C  
ATOM      7  SD  MET A   1      36.489 -55.633 -25.232  1.00  0.22           S  
ATOM      8  CE  MET A   1      37.611 -57.017 -24.887  1.00  0.31           C  
ATOM      9  N   THR A   2      29.932 -55.834 -25.402  1.00  0.43           N  
ATOM     10  CA  THR A   2      28.589 -55.265 -25.416  1.00  0.44           C  
ATOM     11  C   THR A   2      28.416 -54.259 -24.281  1.00  0.43           C  
ATOM     12  CB  THR A   2      27.515 -56.363 -25.300  1.00  0.40           C  
ATOM     13  O   THR A   2      28.476 -54.625 -23.105  1.00  0.41           O  
ATOM     14  CG2 THR A   2      26.725 -56.498 -26.597  1.00  0.38           C  
ATOM     15  OG1 THR A   2      28.149 -57.614 -25.006  1.00  0.43           O  
ATOM     16  N   ASN A   3      29.104 -53.131 -24.285  1.00  0.40           N  
ATOM     17  CA  ASN A   3      29.137 -52.077 -23.276  1.00  0.42           C  
ATOM     18  C   ASN A   3      27.738 -51.744 -22.767  1.00  0.41           C  
ATOM     19  CB  ASN A   3      29.812 -50.822 -23.833  1.00  0.37           C  
ATOM     20  O   ASN A   3      26.899 -51.250 -23.523  1.00  0.39           O  
ATOM     21  CG  ASN A   3      31.317 -50.836 -23.647  1.00  0.37           C  
ATOM     22  ND2 ASN A   3      32.018 -50.021 -24.425  1.00  0.40           N  
ATOM     23  OD1 ASN A   3      31.844 -51.575 -22.811  1.00  0.40           O  
ATOM     24  N   LYS A   4      27.102 -52.665 -21.963  1.00  0.41           N  
ATOM     25  CA  LYS A   4      26.026 -52.486 -20.993  1.00  0.42           C  
ATOM     26  C   LYS A   4      26.026 -51.069 -20.427  1.00  0.41           C  
ATOM     27  CB  LYS A   4      26.150 -53.504 -19.859  1.00  0.38           C  
ATOM     28  O   LYS A   4      26.953 -50.681 -19.713  1.00  0.39           O  
ATOM     29  CG  LYS A   4      25.178 -54.670 -19.964  1.00  0.38           C  
ATOM     30  CD  LYS A   4      25.319 -55.623 -18.784  1.00  0.41           C  
ATOM     31  CE  LYS A   4      24.332 -56.779 -18.877  1.00  0.36           C  
ATOM     32  NZ  LYS A   4      24.453 -57.706 -17.712  1.00  0.36           N  
ATOM     33  N   LEU A   5      25.623 -50.098 -21.330  1.00  0.42           N  
ATOM     34  CA  LEU A   5      25.355 -48.674 -21.166  1.00  0.45           C  
ATOM     35  C   LEU A   5      24.731 -48.391 -19.803  1.00  0.42           C  
ATOM     36  CB  LEU A   5      24.430 -48.170 -22.277  1.00  0.38           C  
ATOM     37  O   LEU A   5      23.603 -48.811 -19.533  1.00  0.41           O  
ATOM     38  CG  LEU A   5      25.104 -47.769 -23.590  1.00  0.38           C  
ATOM     39  CD1 LEU A   5      24.174 -48.038 -24.768  1.00  0.34           C  
ATOM     40  CD2 LEU A   5      25.518 -46.301 -23.553  1.00  0.37           C  
ATOM     41  N   THR A   6      25.470 -48.522 -18.690  1.00  0.37           N  
ATOM     42  CA  THR A   6      25.151 -48.084 -17.335  1.00  0.38           C  
ATOM     43  C   THR A   6      24.597 -46.663 -17.343  1.00  0.37           C  
ATOM     44  CB  THR A   6      26.389 -48.150 -16.421  1.00  0.34           C  
ATOM     45  O   THR A   6      25.260 -45.734 -17.810  1.00  0.36           O  
ATOM     46  CG2 THR A   6      26.605 -49.563 -15.889  1.00  0.32           C  
ATOM     47  OG1 THR A   6      27.546 -47.749 -17.163  1.00  0.34           O  
ATOM     48  N   GLN A   7      23.220 -46.453 -17.815  1.00  0.38           N  
ATOM     49  CA  GLN A   7      22.315 -45.372 -17.439  1.00  0.40           C  
ATOM     50  C   GLN A   7      22.887 -44.552 -16.285  1.00  0.39           C  
ATOM     51  CB  GLN A   7      20.942 -45.928 -17.058  1.00  0.36           C  
ATOM     52  O   GLN A   7      23.266 -45.106 -15.252  1.00  0.38           O  
ATOM     53  CG  GLN A   7      20.112 -46.385 -18.250  1.00  0.36           C  
ATOM     54  CD  GLN A   7      18.636 -46.074 -18.091  1.00  0.42           C  
ATOM     55  NE2 GLN A   7      17.906 -46.077 -19.201  1.00  0.35           N  
ATOM     56  OE1 GLN A   7      18.155 -45.832 -16.979  1.00  0.48           O  
ATOM     57  N   PRO A   8      23.711 -43.418 -16.558  1.00  0.36           N  
ATOM     58  CA  PRO A   8      23.876 -42.639 -15.328  1.00  0.37           C  
ATOM     59  C   PRO A   8      22.561 -42.433 -14.580  1.00  0.36           C  
ATOM     60  CB  PRO A   8      24.435 -41.305 -15.828  1.00  0.33           C  
ATOM     61  O   PRO A   8      21.572 -41.993 -15.172  1.00  0.35           O  
ATOM     62  CG  PRO A   8      24.331 -41.381 -17.317  1.00  0.32           C  
ATOM     63  CD  PRO A   8      23.943 -42.781 -17.697  1.00  0.39           C  
ATOM     64  N   LYS A   9      22.067 -43.384 -13.738  1.00  0.34           N  
ATOM     65  CA  LYS A   9      21.222 -43.204 -12.560  1.00  0.35           C  
ATOM     66  C   LYS A   9      21.344 -41.786 -12.008  1.00  0.34           C  
ATOM     67  CB  LYS A   9      21.587 -44.221 -11.478  1.00  0.32           C  
ATOM     68  O   LYS A   9      22.338 -41.450 -11.360  1.00  0.33           O  
ATOM     69  CG  LYS A   9      20.899 -45.569 -11.639  1.00  0.32           C  
ATOM     70  CD  LYS A   9      21.195 -46.491 -10.463  1.00  0.37           C  
ATOM     71  CE  LYS A   9      20.470 -47.823 -10.600  1.00  0.31           C  
ATOM     72  NZ  LYS A   9      20.747 -48.726  -9.443  1.00  0.32           N  
ATOM     73  N   GLY A  10      21.180 -40.713 -12.906  1.00  0.35           N  
ATOM     74  CA  GLY A  10      20.919 -39.326 -12.557  1.00  0.35           C  
ATOM     75  C   GLY A  10      20.248 -38.546 -13.671  1.00  0.35           C  
ATOM     76  O   GLY A  10      20.556 -38.746 -14.848  1.00  0.34           O  
ATOM     77  N   SER A  11      18.886 -38.473 -13.842  1.00  0.37           N  
ATOM     78  CA  SER A  11      18.213 -37.463 -14.652  1.00  0.39           C  
ATOM     79  C   SER A  11      19.198 -36.417 -15.162  1.00  0.37           C  
ATOM     80  CB  SER A  11      17.105 -36.782 -13.848  1.00  0.34           C  
ATOM     81  O   SER A  11      19.716 -35.612 -14.384  1.00  0.36           O  
ATOM     82  OG  SER A  11      17.628 -36.188 -12.672  1.00  0.34           O  
ATOM     83  N   VAL A  12      20.301 -36.657 -15.909  1.00  0.35           N  
ATOM     84  CA  VAL A  12      20.887 -35.710 -16.852  1.00  0.38           C  
ATOM     85  C   VAL A  12      19.805 -35.178 -17.790  1.00  0.36           C  
ATOM     86  CB  VAL A  12      22.029 -36.356 -17.668  1.00  0.34           C  
ATOM     87  O   VAL A  12      19.452 -35.831 -18.774  1.00  0.35           O  
ATOM     88  CG1 VAL A  12      22.801 -35.294 -18.450  1.00  0.32           C  
ATOM     89  CG2 VAL A  12      22.968 -37.134 -16.748  1.00  0.32           C  
ATOM     90  N   SER A  13      18.539 -35.020 -17.363  1.00  0.36           N  
ATOM     91  CA  SER A  13      17.424 -34.430 -18.095  1.00  0.39           C  
ATOM     92  C   SER A  13      17.284 -32.943 -17.785  1.00  0.36           C  
ATOM     93  CB  SER A  13      16.119 -35.154 -17.759  1.00  0.34           C  
ATOM     94  O   SER A  13      16.673 -32.567 -16.783  1.00  0.36           O  
ATOM     95  OG  SER A  13      15.743 -34.916 -16.413  1.00  0.32           O  
ATOM     96  N   LYS A  14      18.417 -32.133 -17.764  1.00  0.38           N  
ATOM     97  CA  LYS A  14      18.153 -30.697 -17.754  1.00  0.39           C  
ATOM     98  C   LYS A  14      19.454 -29.899 -17.760  1.00  0.38           C  
ATOM     99  CB  LYS A  14      17.309 -30.314 -16.537  1.00  0.34           C  
ATOM    100  O   LYS A  14      20.214 -29.933 -16.790  1.00  0.37           O  
ATOM    101  CG  LYS A  14      15.809 -30.394 -16.774  1.00  0.32           C  
ATOM    102  CD  LYS A  14      15.025 -29.875 -15.576  1.00  0.36           C  
ATOM    103  CE  LYS A  14      13.523 -29.941 -15.818  1.00  0.30           C  
ATOM    104  NZ  LYS A  14      12.751 -29.403 -14.658  1.00  0.30           N  
ATOM    105  N   GLN A  15      20.422 -30.092 -18.822  1.00  0.42           N  
ATOM    106  CA  GLN A  15      21.228 -28.944 -19.225  1.00  0.42           C  
ATOM    107  C   GLN A  15      22.293 -29.349 -20.240  1.00  0.42           C  
ATOM    108  CB  GLN A  15      21.884 -28.294 -18.006  1.00  0.38           C  
ATOM    109  O   GLN A  15      23.278 -30.002 -19.888  1.00  0.40           O  
ATOM    110  CG  GLN A  15      20.963 -27.355 -17.240  1.00  0.35           C  
ATOM    111  CD  GLN A  15      21.644 -26.709 -16.047  1.00  0.37           C  
ATOM    112  NE2 GLN A  15      21.008 -25.688 -15.483  1.00  0.31           N  
ATOM    113  OE1 GLN A  15      22.732 -27.125 -15.636  1.00  0.41           O  
ATOM    114  N   LEU A  16      22.026 -29.914 -21.454  1.00  0.45           N  
ATOM    115  CA  LEU A  16      22.904 -29.509 -22.546  1.00  0.46           C  
ATOM    116  C   LEU A  16      23.138 -28.003 -22.525  1.00  0.45           C  
ATOM    117  CB  LEU A  16      22.310 -29.927 -23.894  1.00  0.43           C  
ATOM    118  O   LEU A  16      22.184 -27.222 -22.520  1.00  0.44           O  
ATOM    119  CG  LEU A  16      22.723 -31.303 -24.419  1.00  0.41           C  
ATOM    120  CD1 LEU A  16      21.580 -31.933 -25.209  1.00  0.39           C  
ATOM    121  CD2 LEU A  16      23.977 -31.194 -25.279  1.00  0.41           C  
ATOM    122  N   ASN A  17      24.213 -27.502 -21.761  1.00  0.49           N  
ATOM    123  CA  ASN A  17      24.528 -26.086 -21.912  1.00  0.48           C  
ATOM    124  C   ASN A  17      24.364 -25.626 -23.358  1.00  0.49           C  
ATOM    125  CB  ASN A  17      25.947 -25.795 -21.419  1.00  0.46           C  
ATOM    126  O   ASN A  17      24.667 -26.373 -24.289  1.00  0.48           O  
ATOM    127  CG  ASN A  17      26.562 -24.584 -22.092  1.00  0.44           C  
ATOM    128  ND2 ASN A  17      27.796 -24.262 -21.720  1.00  0.42           N  
ATOM    129  OD1 ASN A  17      25.934 -23.943 -22.939  1.00  0.47           O  
ATOM    130  N   ILE A  18      23.309 -24.784 -23.691  1.00  0.54           N  
ATOM    131  CA  ILE A  18      23.130 -24.002 -24.910  1.00  0.55           C  
ATOM    132  C   ILE A  18      24.457 -23.901 -25.658  1.00  0.56           C  
ATOM    133  CB  ILE A  18      22.581 -22.591 -24.601  1.00  0.53           C  
ATOM    134  O   ILE A  18      24.499 -24.042 -26.883  1.00  0.56           O  
ATOM    135  CG1 ILE A  18      21.067 -22.648 -24.361  1.00  0.47           C  
ATOM    136  CG2 ILE A  18      22.919 -21.620 -25.735  1.00  0.49           C  
ATOM    137  CD1 ILE A  18      20.481 -21.362 -23.797  1.00  0.47           C  
ATOM    138  N   GLN A  19      25.563 -23.923 -25.002  1.00  0.52           N  
ATOM    139  CA  GLN A  19      26.876 -23.805 -25.628  1.00  0.51           C  
ATOM    140  C   GLN A  19      27.275 -25.105 -26.320  1.00  0.52           C  
ATOM    141  CB  GLN A  19      27.932 -23.416 -24.592  1.00  0.49           C  
ATOM    142  O   GLN A  19      27.838 -25.084 -27.416  1.00  0.51           O  
ATOM    143  CG  GLN A  19      27.802 -21.985 -24.088  1.00  0.47           C  
ATOM    144  CD  GLN A  19      28.779 -21.665 -22.973  1.00  0.47           C  
ATOM    145  NE2 GLN A  19      28.915 -20.382 -22.653  1.00  0.42           N  
ATOM    146  OE1 GLN A  19      29.407 -22.563 -22.402  1.00  0.56           O  
ATOM    147  N   THR A  20      27.028 -26.314 -25.651  1.00  0.51           N  
ATOM    148  CA  THR A  20      27.411 -27.608 -26.205  1.00  0.51           C  
ATOM    149  C   THR A  20      26.524 -27.971 -27.393  1.00  0.51           C  
ATOM    150  CB  THR A  20      27.329 -28.718 -25.141  1.00  0.49           C  
ATOM    151  O   THR A  20      27.018 -28.424 -28.427  1.00  0.50           O  
ATOM    152  CG2 THR A  20      27.840 -30.045 -25.691  1.00  0.48           C  
ATOM    153  OG1 THR A  20      28.124 -28.345 -24.008  1.00  0.47           O  
ATOM    154  N   ILE A  21      25.294 -27.582 -27.453  1.00  0.51           N  
ATOM    155  CA  ILE A  21      24.458 -27.754 -28.636  1.00  0.52           C  
ATOM    156  C   ILE A  21      24.830 -26.711 -29.688  1.00  0.52           C  
ATOM    157  CB  ILE A  21      22.956 -27.652 -28.287  1.00  0.50           C  
ATOM    158  O   ILE A  21      24.961 -27.033 -30.871  1.00  0.51           O  
ATOM    159  CG1 ILE A  21      22.536 -28.820 -27.388  1.00  0.47           C  
ATOM    160  CG2 ILE A  21      22.108 -27.609 -29.562  1.00  0.49           C  
ATOM    161  CD1 ILE A  21      21.122 -28.699 -26.837  1.00  0.47           C  
ATOM    162  N   SER A  22      25.049 -25.453 -29.203  1.00  0.50           N  
ATOM    163  CA  SER A  22      25.577 -24.486 -30.160  1.00  0.51           C  
ATOM    164  C   SER A  22      26.756 -25.065 -30.936  1.00  0.51           C  
ATOM    165  CB  SER A  22      26.007 -23.204 -29.446  1.00  0.48           C  
ATOM    166  O   SER A  22      26.793 -24.988 -32.166  1.00  0.51           O  
ATOM    167  OG  SER A  22      26.628 -22.308 -30.351  1.00  0.47           O  
ATOM    168  N   ARG A  23      27.687 -25.658 -30.249  1.00  0.52           N  
ATOM    169  CA  ARG A  23      28.900 -26.207 -30.845  1.00  0.52           C  
ATOM    170  C   ARG A  23      28.587 -27.436 -31.691  1.00  0.52           C  
ATOM    171  CB  ARG A  23      29.919 -26.563 -29.760  1.00  0.50           C  
ATOM    172  O   ARG A  23      29.203 -27.650 -32.737  1.00  0.51           O  
ATOM    173  CG  ARG A  23      31.267 -25.882 -29.933  1.00  0.49           C  
ATOM    174  CD  ARG A  23      32.221 -26.223 -28.797  1.00  0.49           C  
ATOM    175  NE  ARG A  23      33.598 -26.342 -29.268  1.00  0.45           N  
ATOM    176  NH1 ARG A  23      34.510 -26.628 -27.164  1.00  0.35           N  
ATOM    177  NH2 ARG A  23      35.863 -26.627 -29.015  1.00  0.31           N  
ATOM    178  CZ  ARG A  23      34.654 -26.532 -28.481  1.00  0.47           C  
ATOM    179  N   ILE A  24      27.702 -28.340 -31.312  1.00  0.50           N  
ATOM    180  CA  ILE A  24      27.429 -29.577 -32.036  1.00  0.49           C  
ATOM    181  C   ILE A  24      26.573 -29.278 -33.265  1.00  0.49           C  
ATOM    182  CB  ILE A  24      26.727 -30.617 -31.134  1.00  0.48           C  
ATOM    183  O   ILE A  24      26.785 -29.857 -34.333  1.00  0.49           O  
ATOM    184  CG1 ILE A  24      27.686 -31.113 -30.046  1.00  0.45           C  
ATOM    185  CG2 ILE A  24      26.195 -31.785 -31.970  1.00  0.47           C  
ATOM    186  CD1 ILE A  24      27.011 -31.929 -28.952  1.00  0.45           C  
ATOM    187  N   CYS A  25      25.576 -28.349 -33.226  1.00  0.43           N  
ATOM    188  CA  CYS A  25      24.645 -28.063 -34.313  1.00  0.46           C  
ATOM    189  C   CYS A  25      25.170 -26.940 -35.199  1.00  0.43           C  
ATOM    190  CB  CYS A  25      23.272 -27.688 -33.758  1.00  0.44           C  
ATOM    191  O   CYS A  25      24.617 -26.677 -36.268  1.00  0.44           O  
ATOM    192  SG  CYS A  25      22.443 -29.038 -32.890  1.00  0.56           S  
ATOM    193  N   GLY A  26      26.322 -26.330 -34.897  1.00  0.49           N  
ATOM    194  CA  GLY A  26      26.750 -25.114 -35.569  1.00  0.48           C  
ATOM    195  C   GLY A  26      25.745 -23.983 -35.454  1.00  0.49           C  
ATOM    196  O   GLY A  26      25.600 -23.178 -36.376  1.00  0.48           O  
ATOM    197  N   CYS A  27      24.880 -24.080 -34.485  1.00  0.50           N  
ATOM    198  CA  CYS A  27      23.805 -23.136 -34.197  1.00  0.54           C  
ATOM    199  C   CYS A  27      24.227 -22.140 -33.124  1.00  0.50           C  
ATOM    200  CB  CYS A  27      22.546 -23.878 -33.751  1.00  0.49           C  
ATOM    201  O   CYS A  27      25.090 -22.439 -32.298  1.00  0.51           O  
ATOM    202  SG  CYS A  27      22.097 -25.261 -34.822  1.00  0.58           S  
ATOM    203  N   ASN A  28      23.886 -20.887 -33.350  1.00  0.52           N  
ATOM    204  CA  ASN A  28      24.104 -19.942 -32.260  1.00  0.52           C  
ATOM    205  C   ASN A  28      23.196 -20.240 -31.070  1.00  0.52           C  
ATOM    206  CB  ASN A  28      23.890 -18.506 -32.744  1.00  0.49           C  
ATOM    207  O   ASN A  28      22.286 -21.064 -31.169  1.00  0.50           O  
ATOM    208  CG  ASN A  28      22.427 -18.174 -32.960  1.00  0.47           C  
ATOM    209  ND2 ASN A  28      22.145 -17.378 -33.985  1.00  0.52           N  
ATOM    210  OD1 ASN A  28      21.558 -18.628 -32.212  1.00  0.52           O  
ATOM    211  N   GLU A  29      23.430 -19.839 -29.796  1.00  0.53           N  
ATOM    212  CA  GLU A  29      22.748 -20.146 -28.543  1.00  0.53           C  
ATOM    213  C   GLU A  29      21.247 -19.896 -28.656  1.00  0.54           C  
ATOM    214  CB  GLU A  29      23.334 -19.320 -27.395  1.00  0.51           C  
ATOM    215  O   GLU A  29      20.445 -20.627 -28.070  1.00  0.53           O  
ATOM    216  CG  GLU A  29      24.716 -19.777 -26.952  1.00  0.49           C  
ATOM    217  CD  GLU A  29      25.232 -19.032 -25.731  1.00  0.50           C  
ATOM    218  OE1 GLU A  29      24.537 -18.112 -25.243  1.00  0.60           O  
ATOM    219  OE2 GLU A  29      26.340 -19.370 -25.259  1.00  0.56           O  
ATOM    220  N   ASN A  30      20.906 -18.887 -29.550  1.00  0.56           N  
ATOM    221  CA  ASN A  30      19.492 -18.587 -29.747  1.00  0.56           C  
ATOM    222  C   ASN A  30      18.790 -19.686 -30.539  1.00  0.55           C  
ATOM    223  CB  ASN A  30      19.322 -17.236 -30.446  1.00  0.53           C  
ATOM    224  O   ASN A  30      17.671 -20.078 -30.207  1.00  0.54           O  
ATOM    225  CG  ASN A  30      19.753 -16.071 -29.578  1.00  0.50           C  
ATOM    226  ND2 ASN A  30      20.255 -15.015 -30.208  1.00  0.53           N  
ATOM    227  OD1 ASN A  30      19.636 -16.118 -28.350  1.00  0.54           O  
ATOM    228  N   GLU A  31      19.439 -20.223 -31.547  1.00  0.54           N  
ATOM    229  CA  GLU A  31      18.971 -21.339 -32.363  1.00  0.53           C  
ATOM    230  C   GLU A  31      18.893 -22.625 -31.545  1.00  0.53           C  
ATOM    231  CB  GLU A  31      19.885 -21.541 -33.574  1.00  0.51           C  
ATOM    232  O   GLU A  31      17.921 -23.376 -31.649  1.00  0.52           O  
ATOM    233  CG  GLU A  31      19.746 -20.460 -34.636  1.00  0.49           C  
ATOM    234  CD  GLU A  31      20.798 -20.554 -35.730  1.00  0.48           C  
ATOM    235  OE1 GLU A  31      21.892 -21.106 -35.473  1.00  0.59           O  
ATOM    236  OE2 GLU A  31      20.527 -20.071 -36.852  1.00  0.56           O  
ATOM    237  N   VAL A  32      19.785 -22.844 -30.551  1.00  0.52           N  
ATOM    238  CA  VAL A  32      19.789 -24.010 -29.673  1.00  0.51           C  
ATOM    239  C   VAL A  32      18.673 -23.882 -28.638  1.00  0.52           C  
ATOM    240  CB  VAL A  32      21.153 -24.185 -28.968  1.00  0.49           C  
ATOM    241  O   VAL A  32      17.954 -24.847 -28.370  1.00  0.50           O  
ATOM    242  CG1 VAL A  32      21.108 -25.356 -27.988  1.00  0.45           C  
ATOM    243  CG2 VAL A  32      22.263 -24.387 -29.997  1.00  0.46           C  
ATOM    244  N   SER A  33      18.470 -22.675 -28.027  1.00  0.56           N  
ATOM    245  CA  SER A  33      17.316 -22.478 -27.156  1.00  0.56           C  
ATOM    246  C   SER A  33      16.011 -22.751 -27.896  1.00  0.55           C  
ATOM    247  CB  SER A  33      17.304 -21.056 -26.594  1.00  0.54           C  
ATOM    248  O   SER A  33      15.094 -23.363 -27.345  1.00  0.55           O  
ATOM    249  OG  SER A  33      17.258 -21.074 -25.178  1.00  0.53           O  
ATOM    250  N   TYR A  34      16.005 -22.365 -29.153  1.00  0.54           N  
ATOM    251  CA  TYR A  34      14.835 -22.599 -29.991  1.00  0.53           C  
ATOM    252  C   TYR A  34      14.661 -24.085 -30.283  1.00  0.53           C  
ATOM    253  CB  TYR A  34      14.950 -21.820 -31.305  1.00  0.50           C  
ATOM    254  O   TYR A  34      13.565 -24.630 -30.130  1.00  0.51           O  
ATOM    255  CG  TYR A  34      13.729 -21.931 -32.186  1.00  0.47           C  
ATOM    256  CD1 TYR A  34      12.629 -21.098 -31.993  1.00  0.44           C  
ATOM    257  CD2 TYR A  34      13.672 -22.868 -33.211  1.00  0.47           C  
ATOM    258  CE1 TYR A  34      11.501 -21.198 -32.801  1.00  0.52           C  
ATOM    259  CE2 TYR A  34      12.550 -22.977 -34.025  1.00  0.48           C  
ATOM    260  OH  TYR A  34      10.357 -22.242 -34.616  1.00  0.56           O  
ATOM    261  CZ  TYR A  34      11.471 -22.139 -33.813  1.00  0.50           C  
ATOM    262  N   ILE A  35      15.695 -24.846 -30.741  1.00  0.54           N  
ATOM    263  CA  ILE A  35      15.681 -26.295 -30.911  1.00  0.54           C  
ATOM    264  C   ILE A  35      15.271 -26.965 -29.602  1.00  0.54           C  
ATOM    265  CB  ILE A  35      17.058 -26.822 -31.374  1.00  0.53           C  
ATOM    266  O   ILE A  35      14.443 -27.879 -29.598  1.00  0.53           O  
ATOM    267  CG1 ILE A  35      17.358 -26.350 -32.801  1.00  0.49           C  
ATOM    268  CG2 ILE A  35      17.111 -28.350 -31.280  1.00  0.51           C  
ATOM    269  CD1 ILE A  35      18.800 -26.572 -33.237  1.00  0.49           C  
ATOM    270  N   TYR A  36      15.729 -26.416 -28.355  1.00  0.53           N  
ATOM    271  CA  TYR A  36      15.273 -26.895 -27.055  1.00  0.54           C  
ATOM    272  C   TYR A  36      13.754 -26.834 -26.954  1.00  0.53           C  
ATOM    273  CB  TYR A  36      15.905 -26.072 -25.928  1.00  0.52           C  
ATOM    274  O   TYR A  36      13.110 -27.821 -26.590  1.00  0.52           O  
ATOM    275  CG  TYR A  36      16.761 -26.886 -24.989  1.00  0.51           C  
ATOM    276  CD1 TYR A  36      16.184 -27.687 -24.005  1.00  0.48           C  
ATOM    277  CD2 TYR A  36      18.148 -26.857 -25.082  1.00  0.48           C  
ATOM    278  CE1 TYR A  36      16.969 -28.438 -23.136  1.00  0.46           C  
ATOM    279  CE2 TYR A  36      18.943 -27.603 -24.218  1.00  0.47           C  
ATOM    280  OH  TYR A  36      19.128 -29.130 -22.393  1.00  0.36           O  
ATOM    281  CZ  TYR A  36      18.346 -28.389 -23.251  1.00  0.47           C  
ATOM    282  N   ASN A  37      13.304 -25.716 -27.166  1.00  0.54           N  
ATOM    283  CA  ASN A  37      11.876 -25.488 -26.970  1.00  0.54           C  
ATOM    284  C   ASN A  37      11.040 -26.274 -27.976  1.00  0.53           C  
ATOM    285  CB  ASN A  37      11.554 -23.995 -27.064  1.00  0.52           C  
ATOM    286  O   ASN A  37       9.916 -26.678 -27.673  1.00  0.53           O  
ATOM    287  CG  ASN A  37      11.971 -23.229 -25.824  1.00  0.50           C  
ATOM    288  ND2 ASN A  37      12.132 -21.918 -25.964  1.00  0.51           N  
ATOM    289  OD1 ASN A  37      12.147 -23.810 -24.750  1.00  0.52           O  
ATOM    290  N   GLN A  38      11.717 -26.587 -29.155  1.00  0.51           N  
ATOM    291  CA  GLN A  38      11.023 -27.383 -30.162  1.00  0.51           C  
ATOM    292  C   GLN A  38      11.060 -28.867 -29.811  1.00  0.50           C  
ATOM    293  CB  GLN A  38      11.636 -27.155 -31.544  1.00  0.48           C  
ATOM    294  O   GLN A  38      10.068 -29.577 -29.986  1.00  0.49           O  
ATOM    295  CG  GLN A  38      11.422 -25.748 -32.087  1.00  0.46           C  
ATOM    296  CD  GLN A  38      10.040 -25.552 -32.682  1.00  0.47           C  
ATOM    297  NE2 GLN A  38       9.549 -24.318 -32.647  1.00  0.42           N  
ATOM    298  OE1 GLN A  38       9.419 -26.502 -33.169  1.00  0.53           O  
ATOM    299  N   LEU A  39      12.145 -29.373 -29.232  1.00  0.49           N  
ATOM    300  CA  LEU A  39      12.331 -30.775 -28.874  1.00  0.50           C  
ATOM    301  C   LEU A  39      11.552 -31.122 -27.610  1.00  0.50           C  
ATOM    302  CB  LEU A  39      13.817 -31.084 -28.672  1.00  0.48           C  
ATOM    303  O   LEU A  39      11.044 -32.237 -27.475  1.00  0.49           O  
ATOM    304  CG  LEU A  39      14.680 -31.119 -29.935  1.00  0.48           C  
ATOM    305  CD1 LEU A  39      16.152 -31.270 -29.566  1.00  0.45           C  
ATOM    306  CD2 LEU A  39      14.235 -32.249 -30.857  1.00  0.46           C  
ATOM    307  N   ASP A  40      11.380 -30.222 -26.622  1.00  0.47           N  
ATOM    308  CA  ASP A  40      10.445 -30.439 -25.522  1.00  0.48           C  
ATOM    309  C   ASP A  40       9.007 -30.518 -26.032  1.00  0.47           C  
ATOM    310  CB  ASP A  40      10.572 -29.324 -24.482  1.00  0.45           C  
ATOM    311  O   ASP A  40       8.218 -31.335 -25.553  1.00  0.47           O  
ATOM    312  CG  ASP A  40      11.223 -29.790 -23.191  1.00  0.44           C  
ATOM    313  OD1 ASP A  40      11.526 -30.996 -23.061  1.00  0.45           O  
ATOM    314  OD2 ASP A  40      11.433 -28.944 -22.295  1.00  0.46           O  
ATOM    315  N   ILE A  41       8.666 -29.737 -27.078  1.00  0.42           N  
ATOM    316  CA  ILE A  41       7.331 -29.777 -27.664  1.00  0.42           C  
ATOM    317  C   ILE A  41       7.039 -31.181 -28.189  1.00  0.42           C  
ATOM    318  CB  ILE A  41       7.179 -28.738 -28.797  1.00  0.38           C  
ATOM    319  O   ILE A  41       5.908 -31.663 -28.095  1.00  0.41           O  
ATOM    320  CG1 ILE A  41       7.268 -27.315 -28.233  1.00  0.34           C  
ATOM    321  CG2 ILE A  41       5.862 -28.948 -29.550  1.00  0.34           C  
ATOM    322  CD1 ILE A  41       7.393 -26.234 -29.297  1.00  0.32           C  
ATOM    323  N   PHE A  42       8.160 -31.946 -28.550  1.00  0.41           N  
ATOM    324  CA  PHE A  42       7.950 -33.274 -29.113  1.00  0.42           C  
ATOM    325  C   PHE A  42       8.074 -34.344 -28.034  1.00  0.41           C  
ATOM    326  CB  PHE A  42       8.950 -33.547 -30.240  1.00  0.40           C  
ATOM    327  O   PHE A  42       7.983 -35.539 -28.324  1.00  0.41           O  
ATOM    328  CG  PHE A  42       8.705 -32.730 -31.480  1.00  0.39           C  
ATOM    329  CD1 PHE A  42       7.562 -32.929 -32.245  1.00  0.35           C  
ATOM    330  CD2 PHE A  42       9.617 -31.763 -31.881  1.00  0.38           C  
ATOM    331  CE1 PHE A  42       7.332 -32.174 -33.393  1.00  0.39           C  
ATOM    332  CE2 PHE A  42       9.394 -31.005 -33.027  1.00  0.40           C  
ATOM    333  CZ  PHE A  42       8.252 -31.213 -33.782  1.00  0.36           C  
ATOM    334  N   ASN A  43       7.940 -34.002 -26.632  1.00  0.39           N  
ATOM    335  CA  ASN A  43       8.215 -34.970 -25.576  1.00  0.41           C  
ATOM    336  C   ASN A  43       9.414 -35.849 -25.919  1.00  0.39           C  
ATOM    337  CB  ASN A  43       6.982 -35.835 -25.306  1.00  0.37           C  
ATOM    338  O   ASN A  43       9.409 -37.050 -25.641  1.00  0.38           O  
ATOM    339  CG  ASN A  43       6.573 -35.829 -23.846  1.00  0.36           C  
ATOM    340  ND2 ASN A  43       5.503 -36.549 -23.527  1.00  0.34           N  
ATOM    341  OD1 ASN A  43       7.212 -35.182 -23.012  1.00  0.37           O  
ATOM    342  N   ILE A  44      10.353 -35.313 -26.654  1.00  0.43           N  
ATOM    343  CA  ILE A  44      11.613 -35.994 -26.928  1.00  0.44           C  
ATOM    344  C   ILE A  44      12.541 -35.868 -25.722  1.00  0.44           C  
ATOM    345  CB  ILE A  44      12.298 -35.428 -28.193  1.00  0.43           C  
ATOM    346  O   ILE A  44      12.912 -34.759 -25.329  1.00  0.43           O  
ATOM    347  CG1 ILE A  44      11.380 -35.581 -29.411  1.00  0.39           C  
ATOM    348  CG2 ILE A  44      13.645 -36.118 -28.432  1.00  0.40           C  
ATOM    349  CD1 ILE A  44      11.938 -34.967 -30.687  1.00  0.40           C  
ATOM    350  N   LYS A  45      12.479 -36.904 -24.721  1.00  0.42           N  
ATOM    351  CA  LYS A  45      13.476 -37.204 -23.697  1.00  0.42           C  
ATOM    352  C   LYS A  45      14.809 -37.599 -24.326  1.00  0.42           C  
ATOM    353  CB  LYS A  45      12.980 -38.319 -22.775  1.00  0.40           C  
ATOM    354  O   LYS A  45      14.873 -38.545 -25.114  1.00  0.41           O  
ATOM    355  CG  LYS A  45      11.852 -37.898 -21.846  1.00  0.38           C  
ATOM    356  CD  LYS A  45      11.525 -38.988 -20.833  1.00  0.39           C  
ATOM    357  CE  LYS A  45      10.363 -38.588 -19.934  1.00  0.37           C  
ATOM    358  NZ  LYS A  45      10.029 -39.661 -18.950  1.00  0.37           N  
ATOM    359  N   TYR A  46      15.774 -36.745 -24.418  1.00  0.45           N  
ATOM    360  CA  TYR A  46      17.137 -36.935 -24.901  1.00  0.47           C  
ATOM    361  C   TYR A  46      18.104 -37.137 -23.740  1.00  0.45           C  
ATOM    362  CB  TYR A  46      17.580 -35.738 -25.747  1.00  0.43           C  
ATOM    363  O   TYR A  46      17.886 -36.615 -22.645  1.00  0.45           O  
ATOM    364  CG  TYR A  46      17.033 -34.417 -25.263  1.00  0.42           C  
ATOM    365  CD1 TYR A  46      15.777 -33.971 -25.666  1.00  0.40           C  
ATOM    366  CD2 TYR A  46      17.771 -33.612 -24.402  1.00  0.41           C  
ATOM    367  CE1 TYR A  46      15.269 -32.753 -25.224  1.00  0.39           C  
ATOM    368  CE2 TYR A  46      17.274 -32.393 -23.953  1.00  0.40           C  
ATOM    369  OH  TYR A  46      15.527 -30.767 -23.928  1.00  0.32           O  
ATOM    370  CZ  TYR A  46      16.024 -31.973 -24.369  1.00  0.39           C  
ATOM    371  N   LEU A  47      18.823 -38.167 -23.850  1.00  0.42           N  
ATOM    372  CA  LEU A  47      20.043 -38.518 -23.131  1.00  0.42           C  
ATOM    373  C   LEU A  47      21.279 -38.119 -23.930  1.00  0.42           C  
ATOM    374  CB  LEU A  47      20.076 -40.020 -22.833  1.00  0.41           C  
ATOM    375  O   LEU A  47      21.422 -38.502 -25.093  1.00  0.41           O  
ATOM    376  CG  LEU A  47      19.345 -40.477 -21.570  1.00  0.39           C  
ATOM    377  CD1 LEU A  47      18.752 -41.867 -21.775  1.00  0.36           C  
ATOM    378  CD2 LEU A  47      20.288 -40.464 -20.372  1.00  0.37           C  
ATOM    379  N   TYR A  48      21.928 -37.022 -23.620  1.00  0.46           N  
ATOM    380  CA  TYR A  48      23.335 -36.875 -23.974  1.00  0.45           C  
ATOM    381  C   TYR A  48      24.206 -37.813 -23.146  1.00  0.46           C  
ATOM    382  CB  TYR A  48      23.792 -35.427 -23.775  1.00  0.43           C  
ATOM    383  O   TYR A  48      24.156 -37.790 -21.914  1.00  0.45           O  
ATOM    384  CG  TYR A  48      25.218 -35.176 -24.202  1.00  0.41           C  
ATOM    385  CD1 TYR A  48      26.240 -35.080 -23.261  1.00  0.39           C  
ATOM    386  CD2 TYR A  48      25.545 -35.035 -25.546  1.00  0.41           C  
ATOM    387  CE1 TYR A  48      27.555 -34.847 -23.649  1.00  0.42           C  
ATOM    388  CE2 TYR A  48      26.857 -34.801 -25.946  1.00  0.43           C  
ATOM    389  OH  TYR A  48      29.154 -34.479 -25.382  1.00  0.38           O  
ATOM    390  CZ  TYR A  48      27.854 -34.710 -24.992  1.00  0.41           C  
ATOM    391  N   ASP A  49      24.743 -38.654 -23.849  1.00  0.41           N  
ATOM    392  CA  ASP A  49      25.906 -39.421 -23.412  1.00  0.41           C  
ATOM    393  C   ASP A  49      27.174 -38.572 -23.463  1.00  0.42           C  
ATOM    394  CB  ASP A  49      26.077 -40.674 -24.273  1.00  0.40           C  
ATOM    395  O   ASP A  49      27.648 -38.218 -24.544  1.00  0.41           O  
ATOM    396  CG  ASP A  49      27.299 -41.492 -23.894  1.00  0.38           C  
ATOM    397  OD1 ASP A  49      28.024 -41.105 -22.951  1.00  0.41           O  
ATOM    398  OD2 ASP A  49      27.542 -42.531 -24.545  1.00  0.46           O  
ATOM    399  N   PRO A  50      27.645 -37.891 -22.337  1.00  0.44           N  
ATOM    400  CA  PRO A  50      28.939 -37.205 -22.378  1.00  0.44           C  
ATOM    401  C   PRO A  50      30.074 -38.114 -22.844  1.00  0.44           C  
ATOM    402  CB  PRO A  50      29.151 -36.767 -20.926  1.00  0.43           C  
ATOM    403  O   PRO A  50      31.181 -37.639 -23.108  1.00  0.45           O  
ATOM    404  CG  PRO A  50      28.362 -37.743 -20.114  1.00  0.43           C  
ATOM    405  CD  PRO A  50      27.194 -38.212 -20.933  1.00  0.46           C  
ATOM    406  N   ILE A  51      29.902 -39.411 -22.717  1.00  0.40           N  
ATOM    407  CA  ILE A  51      31.038 -40.271 -23.031  1.00  0.42           C  
ATOM    408  C   ILE A  51      31.122 -40.483 -24.541  1.00  0.40           C  
ATOM    409  CB  ILE A  51      30.934 -41.631 -22.304  1.00  0.39           C  
ATOM    410  O   ILE A  51      32.210 -40.439 -25.121  1.00  0.39           O  
ATOM    411  CG1 ILE A  51      30.932 -41.425 -20.785  1.00  0.37           C  
ATOM    412  CG2 ILE A  51      32.076 -42.559 -22.729  1.00  0.36           C  
ATOM    413  CD1 ILE A  51      30.698 -42.702 -19.988  1.00  0.36           C  
ATOM    414  N   SER A  52      29.961 -40.575 -25.205  1.00  0.41           N  
ATOM    415  CA  SER A  52      29.949 -40.759 -26.652  1.00  0.41           C  
ATOM    416  C   SER A  52      29.750 -39.432 -27.377  1.00  0.41           C  
ATOM    417  CB  SER A  52      28.850 -41.742 -27.059  1.00  0.39           C  
ATOM    418  O   SER A  52      29.820 -39.374 -28.606  1.00  0.40           O  
ATOM    419  OG  SER A  52      27.571 -41.234 -26.718  1.00  0.37           O  
ATOM    420  N   GLU A  53      29.669 -38.302 -26.709  1.00  0.43           N  
ATOM    421  CA  GLU A  53      29.260 -36.985 -27.188  1.00  0.42           C  
ATOM    422  C   GLU A  53      27.965 -37.068 -27.992  1.00  0.43           C  
ATOM    423  CB  GLU A  53      30.366 -36.354 -28.036  1.00  0.40           C  
ATOM    424  O   GLU A  53      27.774 -36.315 -28.949  1.00  0.41           O  
ATOM    425  CG  GLU A  53      31.621 -36.005 -27.249  1.00  0.38           C  
ATOM    426  CD  GLU A  53      32.649 -35.238 -28.067  1.00  0.40           C  
ATOM    427  OE1 GLU A  53      32.524 -35.195 -29.312  1.00  0.47           O  
ATOM    428  OE2 GLU A  53      33.587 -34.677 -27.457  1.00  0.42           O  
ATOM    429  N   LYS A  54      27.098 -38.096 -27.710  1.00  0.43           N  
ATOM    430  CA  LYS A  54      25.930 -38.565 -28.450  1.00  0.43           C  
ATOM    431  C   LYS A  54      24.636 -38.162 -27.749  1.00  0.43           C  
ATOM    432  CB  LYS A  54      25.980 -40.083 -28.627  1.00  0.41           C  
ATOM    433  O   LYS A  54      24.552 -38.202 -26.520  1.00  0.42           O  
ATOM    434  CG  LYS A  54      27.127 -40.567 -29.502  1.00  0.39           C  
ATOM    435  CD  LYS A  54      27.110 -42.083 -29.657  1.00  0.40           C  
ATOM    436  CE  LYS A  54      28.302 -42.575 -30.467  1.00  0.39           C  
ATOM    437  NZ  LYS A  54      28.295 -44.062 -30.615  1.00  0.38           N  
ATOM    438  N   ILE A  55      23.677 -37.501 -28.371  1.00  0.49           N  
ATOM    439  CA  ILE A  55      22.295 -37.236 -27.985  1.00  0.49           C  
ATOM    440  C   ILE A  55      21.437 -38.469 -28.258  1.00  0.49           C  
ATOM    441  CB  ILE A  55      21.724 -36.010 -28.734  1.00  0.46           C  
ATOM    442  O   ILE A  55      21.287 -38.887 -29.409  1.00  0.48           O  
ATOM    443  CG1 ILE A  55      22.561 -34.762 -28.430  1.00  0.42           C  
ATOM    444  CG2 ILE A  55      20.255 -35.788 -28.364  1.00  0.43           C  
ATOM    445  CD1 ILE A  55      22.131 -33.525 -29.206  1.00  0.43           C  
ATOM    446  N   CYS A  56      21.089 -39.254 -27.188  1.00  0.40           N  
ATOM    447  CA  CYS A  56      20.098 -40.324 -27.158  1.00  0.42           C  
ATOM    448  C   CYS A  56      18.711 -39.774 -26.847  1.00  0.40           C  
ATOM    449  CB  CYS A  56      20.482 -41.381 -26.123  1.00  0.39           C  
ATOM    450  O   CYS A  56      18.512 -39.129 -25.816  1.00  0.39           O  
ATOM    451  SG  CYS A  56      21.889 -42.402 -26.611  1.00  0.47           S  
ATOM    452  N   ILE A  57      17.792 -39.714 -27.808  1.00  0.48           N  
ATOM    453  CA  ILE A  57      16.376 -39.363 -27.844  1.00  0.48           C  
ATOM    454  C   ILE A  57      15.534 -40.574 -27.451  1.00  0.48           C  
ATOM    455  CB  ILE A  57      15.957 -38.848 -29.239  1.00  0.46           C  
ATOM    456  O   ILE A  57      15.640 -41.638 -28.067  1.00  0.47           O  
ATOM    457  CG1 ILE A  57      16.839 -37.667 -29.660  1.00  0.43           C  
ATOM    458  CG2 ILE A  57      14.476 -38.456 -29.247  1.00  0.44           C  
ATOM    459  CD1 ILE A  57      16.552 -37.148 -31.062  1.00  0.44           C  
ATOM    460  N   SER A  58      15.133 -40.755 -26.123  1.00  0.40           N  
ATOM    461  CA  SER A  58      14.220 -41.766 -25.598  1.00  0.40           C  
ATOM    462  C   SER A  58      12.818 -41.199 -25.404  1.00  0.40           C  
ATOM    463  CB  SER A  58      14.742 -42.324 -24.273  1.00  0.38           C  
ATOM    464  O   SER A  58      12.629 -40.245 -24.646  1.00  0.39           O  
ATOM    465  OG  SER A  58      14.223 -41.587 -23.179  1.00  0.36           O  
ATOM    466  N   ASN A  59      11.971 -41.156 -26.398  1.00  0.39           N  
ATOM    467  CA  ASN A  59      10.516 -41.128 -26.289  1.00  0.40           C  
ATOM    468  C   ASN A  59       9.964 -42.465 -25.803  1.00  0.39           C  
ATOM    469  CB  ASN A  59       9.885 -40.748 -27.630  1.00  0.37           C  
ATOM    470  O   ASN A  59      10.150 -43.492 -26.457  1.00  0.39           O  
ATOM    471  CG  ASN A  59       9.555 -39.271 -27.723  1.00  0.36           C  
ATOM    472  ND2 ASN A  59       9.166 -38.824 -28.911  1.00  0.36           N  
ATOM    473  OD1 ASN A  59       9.649 -38.538 -26.735  1.00  0.38           O  
ATOM    474  N   GLY A  60       9.754 -42.634 -24.418  1.00  0.36           N  
ATOM    475  CA  GLY A  60       8.830 -43.456 -23.653  1.00  0.35           C  
ATOM    476  C   GLY A  60       8.555 -44.802 -24.296  1.00  0.36           C  
ATOM    477  O   GLY A  60       8.073 -44.868 -25.429  1.00  0.34           O  
ATOM    478  N   SER A  61       9.552 -45.582 -24.850  1.00  0.35           N  
ATOM    479  CA  SER A  61       9.633 -47.036 -24.944  1.00  0.36           C  
ATOM    480  C   SER A  61      10.297 -47.470 -26.246  1.00  0.36           C  
ATOM    481  CB  SER A  61       8.240 -47.659 -24.840  1.00  0.32           C  
ATOM    482  O   SER A  61      10.431 -48.666 -26.512  1.00  0.33           O  
ATOM    483  OG  SER A  61       7.317 -46.967 -25.664  1.00  0.32           O  
ATOM    484  N   GLY A  62      11.058 -46.557 -26.913  1.00  0.41           N  
ATOM    485  CA  GLY A  62      11.833 -47.178 -27.976  1.00  0.39           C  
ATOM    486  C   GLY A  62      13.291 -46.758 -27.974  1.00  0.41           C  
ATOM    487  O   GLY A  62      13.606 -45.589 -27.743  1.00  0.39           O  
ATOM    488  N   LEU A  63      14.084 -47.733 -27.643  1.00  0.47           N  
ATOM    489  CA  LEU A  63      15.519 -47.685 -27.901  1.00  0.47           C  
ATOM    490  C   LEU A  63      15.805 -47.074 -29.269  1.00  0.48           C  
ATOM    491  CB  LEU A  63      16.125 -49.089 -27.820  1.00  0.44           C  
ATOM    492  O   LEU A  63      15.232 -47.498 -30.275  1.00  0.46           O  
ATOM    493  CG  LEU A  63      17.238 -49.288 -26.789  1.00  0.42           C  
ATOM    494  CD1 LEU A  63      16.810 -50.306 -25.738  1.00  0.37           C  
ATOM    495  CD2 LEU A  63      18.528 -49.728 -27.473  1.00  0.39           C  
ATOM    496  N   VAL A  64      16.412 -45.974 -29.303  1.00  0.51           N  
ATOM    497  CA  VAL A  64      17.161 -45.732 -30.532  1.00  0.51           C  
ATOM    498  C   VAL A  64      17.916 -46.996 -30.935  1.00  0.53           C  
ATOM    499  CB  VAL A  64      18.145 -44.551 -30.374  1.00  0.49           C  
ATOM    500  O   VAL A  64      18.786 -47.469 -30.200  1.00  0.53           O  
ATOM    501  CG1 VAL A  64      18.922 -44.319 -31.668  1.00  0.45           C  
ATOM    502  CG2 VAL A  64      17.397 -43.285 -29.961  1.00  0.46           C  
ATOM    503  N   LEU A  65      17.508 -47.607 -32.050  1.00  0.54           N  
ATOM    504  CA  LEU A  65      18.242 -48.668 -32.730  1.00  0.52           C  
ATOM    505  C   LEU A  65      19.435 -48.101 -33.493  1.00  0.54           C  
ATOM    506  CB  LEU A  65      17.322 -49.427 -33.690  1.00  0.49           C  
ATOM    507  O   LEU A  65      20.542 -48.638 -33.411  1.00  0.53           O  
ATOM    508  CG  LEU A  65      16.160 -50.191 -33.054  1.00  0.45           C  
ATOM    509  CD1 LEU A  65      15.298 -50.839 -34.132  1.00  0.39           C  
ATOM    510  CD2 LEU A  65      16.680 -51.240 -32.076  1.00  0.43           C  
ATOM    511  N   SER A  66      19.361 -47.116 -34.263  1.00  0.53           N  
ATOM    512  CA  SER A  66      20.388 -46.475 -35.078  1.00  0.50           C  
ATOM    513  C   SER A  66      20.012 -45.035 -35.409  1.00  0.53           C  
ATOM    514  CB  SER A  66      20.616 -47.261 -36.370  1.00  0.49           C  
ATOM    515  O   SER A  66      18.853 -44.641 -35.263  1.00  0.52           O  
ATOM    516  OG  SER A  66      19.461 -47.228 -37.189  1.00  0.52           O  
ATOM    517  N   TYR A  67      20.959 -44.348 -35.548  1.00  0.52           N  
ATOM    518  CA  TYR A  67      20.846 -43.132 -36.344  1.00  0.53           C  
ATOM    519  C   TYR A  67      21.908 -43.094 -37.437  1.00  0.53           C  
ATOM    520  CB  TYR A  67      20.969 -41.892 -35.453  1.00  0.49           C  
ATOM    521  O   TYR A  67      22.979 -43.687 -37.290  1.00  0.52           O  
ATOM    522  CG  TYR A  67      22.339 -41.718 -34.843  1.00  0.48           C  
ATOM    523  CD1 TYR A  67      22.666 -42.324 -33.632  1.00  0.44           C  
ATOM    524  CD2 TYR A  67      23.308 -40.946 -35.475  1.00  0.46           C  
ATOM    525  CE1 TYR A  67      23.926 -42.164 -33.065  1.00  0.43           C  
ATOM    526  CE2 TYR A  67      24.571 -40.779 -34.917  1.00  0.45           C  
ATOM    527  OH  TYR A  67      26.120 -41.230 -33.157  1.00  0.35           O  
ATOM    528  CZ  TYR A  67      24.871 -41.392 -33.714  1.00  0.42           C  
ATOM    529  N   THR A  68      21.458 -42.666 -38.457  1.00  0.56           N  
ATOM    530  CA  THR A  68      22.268 -42.227 -39.588  1.00  0.55           C  
ATOM    531  C   THR A  68      22.275 -40.704 -39.689  1.00  0.56           C  
ATOM    532  CB  THR A  68      21.755 -42.829 -40.909  1.00  0.54           C  
ATOM    533  O   THR A  68      21.216 -40.074 -39.728  1.00  0.56           O  
ATOM    534  CG2 THR A  68      22.870 -42.908 -41.947  1.00  0.52           C  
ATOM    535  OG1 THR A  68      21.253 -44.149 -40.662  1.00  0.54           O  
ATOM    536  N   VAL A  69      23.495 -40.178 -39.432  1.00  0.54           N  
ATOM    537  CA  VAL A  69      23.756 -38.833 -39.935  1.00  0.53           C  
ATOM    538  C   VAL A  69      24.027 -38.887 -41.437  1.00  0.55           C  
ATOM    539  CB  VAL A  69      24.946 -38.174 -39.202  1.00  0.52           C  
ATOM    540  O   VAL A  69      24.930 -39.597 -41.886  1.00  0.54           O  
ATOM    541  CG1 VAL A  69      25.121 -36.725 -39.653  1.00  0.48           C  
ATOM    542  CG2 VAL A  69      24.746 -38.246 -37.690  1.00  0.49           C  
ATOM    543  N   SER A  70      23.030 -38.420 -42.057  1.00  0.56           N  
ATOM    544  CA  SER A  70      23.357 -37.976 -43.408  1.00  0.56           C  
ATOM    545  C   SER A  70      23.824 -36.524 -43.416  1.00  0.56           C  
ATOM    546  CB  SER A  70      22.149 -38.136 -44.333  1.00  0.54           C  
ATOM    547  O   SER A  70      23.797 -35.853 -42.382  1.00  0.55           O  
ATOM    548  OG  SER A  70      21.086 -37.293 -43.922  1.00  0.55           O  
ATOM    549  N   GLU A  71      24.507 -36.184 -44.547  1.00  0.51           N  
ATOM    550  CA  GLU A  71      25.068 -34.851 -44.740  1.00  0.50           C  
ATOM    551  C   GLU A  71      24.104 -33.771 -44.256  1.00  0.51           C  
ATOM    552  CB  GLU A  71      25.418 -34.622 -46.213  1.00  0.48           C  
ATOM    553  O   GLU A  71      24.528 -32.766 -43.682  1.00  0.49           O  
ATOM    554  CG  GLU A  71      26.851 -34.163 -46.440  1.00  0.47           C  
ATOM    555  CD  GLU A  71      27.206 -34.010 -47.911  1.00  0.48           C  
ATOM    556  OE1 GLU A  71      26.350 -34.307 -48.776  1.00  0.52           O  
ATOM    557  OE2 GLU A  71      28.348 -33.590 -48.201  1.00  0.48           O  
ATOM    558  N   ASN A  72      22.805 -34.037 -44.410  1.00  0.49           N  
ATOM    559  CA  ASN A  72      21.713 -33.074 -44.318  1.00  0.49           C  
ATOM    560  C   ASN A  72      20.748 -33.427 -43.190  1.00  0.49           C  
ATOM    561  CB  ASN A  72      20.963 -32.982 -45.648  1.00  0.47           C  
ATOM    562  O   ASN A  72      19.808 -32.680 -42.914  1.00  0.48           O  
ATOM    563  CG  ASN A  72      21.832 -32.454 -46.773  1.00  0.46           C  
ATOM    564  ND2 ASN A  72      21.667 -33.016 -47.964  1.00  0.45           N  
ATOM    565  OD1 ASN A  72      22.645 -31.548 -46.572  1.00  0.47           O  
ATOM    566  N   SER A  73      20.807 -34.510 -42.437  1.00  0.54           N  
ATOM    567  CA  SER A  73      19.793 -34.948 -41.483  1.00  0.53           C  
ATOM    568  C   SER A  73      20.329 -36.049 -40.574  1.00  0.54           C  
ATOM    569  CB  SER A  73      18.546 -35.443 -42.216  1.00  0.50           C  
ATOM    570  O   SER A  73      21.253 -36.774 -40.946  1.00  0.53           O  
ATOM    571  OG  SER A  73      18.854 -36.552 -43.042  1.00  0.51           O  
ATOM    572  N   ILE A  74      19.865 -35.903 -39.261  1.00  0.58           N  
ATOM    573  CA  ILE A  74      19.897 -37.070 -38.386  1.00  0.58           C  
ATOM    574  C   ILE A  74      18.573 -37.825 -38.486  1.00  0.59           C  
ATOM    575  CB  ILE A  74      20.176 -36.669 -36.920  1.00  0.55           C  
ATOM    576  O   ILE A  74      17.524 -37.304 -38.100  1.00  0.58           O  
ATOM    577  CG1 ILE A  74      21.492 -35.888 -36.822  1.00  0.51           C  
ATOM    578  CG2 ILE A  74      20.206 -37.907 -36.019  1.00  0.53           C  
ATOM    579  CD1 ILE A  74      21.764 -35.306 -35.442  1.00  0.52           C  
ATOM    580  N   MET A  75      18.616 -39.001 -39.177  1.00  0.59           N  
ATOM    581  CA  MET A  75      17.608 -40.048 -39.040  1.00  0.58           C  
ATOM    582  C   MET A  75      17.825 -40.848 -37.760  1.00  0.59           C  
ATOM    583  CB  MET A  75      17.634 -40.982 -40.251  1.00  0.55           C  
ATOM    584  O   MET A  75      18.846 -41.521 -37.609  1.00  0.58           O  
ATOM    585  CG  MET A  75      16.503 -41.997 -40.267  1.00  0.53           C  
ATOM    586  SD  MET A  75      16.608 -43.144 -41.695  1.00  0.60           S  
ATOM    587  CE  MET A  75      18.168 -43.988 -41.314  1.00  0.55           C  
ATOM    588  N   VAL A  76      16.994 -40.742 -36.879  1.00  0.59           N  
ATOM    589  CA  VAL A  76      16.969 -41.564 -35.674  1.00  0.58           C  
ATOM    590  C   VAL A  76      15.876 -42.624 -35.793  1.00  0.60           C  
ATOM    591  CB  VAL A  76      16.743 -40.707 -34.408  1.00  0.56           C  
ATOM    592  O   VAL A  76      14.687 -42.298 -35.829  1.00  0.59           O  
ATOM    593  CG1 VAL A  76      16.781 -41.577 -33.153  1.00  0.52           C  
ATOM    594  CG2 VAL A  76      17.788 -39.596 -34.323  1.00  0.53           C  
ATOM    595  N   ILE A  77      16.279 -43.895 -35.995  1.00  0.60           N  
ATOM    596  CA  ILE A  77      15.452 -45.095 -35.923  1.00  0.58           C  
ATOM    597  C   ILE A  77      15.297 -45.528 -34.467  1.00  0.60           C  
ATOM    598  CB  ILE A  77      16.049 -46.245 -36.764  1.00  0.56           C  
ATOM    599  O   ILE A  77      16.286 -45.830 -33.794  1.00  0.58           O  
ATOM    600  CG1 ILE A  77      16.274 -45.788 -38.210  1.00  0.54           C  
ATOM    601  CG2 ILE A  77      15.143 -47.478 -36.714  1.00  0.56           C  
ATOM    602  CD1 ILE A  77      16.885 -46.855 -39.109  1.00  0.54           C  
ATOM    603  N   THR A  78      14.174 -45.590 -33.934  1.00  0.58           N  
ATOM    604  CA  THR A  78      13.785 -46.144 -32.642  1.00  0.58           C  
ATOM    605  C   THR A  78      13.023 -47.454 -32.823  1.00  0.58           C  
ATOM    606  CB  THR A  78      12.920 -45.150 -31.845  1.00  0.55           C  
ATOM    607  O   THR A  78      12.743 -47.865 -33.951  1.00  0.57           O  
ATOM    608  CG2 THR A  78      13.526 -43.751 -31.870  1.00  0.51           C  
ATOM    609  OG1 THR A  78      11.608 -45.101 -32.419  1.00  0.52           O  
ATOM    610  N   THR A  79      12.801 -48.244 -31.791  1.00  0.56           N  
ATOM    611  CA  THR A  79      11.960 -49.436 -31.778  1.00  0.57           C  
ATOM    612  C   THR A  79      10.514 -49.082 -32.113  1.00  0.56           C  
ATOM    613  CB  THR A  79      12.015 -50.143 -30.410  1.00  0.53           C  
ATOM    614  O   THR A  79       9.687 -49.970 -32.329  1.00  0.55           O  
ATOM    615  CG2 THR A  79      13.376 -50.791 -30.180  1.00  0.50           C  
ATOM    616  OG1 THR A  79      11.773 -49.183 -29.373  1.00  0.53           O  
ATOM    617  N   ILE A  80      10.099 -47.938 -32.327  1.00  0.54           N  
ATOM    618  CA  ILE A  80       8.740 -47.543 -32.680  1.00  0.56           C  
ATOM    619  C   ILE A  80       8.725 -46.946 -34.085  1.00  0.54           C  
ATOM    620  CB  ILE A  80       8.162 -46.534 -31.663  1.00  0.52           C  
ATOM    621  O   ILE A  80       7.912 -47.338 -34.925  1.00  0.55           O  
ATOM    622  CG1 ILE A  80       8.375 -47.038 -30.231  1.00  0.47           C  
ATOM    623  CG2 ILE A  80       6.678 -46.279 -31.939  1.00  0.48           C  
ATOM    624  CD1 ILE A  80       7.963 -46.042 -29.156  1.00  0.47           C  
ATOM    625  N   GLN A  81       9.542 -45.856 -34.360  1.00  0.57           N  
ATOM    626  CA  GLN A  81       9.508 -45.167 -35.646  1.00  0.58           C  
ATOM    627  C   GLN A  81      10.827 -44.452 -35.923  1.00  0.57           C  
ATOM    628  CB  GLN A  81       8.350 -44.169 -35.691  1.00  0.54           C  
ATOM    629  O   GLN A  81      11.682 -44.351 -35.040  1.00  0.56           O  
ATOM    630  CG  GLN A  81       8.497 -43.013 -34.711  1.00  0.52           C  
ATOM    631  CD  GLN A  81       7.284 -42.101 -34.693  1.00  0.54           C  
ATOM    632  NE2 GLN A  81       7.260 -41.165 -33.750  1.00  0.45           N  
ATOM    633  OE1 GLN A  81       6.377 -42.237 -35.520  1.00  0.59           O  
ATOM    634  N   THR A  82      11.080 -44.078 -37.161  1.00  0.60           N  
ATOM    635  CA  THR A  82      12.164 -43.237 -37.658  1.00  0.57           C  
ATOM    636  C   THR A  82      11.797 -41.760 -37.548  1.00  0.60           C  
ATOM    637  CB  THR A  82      12.509 -43.576 -39.120  1.00  0.55           C  
ATOM    638  O   THR A  82      10.755 -41.335 -38.051  1.00  0.57           O  
ATOM    639  CG2 THR A  82      13.709 -42.768 -39.603  1.00  0.52           C  
ATOM    640  OG1 THR A  82      12.815 -44.972 -39.221  1.00  0.59           O  
ATOM    641  N   TYR A  83      12.695 -41.072 -36.857  1.00  0.61           N  
ATOM    642  CA  TYR A  83      12.686 -39.614 -36.847  1.00  0.60           C  
ATOM    643  C   TYR A  83      13.792 -39.055 -37.735  1.00  0.61           C  
ATOM    644  CB  TYR A  83      12.847 -39.085 -35.418  1.00  0.58           C  
ATOM    645  O   TYR A  83      14.917 -39.561 -37.728  1.00  0.59           O  
ATOM    646  CG  TYR A  83      11.742 -39.515 -34.484  1.00  0.56           C  
ATOM    647  CD1 TYR A  83      10.562 -38.782 -34.385  1.00  0.55           C  
ATOM    648  CD2 TYR A  83      11.877 -40.655 -33.698  1.00  0.56           C  
ATOM    649  CE1 TYR A  83       9.542 -39.174 -33.524  1.00  0.55           C  
ATOM    650  CE2 TYR A  83      10.864 -41.056 -32.833  1.00  0.53           C  
ATOM    651  OH  TYR A  83       8.695 -40.703 -31.899  1.00  0.53           O  
ATOM    652  CZ  TYR A  83       9.702 -40.310 -32.754  1.00  0.57           C  
ATOM    653  N   TYR A  84      13.447 -37.931 -38.496  1.00  0.58           N  
ATOM    654  CA  TYR A  84      14.358 -37.120 -39.296  1.00  0.57           C  
ATOM    655  C   TYR A  84      14.561 -35.747 -38.667  1.00  0.58           C  
ATOM    656  CB  TYR A  84      13.828 -36.966 -40.725  1.00  0.54           C  
ATOM    657  O   TYR A  84      13.614 -34.966 -38.546  1.00  0.55           O  
ATOM    658  CG  TYR A  84      13.804 -38.258 -41.506  1.00  0.52           C  
ATOM    659  CD1 TYR A  84      14.895 -38.647 -42.280  1.00  0.51           C  
ATOM    660  CD2 TYR A  84      12.691 -39.091 -41.472  1.00  0.52           C  
ATOM    661  CE1 TYR A  84      14.876 -39.836 -43.002  1.00  0.54           C  
ATOM    662  CE2 TYR A  84      12.661 -40.282 -42.190  1.00  0.51           C  
ATOM    663  OH  TYR A  84      13.733 -41.823 -43.664  1.00  0.58           O  
ATOM    664  CZ  TYR A  84      13.757 -40.645 -42.951  1.00  0.54           C  
ATOM    665  N   PHE A  85      15.905 -35.551 -38.204  1.00  0.55           N  
ATOM    666  CA  PHE A  85      16.336 -34.228 -37.768  1.00  0.54           C  
ATOM    667  C   PHE A  85      17.310 -33.619 -38.769  1.00  0.55           C  
ATOM    668  CB  PHE A  85      16.986 -34.303 -36.383  1.00  0.52           C  
ATOM    669  O   PHE A  85      18.395 -34.159 -38.996  1.00  0.53           O  
ATOM    670  CG  PHE A  85      16.083 -34.865 -35.318  1.00  0.51           C  
ATOM    671  CD1 PHE A  85      15.190 -34.044 -34.640  1.00  0.50           C  
ATOM    672  CD2 PHE A  85      16.126 -36.215 -34.996  1.00  0.51           C  
ATOM    673  CE1 PHE A  85      14.353 -34.561 -33.654  1.00  0.50           C  
ATOM    674  CE2 PHE A  85      15.293 -36.739 -34.012  1.00  0.47           C  
ATOM    675  CZ  PHE A  85      14.408 -35.910 -33.342  1.00  0.56           C  
ATOM    676  N   PRO A  86      16.964 -32.553 -39.493  1.00  0.51           N  
ATOM    677  CA  PRO A  86      17.996 -31.872 -40.279  1.00  0.51           C  
ATOM    678  C   PRO A  86      19.187 -31.430 -39.431  1.00  0.51           C  
ATOM    679  CB  PRO A  86      17.258 -30.661 -40.856  1.00  0.49           C  
ATOM    680  O   PRO A  86      19.006 -30.916 -38.325  1.00  0.50           O  
ATOM    681  CG  PRO A  86      16.178 -30.365 -39.866  1.00  0.49           C  
ATOM    682  CD  PRO A  86      15.819 -31.638 -39.156  1.00  0.49           C  
ATOM    683  N   ILE A  87      20.475 -31.926 -39.587  1.00  0.49           N  
ATOM    684  CA  ILE A  87      21.749 -31.365 -39.152  1.00  0.49           C  
ATOM    685  C   ILE A  87      21.991 -30.029 -39.850  1.00  0.49           C  
ATOM    686  CB  ILE A  87      22.919 -32.336 -39.432  1.00  0.46           C  
ATOM    687  O   ILE A  87      22.017 -29.961 -41.081  1.00  0.46           O  
ATOM    688  CG1 ILE A  87      22.701 -33.661 -38.694  1.00  0.41           C  
ATOM    689  CG2 ILE A  87      24.255 -31.700 -39.034  1.00  0.42           C  
ATOM    690  CD1 ILE A  87      23.728 -34.734 -39.032  1.00  0.41           C  
ATOM    691  N   LEU A  88      21.867 -28.896 -39.249  1.00  0.41           N  
ATOM    692  CA  LEU A  88      22.164 -27.513 -39.607  1.00  0.43           C  
ATOM    693  C   LEU A  88      23.658 -27.230 -39.491  1.00  0.42           C  
ATOM    694  CB  LEU A  88      21.379 -26.549 -38.714  1.00  0.39           C  
ATOM    695  O   LEU A  88      24.162 -26.970 -38.396  1.00  0.41           O  
ATOM    696  CG  LEU A  88      19.864 -26.514 -38.919  1.00  0.38           C  
ATOM    697  CD1 LEU A  88      19.190 -25.772 -37.770  1.00  0.37           C  
ATOM    698  CD2 LEU A  88      19.521 -25.866 -40.256  1.00  0.39           C  
ATOM    699  N   ASP A  89      24.495 -27.958 -40.154  1.00  0.33           N  
ATOM    700  CA  ASP A  89      25.913 -27.632 -40.273  1.00  0.34           C  
ATOM    701  C   ASP A  89      26.253 -27.169 -41.687  1.00  0.33           C  
ATOM    702  CB  ASP A  89      26.774 -28.837 -39.891  1.00  0.31           C  
ATOM    703  O   ASP A  89      26.181 -27.952 -42.637  1.00  0.32           O  
ATOM    704  CG  ASP A  89      27.551 -28.627 -38.603  1.00  0.30           C  
ATOM    705  OD1 ASP A  89      27.687 -27.469 -38.155  1.00  0.33           O  
ATOM    706  OD2 ASP A  89      28.034 -29.630 -38.034  1.00  0.35           O  
ATOM    707  N   VAL A  90      25.600 -26.132 -42.188  1.00  0.32           N  
ATOM    708  CA  VAL A  90      25.987 -25.466 -43.428  1.00  0.33           C  
ATOM    709  C   VAL A  90      25.157 -24.198 -43.614  1.00  0.32           C  
ATOM    710  CB  VAL A  90      25.818 -26.398 -44.649  1.00  0.30           C  
ATOM    711  O   VAL A  90      23.938 -24.213 -43.427  1.00  0.31           O  
ATOM    712  CG1 VAL A  90      26.719 -25.949 -45.799  1.00  0.30           C  
ATOM    713  CG2 VAL A  90      26.121 -27.844 -44.262  1.00  0.29           C  
ATOM    714  N   ALA A  91      25.588 -22.977 -43.458  1.00  0.32           N  
ATOM    715  CA  ALA A  91      25.135 -21.972 -44.417  1.00  0.33           C  
ATOM    716  C   ALA A  91      24.457 -22.626 -45.617  1.00  0.32           C  
ATOM    717  CB  ALA A  91      26.306 -21.108 -44.876  1.00  0.30           C  
ATOM    718  O   ALA A  91      25.127 -23.054 -46.560  1.00  0.31           O  
ATOM    719  N   VAL A  92      23.590 -23.634 -45.566  1.00  0.31           N  
ATOM    720  CA  VAL A  92      22.695 -24.046 -46.643  1.00  0.34           C  
ATOM    721  C   VAL A  92      21.870 -22.851 -47.115  1.00  0.31           C  
ATOM    722  CB  VAL A  92      21.763 -25.195 -46.198  1.00  0.29           C  
ATOM    723  O   VAL A  92      21.304 -22.118 -46.300  1.00  0.30           O  
ATOM    724  CG1 VAL A  92      21.022 -25.784 -47.397  1.00  0.31           C  
ATOM    725  CG2 VAL A  92      22.560 -26.278 -45.474  1.00  0.30           C  
ATOM    726  N   ASN A  93      22.342 -22.124 -48.136  1.00  0.35           N  
ATOM    727  CA  ASN A  93      21.407 -21.397 -48.989  1.00  0.35           C  
ATOM    728  C   ASN A  93      19.978 -21.900 -48.811  1.00  0.35           C  
ATOM    729  CB  ASN A  93      21.828 -21.500 -50.457  1.00  0.33           C  
ATOM    730  O   ASN A  93      19.672 -23.046 -49.146  1.00  0.33           O  
ATOM    731  CG  ASN A  93      21.085 -20.523 -51.347  1.00  0.32           C  
ATOM    732  ND2 ASN A  93      21.592 -20.321 -52.558  1.00  0.33           N  
ATOM    733  OD1 ASN A  93      20.066 -19.954 -50.950  1.00  0.35           O  
ATOM    734  N   ILE A  94      19.304 -21.775 -47.620  1.00  0.38           N  
ATOM    735  CA  ILE A  94      17.923 -21.961 -47.185  1.00  0.41           C  
ATOM    736  C   ILE A  94      17.019 -22.144 -48.402  1.00  0.38           C  
ATOM    737  CB  ILE A  94      17.435 -20.771 -46.329  1.00  0.36           C  
ATOM    738  O   ILE A  94      16.017 -22.859 -48.337  1.00  0.36           O  
ATOM    739  CG1 ILE A  94      17.830 -20.972 -44.861  1.00  0.34           C  
ATOM    740  CG2 ILE A  94      15.921 -20.590 -46.469  1.00  0.33           C  
ATOM    741  CD1 ILE A  94      17.686 -19.722 -44.005  1.00  0.35           C  
ATOM    742  N   ASN A  95      17.392 -21.766 -49.535  1.00  0.39           N  
ATOM    743  CA  ASN A  95      16.725 -21.964 -50.818  1.00  0.40           C  
ATOM    744  C   ASN A  95      16.954 -23.374 -51.356  1.00  0.38           C  
ATOM    745  CB  ASN A  95      17.198 -20.924 -51.835  1.00  0.36           C  
ATOM    746  O   ASN A  95      16.239 -23.824 -52.253  1.00  0.36           O  
ATOM    747  CG  ASN A  95      16.791 -19.513 -51.460  1.00  0.34           C  
ATOM    748  ND2 ASN A  95      17.628 -18.542 -51.807  1.00  0.33           N  
ATOM    749  OD1 ASN A  95      15.734 -19.296 -50.863  1.00  0.35           O  
ATOM    750  N   SER A  96      17.775 -24.254 -50.776  1.00  0.37           N  
ATOM    751  CA  SER A  96      18.068 -25.536 -51.410  1.00  0.38           C  
ATOM    752  C   SER A  96      17.611 -26.701 -50.539  1.00  0.37           C  
ATOM    753  CB  SER A  96      19.564 -25.661 -51.701  1.00  0.34           C  
ATOM    754  O   SER A  96      17.713 -27.861 -50.941  1.00  0.34           O  
ATOM    755  OG  SER A  96      20.314 -25.631 -50.500  1.00  0.32           O  
ATOM    756  N   VAL A  97      16.990 -26.459 -49.389  1.00  0.36           N  
ATOM    757  CA  VAL A  97      16.453 -27.593 -48.644  1.00  0.38           C  
ATOM    758  C   VAL A  97      14.972 -27.773 -48.971  1.00  0.36           C  
ATOM    759  CB  VAL A  97      16.644 -27.412 -47.121  1.00  0.34           C  
ATOM    760  O   VAL A  97      14.149 -26.914 -48.645  1.00  0.35           O  
ATOM    761  CG1 VAL A  97      16.237 -28.680 -46.372  1.00  0.34           C  
ATOM    762  CG2 VAL A  97      18.092 -27.043 -46.806  1.00  0.33           C  
ATOM    763  N   ASP A  98      14.516 -28.434 -50.100  1.00  0.40           N  
ATOM    764  CA  ASP A  98      13.179 -28.877 -50.483  1.00  0.40           C  
ATOM    765  C   ASP A  98      12.285 -29.048 -49.257  1.00  0.40           C  
ATOM    766  CB  ASP A  98      13.252 -30.188 -51.268  1.00  0.37           C  
ATOM    767  O   ASP A  98      11.084 -28.778 -49.315  1.00  0.37           O  
ATOM    768  CG  ASP A  98      13.171 -29.985 -52.771  1.00  0.34           C  
ATOM    769  OD1 ASP A  98      12.809 -28.875 -53.217  1.00  0.35           O  
ATOM    770  OD2 ASP A  98      13.470 -30.944 -53.515  1.00  0.35           O  
ATOM    771  N   GLY A  99      12.698 -29.337 -48.036  1.00  0.39           N  
ATOM    772  CA  GLY A  99      11.910 -29.574 -46.837  1.00  0.39           C  
ATOM    773  C   GLY A  99      11.704 -28.325 -46.002  1.00  0.39           C  
ATOM    774  O   GLY A  99      10.583 -28.030 -45.582  1.00  0.36           O  
ATOM    775  N   LEU A 100      12.464 -27.302 -46.064  1.00  0.39           N  
ATOM    776  CA  LEU A 100      12.211 -26.020 -45.413  1.00  0.41           C  
ATOM    777  C   LEU A 100      11.560 -25.039 -46.382  1.00  0.39           C  
ATOM    778  CB  LEU A 100      13.514 -25.429 -44.868  1.00  0.38           C  
ATOM    779  O   LEU A 100      10.837 -24.132 -45.961  1.00  0.37           O  
ATOM    780  CG  LEU A 100      14.094 -26.101 -43.623  1.00  0.36           C  
ATOM    781  CD1 LEU A 100      15.474 -25.533 -43.308  1.00  0.34           C  
ATOM    782  CD2 LEU A 100      13.155 -25.928 -42.434  1.00  0.36           C  
ATOM    783  N   THR A 101      11.762 -25.093 -47.692  1.00  0.41           N  
ATOM    784  CA  THR A 101      10.778 -24.506 -48.595  1.00  0.41           C  
ATOM    785  C   THR A 101       9.385 -25.057 -48.308  1.00  0.41           C  
ATOM    786  CB  THR A 101      11.144 -24.770 -50.067  1.00  0.38           C  
ATOM    787  O   THR A 101       8.382 -24.384 -48.555  1.00  0.38           O  
ATOM    788  CG2 THR A 101      12.302 -23.884 -50.514  1.00  0.35           C  
ATOM    789  OG1 THR A 101      11.521 -26.144 -50.221  1.00  0.31           O  
ATOM    790  N   LYS A 102       9.197 -26.205 -47.792  1.00  0.43           N  
ATOM    791  CA  LYS A 102       7.926 -26.790 -47.373  1.00  0.43           C  
ATOM    792  C   LYS A 102       7.603 -26.425 -45.927  1.00  0.43           C  
ATOM    793  CB  LYS A 102       7.955 -28.310 -47.536  1.00  0.40           C  
ATOM    794  O   LYS A 102       6.441 -26.460 -45.518  1.00  0.40           O  
ATOM    795  CG  LYS A 102       7.916 -28.778 -48.983  1.00  0.36           C  
ATOM    796  CD  LYS A 102       7.808 -30.295 -49.077  1.00  0.38           C  
ATOM    797  CE  LYS A 102       7.810 -30.768 -50.525  1.00  0.32           C  
ATOM    798  NZ  LYS A 102       7.815 -32.258 -50.621  1.00  0.33           N  
ATOM    799  N   ILE A 103       8.394 -26.000 -45.059  1.00  0.47           N  
ATOM    800  CA  ILE A 103       8.075 -25.321 -43.808  1.00  0.48           C  
ATOM    801  C   ILE A 103       8.119 -23.808 -44.016  1.00  0.47           C  
ATOM    802  CB  ILE A 103       9.043 -25.734 -42.677  1.00  0.45           C  
ATOM    803  O   ILE A 103       9.174 -23.248 -44.323  1.00  0.46           O  
ATOM    804  CG1 ILE A 103       9.072 -27.260 -42.530  1.00  0.41           C  
ATOM    805  CG2 ILE A 103       8.650 -25.064 -41.358  1.00  0.41           C  
ATOM    806  CD1 ILE A 103      10.080 -27.765 -41.507  1.00  0.41           C  
ATOM    807  N   GLY A 104       7.327 -23.169 -45.038  1.00  0.48           N  
ATOM    808  CA  GLY A 104       6.991 -21.793 -45.369  1.00  0.47           C  
ATOM    809  C   GLY A 104       7.560 -20.788 -44.386  1.00  0.48           C  
ATOM    810  O   GLY A 104       7.214 -20.804 -43.203  1.00  0.46           O  
ATOM    811  N   ARG A 105       8.929 -20.665 -44.330  1.00  0.51           N  
ATOM    812  CA  ARG A 105       9.591 -19.609 -43.571  1.00  0.51           C  
ATOM    813  C   ARG A 105       9.383 -18.249 -44.228  1.00  0.51           C  
ATOM    814  CB  ARG A 105      11.087 -19.902 -43.434  1.00  0.44           C  
ATOM    815  O   ARG A 105       9.341 -18.148 -45.456  1.00  0.48           O  
ATOM    816  CG  ARG A 105      11.419 -20.914 -42.349  1.00  0.41           C  
ATOM    817  CD  ARG A 105      12.922 -21.043 -42.139  1.00  0.45           C  
ATOM    818  NE  ARG A 105      13.240 -22.039 -41.120  1.00  0.36           N  
ATOM    819  NH1 ARG A 105      15.513 -21.623 -41.129  1.00  0.29           N  
ATOM    820  NH2 ARG A 105      14.640 -23.219 -39.733  1.00  0.25           N  
ATOM    821  CZ  ARG A 105      14.464 -22.291 -40.663  1.00  0.34           C  
ATOM    822  N   GLY A 106       8.883 -17.196 -43.420  1.00  0.54           N  
ATOM    823  CA  GLY A 106       8.996 -15.747 -43.376  1.00  0.54           C  
ATOM    824  C   GLY A 106       7.761 -15.036 -43.895  1.00  0.55           C  
ATOM    825  O   GLY A 106       7.805 -14.391 -44.945  1.00  0.52           O  
ATOM    826  N   LYS A 107       6.658 -15.583 -43.634  1.00  0.63           N  
ATOM    827  CA  LYS A 107       5.456 -14.877 -44.069  1.00  0.62           C  
ATOM    828  C   LYS A 107       5.040 -13.821 -43.049  1.00  0.63           C  
ATOM    829  CB  LYS A 107       4.310 -15.862 -44.301  1.00  0.56           C  
ATOM    830  O   LYS A 107       5.169 -14.033 -41.841  1.00  0.60           O  
ATOM    831  CG  LYS A 107       4.574 -16.869 -45.411  1.00  0.52           C  
ATOM    832  CD  LYS A 107       3.726 -16.578 -46.643  1.00  0.53           C  
ATOM    833  CE  LYS A 107       4.044 -17.538 -47.781  1.00  0.43           C  
ATOM    834  NZ  LYS A 107       3.450 -17.081 -49.073  1.00  0.38           N  
ATOM    835  N   THR A 108       4.878 -12.690 -43.496  1.00  0.74           N  
ATOM    836  CA  THR A 108       4.123 -11.637 -42.827  1.00  0.74           C  
ATOM    837  C   THR A 108       2.650 -12.019 -42.711  1.00  0.75           C  
ATOM    838  CB  THR A 108       4.251 -10.297 -43.573  1.00  0.72           C  
ATOM    839  O   THR A 108       2.178 -12.914 -43.415  1.00  0.74           O  
ATOM    840  CG2 THR A 108       5.712  -9.887 -43.721  1.00  0.70           C  
ATOM    841  OG1 THR A 108       3.668 -10.425 -44.876  1.00  0.73           O  
ATOM    842  N   SER A 109       1.930 -11.436 -41.800  1.00  0.76           N  
ATOM    843  CA  SER A 109       0.484 -11.621 -41.753  1.00  0.78           C  
ATOM    844  C   SER A 109      -0.142 -11.442 -43.132  1.00  0.79           C  
ATOM    845  CB  SER A 109      -0.151 -10.642 -40.765  1.00  0.74           C  
ATOM    846  O   SER A 109      -1.067 -12.170 -43.500  1.00  0.79           O  
ATOM    847  OG  SER A 109       0.241  -9.311 -41.054  1.00  0.67           O  
ATOM    848  N   LEU A 110       0.349 -10.473 -43.855  1.00  0.77           N  
ATOM    849  CA  LEU A 110      -0.156 -10.226 -45.201  1.00  0.79           C  
ATOM    850  C   LEU A 110       0.168 -11.394 -46.126  1.00  0.79           C  
ATOM    851  CB  LEU A 110       0.436  -8.932 -45.766  1.00  0.75           C  
ATOM    852  O   LEU A 110      -0.667 -11.796 -46.940  1.00  0.79           O  
ATOM    853  CG  LEU A 110      -0.062  -8.505 -47.148  1.00  0.71           C  
ATOM    854  CD1 LEU A 110      -1.559  -8.216 -47.105  1.00  0.68           C  
ATOM    855  CD2 LEU A 110       0.709  -7.287 -47.642  1.00  0.69           C  
ATOM    856  N   GLU A 111       1.325 -11.940 -46.043  1.00  0.81           N  
ATOM    857  CA  GLU A 111       1.683 -13.104 -46.847  1.00  0.81           C  
ATOM    858  C   GLU A 111       0.868 -14.329 -46.439  1.00  0.81           C  
ATOM    859  CB  GLU A 111       3.179 -13.404 -46.725  1.00  0.79           C  
ATOM    860  O   GLU A 111       0.450 -15.115 -47.291  1.00  0.79           O  
ATOM    861  CG  GLU A 111       4.066 -12.415 -47.468  1.00  0.76           C  
ATOM    862  CD  GLU A 111       5.538 -12.542 -47.108  1.00  0.74           C  
ATOM    863  OE1 GLU A 111       5.853 -12.796 -45.923  1.00  0.74           O  
ATOM    864  OE2 GLU A 111       6.382 -12.385 -48.018  1.00  0.70           O  
ATOM    865  N   LEU A 112       0.522 -14.437 -45.178  1.00  0.84           N  
ATOM    866  CA  LEU A 112      -0.320 -15.526 -44.696  1.00  0.85           C  
ATOM    867  C   LEU A 112      -1.738 -15.401 -45.243  1.00  0.85           C  
ATOM    868  CB  LEU A 112      -0.351 -15.543 -43.166  1.00  0.82           C  
ATOM    869  O   LEU A 112      -2.373 -16.406 -45.571  1.00  0.85           O  
ATOM    870  CG  LEU A 112       0.824 -16.233 -42.471  1.00  0.77           C  
ATOM    871  CD1 LEU A 112       0.692 -16.109 -40.957  1.00  0.71           C  
ATOM    872  CD2 LEU A 112       0.907 -17.697 -42.888  1.00  0.72           C  
ATOM    873  N   LYS A 113      -2.199 -14.173 -45.458  1.00  0.87           N  
ATOM    874  CA  LYS A 113      -3.510 -13.940 -46.057  1.00  0.88           C  
ATOM    875  C   LYS A 113      -3.543 -14.413 -47.508  1.00  0.89           C  
ATOM    876  CB  LYS A 113      -3.881 -12.458 -45.981  1.00  0.87           C  
ATOM    877  O   LYS A 113      -4.577 -14.879 -47.991  1.00  0.88           O  
ATOM    878  CG  LYS A 113      -4.280 -11.991 -44.589  1.00  0.83           C  
ATOM    879  CD  LYS A 113      -4.735 -10.537 -44.596  1.00  0.82           C  
ATOM    880  CE  LYS A 113      -5.168 -10.079 -43.211  1.00  0.80           C  
ATOM    881  NZ  LYS A 113      -5.950  -8.807 -43.267  1.00  0.76           N  
ATOM    882  N   ASN A 114      -2.372 -14.366 -48.144  1.00  0.87           N  
ATOM    883  CA  ASN A 114      -2.255 -14.732 -49.551  1.00  0.87           C  
ATOM    884  C   ASN A 114      -1.803 -16.180 -49.718  1.00  0.86           C  
ATOM    885  CB  ASN A 114      -1.291 -13.788 -50.274  1.00  0.86           C  
ATOM    886  O   ASN A 114      -1.780 -16.703 -50.834  1.00  0.85           O  
ATOM    887  CG  ASN A 114      -1.817 -12.369 -50.358  1.00  0.84           C  
ATOM    888  ND2 ASN A 114      -0.938 -11.397 -50.145  1.00  0.84           N  
ATOM    889  OD1 ASN A 114      -3.004 -12.148 -50.612  1.00  0.83           O  
ATOM    890  N   TYR A 115      -1.468 -16.786 -48.700  1.00  0.85           N  
ATOM    891  CA  TYR A 115      -1.011 -18.171 -48.726  1.00  0.85           C  
ATOM    892  C   TYR A 115      -2.146 -19.127 -48.379  1.00  0.85           C  
ATOM    893  CB  TYR A 115       0.156 -18.371 -47.755  1.00  0.84           C  
ATOM    894  O   TYR A 115      -2.537 -19.239 -47.215  1.00  0.84           O  
ATOM    895  CG  TYR A 115       0.793 -19.736 -47.844  1.00  0.80           C  
ATOM    896  CD1 TYR A 115       1.733 -20.025 -48.831  1.00  0.76           C  
ATOM    897  CD2 TYR A 115       0.456 -20.740 -46.942  1.00  0.77           C  
ATOM    898  CE1 TYR A 115       2.321 -21.282 -48.918  1.00  0.77           C  
ATOM    899  CE2 TYR A 115       1.038 -22.001 -47.020  1.00  0.78           C  
ATOM    900  OH  TYR A 115       2.547 -23.509 -48.091  1.00  0.70           O  
ATOM    901  CZ  TYR A 115       1.968 -22.262 -48.009  1.00  0.74           C  
ATOM    902  N   GLU A 116      -2.609 -19.887 -49.319  1.00  0.86           N  
ATOM    903  CA  GLU A 116      -3.680 -20.865 -49.152  1.00  0.87           C  
ATOM    904  C   GLU A 116      -3.130 -22.211 -48.690  1.00  0.86           C  
ATOM    905  CB  GLU A 116      -4.460 -21.036 -50.458  1.00  0.85           C  
ATOM    906  O   GLU A 116      -2.263 -22.792 -49.346  1.00  0.84           O  
ATOM    907  CG  GLU A 116      -5.265 -19.807 -50.858  1.00  0.82           C  
ATOM    908  CD  GLU A 116      -6.363 -19.460 -49.867  1.00  0.81           C  
ATOM    909  OE1 GLU A 116      -6.874 -20.375 -49.181  1.00  0.83           O  
ATOM    910  OE2 GLU A 116      -6.717 -18.263 -49.775  1.00  0.83           O  
ATOM    911  N   PRO A 117      -3.590 -22.689 -47.494  1.00  0.85           N  
ATOM    912  CA  PRO A 117      -3.150 -24.029 -47.098  1.00  0.86           C  
ATOM    913  C   PRO A 117      -3.565 -25.105 -48.099  1.00  0.86           C  
ATOM    914  CB  PRO A 117      -3.841 -24.243 -45.749  1.00  0.85           C  
ATOM    915  O   PRO A 117      -4.670 -25.053 -48.644  1.00  0.85           O  
ATOM    916  CG  PRO A 117      -5.059 -23.377 -45.802  1.00  0.84           C  
ATOM    917  CD  PRO A 117      -4.760 -22.186 -46.665  1.00  0.84           C  
ATOM    918  N   THR A 118      -2.699 -26.112 -48.248  1.00  0.81           N  
ATOM    919  CA  THR A 118      -2.852 -27.128 -49.283  1.00  0.81           C  
ATOM    920  C   THR A 118      -3.422 -28.416 -48.696  1.00  0.80           C  
ATOM    921  CB  THR A 118      -1.509 -27.427 -49.975  1.00  0.78           C  
ATOM    922  O   THR A 118      -4.055 -29.201 -49.406  1.00  0.78           O  
ATOM    923  CG2 THR A 118      -1.010 -26.215 -50.754  1.00  0.70           C  
ATOM    924  OG1 THR A 118      -0.535 -27.778 -48.984  1.00  0.71           O  
ATOM    925  N   TYR A 119      -3.310 -28.669 -47.474  1.00  0.78           N  
ATOM    926  CA  TYR A 119      -3.835 -29.835 -46.773  1.00  0.79           C  
ATOM    927  C   TYR A 119      -4.189 -29.491 -45.332  1.00  0.80           C  
ATOM    928  CB  TYR A 119      -2.820 -30.982 -46.802  1.00  0.75           C  
ATOM    929  O   TYR A 119      -3.736 -28.475 -44.800  1.00  0.77           O  
ATOM    930  CG  TYR A 119      -1.444 -30.587 -46.323  1.00  0.72           C  
ATOM    931  CD1 TYR A 119      -0.492 -30.089 -47.210  1.00  0.70           C  
ATOM    932  CD2 TYR A 119      -1.093 -30.710 -44.983  1.00  0.71           C  
ATOM    933  CE1 TYR A 119       0.778 -29.725 -46.773  1.00  0.67           C  
ATOM    934  CE2 TYR A 119       0.174 -30.350 -44.535  1.00  0.64           C  
ATOM    935  OH  TYR A 119       2.356 -29.500 -44.998  1.00  0.52           O  
ATOM    936  CZ  TYR A 119       1.100 -29.859 -45.436  1.00  0.67           C  
ATOM    937  N   ASP A 120      -4.992 -30.365 -44.581  1.00  0.77           N  
ATOM    938  CA  ASP A 120      -5.410 -30.196 -43.193  1.00  0.78           C  
ATOM    939  C   ASP A 120      -4.215 -30.276 -42.246  1.00  0.76           C  
ATOM    940  CB  ASP A 120      -6.453 -31.250 -42.815  1.00  0.74           C  
ATOM    941  O   ASP A 120      -3.334 -31.120 -42.420  1.00  0.71           O  
ATOM    942  CG  ASP A 120      -7.783 -31.049 -43.520  1.00  0.72           C  
ATOM    943  OD1 ASP A 120      -7.950 -30.032 -44.228  1.00  0.75           O  
ATOM    944  OD2 ASP A 120      -8.673 -31.912 -43.363  1.00  0.79           O  
ATOM    945  N   ASN A 121      -4.035 -29.392 -41.392  1.00  0.72           N  
ATOM    946  CA  ASN A 121      -2.998 -29.278 -40.372  1.00  0.71           C  
ATOM    947  C   ASN A 121      -1.643 -28.936 -40.986  1.00  0.70           C  
ATOM    948  CB  ASN A 121      -2.901 -30.570 -39.558  1.00  0.68           C  
ATOM    949  O   ASN A 121      -0.600 -29.316 -40.450  1.00  0.68           O  
ATOM    950  CG  ASN A 121      -4.216 -30.948 -38.905  1.00  0.65           C  
ATOM    951  ND2 ASN A 121      -4.747 -32.110 -39.269  1.00  0.62           N  
ATOM    952  OD1 ASN A 121      -4.750 -30.202 -38.080  1.00  0.63           O  
ATOM    953  N   GLU A 122      -1.749 -28.292 -42.107  1.00  0.78           N  
ATOM    954  CA  GLU A 122      -0.520 -27.693 -42.620  1.00  0.77           C  
ATOM    955  C   GLU A 122       0.078 -26.712 -41.615  1.00  0.77           C  
ATOM    956  CB  GLU A 122      -0.781 -26.987 -43.953  1.00  0.76           C  
ATOM    957  O   GLU A 122      -0.637 -25.881 -41.051  1.00  0.74           O  
ATOM    958  CG  GLU A 122       0.485 -26.542 -44.671  1.00  0.76           C  
ATOM    959  CD  GLU A 122       0.220 -25.968 -46.054  1.00  0.75           C  
ATOM    960  OE1 GLU A 122      -0.951 -25.972 -46.498  1.00  0.75           O  
ATOM    961  OE2 GLU A 122       1.190 -25.512 -46.699  1.00  0.75           O  
ATOM    962  N   TYR A 123       1.426 -26.716 -41.341  1.00  0.75           N  
ATOM    963  CA  TYR A 123       2.185 -25.831 -40.465  1.00  0.76           C  
ATOM    964  C   TYR A 123       3.121 -24.937 -41.271  1.00  0.75           C  
ATOM    965  CB  TYR A 123       2.988 -26.643 -39.445  1.00  0.73           C  
ATOM    966  O   TYR A 123       3.789 -25.403 -42.197  1.00  0.72           O  
ATOM    967  CG  TYR A 123       2.131 -27.393 -38.455  1.00  0.68           C  
ATOM    968  CD1 TYR A 123       1.750 -26.808 -37.250  1.00  0.64           C  
ATOM    969  CD2 TYR A 123       1.700 -28.688 -38.722  1.00  0.65           C  
ATOM    970  CE1 TYR A 123       0.961 -27.496 -36.334  1.00  0.62           C  
ATOM    971  CE2 TYR A 123       0.911 -29.385 -37.814  1.00  0.63           C  
ATOM    972  OH  TYR A 123      -0.234 -29.468 -35.721  1.00  0.52           O  
ATOM    973  CZ  TYR A 123       0.547 -28.782 -36.624  1.00  0.60           C  
ATOM    974  N   ILE A 124       3.113 -23.771 -40.857  1.00  0.76           N  
ATOM    975  CA  ILE A 124       4.061 -22.820 -41.428  1.00  0.75           C  
ATOM    976  C   ILE A 124       4.769 -22.061 -40.308  1.00  0.75           C  
ATOM    977  CB  ILE A 124       3.361 -21.832 -42.387  1.00  0.73           C  
ATOM    978  O   ILE A 124       4.166 -21.765 -39.274  1.00  0.73           O  
ATOM    979  CG1 ILE A 124       2.716 -22.587 -43.555  1.00  0.67           C  
ATOM    980  CG2 ILE A 124       4.351 -20.780 -42.896  1.00  0.67           C  
ATOM    981  CD1 ILE A 124       1.992 -21.689 -44.549  1.00  0.65           C  
ATOM    982  N   PHE A 125       6.000 -21.627 -40.575  1.00  0.70           N  
ATOM    983  CA  PHE A 125       6.754 -20.676 -39.767  1.00  0.71           C  
ATOM    984  C   PHE A 125       6.567 -19.255 -40.286  1.00  0.70           C  
ATOM    985  CB  PHE A 125       8.243 -21.040 -39.756  1.00  0.68           C  
ATOM    986  O   PHE A 125       6.813 -18.982 -41.462  1.00  0.67           O  
ATOM    987  CG  PHE A 125       8.596 -22.121 -38.771  1.00  0.63           C  
ATOM    988  CD1 PHE A 125       8.890 -21.807 -37.450  1.00  0.59           C  
ATOM    989  CD2 PHE A 125       8.635 -23.451 -39.167  1.00  0.59           C  
ATOM    990  CE1 PHE A 125       9.218 -22.806 -36.536  1.00  0.53           C  
ATOM    991  CE2 PHE A 125       8.962 -24.455 -38.259  1.00  0.54           C  
ATOM    992  CZ  PHE A 125       9.254 -24.130 -36.944  1.00  0.56           C  
ATOM    993  N   CYS A 126       6.096 -18.494 -39.427  1.00  0.74           N  
ATOM    994  CA  CYS A 126       5.897 -17.101 -39.810  1.00  0.74           C  
ATOM    995  C   CYS A 126       6.649 -16.165 -38.873  1.00  0.73           C  
ATOM    996  CB  CYS A 126       4.409 -16.752 -39.808  1.00  0.71           C  
ATOM    997  O   CYS A 126       6.652 -16.366 -37.657  1.00  0.70           O  
ATOM    998  SG  CYS A 126       3.448 -17.657 -41.041  1.00  0.69           S  
ATOM    999  N   ASP A 127       7.434 -15.203 -39.476  1.00  0.66           N  
ATOM   1000  CA  ASP A 127       7.984 -14.069 -38.740  1.00  0.64           C  
ATOM   1001  C   ASP A 127       6.957 -12.947 -38.613  1.00  0.65           C  
ATOM   1002  CB  ASP A 127       9.250 -13.549 -39.424  1.00  0.61           C  
ATOM   1003  O   ASP A 127       7.130 -11.872 -39.191  1.00  0.63           O  
ATOM   1004  CG  ASP A 127       9.980 -12.502 -38.602  1.00  0.58           C  
ATOM   1005  OD1 ASP A 127       9.640 -12.312 -37.414  1.00  0.58           O  
ATOM   1006  OD2 ASP A 127      10.902 -11.858 -39.148  1.00  0.61           O  
ATOM   1007  N   ILE A 128       5.782 -13.270 -38.323  1.00  0.67           N  
ATOM   1008  CA  ILE A 128       4.807 -12.270 -37.901  1.00  0.65           C  
ATOM   1009  C   ILE A 128       5.080 -11.861 -36.455  1.00  0.67           C  
ATOM   1010  CB  ILE A 128       3.361 -12.795 -38.046  1.00  0.62           C  
ATOM   1011  O   ILE A 128       4.654 -12.543 -35.520  1.00  0.63           O  
ATOM   1012  CG1 ILE A 128       3.089 -13.219 -39.494  1.00  0.59           C  
ATOM   1013  CG2 ILE A 128       2.354 -11.736 -37.587  1.00  0.58           C  
ATOM   1014  CD1 ILE A 128       1.736 -13.886 -39.700  1.00  0.56           C  
ATOM   1015  N   ASN A 129       5.928 -10.696 -36.319  1.00  0.68           N  
ATOM   1016  CA  ASN A 129       6.272 -10.045 -35.059  1.00  0.66           C  
ATOM   1017  C   ASN A 129       6.941 -11.015 -34.090  1.00  0.67           C  
ATOM   1018  CB  ASN A 129       5.028  -9.426 -34.418  1.00  0.63           C  
ATOM   1019  O   ASN A 129       6.769 -10.903 -32.875  1.00  0.62           O  
ATOM   1020  CG  ASN A 129       4.409  -8.339 -35.273  1.00  0.61           C  
ATOM   1021  ND2 ASN A 129       3.083  -8.268 -35.275  1.00  0.63           N  
ATOM   1022  OD1 ASN A 129       5.117  -7.569 -35.928  1.00  0.64           O  
ATOM   1023  N   GLY A 130       7.832 -11.941 -34.600  1.00  0.66           N  
ATOM   1024  CA  GLY A 130       8.595 -13.005 -33.968  1.00  0.65           C  
ATOM   1025  C   GLY A 130       8.317 -14.373 -34.562  1.00  0.66           C  
ATOM   1026  O   GLY A 130       7.220 -14.626 -35.066  1.00  0.63           O  
ATOM   1027  N   LEU A 131       9.292 -15.215 -34.632  1.00  0.59           N  
ATOM   1028  CA  LEU A 131       9.181 -16.527 -35.260  1.00  0.59           C  
ATOM   1029  C   LEU A 131       8.232 -17.427 -34.475  1.00  0.60           C  
ATOM   1030  CB  LEU A 131      10.557 -17.189 -35.369  1.00  0.53           C  
ATOM   1031  O   LEU A 131       8.507 -17.772 -33.323  1.00  0.57           O  
ATOM   1032  CG  LEU A 131      11.523 -16.582 -36.387  1.00  0.50           C  
ATOM   1033  CD1 LEU A 131      12.937 -17.100 -36.151  1.00  0.42           C  
ATOM   1034  CD2 LEU A 131      11.065 -16.890 -37.809  1.00  0.45           C  
ATOM   1035  N   ASP A 132       7.142 -17.815 -35.108  1.00  0.74           N  
ATOM   1036  CA  ASP A 132       6.192 -18.725 -34.475  1.00  0.74           C  
ATOM   1037  C   ASP A 132       5.570 -19.669 -35.502  1.00  0.75           C  
ATOM   1038  CB  ASP A 132       5.097 -17.939 -33.751  1.00  0.72           C  
ATOM   1039  O   ASP A 132       5.716 -19.466 -36.709  1.00  0.73           O  
ATOM   1040  CG  ASP A 132       4.515 -18.688 -32.565  1.00  0.68           C  
ATOM   1041  OD1 ASP A 132       4.699 -19.921 -32.473  1.00  0.67           O  
ATOM   1042  OD2 ASP A 132       3.865 -18.040 -31.717  1.00  0.68           O  
ATOM   1043  N   PHE A 133       4.920 -20.815 -34.934  1.00  0.76           N  
ATOM   1044  CA  PHE A 133       4.208 -21.806 -35.731  1.00  0.76           C  
ATOM   1045  C   PHE A 133       2.756 -21.392 -35.939  1.00  0.77           C  
ATOM   1046  CB  PHE A 133       4.270 -23.183 -35.061  1.00  0.74           C  
ATOM   1047  O   PHE A 133       2.046 -21.094 -34.976  1.00  0.76           O  
ATOM   1048  CG  PHE A 133       5.635 -23.817 -35.103  1.00  0.69           C  
ATOM   1049  CD1 PHE A 133       6.057 -24.516 -36.226  1.00  0.65           C  
ATOM   1050  CD2 PHE A 133       6.495 -23.712 -34.017  1.00  0.65           C  
ATOM   1051  CE1 PHE A 133       7.320 -25.104 -36.268  1.00  0.61           C  
ATOM   1052  CE2 PHE A 133       7.758 -24.297 -34.051  1.00  0.61           C  
ATOM   1053  CZ  PHE A 133       8.168 -24.993 -35.177  1.00  0.60           C  
ATOM   1054  N   TRP A 134       2.440 -21.378 -37.167  1.00  0.84           N  
ATOM   1055  CA  TRP A 134       1.052 -21.263 -37.602  1.00  0.85           C  
ATOM   1056  C   TRP A 134       0.567 -22.569 -38.221  1.00  0.84           C  
ATOM   1057  CB  TRP A 134       0.896 -20.118 -38.607  1.00  0.83           C  
ATOM   1058  O   TRP A 134       1.330 -23.267 -38.894  1.00  0.83           O  
ATOM   1059  CG  TRP A 134       1.136 -18.758 -38.023  1.00  0.81           C  
ATOM   1060  CD1 TRP A 134       2.345 -18.185 -37.739  1.00  0.78           C  
ATOM   1061  CD2 TRP A 134       0.140 -17.803 -37.646  1.00  0.80           C  
ATOM   1062  CE2 TRP A 134       0.817 -16.671 -37.141  1.00  0.81           C  
ATOM   1063  CE3 TRP A 134      -1.261 -17.794 -37.686  1.00  0.80           C  
ATOM   1064  NE1 TRP A 134       2.160 -16.929 -37.209  1.00  0.79           N  
ATOM   1065  CH2 TRP A 134      -1.231 -15.557 -36.731  1.00  0.77           C  
ATOM   1066  CZ2 TRP A 134       0.139 -15.539 -36.680  1.00  0.78           C  
ATOM   1067  CZ3 TRP A 134      -1.933 -16.667 -37.227  1.00  0.78           C  
ATOM   1068  N   TYR A 135      -0.617 -23.004 -37.953  1.00  0.85           N  
ATOM   1069  CA  TYR A 135      -1.232 -24.182 -38.554  1.00  0.86           C  
ATOM   1070  C   TYR A 135      -2.581 -23.837 -39.175  1.00  0.87           C  
ATOM   1071  CB  TYR A 135      -1.407 -25.289 -37.509  1.00  0.84           C  
ATOM   1072  O   TYR A 135      -3.273 -22.930 -38.707  1.00  0.86           O  
ATOM   1073  CG  TYR A 135      -2.454 -24.979 -36.466  1.00  0.82           C  
ATOM   1074  CD1 TYR A 135      -2.162 -24.156 -35.381  1.00  0.80           C  
ATOM   1075  CD2 TYR A 135      -3.735 -25.510 -36.563  1.00  0.81           C  
ATOM   1076  CE1 TYR A 135      -3.122 -23.869 -34.417  1.00  0.79           C  
ATOM   1077  CE2 TYR A 135      -4.704 -25.231 -35.604  1.00  0.80           C  
ATOM   1078  OH  TYR A 135      -5.343 -24.130 -33.585  1.00  0.72           O  
ATOM   1079  CZ  TYR A 135      -4.388 -24.410 -34.537  1.00  0.75           C  
ATOM   1080  N   TYR A 136      -2.880 -24.462 -40.275  1.00  0.86           N  
ATOM   1081  CA  TYR A 136      -4.215 -24.399 -40.860  1.00  0.88           C  
ATOM   1082  C   TYR A 136      -5.207 -25.221 -40.045  1.00  0.87           C  
ATOM   1083  CB  TYR A 136      -4.192 -24.895 -42.309  1.00  0.86           C  
ATOM   1084  O   TYR A 136      -5.038 -26.433 -39.890  1.00  0.86           O  
ATOM   1085  CG  TYR A 136      -5.564 -25.057 -42.917  1.00  0.84           C  
ATOM   1086  CD1 TYR A 136      -6.479 -24.007 -42.910  1.00  0.81           C  
ATOM   1087  CD2 TYR A 136      -5.948 -26.261 -43.498  1.00  0.82           C  
ATOM   1088  CE1 TYR A 136      -7.745 -24.152 -43.468  1.00  0.84           C  
ATOM   1089  CE2 TYR A 136      -7.211 -26.417 -44.059  1.00  0.84           C  
ATOM   1090  OH  TYR A 136      -9.353 -25.509 -44.593  1.00  0.75           O  
ATOM   1091  CZ  TYR A 136      -8.101 -25.359 -44.039  1.00  0.83           C  
ATOM   1092  N   ASP A 137      -6.147 -24.559 -39.511  1.00  0.89           N  
ATOM   1093  CA  ASP A 137      -7.263 -25.198 -38.820  1.00  0.90           C  
ATOM   1094  C   ASP A 137      -8.467 -25.352 -39.746  1.00  0.91           C  
ATOM   1095  CB  ASP A 137      -7.655 -24.395 -37.578  1.00  0.89           C  
ATOM   1096  O   ASP A 137      -9.200 -24.391 -39.985  1.00  0.90           O  
ATOM   1097  CG  ASP A 137      -8.671 -25.110 -36.706  1.00  0.87           C  
ATOM   1098  OD1 ASP A 137      -9.284 -26.097 -37.167  1.00  0.87           O  
ATOM   1099  OD2 ASP A 137      -8.864 -24.681 -35.547  1.00  0.87           O  
ATOM   1100  N   PRO A 138      -8.773 -26.628 -40.300  1.00  0.91           N  
ATOM   1101  CA  PRO A 138      -9.892 -26.848 -41.220  1.00  0.91           C  
ATOM   1102  C   PRO A 138     -11.250 -26.776 -40.525  1.00  0.91           C  
ATOM   1103  CB  PRO A 138      -9.631 -28.255 -41.764  1.00  0.90           C  
ATOM   1104  O   PRO A 138     -12.282 -26.656 -41.190  1.00  0.90           O  
ATOM   1105  CG  PRO A 138      -8.883 -28.952 -40.674  1.00  0.89           C  
ATOM   1106  CD  PRO A 138      -7.989 -27.955 -39.995  1.00  0.89           C  
ATOM   1107  N   LEU A 139     -11.245 -26.854 -39.218  1.00  0.92           N  
ATOM   1108  CA  LEU A 139     -12.486 -26.894 -38.453  1.00  0.92           C  
ATOM   1109  C   LEU A 139     -12.906 -25.492 -38.024  1.00  0.91           C  
ATOM   1110  CB  LEU A 139     -12.328 -27.790 -37.221  1.00  0.91           C  
ATOM   1111  O   LEU A 139     -14.070 -25.263 -37.690  1.00  0.89           O  
ATOM   1112  CG  LEU A 139     -12.009 -29.262 -37.491  1.00  0.90           C  
ATOM   1113  CD1 LEU A 139     -11.859 -30.021 -36.176  1.00  0.88           C  
ATOM   1114  CD2 LEU A 139     -13.093 -29.894 -38.358  1.00  0.88           C  
ATOM   1115  N   ASP A 140     -11.998 -24.554 -38.059  1.00  0.90           N  
ATOM   1116  CA  ASP A 140     -12.303 -23.177 -37.683  1.00  0.91           C  
ATOM   1117  C   ASP A 140     -12.826 -22.384 -38.879  1.00  0.92           C  
ATOM   1118  CB  ASP A 140     -11.065 -22.493 -37.100  1.00  0.90           C  
ATOM   1119  O   ASP A 140     -12.062 -22.032 -39.780  1.00  0.91           O  
ATOM   1120  CG  ASP A 140     -11.346 -21.087 -36.598  1.00  0.88           C  
ATOM   1121  OD1 ASP A 140     -12.511 -20.639 -36.659  1.00  0.87           O  
ATOM   1122  OD2 ASP A 140     -10.393 -20.421 -36.139  1.00  0.88           O  
ATOM   1123  N   VAL A 141     -14.226 -21.972 -38.789  1.00  0.92           N  
ATOM   1124  CA  VAL A 141     -14.900 -21.222 -39.843  1.00  0.93           C  
ATOM   1125  C   VAL A 141     -15.316 -19.851 -39.317  1.00  0.90           C  
ATOM   1126  CB  VAL A 141     -16.133 -21.983 -40.381  1.00  0.90           C  
ATOM   1127  O   VAL A 141     -15.813 -19.013 -40.073  1.00  0.86           O  
ATOM   1128  CG1 VAL A 141     -15.709 -23.277 -41.073  1.00  0.82           C  
ATOM   1129  CG2 VAL A 141     -17.114 -22.276 -39.248  1.00  0.80           C  
ATOM   1130  N   ASN A 142     -15.100 -19.652 -38.061  1.00  0.91           N  
ATOM   1131  CA  ASN A 142     -15.814 -18.542 -37.440  1.00  0.91           C  
ATOM   1132  C   ASN A 142     -14.855 -17.574 -36.752  1.00  0.89           C  
ATOM   1133  CB  ASN A 142     -16.851 -19.061 -36.442  1.00  0.89           C  
ATOM   1134  O   ASN A 142     -15.188 -16.405 -36.547  1.00  0.86           O  
ATOM   1135  CG  ASN A 142     -18.033 -19.725 -37.120  1.00  0.86           C  
ATOM   1136  ND2 ASN A 142     -18.550 -20.784 -36.508  1.00  0.88           N  
ATOM   1137  OD1 ASN A 142     -18.478 -19.290 -38.186  1.00  0.85           O  
ATOM   1138  N   THR A 143     -13.595 -17.958 -36.254  1.00  0.86           N  
ATOM   1139  CA  THR A 143     -12.694 -17.048 -35.555  1.00  0.87           C  
ATOM   1140  C   THR A 143     -12.365 -15.838 -36.425  1.00  0.87           C  
ATOM   1141  CB  THR A 143     -11.391 -17.759 -35.145  1.00  0.86           C  
ATOM   1142  O   THR A 143     -11.914 -15.989 -37.562  1.00  0.86           O  
ATOM   1143  CG2 THR A 143     -10.476 -16.823 -34.362  1.00  0.81           C  
ATOM   1144  OG1 THR A 143     -11.708 -18.893 -34.328  1.00  0.84           O  
ATOM   1145  N   PRO A 144     -12.601 -14.641 -35.994  1.00  0.85           N  
ATOM   1146  CA  PRO A 144     -12.290 -13.448 -36.786  1.00  0.86           C  
ATOM   1147  C   PRO A 144     -10.794 -13.287 -37.046  1.00  0.86           C  
ATOM   1148  CB  PRO A 144     -12.820 -12.302 -35.920  1.00  0.84           C  
ATOM   1149  O   PRO A 144      -9.972 -13.741 -36.246  1.00  0.85           O  
ATOM   1150  CG  PRO A 144     -13.884 -12.924 -35.073  1.00  0.82           C  
ATOM   1151  CD  PRO A 144     -13.513 -14.357 -34.818  1.00  0.82           C  
ATOM   1152  N   ASP A 145     -10.508 -12.689 -38.152  1.00  0.89           N  
ATOM   1153  CA  ASP A 145      -9.152 -12.239 -38.453  1.00  0.89           C  
ATOM   1154  C   ASP A 145      -8.704 -11.155 -37.475  1.00  0.86           C  
ATOM   1155  CB  ASP A 145      -9.066 -11.719 -39.889  1.00  0.88           C  
ATOM   1156  O   ASP A 145      -9.244 -10.047 -37.477  1.00  0.83           O  
ATOM   1157  CG  ASP A 145      -7.637 -11.517 -40.362  1.00  0.88           C  
ATOM   1158  OD1 ASP A 145      -6.738 -11.315 -39.518  1.00  0.87           O  
ATOM   1159  OD2 ASP A 145      -7.409 -11.557 -41.590  1.00  0.88           O  
ATOM   1160  N   ASN A 146      -7.757 -11.556 -36.677  1.00  0.83           N  
ATOM   1161  CA  ASN A 146      -7.222 -10.564 -35.750  1.00  0.82           C  
ATOM   1162  C   ASN A 146      -5.731 -10.331 -35.977  1.00  0.81           C  
ATOM   1163  CB  ASN A 146      -7.478 -10.989 -34.303  1.00  0.80           C  
ATOM   1164  O   ASN A 146      -5.103  -9.553 -35.257  1.00  0.78           O  
ATOM   1165  CG  ASN A 146      -6.843 -12.323 -33.964  1.00  0.79           C  
ATOM   1166  ND2 ASN A 146      -7.381 -12.998 -32.955  1.00  0.77           N  
ATOM   1167  OD1 ASN A 146      -5.876 -12.744 -34.604  1.00  0.77           O  
ATOM   1168  N   GLY A 147      -5.121 -11.002 -36.931  1.00  0.81           N  
ATOM   1169  CA  GLY A 147      -3.745 -10.841 -37.370  1.00  0.81           C  
ATOM   1170  C   GLY A 147      -2.733 -11.361 -36.366  1.00  0.81           C  
ATOM   1171  O   GLY A 147      -1.525 -11.297 -36.604  1.00  0.78           O  
ATOM   1172  N   TYR A 148      -3.197 -11.963 -35.194  1.00  0.81           N  
ATOM   1173  CA  TYR A 148      -2.299 -12.335 -34.106  1.00  0.81           C  
ATOM   1174  C   TYR A 148      -2.454 -13.808 -33.749  1.00  0.80           C  
ATOM   1175  CB  TYR A 148      -2.563 -11.468 -32.871  1.00  0.79           C  
ATOM   1176  O   TYR A 148      -1.479 -14.562 -33.761  1.00  0.77           O  
ATOM   1177  CG  TYR A 148      -2.548  -9.985 -33.156  1.00  0.76           C  
ATOM   1178  CD1 TYR A 148      -1.369  -9.337 -33.515  1.00  0.73           C  
ATOM   1179  CD2 TYR A 148      -3.712  -9.230 -33.065  1.00  0.74           C  
ATOM   1180  CE1 TYR A 148      -1.350  -7.971 -33.776  1.00  0.71           C  
ATOM   1181  CE2 TYR A 148      -3.705  -7.864 -33.324  1.00  0.71           C  
ATOM   1182  OH  TYR A 148      -2.508  -5.891 -33.936  1.00  0.57           O  
ATOM   1183  CZ  TYR A 148      -2.521  -7.244 -33.679  1.00  0.69           C  
ATOM   1184  N   PHE A 149      -3.696 -14.297 -33.579  1.00  0.83           N  
ATOM   1185  CA  PHE A 149      -4.000 -15.696 -33.303  1.00  0.83           C  
ATOM   1186  C   PHE A 149      -4.609 -16.369 -34.528  1.00  0.83           C  
ATOM   1187  CB  PHE A 149      -4.953 -15.815 -32.110  1.00  0.81           C  
ATOM   1188  O   PHE A 149      -4.501 -17.586 -34.691  1.00  0.82           O  
ATOM   1189  CG  PHE A 149      -4.355 -15.356 -30.808  1.00  0.77           C  
ATOM   1190  CD1 PHE A 149      -3.342 -16.084 -30.197  1.00  0.73           C  
ATOM   1191  CD2 PHE A 149      -4.807 -14.195 -30.193  1.00  0.74           C  
ATOM   1192  CE1 PHE A 149      -2.787 -15.662 -28.991  1.00  0.72           C  
ATOM   1193  CE2 PHE A 149      -4.257 -13.767 -28.989  1.00  0.72           C  
ATOM   1194  CZ  PHE A 149      -3.248 -14.502 -28.389  1.00  0.70           C  
ATOM   1195  N   CYS A 150      -5.269 -15.570 -35.312  1.00  0.86           N  
ATOM   1196  CA  CYS A 150      -5.947 -16.024 -36.521  1.00  0.87           C  
ATOM   1197  C   CYS A 150      -5.657 -15.092 -37.691  1.00  0.87           C  
ATOM   1198  CB  CYS A 150      -7.455 -16.112 -36.288  1.00  0.85           C  
ATOM   1199  O   CYS A 150      -5.804 -13.874 -37.572  1.00  0.86           O  
ATOM   1200  SG  CYS A 150      -8.361 -16.857 -37.662  1.00  0.86           S  
ATOM   1201  N   VAL A 151      -5.216 -15.602 -38.693  1.00  0.88           N  
ATOM   1202  CA  VAL A 151      -5.160 -14.944 -39.994  1.00  0.89           C  
ATOM   1203  C   VAL A 151      -6.081 -15.662 -40.978  1.00  0.90           C  
ATOM   1204  CB  VAL A 151      -3.718 -14.902 -40.547  1.00  0.88           C  
ATOM   1205  O   VAL A 151      -5.950 -16.870 -41.191  1.00  0.90           O  
ATOM   1206  CG1 VAL A 151      -3.692 -14.281 -41.943  1.00  0.85           C  
ATOM   1207  CG2 VAL A 151      -2.804 -14.129 -39.598  1.00  0.85           C  
ATOM   1208  N   VAL A 152      -7.050 -14.892 -41.575  1.00  0.92           N  
ATOM   1209  CA  VAL A 152      -7.994 -15.410 -42.560  1.00  0.93           C  
ATOM   1210  C   VAL A 152      -7.443 -15.195 -43.967  1.00  0.93           C  
ATOM   1211  CB  VAL A 152      -9.381 -14.741 -42.422  1.00  0.92           C  
ATOM   1212  O   VAL A 152      -7.098 -14.071 -44.341  1.00  0.92           O  
ATOM   1213  CG1 VAL A 152     -10.379 -15.363 -43.398  1.00  0.91           C  
ATOM   1214  CG2 VAL A 152      -9.888 -14.858 -40.986  1.00  0.91           C  
ATOM   1215  N   THR A 153      -7.335 -16.221 -44.708  1.00  0.92           N  
ATOM   1216  CA  THR A 153      -6.839 -16.180 -46.079  1.00  0.93           C  
ATOM   1217  C   THR A 153      -7.873 -15.551 -47.009  1.00  0.93           C  
ATOM   1218  CB  THR A 153      -6.478 -17.588 -46.586  1.00  0.91           C  
ATOM   1219  O   THR A 153      -9.040 -15.404 -46.640  1.00  0.92           O  
ATOM   1220  CG2 THR A 153      -5.530 -18.293 -45.622  1.00  0.87           C  
ATOM   1221  OG1 THR A 153      -7.675 -18.365 -46.715  1.00  0.90           O  
ATOM   1222  N   ASN A 154      -7.519 -15.302 -48.278  1.00  0.93           N  
ATOM   1223  CA  ASN A 154      -8.397 -14.744 -49.302  1.00  0.93           C  
ATOM   1224  C   ASN A 154      -9.557 -15.684 -49.618  1.00  0.93           C  
ATOM   1225  CB  ASN A 154      -7.606 -14.430 -50.573  1.00  0.93           C  
ATOM   1226  O   ASN A 154     -10.636 -15.235 -50.007  1.00  0.93           O  
ATOM   1227  CG  ASN A 154      -6.695 -13.228 -50.413  1.00  0.91           C  
ATOM   1228  ND2 ASN A 154      -5.618 -13.192 -51.188  1.00  0.91           N  
ATOM   1229  OD1 ASN A 154      -6.957 -12.340 -49.598  1.00  0.90           O  
ATOM   1230  N   SER A 155      -9.423 -16.955 -49.361  1.00  0.94           N  
ATOM   1231  CA  SER A 155     -10.476 -17.936 -49.603  1.00  0.95           C  
ATOM   1232  C   SER A 155     -11.306 -18.177 -48.346  1.00  0.94           C  
ATOM   1233  CB  SER A 155      -9.877 -19.256 -50.089  1.00  0.93           C  
ATOM   1234  O   SER A 155     -12.246 -18.974 -48.361  1.00  0.93           O  
ATOM   1235  OG  SER A 155      -9.123 -19.876 -49.061  1.00  0.86           O  
ATOM   1236  N   GLY A 156     -10.980 -17.652 -47.244  1.00  0.94           N  
ATOM   1237  CA  GLY A 156     -11.723 -17.765 -45.999  1.00  0.95           C  
ATOM   1238  C   GLY A 156     -11.184 -18.844 -45.078  1.00  0.94           C  
ATOM   1239  O   GLY A 156     -11.751 -19.099 -44.014  1.00  0.93           O  
ATOM   1240  N   LYS A 157     -10.034 -19.453 -45.383  1.00  0.94           N  
ATOM   1241  CA  LYS A 157      -9.357 -20.419 -44.523  1.00  0.94           C  
ATOM   1242  C   LYS A 157      -8.634 -19.721 -43.374  1.00  0.94           C  
ATOM   1243  CB  LYS A 157      -8.368 -21.258 -45.332  1.00  0.94           C  
ATOM   1244  O   LYS A 157      -8.288 -18.542 -43.477  1.00  0.93           O  
ATOM   1245  CG  LYS A 157      -9.024 -22.176 -46.352  1.00  0.92           C  
ATOM   1246  CD  LYS A 157      -7.988 -22.961 -47.146  1.00  0.90           C  
ATOM   1247  CE  LYS A 157      -8.640 -23.826 -48.217  1.00  0.90           C  
ATOM   1248  NZ  LYS A 157      -7.626 -24.439 -49.127  1.00  0.88           N  
ATOM   1249  N   ARG A 158      -8.355 -20.360 -42.330  1.00  0.93           N  
ATOM   1250  CA  ARG A 158      -7.876 -19.733 -41.103  1.00  0.93           C  
ATOM   1251  C   ARG A 158      -6.572 -20.371 -40.635  1.00  0.92           C  
ATOM   1252  CB  ARG A 158      -8.932 -19.830 -40.000  1.00  0.92           C  
ATOM   1253  O   ARG A 158      -6.560 -21.525 -40.201  1.00  0.90           O  
ATOM   1254  CG  ARG A 158     -10.155 -18.959 -40.240  1.00  0.88           C  
ATOM   1255  CD  ARG A 158     -11.303 -19.332 -39.313  1.00  0.85           C  
ATOM   1256  NE  ARG A 158     -12.455 -18.455 -39.502  1.00  0.85           N  
ATOM   1257  NH1 ARG A 158     -13.146 -19.445 -41.472  1.00  0.77           N  
ATOM   1258  NH2 ARG A 158     -14.319 -17.680 -40.598  1.00  0.75           N  
ATOM   1259  CZ  ARG A 158     -13.304 -18.529 -40.524  1.00  0.83           C  
ATOM   1260  N   TRP A 159      -5.558 -19.607 -40.743  1.00  0.90           N  
ATOM   1261  CA  TRP A 159      -4.288 -19.871 -40.075  1.00  0.91           C  
ATOM   1262  C   TRP A 159      -4.363 -19.502 -38.597  1.00  0.90           C  
ATOM   1263  CB  TRP A 159      -3.154 -19.095 -40.751  1.00  0.90           C  
ATOM   1264  O   TRP A 159      -4.744 -18.382 -38.249  1.00  0.88           O  
ATOM   1265  CG  TRP A 159      -2.804 -19.596 -42.120  1.00  0.89           C  
ATOM   1266  CD1 TRP A 159      -3.154 -19.035 -43.317  1.00  0.87           C  
ATOM   1267  CD2 TRP A 159      -2.041 -20.765 -42.432  1.00  0.87           C  
ATOM   1268  CE2 TRP A 159      -1.965 -20.851 -43.840  1.00  0.89           C  
ATOM   1269  CE3 TRP A 159      -1.411 -21.749 -41.658  1.00  0.86           C  
ATOM   1270  NE1 TRP A 159      -2.652 -19.784 -44.355  1.00  0.86           N  
ATOM   1271  CH2 TRP A 159      -0.677 -22.832 -43.709  1.00  0.84           C  
ATOM   1272  CZ2 TRP A 159      -1.284 -21.883 -44.490  1.00  0.85           C  
ATOM   1273  CZ3 TRP A 159      -0.734 -22.775 -42.307  1.00  0.85           C  
ATOM   1274  N   LYS A 160      -4.011 -20.461 -37.728  1.00  0.89           N  
ATOM   1275  CA  LYS A 160      -3.966 -20.257 -36.283  1.00  0.88           C  
ATOM   1276  C   LYS A 160      -2.535 -20.341 -35.761  1.00  0.88           C  
ATOM   1277  CB  LYS A 160      -4.846 -21.284 -35.569  1.00  0.87           C  
ATOM   1278  O   LYS A 160      -1.772 -21.221 -36.163  1.00  0.86           O  
ATOM   1279  CG  LYS A 160      -6.309 -21.240 -35.983  1.00  0.84           C  
ATOM   1280  CD  LYS A 160      -7.011 -20.008 -35.427  1.00  0.83           C  
ATOM   1281  CE  LYS A 160      -7.218 -20.112 -33.922  1.00  0.78           C  
ATOM   1282  NZ  LYS A 160      -7.970 -18.939 -33.384  1.00  0.76           N  
ATOM   1283  N   ARG A 161      -2.233 -19.407 -34.969  1.00  0.86           N  
ATOM   1284  CA  ARG A 161      -0.975 -19.493 -34.235  1.00  0.86           C  
ATOM   1285  C   ARG A 161      -0.988 -20.669 -33.264  1.00  0.85           C  
ATOM   1286  CB  ARG A 161      -0.704 -18.191 -33.477  1.00  0.84           C  
ATOM   1287  O   ARG A 161      -1.946 -20.848 -32.509  1.00  0.83           O  
ATOM   1288  CG  ARG A 161       0.704 -18.088 -32.914  1.00  0.82           C  
ATOM   1289  CD  ARG A 161       0.952 -16.737 -32.258  1.00  0.81           C  
ATOM   1290  NE  ARG A 161       1.216 -15.697 -33.249  1.00  0.77           N  
ATOM   1291  NH1 ARG A 161       3.510 -15.735 -32.982  1.00  0.73           N  
ATOM   1292  NH2 ARG A 161       2.550 -14.296 -34.486  1.00  0.73           N  
ATOM   1293  CZ  ARG A 161       2.425 -15.245 -33.570  1.00  0.77           C  
ATOM   1294  N   LYS A 162       0.052 -21.499 -33.438  1.00  0.80           N  
ATOM   1295  CA  LYS A 162       0.181 -22.520 -32.403  1.00  0.79           C  
ATOM   1296  C   LYS A 162       0.566 -21.899 -31.063  1.00  0.78           C  
ATOM   1297  CB  LYS A 162       1.216 -23.571 -32.810  1.00  0.77           C  
ATOM   1298  O   LYS A 162       1.744 -21.638 -30.810  1.00  0.74           O  
ATOM   1299  CG  LYS A 162       1.258 -24.786 -31.895  1.00  0.75           C  
ATOM   1300  CD  LYS A 162       2.223 -25.844 -32.415  1.00  0.74           C  
ATOM   1301  CE  LYS A 162       2.241 -27.074 -31.518  1.00  0.70           C  
ATOM   1302  NZ  LYS A 162       3.188 -28.113 -32.022  1.00  0.66           N  
ATOM   1303  N   ASN A 163      -0.319 -21.497 -30.296  1.00  0.74           N  
ATOM   1304  CA  ASN A 163      -0.115 -20.987 -28.944  1.00  0.73           C  
ATOM   1305  C   ASN A 163      -0.044 -22.118 -27.922  1.00  0.73           C  
ATOM   1306  CB  ASN A 163      -1.224 -20.002 -28.569  1.00  0.69           C  
ATOM   1307  O   ASN A 163      -0.852 -23.048 -27.963  1.00  0.67           O  
ATOM   1308  CG  ASN A 163      -0.830 -19.086 -27.427  1.00  0.64           C  
ATOM   1309  ND2 ASN A 163      -1.754 -18.230 -27.007  1.00  0.57           N  
ATOM   1310  OD1 ASN A 163       0.296 -19.146 -26.926  1.00  0.59           O  
ATOM   1311  N   SER A 164       1.064 -22.144 -27.167  1.00  0.58           N  
ATOM   1312  CA  SER A 164       0.816 -22.742 -25.859  1.00  0.56           C  
ATOM   1313  C   SER A 164      -0.258 -21.975 -25.095  1.00  0.57           C  
ATOM   1314  CB  SER A 164       2.105 -22.788 -25.037  1.00  0.52           C  
ATOM   1315  O   SER A 164      -0.292 -20.743 -25.132  1.00  0.54           O  
ATOM   1316  OG  SER A 164       2.559 -21.478 -24.742  1.00  0.49           O  
ATOM   1317  N   ASN A 165      -1.585 -22.536 -24.982  1.00  0.58           N  
ATOM   1318  CA  ASN A 165      -2.678 -21.969 -24.199  1.00  0.58           C  
ATOM   1319  C   ASN A 165      -2.162 -21.231 -22.967  1.00  0.60           C  
ATOM   1320  CB  ASN A 165      -3.667 -23.062 -23.788  1.00  0.51           C  
ATOM   1321  O   ASN A 165      -2.934 -20.585 -22.257  1.00  0.57           O  
ATOM   1322  CG  ASN A 165      -4.413 -23.649 -24.970  1.00  0.46           C  
ATOM   1323  ND2 ASN A 165      -4.992 -24.829 -24.779  1.00  0.41           N  
ATOM   1324  OD1 ASN A 165      -4.469 -23.047 -26.045  1.00  0.48           O  
ATOM   1325  N   ASP A 166      -0.907 -21.044 -22.865  1.00  0.83           N  
ATOM   1326  CA  ASP A 166      -0.512 -20.622 -21.525  1.00  0.84           C  
ATOM   1327  C   ASP A 166      -0.236 -19.120 -21.482  1.00  0.86           C  
ATOM   1328  CB  ASP A 166       0.722 -21.397 -21.060  1.00  0.82           C  
ATOM   1329  O   ASP A 166      -0.377 -18.488 -20.433  1.00  0.85           O  
ATOM   1330  CG  ASP A 166       0.498 -22.898 -21.016  1.00  0.75           C  
ATOM   1331  OD1 ASP A 166      -0.643 -23.337 -20.755  1.00  0.72           O  
ATOM   1332  OD2 ASP A 166       1.472 -23.649 -21.241  1.00  0.75           O  
ATOM   1333  N   TYR A 167       0.231 -18.577 -22.594  1.00  0.86           N  
ATOM   1334  CA  TYR A 167       0.508 -17.146 -22.542  1.00  0.87           C  
ATOM   1335  C   TYR A 167       0.346 -16.509 -23.917  1.00  0.87           C  
ATOM   1336  CB  TYR A 167       1.922 -16.891 -22.012  1.00  0.86           C  
ATOM   1337  O   TYR A 167       0.401 -17.199 -24.938  1.00  0.85           O  
ATOM   1338  CG  TYR A 167       3.013 -17.397 -22.925  1.00  0.85           C  
ATOM   1339  CD1 TYR A 167       3.504 -18.695 -22.804  1.00  0.82           C  
ATOM   1340  CD2 TYR A 167       3.555 -16.578 -23.910  1.00  0.83           C  
ATOM   1341  CE1 TYR A 167       4.510 -19.164 -23.642  1.00  0.83           C  
ATOM   1342  CE2 TYR A 167       4.562 -17.036 -24.753  1.00  0.83           C  
ATOM   1343  OH  TYR A 167       6.028 -18.789 -25.444  1.00  0.75           O  
ATOM   1344  CZ  TYR A 167       5.032 -18.329 -24.612  1.00  0.81           C  
ATOM   1345  N   ILE A 168       0.192 -15.144 -23.990  1.00  0.88           N  
ATOM   1346  CA  ILE A 168       0.312 -14.225 -25.117  1.00  0.88           C  
ATOM   1347  C   ILE A 168       1.583 -13.391 -24.969  1.00  0.88           C  
ATOM   1348  CB  ILE A 168      -0.923 -13.304 -25.229  1.00  0.87           C  
ATOM   1349  O   ILE A 168       1.723 -12.625 -24.013  1.00  0.88           O  
ATOM   1350  CG1 ILE A 168      -2.192 -14.136 -25.448  1.00  0.85           C  
ATOM   1351  CG2 ILE A 168      -0.736 -12.285 -26.357  1.00  0.85           C  
ATOM   1352  CD1 ILE A 168      -3.466 -13.309 -25.543  1.00  0.83           C  
ATOM   1353  N   ASP A 169       2.485 -13.600 -25.919  1.00  0.87           N  
ATOM   1354  CA  ASP A 169       3.700 -12.792 -25.952  1.00  0.87           C  
ATOM   1355  C   ASP A 169       3.468 -11.482 -26.703  1.00  0.88           C  
ATOM   1356  CB  ASP A 169       4.847 -13.572 -26.599  1.00  0.86           C  
ATOM   1357  O   ASP A 169       3.061 -11.491 -27.867  1.00  0.87           O  
ATOM   1358  CG  ASP A 169       6.204 -12.932 -26.368  1.00  0.83           C  
ATOM   1359  OD1 ASP A 169       6.306 -11.687 -26.406  1.00  0.82           O  
ATOM   1360  OD2 ASP A 169       7.182 -13.680 -26.149  1.00  0.83           O  
ATOM   1361  N   LEU A 170       3.767 -10.335 -26.198  1.00  0.90           N  
ATOM   1362  CA  LEU A 170       3.465  -9.044 -26.805  1.00  0.90           C  
ATOM   1363  C   LEU A 170       4.360  -8.789 -28.013  1.00  0.89           C  
ATOM   1364  CB  LEU A 170       3.636  -7.918 -25.782  1.00  0.90           C  
ATOM   1365  O   LEU A 170       4.043  -7.951 -28.860  1.00  0.88           O  
ATOM   1366  CG  LEU A 170       2.609  -7.868 -24.650  1.00  0.90           C  
ATOM   1367  CD1 LEU A 170       2.667  -6.520 -23.940  1.00  0.88           C  
ATOM   1368  CD2 LEU A 170       1.207  -8.136 -25.187  1.00  0.88           C  
ATOM   1369  N   ASN A 171       5.422  -9.486 -28.181  1.00  0.86           N  
ATOM   1370  CA  ASN A 171       6.204  -9.455 -29.412  1.00  0.85           C  
ATOM   1371  C   ASN A 171       5.369  -9.884 -30.616  1.00  0.84           C  
ATOM   1372  CB  ASN A 171       7.444 -10.342 -29.283  1.00  0.84           C  
ATOM   1373  O   ASN A 171       5.598  -9.416 -31.733  1.00  0.82           O  
ATOM   1374  CG  ASN A 171       8.412  -9.843 -28.229  1.00  0.80           C  
ATOM   1375  ND2 ASN A 171       9.178 -10.757 -27.646  1.00  0.77           N  
ATOM   1376  OD1 ASN A 171       8.470  -8.645 -27.940  1.00  0.77           O  
ATOM   1377  N   TRP A 172       4.282 -10.603 -30.342  1.00  0.82           N  
ATOM   1378  CA  TRP A 172       3.360 -11.037 -31.387  1.00  0.83           C  
ATOM   1379  C   TRP A 172       2.542  -9.862 -31.913  1.00  0.82           C  
ATOM   1380  CB  TRP A 172       2.426 -12.130 -30.860  1.00  0.80           C  
ATOM   1381  O   TRP A 172       2.049  -9.898 -33.043  1.00  0.79           O  
ATOM   1382  CG  TRP A 172       3.139 -13.346 -30.349  1.00  0.73           C  
ATOM   1383  CD1 TRP A 172       4.459 -13.659 -30.520  1.00  0.67           C  
ATOM   1384  CD2 TRP A 172       2.568 -14.414 -29.588  1.00  0.69           C  
ATOM   1385  CE2 TRP A 172       3.601 -15.342 -29.329  1.00  0.67           C  
ATOM   1386  CE3 TRP A 172       1.282 -14.676 -29.097  1.00  0.72           C  
ATOM   1387  NE1 TRP A 172       4.743 -14.859 -29.908  1.00  0.73           N  
ATOM   1388  CH2 TRP A 172       2.119 -16.747 -28.133  1.00  0.70           C  
ATOM   1389  CZ2 TRP A 172       3.386 -16.515 -28.601  1.00  0.72           C  
ATOM   1390  CZ3 TRP A 172       1.071 -15.843 -28.372  1.00  0.70           C  
ATOM   1391  N   PHE A 173       2.502  -8.819 -31.179  1.00  0.84           N  
ATOM   1392  CA  PHE A 173       1.770  -7.605 -31.518  1.00  0.84           C  
ATOM   1393  C   PHE A 173       2.722  -6.516 -32.000  1.00  0.83           C  
ATOM   1394  CB  PHE A 173       0.967  -7.104 -30.314  1.00  0.83           C  
ATOM   1395  O   PHE A 173       2.329  -5.356 -32.137  1.00  0.81           O  
ATOM   1396  CG  PHE A 173      -0.143  -8.031 -29.897  1.00  0.83           C  
ATOM   1397  CD1 PHE A 173      -1.453  -7.792 -30.295  1.00  0.81           C  
ATOM   1398  CD2 PHE A 173       0.123  -9.142 -29.107  1.00  0.81           C  
ATOM   1399  CE1 PHE A 173      -2.482  -8.647 -29.911  1.00  0.81           C  
ATOM   1400  CE2 PHE A 173      -0.900 -10.001 -28.720  1.00  0.82           C  
ATOM   1401  CZ  PHE A 173      -2.203  -9.752 -29.122  1.00  0.79           C  
ATOM   1402  N   GLY A 174       4.017  -6.892 -32.253  1.00  0.81           N  
ATOM   1403  CA  GLY A 174       5.030  -5.999 -32.793  1.00  0.82           C  
ATOM   1404  C   GLY A 174       5.696  -5.142 -31.733  1.00  0.83           C  
ATOM   1405  O   GLY A 174       6.272  -4.097 -32.044  1.00  0.82           O  
ATOM   1406  N   LEU A 175       5.594  -5.628 -30.501  1.00  0.87           N  
ATOM   1407  CA  LEU A 175       6.342  -4.922 -29.466  1.00  0.88           C  
ATOM   1408  C   LEU A 175       7.841  -5.000 -29.730  1.00  0.86           C  
ATOM   1409  CB  LEU A 175       6.024  -5.502 -28.085  1.00  0.87           C  
ATOM   1410  O   LEU A 175       8.407  -6.093 -29.807  1.00  0.84           O  
ATOM   1411  CG  LEU A 175       6.666  -4.797 -26.889  1.00  0.88           C  
ATOM   1412  CD1 LEU A 175       6.144  -3.369 -26.774  1.00  0.87           C  
ATOM   1413  CD2 LEU A 175       6.401  -5.574 -25.604  1.00  0.87           C  
ATOM   1414  N   LYS A 176       8.436  -3.898 -29.849  1.00  0.84           N  
ATOM   1415  CA  LYS A 176       9.881  -3.733 -29.982  1.00  0.85           C  
ATOM   1416  C   LYS A 176      10.524  -3.411 -28.636  1.00  0.85           C  
ATOM   1417  CB  LYS A 176      10.204  -2.632 -30.994  1.00  0.83           C  
ATOM   1418  O   LYS A 176       9.893  -2.801 -27.771  1.00  0.84           O  
ATOM   1419  CG  LYS A 176       9.734  -2.935 -32.409  1.00  0.78           C  
ATOM   1420  CD  LYS A 176      10.139  -1.834 -33.380  1.00  0.76           C  
ATOM   1421  CE  LYS A 176       9.645  -2.123 -34.792  1.00  0.72           C  
ATOM   1422  NZ  LYS A 176      10.015  -1.031 -35.742  1.00  0.70           N  
ATOM   1423  N   PHE A 177      11.795  -3.819 -28.525  1.00  0.79           N  
ATOM   1424  CA  PHE A 177      12.592  -3.322 -27.410  1.00  0.82           C  
ATOM   1425  C   PHE A 177      12.612  -1.798 -27.396  1.00  0.79           C  
ATOM   1426  CB  PHE A 177      14.022  -3.865 -27.485  1.00  0.76           C  
ATOM   1427  O   PHE A 177      12.770  -1.165 -28.441  1.00  0.76           O  
ATOM   1428  CG  PHE A 177      14.836  -3.604 -26.246  1.00  0.69           C  
ATOM   1429  CD1 PHE A 177      14.685  -4.399 -25.117  1.00  0.65           C  
ATOM   1430  CD2 PHE A 177      15.754  -2.562 -26.212  1.00  0.66           C  
ATOM   1431  CE1 PHE A 177      15.437  -4.160 -23.970  1.00  0.63           C  
ATOM   1432  CE2 PHE A 177      16.509  -2.317 -25.069  1.00  0.61           C  
ATOM   1433  CZ  PHE A 177      16.349  -3.116 -23.948  1.00  0.64           C  
ATOM   1434  N   ASP A 178      12.285  -1.116 -26.299  1.00  0.84           N  
ATOM   1435  CA  ASP A 178      12.255   0.329 -26.089  1.00  0.86           C  
ATOM   1436  C   ASP A 178      11.101   0.971 -26.855  1.00  0.84           C  
ATOM   1437  CB  ASP A 178      13.583   0.960 -26.511  1.00  0.80           C  
ATOM   1438  O   ASP A 178      11.162   2.152 -27.205  1.00  0.81           O  
ATOM   1439  CG  ASP A 178      14.763   0.461 -25.695  1.00  0.74           C  
ATOM   1440  OD1 ASP A 178      14.577   0.097 -24.513  1.00  0.71           O  
ATOM   1441  OD2 ASP A 178      15.889   0.434 -26.237  1.00  0.81           O  
ATOM   1442  N   GLY A 179      10.089   0.183 -27.230  1.00  0.89           N  
ATOM   1443  CA  GLY A 179       8.941   0.639 -27.998  1.00  0.90           C  
ATOM   1444  C   GLY A 179       7.807   1.150 -27.129  1.00  0.92           C  
ATOM   1445  O   GLY A 179       7.891   1.105 -25.900  1.00  0.91           O  
ATOM   1446  N   GLU A 180       6.735   1.682 -27.789  1.00  0.92           N  
ATOM   1447  CA  GLU A 180       5.472   2.092 -27.181  1.00  0.93           C  
ATOM   1448  C   GLU A 180       4.612   0.883 -26.827  1.00  0.92           C  
ATOM   1449  CB  GLU A 180       4.704   3.029 -28.117  1.00  0.91           C  
ATOM   1450  O   GLU A 180       4.319   0.049 -27.687  1.00  0.91           O  
ATOM   1451  CG  GLU A 180       3.493   3.686 -27.471  1.00  0.89           C  
ATOM   1452  CD  GLU A 180       3.156   3.110 -26.104  1.00  0.85           C  
ATOM   1453  OE1 GLU A 180       3.690   2.035 -25.750  1.00  0.87           O  
ATOM   1454  OE2 GLU A 180       2.350   3.740 -25.383  1.00  0.88           O  
ATOM   1455  N   LEU A 181       4.217   0.815 -25.500  1.00  0.94           N  
ATOM   1456  CA  LEU A 181       3.605  -0.377 -24.924  1.00  0.94           C  
ATOM   1457  C   LEU A 181       2.088  -0.231 -24.856  1.00  0.94           C  
ATOM   1458  CB  LEU A 181       4.167  -0.647 -23.526  1.00  0.93           C  
ATOM   1459  O   LEU A 181       1.361  -1.224 -24.926  1.00  0.94           O  
ATOM   1460  CG  LEU A 181       3.664  -1.910 -22.825  1.00  0.89           C  
ATOM   1461  CD1 LEU A 181       4.023  -3.147 -23.641  1.00  0.84           C  
ATOM   1462  CD2 LEU A 181       4.241  -2.006 -21.417  1.00  0.84           C  
ATOM   1463  N   SER A 182       1.487   0.890 -24.824  1.00  0.95           N  
ATOM   1464  CA  SER A 182       0.111   1.141 -24.407  1.00  0.95           C  
ATOM   1465  C   SER A 182      -0.880   0.391 -25.291  1.00  0.94           C  
ATOM   1466  CB  SER A 182      -0.195   2.639 -24.442  1.00  0.93           C  
ATOM   1467  O   SER A 182      -1.675  -0.412 -24.799  1.00  0.92           O  
ATOM   1468  OG  SER A 182       0.823   3.376 -23.786  1.00  0.80           O  
ATOM   1469  N   LEU A 183      -0.837   0.551 -26.628  1.00  0.92           N  
ATOM   1470  CA  LEU A 183      -1.820   0.005 -27.558  1.00  0.93           C  
ATOM   1471  C   LEU A 183      -1.655  -1.505 -27.699  1.00  0.92           C  
ATOM   1472  CB  LEU A 183      -1.691   0.674 -28.929  1.00  0.90           C  
ATOM   1473  O   LEU A 183      -2.644  -2.241 -27.735  1.00  0.91           O  
ATOM   1474  CG  LEU A 183      -2.077   2.152 -29.000  1.00  0.81           C  
ATOM   1475  CD1 LEU A 183      -1.795   2.706 -30.393  1.00  0.75           C  
ATOM   1476  CD2 LEU A 183      -3.544   2.341 -28.631  1.00  0.75           C  
ATOM   1477  N   ILE A 184      -0.448  -1.916 -27.687  1.00  0.91           N  
ATOM   1478  CA  ILE A 184      -0.129  -3.329 -27.861  1.00  0.92           C  
ATOM   1479  C   ILE A 184      -0.575  -4.115 -26.631  1.00  0.92           C  
ATOM   1480  CB  ILE A 184       1.381  -3.540 -28.113  1.00  0.90           C  
ATOM   1481  O   ILE A 184      -1.202  -5.169 -26.753  1.00  0.92           O  
ATOM   1482  CG1 ILE A 184       1.785  -2.943 -29.466  1.00  0.86           C  
ATOM   1483  CG2 ILE A 184       1.738  -5.028 -28.043  1.00  0.85           C  
ATOM   1484  CD1 ILE A 184       3.288  -2.918 -29.708  1.00  0.82           C  
ATOM   1485  N   TRP A 185      -0.327  -3.548 -25.463  1.00  0.93           N  
ATOM   1486  CA  TRP A 185      -0.728  -4.162 -24.201  1.00  0.95           C  
ATOM   1487  C   TRP A 185      -2.246  -4.166 -24.055  1.00  0.94           C  
ATOM   1488  CB  TRP A 185      -0.091  -3.427 -23.019  1.00  0.94           C  
ATOM   1489  O   TRP A 185      -2.849  -5.213 -23.810  1.00  0.93           O  
ATOM   1490  CG  TRP A 185      -0.265  -4.124 -21.703  1.00  0.92           C  
ATOM   1491  CD1 TRP A 185      -0.851  -5.340 -21.486  1.00  0.88           C  
ATOM   1492  CD2 TRP A 185       0.147  -3.642 -20.420  1.00  0.89           C  
ATOM   1493  CE2 TRP A 185      -0.221  -4.619 -19.469  1.00  0.92           C  
ATOM   1494  CE3 TRP A 185       0.793  -2.478 -19.982  1.00  0.91           C  
ATOM   1495  NE1 TRP A 185      -0.827  -5.644 -20.144  1.00  0.91           N  
ATOM   1496  CH2 TRP A 185       0.669  -3.319 -17.703  1.00  0.90           C  
ATOM   1497  CZ2 TRP A 185       0.036  -4.467 -18.104  1.00  0.90           C  
ATOM   1498  CZ3 TRP A 185       1.048  -2.328 -18.624  1.00  0.90           C  
ATOM   1499  N   GLN A 186      -2.927  -3.083 -24.413  1.00  0.94           N  
ATOM   1500  CA  GLN A 186      -4.381  -2.993 -24.337  1.00  0.94           C  
ATOM   1501  C   GLN A 186      -5.044  -3.970 -25.304  1.00  0.93           C  
ATOM   1502  CB  GLN A 186      -4.847  -1.566 -24.631  1.00  0.94           C  
ATOM   1503  O   GLN A 186      -5.975  -4.686 -24.930  1.00  0.92           O  
ATOM   1504  CG  GLN A 186      -6.324  -1.330 -24.346  1.00  0.94           C  
ATOM   1505  CD  GLN A 186      -6.681  -1.541 -22.887  1.00  0.93           C  
ATOM   1506  NE2 GLN A 186      -7.687  -2.372 -22.636  1.00  0.93           N  
ATOM   1507  OE1 GLN A 186      -6.058  -0.961 -21.992  1.00  0.92           O  
ATOM   1508  N   ASN A 187      -4.502  -4.126 -26.495  1.00  0.90           N  
ATOM   1509  CA  ASN A 187      -5.037  -5.067 -27.473  1.00  0.90           C  
ATOM   1510  C   ASN A 187      -4.970  -6.504 -26.963  1.00  0.90           C  
ATOM   1511  CB  ASN A 187      -4.291  -4.940 -28.803  1.00  0.89           C  
ATOM   1512  O   ASN A 187      -5.927  -7.265 -27.114  1.00  0.89           O  
ATOM   1513  CG  ASN A 187      -4.620  -3.654 -29.537  1.00  0.83           C  
ATOM   1514  ND2 ASN A 187      -3.791  -3.299 -30.511  1.00  0.81           N  
ATOM   1515  OD1 ASN A 187      -5.610  -2.985 -29.229  1.00  0.81           O  
ATOM   1516  N   ALA A 188      -3.856  -6.877 -26.334  1.00  0.91           N  
ATOM   1517  CA  ALA A 188      -3.711  -8.215 -25.768  1.00  0.91           C  
ATOM   1518  C   ALA A 188      -4.677  -8.427 -24.607  1.00  0.91           C  
ATOM   1519  CB  ALA A 188      -2.273  -8.445 -25.308  1.00  0.90           C  
ATOM   1520  O   ALA A 188      -5.285  -9.494 -24.483  1.00  0.91           O  
ATOM   1521  N   ILE A 189      -4.917  -7.437 -23.819  1.00  0.93           N  
ATOM   1522  CA  ILE A 189      -5.868  -7.450 -22.712  1.00  0.93           C  
ATOM   1523  C   ILE A 189      -7.285  -7.634 -23.252  1.00  0.92           C  
ATOM   1524  CB  ILE A 189      -5.778  -6.155 -21.874  1.00  0.93           C  
ATOM   1525  O   ILE A 189      -8.024  -8.504 -22.787  1.00  0.91           O  
ATOM   1526  CG1 ILE A 189      -4.476  -6.132 -21.066  1.00  0.93           C  
ATOM   1527  CG2 ILE A 189      -6.996  -6.021 -20.955  1.00  0.93           C  
ATOM   1528  CD1 ILE A 189      -4.072  -4.746 -20.582  1.00  0.92           C  
ATOM   1529  N   ASP A 190      -7.650  -6.892 -24.254  1.00  0.91           N  
ATOM   1530  CA  ASP A 190      -8.989  -6.929 -24.834  1.00  0.91           C  
ATOM   1531  C   ASP A 190      -9.283  -8.295 -25.449  1.00  0.90           C  
ATOM   1532  CB  ASP A 190      -9.147  -5.832 -25.888  1.00  0.91           C  
ATOM   1533  O   ASP A 190     -10.391  -8.818 -25.312  1.00  0.89           O  
ATOM   1534  CG  ASP A 190      -9.086  -4.433 -25.302  1.00  0.90           C  
ATOM   1535  OD1 ASP A 190      -9.238  -4.280 -24.070  1.00  0.90           O  
ATOM   1536  OD2 ASP A 190      -8.886  -3.474 -26.078  1.00  0.90           O  
ATOM   1537  N   ILE A 191      -8.328  -8.935 -26.010  1.00  0.88           N  
ATOM   1538  CA  ILE A 191      -8.462 -10.279 -26.560  1.00  0.88           C  
ATOM   1539  C   ILE A 191      -8.742 -11.272 -25.434  1.00  0.88           C  
ATOM   1540  CB  ILE A 191      -7.197 -10.698 -27.342  1.00  0.87           C  
ATOM   1541  O   ILE A 191      -9.692 -12.055 -25.511  1.00  0.87           O  
ATOM   1542  CG1 ILE A 191      -7.110  -9.933 -28.668  1.00  0.85           C  
ATOM   1543  CG2 ILE A 191      -7.186 -12.211 -27.581  1.00  0.84           C  
ATOM   1544  CD1 ILE A 191      -5.741  -9.995 -29.330  1.00  0.83           C  
ATOM   1545  N   ILE A 192      -7.960 -11.244 -24.352  1.00  0.90           N  
ATOM   1546  CA  ILE A 192      -8.136 -12.166 -23.235  1.00  0.90           C  
ATOM   1547  C   ILE A 192      -9.457 -11.872 -22.528  1.00  0.90           C  
ATOM   1548  CB  ILE A 192      -6.961 -12.075 -22.236  1.00  0.90           C  
ATOM   1549  O   ILE A 192     -10.170 -12.794 -22.124  1.00  0.89           O  
ATOM   1550  CG1 ILE A 192      -5.660 -12.545 -22.898  1.00  0.89           C  
ATOM   1551  CG2 ILE A 192      -7.260 -12.890 -20.975  1.00  0.89           C  
ATOM   1552  CD1 ILE A 192      -4.426 -12.382 -22.021  1.00  0.88           C  
ATOM   1553  N   HIS A 193      -9.813 -10.620 -22.426  1.00  0.90           N  
ATOM   1554  CA  HIS A 193     -11.093 -10.206 -21.862  1.00  0.90           C  
ATOM   1555  C   HIS A 193     -12.258 -10.772 -22.668  1.00  0.89           C  
ATOM   1556  CB  HIS A 193     -11.186  -8.681 -21.806  1.00  0.90           C  
ATOM   1557  O   HIS A 193     -13.148 -11.419 -22.110  1.00  0.88           O  
ATOM   1558  CG  HIS A 193     -12.455  -8.179 -21.192  1.00  0.89           C  
ATOM   1559  CD2 HIS A 193     -13.516  -7.543 -21.740  1.00  0.87           C  
ATOM   1560  ND1 HIS A 193     -12.735  -8.312 -19.849  1.00  0.87           N  
ATOM   1561  CE1 HIS A 193     -13.918  -7.777 -19.598  1.00  0.86           C  
ATOM   1562  NE2 HIS A 193     -14.413  -7.303 -20.729  1.00  0.87           N  
ATOM   1563  N   ASN A 194     -12.231 -10.722 -23.954  1.00  0.88           N  
ATOM   1564  CA  ASN A 194     -13.250 -11.273 -24.841  1.00  0.88           C  
ATOM   1565  C   ASN A 194     -13.298 -12.796 -24.763  1.00  0.87           C  
ATOM   1566  CB  ASN A 194     -13.006 -10.823 -26.284  1.00  0.87           C  
ATOM   1567  O   ASN A 194     -14.375 -13.391 -24.820  1.00  0.86           O  
ATOM   1568  CG  ASN A 194     -13.347  -9.362 -26.505  1.00  0.85           C  
ATOM   1569  ND2 ASN A 194     -12.597  -8.705 -27.381  1.00  0.86           N  
ATOM   1570  OD1 ASN A 194     -14.276  -8.829 -25.893  1.00  0.85           O  
ATOM   1571  N   MET A 195     -12.151 -13.440 -24.573  1.00  0.86           N  
ATOM   1572  CA  MET A 195     -12.098 -14.875 -24.311  1.00  0.86           C  
ATOM   1573  C   MET A 195     -12.812 -15.217 -23.007  1.00  0.85           C  
ATOM   1574  CB  MET A 195     -10.648 -15.359 -24.256  1.00  0.85           C  
ATOM   1575  O   MET A 195     -13.610 -16.155 -22.959  1.00  0.84           O  
ATOM   1576  CG  MET A 195      -9.949 -15.355 -25.606  1.00  0.84           C  
ATOM   1577  SD  MET A 195      -8.161 -15.744 -25.472  1.00  0.87           S  
ATOM   1578  CE  MET A 195      -8.247 -17.517 -25.094  1.00  0.79           C  
ATOM   1579  N   ALA A 196     -12.580 -14.453 -21.948  1.00  0.87           N  
ATOM   1580  CA  ALA A 196     -13.212 -14.659 -20.647  1.00  0.87           C  
ATOM   1581  C   ALA A 196     -14.728 -14.516 -20.745  1.00  0.86           C  
ATOM   1582  CB  ALA A 196     -12.652 -13.676 -19.622  1.00  0.86           C  
ATOM   1583  O   ALA A 196     -15.471 -15.376 -20.266  1.00  0.85           O  
ATOM   1584  N   ILE A 197     -15.205 -13.533 -21.462  1.00  0.87           N  
ATOM   1585  CA  ILE A 197     -16.623 -13.262 -21.675  1.00  0.87           C  
ATOM   1586  C   ILE A 197     -17.242 -14.381 -22.510  1.00  0.86           C  
ATOM   1587  CB  ILE A 197     -16.839 -11.896 -22.365  1.00  0.86           C  
ATOM   1588  O   ILE A 197     -18.269 -14.949 -22.133  1.00  0.85           O  
ATOM   1589  CG1 ILE A 197     -16.478 -10.753 -21.410  1.00  0.84           C  
ATOM   1590  CG2 ILE A 197     -18.283 -11.763 -22.857  1.00  0.83           C  
ATOM   1591  CD1 ILE A 197     -16.454  -9.380 -22.069  1.00  0.81           C  
ATOM   1592  N   SER A 198     -16.599 -14.816 -23.563  1.00  0.85           N  
ATOM   1593  CA  SER A 198     -17.105 -15.848 -24.462  1.00  0.85           C  
ATOM   1594  C   SER A 198     -17.177 -17.202 -23.765  1.00  0.84           C  
ATOM   1595  CB  SER A 198     -16.224 -15.953 -25.708  1.00  0.83           C  
ATOM   1596  O   SER A 198     -18.125 -17.963 -23.973  1.00  0.82           O  
ATOM   1597  OG  SER A 198     -16.205 -14.725 -26.416  1.00  0.77           O  
ATOM   1598  N   ALA A 199     -16.226 -17.477 -22.906  1.00  0.84           N  
ATOM   1599  CA  ALA A 199     -16.161 -18.728 -22.154  1.00  0.84           C  
ATOM   1600  C   ALA A 199     -17.024 -18.659 -20.898  1.00  0.84           C  
ATOM   1601  CB  ALA A 199     -14.715 -19.053 -21.785  1.00  0.83           C  
ATOM   1602  O   ALA A 199     -17.253 -19.675 -20.237  1.00  0.82           O  
ATOM   1603  N   ASN A 200     -17.462 -17.464 -20.499  1.00  0.85           N  
ATOM   1604  CA  ASN A 200     -18.072 -17.157 -19.209  1.00  0.84           C  
ATOM   1605  C   ASN A 200     -17.266 -17.744 -18.054  1.00  0.83           C  
ATOM   1606  CB  ASN A 200     -19.514 -17.665 -19.163  1.00  0.83           C  
ATOM   1607  O   ASN A 200     -17.831 -18.351 -17.143  1.00  0.80           O  
ATOM   1608  CG  ASN A 200     -20.279 -17.144 -17.962  1.00  0.83           C  
ATOM   1609  ND2 ASN A 200     -21.183 -17.961 -17.435  1.00  0.85           N  
ATOM   1610  OD1 ASN A 200     -20.059 -16.016 -17.513  1.00  0.84           O  
ATOM   1611  N   SER A 201     -15.895 -17.599 -18.111  1.00  0.83           N  
ATOM   1612  CA  SER A 201     -14.955 -18.201 -17.171  1.00  0.83           C  
ATOM   1613  C   SER A 201     -13.646 -17.421 -17.121  1.00  0.83           C  
ATOM   1614  CB  SER A 201     -14.677 -19.656 -17.549  1.00  0.82           C  
ATOM   1615  O   SER A 201     -13.153 -16.959 -18.152  1.00  0.82           O  
ATOM   1616  OG  SER A 201     -13.797 -20.260 -16.616  1.00  0.84           O  
ATOM   1617  N   ILE A 202     -13.042 -17.389 -15.959  1.00  0.83           N  
ATOM   1618  CA  ILE A 202     -11.739 -16.766 -15.755  1.00  0.83           C  
ATOM   1619  C   ILE A 202     -10.672 -17.845 -15.588  1.00  0.83           C  
ATOM   1620  CB  ILE A 202     -11.748 -15.825 -14.529  1.00  0.82           C  
ATOM   1621  O   ILE A 202      -9.521 -17.543 -15.262  1.00  0.81           O  
ATOM   1622  CG1 ILE A 202     -12.075 -16.612 -13.255  1.00  0.81           C  
ATOM   1623  CG2 ILE A 202     -12.741 -14.678 -14.735  1.00  0.80           C  
ATOM   1624  CD1 ILE A 202     -11.886 -15.817 -11.970  1.00  0.79           C  
ATOM   1625  N   TYR A 203     -11.060 -19.186 -15.780  1.00  0.82           N  
ATOM   1626  CA  TYR A 203     -10.127 -20.305 -15.704  1.00  0.82           C  
ATOM   1627  C   TYR A 203      -9.490 -20.578 -17.061  1.00  0.82           C  
ATOM   1628  CB  TYR A 203     -10.839 -21.564 -15.199  1.00  0.80           C  
ATOM   1629  O   TYR A 203     -10.113 -20.356 -18.102  1.00  0.80           O  
ATOM   1630  CG  TYR A 203     -11.399 -21.427 -13.804  1.00  0.79           C  
ATOM   1631  CD1 TYR A 203     -10.558 -21.408 -12.693  1.00  0.78           C  
ATOM   1632  CD2 TYR A 203     -12.769 -21.317 -13.593  1.00  0.78           C  
ATOM   1633  CE1 TYR A 203     -11.070 -21.284 -11.406  1.00  0.76           C  
ATOM   1634  CE2 TYR A 203     -13.292 -21.193 -12.310  1.00  0.77           C  
ATOM   1635  OH  TYR A 203     -12.948 -21.053  -9.952  1.00  0.67           O  
ATOM   1636  CZ  TYR A 203     -12.436 -21.176 -11.225  1.00  0.72           C  
ATOM   1637  N   ASN A 204      -8.257 -20.926 -17.098  1.00  0.84           N  
ATOM   1638  CA  ASN A 204      -7.482 -21.345 -18.261  1.00  0.85           C  
ATOM   1639  C   ASN A 204      -7.332 -20.212 -19.272  1.00  0.85           C  
ATOM   1640  CB  ASN A 204      -8.125 -22.566 -18.922  1.00  0.83           C  
ATOM   1641  O   ASN A 204      -7.168 -20.460 -20.468  1.00  0.83           O  
ATOM   1642  CG  ASN A 204      -8.250 -23.744 -17.977  1.00  0.81           C  
ATOM   1643  ND2 ASN A 204      -9.352 -24.477 -18.085  1.00  0.82           N  
ATOM   1644  OD1 ASN A 204      -7.363 -23.994 -17.156  1.00  0.81           O  
ATOM   1645  N   LEU A 205      -7.457 -18.938 -18.794  1.00  0.87           N  
ATOM   1646  CA  LEU A 205      -7.071 -17.795 -19.614  1.00  0.87           C  
ATOM   1647  C   LEU A 205      -5.558 -17.742 -19.795  1.00  0.87           C  
ATOM   1648  CB  LEU A 205      -7.567 -16.491 -18.982  1.00  0.87           C  
ATOM   1649  O   LEU A 205      -4.806 -18.002 -18.853  1.00  0.87           O  
ATOM   1650  CG  LEU A 205      -9.083 -16.327 -18.867  1.00  0.87           C  
ATOM   1651  CD1 LEU A 205      -9.422 -15.048 -18.110  1.00  0.86           C  
ATOM   1652  CD2 LEU A 205      -9.727 -16.323 -20.249  1.00  0.86           C  
ATOM   1653  N   PRO A 206      -5.064 -17.457 -20.959  1.00  0.88           N  
ATOM   1654  CA  PRO A 206      -3.628 -17.197 -21.086  1.00  0.88           C  
ATOM   1655  C   PRO A 206      -3.183 -15.956 -20.316  1.00  0.89           C  
ATOM   1656  CB  PRO A 206      -3.438 -17.003 -22.593  1.00  0.88           C  
ATOM   1657  O   PRO A 206      -3.950 -14.999 -20.184  1.00  0.89           O  
ATOM   1658  CG  PRO A 206      -4.735 -16.435 -23.072  1.00  0.86           C  
ATOM   1659  CD  PRO A 206      -5.845 -17.018 -22.246  1.00  0.86           C  
ATOM   1660  N   TYR A 207      -1.917 -15.986 -19.788  1.00  0.91           N  
ATOM   1661  CA  TYR A 207      -1.364 -14.749 -19.248  1.00  0.92           C  
ATOM   1662  C   TYR A 207      -0.629 -13.963 -20.327  1.00  0.92           C  
ATOM   1663  CB  TYR A 207      -0.417 -15.047 -18.082  1.00  0.91           C  
ATOM   1664  O   TYR A 207      -0.192 -14.533 -21.330  1.00  0.92           O  
ATOM   1665  CG  TYR A 207       0.854 -15.747 -18.497  1.00  0.89           C  
ATOM   1666  CD1 TYR A 207       0.913 -17.136 -18.579  1.00  0.87           C  
ATOM   1667  CD2 TYR A 207       2.000 -15.021 -18.807  1.00  0.87           C  
ATOM   1668  CE1 TYR A 207       2.082 -17.786 -18.959  1.00  0.87           C  
ATOM   1669  CE2 TYR A 207       3.175 -15.660 -19.188  1.00  0.87           C  
ATOM   1670  OH  TYR A 207       4.367 -17.679 -19.639  1.00  0.79           O  
ATOM   1671  CZ  TYR A 207       3.206 -17.041 -19.262  1.00  0.85           C  
ATOM   1672  N   ILE A 208      -0.504 -12.655 -20.225  1.00  0.93           N  
ATOM   1673  CA  ILE A 208       0.289 -11.796 -21.097  1.00  0.93           C  
ATOM   1674  C   ILE A 208       1.753 -11.829 -20.662  1.00  0.93           C  
ATOM   1675  CB  ILE A 208      -0.238 -10.343 -21.091  1.00  0.93           C  
ATOM   1676  O   ILE A 208       2.072 -11.522 -19.512  1.00  0.92           O  
ATOM   1677  CG1 ILE A 208      -1.698 -10.304 -21.556  1.00  0.93           C  
ATOM   1678  CG2 ILE A 208       0.640  -9.446 -21.969  1.00  0.92           C  
ATOM   1679  CD1 ILE A 208      -2.377  -8.957 -21.350  1.00  0.92           C  
ATOM   1680  N   LYS A 209       2.592 -12.202 -21.511  1.00  0.92           N  
ATOM   1681  CA  LYS A 209       4.035 -12.177 -21.291  1.00  0.92           C  
ATOM   1682  C   LYS A 209       4.667 -10.943 -21.929  1.00  0.92           C  
ATOM   1683  CB  LYS A 209       4.685 -13.445 -21.845  1.00  0.91           C  
ATOM   1684  O   LYS A 209       4.528 -10.721 -23.134  1.00  0.91           O  
ATOM   1685  CG  LYS A 209       6.188 -13.519 -21.620  1.00  0.89           C  
ATOM   1686  CD  LYS A 209       6.784 -14.780 -22.233  1.00  0.87           C  
ATOM   1687  CE  LYS A 209       8.303 -14.794 -22.121  1.00  0.85           C  
ATOM   1688  NZ  LYS A 209       8.909 -15.881 -22.945  1.00  0.83           N  
ATOM   1689  N   ILE A 210       5.384 -10.159 -21.178  1.00  0.93           N  
ATOM   1690  CA  ILE A 210       6.161  -9.006 -21.620  1.00  0.93           C  
ATOM   1691  C   ILE A 210       7.638  -9.224 -21.298  1.00  0.92           C  
ATOM   1692  CB  ILE A 210       5.657  -7.700 -20.965  1.00  0.93           C  
ATOM   1693  O   ILE A 210       8.006  -9.398 -20.134  1.00  0.91           O  
ATOM   1694  CG1 ILE A 210       4.146  -7.545 -21.177  1.00  0.92           C  
ATOM   1695  CG2 ILE A 210       6.415  -6.490 -21.519  1.00  0.92           C  
ATOM   1696  CD1 ILE A 210       3.563  -6.277 -20.568  1.00  0.91           C  
ATOM   1697  N   ASN A 211       8.454  -9.243 -22.258  1.00  0.90           N  
ATOM   1698  CA  ASN A 211       9.893  -9.378 -22.056  1.00  0.89           C  
ATOM   1699  C   ASN A 211      10.486  -8.132 -21.403  1.00  0.90           C  
ATOM   1700  CB  ASN A 211      10.597  -9.668 -23.383  1.00  0.88           C  
ATOM   1701  O   ASN A 211      10.004  -7.020 -21.625  1.00  0.88           O  
ATOM   1702  CG  ASN A 211      10.268 -11.043 -23.930  1.00  0.82           C  
ATOM   1703  ND2 ASN A 211       9.998 -11.115 -25.228  1.00  0.80           N  
ATOM   1704  OD1 ASN A 211      10.256 -12.031 -23.192  1.00  0.80           O  
ATOM   1705  N   GLY A 212      11.463  -8.275 -20.573  1.00  0.89           N  
ATOM   1706  CA  GLY A 212      12.138  -7.148 -19.950  1.00  0.89           C  
ATOM   1707  C   GLY A 212      12.662  -6.137 -20.952  1.00  0.87           C  
ATOM   1708  O   GLY A 212      13.132  -6.510 -22.030  1.00  0.85           O  
ATOM   1709  N   GLY A 213      12.637  -4.879 -20.553  1.00  0.91           N  
ATOM   1710  CA  GLY A 213      13.056  -3.803 -21.436  1.00  0.91           C  
ATOM   1711  C   GLY A 213      12.730  -2.424 -20.893  1.00  0.92           C  
ATOM   1712  O   GLY A 213      12.291  -2.290 -19.749  1.00  0.91           O  
ATOM   1713  N   ASN A 214      13.076  -1.406 -21.746  1.00  0.93           N  
ATOM   1714  CA  ASN A 214      12.649  -0.030 -21.513  1.00  0.94           C  
ATOM   1715  C   ASN A 214      11.481   0.355 -22.416  1.00  0.93           C  
ATOM   1716  CB  ASN A 214      13.818   0.936 -21.716  1.00  0.92           C  
ATOM   1717  O   ASN A 214      11.625   0.402 -23.639  1.00  0.92           O  
ATOM   1718  CG  ASN A 214      15.017   0.592 -20.854  1.00  0.88           C  
ATOM   1719  ND2 ASN A 214      16.150   0.326 -21.493  1.00  0.88           N  
ATOM   1720  OD1 ASN A 214      14.925   0.565 -19.624  1.00  0.86           O  
ATOM   1721  N   TYR A 215      10.344   0.576 -21.905  1.00  0.95           N  
ATOM   1722  CA  TYR A 215       9.144   0.882 -22.675  1.00  0.95           C  
ATOM   1723  C   TYR A 215       8.599   2.258 -22.313  1.00  0.95           C  
ATOM   1724  CB  TYR A 215       8.069  -0.184 -22.441  1.00  0.95           C  
ATOM   1725  O   TYR A 215       8.893   2.786 -21.238  1.00  0.94           O  
ATOM   1726  CG  TYR A 215       8.518  -1.584 -22.781  1.00  0.95           C  
ATOM   1727  CD1 TYR A 215       8.745  -1.963 -24.102  1.00  0.93           C  
ATOM   1728  CD2 TYR A 215       8.715  -2.532 -21.782  1.00  0.93           C  
ATOM   1729  CE1 TYR A 215       9.156  -3.253 -24.420  1.00  0.93           C  
ATOM   1730  CE2 TYR A 215       9.127  -3.824 -22.089  1.00  0.93           C  
ATOM   1731  OH  TYR A 215       9.753  -5.453 -23.717  1.00  0.91           O  
ATOM   1732  CZ  TYR A 215       9.345  -4.175 -23.408  1.00  0.92           C  
ATOM   1733  N   THR A 216       7.752   2.773 -23.149  1.00  0.95           N  
ATOM   1734  CA  THR A 216       6.968   3.974 -22.884  1.00  0.95           C  
ATOM   1735  C   THR A 216       5.479   3.643 -22.817  1.00  0.95           C  
ATOM   1736  CB  THR A 216       7.209   5.048 -23.960  1.00  0.94           C  
ATOM   1737  O   THR A 216       5.000   2.765 -23.537  1.00  0.95           O  
ATOM   1738  CG2 THR A 216       8.649   5.550 -23.922  1.00  0.81           C  
ATOM   1739  OG1 THR A 216       6.944   4.490 -25.253  1.00  0.84           O  
ATOM   1740  N   LEU A 217       4.770   4.291 -21.930  1.00  0.95           N  
ATOM   1741  CA  LEU A 217       3.312   4.331 -21.900  1.00  0.95           C  
ATOM   1742  C   LEU A 217       2.800   5.733 -22.215  1.00  0.94           C  
ATOM   1743  CB  LEU A 217       2.791   3.880 -20.533  1.00  0.93           C  
ATOM   1744  O   LEU A 217       2.935   6.646 -21.398  1.00  0.91           O  
ATOM   1745  CG  LEU A 217       2.879   2.383 -20.234  1.00  0.84           C  
ATOM   1746  CD1 LEU A 217       2.279   2.080 -18.865  1.00  0.76           C  
ATOM   1747  CD2 LEU A 217       2.175   1.578 -21.321  1.00  0.76           C  
ATOM   1748  N   SER A 218       2.164   5.882 -23.396  1.00  0.95           N  
ATOM   1749  CA  SER A 218       1.625   7.166 -23.829  1.00  0.95           C  
ATOM   1750  C   SER A 218       0.142   7.285 -23.493  1.00  0.94           C  
ATOM   1751  CB  SER A 218       1.831   7.355 -25.333  1.00  0.93           C  
ATOM   1752  O   SER A 218      -0.424   8.380 -23.537  1.00  0.92           O  
ATOM   1753  OG  SER A 218       1.126   6.368 -26.065  1.00  0.86           O  
ATOM   1754  N   LYS A 219      -0.470   6.180 -23.148  1.00  0.94           N  
ATOM   1755  CA  LYS A 219      -1.873   6.087 -22.756  1.00  0.94           C  
ATOM   1756  C   LYS A 219      -2.048   5.156 -21.559  1.00  0.94           C  
ATOM   1757  CB  LYS A 219      -2.727   5.599 -23.928  1.00  0.93           C  
ATOM   1758  O   LYS A 219      -1.241   4.249 -21.348  1.00  0.94           O  
ATOM   1759  CG  LYS A 219      -2.708   6.526 -25.135  1.00  0.90           C  
ATOM   1760  CD  LYS A 219      -3.615   6.015 -26.246  1.00  0.86           C  
ATOM   1761  CE  LYS A 219      -3.570   6.922 -27.468  1.00  0.86           C  
ATOM   1762  NZ  LYS A 219      -4.462   6.427 -28.559  1.00  0.86           N  
ATOM   1763  N   ASN A 220      -3.080   5.355 -20.843  1.00  0.94           N  
ATOM   1764  CA  ASN A 220      -3.519   4.446 -19.789  1.00  0.95           C  
ATOM   1765  C   ASN A 220      -3.760   3.039 -20.328  1.00  0.95           C  
ATOM   1766  CB  ASN A 220      -4.783   4.980 -19.112  1.00  0.91           C  
ATOM   1767  O   ASN A 220      -4.315   2.872 -21.415  1.00  0.94           O  
ATOM   1768  CG  ASN A 220      -5.354   4.012 -18.095  1.00  0.76           C  
ATOM   1769  ND2 ASN A 220      -5.821   4.540 -16.970  1.00  0.68           N  
ATOM   1770  OD1 ASN A 220      -5.374   2.798 -18.317  1.00  0.68           O  
ATOM   1771  N   VAL A 221      -3.404   2.059 -19.567  1.00  0.95           N  
ATOM   1772  CA  VAL A 221      -3.746   0.661 -19.808  1.00  0.95           C  
ATOM   1773  C   VAL A 221      -4.744   0.184 -18.756  1.00  0.95           C  
ATOM   1774  CB  VAL A 221      -2.490  -0.240 -19.798  1.00  0.94           C  
ATOM   1775  O   VAL A 221      -4.510   0.337 -17.555  1.00  0.94           O  
ATOM   1776  CG1 VAL A 221      -2.877  -1.707 -19.974  1.00  0.87           C  
ATOM   1777  CG2 VAL A 221      -1.515   0.193 -20.892  1.00  0.87           C  
ATOM   1778  N   THR A 222      -5.853  -0.411 -19.169  1.00  0.93           N  
ATOM   1779  CA  THR A 222      -6.885  -0.939 -18.284  1.00  0.94           C  
ATOM   1780  C   THR A 222      -6.895  -2.465 -18.315  1.00  0.93           C  
ATOM   1781  CB  THR A 222      -8.277  -0.406 -18.670  1.00  0.93           C  
ATOM   1782  O   THR A 222      -7.197  -3.068 -19.348  1.00  0.92           O  
ATOM   1783  CG2 THR A 222      -9.353  -0.953 -17.737  1.00  0.90           C  
ATOM   1784  OG1 THR A 222      -8.273   1.025 -18.589  1.00  0.91           O  
ATOM   1785  N   ILE A 223      -6.566  -3.084 -17.216  1.00  0.93           N  
ATOM   1786  CA  ILE A 223      -6.477  -4.530 -17.041  1.00  0.93           C  
ATOM   1787  C   ILE A 223      -7.669  -5.025 -16.226  1.00  0.92           C  
ATOM   1788  CB  ILE A 223      -5.153  -4.935 -16.355  1.00  0.92           C  
ATOM   1789  O   ILE A 223      -7.965  -4.486 -15.157  1.00  0.90           O  
ATOM   1790  CG1 ILE A 223      -3.961  -4.289 -17.070  1.00  0.84           C  
ATOM   1791  CG2 ILE A 223      -5.009  -6.459 -16.318  1.00  0.83           C  
ATOM   1792  CD1 ILE A 223      -2.617  -4.575 -16.416  1.00  0.81           C  
ATOM   1793  N   ALA A 224      -8.293  -6.038 -16.686  1.00  0.90           N  
ATOM   1794  CA  ALA A 224      -9.275  -6.711 -15.840  1.00  0.90           C  
ATOM   1795  C   ALA A 224      -8.592  -7.484 -14.716  1.00  0.90           C  
ATOM   1796  CB  ALA A 224     -10.143  -7.649 -16.675  1.00  0.89           C  
ATOM   1797  O   ALA A 224      -7.550  -8.109 -14.927  1.00  0.89           O  
ATOM   1798  N   PRO A 225      -9.117  -7.567 -13.458  1.00  0.87           N  
ATOM   1799  CA  PRO A 225      -8.420  -8.101 -12.285  1.00  0.87           C  
ATOM   1800  C   PRO A 225      -8.102  -9.589 -12.414  1.00  0.87           C  
ATOM   1801  CB  PRO A 225      -9.410  -7.851 -11.144  1.00  0.86           C  
ATOM   1802  O   PRO A 225      -7.263 -10.111 -11.676  1.00  0.85           O  
ATOM   1803  CG  PRO A 225     -10.744  -7.753 -11.810  1.00  0.85           C  
ATOM   1804  CD  PRO A 225     -10.557  -7.129 -13.163  1.00  0.84           C  
ATOM   1805  N   TYR A 226      -8.659 -10.328 -13.379  1.00  0.86           N  
ATOM   1806  CA  TYR A 226      -8.483 -11.759 -13.602  1.00  0.87           C  
ATOM   1807  C   TYR A 226      -7.489 -12.017 -14.728  1.00  0.87           C  
ATOM   1808  CB  TYR A 226      -9.825 -12.421 -13.929  1.00  0.86           C  
ATOM   1809  O   TYR A 226      -7.181 -13.169 -15.041  1.00  0.87           O  
ATOM   1810  CG  TYR A 226     -10.620 -11.692 -14.985  1.00  0.84           C  
ATOM   1811  CD1 TYR A 226     -11.679 -10.857 -14.635  1.00  0.81           C  
ATOM   1812  CD2 TYR A 226     -10.317 -11.838 -16.334  1.00  0.81           C  
ATOM   1813  CE1 TYR A 226     -12.416 -10.184 -15.604  1.00  0.80           C  
ATOM   1814  CE2 TYR A 226     -11.047 -11.170 -17.312  1.00  0.82           C  
ATOM   1815  OH  TYR A 226     -12.819  -9.684 -17.902  1.00  0.74           O  
ATOM   1816  CZ  TYR A 226     -12.093 -10.347 -16.938  1.00  0.77           C  
ATOM   1817  N   ILE A 227      -7.053 -10.974 -15.425  1.00  0.90           N  
ATOM   1818  CA  ILE A 227      -6.035 -11.095 -16.462  1.00  0.91           C  
ATOM   1819  C   ILE A 227      -4.647 -10.959 -15.841  1.00  0.91           C  
ATOM   1820  CB  ILE A 227      -6.231 -10.038 -17.572  1.00  0.90           C  
ATOM   1821  O   ILE A 227      -4.371  -9.993 -15.126  1.00  0.91           O  
ATOM   1822  CG1 ILE A 227      -7.592 -10.223 -18.252  1.00  0.90           C  
ATOM   1823  CG2 ILE A 227      -5.093 -10.111 -18.595  1.00  0.90           C  
ATOM   1824  CD1 ILE A 227      -7.868  -9.224 -19.367  1.00  0.89           C  
ATOM   1825  N   SER A 228      -3.789 -11.978 -16.123  1.00  0.92           N  
ATOM   1826  CA  SER A 228      -2.421 -12.000 -15.617  1.00  0.93           C  
ATOM   1827  C   SER A 228      -1.448 -11.401 -16.627  1.00  0.93           C  
ATOM   1828  CB  SER A 228      -1.998 -13.430 -15.276  1.00  0.91           C  
ATOM   1829  O   SER A 228      -1.414 -11.819 -17.787  1.00  0.92           O  
ATOM   1830  OG  SER A 228      -2.765 -13.937 -14.197  1.00  0.82           O  
ATOM   1831  N   THR A 229      -0.678 -10.459 -16.189  1.00  0.94           N  
ATOM   1832  CA  THR A 229       0.466  -9.926 -16.921  1.00  0.95           C  
ATOM   1833  C   THR A 229       1.771 -10.258 -16.202  1.00  0.95           C  
ATOM   1834  CB  THR A 229       0.351  -8.401 -17.102  1.00  0.94           C  
ATOM   1835  O   THR A 229       1.965  -9.873 -15.047  1.00  0.94           O  
ATOM   1836  CG2 THR A 229       1.541  -7.848 -17.880  1.00  0.91           C  
ATOM   1837  OG1 THR A 229      -0.854  -8.100 -17.816  1.00  0.92           O  
ATOM   1838  N   VAL A 230       2.682 -10.977 -16.920  1.00  0.94           N  
ATOM   1839  CA  VAL A 230       3.954 -11.450 -16.383  1.00  0.94           C  
ATOM   1840  C   VAL A 230       5.109 -10.802 -17.145  1.00  0.94           C  
ATOM   1841  CB  VAL A 230       4.064 -12.989 -16.457  1.00  0.93           C  
ATOM   1842  O   VAL A 230       5.331 -11.102 -18.320  1.00  0.93           O  
ATOM   1843  CG1 VAL A 230       5.378 -13.467 -15.842  1.00  0.91           C  
ATOM   1844  CG2 VAL A 230       2.874 -13.643 -15.756  1.00  0.91           C  
ATOM   1845  N   PHE A 231       5.916 -10.028 -16.427  1.00  0.94           N  
ATOM   1846  CA  PHE A 231       7.190  -9.508 -16.911  1.00  0.94           C  
ATOM   1847  C   PHE A 231       8.320 -10.488 -16.622  1.00  0.92           C  
ATOM   1848  CB  PHE A 231       7.495  -8.150 -16.271  1.00  0.94           C  
ATOM   1849  O   PHE A 231       8.307 -11.173 -15.597  1.00  0.89           O  
ATOM   1850  CG  PHE A 231       6.488  -7.082 -16.602  1.00  0.95           C  
ATOM   1851  CD1 PHE A 231       6.679  -6.241 -17.691  1.00  0.94           C  
ATOM   1852  CD2 PHE A 231       5.350  -6.919 -15.822  1.00  0.93           C  
ATOM   1853  CE1 PHE A 231       5.748  -5.252 -18.000  1.00  0.93           C  
ATOM   1854  CE2 PHE A 231       4.416  -5.933 -16.124  1.00  0.93           C  
ATOM   1855  CZ  PHE A 231       4.617  -5.100 -17.213  1.00  0.93           C  
ATOM   1856  N   THR A 232       9.386 -10.787 -17.462  1.00  0.90           N  
ATOM   1857  CA  THR A 232      10.324 -11.894 -17.307  1.00  0.89           C  
ATOM   1858  C   THR A 232      11.700 -11.383 -16.892  1.00  0.86           C  
ATOM   1859  CB  THR A 232      10.446 -12.709 -18.607  1.00  0.87           C  
ATOM   1860  O   THR A 232      12.584 -12.171 -16.551  1.00  0.80           O  
ATOM   1861  CG2 THR A 232       9.118 -13.361 -18.975  1.00  0.80           C  
ATOM   1862  OG1 THR A 232      10.851 -11.840 -19.673  1.00  0.83           O  
ATOM   1863  N   LYS A 233      12.000 -10.124 -16.752  1.00  0.87           N  
ATOM   1864  CA  LYS A 233      13.223  -9.434 -16.351  1.00  0.89           C  
ATOM   1865  C   LYS A 233      12.920  -8.026 -15.847  1.00  0.89           C  
ATOM   1866  CB  LYS A 233      14.212  -9.373 -17.516  1.00  0.86           C  
ATOM   1867  O   LYS A 233      11.759  -7.614 -15.802  1.00  0.87           O  
ATOM   1868  CG  LYS A 233      14.651 -10.736 -18.028  1.00  0.81           C  
ATOM   1869  CD  LYS A 233      15.643 -10.609 -19.177  1.00  0.78           C  
ATOM   1870  CE  LYS A 233      16.038 -11.972 -19.730  1.00  0.77           C  
ATOM   1871  NZ  LYS A 233      16.949 -11.850 -20.907  1.00  0.77           N  
ATOM   1872  N   ASP A 234      13.977  -7.366 -15.441  1.00  0.89           N  
ATOM   1873  CA  ASP A 234      13.822  -5.957 -15.092  1.00  0.91           C  
ATOM   1874  C   ASP A 234      13.203  -5.171 -16.245  1.00  0.90           C  
ATOM   1875  CB  ASP A 234      15.171  -5.348 -14.704  1.00  0.87           C  
ATOM   1876  O   ASP A 234      13.724  -5.185 -17.363  1.00  0.89           O  
ATOM   1877  CG  ASP A 234      15.674  -5.832 -13.356  1.00  0.82           C  
ATOM   1878  OD1 ASP A 234      14.848  -6.104 -12.458  1.00  0.81           O  
ATOM   1879  OD2 ASP A 234      16.908  -5.940 -13.188  1.00  0.83           O  
ATOM   1880  N   THR A 235      12.099  -4.618 -15.976  1.00  0.93           N  
ATOM   1881  CA  THR A 235      11.325  -3.828 -16.927  1.00  0.94           C  
ATOM   1882  C   THR A 235      11.138  -2.401 -16.420  1.00  0.94           C  
ATOM   1883  CB  THR A 235       9.949  -4.466 -17.194  1.00  0.93           C  
ATOM   1884  O   THR A 235      10.644  -2.192 -15.310  1.00  0.93           O  
ATOM   1885  CG2 THR A 235       9.180  -3.689 -18.257  1.00  0.89           C  
ATOM   1886  OG1 THR A 235      10.133  -5.815 -17.643  1.00  0.90           O  
ATOM   1887  N   LYS A 236      11.557  -1.526 -17.219  1.00  0.95           N  
ATOM   1888  CA  LYS A 236      11.316  -0.107 -16.974  1.00  0.96           C  
ATOM   1889  C   LYS A 236      10.266   0.446 -17.934  1.00  0.96           C  
ATOM   1890  CB  LYS A 236      12.616   0.688 -17.105  1.00  0.94           C  
ATOM   1891  O   LYS A 236      10.432   0.374 -19.153  1.00  0.95           O  
ATOM   1892  CG  LYS A 236      12.475   2.166 -16.770  1.00  0.85           C  
ATOM   1893  CD  LYS A 236      13.790   2.910 -16.958  1.00  0.80           C  
ATOM   1894  CE  LYS A 236      13.627   4.405 -16.717  1.00  0.77           C  
ATOM   1895  NZ  LYS A 236      14.881   5.155 -17.027  1.00  0.74           N  
ATOM   1896  N   ILE A 237       9.138   1.088 -17.430  1.00  0.95           N  
ATOM   1897  CA  ILE A 237       8.052   1.706 -18.183  1.00  0.96           C  
ATOM   1898  C   ILE A 237       7.960   3.190 -17.833  1.00  0.95           C  
ATOM   1899  CB  ILE A 237       6.703   1.005 -17.908  1.00  0.96           C  
ATOM   1900  O   ILE A 237       7.583   3.547 -16.715  1.00  0.94           O  
ATOM   1901  CG1 ILE A 237       6.832  -0.506 -18.128  1.00  0.95           C  
ATOM   1902  CG2 ILE A 237       5.598   1.595 -18.789  1.00  0.95           C  
ATOM   1903  CD1 ILE A 237       5.593  -1.297 -17.730  1.00  0.94           C  
ATOM   1904  N   VAL A 238       8.284   4.030 -18.790  1.00  0.96           N  
ATOM   1905  CA  VAL A 238       8.215   5.480 -18.643  1.00  0.96           C  
ATOM   1906  C   VAL A 238       6.823   5.973 -19.031  1.00  0.96           C  
ATOM   1907  CB  VAL A 238       9.289   6.190 -19.497  1.00  0.95           C  
ATOM   1908  O   VAL A 238       6.351   5.711 -20.140  1.00  0.95           O  
ATOM   1909  CG1 VAL A 238       9.227   7.703 -19.296  1.00  0.92           C  
ATOM   1910  CG2 VAL A 238      10.679   5.658 -19.154  1.00  0.92           C  
ATOM   1911  N   CYS A 239       6.123   6.732 -18.204  1.00  0.95           N  
ATOM   1912  CA  CYS A 239       4.704   7.067 -18.261  1.00  0.95           C  
ATOM   1913  C   CYS A 239       4.503   8.571 -18.397  1.00  0.93           C  
ATOM   1914  CB  CYS A 239       3.982   6.557 -17.014  1.00  0.93           C  
ATOM   1915  O   CYS A 239       3.489   9.109 -17.949  1.00  0.87           O  
ATOM   1916  SG  CYS A 239       4.162   4.780 -16.745  1.00  0.94           S  
ATOM   1917  N   ASP A 240       5.421   9.341 -18.921  1.00  0.94           N  
ATOM   1918  CA  ASP A 240       5.478  10.799 -18.886  1.00  0.94           C  
ATOM   1919  C   ASP A 240       4.366  11.413 -19.734  1.00  0.90           C  
ATOM   1920  CB  ASP A 240       6.843  11.294 -19.370  1.00  0.93           C  
ATOM   1921  O   ASP A 240       3.938  12.541 -19.482  1.00  0.86           O  
ATOM   1922  CG  ASP A 240       7.970  10.961 -18.408  1.00  0.93           C  
ATOM   1923  OD1 ASP A 240       7.698  10.706 -17.215  1.00  0.91           O  
ATOM   1924  OD2 ASP A 240       9.140  10.957 -18.846  1.00  0.91           O  
ATOM   1925  N   ASN A 241       3.796  10.686 -20.615  1.00  0.89           N  
ATOM   1926  CA  ASN A 241       2.849  11.194 -21.601  1.00  0.90           C  
ATOM   1927  C   ASN A 241       1.409  10.859 -21.220  1.00  0.88           C  
ATOM   1928  CB  ASN A 241       3.173  10.643 -22.991  1.00  0.87           C  
ATOM   1929  O   ASN A 241       0.480  11.143 -21.978  1.00  0.84           O  
ATOM   1930  CG  ASN A 241       4.493  11.156 -23.530  1.00  0.86           C  
ATOM   1931  ND2 ASN A 241       5.206  10.307 -24.260  1.00  0.86           N  
ATOM   1932  OD1 ASN A 241       4.870  12.307 -23.290  1.00  0.83           O  
ATOM   1933  N   ILE A 242       1.193  10.173 -20.143  1.00  0.90           N  
ATOM   1934  CA  ILE A 242      -0.162   9.999 -19.630  1.00  0.90           C  
ATOM   1935  C   ILE A 242      -0.720  11.346 -19.179  1.00  0.85           C  
ATOM   1936  CB  ILE A 242      -0.199   8.985 -18.464  1.00  0.88           C  
ATOM   1937  O   ILE A 242      -0.036  12.111 -18.495  1.00  0.81           O  
ATOM   1938  CG1 ILE A 242       0.349   7.628 -18.919  1.00  0.89           C  
ATOM   1939  CG2 ILE A 242      -1.622   8.846 -17.916  1.00  0.88           C  
ATOM   1940  CD1 ILE A 242       0.342   6.562 -17.832  1.00  0.85           C  
ATOM   1941  N   LEU A 243      -1.965  11.625 -19.610  1.00  0.84           N  
ATOM   1942  CA  LEU A 243      -2.616  12.912 -19.387  1.00  0.87           C  
ATOM   1943  C   LEU A 243      -2.654  13.252 -17.901  1.00  0.84           C  
ATOM   1944  CB  LEU A 243      -4.037  12.898 -19.957  1.00  0.81           C  
ATOM   1945  O   LEU A 243      -2.971  12.396 -17.072  1.00  0.82           O  
ATOM   1946  CG  LEU A 243      -4.157  12.818 -21.479  1.00  0.72           C  
ATOM   1947  CD1 LEU A 243      -5.617  12.653 -21.888  1.00  0.67           C  
ATOM   1948  CD2 LEU A 243      -3.550  14.056 -22.130  1.00  0.69           C  
ATOM   1949  N   ASP A 244      -2.364  14.533 -17.581  1.00  0.75           N  
ATOM   1950  CA  ASP A 244      -2.492  15.059 -16.226  1.00  0.80           C  
ATOM   1951  C   ASP A 244      -3.959  15.192 -15.825  1.00  0.72           C  
ATOM   1952  CB  ASP A 244      -1.789  16.413 -16.107  1.00  0.72           C  
ATOM   1953  O   ASP A 244      -4.562  16.253 -16.001  1.00  0.65           O  
ATOM   1954  CG  ASP A 244      -0.275  16.301 -16.153  1.00  0.73           C  
ATOM   1955  OD1 ASP A 244       0.261  15.191 -15.948  1.00  0.75           O  
ATOM   1956  OD2 ASP A 244       0.388  17.333 -16.393  1.00  0.87           O  
ATOM   1957  N   ASN A 245      -4.493  14.186 -15.341  1.00  0.83           N  
ATOM   1958  CA  ASN A 245      -5.855  14.047 -14.839  1.00  0.84           C  
ATOM   1959  C   ASN A 245      -5.920  13.091 -13.651  1.00  0.81           C  
ATOM   1960  CB  ASN A 245      -6.793  13.574 -15.952  1.00  0.80           C  
ATOM   1961  O   ASN A 245      -5.447  11.957 -13.735  1.00  0.77           O  
ATOM   1962  CG  ASN A 245      -8.243  13.528 -15.514  1.00  0.78           C  
ATOM   1963  ND2 ASN A 245      -9.141  13.284 -16.461  1.00  0.78           N  
ATOM   1964  OD1 ASN A 245      -8.554  13.712 -14.334  1.00  0.76           O  
ATOM   1965  N   THR A 246      -6.528  13.429 -12.565  1.00  0.74           N  
ATOM   1966  CA  THR A 246      -6.614  12.714 -11.296  1.00  0.76           C  
ATOM   1967  C   THR A 246      -7.438  11.439 -11.448  1.00  0.73           C  
ATOM   1968  CB  THR A 246      -7.230  13.599 -10.197  1.00  0.70           C  
ATOM   1969  O   THR A 246      -7.364  10.541 -10.606  1.00  0.69           O  
ATOM   1970  CG2 THR A 246      -6.293  14.741  -9.820  1.00  0.61           C  
ATOM   1971  OG1 THR A 246      -8.467  14.146 -10.670  1.00  0.60           O  
ATOM   1972  N   ASP A 247      -8.189  11.324 -12.393  1.00  0.80           N  
ATOM   1973  CA  ASP A 247      -9.005  10.138 -12.635  1.00  0.83           C  
ATOM   1974  C   ASP A 247      -8.279   9.148 -13.544  1.00  0.83           C  
ATOM   1975  CB  ASP A 247     -10.350  10.528 -13.251  1.00  0.78           C  
ATOM   1976  O   ASP A 247      -8.706   8.001 -13.687  1.00  0.81           O  
ATOM   1977  CG  ASP A 247     -11.279  11.211 -12.262  1.00  0.74           C  
ATOM   1978  OD1 ASP A 247     -11.237  10.882 -11.057  1.00  0.72           O  
ATOM   1979  OD2 ASP A 247     -12.062  12.086 -12.693  1.00  0.77           O  
ATOM   1980  N   GLU A 248      -7.100   9.589 -14.147  1.00  0.83           N  
ATOM   1981  CA  GLU A 248      -6.267   8.735 -14.988  1.00  0.86           C  
ATOM   1982  C   GLU A 248      -5.203   8.017 -14.163  1.00  0.86           C  
ATOM   1983  CB  GLU A 248      -5.605   9.554 -16.100  1.00  0.82           C  
ATOM   1984  O   GLU A 248      -4.839   8.473 -13.077  1.00  0.85           O  
ATOM   1985  CG  GLU A 248      -6.587  10.109 -17.122  1.00  0.79           C  
ATOM   1986  CD  GLU A 248      -7.292   9.028 -17.925  1.00  0.76           C  
ATOM   1987  OE1 GLU A 248      -6.810   7.872 -17.941  1.00  0.80           O  
ATOM   1988  OE2 GLU A 248      -8.334   9.339 -18.544  1.00  0.81           O  
ATOM   1989  N   ALA A 249      -4.703   6.883 -14.636  1.00  0.93           N  
ATOM   1990  CA  ALA A 249      -3.592   6.114 -14.080  1.00  0.94           C  
ATOM   1991  C   ALA A 249      -2.738   5.505 -15.188  1.00  0.94           C  
ATOM   1992  CB  ALA A 249      -4.114   5.020 -13.152  1.00  0.93           C  
ATOM   1993  O   ALA A 249      -3.223   5.273 -16.298  1.00  0.94           O  
ATOM   1994  N   ALA A 250      -1.489   5.267 -14.875  1.00  0.95           N  
ATOM   1995  CA  ALA A 250      -0.682   4.502 -15.822  1.00  0.95           C  
ATOM   1996  C   ALA A 250      -1.288   3.123 -16.070  1.00  0.95           C  
ATOM   1997  CB  ALA A 250       0.751   4.365 -15.312  1.00  0.95           C  
ATOM   1998  O   ALA A 250      -1.503   2.731 -17.220  1.00  0.95           O  
ATOM   1999  N   ILE A 251      -1.660   2.480 -15.019  1.00  0.95           N  
ATOM   2000  CA  ILE A 251      -2.371   1.207 -15.065  1.00  0.96           C  
ATOM   2001  C   ILE A 251      -3.640   1.293 -14.221  1.00  0.95           C  
ATOM   2002  CB  ILE A 251      -1.479   0.044 -14.575  1.00  0.95           C  
ATOM   2003  O   ILE A 251      -3.575   1.534 -13.013  1.00  0.94           O  
ATOM   2004  CG1 ILE A 251      -0.212  -0.056 -15.433  1.00  0.95           C  
ATOM   2005  CG2 ILE A 251      -2.256  -1.276 -14.591  1.00  0.94           C  
ATOM   2006  CD1 ILE A 251       0.781  -1.104 -14.951  1.00  0.93           C  
ATOM   2007  N   THR A 252      -4.751   1.047 -14.841  1.00  0.93           N  
ATOM   2008  CA  THR A 252      -6.032   0.888 -14.161  1.00  0.93           C  
ATOM   2009  C   THR A 252      -6.441  -0.581 -14.114  1.00  0.93           C  
ATOM   2010  CB  THR A 252      -7.136   1.710 -14.851  1.00  0.93           C  
ATOM   2011  O   THR A 252      -6.494  -1.249 -15.149  1.00  0.92           O  
ATOM   2012  CG2 THR A 252      -8.476   1.534 -14.144  1.00  0.90           C  
ATOM   2013  OG1 THR A 252      -6.776   3.097 -14.831  1.00  0.91           O  
ATOM   2014  N   ILE A 253      -6.661  -1.103 -12.936  1.00  0.91           N  
ATOM   2015  CA  ILE A 253      -7.272  -2.418 -12.780  1.00  0.91           C  
ATOM   2016  C   ILE A 253      -8.779  -2.267 -12.584  1.00  0.89           C  
ATOM   2017  CB  ILE A 253      -6.653  -3.192 -11.594  1.00  0.90           C  
ATOM   2018  O   ILE A 253      -9.232  -1.796 -11.539  1.00  0.87           O  
ATOM   2019  CG1 ILE A 253      -5.128  -3.259 -11.738  1.00  0.88           C  
ATOM   2020  CG2 ILE A 253      -7.255  -4.596 -11.492  1.00  0.88           C  
ATOM   2021  CD1 ILE A 253      -4.434  -4.032 -10.625  1.00  0.86           C  
ATOM   2022  N   TYR A 254      -9.508  -2.760 -13.683  1.00  0.87           N  
ATOM   2023  CA  TYR A 254     -10.946  -2.526 -13.747  1.00  0.87           C  
ATOM   2024  C   TYR A 254     -11.602  -3.436 -14.779  1.00  0.86           C  
ATOM   2025  CB  TYR A 254     -11.238  -1.061 -14.082  1.00  0.86           C  
ATOM   2026  O   TYR A 254     -11.032  -3.690 -15.842  1.00  0.83           O  
ATOM   2027  CG  TYR A 254     -12.702  -0.771 -14.313  1.00  0.83           C  
ATOM   2028  CD1 TYR A 254     -13.600  -0.733 -13.249  1.00  0.79           C  
ATOM   2029  CD2 TYR A 254     -13.188  -0.536 -15.594  1.00  0.79           C  
ATOM   2030  CE1 TYR A 254     -14.950  -0.468 -13.457  1.00  0.79           C  
ATOM   2031  CE2 TYR A 254     -14.536  -0.270 -15.814  1.00  0.80           C  
ATOM   2032  OH  TYR A 254     -16.743   0.025 -14.952  1.00  0.66           O  
ATOM   2033  CZ  TYR A 254     -15.408  -0.238 -14.741  1.00  0.76           C  
ATOM   2034  N   SER A 255     -12.853  -3.869 -14.476  1.00  0.84           N  
ATOM   2035  CA  SER A 255     -13.738  -4.483 -15.461  1.00  0.83           C  
ATOM   2036  C   SER A 255     -15.198  -4.376 -15.034  1.00  0.82           C  
ATOM   2037  CB  SER A 255     -13.366  -5.951 -15.675  1.00  0.81           C  
ATOM   2038  O   SER A 255     -15.539  -4.679 -13.889  1.00  0.78           O  
ATOM   2039  OG  SER A 255     -14.257  -6.566 -16.590  1.00  0.78           O  
ATOM   2040  N   ASN A 256     -16.094  -3.968 -16.019  1.00  0.80           N  
ATOM   2041  CA  ASN A 256     -17.532  -3.957 -15.774  1.00  0.80           C  
ATOM   2042  C   ASN A 256     -18.099  -5.372 -15.699  1.00  0.79           C  
ATOM   2043  CB  ASN A 256     -18.255  -3.153 -16.857  1.00  0.77           C  
ATOM   2044  O   ASN A 256     -19.143  -5.595 -15.084  1.00  0.75           O  
ATOM   2045  CG  ASN A 256     -18.145  -1.656 -16.644  1.00  0.73           C  
ATOM   2046  ND2 ASN A 256     -18.223  -0.895 -17.729  1.00  0.70           N  
ATOM   2047  OD1 ASN A 256     -17.990  -1.187 -15.513  1.00  0.71           O  
ATOM   2048  N   ASP A 257     -17.423  -6.281 -16.208  1.00  0.77           N  
ATOM   2049  CA  ASP A 257     -17.915  -7.643 -16.394  1.00  0.77           C  
ATOM   2050  C   ASP A 257     -17.365  -8.576 -15.318  1.00  0.76           C  
ATOM   2051  CB  ASP A 257     -17.540  -8.164 -17.783  1.00  0.73           C  
ATOM   2052  O   ASP A 257     -17.741  -9.749 -15.255  1.00  0.72           O  
ATOM   2053  CG  ASP A 257     -18.105  -7.313 -18.907  1.00  0.73           C  
ATOM   2054  OD1 ASP A 257     -19.332  -7.079 -18.938  1.00  0.75           O  
ATOM   2055  OD2 ASP A 257     -17.315  -6.875 -19.772  1.00  0.77           O  
ATOM   2056  N   SER A 258     -16.477  -8.140 -14.427  1.00  0.72           N  
ATOM   2057  CA  SER A 258     -15.743  -8.963 -13.472  1.00  0.72           C  
ATOM   2058  C   SER A 258     -16.691  -9.675 -12.512  1.00  0.71           C  
ATOM   2059  CB  SER A 258     -14.750  -8.111 -12.681  1.00  0.68           C  
ATOM   2060  O   SER A 258     -16.497 -10.852 -12.199  1.00  0.66           O  
ATOM   2061  OG  SER A 258     -15.393  -6.981 -12.117  1.00  0.61           O  
ATOM   2062  N   ILE A 259     -17.788  -9.159 -12.086  1.00  0.67           N  
ATOM   2063  CA  ILE A 259     -18.642  -9.805 -11.095  1.00  0.67           C  
ATOM   2064  C   ILE A 259     -19.302 -11.038 -11.708  1.00  0.67           C  
ATOM   2065  CB  ILE A 259     -19.717  -8.834 -10.557  1.00  0.62           C  
ATOM   2066  O   ILE A 259     -19.288 -12.118 -11.112  1.00  0.65           O  
ATOM   2067  CG1 ILE A 259     -19.139  -7.966  -9.434  1.00  0.52           C  
ATOM   2068  CG2 ILE A 259     -20.949  -9.606 -10.074  1.00  0.51           C  
ATOM   2069  CD1 ILE A 259     -20.076  -6.866  -8.956  1.00  0.52           C  
ATOM   2070  N   ASN A 260     -19.841 -10.797 -12.810  1.00  0.74           N  
ATOM   2071  CA  ASN A 260     -20.512 -11.928 -13.442  1.00  0.75           C  
ATOM   2072  C   ASN A 260     -19.549 -13.086 -13.687  1.00  0.75           C  
ATOM   2073  CB  ASN A 260     -21.169 -11.496 -14.755  1.00  0.72           C  
ATOM   2074  O   ASN A 260     -19.897 -14.246 -13.461  1.00  0.73           O  
ATOM   2075  CG  ASN A 260     -22.324 -10.537 -14.543  1.00  0.68           C  
ATOM   2076  ND2 ASN A 260     -22.594  -9.705 -15.542  1.00  0.70           N  
ATOM   2077  OD1 ASN A 260     -22.967 -10.544 -13.490  1.00  0.71           O  
ATOM   2078  N   LEU A 261     -18.321 -12.743 -13.942  1.00  0.76           N  
ATOM   2079  CA  LEU A 261     -17.304 -13.756 -14.202  1.00  0.76           C  
ATOM   2080  C   LEU A 261     -16.758 -14.326 -12.897  1.00  0.74           C  
ATOM   2081  CB  LEU A 261     -16.161 -13.167 -15.034  1.00  0.73           C  
ATOM   2082  O   LEU A 261     -16.483 -15.524 -12.806  1.00  0.71           O  
ATOM   2083  CG  LEU A 261     -16.498 -12.788 -16.477  1.00  0.76           C  
ATOM   2084  CD1 LEU A 261     -15.316 -12.077 -17.127  1.00  0.75           C  
ATOM   2085  CD2 LEU A 261     -16.891 -14.025 -17.277  1.00  0.77           C  
ATOM   2086  N   TYR A 262     -16.739 -13.587 -11.791  1.00  0.74           N  
ATOM   2087  CA  TYR A 262     -16.269 -14.039 -10.486  1.00  0.74           C  
ATOM   2088  C   TYR A 262     -17.366 -14.791  -9.742  1.00  0.72           C  
ATOM   2089  CB  TYR A 262     -15.790 -12.851  -9.646  1.00  0.69           C  
ATOM   2090  O   TYR A 262     -17.111 -15.838  -9.141  1.00  0.67           O  
ATOM   2091  CG  TYR A 262     -14.287 -12.715  -9.588  1.00  0.63           C  
ATOM   2092  CD1 TYR A 262     -13.515 -13.610  -8.852  1.00  0.58           C  
ATOM   2093  CD2 TYR A 262     -13.637 -11.691 -10.269  1.00  0.60           C  
ATOM   2094  CE1 TYR A 262     -12.131 -13.488  -8.794  1.00  0.53           C  
ATOM   2095  CE2 TYR A 262     -12.254 -11.559 -10.218  1.00  0.54           C  
ATOM   2096  OH  TYR A 262     -10.140 -12.336  -9.426  1.00  0.37           O  
ATOM   2097  CZ  TYR A 262     -11.510 -12.461  -9.480  1.00  0.55           C  
ATOM   2098  N   ASP A 263     -18.548 -14.133  -9.503  1.00  0.66           N  
ATOM   2099  CA  ASP A 263     -19.630 -14.800  -8.785  1.00  0.66           C  
ATOM   2100  C   ASP A 263     -19.823 -16.229  -9.286  1.00  0.66           C  
ATOM   2101  CB  ASP A 263     -20.934 -14.012  -8.929  1.00  0.62           C  
ATOM   2102  O   ASP A 263     -20.076 -17.141  -8.496  1.00  0.63           O  
ATOM   2103  CG  ASP A 263     -21.033 -12.848  -7.959  1.00  0.57           C  
ATOM   2104  OD1 ASP A 263     -20.240 -12.787  -6.995  1.00  0.61           O  
ATOM   2105  OD2 ASP A 263     -21.915 -11.985  -8.158  1.00  0.65           O  
ATOM   2106  N   ASN A 264     -19.512 -16.377 -10.428  1.00  0.61           N  
ATOM   2107  CA  ASN A 264     -19.587 -17.713 -11.009  1.00  0.62           C  
ATOM   2108  C   ASN A 264     -18.330 -18.526 -10.710  1.00  0.61           C  
ATOM   2109  CB  ASN A 264     -19.819 -17.630 -12.519  1.00  0.55           C  
ATOM   2110  O   ASN A 264     -18.297 -19.735 -10.945  1.00  0.57           O  
ATOM   2111  CG  ASN A 264     -21.199 -17.112 -12.870  1.00  0.51           C  
ATOM   2112  ND2 ASN A 264     -21.312 -16.456 -14.019  1.00  0.57           N  
ATOM   2113  OD1 ASN A 264     -22.157 -17.299 -12.115  1.00  0.58           O  
ATOM   2114  N   ASN A 265     -17.300 -17.831  -9.991  1.00  0.61           N  
ATOM   2115  CA  ASN A 265     -15.985 -18.457  -9.905  1.00  0.63           C  
ATOM   2116  C   ASN A 265     -15.276 -18.096  -8.602  1.00  0.61           C  
ATOM   2117  CB  ASN A 265     -15.122 -18.062 -11.105  1.00  0.54           C  
ATOM   2118  O   ASN A 265     -14.055 -17.937  -8.578  1.00  0.55           O  
ATOM   2119  CG  ASN A 265     -15.660 -18.605 -12.414  1.00  0.50           C  
ATOM   2120  ND2 ASN A 265     -16.082 -17.709 -13.299  1.00  0.53           N  
ATOM   2121  OD1 ASN A 265     -15.698 -19.819 -12.629  1.00  0.52           O  
ATOM   2122  N   ARG A 266     -15.883 -17.858  -7.413  1.00  0.62           N  
ATOM   2123  CA  ARG A 266     -15.443 -17.344  -6.120  1.00  0.61           C  
ATOM   2124  C   ARG A 266     -14.298 -18.179  -5.560  1.00  0.61           C  
ATOM   2125  CB  ARG A 266     -16.607 -17.317  -5.127  1.00  0.57           C  
ATOM   2126  O   ARG A 266     -13.554 -17.719  -4.691  1.00  0.58           O  
ATOM   2127  CG  ARG A 266     -17.618 -16.212  -5.392  1.00  0.54           C  
ATOM   2128  CD  ARG A 266     -18.637 -16.099  -4.267  1.00  0.54           C  
ATOM   2129  NE  ARG A 266     -19.568 -14.997  -4.493  1.00  0.43           N  
ATOM   2130  NH1 ARG A 266     -20.396 -14.982  -2.336  1.00  0.36           N  
ATOM   2131  NH2 ARG A 266     -21.189 -13.488  -3.883  1.00  0.33           N  
ATOM   2132  CZ  ARG A 266     -20.382 -14.492  -3.570  1.00  0.52           C  
ATOM   2133  N   SER A 267     -14.125 -19.350  -6.020  1.00  0.53           N  
ATOM   2134  CA  SER A 267     -13.084 -20.247  -5.530  1.00  0.53           C  
ATOM   2135  C   SER A 267     -11.751 -19.976  -6.218  1.00  0.53           C  
ATOM   2136  CB  SER A 267     -13.490 -21.706  -5.743  1.00  0.46           C  
ATOM   2137  O   SER A 267     -10.756 -20.650  -5.943  1.00  0.50           O  
ATOM   2138  OG  SER A 267     -13.780 -21.953  -7.109  1.00  0.40           O  
ATOM   2139  N   ALA A 268     -11.695 -19.028  -7.004  1.00  0.57           N  
ATOM   2140  CA  ALA A 268     -10.461 -18.787  -7.747  1.00  0.57           C  
ATOM   2141  C   ALA A 268      -9.368 -18.241  -6.832  1.00  0.57           C  
ATOM   2142  CB  ALA A 268     -10.715 -17.822  -8.902  1.00  0.51           C  
ATOM   2143  O   ALA A 268      -9.645 -17.452  -5.926  1.00  0.54           O  
ATOM   2144  N   SER A 269      -8.181 -18.883  -6.875  1.00  0.60           N  
ATOM   2145  CA  SER A 269      -6.936 -18.335  -6.345  1.00  0.60           C  
ATOM   2146  C   SER A 269      -6.709 -16.908  -6.832  1.00  0.60           C  
ATOM   2147  CB  SER A 269      -5.750 -19.213  -6.745  1.00  0.54           C  
ATOM   2148  O   SER A 269      -7.283 -16.491  -7.841  1.00  0.56           O  
ATOM   2149  OG  SER A 269      -5.768 -19.478  -8.138  1.00  0.50           O  
ATOM   2150  N   PHE A 270      -6.133 -15.996  -5.980  1.00  0.61           N  
ATOM   2151  CA  PHE A 270      -5.654 -14.665  -6.331  1.00  0.61           C  
ATOM   2152  C   PHE A 270      -4.925 -14.687  -7.669  1.00  0.64           C  
ATOM   2153  CB  PHE A 270      -4.729 -14.119  -5.238  1.00  0.54           C  
ATOM   2154  O   PHE A 270      -3.747 -15.043  -7.734  1.00  0.60           O  
ATOM   2155  CG  PHE A 270      -5.419 -13.878  -3.923  1.00  0.49           C  
ATOM   2156  CD1 PHE A 270      -6.085 -12.683  -3.681  1.00  0.44           C  
ATOM   2157  CD2 PHE A 270      -5.401 -14.847  -2.928  1.00  0.49           C  
ATOM   2158  CE1 PHE A 270      -6.725 -12.457  -2.464  1.00  0.46           C  
ATOM   2159  CE2 PHE A 270      -6.038 -14.629  -1.710  1.00  0.48           C  
ATOM   2160  CZ  PHE A 270      -6.699 -13.433  -1.480  1.00  0.46           C  
ATOM   2161  N   PRO A 271      -5.639 -14.473  -8.801  1.00  0.72           N  
ATOM   2162  CA  PRO A 271      -4.827 -14.380 -10.017  1.00  0.74           C  
ATOM   2163  C   PRO A 271      -3.717 -13.337  -9.907  1.00  0.77           C  
ATOM   2164  CB  PRO A 271      -5.845 -13.984 -11.090  1.00  0.70           C  
ATOM   2165  O   PRO A 271      -3.897 -12.305  -9.256  1.00  0.74           O  
ATOM   2166  CG  PRO A 271      -6.948 -13.310 -10.340  1.00  0.67           C  
ATOM   2167  CD  PRO A 271      -6.987 -13.867  -8.946  1.00  0.67           C  
ATOM   2168  N   LYS A 272      -2.526 -13.681 -10.377  1.00  0.74           N  
ATOM   2169  CA  LYS A 272      -1.428 -12.723 -10.465  1.00  0.79           C  
ATOM   2170  C   LYS A 272      -1.701 -11.670 -11.536  1.00  0.79           C  
ATOM   2171  CB  LYS A 272      -0.111 -13.442 -10.762  1.00  0.70           C  
ATOM   2172  O   LYS A 272      -1.274 -11.818 -12.683  1.00  0.76           O  
ATOM   2173  CG  LYS A 272       0.371 -14.342  -9.633  1.00  0.65           C  
ATOM   2174  CD  LYS A 272       1.713 -14.983  -9.963  1.00  0.64           C  
ATOM   2175  CE  LYS A 272       2.174 -15.918  -8.854  1.00  0.64           C  
ATOM   2176  NZ  LYS A 272       3.493 -16.544  -9.170  1.00  0.55           N  
ATOM   2177  N   CYS A 273      -2.402 -10.584 -11.188  1.00  0.86           N  
ATOM   2178  CA  CYS A 273      -2.769  -9.541 -12.140  1.00  0.90           C  
ATOM   2179  C   CYS A 273      -1.529  -8.912 -12.764  1.00  0.90           C  
ATOM   2180  CB  CYS A 273      -3.608  -8.463 -11.455  1.00  0.86           C  
ATOM   2181  O   CYS A 273      -1.405  -8.858 -13.989  1.00  0.89           O  
ATOM   2182  SG  CYS A 273      -4.270  -7.225 -12.592  1.00  0.80           S  
ATOM   2183  N   ILE A 274      -0.566  -8.578 -12.005  1.00  0.87           N  
ATOM   2184  CA  ILE A 274       0.749  -8.116 -12.438  1.00  0.92           C  
ATOM   2185  C   ILE A 274       1.834  -8.797 -11.608  1.00  0.90           C  
ATOM   2186  CB  ILE A 274       0.873  -6.580 -12.325  1.00  0.89           C  
ATOM   2187  O   ILE A 274       1.785  -8.781 -10.376  1.00  0.88           O  
ATOM   2188  CG1 ILE A 274      -0.202  -5.893 -13.176  1.00  0.90           C  
ATOM   2189  CG2 ILE A 274       2.274  -6.119 -12.737  1.00  0.89           C  
ATOM   2190  CD1 ILE A 274      -0.278  -4.385 -12.980  1.00  0.88           C  
ATOM   2191  N   SER A 275       2.858  -9.416 -12.306  1.00  0.92           N  
ATOM   2192  CA  SER A 275       4.007 -10.023 -11.641  1.00  0.93           C  
ATOM   2193  C   SER A 275       5.257  -9.938 -12.510  1.00  0.91           C  
ATOM   2194  CB  SER A 275       3.716 -11.484 -11.295  1.00  0.90           C  
ATOM   2195  O   SER A 275       5.164  -9.733 -13.722  1.00  0.89           O  
ATOM   2196  OG  SER A 275       3.462 -12.238 -12.468  1.00  0.75           O  
ATOM   2197  N   ASN A 276       6.407 -10.063 -11.884  1.00  0.90           N  
ATOM   2198  CA  ASN A 276       7.694 -10.215 -12.553  1.00  0.92           C  
ATOM   2199  C   ASN A 276       8.419 -11.477 -12.094  1.00  0.87           C  
ATOM   2200  CB  ASN A 276       8.571  -8.983 -12.318  1.00  0.91           C  
ATOM   2201  O   ASN A 276       8.404 -11.809 -10.907  1.00  0.83           O  
ATOM   2202  CG  ASN A 276       9.753  -8.918 -13.264  1.00  0.89           C  
ATOM   2203  ND2 ASN A 276       9.963  -7.756 -13.872  1.00  0.90           N  
ATOM   2204  OD1 ASN A 276      10.472  -9.904 -13.448  1.00  0.86           O  
ATOM   2205  N   THR A 277       9.009 -12.279 -12.970  1.00  0.89           N  
ATOM   2206  CA  THR A 277       9.571 -13.578 -12.618  1.00  0.89           C  
ATOM   2207  C   THR A 277      11.043 -13.445 -12.239  1.00  0.84           C  
ATOM   2208  CB  THR A 277       9.425 -14.583 -13.775  1.00  0.86           C  
ATOM   2209  O   THR A 277      11.594 -14.310 -11.554  1.00  0.79           O  
ATOM   2210  CG2 THR A 277       7.964 -14.965 -13.990  1.00  0.76           C  
ATOM   2211  OG1 THR A 277       9.935 -13.994 -14.978  1.00  0.79           O  
ATOM   2212  N   SER A 278      11.747 -12.477 -12.754  1.00  0.88           N  
ATOM   2213  CA  SER A 278      13.190 -12.419 -12.544  1.00  0.88           C  
ATOM   2214  C   SER A 278      13.666 -10.981 -12.368  1.00  0.82           C  
ATOM   2215  CB  SER A 278      13.929 -13.070 -13.715  1.00  0.83           C  
ATOM   2216  O   SER A 278      14.792 -10.644 -12.742  1.00  0.75           O  
ATOM   2217  OG  SER A 278      13.613 -12.418 -14.933  1.00  0.68           O  
ATOM   2218  N   GLY A 279      12.939 -10.043 -11.766  1.00  0.88           N  
ATOM   2219  CA  GLY A 279      13.271  -8.647 -11.533  1.00  0.89           C  
ATOM   2220  C   GLY A 279      12.113  -7.843 -10.972  1.00  0.88           C  
ATOM   2221  O   GLY A 279      11.240  -8.392 -10.297  1.00  0.84           O  
ATOM   2222  N   LYS A 280      12.184  -6.594 -11.270  1.00  0.91           N  
ATOM   2223  CA  LYS A 280      11.100  -5.675 -10.933  1.00  0.92           C  
ATOM   2224  C   LYS A 280      10.550  -4.993 -12.182  1.00  0.92           C  
ATOM   2225  CB  LYS A 280      11.579  -4.624  -9.930  1.00  0.89           C  
ATOM   2226  O   LYS A 280      11.299  -4.694 -13.114  1.00  0.92           O  
ATOM   2227  CG  LYS A 280      11.837  -5.173  -8.534  1.00  0.78           C  
ATOM   2228  CD  LYS A 280      11.894  -4.059  -7.497  1.00  0.75           C  
ATOM   2229  CE  LYS A 280      12.036  -4.614  -6.086  1.00  0.72           C  
ATOM   2230  NZ  LYS A 280      11.242  -3.825  -5.098  1.00  0.69           N  
ATOM   2231  N   THR A 281       9.246  -4.752 -12.164  1.00  0.94           N  
ATOM   2232  CA  THR A 281       8.616  -3.839 -13.111  1.00  0.95           C  
ATOM   2233  C   THR A 281       8.502  -2.437 -12.517  1.00  0.95           C  
ATOM   2234  CB  THR A 281       7.220  -4.339 -13.525  1.00  0.94           C  
ATOM   2235  O   THR A 281       7.837  -2.242 -11.498  1.00  0.94           O  
ATOM   2236  CG2 THR A 281       6.610  -3.441 -14.596  1.00  0.91           C  
ATOM   2237  OG1 THR A 281       7.330  -5.671 -14.040  1.00  0.92           O  
ATOM   2238  N   LYS A 282       9.156  -1.525 -13.137  1.00  0.96           N  
ATOM   2239  CA  LYS A 282       9.196  -0.142 -12.668  1.00  0.96           C  
ATOM   2240  C   LYS A 282       8.327   0.759 -13.540  1.00  0.96           C  
ATOM   2241  CB  LYS A 282      10.635   0.376 -12.648  1.00  0.95           C  
ATOM   2242  O   LYS A 282       8.632   0.976 -14.715  1.00  0.95           O  
ATOM   2243  CG  LYS A 282      11.584  -0.465 -11.808  1.00  0.90           C  
ATOM   2244  CD  LYS A 282      12.953   0.191 -11.686  1.00  0.86           C  
ATOM   2245  CE  LYS A 282      13.899  -0.640 -10.829  1.00  0.84           C  
ATOM   2246  NZ  LYS A 282      15.201   0.056 -10.606  1.00  0.83           N  
ATOM   2247  N   LEU A 283       7.294   1.303 -12.952  1.00  0.96           N  
ATOM   2248  CA  LEU A 283       6.571   2.434 -13.524  1.00  0.96           C  
ATOM   2249  C   LEU A 283       7.195   3.755 -13.087  1.00  0.95           C  
ATOM   2250  CB  LEU A 283       5.097   2.391 -13.113  1.00  0.95           C  
ATOM   2251  O   LEU A 283       7.256   4.052 -11.892  1.00  0.93           O  
ATOM   2252  CG  LEU A 283       4.338   1.105 -13.443  1.00  0.90           C  
ATOM   2253  CD1 LEU A 283       2.879   1.227 -13.016  1.00  0.84           C  
ATOM   2254  CD2 LEU A 283       4.441   0.791 -14.931  1.00  0.83           C  
ATOM   2255  N   ILE A 284       7.606   4.565 -14.057  1.00  0.96           N  
ATOM   2256  CA  ILE A 284       8.315   5.807 -13.769  1.00  0.96           C  
ATOM   2257  C   ILE A 284       7.606   6.976 -14.449  1.00  0.96           C  
ATOM   2258  CB  ILE A 284       9.790   5.736 -14.226  1.00  0.95           C  
ATOM   2259  O   ILE A 284       7.316   6.922 -15.647  1.00  0.95           O  
ATOM   2260  CG1 ILE A 284      10.504   4.564 -13.542  1.00  0.89           C  
ATOM   2261  CG2 ILE A 284      10.509   7.057 -13.939  1.00  0.89           C  
ATOM   2262  CD1 ILE A 284      11.934   4.348 -14.018  1.00  0.84           C  
ATOM   2263  N   ARG A 285       7.419   8.009 -13.719  1.00  0.95           N  
ATOM   2264  CA  ARG A 285       7.027   9.304 -14.264  1.00  0.95           C  
ATOM   2265  C   ARG A 285       8.007  10.394 -13.844  1.00  0.93           C  
ATOM   2266  CB  ARG A 285       5.611   9.671 -13.813  1.00  0.94           C  
ATOM   2267  O   ARG A 285       8.220  10.620 -12.651  1.00  0.91           O  
ATOM   2268  CG  ARG A 285       5.082  10.956 -14.430  1.00  0.93           C  
ATOM   2269  CD  ARG A 285       3.635  11.216 -14.036  1.00  0.91           C  
ATOM   2270  NE  ARG A 285       3.128  12.450 -14.630  1.00  0.91           N  
ATOM   2271  NH1 ARG A 285       2.229  11.427 -16.497  1.00  0.86           N  
ATOM   2272  NH2 ARG A 285       2.055  13.697 -16.233  1.00  0.86           N  
ATOM   2273  CZ  ARG A 285       2.472  12.522 -15.785  1.00  0.89           C  
ATOM   2274  N   ASN A 286       8.549  11.052 -14.781  1.00  0.93           N  
ATOM   2275  CA  ASN A 286       9.464  12.163 -14.540  1.00  0.93           C  
ATOM   2276  C   ASN A 286       8.710  13.458 -14.254  1.00  0.91           C  
ATOM   2277  CB  ASN A 286      10.408  12.350 -15.730  1.00  0.92           C  
ATOM   2278  O   ASN A 286       7.541  13.595 -14.619  1.00  0.89           O  
ATOM   2279  CG  ASN A 286      11.214  11.103 -16.037  1.00  0.91           C  
ATOM   2280  ND2 ASN A 286      11.027  10.556 -17.233  1.00  0.92           N  
ATOM   2281  OD1 ASN A 286      11.998  10.635 -15.207  1.00  0.90           O  
ATOM   2282  N   GLY A 287       9.365  14.464 -13.597  1.00  0.92           N  
ATOM   2283  CA  GLY A 287       8.791  15.780 -13.362  1.00  0.92           C  
ATOM   2284  C   GLY A 287       8.518  16.059 -11.896  1.00  0.90           C  
ATOM   2285  O   GLY A 287       9.126  15.442 -11.018  1.00  0.87           O  
ATOM   2286  N   THR A 288       7.594  17.055 -11.632  1.00  0.88           N  
ATOM   2287  CA  THR A 288       7.232  17.491 -10.288  1.00  0.89           C  
ATOM   2288  C   THR A 288       6.029  16.708  -9.770  1.00  0.89           C  
ATOM   2289  CB  THR A 288       6.919  18.999 -10.255  1.00  0.88           C  
ATOM   2290  O   THR A 288       5.036  16.543 -10.482  1.00  0.89           O  
ATOM   2291  CG2 THR A 288       6.643  19.473  -8.832  1.00  0.83           C  
ATOM   2292  OG1 THR A 288       8.036  19.725 -10.781  1.00  0.87           O  
ATOM   2293  N   ARG A 289       6.097  16.203  -8.623  1.00  0.87           N  
ATOM   2294  CA  ARG A 289       4.975  15.542  -7.963  1.00  0.88           C  
ATOM   2295  C   ARG A 289       3.815  16.509  -7.755  1.00  0.87           C  
ATOM   2296  CB  ARG A 289       5.413  14.952  -6.621  1.00  0.86           C  
ATOM   2297  O   ARG A 289       4.002  17.608  -7.231  1.00  0.85           O  
ATOM   2298  CG  ARG A 289       6.415  13.815  -6.744  1.00  0.84           C  
ATOM   2299  CD  ARG A 289       6.768  13.225  -5.386  1.00  0.83           C  
ATOM   2300  NE  ARG A 289       7.742  12.144  -5.506  1.00  0.82           N  
ATOM   2301  NH1 ARG A 289       8.650  12.451  -3.404  1.00  0.78           N  
ATOM   2302  NH2 ARG A 289       9.456  10.801  -4.775  1.00  0.75           N  
ATOM   2303  CZ  ARG A 289       8.614  11.801  -4.562  1.00  0.80           C  
ATOM   2304  N   SER A 290       2.633  16.105  -8.059  1.00  0.89           N  
ATOM   2305  CA  SER A 290       1.423  16.906  -7.911  1.00  0.90           C  
ATOM   2306  C   SER A 290       0.198  16.023  -7.695  1.00  0.90           C  
ATOM   2307  CB  SER A 290       1.213  17.793  -9.139  1.00  0.89           C  
ATOM   2308  O   SER A 290       0.121  14.917  -8.233  1.00  0.90           O  
ATOM   2309  OG  SER A 290       0.036  18.571  -9.002  1.00  0.90           O  
ATOM   2310  N   LEU A 291      -0.793  16.471  -7.039  1.00  0.89           N  
ATOM   2311  CA  LEU A 291      -2.079  15.805  -6.859  1.00  0.90           C  
ATOM   2312  C   LEU A 291      -2.857  15.765  -8.170  1.00  0.89           C  
ATOM   2313  CB  LEU A 291      -2.904  16.514  -5.783  1.00  0.88           C  
ATOM   2314  O   LEU A 291      -3.759  14.940  -8.336  1.00  0.87           O  
ATOM   2315  CG  LEU A 291      -2.475  16.278  -4.334  1.00  0.84           C  
ATOM   2316  CD1 LEU A 291      -3.263  17.184  -3.394  1.00  0.80           C  
ATOM   2317  CD2 LEU A 291      -2.660  14.813  -3.953  1.00  0.80           C  
ATOM   2318  N   THR A 292      -2.484  16.664  -9.099  1.00  0.90           N  
ATOM   2319  CA  THR A 292      -3.171  16.758 -10.383  1.00  0.92           C  
ATOM   2320  C   THR A 292      -2.596  15.754 -11.378  1.00  0.91           C  
ATOM   2321  CB  THR A 292      -3.071  18.179 -10.967  1.00  0.90           C  
ATOM   2322  O   THR A 292      -3.142  15.570 -12.468  1.00  0.90           O  
ATOM   2323  CG2 THR A 292      -3.790  19.190 -10.079  1.00  0.89           C  
ATOM   2324  OG1 THR A 292      -1.691  18.550 -11.073  1.00  0.91           O  
ATOM   2325  N   ASN A 293      -1.428  15.147 -11.064  1.00  0.90           N  
ATOM   2326  CA  ASN A 293      -0.801  14.125 -11.895  1.00  0.93           C  
ATOM   2327  C   ASN A 293      -1.625  12.841 -11.922  1.00  0.92           C  
ATOM   2328  CB  ASN A 293       0.620  13.834 -11.406  1.00  0.92           C  
ATOM   2329  O   ASN A 293      -2.403  12.578 -11.003  1.00  0.92           O  
ATOM   2330  CG  ASN A 293       1.588  14.957 -11.723  1.00  0.91           C  
ATOM   2331  ND2 ASN A 293       2.788  14.881 -11.160  1.00  0.91           N  
ATOM   2332  OD1 ASN A 293       1.260  15.884 -12.467  1.00  0.90           O  
ATOM   2333  N   PRO A 294      -1.479  12.046 -12.976  1.00  0.92           N  
ATOM   2334  CA  PRO A 294      -2.125  10.731 -12.955  1.00  0.94           C  
ATOM   2335  C   PRO A 294      -1.608   9.838 -11.829  1.00  0.94           C  
ATOM   2336  CB  PRO A 294      -1.773  10.143 -14.323  1.00  0.93           C  
ATOM   2337  O   PRO A 294      -0.511  10.064 -11.311  1.00  0.94           O  
ATOM   2338  CG  PRO A 294      -0.444  10.737 -14.664  1.00  0.93           C  
ATOM   2339  CD  PRO A 294      -0.398  12.140 -14.132  1.00  0.93           C  
ATOM   2340  N   LYS A 295      -2.310   8.794 -11.470  1.00  0.93           N  
ATOM   2341  CA  LYS A 295      -1.904   7.740 -10.545  1.00  0.94           C  
ATOM   2342  C   LYS A 295      -0.958   6.751 -11.220  1.00  0.94           C  
ATOM   2343  CB  LYS A 295      -3.129   7.004  -9.999  1.00  0.93           C  
ATOM   2344  O   LYS A 295      -0.961   6.618 -12.446  1.00  0.94           O  
ATOM   2345  CG  LYS A 295      -4.132   7.908  -9.299  1.00  0.90           C  
ATOM   2346  CD  LYS A 295      -5.423   7.165  -8.976  1.00  0.86           C  
ATOM   2347  CE  LYS A 295      -6.487   8.106  -8.427  1.00  0.85           C  
ATOM   2348  NZ  LYS A 295      -7.299   8.722  -9.518  1.00  0.83           N  
ATOM   2349  N   GLY A 296      -0.074   6.085 -10.469  1.00  0.95           N  
ATOM   2350  CA  GLY A 296       0.736   5.002 -11.003  1.00  0.95           C  
ATOM   2351  C   GLY A 296      -0.055   3.731 -11.251  1.00  0.95           C  
ATOM   2352  O   GLY A 296      -0.161   3.272 -12.390  1.00  0.94           O  
ATOM   2353  N   LEU A 297      -0.650   3.210 -10.202  1.00  0.95           N  
ATOM   2354  CA  LEU A 297      -1.579   2.086 -10.198  1.00  0.95           C  
ATOM   2355  C   LEU A 297      -2.926   2.496  -9.611  1.00  0.94           C  
ATOM   2356  CB  LEU A 297      -0.998   0.914  -9.403  1.00  0.95           C  
ATOM   2357  O   LEU A 297      -2.984   3.069  -8.520  1.00  0.92           O  
ATOM   2358  CG  LEU A 297      -1.867  -0.342  -9.315  1.00  0.94           C  
ATOM   2359  CD1 LEU A 297      -1.978  -1.007 -10.683  1.00  0.92           C  
ATOM   2360  CD2 LEU A 297      -1.299  -1.315  -8.286  1.00  0.92           C  
ATOM   2361  N   TYR A 298      -3.986   2.166 -10.313  1.00  0.92           N  
ATOM   2362  CA  TYR A 298      -5.334   2.514  -9.878  1.00  0.93           C  
ATOM   2363  C   TYR A 298      -6.243   1.291  -9.887  1.00  0.91           C  
ATOM   2364  CB  TYR A 298      -5.922   3.609 -10.772  1.00  0.92           C  
ATOM   2365  O   TYR A 298      -6.561   0.755 -10.951  1.00  0.90           O  
ATOM   2366  CG  TYR A 298      -7.280   4.094 -10.326  1.00  0.91           C  
ATOM   2367  CD1 TYR A 298      -7.688   3.960  -9.000  1.00  0.88           C  
ATOM   2368  CD2 TYR A 298      -8.158   4.685 -11.227  1.00  0.88           C  
ATOM   2369  CE1 TYR A 298      -8.939   4.403  -8.584  1.00  0.88           C  
ATOM   2370  CE2 TYR A 298      -9.412   5.132 -10.823  1.00  0.89           C  
ATOM   2371  OH  TYR A 298     -11.032   5.428  -9.095  1.00  0.83           O  
ATOM   2372  CZ  TYR A 298      -9.792   4.987  -9.501  1.00  0.88           C  
ATOM   2373  N   THR A 299      -6.592   0.806  -8.699  1.00  0.90           N  
ATOM   2374  CA  THR A 299      -7.649  -0.192  -8.576  1.00  0.89           C  
ATOM   2375  C   THR A 299      -9.013   0.479  -8.436  1.00  0.87           C  
ATOM   2376  CB  THR A 299      -7.404  -1.119  -7.370  1.00  0.88           C  
ATOM   2377  O   THR A 299      -9.266   1.184  -7.457  1.00  0.84           O  
ATOM   2378  CG2 THR A 299      -6.207  -2.031  -7.613  1.00  0.82           C  
ATOM   2379  OG1 THR A 299      -7.156  -0.322  -6.205  1.00  0.85           O  
ATOM   2380  N   LYS A 300      -9.804   0.349  -9.385  1.00  0.86           N  
ATOM   2381  CA  LYS A 300     -11.051   1.099  -9.509  1.00  0.85           C  
ATOM   2382  C   LYS A 300     -12.261   0.191  -9.304  1.00  0.83           C  
ATOM   2383  CB  LYS A 300     -11.134   1.782 -10.874  1.00  0.84           C  
ATOM   2384  O   LYS A 300     -12.377  -0.853  -9.949  1.00  0.80           O  
ATOM   2385  CG  LYS A 300     -12.315   2.730 -11.022  1.00  0.82           C  
ATOM   2386  CD  LYS A 300     -12.245   3.511 -12.328  1.00  0.80           C  
ATOM   2387  CE  LYS A 300     -13.386   4.513 -12.443  1.00  0.76           C  
ATOM   2388  NZ  LYS A 300     -13.184   5.453 -13.586  1.00  0.73           N  
ATOM   2389  N   GLY A 301     -13.110   0.551  -8.341  1.00  0.78           N  
ATOM   2390  CA  GLY A 301     -14.475   0.070  -8.197  1.00  0.77           C  
ATOM   2391  C   GLY A 301     -15.516   1.102  -8.591  1.00  0.76           C  
ATOM   2392  O   GLY A 301     -15.381   2.283  -8.265  1.00  0.72           O  
ATOM   2393  N   ALA A 302     -16.547   0.819  -9.459  1.00  0.71           N  
ATOM   2394  CA  ALA A 302     -17.455   1.862  -9.929  1.00  0.71           C  
ATOM   2395  C   ALA A 302     -18.879   1.613  -9.440  1.00  0.70           C  
ATOM   2396  CB  ALA A 302     -17.426   1.945 -11.453  1.00  0.66           C  
ATOM   2397  O   ALA A 302     -19.636   2.557  -9.206  1.00  0.66           O  
ATOM   2398  N   SER A 303     -19.363   0.512  -9.410  1.00  0.67           N  
ATOM   2399  CA  SER A 303     -20.766   0.182  -9.179  1.00  0.66           C  
ATOM   2400  C   SER A 303     -20.910  -1.181  -8.510  1.00  0.67           C  
ATOM   2401  CB  SER A 303     -21.545   0.197 -10.495  1.00  0.63           C  
ATOM   2402  O   SER A 303     -19.913  -1.852  -8.235  1.00  0.63           O  
ATOM   2403  OG  SER A 303     -21.222  -0.935 -11.284  1.00  0.62           O  
ATOM   2404  N   SER A 304     -22.159  -1.602  -8.194  1.00  0.62           N  
ATOM   2405  CA  SER A 304     -22.475  -2.908  -7.625  1.00  0.61           C  
ATOM   2406  C   SER A 304     -22.026  -4.036  -8.548  1.00  0.63           C  
ATOM   2407  CB  SER A 304     -23.976  -3.026  -7.355  1.00  0.58           C  
ATOM   2408  O   SER A 304     -21.941  -5.192  -8.129  1.00  0.60           O  
ATOM   2409  OG  SER A 304     -24.721  -2.750  -8.529  1.00  0.56           O  
ATOM   2410  N   THR A 305     -21.658  -3.700  -9.786  1.00  0.63           N  
ATOM   2411  CA  THR A 305     -21.354  -4.742 -10.761  1.00  0.62           C  
ATOM   2412  C   THR A 305     -19.887  -4.681 -11.177  1.00  0.63           C  
ATOM   2413  CB  THR A 305     -22.250  -4.619 -12.007  1.00  0.59           C  
ATOM   2414  O   THR A 305     -19.415  -5.534 -11.933  1.00  0.60           O  
ATOM   2415  CG2 THR A 305     -23.709  -4.899 -11.665  1.00  0.52           C  
ATOM   2416  OG1 THR A 305     -22.141  -3.293 -12.538  1.00  0.58           O  
ATOM   2417  N   SER A 306     -19.068  -3.792 -10.729  1.00  0.69           N  
ATOM   2418  CA  SER A 306     -17.701  -3.581 -11.194  1.00  0.69           C  
ATOM   2419  C   SER A 306     -16.706  -3.665 -10.041  1.00  0.68           C  
ATOM   2420  CB  SER A 306     -17.574  -2.225 -11.890  1.00  0.63           C  
ATOM   2421  O   SER A 306     -16.760  -2.861  -9.108  1.00  0.63           O  
ATOM   2422  OG  SER A 306     -17.882  -1.170 -10.996  1.00  0.59           O  
ATOM   2423  N   HIS A 307     -15.820  -4.824 -10.098  1.00  0.70           N  
ATOM   2424  CA  HIS A 307     -14.984  -5.125  -8.940  1.00  0.70           C  
ATOM   2425  C   HIS A 307     -13.522  -5.284  -9.343  1.00  0.70           C  
ATOM   2426  CB  HIS A 307     -15.477  -6.392  -8.239  1.00  0.65           C  
ATOM   2427  O   HIS A 307     -13.205  -6.052 -10.254  1.00  0.66           O  
ATOM   2428  CG  HIS A 307     -16.892  -6.303  -7.763  1.00  0.60           C  
ATOM   2429  CD2 HIS A 307     -17.984  -5.731  -8.324  1.00  0.56           C  
ATOM   2430  ND1 HIS A 307     -17.311  -6.845  -6.568  1.00  0.56           N  
ATOM   2431  CE1 HIS A 307     -18.603  -6.611  -6.414  1.00  0.52           C  
ATOM   2432  NE2 HIS A 307     -19.036  -5.936  -7.465  1.00  0.48           N  
ATOM   2433  N   ALA A 308     -12.620  -4.655  -8.731  1.00  0.75           N  
ATOM   2434  CA  ALA A 308     -11.241  -5.123  -8.614  1.00  0.74           C  
ATOM   2435  C   ALA A 308     -11.063  -5.999  -7.377  1.00  0.74           C  
ATOM   2436  CB  ALA A 308     -10.279  -3.939  -8.567  1.00  0.71           C  
ATOM   2437  O   ALA A 308     -10.698  -5.506  -6.307  1.00  0.69           O  
ATOM   2438  N   ILE A 309     -11.342  -7.316  -7.528  1.00  0.76           N  
ATOM   2439  CA  ILE A 309     -11.372  -8.226  -6.388  1.00  0.76           C  
ATOM   2440  C   ILE A 309     -10.450  -9.414  -6.651  1.00  0.76           C  
ATOM   2441  CB  ILE A 309     -12.807  -8.716  -6.093  1.00  0.73           C  
ATOM   2442  O   ILE A 309     -10.145  -9.728  -7.804  1.00  0.72           O  
ATOM   2443  CG1 ILE A 309     -13.365  -9.487  -7.295  1.00  0.65           C  
ATOM   2444  CG2 ILE A 309     -13.716  -7.538  -5.728  1.00  0.64           C  
ATOM   2445  CD1 ILE A 309     -14.702 -10.165  -7.028  1.00  0.62           C  
ATOM   2446  N   ASN A 310      -9.987 -10.021  -5.529  1.00  0.79           N  
ATOM   2447  CA  ASN A 310      -9.273 -11.294  -5.515  1.00  0.79           C  
ATOM   2448  C   ASN A 310      -8.053 -11.261  -6.431  1.00  0.79           C  
ATOM   2449  CB  ASN A 310     -10.207 -12.438  -5.915  1.00  0.77           C  
ATOM   2450  O   ASN A 310      -7.875 -12.149  -7.268  1.00  0.76           O  
ATOM   2451  CG  ASN A 310     -11.123 -12.866  -4.786  1.00  0.72           C  
ATOM   2452  ND2 ASN A 310     -12.153 -13.635  -5.117  1.00  0.67           N  
ATOM   2453  OD1 ASN A 310     -10.907 -12.507  -3.625  1.00  0.67           O  
ATOM   2454  N   MET A 311      -7.255 -10.294  -6.310  1.00  0.84           N  
ATOM   2455  CA  MET A 311      -6.108 -10.103  -7.194  1.00  0.85           C  
ATOM   2456  C   MET A 311      -4.816  -9.996  -6.392  1.00  0.86           C  
ATOM   2457  CB  MET A 311      -6.295  -8.854  -8.056  1.00  0.83           C  
ATOM   2458  O   MET A 311      -4.837  -9.614  -5.220  1.00  0.85           O  
ATOM   2459  CG  MET A 311      -6.266  -7.555  -7.267  1.00  0.80           C  
ATOM   2460  SD  MET A 311      -6.441  -6.077  -8.340  1.00  0.81           S  
ATOM   2461  CE  MET A 311      -6.139  -4.762  -7.126  1.00  0.70           C  
ATOM   2462  N   ARG A 312      -3.816 -10.315  -7.071  1.00  0.89           N  
ATOM   2463  CA  ARG A 312      -2.459 -10.210  -6.544  1.00  0.90           C  
ATOM   2464  C   ARG A 312      -1.565  -9.415  -7.489  1.00  0.91           C  
ATOM   2465  CB  ARG A 312      -1.866 -11.600  -6.306  1.00  0.89           C  
ATOM   2466  O   ARG A 312      -1.537  -9.678  -8.693  1.00  0.91           O  
ATOM   2467  CG  ARG A 312      -0.456 -11.579  -5.738  1.00  0.83           C  
ATOM   2468  CD  ARG A 312       0.079 -12.984  -5.501  1.00  0.80           C  
ATOM   2469  NE  ARG A 312       1.502 -12.972  -5.173  1.00  0.77           N  
ATOM   2470  NH1 ARG A 312       1.706 -15.270  -5.058  1.00  0.65           N  
ATOM   2471  NH2 ARG A 312       3.528 -13.932  -4.677  1.00  0.61           N  
ATOM   2472  CZ  ARG A 312       2.242 -14.058  -4.970  1.00  0.75           C  
ATOM   2473  N   ILE A 313      -0.821  -8.464  -6.965  1.00  0.93           N  
ATOM   2474  CA  ILE A 313       0.250  -7.738  -7.640  1.00  0.94           C  
ATOM   2475  C   ILE A 313       1.568  -7.960  -6.902  1.00  0.94           C  
ATOM   2476  CB  ILE A 313      -0.064  -6.228  -7.735  1.00  0.93           C  
ATOM   2477  O   ILE A 313       1.626  -7.852  -5.675  1.00  0.93           O  
ATOM   2478  CG1 ILE A 313      -1.332  -5.997  -8.565  1.00  0.91           C  
ATOM   2479  CG2 ILE A 313       1.125  -5.466  -8.327  1.00  0.91           C  
ATOM   2480  CD1 ILE A 313      -1.764  -4.539  -8.642  1.00  0.88           C  
ATOM   2481  N   SER A 314       2.569  -8.385  -7.644  1.00  0.94           N  
ATOM   2482  CA  SER A 314       3.869  -8.623  -7.024  1.00  0.94           C  
ATOM   2483  C   SER A 314       4.998  -8.040  -7.867  1.00  0.94           C  
ATOM   2484  CB  SER A 314       4.098 -10.120  -6.815  1.00  0.93           C  
ATOM   2485  O   SER A 314       4.872  -7.923  -9.087  1.00  0.94           O  
ATOM   2486  OG  SER A 314       4.043 -10.814  -8.049  1.00  0.86           O  
ATOM   2487  N   ASP A 315       6.087  -7.629  -7.220  1.00  0.94           N  
ATOM   2488  CA  ASP A 315       7.357  -7.193  -7.794  1.00  0.95           C  
ATOM   2489  C   ASP A 315       7.154  -6.014  -8.743  1.00  0.94           C  
ATOM   2490  CB  ASP A 315       8.039  -8.348  -8.529  1.00  0.94           C  
ATOM   2491  O   ASP A 315       7.783  -5.947  -9.801  1.00  0.93           O  
ATOM   2492  CG  ASP A 315       8.252  -9.567  -7.649  1.00  0.92           C  
ATOM   2493  OD1 ASP A 315       8.987  -9.472  -6.642  1.00  0.90           O  
ATOM   2494  OD2 ASP A 315       7.683 -10.634  -7.967  1.00  0.91           O  
ATOM   2495  N   LEU A 316       6.276  -5.037  -8.379  1.00  0.95           N  
ATOM   2496  CA  LEU A 316       5.994  -3.768  -9.040  1.00  0.96           C  
ATOM   2497  C   LEU A 316       6.577  -2.601  -8.249  1.00  0.95           C  
ATOM   2498  CB  LEU A 316       4.485  -3.578  -9.214  1.00  0.96           C  
ATOM   2499  O   LEU A 316       6.360  -2.496  -7.040  1.00  0.95           O  
ATOM   2500  CG  LEU A 316       4.040  -2.297  -9.922  1.00  0.95           C  
ATOM   2501  CD1 LEU A 316       4.475  -2.320 -11.383  1.00  0.94           C  
ATOM   2502  CD2 LEU A 316       2.529  -2.121  -9.810  1.00  0.93           C  
ATOM   2503  N   GLU A 317       7.286  -1.775  -8.880  1.00  0.96           N  
ATOM   2504  CA  GLU A 317       7.810  -0.524  -8.341  1.00  0.96           C  
ATOM   2505  C   GLU A 317       7.198   0.681  -9.049  1.00  0.96           C  
ATOM   2506  CB  GLU A 317       9.336  -0.485  -8.458  1.00  0.94           C  
ATOM   2507  O   GLU A 317       7.384   0.860 -10.254  1.00  0.95           O  
ATOM   2508  CG  GLU A 317       9.964   0.777  -7.885  1.00  0.85           C  
ATOM   2509  CD  GLU A 317      11.484   0.748  -7.894  1.00  0.79           C  
ATOM   2510  OE1 GLU A 317      12.069  -0.349  -8.044  1.00  0.82           O  
ATOM   2511  OE2 GLU A 317      12.095   1.830  -7.750  1.00  0.79           O  
ATOM   2512  N   VAL A 318       6.439   1.522  -8.382  1.00  0.95           N  
ATOM   2513  CA  VAL A 318       5.869   2.773  -8.872  1.00  0.96           C  
ATOM   2514  C   VAL A 318       6.647   3.954  -8.296  1.00  0.94           C  
ATOM   2515  CB  VAL A 318       4.372   2.894  -8.511  1.00  0.95           C  
ATOM   2516  O   VAL A 318       6.670   4.158  -7.080  1.00  0.92           O  
ATOM   2517  CG1 VAL A 318       3.770   4.159  -9.121  1.00  0.94           C  
ATOM   2518  CG2 VAL A 318       3.609   1.656  -8.980  1.00  0.94           C  
ATOM   2519  N   GLN A 319       7.282   4.821  -9.185  1.00  0.94           N  
ATOM   2520  CA  GLN A 319       8.215   5.856  -8.750  1.00  0.94           C  
ATOM   2521  C   GLN A 319       7.990   7.156  -9.517  1.00  0.93           C  
ATOM   2522  CB  GLN A 319       9.660   5.385  -8.926  1.00  0.91           C  
ATOM   2523  O   GLN A 319       7.716   7.134 -10.719  1.00  0.92           O  
ATOM   2524  CG  GLN A 319      10.046   4.232  -8.010  1.00  0.80           C  
ATOM   2525  CD  GLN A 319      11.516   3.870  -8.110  1.00  0.75           C  
ATOM   2526  NE2 GLN A 319      11.939   2.885  -7.325  1.00  0.68           N  
ATOM   2527  OE1 GLN A 319      12.265   4.471  -8.887  1.00  0.75           O  
ATOM   2528  N   GLY A 320       8.306   8.221  -8.834  1.00  0.91           N  
ATOM   2529  CA  GLY A 320       8.403   9.520  -9.482  1.00  0.91           C  
ATOM   2530  C   GLY A 320       7.176  10.386  -9.267  1.00  0.91           C  
ATOM   2531  O   GLY A 320       6.596  10.392  -8.179  1.00  0.89           O  
ATOM   2532  N   ALA A 321       6.756  11.178 -10.225  1.00  0.92           N  
ATOM   2533  CA  ALA A 321       5.826  12.301 -10.142  1.00  0.93           C  
ATOM   2534  C   ALA A 321       4.381  11.827 -10.270  1.00  0.92           C  
ATOM   2535  CB  ALA A 321       6.141  13.334 -11.221  1.00  0.91           C  
ATOM   2536  O   ALA A 321       3.580  12.441 -10.978  1.00  0.90           O  
ATOM   2537  N   PHE A 322       3.954  10.762  -9.714  1.00  0.91           N  
ATOM   2538  CA  PHE A 322       2.566  10.321  -9.653  1.00  0.93           C  
ATOM   2539  C   PHE A 322       1.837  10.988  -8.492  1.00  0.91           C  
ATOM   2540  CB  PHE A 322       2.490   8.797  -9.514  1.00  0.93           C  
ATOM   2541  O   PHE A 322       2.448  11.311  -7.472  1.00  0.89           O  
ATOM   2542  CG  PHE A 322       2.979   8.053 -10.727  1.00  0.95           C  
ATOM   2543  CD1 PHE A 322       2.247   8.062 -11.908  1.00  0.94           C  
ATOM   2544  CD2 PHE A 322       4.173   7.343 -10.686  1.00  0.94           C  
ATOM   2545  CE1 PHE A 322       2.697   7.373 -13.032  1.00  0.94           C  
ATOM   2546  CE2 PHE A 322       4.629   6.653 -11.805  1.00  0.95           C  
ATOM   2547  CZ  PHE A 322       3.890   6.668 -12.977  1.00  0.94           C  
ATOM   2548  N   SER A 323       0.449  11.139  -8.627  1.00  0.92           N  
ATOM   2549  CA  SER A 323      -0.393  11.615  -7.534  1.00  0.93           C  
ATOM   2550  C   SER A 323      -0.529  10.560  -6.441  1.00  0.92           C  
ATOM   2551  CB  SER A 323      -1.778  12.004  -8.053  1.00  0.92           C  
ATOM   2552  O   SER A 323      -0.572  10.890  -5.254  1.00  0.90           O  
ATOM   2553  OG  SER A 323      -2.403  10.904  -8.692  1.00  0.87           O  
ATOM   2554  N   SER A 324      -0.497   9.319  -6.766  1.00  0.91           N  
ATOM   2555  CA  SER A 324      -0.444   8.170  -5.867  1.00  0.93           C  
ATOM   2556  C   SER A 324       0.355   7.025  -6.479  1.00  0.92           C  
ATOM   2557  CB  SER A 324      -1.856   7.692  -5.524  1.00  0.91           C  
ATOM   2558  O   SER A 324       0.218   6.732  -7.669  1.00  0.92           O  
ATOM   2559  OG  SER A 324      -2.607   8.732  -4.922  1.00  0.69           O  
ATOM   2560  N   GLY A 325       1.233   6.425  -5.671  1.00  0.91           N  
ATOM   2561  CA  GLY A 325       1.807   5.165  -6.116  1.00  0.94           C  
ATOM   2562  C   GLY A 325       0.763   4.104  -6.408  1.00  0.91           C  
ATOM   2563  O   GLY A 325       0.621   3.663  -7.550  1.00  0.90           O  
ATOM   2564  N   HIS A 326      -0.043   3.816  -5.455  1.00  0.92           N  
ATOM   2565  CA  HIS A 326      -1.261   3.024  -5.590  1.00  0.94           C  
ATOM   2566  C   HIS A 326      -2.482   3.808  -5.121  1.00  0.90           C  
ATOM   2567  CB  HIS A 326      -1.141   1.718  -4.802  1.00  0.92           C  
ATOM   2568  O   HIS A 326      -2.492   4.344  -4.010  1.00  0.87           O  
ATOM   2569  CG  HIS A 326      -2.384   0.887  -4.827  1.00  0.90           C  
ATOM   2570  CD2 HIS A 326      -3.245   0.605  -5.834  1.00  0.87           C  
ATOM   2571  ND1 HIS A 326      -2.865   0.234  -3.713  1.00  0.88           N  
ATOM   2572  CE1 HIS A 326      -3.971  -0.416  -4.034  1.00  0.89           C  
ATOM   2573  NE2 HIS A 326      -4.224  -0.207  -5.315  1.00  0.90           N  
ATOM   2574  N   SER A 327      -3.496   3.919  -5.940  1.00  0.92           N  
ATOM   2575  CA  SER A 327      -4.798   4.479  -5.593  1.00  0.92           C  
ATOM   2576  C   SER A 327      -5.899   3.430  -5.706  1.00  0.89           C  
ATOM   2577  CB  SER A 327      -5.126   5.672  -6.491  1.00  0.90           C  
ATOM   2578  O   SER A 327      -5.869   2.585  -6.603  1.00  0.85           O  
ATOM   2579  OG  SER A 327      -6.260   6.370  -6.007  1.00  0.76           O  
ATOM   2580  N   ASN A 328      -6.821   3.505  -4.823  1.00  0.89           N  
ATOM   2581  CA  ASN A 328      -8.021   2.676  -4.854  1.00  0.89           C  
ATOM   2582  C   ASN A 328      -9.285   3.511  -4.666  1.00  0.86           C  
ATOM   2583  CB  ASN A 328      -7.945   1.581  -3.789  1.00  0.87           C  
ATOM   2584  O   ASN A 328      -9.330   4.390  -3.803  1.00  0.81           O  
ATOM   2585  CG  ASN A 328      -9.062   0.564  -3.915  1.00  0.81           C  
ATOM   2586  ND2 ASN A 328      -9.203  -0.290  -2.908  1.00  0.76           N  
ATOM   2587  OD1 ASN A 328      -9.793   0.547  -4.909  1.00  0.76           O  
ATOM   2588  N   THR A 329     -10.288   3.309  -5.520  1.00  0.83           N  
ATOM   2589  CA  THR A 329     -11.658   3.695  -5.200  1.00  0.82           C  
ATOM   2590  C   THR A 329     -12.404   2.539  -4.539  1.00  0.79           C  
ATOM   2591  CB  THR A 329     -12.419   4.148  -6.459  1.00  0.78           C  
ATOM   2592  O   THR A 329     -12.726   1.546  -5.195  1.00  0.73           O  
ATOM   2593  CG2 THR A 329     -13.817   4.645  -6.108  1.00  0.67           C  
ATOM   2594  OG1 THR A 329     -11.693   5.208  -7.094  1.00  0.68           O  
ATOM   2595  N   ALA A 330     -12.498   2.568  -3.202  1.00  0.70           N  
ATOM   2596  CA  ALA A 330     -12.869   1.499  -2.279  1.00  0.68           C  
ATOM   2597  C   ALA A 330     -14.256   0.952  -2.602  1.00  0.68           C  
ATOM   2598  CB  ALA A 330     -12.820   1.999  -0.838  1.00  0.62           C  
ATOM   2599  O   ALA A 330     -14.603  -0.159  -2.195  1.00  0.61           O  
ATOM   2600  N   THR A 331     -14.917   1.384  -3.542  1.00  0.72           N  
ATOM   2601  CA  THR A 331     -16.220   0.772  -3.782  1.00  0.72           C  
ATOM   2602  C   THR A 331     -16.060  -0.628  -4.367  1.00  0.72           C  
ATOM   2603  CB  THR A 331     -17.076   1.633  -4.729  1.00  0.69           C  
ATOM   2604  O   THR A 331     -15.685  -0.780  -5.532  1.00  0.67           O  
ATOM   2605  CG2 THR A 331     -18.522   1.151  -4.754  1.00  0.62           C  
ATOM   2606  OG1 THR A 331     -17.045   2.996  -4.285  1.00  0.65           O  
ATOM   2607  N   ARG A 332     -16.183  -1.681  -3.362  1.00  0.71           N  
ATOM   2608  CA  ARG A 332     -16.211  -3.107  -3.672  1.00  0.71           C  
ATOM   2609  C   ARG A 332     -14.848  -3.588  -4.159  1.00  0.72           C  
ATOM   2610  CB  ARG A 332     -17.280  -3.409  -4.723  1.00  0.69           C  
ATOM   2611  O   ARG A 332     -14.766  -4.438  -5.049  1.00  0.69           O  
ATOM   2612  CG  ARG A 332     -18.703  -3.179  -4.239  1.00  0.66           C  
ATOM   2613  CD  ARG A 332     -19.725  -3.831  -5.160  1.00  0.64           C  
ATOM   2614  NE  ARG A 332     -21.077  -3.735  -4.618  1.00  0.56           N  
ATOM   2615  NH1 ARG A 332     -22.009  -5.214  -6.127  1.00  0.52           N  
ATOM   2616  NH2 ARG A 332     -23.317  -4.233  -4.521  1.00  0.48           N  
ATOM   2617  CZ  ARG A 332     -22.131  -4.394  -5.090  1.00  0.59           C  
ATOM   2618  N   THR A 333     -13.816  -3.057  -3.770  1.00  0.77           N  
ATOM   2619  CA  THR A 333     -12.436  -3.506  -3.917  1.00  0.77           C  
ATOM   2620  C   THR A 333     -11.998  -4.317  -2.701  1.00  0.76           C  
ATOM   2621  CB  THR A 333     -11.479  -2.316  -4.115  1.00  0.75           C  
ATOM   2622  O   THR A 333     -11.841  -3.770  -1.608  1.00  0.72           O  
ATOM   2623  CG2 THR A 333     -11.703  -1.649  -5.468  1.00  0.70           C  
ATOM   2624  OG1 THR A 333     -11.703  -1.353  -3.077  1.00  0.71           O  
ATOM   2625  N   TRP A 334     -11.975  -5.730  -2.806  1.00  0.76           N  
ATOM   2626  CA  TRP A 334     -11.754  -6.647  -1.692  1.00  0.78           C  
ATOM   2627  C   TRP A 334     -10.644  -7.642  -2.018  1.00  0.76           C  
ATOM   2628  CB  TRP A 334     -13.044  -7.397  -1.349  1.00  0.73           C  
ATOM   2629  O   TRP A 334     -10.314  -7.852  -3.188  1.00  0.72           O  
ATOM   2630  CG  TRP A 334     -14.272  -6.538  -1.374  1.00  0.66           C  
ATOM   2631  CD1 TRP A 334     -14.326  -5.174  -1.291  1.00  0.58           C  
ATOM   2632  CD2 TRP A 334     -15.626  -6.987  -1.485  1.00  0.60           C  
ATOM   2633  CE2 TRP A 334     -16.450  -5.840  -1.463  1.00  0.54           C  
ATOM   2634  CE3 TRP A 334     -16.223  -8.249  -1.601  1.00  0.53           C  
ATOM   2635  NE1 TRP A 334     -15.633  -4.748  -1.345  1.00  0.49           N  
ATOM   2636  CH2 TRP A 334     -18.400  -7.166  -1.667  1.00  0.46           C  
ATOM   2637  CZ2 TRP A 334     -17.842  -5.919  -1.554  1.00  0.52           C  
ATOM   2638  CZ3 TRP A 334     -17.609  -8.326  -1.691  1.00  0.42           C  
ATOM   2639  N   LEU A 335     -10.077  -8.119  -0.999  1.00  0.80           N  
ATOM   2640  CA  LEU A 335      -9.190  -9.275  -1.076  1.00  0.81           C  
ATOM   2641  C   LEU A 335      -8.047  -9.019  -2.053  1.00  0.81           C  
ATOM   2642  CB  LEU A 335      -9.970 -10.522  -1.501  1.00  0.79           C  
ATOM   2643  O   LEU A 335      -7.789  -9.835  -2.940  1.00  0.80           O  
ATOM   2644  CG  LEU A 335     -11.111 -10.955  -0.579  1.00  0.77           C  
ATOM   2645  CD1 LEU A 335     -11.870 -12.128  -1.190  1.00  0.75           C  
ATOM   2646  CD2 LEU A 335     -10.575 -11.319   0.801  1.00  0.75           C  
ATOM   2647  N   MET A 336      -7.417  -7.937  -1.971  1.00  0.86           N  
ATOM   2648  CA  MET A 336      -6.260  -7.554  -2.775  1.00  0.87           C  
ATOM   2649  C   MET A 336      -4.963  -7.778  -2.004  1.00  0.87           C  
ATOM   2650  CB  MET A 336      -6.365  -6.090  -3.207  1.00  0.85           C  
ATOM   2651  O   MET A 336      -4.880  -7.462  -0.816  1.00  0.87           O  
ATOM   2652  CG  MET A 336      -7.602  -5.783  -4.036  1.00  0.83           C  
ATOM   2653  SD  MET A 336      -7.620  -4.057  -4.658  1.00  0.85           S  
ATOM   2654  CE  MET A 336      -7.946  -3.163  -3.113  1.00  0.77           C  
ATOM   2655  N   ARG A 337      -4.028  -8.287  -2.680  1.00  0.89           N  
ATOM   2656  CA  ARG A 337      -2.714  -8.533  -2.095  1.00  0.90           C  
ATOM   2657  C   ARG A 337      -1.610  -7.917  -2.949  1.00  0.91           C  
ATOM   2658  CB  ARG A 337      -2.471 -10.035  -1.929  1.00  0.88           C  
ATOM   2659  O   ARG A 337      -1.520  -8.191  -4.147  1.00  0.91           O  
ATOM   2660  CG  ARG A 337      -1.191 -10.373  -1.183  1.00  0.81           C  
ATOM   2661  CD  ARG A 337      -1.106 -11.857  -0.853  1.00  0.79           C  
ATOM   2662  NE  ARG A 337       0.105 -12.173  -0.099  1.00  0.74           N  
ATOM   2663  NH1 ARG A 337      -0.544 -14.324   0.440  1.00  0.62           N  
ATOM   2664  NH2 ARG A 337       1.479 -13.518   1.157  1.00  0.58           N  
ATOM   2665  CZ  ARG A 337       0.344 -13.337   0.497  1.00  0.73           C  
ATOM   2666  N   PHE A 338      -0.747  -7.090  -2.367  1.00  0.93           N  
ATOM   2667  CA  PHE A 338       0.470  -6.508  -2.921  1.00  0.94           C  
ATOM   2668  C   PHE A 338       1.704  -7.073  -2.228  1.00  0.94           C  
ATOM   2669  CB  PHE A 338       0.446  -4.982  -2.788  1.00  0.94           C  
ATOM   2670  O   PHE A 338       1.822  -7.001  -1.003  1.00  0.93           O  
ATOM   2671  CG  PHE A 338      -0.767  -4.338  -3.403  1.00  0.94           C  
ATOM   2672  CD1 PHE A 338      -0.743  -3.891  -4.719  1.00  0.93           C  
ATOM   2673  CD2 PHE A 338      -1.933  -4.180  -2.666  1.00  0.93           C  
ATOM   2674  CE1 PHE A 338      -1.864  -3.295  -5.291  1.00  0.92           C  
ATOM   2675  CE2 PHE A 338      -3.058  -3.585  -3.231  1.00  0.92           C  
ATOM   2676  CZ  PHE A 338      -3.021  -3.143  -4.543  1.00  0.92           C  
ATOM   2677  N   GLU A 339       2.608  -7.698  -3.000  1.00  0.94           N  
ATOM   2678  CA  GLU A 339       3.775  -8.396  -2.468  1.00  0.94           C  
ATOM   2679  C   GLU A 339       5.065  -7.867  -3.088  1.00  0.94           C  
ATOM   2680  CB  GLU A 339       3.656  -9.903  -2.707  1.00  0.93           C  
ATOM   2681  O   GLU A 339       5.171  -7.755  -4.311  1.00  0.94           O  
ATOM   2682  CG  GLU A 339       2.484 -10.550  -1.982  1.00  0.89           C  
ATOM   2683  CD  GLU A 339       2.342 -12.035  -2.277  1.00  0.86           C  
ATOM   2684  OE1 GLU A 339       2.958 -12.522  -3.252  1.00  0.86           O  
ATOM   2685  OE2 GLU A 339       1.607 -12.717  -1.528  1.00  0.86           O  
ATOM   2686  N   ASN A 340       5.984  -7.532  -2.220  1.00  0.95           N  
ATOM   2687  CA  ASN A 340       7.314  -7.105  -2.640  1.00  0.95           C  
ATOM   2688  C   ASN A 340       7.248  -5.898  -3.572  1.00  0.95           C  
ATOM   2689  CB  ASN A 340       8.059  -8.258  -3.317  1.00  0.94           C  
ATOM   2690  O   ASN A 340       8.022  -5.802  -4.526  1.00  0.93           O  
ATOM   2691  CG  ASN A 340       8.226  -9.459  -2.407  1.00  0.90           C  
ATOM   2692  ND2 ASN A 340       8.311 -10.644  -3.000  1.00  0.86           N  
ATOM   2693  OD1 ASN A 340       8.276  -9.324  -1.182  1.00  0.84           O  
ATOM   2694  N   CYS A 341       6.372  -4.970  -3.380  1.00  0.95           N  
ATOM   2695  CA  CYS A 341       6.155  -3.782  -4.199  1.00  0.95           C  
ATOM   2696  C   CYS A 341       6.815  -2.560  -3.573  1.00  0.95           C  
ATOM   2697  CB  CYS A 341       4.660  -3.526  -4.387  1.00  0.95           C  
ATOM   2698  O   CYS A 341       7.075  -2.538  -2.368  1.00  0.94           O  
ATOM   2699  SG  CYS A 341       3.822  -4.793  -5.364  1.00  0.96           S  
ATOM   2700  N   ILE A 342       7.087  -1.558  -4.352  1.00  0.95           N  
ATOM   2701  CA  ILE A 342       7.496  -0.231  -3.904  1.00  0.95           C  
ATOM   2702  C   ILE A 342       6.495   0.811  -4.397  1.00  0.95           C  
ATOM   2703  CB  ILE A 342       8.919   0.118  -4.396  1.00  0.94           C  
ATOM   2704  O   ILE A 342       6.250   0.927  -5.600  1.00  0.94           O  
ATOM   2705  CG1 ILE A 342       9.919  -0.950  -3.939  1.00  0.92           C  
ATOM   2706  CG2 ILE A 342       9.336   1.507  -3.901  1.00  0.92           C  
ATOM   2707  CD1 ILE A 342      11.353  -0.682  -4.375  1.00  0.89           C  
ATOM   2708  N   PHE A 343       5.905   1.511  -3.553  1.00  0.95           N  
ATOM   2709  CA  PHE A 343       4.970   2.581  -3.883  1.00  0.95           C  
ATOM   2710  C   PHE A 343       5.506   3.930  -3.421  1.00  0.93           C  
ATOM   2711  CB  PHE A 343       3.601   2.315  -3.249  1.00  0.95           C  
ATOM   2712  O   PHE A 343       5.660   4.165  -2.220  1.00  0.91           O  
ATOM   2713  CG  PHE A 343       2.928   1.069  -3.759  1.00  0.95           C  
ATOM   2714  CD1 PHE A 343       2.451   1.004  -5.062  1.00  0.94           C  
ATOM   2715  CD2 PHE A 343       2.772  -0.038  -2.934  1.00  0.94           C  
ATOM   2716  CE1 PHE A 343       1.827  -0.148  -5.537  1.00  0.94           C  
ATOM   2717  CE2 PHE A 343       2.150  -1.192  -3.401  1.00  0.94           C  
ATOM   2718  CZ  PHE A 343       1.678  -1.245  -4.702  1.00  0.93           C  
ATOM   2719  N   ASN A 344       5.787   4.671  -4.410  1.00  0.93           N  
ATOM   2720  CA  ASN A 344       6.267   6.039  -4.241  1.00  0.93           C  
ATOM   2721  C   ASN A 344       5.466   7.023  -5.089  1.00  0.91           C  
ATOM   2722  CB  ASN A 344       7.755   6.131  -4.584  1.00  0.90           C  
ATOM   2723  O   ASN A 344       5.266   6.799  -6.284  1.00  0.89           O  
ATOM   2724  CG  ASN A 344       8.345   7.490  -4.263  1.00  0.79           C  
ATOM   2725  ND2 ASN A 344       9.664   7.545  -4.118  1.00  0.71           N  
ATOM   2726  OD1 ASN A 344       7.622   8.482  -4.145  1.00  0.70           O  
ATOM   2727  N   GLY A 345       4.923   8.128  -4.597  1.00  0.91           N  
ATOM   2728  CA  GLY A 345       4.180   9.222  -5.201  1.00  0.91           C  
ATOM   2729  C   GLY A 345       4.024  10.417  -4.280  1.00  0.90           C  
ATOM   2730  O   GLY A 345       4.743  10.540  -3.286  1.00  0.87           O  
ATOM   2731  N   PHE A 346       3.022  11.293  -4.653  1.00  0.91           N  
ATOM   2732  CA  PHE A 346       2.568  12.287  -3.688  1.00  0.92           C  
ATOM   2733  C   PHE A 346       1.923  11.616  -2.481  1.00  0.91           C  
ATOM   2734  CB  PHE A 346       1.577  13.257  -4.340  1.00  0.91           C  
ATOM   2735  O   PHE A 346       2.290  11.897  -1.338  1.00  0.89           O  
ATOM   2736  CG  PHE A 346       1.215  14.431  -3.471  1.00  0.89           C  
ATOM   2737  CD1 PHE A 346       1.959  15.603  -3.516  1.00  0.85           C  
ATOM   2738  CD2 PHE A 346       0.129  14.361  -2.608  1.00  0.86           C  
ATOM   2739  CE1 PHE A 346       1.626  16.691  -2.712  1.00  0.87           C  
ATOM   2740  CE2 PHE A 346      -0.210  15.444  -1.802  1.00  0.87           C  
ATOM   2741  CZ  PHE A 346       0.540  16.608  -1.855  1.00  0.86           C  
ATOM   2742  N   TYR A 347       1.087  10.612  -2.727  1.00  0.91           N  
ATOM   2743  CA  TYR A 347       0.713   9.581  -1.765  1.00  0.94           C  
ATOM   2744  C   TYR A 347       1.328   8.238  -2.138  1.00  0.93           C  
ATOM   2745  CB  TYR A 347      -0.811   9.452  -1.682  1.00  0.93           C  
ATOM   2746  O   TYR A 347       1.307   7.841  -3.305  1.00  0.92           O  
ATOM   2747  CG  TYR A 347      -1.518  10.759  -1.413  1.00  0.92           C  
ATOM   2748  CD1 TYR A 347      -0.962  11.710  -0.560  1.00  0.89           C  
ATOM   2749  CD2 TYR A 347      -2.741  11.044  -2.009  1.00  0.90           C  
ATOM   2750  CE1 TYR A 347      -1.610  12.915  -0.308  1.00  0.91           C  
ATOM   2751  CE2 TYR A 347      -3.398  12.245  -1.763  1.00  0.91           C  
ATOM   2752  OH  TYR A 347      -3.471  14.364  -0.667  1.00  0.85           O  
ATOM   2753  CZ  TYR A 347      -2.825  13.173  -0.913  1.00  0.90           C  
ATOM   2754  N   ALA A 348       1.955   7.492  -1.233  1.00  0.93           N  
ATOM   2755  CA  ALA A 348       2.347   6.123  -1.560  1.00  0.94           C  
ATOM   2756  C   ALA A 348       1.125   5.259  -1.859  1.00  0.94           C  
ATOM   2757  CB  ALA A 348       3.158   5.515  -0.419  1.00  0.93           C  
ATOM   2758  O   ALA A 348       1.021   4.673  -2.938  1.00  0.93           O  
ATOM   2759  N   ILE A 349       0.139   5.280  -1.004  1.00  0.93           N  
ATOM   2760  CA  ILE A 349      -1.137   4.603  -1.210  1.00  0.94           C  
ATOM   2761  C   ILE A 349      -2.284   5.544  -0.847  1.00  0.92           C  
ATOM   2762  CB  ILE A 349      -1.227   3.303  -0.381  1.00  0.92           C  
ATOM   2763  O   ILE A 349      -2.240   6.218   0.185  1.00  0.90           O  
ATOM   2764  CG1 ILE A 349       0.159   2.663  -0.239  1.00  0.72           C  
ATOM   2765  CG2 ILE A 349      -2.220   2.325  -1.016  1.00  0.69           C  
ATOM   2766  CD1 ILE A 349       0.215   1.526   0.773  1.00  0.69           C  
ATOM   2767  N   SER A 350      -3.338   5.630  -1.658  1.00  0.92           N  
ATOM   2768  CA  SER A 350      -4.527   6.434  -1.392  1.00  0.93           C  
ATOM   2769  C   SER A 350      -5.801   5.626  -1.612  1.00  0.90           C  
ATOM   2770  CB  SER A 350      -4.542   7.678  -2.280  1.00  0.91           C  
ATOM   2771  O   SER A 350      -5.923   4.908  -2.607  1.00  0.86           O  
ATOM   2772  OG  SER A 350      -4.555   7.318  -3.651  1.00  0.84           O  
ATOM   2773  N   TYR A 351      -6.758   5.710  -0.701  1.00  0.89           N  
ATOM   2774  CA  TYR A 351      -8.112   5.178  -0.820  1.00  0.90           C  
ATOM   2775  C   TYR A 351      -9.138   6.304  -0.861  1.00  0.88           C  
ATOM   2776  CB  TYR A 351      -8.422   4.231   0.344  1.00  0.88           C  
ATOM   2777  O   TYR A 351      -9.387   6.963   0.151  1.00  0.83           O  
ATOM   2778  CG  TYR A 351      -7.666   2.926   0.282  1.00  0.86           C  
ATOM   2779  CD1 TYR A 351      -8.256   1.782  -0.249  1.00  0.82           C  
ATOM   2780  CD2 TYR A 351      -6.362   2.834   0.756  1.00  0.83           C  
ATOM   2781  CE1 TYR A 351      -7.565   0.576  -0.306  1.00  0.83           C  
ATOM   2782  CE2 TYR A 351      -5.661   1.634   0.704  1.00  0.85           C  
ATOM   2783  OH  TYR A 351      -5.580  -0.678   0.118  1.00  0.66           O  
ATOM   2784  CZ  TYR A 351      -6.269   0.513   0.172  1.00  0.81           C  
ATOM   2785  N   LEU A 352      -9.670   6.439  -2.021  1.00  0.86           N  
ATOM   2786  CA  LEU A 352     -10.485   7.598  -2.370  1.00  0.86           C  
ATOM   2787  C   LEU A 352     -11.961   7.223  -2.440  1.00  0.82           C  
ATOM   2788  CB  LEU A 352     -10.032   8.189  -3.707  1.00  0.84           C  
ATOM   2789  O   LEU A 352     -12.301   6.067  -2.702  1.00  0.77           O  
ATOM   2790  CG  LEU A 352      -8.562   8.600  -3.804  1.00  0.84           C  
ATOM   2791  CD1 LEU A 352      -8.247   9.114  -5.205  1.00  0.82           C  
ATOM   2792  CD2 LEU A 352      -8.232   9.656  -2.755  1.00  0.83           C  
ATOM   2793  N   GLY A 353     -12.838   8.119  -2.179  1.00  0.80           N  
ATOM   2794  CA  GLY A 353     -14.277   7.974  -2.333  1.00  0.79           C  
ATOM   2795  C   GLY A 353     -14.998   7.753  -1.017  1.00  0.79           C  
ATOM   2796  O   GLY A 353     -14.367   7.466   0.003  1.00  0.74           O  
ATOM   2797  N   THR A 354     -16.372   7.977  -0.934  1.00  0.71           N  
ATOM   2798  CA  THR A 354     -17.173   8.035   0.284  1.00  0.70           C  
ATOM   2799  C   THR A 354     -17.954   6.738   0.479  1.00  0.70           C  
ATOM   2800  CB  THR A 354     -18.148   9.226   0.256  1.00  0.66           C  
ATOM   2801  O   THR A 354     -18.817   6.654   1.354  1.00  0.65           O  
ATOM   2802  CG2 THR A 354     -17.396  10.553   0.283  1.00  0.59           C  
ATOM   2803  OG1 THR A 354     -18.938   9.161  -0.938  1.00  0.66           O  
ATOM   2804  N   ASN A 355     -17.749   5.758  -0.152  1.00  0.65           N  
ATOM   2805  CA  ASN A 355     -18.661   4.619  -0.120  1.00  0.65           C  
ATOM   2806  C   ASN A 355     -18.363   3.695   1.056  1.00  0.65           C  
ATOM   2807  CB  ASN A 355     -18.595   3.842  -1.437  1.00  0.58           C  
ATOM   2808  O   ASN A 355     -17.243   3.678   1.570  1.00  0.60           O  
ATOM   2809  CG  ASN A 355     -19.316   4.547  -2.569  1.00  0.54           C  
ATOM   2810  ND2 ASN A 355     -18.891   4.282  -3.798  1.00  0.50           N  
ATOM   2811  OD1 ASN A 355     -20.246   5.325  -2.340  1.00  0.56           O  
ATOM   2812  N   THR A 356     -19.464   2.857   1.629  1.00  0.59           N  
ATOM   2813  CA  THR A 356     -19.548   2.255   2.955  1.00  0.58           C  
ATOM   2814  C   THR A 356     -19.036   0.818   2.931  1.00  0.59           C  
ATOM   2815  CB  THR A 356     -20.993   2.278   3.488  1.00  0.51           C  
ATOM   2816  O   THR A 356     -18.679   0.263   3.972  1.00  0.55           O  
ATOM   2817  CG2 THR A 356     -21.458   3.706   3.754  1.00  0.41           C  
ATOM   2818  OG1 THR A 356     -21.863   1.676   2.522  1.00  0.44           O  
ATOM   2819  N   ASP A 357     -19.041   0.176   1.937  1.00  0.60           N  
ATOM   2820  CA  ASP A 357     -18.697  -1.242   1.899  1.00  0.59           C  
ATOM   2821  C   ASP A 357     -17.396  -1.471   1.132  1.00  0.60           C  
ATOM   2822  CB  ASP A 357     -19.830  -2.053   1.266  1.00  0.56           C  
ATOM   2823  O   ASP A 357     -17.418  -1.899  -0.024  1.00  0.57           O  
ATOM   2824  CG  ASP A 357     -19.768  -3.530   1.613  1.00  0.53           C  
ATOM   2825  OD1 ASP A 357     -18.843  -3.947   2.343  1.00  0.53           O  
ATOM   2826  OD2 ASP A 357     -20.651  -4.284   1.150  1.00  0.56           O  
ATOM   2827  N   SER A 358     -16.378  -0.932   1.780  1.00  0.62           N  
ATOM   2828  CA  SER A 358     -15.103  -0.726   1.101  1.00  0.61           C  
ATOM   2829  C   SER A 358     -13.965  -1.424   1.838  1.00  0.61           C  
ATOM   2830  CB  SER A 358     -14.798   0.767   0.971  1.00  0.55           C  
ATOM   2831  O   SER A 358     -13.936  -1.442   3.071  1.00  0.56           O  
ATOM   2832  OG  SER A 358     -15.867   1.544   1.482  1.00  0.52           O  
ATOM   2833  N   GLY A 359     -13.423  -2.612   1.300  1.00  0.63           N  
ATOM   2834  CA  GLY A 359     -12.037  -3.044   1.382  1.00  0.61           C  
ATOM   2835  C   GLY A 359     -11.795  -4.069   2.473  1.00  0.64           C  
ATOM   2836  O   GLY A 359     -11.237  -3.745   3.524  1.00  0.60           O  
ATOM   2837  N   GLU A 360     -12.479  -5.073   2.379  1.00  0.71           N  
ATOM   2838  CA  GLU A 360     -12.191  -6.200   3.261  1.00  0.71           C  
ATOM   2839  C   GLU A 360     -10.891  -6.894   2.861  1.00  0.72           C  
ATOM   2840  CB  GLU A 360     -13.348  -7.202   3.248  1.00  0.67           C  
ATOM   2841  O   GLU A 360     -10.727  -7.299   1.709  1.00  0.68           O  
ATOM   2842  CG  GLU A 360     -14.663  -6.629   3.755  1.00  0.64           C  
ATOM   2843  CD  GLU A 360     -15.788  -7.651   3.791  1.00  0.63           C  
ATOM   2844  OE1 GLU A 360     -15.563  -8.816   3.393  1.00  0.64           O  
ATOM   2845  OE2 GLU A 360     -16.905  -7.283   4.220  1.00  0.57           O  
ATOM   2846  N   ARG A 361      -9.892  -6.804   3.703  1.00  0.80           N  
ATOM   2847  CA  ARG A 361      -8.663  -7.590   3.750  1.00  0.80           C  
ATOM   2848  C   ARG A 361      -7.714  -7.189   2.626  1.00  0.81           C  
ATOM   2849  CB  ARG A 361      -8.977  -9.085   3.662  1.00  0.78           C  
ATOM   2850  O   ARG A 361      -7.403  -7.999   1.750  1.00  0.79           O  
ATOM   2851  CG  ARG A 361      -9.849  -9.599   4.797  1.00  0.74           C  
ATOM   2852  CD  ARG A 361     -10.123 -11.091   4.666  1.00  0.71           C  
ATOM   2853  NE  ARG A 361     -11.095 -11.549   5.654  1.00  0.60           N  
ATOM   2854  NH1 ARG A 361     -11.185 -13.718   4.866  1.00  0.51           N  
ATOM   2855  NH2 ARG A 361     -12.459 -13.095   6.667  1.00  0.47           N  
ATOM   2856  CZ  ARG A 361     -11.577 -12.786   5.727  1.00  0.63           C  
ATOM   2857  N   ILE A 362      -7.317  -5.981   2.497  1.00  0.88           N  
ATOM   2858  CA  ILE A 362      -6.257  -5.500   1.618  1.00  0.89           C  
ATOM   2859  C   ILE A 362      -4.907  -5.622   2.321  1.00  0.89           C  
ATOM   2860  CB  ILE A 362      -6.504  -4.038   1.183  1.00  0.87           C  
ATOM   2861  O   ILE A 362      -4.703  -5.044   3.391  1.00  0.89           O  
ATOM   2862  CG1 ILE A 362      -7.878  -3.904   0.515  1.00  0.85           C  
ATOM   2863  CG2 ILE A 362      -5.391  -3.557   0.246  1.00  0.85           C  
ATOM   2864  CD1 ILE A 362      -8.303  -2.465   0.257  1.00  0.83           C  
ATOM   2865  N   THR A 363      -4.052  -6.406   1.733  1.00  0.91           N  
ATOM   2866  CA  THR A 363      -2.778  -6.740   2.361  1.00  0.92           C  
ATOM   2867  C   THR A 363      -1.611  -6.237   1.517  1.00  0.93           C  
ATOM   2868  CB  THR A 363      -2.642  -8.259   2.577  1.00  0.91           C  
ATOM   2869  O   THR A 363      -1.527  -6.535   0.324  1.00  0.93           O  
ATOM   2870  CG2 THR A 363      -1.344  -8.597   3.302  1.00  0.86           C  
ATOM   2871  OG1 THR A 363      -3.749  -8.725   3.358  1.00  0.89           O  
ATOM   2872  N   TYR A 364      -0.728  -5.490   2.112  1.00  0.94           N  
ATOM   2873  CA  TYR A 364       0.613  -5.190   1.623  1.00  0.95           C  
ATOM   2874  C   TYR A 364       1.665  -5.975   2.397  1.00  0.94           C  
ATOM   2875  CB  TYR A 364       0.899  -3.689   1.728  1.00  0.95           C  
ATOM   2876  O   TYR A 364       1.789  -5.824   3.615  1.00  0.94           O  
ATOM   2877  CG  TYR A 364      -0.050  -2.832   0.926  1.00  0.94           C  
ATOM   2878  CD1 TYR A 364       0.310  -2.347  -0.330  1.00  0.93           C  
ATOM   2879  CD2 TYR A 364      -1.307  -2.504   1.421  1.00  0.93           C  
ATOM   2880  CE1 TYR A 364      -0.560  -1.556  -1.072  1.00  0.93           C  
ATOM   2881  CE2 TYR A 364      -2.185  -1.713   0.688  1.00  0.93           C  
ATOM   2882  OH  TYR A 364      -2.669  -0.462  -1.286  1.00  0.90           O  
ATOM   2883  CZ  TYR A 364      -1.804  -1.245  -0.556  1.00  0.92           C  
ATOM   2884  N   SER A 365       2.391  -6.846   1.725  1.00  0.95           N  
ATOM   2885  CA  SER A 365       3.399  -7.704   2.339  1.00  0.95           C  
ATOM   2886  C   SER A 365       4.776  -7.463   1.728  1.00  0.95           C  
ATOM   2887  CB  SER A 365       3.015  -9.177   2.185  1.00  0.94           C  
ATOM   2888  O   SER A 365       4.923  -7.442   0.505  1.00  0.94           O  
ATOM   2889  OG  SER A 365       3.942 -10.011   2.859  1.00  0.82           O  
ATOM   2890  N   ASN A 366       5.754  -7.217   2.601  1.00  0.95           N  
ATOM   2891  CA  ASN A 366       7.137  -6.965   2.212  1.00  0.96           C  
ATOM   2892  C   ASN A 366       7.241  -5.793   1.240  1.00  0.95           C  
ATOM   2893  CB  ASN A 366       7.760  -8.221   1.598  1.00  0.95           C  
ATOM   2894  O   ASN A 366       7.964  -5.869   0.245  1.00  0.94           O  
ATOM   2895  CG  ASN A 366       7.719  -9.411   2.536  1.00  0.91           C  
ATOM   2896  ND2 ASN A 366       7.477 -10.594   1.984  1.00  0.87           N  
ATOM   2897  OD1 ASN A 366       7.903  -9.268   3.748  1.00  0.85           O  
ATOM   2898  N   CYS A 367       6.484  -4.766   1.419  1.00  0.95           N  
ATOM   2899  CA  CYS A 367       6.444  -3.606   0.535  1.00  0.95           C  
ATOM   2900  C   CYS A 367       7.240  -2.446   1.122  1.00  0.95           C  
ATOM   2901  CB  CYS A 367       5.001  -3.172   0.286  1.00  0.95           C  
ATOM   2902  O   CYS A 367       7.391  -2.345   2.340  1.00  0.93           O  
ATOM   2903  SG  CYS A 367       4.054  -4.333  -0.723  1.00  0.96           S  
ATOM   2904  N   VAL A 368       7.758  -1.567   0.241  1.00  0.94           N  
ATOM   2905  CA  VAL A 368       8.325  -0.278   0.622  1.00  0.94           C  
ATOM   2906  C   VAL A 368       7.362   0.844   0.240  1.00  0.94           C  
ATOM   2907  CB  VAL A 368       9.702  -0.046  -0.040  1.00  0.93           C  
ATOM   2908  O   VAL A 368       6.884   0.901  -0.895  1.00  0.93           O  
ATOM   2909  CG1 VAL A 368      10.298   1.288   0.406  1.00  0.91           C  
ATOM   2910  CG2 VAL A 368      10.652  -1.196   0.288  1.00  0.91           C  
ATOM   2911  N   MET A 369       7.056   1.726   1.129  1.00  0.94           N  
ATOM   2912  CA  MET A 369       6.142   2.848   0.933  1.00  0.94           C  
ATOM   2913  C   MET A 369       6.803   4.164   1.330  1.00  0.92           C  
ATOM   2914  CB  MET A 369       4.858   2.643   1.740  1.00  0.93           C  
ATOM   2915  O   MET A 369       7.244   4.323   2.469  1.00  0.88           O  
ATOM   2916  CG  MET A 369       4.123   1.356   1.405  1.00  0.92           C  
ATOM   2917  SD  MET A 369       2.557   1.176   2.345  1.00  0.93           S  
ATOM   2918  CE  MET A 369       2.057  -0.486   1.818  1.00  0.87           C  
ATOM   2919  N   SER A 370       6.792   5.131   0.378  1.00  0.90           N  
ATOM   2920  CA  SER A 370       7.379   6.445   0.621  1.00  0.90           C  
ATOM   2921  C   SER A 370       6.482   7.558   0.089  1.00  0.88           C  
ATOM   2922  CB  SER A 370       8.762   6.542  -0.023  1.00  0.87           C  
ATOM   2923  O   SER A 370       6.122   7.562  -1.090  1.00  0.85           O  
ATOM   2924  OG  SER A 370       9.312   7.836   0.157  1.00  0.73           O  
ATOM   2925  N   GLY A 371       5.920   8.555   0.927  1.00  0.81           N  
ATOM   2926  CA  GLY A 371       5.023   9.655   0.609  1.00  0.79           C  
ATOM   2927  C   GLY A 371       5.748  10.896   0.124  1.00  0.74           C  
ATOM   2928  O   GLY A 371       5.289  12.018   0.349  1.00  0.64           O  
ATOM   2929  N   GLY A 372       6.844  10.733  -0.719  1.00  0.81           N  
ATOM   2930  CA  GLY A 372       7.553  11.835  -1.351  1.00  0.79           C  
ATOM   2931  C   GLY A 372       8.346  12.676  -0.369  1.00  0.78           C  
ATOM   2932  O   GLY A 372       7.847  13.025   0.702  1.00  0.71           O  
ATOM   2933  N   TYR A 373       9.480  13.076  -0.739  1.00  0.73           N  
ATOM   2934  CA  TYR A 373      10.486  13.890  -0.066  1.00  0.74           C  
ATOM   2935  C   TYR A 373      10.217  15.375  -0.278  1.00  0.72           C  
ATOM   2936  CB  TYR A 373      11.888  13.536  -0.568  1.00  0.69           C  
ATOM   2937  O   TYR A 373      10.042  15.824  -1.413  1.00  0.68           O  
ATOM   2938  CG  TYR A 373      12.552  12.428   0.214  1.00  0.64           C  
ATOM   2939  CD1 TYR A 373      13.245  12.700   1.391  1.00  0.58           C  
ATOM   2940  CD2 TYR A 373      12.488  11.110  -0.223  1.00  0.59           C  
ATOM   2941  CE1 TYR A 373      13.860  11.683   2.115  1.00  0.52           C  
ATOM   2942  CE2 TYR A 373      13.099  10.085   0.493  1.00  0.53           C  
ATOM   2943  OH  TYR A 373      14.388   9.370   2.370  1.00  0.37           O  
ATOM   2944  CZ  TYR A 373      13.781  10.381   1.658  1.00  0.54           C  
ATOM   2945  N   GLY A 374      10.026  16.122   0.793  1.00  0.72           N  
ATOM   2946  CA  GLY A 374      10.167  17.569   0.762  1.00  0.73           C  
ATOM   2947  C   GLY A 374       8.839  18.297   0.673  1.00  0.73           C  
ATOM   2948  O   GLY A 374       8.788  19.523   0.795  1.00  0.72           O  
ATOM   2949  N   ASP A 375       7.713  17.693   0.486  1.00  0.80           N  
ATOM   2950  CA  ASP A 375       6.390  18.309   0.479  1.00  0.82           C  
ATOM   2951  C   ASP A 375       5.563  17.850   1.678  1.00  0.82           C  
ATOM   2952  CB  ASP A 375       5.654  17.984  -0.823  1.00  0.80           C  
ATOM   2953  O   ASP A 375       5.195  16.677   1.772  1.00  0.81           O  
ATOM   2954  CG  ASP A 375       4.311  18.685  -0.936  1.00  0.79           C  
ATOM   2955  OD1 ASP A 375       3.852  19.287   0.058  1.00  0.81           O  
ATOM   2956  OD2 ASP A 375       3.706  18.631  -2.028  1.00  0.82           O  
ATOM   2957  N   VAL A 376       5.225  18.767   2.593  1.00  0.81           N  
ATOM   2958  CA  VAL A 376       4.545  18.541   3.864  1.00  0.82           C  
ATOM   2959  C   VAL A 376       3.113  18.074   3.609  1.00  0.83           C  
ATOM   2960  CB  VAL A 376       4.542  19.813   4.741  1.00  0.80           C  
ATOM   2961  O   VAL A 376       2.455  17.550   4.511  1.00  0.83           O  
ATOM   2962  CG1 VAL A 376       5.963  20.180   5.166  1.00  0.75           C  
ATOM   2963  CG2 VAL A 376       3.889  20.974   3.993  1.00  0.74           C  
ATOM   2964  N   ASN A 377       2.655  18.165   2.446  1.00  0.84           N  
ATOM   2965  CA  ASN A 377       1.298  17.767   2.087  1.00  0.87           C  
ATOM   2966  C   ASN A 377       1.240  16.308   1.645  1.00  0.88           C  
ATOM   2967  CB  ASN A 377       0.744  18.677   0.989  1.00  0.85           C  
ATOM   2968  O   ASN A 377       0.156  15.739   1.505  1.00  0.87           O  
ATOM   2969  CG  ASN A 377       0.666  20.129   1.418  1.00  0.85           C  
ATOM   2970  ND2 ASN A 377       1.370  20.997   0.702  1.00  0.88           N  
ATOM   2971  OD1 ASN A 377      -0.020  20.468   2.386  1.00  0.86           O  
ATOM   2972  N   THR A 378       2.456  15.683   1.525  1.00  0.89           N  
ATOM   2973  CA  THR A 378       2.499  14.288   1.103  1.00  0.90           C  
ATOM   2974  C   THR A 378       2.095  13.364   2.248  1.00  0.90           C  
ATOM   2975  CB  THR A 378       3.902  13.900   0.598  1.00  0.88           C  
ATOM   2976  O   THR A 378       2.229  13.724   3.420  1.00  0.89           O  
ATOM   2977  CG2 THR A 378       4.307  14.747  -0.604  1.00  0.80           C  
ATOM   2978  OG1 THR A 378       4.854  14.098   1.651  1.00  0.83           O  
ATOM   2979  N   LYS A 379       1.544  12.240   1.936  1.00  0.91           N  
ATOM   2980  CA  LYS A 379       1.136  11.195   2.870  1.00  0.92           C  
ATOM   2981  C   LYS A 379       1.591   9.820   2.389  1.00  0.93           C  
ATOM   2982  CB  LYS A 379      -0.382  11.207   3.059  1.00  0.91           C  
ATOM   2983  O   LYS A 379       1.647   9.565   1.184  1.00  0.92           O  
ATOM   2984  CG  LYS A 379      -0.965  12.593   3.293  1.00  0.87           C  
ATOM   2985  CD  LYS A 379      -0.364  13.251   4.528  1.00  0.84           C  
ATOM   2986  CE  LYS A 379      -0.973  14.623   4.784  1.00  0.83           C  
ATOM   2987  NZ  LYS A 379      -0.350  15.295   5.963  1.00  0.79           N  
ATOM   2988  N   THR A 380       1.948   8.919   3.290  1.00  0.94           N  
ATOM   2989  CA  THR A 380       2.207   7.543   2.882  1.00  0.94           C  
ATOM   2990  C   THR A 380       0.899   6.789   2.658  1.00  0.94           C  
ATOM   2991  CB  THR A 380       3.059   6.801   3.928  1.00  0.94           C  
ATOM   2992  O   THR A 380       0.655   6.269   1.568  1.00  0.94           O  
ATOM   2993  CG2 THR A 380       3.305   5.355   3.511  1.00  0.91           C  
ATOM   2994  OG1 THR A 380       4.319   7.467   4.069  1.00  0.92           O  
ATOM   2995  N   ILE A 381       0.028   6.839   3.664  1.00  0.95           N  
ATOM   2996  CA  ILE A 381      -1.302   6.245   3.581  1.00  0.95           C  
ATOM   2997  C   ILE A 381      -2.363   7.333   3.732  1.00  0.95           C  
ATOM   2998  CB  ILE A 381      -1.501   5.150   4.653  1.00  0.95           C  
ATOM   2999  O   ILE A 381      -2.515   7.915   4.809  1.00  0.94           O  
ATOM   3000  CG1 ILE A 381      -0.394   4.095   4.549  1.00  0.94           C  
ATOM   3001  CG2 ILE A 381      -2.884   4.508   4.518  1.00  0.94           C  
ATOM   3002  CD1 ILE A 381      -0.387   3.090   5.693  1.00  0.93           C  
ATOM   3003  N   TYR A 382      -3.085   7.589   2.709  1.00  0.94           N  
ATOM   3004  CA  TYR A 382      -4.174   8.558   2.667  1.00  0.94           C  
ATOM   3005  C   TYR A 382      -5.520   7.860   2.516  1.00  0.93           C  
ATOM   3006  CB  TYR A 382      -3.969   9.549   1.517  1.00  0.93           C  
ATOM   3007  O   TYR A 382      -5.775   7.199   1.506  1.00  0.92           O  
ATOM   3008  CG  TYR A 382      -5.038  10.612   1.433  1.00  0.93           C  
ATOM   3009  CD1 TYR A 382      -4.974  11.756   2.224  1.00  0.90           C  
ATOM   3010  CD2 TYR A 382      -6.114  10.473   0.563  1.00  0.90           C  
ATOM   3011  CE1 TYR A 382      -5.957  12.737   2.152  1.00  0.90           C  
ATOM   3012  CE2 TYR A 382      -7.104  11.447   0.482  1.00  0.91           C  
ATOM   3013  OH  TYR A 382      -7.993  13.542   1.203  1.00  0.86           O  
ATOM   3014  CZ  TYR A 382      -7.017  12.574   1.279  1.00  0.90           C  
ATOM   3015  N   LEU A 383      -6.453   8.036   3.515  1.00  0.92           N  
ATOM   3016  CA  LEU A 383      -7.749   7.365   3.520  1.00  0.91           C  
ATOM   3017  C   LEU A 383      -8.886   8.380   3.558  1.00  0.90           C  
ATOM   3018  CB  LEU A 383      -7.856   6.415   4.716  1.00  0.90           C  
ATOM   3019  O   LEU A 383      -9.048   9.100   4.546  1.00  0.88           O  
ATOM   3020  CG  LEU A 383      -6.757   5.359   4.843  1.00  0.87           C  
ATOM   3021  CD1 LEU A 383      -7.048   4.431   6.018  1.00  0.81           C  
ATOM   3022  CD2 LEU A 383      -6.625   4.565   3.548  1.00  0.81           C  
ATOM   3023  N   GLU A 384      -9.809   8.307   2.561  1.00  0.89           N  
ATOM   3024  CA  GLU A 384     -11.082   9.014   2.462  1.00  0.88           C  
ATOM   3025  C   GLU A 384     -12.259   8.045   2.539  1.00  0.87           C  
ATOM   3026  CB  GLU A 384     -11.150   9.822   1.163  1.00  0.87           C  
ATOM   3027  O   GLU A 384     -13.334   8.403   3.022  1.00  0.84           O  
ATOM   3028  CG  GLU A 384     -10.191  11.002   1.122  1.00  0.83           C  
ATOM   3029  CD  GLU A 384     -10.291  11.812  -0.160  1.00  0.80           C  
ATOM   3030  OE1 GLU A 384     -10.916  11.333  -1.134  1.00  0.79           O  
ATOM   3031  OE2 GLU A 384      -9.740  12.935  -0.192  1.00  0.77           O  
ATOM   3032  N   SER A 385     -11.993   6.851   2.210  1.00  0.85           N  
ATOM   3033  CA  SER A 385     -13.043   5.844   2.090  1.00  0.85           C  
ATOM   3034  C   SER A 385     -13.333   5.185   3.434  1.00  0.85           C  
ATOM   3035  CB  SER A 385     -12.650   4.780   1.065  1.00  0.83           C  
ATOM   3036  O   SER A 385     -12.421   4.966   4.234  1.00  0.82           O  
ATOM   3037  OG  SER A 385     -13.756   3.949   0.754  1.00  0.77           O  
ATOM   3038  N   SER A 386     -14.595   4.755   3.625  1.00  0.82           N  
ATOM   3039  CA  SER A 386     -15.075   4.103   4.838  1.00  0.82           C  
ATOM   3040  C   SER A 386     -15.037   2.584   4.702  1.00  0.82           C  
ATOM   3041  CB  SER A 386     -16.498   4.558   5.165  1.00  0.81           C  
ATOM   3042  O   SER A 386     -15.130   2.053   3.594  1.00  0.80           O  
ATOM   3043  OG  SER A 386     -16.527   5.943   5.465  1.00  0.77           O  
ATOM   3044  N   GLY A 387     -14.843   1.870   5.804  1.00  0.82           N  
ATOM   3045  CA  GLY A 387     -14.941   0.420   5.849  1.00  0.82           C  
ATOM   3046  C   GLY A 387     -13.670  -0.278   5.401  1.00  0.82           C  
ATOM   3047  O   GLY A 387     -13.691  -1.467   5.075  1.00  0.80           O  
ATOM   3048  N   ILE A 388     -12.559   0.400   5.328  1.00  0.85           N  
ATOM   3049  CA  ILE A 388     -11.292  -0.149   4.859  1.00  0.85           C  
ATOM   3050  C   ILE A 388     -10.653  -0.989   5.962  1.00  0.86           C  
ATOM   3051  CB  ILE A 388     -10.325   0.967   4.406  1.00  0.84           C  
ATOM   3052  O   ILE A 388     -10.479  -0.517   7.088  1.00  0.85           O  
ATOM   3053  CG1 ILE A 388     -10.937   1.768   3.251  1.00  0.80           C  
ATOM   3054  CG2 ILE A 388      -8.969   0.378   4.006  1.00  0.79           C  
ATOM   3055  CD1 ILE A 388     -11.174   0.951   1.988  1.00  0.77           C  
ATOM   3056  N   ASN A 389     -10.309  -2.204   5.624  1.00  0.87           N  
ATOM   3057  CA  ASN A 389      -9.450  -3.090   6.403  1.00  0.88           C  
ATOM   3058  C   ASN A 389      -8.097  -3.295   5.727  1.00  0.89           C  
ATOM   3059  CB  ASN A 389     -10.137  -4.437   6.636  1.00  0.86           C  
ATOM   3060  O   ASN A 389      -7.987  -4.065   4.771  1.00  0.88           O  
ATOM   3061  CG  ASN A 389      -9.381  -5.318   7.610  1.00  0.79           C  
ATOM   3062  ND2 ASN A 389     -10.105  -6.173   8.322  1.00  0.74           N  
ATOM   3063  OD1 ASN A 389      -8.155  -5.231   7.722  1.00  0.74           O  
ATOM   3064  N   LEU A 390      -7.096  -2.600   6.202  1.00  0.91           N  
ATOM   3065  CA  LEU A 390      -5.745  -2.568   5.652  1.00  0.92           C  
ATOM   3066  C   LEU A 390      -4.770  -3.306   6.564  1.00  0.92           C  
ATOM   3067  CB  LEU A 390      -5.281  -1.123   5.452  1.00  0.90           C  
ATOM   3068  O   LEU A 390      -4.658  -2.985   7.749  1.00  0.91           O  
ATOM   3069  CG  LEU A 390      -3.924  -0.935   4.773  1.00  0.83           C  
ATOM   3070  CD1 LEU A 390      -3.981  -1.426   3.330  1.00  0.75           C  
ATOM   3071  CD2 LEU A 390      -3.497   0.528   4.828  1.00  0.76           C  
ATOM   3072  N   HIS A 391      -4.102  -4.237   6.010  1.00  0.93           N  
ATOM   3073  CA  HIS A 391      -3.050  -4.982   6.692  1.00  0.94           C  
ATOM   3074  C   HIS A 391      -1.706  -4.804   5.993  1.00  0.94           C  
ATOM   3075  CB  HIS A 391      -3.409  -6.467   6.768  1.00  0.93           C  
ATOM   3076  O   HIS A 391      -1.546  -5.202   4.837  1.00  0.94           O  
ATOM   3077  CG  HIS A 391      -2.522  -7.252   7.682  1.00  0.87           C  
ATOM   3078  CD2 HIS A 391      -1.496  -6.864   8.475  1.00  0.81           C  
ATOM   3079  ND1 HIS A 391      -2.647  -8.614   7.850  1.00  0.81           N  
ATOM   3080  CE1 HIS A 391      -1.733  -9.031   8.710  1.00  0.82           C  
ATOM   3081  NE2 HIS A 391      -1.022  -7.989   9.104  1.00  0.83           N  
ATOM   3082  N   LEU A 392      -0.676  -4.162   6.652  1.00  0.95           N  
ATOM   3083  CA  LEU A 392       0.707  -4.032   6.207  1.00  0.95           C  
ATOM   3084  C   LEU A 392       1.621  -4.968   6.992  1.00  0.95           C  
ATOM   3085  CB  LEU A 392       1.186  -2.586   6.360  1.00  0.95           C  
ATOM   3086  O   LEU A 392       1.810  -4.790   8.198  1.00  0.95           O  
ATOM   3087  CG  LEU A 392       0.542  -1.557   5.430  1.00  0.92           C  
ATOM   3088  CD1 LEU A 392      -0.846  -1.179   5.936  1.00  0.87           C  
ATOM   3089  CD2 LEU A 392       1.426  -0.321   5.306  1.00  0.86           C  
ATOM   3090  N   LEU A 393       2.112  -5.993   6.354  1.00  0.95           N  
ATOM   3091  CA  LEU A 393       2.928  -7.059   6.925  1.00  0.96           C  
ATOM   3092  C   LEU A 393       4.365  -6.972   6.421  1.00  0.96           C  
ATOM   3093  CB  LEU A 393       2.336  -8.429   6.582  1.00  0.95           C  
ATOM   3094  O   LEU A 393       4.610  -7.050   5.215  1.00  0.95           O  
ATOM   3095  CG  LEU A 393       3.102  -9.647   7.102  1.00  0.90           C  
ATOM   3096  CD1 LEU A 393       3.119  -9.650   8.627  1.00  0.84           C  
ATOM   3097  CD2 LEU A 393       2.485 -10.934   6.567  1.00  0.84           C  
ATOM   3098  N   SER A 394       5.319  -6.762   7.378  1.00  0.95           N  
ATOM   3099  CA  SER A 394       6.753  -6.708   7.111  1.00  0.96           C  
ATOM   3100  C   SER A 394       7.089  -5.607   6.111  1.00  0.95           C  
ATOM   3101  CB  SER A 394       7.252  -8.055   6.585  1.00  0.95           C  
ATOM   3102  O   SER A 394       7.853  -5.827   5.170  1.00  0.94           O  
ATOM   3103  OG  SER A 394       7.005  -9.085   7.526  1.00  0.89           O  
ATOM   3104  N   CYS A 395       6.490  -4.429   6.217  1.00  0.96           N  
ATOM   3105  CA  CYS A 395       6.652  -3.308   5.298  1.00  0.96           C  
ATOM   3106  C   CYS A 395       7.665  -2.304   5.836  1.00  0.95           C  
ATOM   3107  CB  CYS A 395       5.312  -2.614   5.057  1.00  0.95           C  
ATOM   3108  O   CYS A 395       7.815  -2.156   7.050  1.00  0.93           O  
ATOM   3109  SG  CYS A 395       4.153  -3.591   4.074  1.00  0.96           S  
ATOM   3110  N   SER A 396       8.365  -1.612   4.939  1.00  0.93           N  
ATOM   3111  CA  SER A 396       9.137  -0.414   5.253  1.00  0.93           C  
ATOM   3112  C   SER A 396       8.398   0.849   4.824  1.00  0.93           C  
ATOM   3113  CB  SER A 396      10.508  -0.467   4.578  1.00  0.92           C  
ATOM   3114  O   SER A 396       8.037   0.995   3.654  1.00  0.92           O  
ATOM   3115  OG  SER A 396      11.352   0.558   5.072  1.00  0.85           O  
ATOM   3116  N   ILE A 397       8.046   1.670   5.743  1.00  0.93           N  
ATOM   3117  CA  ILE A 397       7.416   2.970   5.540  1.00  0.93           C  
ATOM   3118  C   ILE A 397       8.413   4.082   5.859  1.00  0.91           C  
ATOM   3119  CB  ILE A 397       6.146   3.124   6.407  1.00  0.92           C  
ATOM   3120  O   ILE A 397       8.646   4.399   7.027  1.00  0.88           O  
ATOM   3121  CG1 ILE A 397       5.146   2.006   6.092  1.00  0.91           C  
ATOM   3122  CG2 ILE A 397       5.512   4.502   6.195  1.00  0.91           C  
ATOM   3123  CD1 ILE A 397       3.934   1.982   7.013  1.00  0.90           C  
ATOM   3124  N   ASP A 398       8.976   4.553   4.750  1.00  0.87           N  
ATOM   3125  CA  ASP A 398      10.156   5.405   4.866  1.00  0.87           C  
ATOM   3126  C   ASP A 398       9.949   6.731   4.136  1.00  0.86           C  
ATOM   3127  CB  ASP A 398      11.391   4.689   4.316  1.00  0.85           C  
ATOM   3128  O   ASP A 398       9.240   6.787   3.129  1.00  0.84           O  
ATOM   3129  CG  ASP A 398      11.712   3.405   5.060  1.00  0.79           C  
ATOM   3130  OD1 ASP A 398      11.333   3.275   6.244  1.00  0.76           O  
ATOM   3131  OD2 ASP A 398      12.353   2.516   4.458  1.00  0.78           O  
ATOM   3132  N   PHE A 399      10.502   7.874   4.706  1.00  0.83           N  
ATOM   3133  CA  PHE A 399      10.747   9.125   3.998  1.00  0.83           C  
ATOM   3134  C   PHE A 399       9.435   9.775   3.575  1.00  0.83           C  
ATOM   3135  CB  PHE A 399      11.633   8.885   2.771  1.00  0.82           C  
ATOM   3136  O   PHE A 399       9.277  10.172   2.419  1.00  0.81           O  
ATOM   3137  CG  PHE A 399      12.941   8.212   3.089  1.00  0.80           C  
ATOM   3138  CD1 PHE A 399      13.897   8.851   3.869  1.00  0.77           C  
ATOM   3139  CD2 PHE A 399      13.214   6.937   2.609  1.00  0.77           C  
ATOM   3140  CE1 PHE A 399      15.108   8.230   4.165  1.00  0.75           C  
ATOM   3141  CE2 PHE A 399      14.422   6.310   2.901  1.00  0.77           C  
ATOM   3142  CZ  PHE A 399      15.368   6.959   3.678  1.00  0.71           C  
ATOM   3143  N   THR A 400       8.571  10.006   4.458  1.00  0.86           N  
ATOM   3144  CA  THR A 400       7.284  10.659   4.241  1.00  0.86           C  
ATOM   3145  C   THR A 400       7.381  12.154   4.530  1.00  0.85           C  
ATOM   3146  CB  THR A 400       6.185  10.033   5.120  1.00  0.85           C  
ATOM   3147  O   THR A 400       7.749  12.555   5.636  1.00  0.83           O  
ATOM   3148  CG2 THR A 400       4.828  10.669   4.839  1.00  0.81           C  
ATOM   3149  OG1 THR A 400       6.107   8.628   4.850  1.00  0.84           O  
ATOM   3150  N   GLY A 401       7.096  13.015   3.614  1.00  0.84           N  
ATOM   3151  CA  GLY A 401       7.228  14.457   3.744  1.00  0.84           C  
ATOM   3152  C   GLY A 401       6.203  15.069   4.681  1.00  0.84           C  
ATOM   3153  O   GLY A 401       6.439  16.132   5.258  1.00  0.82           O  
ATOM   3154  N   GLY A 402       4.993  14.477   4.840  1.00  0.86           N  
ATOM   3155  CA  GLY A 402       3.922  14.803   5.768  1.00  0.86           C  
ATOM   3156  C   GLY A 402       3.575  13.660   6.703  1.00  0.87           C  
ATOM   3157  O   GLY A 402       4.431  13.179   7.448  1.00  0.86           O  
ATOM   3158  N   ASP A 403       2.263  13.275   6.727  1.00  0.88           N  
ATOM   3159  CA  ASP A 403       1.714  12.280   7.643  1.00  0.89           C  
ATOM   3160  C   ASP A 403       1.956  10.864   7.125  1.00  0.90           C  
ATOM   3161  CB  ASP A 403       0.217  12.514   7.855  1.00  0.88           C  
ATOM   3162  O   ASP A 403       1.822  10.604   5.928  1.00  0.90           O  
ATOM   3163  CG  ASP A 403      -0.100  13.914   8.350  1.00  0.87           C  
ATOM   3164  OD1 ASP A 403       0.683  14.470   9.150  1.00  0.87           O  
ATOM   3165  OD2 ASP A 403      -1.145  14.465   7.939  1.00  0.87           O  
ATOM   3166  N   VAL A 404       2.266   9.913   8.009  1.00  0.91           N  
ATOM   3167  CA  VAL A 404       2.400   8.507   7.643  1.00  0.92           C  
ATOM   3168  C   VAL A 404       1.024   7.918   7.342  1.00  0.92           C  
ATOM   3169  CB  VAL A 404       3.096   7.694   8.757  1.00  0.91           C  
ATOM   3170  O   VAL A 404       0.799   7.369   6.261  1.00  0.92           O  
ATOM   3171  CG1 VAL A 404       3.131   6.209   8.401  1.00  0.90           C  
ATOM   3172  CG2 VAL A 404       4.510   8.222   8.998  1.00  0.90           C  
ATOM   3173  N   ILE A 405       0.075   8.090   8.273  1.00  0.94           N  
ATOM   3174  CA  ILE A 405      -1.325   7.722   8.096  1.00  0.94           C  
ATOM   3175  C   ILE A 405      -2.206   8.961   8.242  1.00  0.94           C  
ATOM   3176  CB  ILE A 405      -1.757   6.636   9.107  1.00  0.94           C  
ATOM   3177  O   ILE A 405      -2.259   9.570   9.313  1.00  0.93           O  
ATOM   3178  CG1 ILE A 405      -0.841   5.411   8.997  1.00  0.93           C  
ATOM   3179  CG2 ILE A 405      -3.222   6.246   8.888  1.00  0.93           C  
ATOM   3180  CD1 ILE A 405      -1.063   4.373  10.089  1.00  0.92           C  
ATOM   3181  N   TYR A 406      -2.895   9.271   7.259  1.00  0.93           N  
ATOM   3182  CA  TYR A 406      -3.903  10.325   7.269  1.00  0.93           C  
ATOM   3183  C   TYR A 406      -5.296   9.751   7.041  1.00  0.93           C  
ATOM   3184  CB  TYR A 406      -3.591  11.377   6.200  1.00  0.93           C  
ATOM   3185  O   TYR A 406      -5.549   9.107   6.020  1.00  0.92           O  
ATOM   3186  CG  TYR A 406      -4.535  12.554   6.213  1.00  0.92           C  
ATOM   3187  CD1 TYR A 406      -4.256  13.688   6.973  1.00  0.91           C  
ATOM   3188  CD2 TYR A 406      -5.709  12.535   5.467  1.00  0.91           C  
ATOM   3189  CE1 TYR A 406      -5.125  14.775   6.990  1.00  0.90           C  
ATOM   3190  CE2 TYR A 406      -6.585  13.616   5.476  1.00  0.91           C  
ATOM   3191  OH  TYR A 406      -7.148  15.802   6.252  1.00  0.87           O  
ATOM   3192  CZ  TYR A 406      -6.284  14.729   6.239  1.00  0.90           C  
ATOM   3193  N   LEU A 407      -6.180   9.976   7.985  1.00  0.91           N  
ATOM   3194  CA  LEU A 407      -7.587   9.596   7.915  1.00  0.91           C  
ATOM   3195  C   LEU A 407      -8.479  10.830   7.839  1.00  0.91           C  
ATOM   3196  CB  LEU A 407      -7.974   8.746   9.128  1.00  0.90           C  
ATOM   3197  O   LEU A 407      -8.602  11.574   8.815  1.00  0.89           O  
ATOM   3198  CG  LEU A 407      -7.163   7.468   9.346  1.00  0.88           C  
ATOM   3199  CD1 LEU A 407      -7.324   6.976  10.781  1.00  0.84           C  
ATOM   3200  CD2 LEU A 407      -7.588   6.389   8.355  1.00  0.83           C  
ATOM   3201  N   SER A 408      -9.223  11.011   6.741  1.00  0.90           N  
ATOM   3202  CA  SER A 408     -10.144  12.126   6.550  1.00  0.89           C  
ATOM   3203  C   SER A 408     -11.409  11.947   7.383  1.00  0.89           C  
ATOM   3204  CB  SER A 408     -10.513  12.270   5.073  1.00  0.88           C  
ATOM   3205  O   SER A 408     -11.656  10.866   7.921  1.00  0.87           O  
ATOM   3206  OG  SER A 408     -11.488  11.310   4.702  1.00  0.86           O  
ATOM   3207  N   ASP A 409     -12.224  12.887   7.427  1.00  0.86           N  
ATOM   3208  CA  ASP A 409     -13.488  12.871   8.157  1.00  0.86           C  
ATOM   3209  C   ASP A 409     -14.475  11.893   7.523  1.00  0.86           C  
ATOM   3210  CB  ASP A 409     -14.097  14.274   8.208  1.00  0.84           C  
ATOM   3211  O   ASP A 409     -15.316  11.315   8.215  1.00  0.84           O  
ATOM   3212  CG  ASP A 409     -15.266  14.378   9.171  1.00  0.77           C  
ATOM   3213  OD1 ASP A 409     -15.247  13.712  10.228  1.00  0.73           O  
ATOM   3214  OD2 ASP A 409     -16.217  15.131   8.868  1.00  0.77           O  
ATOM   3215  N   THR A 410     -14.264  11.508   6.343  1.00  0.85           N  
ATOM   3216  CA  THR A 410     -15.136  10.603   5.603  1.00  0.85           C  
ATOM   3217  C   THR A 410     -14.698   9.154   5.794  1.00  0.85           C  
ATOM   3218  CB  THR A 410     -15.150  10.944   4.101  1.00  0.84           C  
ATOM   3219  O   THR A 410     -15.491   8.230   5.601  1.00  0.84           O  
ATOM   3220  CG2 THR A 410     -15.815  12.293   3.850  1.00  0.83           C  
ATOM   3221  OG1 THR A 410     -13.802  10.990   3.615  1.00  0.85           O  
ATOM   3222  N   ALA A 411     -13.431   8.853   6.222  1.00  0.86           N  
ATOM   3223  CA  ALA A 411     -12.876   7.521   6.449  1.00  0.86           C  
ATOM   3224  C   ALA A 411     -13.449   6.897   7.718  1.00  0.85           C  
ATOM   3225  CB  ALA A 411     -11.353   7.587   6.533  1.00  0.85           C  
ATOM   3226  O   ALA A 411     -12.779   6.851   8.752  1.00  0.83           O  
ATOM   3227  N   LYS A 412     -14.561   6.296   7.605  1.00  0.83           N  
ATOM   3228  CA  LYS A 412     -15.303   5.721   8.724  1.00  0.83           C  
ATOM   3229  C   LYS A 412     -15.082   4.214   8.813  1.00  0.83           C  
ATOM   3230  CB  LYS A 412     -16.796   6.025   8.592  1.00  0.81           C  
ATOM   3231  O   LYS A 412     -14.848   3.554   7.798  1.00  0.81           O  
ATOM   3232  CG  LYS A 412     -17.125   7.510   8.560  1.00  0.78           C  
ATOM   3233  CD  LYS A 412     -18.620   7.748   8.392  1.00  0.76           C  
ATOM   3234  CE  LYS A 412     -18.942   9.232   8.280  1.00  0.70           C  
ATOM   3235  NZ  LYS A 412     -20.393   9.466   8.014  1.00  0.66           N  
ATOM   3236  N   TRP A 413     -15.038   3.636  10.034  1.00  0.83           N  
ATOM   3237  CA  TRP A 413     -14.993   2.204  10.312  1.00  0.84           C  
ATOM   3238  C   TRP A 413     -13.744   1.571   9.707  1.00  0.84           C  
ATOM   3239  CB  TRP A 413     -16.246   1.512   9.768  1.00  0.81           C  
ATOM   3240  O   TRP A 413     -13.788   0.440   9.219  1.00  0.81           O  
ATOM   3241  CG  TRP A 413     -17.531   2.152  10.199  1.00  0.73           C  
ATOM   3242  CD1 TRP A 413     -17.897   2.488  11.473  1.00  0.64           C  
ATOM   3243  CD2 TRP A 413     -18.624   2.527   9.355  1.00  0.67           C  
ATOM   3244  CE2 TRP A 413     -19.620   3.087  10.185  1.00  0.68           C  
ATOM   3245  CE3 TRP A 413     -18.857   2.445   7.976  1.00  0.78           C  
ATOM   3246  NE1 TRP A 413     -19.152   3.052  11.471  1.00  0.77           N  
ATOM   3247  CH2 TRP A 413     -21.034   3.471   8.326  1.00  0.71           C  
ATOM   3248  CZ2 TRP A 413     -20.832   3.564   9.679  1.00  0.76           C  
ATOM   3249  CZ3 TRP A 413     -20.063   2.919   7.474  1.00  0.69           C  
ATOM   3250  N   CYS A 414     -12.698   2.224   9.732  1.00  0.86           N  
ATOM   3251  CA  CYS A 414     -11.433   1.749   9.184  1.00  0.87           C  
ATOM   3252  C   CYS A 414     -10.656   0.948  10.222  1.00  0.87           C  
ATOM   3253  CB  CYS A 414     -10.586   2.923   8.694  1.00  0.85           C  
ATOM   3254  O   CYS A 414     -10.542   1.364  11.376  1.00  0.86           O  
ATOM   3255  SG  CYS A 414     -11.332   3.840   7.329  1.00  0.86           S  
ATOM   3256  N   THR A 415     -10.147  -0.160   9.851  1.00  0.89           N  
ATOM   3257  CA  THR A 415      -9.166  -0.941  10.597  1.00  0.90           C  
ATOM   3258  C   THR A 415      -7.834  -0.986   9.854  1.00  0.91           C  
ATOM   3259  CB  THR A 415      -9.667  -2.375  10.847  1.00  0.88           C  
ATOM   3260  O   THR A 415      -7.776  -1.408   8.697  1.00  0.90           O  
ATOM   3261  CG2 THR A 415      -8.664  -3.171  11.675  1.00  0.80           C  
ATOM   3262  OG1 THR A 415     -10.915  -2.324  11.548  1.00  0.83           O  
ATOM   3263  N   ILE A 416      -6.803  -0.549  10.455  1.00  0.93           N  
ATOM   3264  CA  ILE A 416      -5.444  -0.599   9.928  1.00  0.93           C  
ATOM   3265  C   ILE A 416      -4.551  -1.395  10.877  1.00  0.93           C  
ATOM   3266  CB  ILE A 416      -4.868   0.819   9.714  1.00  0.93           C  
ATOM   3267  O   ILE A 416      -4.476  -1.092  12.070  1.00  0.93           O  
ATOM   3268  CG1 ILE A 416      -5.811   1.651   8.838  1.00  0.92           C  
ATOM   3269  CG2 ILE A 416      -3.468   0.747   9.098  1.00  0.92           C  
ATOM   3270  CD1 ILE A 416      -5.405   3.113   8.706  1.00  0.90           C  
ATOM   3271  N   CYS A 417      -3.938  -2.370  10.386  1.00  0.93           N  
ATOM   3272  CA  CYS A 417      -2.938  -3.156  11.099  1.00  0.94           C  
ATOM   3273  C   CYS A 417      -1.583  -3.073  10.406  1.00  0.94           C  
ATOM   3274  CB  CYS A 417      -3.378  -4.615  11.205  1.00  0.93           C  
ATOM   3275  O   CYS A 417      -1.465  -3.395   9.223  1.00  0.94           O  
ATOM   3276  SG  CYS A 417      -2.336  -5.613  12.292  1.00  0.84           S  
ATOM   3277  N   ILE A 418      -0.587  -2.601  11.064  1.00  0.95           N  
ATOM   3278  CA  ILE A 418       0.815  -2.603  10.660  1.00  0.95           C  
ATOM   3279  C   ILE A 418       1.608  -3.552  11.555  1.00  0.95           C  
ATOM   3280  CB  ILE A 418       1.421  -1.183  10.714  1.00  0.95           C  
ATOM   3281  O   ILE A 418       1.730  -3.322  12.760  1.00  0.94           O  
ATOM   3282  CG1 ILE A 418       0.591  -0.215   9.863  1.00  0.94           C  
ATOM   3283  CG2 ILE A 418       2.882  -1.201  10.254  1.00  0.94           C  
ATOM   3284  CD1 ILE A 418       1.115   1.214   9.863  1.00  0.92           C  
ATOM   3285  N   GLU A 419       2.049  -4.617  10.962  1.00  0.94           N  
ATOM   3286  CA  GLU A 419       2.651  -5.738  11.677  1.00  0.94           C  
ATOM   3287  C   GLU A 419       4.054  -6.037  11.156  1.00  0.94           C  
ATOM   3288  CB  GLU A 419       1.770  -6.985  11.561  1.00  0.93           C  
ATOM   3289  O   GLU A 419       4.310  -5.934   9.954  1.00  0.93           O  
ATOM   3290  CG  GLU A 419       2.276  -8.172  12.368  1.00  0.88           C  
ATOM   3291  CD  GLU A 419       1.245  -9.280  12.516  1.00  0.85           C  
ATOM   3292  OE1 GLU A 419       0.151  -9.175  11.916  1.00  0.85           O  
ATOM   3293  OE2 GLU A 419       1.533 -10.260  13.239  1.00  0.85           O  
ATOM   3294  N   ASP A 420       5.027  -6.345  12.080  1.00  0.93           N  
ATOM   3295  CA  ASP A 420       6.406  -6.735  11.802  1.00  0.93           C  
ATOM   3296  C   ASP A 420       7.073  -5.748  10.847  1.00  0.93           C  
ATOM   3297  CB  ASP A 420       6.457  -8.148  11.218  1.00  0.92           C  
ATOM   3298  O   ASP A 420       7.757  -6.153   9.905  1.00  0.91           O  
ATOM   3299  CG  ASP A 420       6.011  -9.213  12.204  1.00  0.87           C  
ATOM   3300  OD1 ASP A 420       6.212  -9.037  13.425  1.00  0.84           O  
ATOM   3301  OD2 ASP A 420       5.457 -10.240  11.756  1.00  0.86           O  
ATOM   3302  N   SER A 421       6.891  -4.465  11.014  1.00  0.94           N  
ATOM   3303  CA  SER A 421       7.212  -3.442  10.023  1.00  0.94           C  
ATOM   3304  C   SER A 421       8.149  -2.387  10.602  1.00  0.92           C  
ATOM   3305  CB  SER A 421       5.936  -2.775   9.509  1.00  0.93           C  
ATOM   3306  O   SER A 421       8.378  -2.349  11.812  1.00  0.90           O  
ATOM   3307  OG  SER A 421       5.162  -3.687   8.749  1.00  0.92           O  
ATOM   3308  N   HIS A 422       8.720  -1.606   9.720  1.00  0.91           N  
ATOM   3309  CA  HIS A 422       9.604  -0.490  10.039  1.00  0.91           C  
ATOM   3310  C   HIS A 422       9.018   0.832   9.555  1.00  0.91           C  
ATOM   3311  CB  HIS A 422      10.986  -0.709   9.422  1.00  0.90           C  
ATOM   3312  O   HIS A 422       8.548   0.929   8.420  1.00  0.90           O  
ATOM   3313  CG  HIS A 422      11.956   0.390   9.719  1.00  0.84           C  
ATOM   3314  CD2 HIS A 422      12.425   1.395   8.943  1.00  0.79           C  
ATOM   3315  ND1 HIS A 422      12.564   0.535  10.947  1.00  0.78           N  
ATOM   3316  CE1 HIS A 422      13.366   1.586  10.914  1.00  0.79           C  
ATOM   3317  NE2 HIS A 422      13.300   2.126   9.709  1.00  0.78           N  
ATOM   3318  N   ILE A 423       8.947   1.843  10.403  1.00  0.90           N  
ATOM   3319  CA  ILE A 423       8.522   3.198  10.069  1.00  0.89           C  
ATOM   3320  C   ILE A 423       9.605   4.194  10.475  1.00  0.88           C  
ATOM   3321  CB  ILE A 423       7.182   3.555  10.752  1.00  0.89           C  
ATOM   3322  O   ILE A 423       9.976   4.274  11.649  1.00  0.86           O  
ATOM   3323  CG1 ILE A 423       6.123   2.492  10.438  1.00  0.89           C  
ATOM   3324  CG2 ILE A 423       6.709   4.945  10.319  1.00  0.89           C  
ATOM   3325  CD1 ILE A 423       4.771   2.755  11.087  1.00  0.89           C  
ATOM   3326  N   GLU A 424      10.034   4.927   9.481  1.00  0.85           N  
ATOM   3327  CA  GLU A 424      11.054   5.904   9.850  1.00  0.84           C  
ATOM   3328  C   GLU A 424      10.928   7.174   9.013  1.00  0.84           C  
ATOM   3329  CB  GLU A 424      12.454   5.307   9.692  1.00  0.83           C  
ATOM   3330  O   GLU A 424      10.270   7.175   7.971  1.00  0.82           O  
ATOM   3331  CG  GLU A 424      12.830   4.993   8.251  1.00  0.78           C  
ATOM   3332  CD  GLU A 424      14.250   4.469   8.102  1.00  0.76           C  
ATOM   3333  OE1 GLU A 424      14.960   4.340   9.125  1.00  0.73           O  
ATOM   3334  OE2 GLU A 424      14.656   4.187   6.953  1.00  0.69           O  
ATOM   3335  N   SER A 425      11.421   8.295   9.427  1.00  0.81           N  
ATOM   3336  CA  SER A 425      11.761   9.504   8.683  1.00  0.81           C  
ATOM   3337  C   SER A 425      10.517  10.157   8.092  1.00  0.81           C  
ATOM   3338  CB  SER A 425      12.758   9.185   7.568  1.00  0.80           C  
ATOM   3339  O   SER A 425      10.412  10.318   6.875  1.00  0.80           O  
ATOM   3340  OG  SER A 425      13.995   8.753   8.108  1.00  0.78           O  
ATOM   3341  N   TRP A 426       9.547  10.776   8.923  1.00  0.82           N  
ATOM   3342  CA  TRP A 426       8.381  11.512   8.444  1.00  0.83           C  
ATOM   3343  C   TRP A 426       8.402  12.951   8.949  1.00  0.82           C  
ATOM   3344  CB  TRP A 426       7.089  10.820   8.887  1.00  0.81           C  
ATOM   3345  O   TRP A 426       9.107  13.269   9.909  1.00  0.80           O  
ATOM   3346  CG  TRP A 426       6.882  10.809  10.372  1.00  0.79           C  
ATOM   3347  CD1 TRP A 426       6.156  11.703  11.109  1.00  0.74           C  
ATOM   3348  CD2 TRP A 426       7.413   9.859  11.301  1.00  0.77           C  
ATOM   3349  CE2 TRP A 426       6.967  10.238  12.587  1.00  0.79           C  
ATOM   3350  CE3 TRP A 426       8.222   8.723  11.171  1.00  0.82           C  
ATOM   3351  NE1 TRP A 426       6.203  11.365  12.442  1.00  0.80           N  
ATOM   3352  CH2 TRP A 426       8.097   8.412  13.581  1.00  0.78           C  
ATOM   3353  CZ2 TRP A 426       7.304   9.519  13.736  1.00  0.79           C  
ATOM   3354  CZ3 TRP A 426       8.556   8.009  12.316  1.00  0.79           C  
ATOM   3355  N   ASN A 427       7.697  13.910   8.188  1.00  0.81           N  
ATOM   3356  CA  ASN A 427       7.618  15.317   8.566  1.00  0.80           C  
ATOM   3357  C   ASN A 427       6.179  15.745   8.835  1.00  0.80           C  
ATOM   3358  CB  ASN A 427       8.242  16.200   7.483  1.00  0.79           C  
ATOM   3359  O   ASN A 427       5.699  16.722   8.256  1.00  0.77           O  
ATOM   3360  CG  ASN A 427       8.399  17.642   7.923  1.00  0.76           C  
ATOM   3361  ND2 ASN A 427       8.472  18.552   6.959  1.00  0.73           N  
ATOM   3362  OD1 ASN A 427       8.454  17.935   9.120  1.00  0.73           O  
ATOM   3363  N   GLY A 428       5.356  15.213   9.824  1.00  0.81           N  
ATOM   3364  CA  GLY A 428       3.969  15.329  10.246  1.00  0.82           C  
ATOM   3365  C   GLY A 428       3.617  14.407  11.397  1.00  0.82           C  
ATOM   3366  O   GLY A 428       4.377  14.289  12.360  1.00  0.81           O  
ATOM   3367  N   TYR A 429       2.413  13.853  11.251  1.00  0.83           N  
ATOM   3368  CA  TYR A 429       1.930  12.909  12.253  1.00  0.84           C  
ATOM   3369  C   TYR A 429       2.177  11.472  11.811  1.00  0.84           C  
ATOM   3370  CB  TYR A 429       0.437  13.125  12.519  1.00  0.83           C  
ATOM   3371  O   TYR A 429       2.052  11.149  10.628  1.00  0.84           O  
ATOM   3372  CG  TYR A 429       0.112  14.483  13.091  1.00  0.83           C  
ATOM   3373  CD1 TYR A 429       0.174  14.715  14.464  1.00  0.83           C  
ATOM   3374  CD2 TYR A 429      -0.257  15.536  12.262  1.00  0.83           C  
ATOM   3375  CE1 TYR A 429      -0.127  15.965  14.996  1.00  0.81           C  
ATOM   3376  CE2 TYR A 429      -0.560  16.790  12.783  1.00  0.82           C  
ATOM   3377  OH  TYR A 429      -0.790  18.233  14.670  1.00  0.80           O  
ATOM   3378  CZ  TYR A 429      -0.492  16.994  14.149  1.00  0.79           C  
ATOM   3379  N   LEU A 430       2.586  10.647  12.741  1.00  0.86           N  
ATOM   3380  CA  LEU A 430       2.494   9.213  12.491  1.00  0.86           C  
ATOM   3381  C   LEU A 430       1.060   8.809  12.164  1.00  0.87           C  
ATOM   3382  CB  LEU A 430       2.994   8.423  13.703  1.00  0.86           C  
ATOM   3383  O   LEU A 430       0.818   8.102  11.183  1.00  0.87           O  
ATOM   3384  CG  LEU A 430       2.885   6.900  13.614  1.00  0.85           C  
ATOM   3385  CD1 LEU A 430       3.768   6.371  12.489  1.00  0.84           C  
ATOM   3386  CD2 LEU A 430       3.261   6.258  14.944  1.00  0.84           C  
ATOM   3387  N   VAL A 431       0.138   9.316  12.909  1.00  0.87           N  
ATOM   3388  CA  VAL A 431      -1.287   9.165  12.635  1.00  0.88           C  
ATOM   3389  C   VAL A 431      -1.983  10.519  12.756  1.00  0.87           C  
ATOM   3390  CB  VAL A 431      -1.943   8.141  13.587  1.00  0.87           C  
ATOM   3391  O   VAL A 431      -2.031  11.104  13.841  1.00  0.87           O  
ATOM   3392  CG1 VAL A 431      -3.427   7.977  13.265  1.00  0.87           C  
ATOM   3393  CG2 VAL A 431      -1.223   6.796  13.502  1.00  0.87           C  
ATOM   3394  N   ASN A 432      -2.501  10.987  11.706  1.00  0.87           N  
ATOM   3395  CA  ASN A 432      -3.366  12.160  11.631  1.00  0.87           C  
ATOM   3396  C   ASN A 432      -4.801  11.777  11.281  1.00  0.87           C  
ATOM   3397  CB  ASN A 432      -2.822  13.165  10.613  1.00  0.87           C  
ATOM   3398  O   ASN A 432      -5.105  11.483  10.124  1.00  0.86           O  
ATOM   3399  CG  ASN A 432      -3.545  14.496  10.663  1.00  0.86           C  
ATOM   3400  ND2 ASN A 432      -3.191  15.398   9.755  1.00  0.87           N  
ATOM   3401  OD1 ASN A 432      -4.415  14.713  11.511  1.00  0.86           O  
ATOM   3402  N   SER A 433      -5.642  11.734  12.294  1.00  0.86           N  
ATOM   3403  CA  SER A 433      -7.052  11.390  12.138  1.00  0.86           C  
ATOM   3404  C   SER A 433      -7.939  12.624  12.265  1.00  0.85           C  
ATOM   3405  CB  SER A 433      -7.467  10.345  13.175  1.00  0.85           C  
ATOM   3406  O   SER A 433      -8.185  13.108  13.372  1.00  0.82           O  
ATOM   3407  OG  SER A 433      -8.812   9.947  12.976  1.00  0.80           O  
ATOM   3408  N   VAL A 434      -8.395  13.084  11.160  1.00  0.85           N  
ATOM   3409  CA  VAL A 434      -9.326  14.206  11.109  1.00  0.84           C  
ATOM   3410  C   VAL A 434     -10.760  13.692  11.213  1.00  0.83           C  
ATOM   3411  CB  VAL A 434      -9.149  15.032   9.815  1.00  0.82           C  
ATOM   3412  O   VAL A 434     -11.236  12.977  10.328  1.00  0.79           O  
ATOM   3413  CG1 VAL A 434     -10.034  16.277   9.843  1.00  0.78           C  
ATOM   3414  CG2 VAL A 434      -7.683  15.419   9.627  1.00  0.78           C  
ATOM   3415  N   ASN A 435     -11.356  13.720  12.356  1.00  0.77           N  
ATOM   3416  CA  ASN A 435     -12.700  13.203  12.586  1.00  0.76           C  
ATOM   3417  C   ASN A 435     -13.606  14.256  13.218  1.00  0.76           C  
ATOM   3418  CB  ASN A 435     -12.652  11.950  13.463  1.00  0.71           C  
ATOM   3419  O   ASN A 435     -13.362  14.695  14.344  1.00  0.70           O  
ATOM   3420  CG  ASN A 435     -13.970  11.202  13.487  1.00  0.67           C  
ATOM   3421  ND2 ASN A 435     -13.957   9.995  14.039  1.00  0.61           N  
ATOM   3422  OD1 ASN A 435     -14.992  11.706  13.014  1.00  0.65           O  
ATOM   3423  N   THR A 436     -14.776  14.407  12.532  1.00  0.65           N  
ATOM   3424  CA  THR A 436     -15.863  15.201  13.095  1.00  0.66           C  
ATOM   3425  C   THR A 436     -16.998  14.302  13.575  1.00  0.66           C  
ATOM   3426  CB  THR A 436     -16.405  16.213  12.068  1.00  0.59           C  
ATOM   3427  O   THR A 436     -17.856  14.734  14.347  1.00  0.62           O  
ATOM   3428  CG2 THR A 436     -15.334  17.226  11.677  1.00  0.50           C  
ATOM   3429  OG1 THR A 436     -16.834  15.510  10.895  1.00  0.59           O  
ATOM   3430  N   SER A 437     -17.022  13.009  13.286  1.00  0.68           N  
ATOM   3431  CA  SER A 437     -18.254  12.233  13.385  1.00  0.66           C  
ATOM   3432  C   SER A 437     -18.161  11.188  14.492  1.00  0.67           C  
ATOM   3433  CB  SER A 437     -18.565  11.549  12.053  1.00  0.61           C  
ATOM   3434  O   SER A 437     -19.075  10.380  14.668  1.00  0.61           O  
ATOM   3435  OG  SER A 437     -17.492  10.714  11.653  1.00  0.59           O  
ATOM   3436  N   ASN A 438     -17.502  11.212  15.667  1.00  0.64           N  
ATOM   3437  CA  ASN A 438     -17.332  10.299  16.792  1.00  0.65           C  
ATOM   3438  C   ASN A 438     -17.345   8.842  16.338  1.00  0.65           C  
ATOM   3439  CB  ASN A 438     -18.417  10.537  17.845  1.00  0.58           C  
ATOM   3440  O   ASN A 438     -17.911   7.981  17.014  1.00  0.62           O  
ATOM   3441  CG  ASN A 438     -18.063  11.655  18.805  1.00  0.53           C  
ATOM   3442  ND2 ASN A 438     -19.050  12.123  19.560  1.00  0.51           N  
ATOM   3443  OD1 ASN A 438     -16.912  12.095  18.868  1.00  0.54           O  
ATOM   3444  N   ILE A 439     -17.038   8.378  15.189  1.00  0.75           N  
ATOM   3445  CA  ILE A 439     -17.066   7.014  14.671  1.00  0.75           C  
ATOM   3446  C   ILE A 439     -15.693   6.368  14.845  1.00  0.75           C  
ATOM   3447  CB  ILE A 439     -17.490   6.982  13.186  1.00  0.71           C  
ATOM   3448  O   ILE A 439     -14.668   6.983  14.542  1.00  0.70           O  
ATOM   3449  CG1 ILE A 439     -18.900   7.560  13.020  1.00  0.67           C  
ATOM   3450  CG2 ILE A 439     -17.414   5.556  12.633  1.00  0.66           C  
ATOM   3451  CD1 ILE A 439     -19.339   7.714  11.570  1.00  0.66           C  
ATOM   3452  N   ALA A 440     -15.802   5.004  15.189  1.00  0.74           N  
ATOM   3453  CA  ALA A 440     -14.675   4.200  15.655  1.00  0.75           C  
ATOM   3454  C   ALA A 440     -13.703   3.905  14.515  1.00  0.76           C  
ATOM   3455  CB  ALA A 440     -15.172   2.897  16.277  1.00  0.71           C  
ATOM   3456  O   ALA A 440     -14.107   3.414  13.458  1.00  0.74           O  
ATOM   3457  N   ARG A 441     -12.454   4.145  14.649  1.00  0.85           N  
ATOM   3458  CA  ARG A 441     -11.267   3.820  13.865  1.00  0.86           C  
ATOM   3459  C   ARG A 441     -10.243   3.068  14.708  1.00  0.86           C  
ATOM   3460  CB  ARG A 441     -10.639   5.091  13.289  1.00  0.84           C  
ATOM   3461  O   ARG A 441      -9.961   3.456  15.844  1.00  0.85           O  
ATOM   3462  CG  ARG A 441     -11.570   5.884  12.386  1.00  0.83           C  
ATOM   3463  CD  ARG A 441     -10.960   7.218  11.979  1.00  0.82           C  
ATOM   3464  NE  ARG A 441     -11.906   8.036  11.225  1.00  0.76           N  
ATOM   3465  NH1 ARG A 441     -10.772  10.021  11.555  1.00  0.71           N  
ATOM   3466  NH2 ARG A 441     -12.714   9.994  10.338  1.00  0.69           N  
ATOM   3467  CZ  ARG A 441     -11.795   9.348  11.041  1.00  0.78           C  
ATOM   3468  N   TYR A 442      -9.768   1.956  14.147  1.00  0.86           N  
ATOM   3469  CA  TYR A 442      -8.820   1.110  14.863  1.00  0.88           C  
ATOM   3470  C   TYR A 442      -7.493   1.025  14.118  1.00  0.89           C  
ATOM   3471  CB  TYR A 442      -9.397  -0.294  15.064  1.00  0.86           C  
ATOM   3472  O   TYR A 442      -7.448   0.582  12.968  1.00  0.88           O  
ATOM   3473  CG  TYR A 442     -10.697  -0.312  15.832  1.00  0.80           C  
ATOM   3474  CD1 TYR A 442     -10.705  -0.300  17.225  1.00  0.76           C  
ATOM   3475  CD2 TYR A 442     -11.918  -0.343  15.167  1.00  0.77           C  
ATOM   3476  CE1 TYR A 442     -11.899  -0.318  17.937  1.00  0.75           C  
ATOM   3477  CE2 TYR A 442     -13.118  -0.362  15.869  1.00  0.76           C  
ATOM   3478  OH  TYR A 442     -14.285  -0.368  17.952  1.00  0.62           O  
ATOM   3479  CZ  TYR A 442     -13.099  -0.349  17.252  1.00  0.73           C  
ATOM   3480  N   ILE A 443      -6.455   1.457  14.739  1.00  0.90           N  
ATOM   3481  CA  ILE A 443      -5.102   1.369  14.200  1.00  0.91           C  
ATOM   3482  C   ILE A 443      -4.216   0.574  15.157  1.00  0.91           C  
ATOM   3483  CB  ILE A 443      -4.500   2.770  13.952  1.00  0.90           C  
ATOM   3484  O   ILE A 443      -4.076   0.934  16.328  1.00  0.90           O  
ATOM   3485  CG1 ILE A 443      -5.425   3.597  13.052  1.00  0.89           C  
ATOM   3486  CG2 ILE A 443      -3.100   2.657  13.342  1.00  0.89           C  
ATOM   3487  CD1 ILE A 443      -5.014   5.057  12.915  1.00  0.87           C  
ATOM   3488  N   THR A 444      -3.703  -0.508  14.680  1.00  0.90           N  
ATOM   3489  CA  THR A 444      -2.822  -1.381  15.448  1.00  0.90           C  
ATOM   3490  C   THR A 444      -1.424  -1.412  14.836  1.00  0.91           C  
ATOM   3491  CB  THR A 444      -3.383  -2.813  15.526  1.00  0.89           C  
ATOM   3492  O   THR A 444      -1.263  -1.745  13.660  1.00  0.91           O  
ATOM   3493  CG2 THR A 444      -2.470  -3.717  16.348  1.00  0.85           C  
ATOM   3494  OG1 THR A 444      -4.678  -2.779  16.137  1.00  0.87           O  
ATOM   3495  N   PHE A 445      -0.484  -1.073  15.613  1.00  0.89           N  
ATOM   3496  CA  PHE A 445       0.918  -1.392  15.370  1.00  0.89           C  
ATOM   3497  C   PHE A 445       1.349  -2.601  16.192  1.00  0.88           C  
ATOM   3498  CB  PHE A 445       1.809  -0.190  15.699  1.00  0.89           C  
ATOM   3499  O   PHE A 445       1.192  -2.615  17.415  1.00  0.87           O  
ATOM   3500  CG  PHE A 445       1.453   1.057  14.935  1.00  0.89           C  
ATOM   3501  CD1 PHE A 445       2.088   1.359  13.737  1.00  0.88           C  
ATOM   3502  CD2 PHE A 445       0.483   1.926  15.415  1.00  0.88           C  
ATOM   3503  CE1 PHE A 445       1.761   2.513  13.027  1.00  0.88           C  
ATOM   3504  CE2 PHE A 445       0.150   3.081  14.712  1.00  0.88           C  
ATOM   3505  CZ  PHE A 445       0.791   3.372  13.519  1.00  0.88           C  
ATOM   3506  N   ARG A 446       1.821  -3.587  15.509  1.00  0.89           N  
ATOM   3507  CA  ARG A 446       2.284  -4.806  16.163  1.00  0.89           C  
ATOM   3508  C   ARG A 446       3.716  -5.137  15.756  1.00  0.89           C  
ATOM   3509  CB  ARG A 446       1.360  -5.980  15.829  1.00  0.87           C  
ATOM   3510  O   ARG A 446       4.034  -5.181  14.566  1.00  0.88           O  
ATOM   3511  CG  ARG A 446       1.688  -7.257  16.586  1.00  0.81           C  
ATOM   3512  CD  ARG A 446       0.719  -8.379  16.245  1.00  0.78           C  
ATOM   3513  NE  ARG A 446      -0.609  -8.133  16.802  1.00  0.75           N  
ATOM   3514  NH1 ARG A 446      -1.755  -9.004  14.995  1.00  0.66           N  
ATOM   3515  NH2 ARG A 446      -2.905  -8.168  16.792  1.00  0.63           N  
ATOM   3516  CZ  ARG A 446      -1.753  -8.436  16.195  1.00  0.74           C  
ATOM   3517  N   SER A 447       4.576  -5.357  16.806  1.00  0.87           N  
ATOM   3518  CA  SER A 447       5.980  -5.691  16.593  1.00  0.87           C  
ATOM   3519  C   SER A 447       6.630  -4.738  15.596  1.00  0.87           C  
ATOM   3520  CB  SER A 447       6.120  -7.132  16.100  1.00  0.86           C  
ATOM   3521  O   SER A 447       7.394  -5.166  14.728  1.00  0.86           O  
ATOM   3522  OG  SER A 447       5.574  -8.041  17.040  1.00  0.85           O  
ATOM   3523  N   THR A 448       6.288  -3.475  15.602  1.00  0.88           N  
ATOM   3524  CA  THR A 448       6.714  -2.462  14.643  1.00  0.88           C  
ATOM   3525  C   THR A 448       7.803  -1.576  15.239  1.00  0.87           C  
ATOM   3526  CB  THR A 448       5.529  -1.590  14.188  1.00  0.87           C  
ATOM   3527  O   THR A 448       7.669  -1.090  16.365  1.00  0.85           O  
ATOM   3528  CG2 THR A 448       5.977  -0.537  13.180  1.00  0.86           C  
ATOM   3529  OG1 THR A 448       4.534  -2.423  13.583  1.00  0.88           O  
ATOM   3530  N   ASN A 449       8.876  -1.384  14.450  1.00  0.85           N  
ATOM   3531  CA  ASN A 449       9.927  -0.427  14.779  1.00  0.85           C  
ATOM   3532  C   ASN A 449       9.592   0.971  14.267  1.00  0.85           C  
ATOM   3533  CB  ASN A 449      11.271  -0.891  14.215  1.00  0.83           C  
ATOM   3534  O   ASN A 449       9.527   1.194  13.057  1.00  0.84           O  
ATOM   3535  CG  ASN A 449      11.758  -2.179  14.850  1.00  0.76           C  
ATOM   3536  ND2 ASN A 449      12.394  -3.030  14.054  1.00  0.72           N  
ATOM   3537  OD1 ASN A 449      11.564  -2.407  16.047  1.00  0.72           O  
ATOM   3538  N   ILE A 450       9.317   1.879  15.131  1.00  0.83           N  
ATOM   3539  CA  ILE A 450       8.986   3.264  14.815  1.00  0.83           C  
ATOM   3540  C   ILE A 450      10.136   4.178  15.232  1.00  0.82           C  
ATOM   3541  CB  ILE A 450       7.675   3.703  15.505  1.00  0.82           C  
ATOM   3542  O   ILE A 450      10.345   4.417  16.424  1.00  0.79           O  
ATOM   3543  CG1 ILE A 450       6.531   2.753  15.131  1.00  0.84           C  
ATOM   3544  CG2 ILE A 450       7.329   5.148  15.137  1.00  0.83           C  
ATOM   3545  CD1 ILE A 450       5.237   3.014  15.889  1.00  0.83           C  
ATOM   3546  N   LEU A 451      10.881   4.613  14.317  1.00  0.79           N  
ATOM   3547  CA  LEU A 451      12.103   5.387  14.505  1.00  0.79           C  
ATOM   3548  C   LEU A 451      11.954   6.788  13.921  1.00  0.78           C  
ATOM   3549  CB  LEU A 451      13.294   4.676  13.856  1.00  0.77           C  
ATOM   3550  O   LEU A 451      12.237   7.007  12.741  1.00  0.76           O  
ATOM   3551  CG  LEU A 451      13.601   3.267  14.366  1.00  0.74           C  
ATOM   3552  CD1 LEU A 451      14.783   2.674  13.605  1.00  0.71           C  
ATOM   3553  CD2 LEU A 451      13.881   3.290  15.865  1.00  0.71           C  
ATOM   3554  N   PRO A 452      11.602   7.784  14.769  1.00  0.70           N  
ATOM   3555  CA  PRO A 452      11.630   9.145  14.229  1.00  0.68           C  
ATOM   3556  C   PRO A 452      13.041   9.613  13.882  1.00  0.68           C  
ATOM   3557  CB  PRO A 452      11.039   9.986  15.364  1.00  0.66           C  
ATOM   3558  O   PRO A 452      13.697  10.266  14.698  1.00  0.64           O  
ATOM   3559  CG  PRO A 452      11.408   9.254  16.614  1.00  0.63           C  
ATOM   3560  CD  PRO A 452      11.523   7.792  16.293  1.00  0.62           C  
ATOM   3561  N   THR A 453      13.856   8.904  13.320  1.00  0.65           N  
ATOM   3562  CA  THR A 453      15.219   9.275  12.956  1.00  0.63           C  
ATOM   3563  C   THR A 453      15.231  10.101  11.673  1.00  0.64           C  
ATOM   3564  CB  THR A 453      16.107   8.029  12.775  1.00  0.60           C  
ATOM   3565  O   THR A 453      14.360   9.940  10.816  1.00  0.60           O  
ATOM   3566  CG2 THR A 453      16.237   7.252  14.081  1.00  0.54           C  
ATOM   3567  OG1 THR A 453      15.527   7.177  11.780  1.00  0.57           O  
ATOM   3568  N   GLY A 454      16.025  11.317  11.596  1.00  0.53           N  
ATOM   3569  CA  GLY A 454      16.456  12.159  10.491  1.00  0.52           C  
ATOM   3570  C   GLY A 454      17.959  12.354  10.440  1.00  0.54           C  
ATOM   3571  O   GLY A 454      18.517  13.128  11.221  1.00  0.52           O  
ATOM   3572  N   SER A 455      18.734  11.360  10.034  1.00  0.46           N  
ATOM   3573  CA  SER A 455      20.099  11.763   9.709  1.00  0.45           C  
ATOM   3574  C   SER A 455      20.237  12.108   8.230  1.00  0.46           C  
ATOM   3575  CB  SER A 455      21.086  10.654  10.077  1.00  0.41           C  
ATOM   3576  O   SER A 455      21.191  12.778   7.830  1.00  0.43           O  
ATOM   3577  OG  SER A 455      20.739   9.439   9.437  1.00  0.36           O  
ATOM   3578  N   LEU A 456      19.159  11.863   7.411  1.00  0.46           N  
ATOM   3579  CA  LEU A 456      19.520  11.891   5.998  1.00  0.46           C  
ATOM   3580  C   LEU A 456      18.933  13.120   5.311  1.00  0.46           C  
ATOM   3581  CB  LEU A 456      19.036  10.620   5.296  1.00  0.41           C  
ATOM   3582  O   LEU A 456      17.746  13.143   4.978  1.00  0.44           O  
ATOM   3583  CG  LEU A 456      19.751   9.322   5.675  1.00  0.38           C  
ATOM   3584  CD1 LEU A 456      19.031   8.123   5.066  1.00  0.35           C  
ATOM   3585  CD2 LEU A 456      21.207   9.363   5.224  1.00  0.37           C  
ATOM   3586  N   GLY A 457      19.566  14.365   5.534  1.00  0.43           N  
ATOM   3587  CA  GLY A 457      19.557  15.564   4.711  1.00  0.42           C  
ATOM   3588  C   GLY A 457      18.286  16.379   4.857  1.00  0.43           C  
ATOM   3589  O   GLY A 457      18.054  17.318   4.093  1.00  0.41           O  
ATOM   3590  N   PHE A 458      17.408  16.061   5.831  1.00  0.51           N  
ATOM   3591  CA  PHE A 458      16.335  16.998   6.143  1.00  0.51           C  
ATOM   3592  C   PHE A 458      16.860  18.166   6.969  1.00  0.51           C  
ATOM   3593  CB  PHE A 458      15.203  16.290   6.894  1.00  0.47           C  
ATOM   3594  O   PHE A 458      17.200  18.001   8.142  1.00  0.50           O  
ATOM   3595  CG  PHE A 458      14.377  15.379   6.027  1.00  0.44           C  
ATOM   3596  CD1 PHE A 458      13.367  15.890   5.221  1.00  0.41           C  
ATOM   3597  CD2 PHE A 458      14.610  14.010   6.019  1.00  0.43           C  
ATOM   3598  CE1 PHE A 458      12.601  15.049   4.418  1.00  0.42           C  
ATOM   3599  CE2 PHE A 458      13.848  13.163   5.219  1.00  0.45           C  
ATOM   3600  CZ  PHE A 458      12.843  13.684   4.420  1.00  0.41           C  
ATOM   3601  N   SER A 459      17.379  19.176   6.345  1.00  0.45           N  
ATOM   3602  CA  SER A 459      17.633  20.479   6.951  1.00  0.45           C  
ATOM   3603  C   SER A 459      16.374  21.041   7.602  1.00  0.45           C  
ATOM   3604  CB  SER A 459      18.159  21.463   5.906  1.00  0.40           C  
ATOM   3605  O   SER A 459      16.416  22.098   8.236  1.00  0.43           O  
ATOM   3606  OG  SER A 459      17.100  21.966   5.110  1.00  0.36           O  
ATOM   3607  N   GLN A 460      15.290  20.394   7.445  1.00  0.48           N  
ATOM   3608  CA  GLN A 460      14.027  20.954   7.913  1.00  0.49           C  
ATOM   3609  C   GLN A 460      13.737  20.532   9.351  1.00  0.49           C  
ATOM   3610  CB  GLN A 460      12.878  20.526   6.998  1.00  0.43           C  
ATOM   3611  O   GLN A 460      13.972  19.381   9.725  1.00  0.46           O  
ATOM   3612  CG  GLN A 460      12.982  21.076   5.582  1.00  0.40           C  
ATOM   3613  CD  GLN A 460      11.725  20.840   4.767  1.00  0.42           C  
ATOM   3614  NE2 GLN A 460      11.763  21.221   3.495  1.00  0.32           N  
ATOM   3615  OE1 GLN A 460      10.728  20.318   5.276  1.00  0.45           O  
ATOM   3616  N   SER A 461      13.568  21.523  10.271  1.00  0.51           N  
ATOM   3617  CA  SER A 461      12.832  21.348  11.519  1.00  0.51           C  
ATOM   3618  C   SER A 461      11.652  20.399  11.337  1.00  0.52           C  
ATOM   3619  CB  SER A 461      12.337  22.696  12.043  1.00  0.47           C  
ATOM   3620  O   SER A 461      10.634  20.772  10.750  1.00  0.49           O  
ATOM   3621  OG  SER A 461      11.054  22.998  11.522  1.00  0.41           O  
ATOM   3622  N   LEU A 462      11.909  19.148  11.269  1.00  0.60           N  
ATOM   3623  CA  LEU A 462      10.841  18.161  11.153  1.00  0.59           C  
ATOM   3624  C   LEU A 462       9.894  18.243  12.345  1.00  0.60           C  
ATOM   3625  CB  LEU A 462      11.424  16.750  11.045  1.00  0.55           C  
ATOM   3626  O   LEU A 462      10.308  18.034  13.488  1.00  0.57           O  
ATOM   3627  CG  LEU A 462      12.279  16.462   9.810  1.00  0.52           C  
ATOM   3628  CD1 LEU A 462      12.869  15.058   9.889  1.00  0.49           C  
ATOM   3629  CD2 LEU A 462      11.455  16.631   8.538  1.00  0.50           C  
ATOM   3630  N   SER A 463       8.765  18.888  12.134  1.00  0.66           N  
ATOM   3631  CA  SER A 463       7.683  18.840  13.112  1.00  0.65           C  
ATOM   3632  C   SER A 463       7.063  17.449  13.184  1.00  0.67           C  
ATOM   3633  CB  SER A 463       6.606  19.870  12.769  1.00  0.62           C  
ATOM   3634  O   SER A 463       5.988  17.213  12.629  1.00  0.64           O  
ATOM   3635  OG  SER A 463       5.970  19.545  11.545  1.00  0.59           O  
ATOM   3636  N   ARG A 464       7.817  16.541  13.718  1.00  0.71           N  
ATOM   3637  CA  ARG A 464       7.341  15.169  13.854  1.00  0.71           C  
ATOM   3638  C   ARG A 464       6.419  15.026  15.060  1.00  0.72           C  
ATOM   3639  CB  ARG A 464       8.520  14.201  13.978  1.00  0.69           C  
ATOM   3640  O   ARG A 464       6.793  15.378  16.180  1.00  0.69           O  
ATOM   3641  CG  ARG A 464       9.446  14.200  12.773  1.00  0.66           C  
ATOM   3642  CD  ARG A 464      10.654  13.299  12.990  1.00  0.65           C  
ATOM   3643  NE  ARG A 464      11.618  13.418  11.900  1.00  0.51           N  
ATOM   3644  NH1 ARG A 464      13.477  13.097  13.233  1.00  0.47           N  
ATOM   3645  NH2 ARG A 464      13.723  13.443  10.980  1.00  0.43           N  
ATOM   3646  CZ  ARG A 464      12.937  13.319  12.040  1.00  0.60           C  
ATOM   3647  N   LYS A 465       5.279  14.551  14.708  1.00  0.74           N  
ATOM   3648  CA  LYS A 465       4.226  14.347  15.698  1.00  0.74           C  
ATOM   3649  C   LYS A 465       3.714  12.909  15.668  1.00  0.75           C  
ATOM   3650  CB  LYS A 465       3.070  15.319  15.459  1.00  0.73           C  
ATOM   3651  O   LYS A 465       3.753  12.252  14.626  1.00  0.74           O  
ATOM   3652  CG  LYS A 465       3.472  16.786  15.520  1.00  0.70           C  
ATOM   3653  CD  LYS A 465       2.283  17.702  15.263  1.00  0.68           C  
ATOM   3654  CE  LYS A 465       2.696  19.168  15.257  1.00  0.61           C  
ATOM   3655  NZ  LYS A 465       1.538  20.070  14.983  1.00  0.58           N  
ATOM   3656  N   LEU A 466       3.317  12.367  16.771  1.00  0.75           N  
ATOM   3657  CA  LEU A 466       2.873  10.978  16.791  1.00  0.75           C  
ATOM   3658  C   LEU A 466       1.430  10.861  16.312  1.00  0.76           C  
ATOM   3659  CB  LEU A 466       3.005  10.393  18.200  1.00  0.73           C  
ATOM   3660  O   LEU A 466       1.147  10.138  15.354  1.00  0.75           O  
ATOM   3661  CG  LEU A 466       2.760   8.890  18.336  1.00  0.69           C  
ATOM   3662  CD1 LEU A 466       3.819   8.109  17.564  1.00  0.64           C  
ATOM   3663  CD2 LEU A 466       2.750   8.480  19.804  1.00  0.65           C  
ATOM   3664  N   ILE A 467       0.608  11.678  16.955  1.00  0.77           N  
ATOM   3665  CA  ILE A 467      -0.819  11.513  16.700  1.00  0.78           C  
ATOM   3666  C   ILE A 467      -1.509  12.875  16.728  1.00  0.78           C  
ATOM   3667  CB  ILE A 467      -1.471  10.560  17.727  1.00  0.76           C  
ATOM   3668  O   ILE A 467      -1.328  13.650  17.670  1.00  0.76           O  
ATOM   3669  CG1 ILE A 467      -0.799   9.183  17.679  1.00  0.75           C  
ATOM   3670  CG2 ILE A 467      -2.977  10.444  17.475  1.00  0.73           C  
ATOM   3671  CD1 ILE A 467      -1.150   8.282  18.854  1.00  0.71           C  
ATOM   3672  N   ASN A 468      -2.153  13.112  15.755  1.00  0.78           N  
ATOM   3673  CA  ASN A 468      -3.274  14.045  15.708  1.00  0.78           C  
ATOM   3674  C   ASN A 468      -4.600  13.319  15.502  1.00  0.78           C  
ATOM   3675  CB  ASN A 468      -3.061  15.084  14.605  1.00  0.77           C  
ATOM   3676  O   ASN A 468      -4.756  12.563  14.542  1.00  0.75           O  
ATOM   3677  CG  ASN A 468      -4.142  16.147  14.587  1.00  0.75           C  
ATOM   3678  ND2 ASN A 468      -4.443  16.666  13.403  1.00  0.75           N  
ATOM   3679  OD1 ASN A 468      -4.701  16.499  15.629  1.00  0.76           O  
ATOM   3680  N   GLY A 469      -5.620  13.434  16.547  1.00  0.72           N  
ATOM   3681  CA  GLY A 469      -6.781  12.633  16.191  1.00  0.71           C  
ATOM   3682  C   GLY A 469      -8.001  12.942  17.037  1.00  0.72           C  
ATOM   3683  O   GLY A 469      -7.875  13.400  18.174  1.00  0.66           O  
ATOM   3684  N   GLN A 470      -9.133  12.667  16.451  1.00  0.71           N  
ATOM   3685  CA  GLN A 470     -10.492  12.608  16.980  1.00  0.71           C  
ATOM   3686  C   GLN A 470     -11.161  11.281  16.633  1.00  0.71           C  
ATOM   3687  CB  GLN A 470     -11.327  13.772  16.445  1.00  0.67           C  
ATOM   3688  O   GLN A 470     -11.029  10.788  15.511  1.00  0.68           O  
ATOM   3689  CG  GLN A 470     -10.804  15.143  16.853  1.00  0.64           C  
ATOM   3690  CD  GLN A 470     -11.692  16.276  16.376  1.00  0.63           C  
ATOM   3691  NE2 GLN A 470     -11.418  17.486  16.852  1.00  0.53           N  
ATOM   3692  OE1 GLN A 470     -12.618  16.067  15.585  1.00  0.63           O  
ATOM   3693  N   ALA A 471     -11.587  10.496  17.747  1.00  0.74           N  
ATOM   3694  CA  ALA A 471     -12.430   9.304  17.707  1.00  0.74           C  
ATOM   3695  C   ALA A 471     -11.683   8.125  17.088  1.00  0.75           C  
ATOM   3696  CB  ALA A 471     -13.713   9.584  16.928  1.00  0.72           C  
ATOM   3697  O   ALA A 471     -12.219   7.427  16.225  1.00  0.72           O  
ATOM   3698  N   CYS A 472     -10.474   7.840  17.462  1.00  0.80           N  
ATOM   3699  CA  CYS A 472      -9.642   6.733  17.003  1.00  0.81           C  
ATOM   3700  C   CYS A 472      -9.091   5.940  18.182  1.00  0.81           C  
ATOM   3701  CB  CYS A 472      -8.491   7.249  16.140  1.00  0.78           C  
ATOM   3702  O   CYS A 472      -8.737   6.517  19.212  1.00  0.79           O  
ATOM   3703  SG  CYS A 472      -7.524   5.939  15.359  1.00  0.76           S  
ATOM   3704  N   THR A 473      -9.061   4.634  18.093  1.00  0.79           N  
ATOM   3705  CA  THR A 473      -8.321   3.754  18.990  1.00  0.80           C  
ATOM   3706  C   THR A 473      -7.018   3.293  18.343  1.00  0.81           C  
ATOM   3707  CB  THR A 473      -9.162   2.526  19.388  1.00  0.79           C  
ATOM   3708  O   THR A 473      -7.035   2.658  17.286  1.00  0.82           O  
ATOM   3709  CG2 THR A 473      -8.390   1.615  20.337  1.00  0.76           C  
ATOM   3710  OG1 THR A 473     -10.362   2.966  20.037  1.00  0.79           O  
ATOM   3711  N   ILE A 474      -5.915   3.620  18.968  1.00  0.82           N  
ATOM   3712  CA  ILE A 474      -4.582   3.250  18.503  1.00  0.82           C  
ATOM   3713  C   ILE A 474      -3.934   2.294  19.502  1.00  0.82           C  
ATOM   3714  CB  ILE A 474      -3.690   4.494  18.297  1.00  0.81           C  
ATOM   3715  O   ILE A 474      -3.816   2.611  20.688  1.00  0.81           O  
ATOM   3716  CG1 ILE A 474      -4.370   5.488  17.348  1.00  0.81           C  
ATOM   3717  CG2 ILE A 474      -2.311   4.088  17.768  1.00  0.81           C  
ATOM   3718  CD1 ILE A 474      -3.591   6.779  17.141  1.00  0.79           C  
ATOM   3719  N   LEU A 475      -3.520   1.155  19.053  1.00  0.80           N  
ATOM   3720  CA  LEU A 475      -2.821   0.145  19.838  1.00  0.81           C  
ATOM   3721  C   LEU A 475      -1.384  -0.022  19.354  1.00  0.81           C  
ATOM   3722  CB  LEU A 475      -3.556  -1.196  19.764  1.00  0.79           C  
ATOM   3723  O   LEU A 475      -1.152  -0.371  18.194  1.00  0.81           O  
ATOM   3724  CG  LEU A 475      -2.882  -2.378  20.463  1.00  0.77           C  
ATOM   3725  CD1 LEU A 475      -2.774  -2.116  21.961  1.00  0.76           C  
ATOM   3726  CD2 LEU A 475      -3.651  -3.667  20.194  1.00  0.77           C  
ATOM   3727  N   PHE A 476      -0.409   0.203  20.194  1.00  0.80           N  
ATOM   3728  CA  PHE A 476       0.968  -0.246  20.033  1.00  0.80           C  
ATOM   3729  C   PHE A 476       1.212  -1.535  20.810  1.00  0.79           C  
ATOM   3730  CB  PHE A 476       1.947   0.838  20.495  1.00  0.78           C  
ATOM   3731  O   PHE A 476       1.210  -1.532  22.043  1.00  0.78           O  
ATOM   3732  CG  PHE A 476       1.826   2.130  19.732  1.00  0.79           C  
ATOM   3733  CD1 PHE A 476       2.470   2.295  18.512  1.00  0.78           C  
ATOM   3734  CD2 PHE A 476       1.068   3.179  20.235  1.00  0.79           C  
ATOM   3735  CE1 PHE A 476       2.360   3.489  17.803  1.00  0.77           C  
ATOM   3736  CE2 PHE A 476       0.953   4.375  19.533  1.00  0.77           C  
ATOM   3737  CZ  PHE A 476       1.601   4.528  18.318  1.00  0.74           C  
ATOM   3738  N   ASP A 477       1.325  -2.618  20.125  1.00  0.81           N  
ATOM   3739  CA  ASP A 477       1.539  -3.953  20.677  1.00  0.81           C  
ATOM   3740  C   ASP A 477       2.928  -4.478  20.324  1.00  0.81           C  
ATOM   3741  CB  ASP A 477       0.466  -4.920  20.171  1.00  0.80           C  
ATOM   3742  O   ASP A 477       3.249  -4.658  19.147  1.00  0.80           O  
ATOM   3743  CG  ASP A 477       0.448  -6.235  20.931  1.00  0.80           C  
ATOM   3744  OD1 ASP A 477       1.227  -6.393  21.896  1.00  0.82           O  
ATOM   3745  OD2 ASP A 477      -0.350  -7.123  20.559  1.00  0.80           O  
ATOM   3746  N   ASP A 478       3.756  -4.574  21.382  1.00  0.78           N  
ATOM   3747  CA  ASP A 478       5.126  -5.069  21.284  1.00  0.78           C  
ATOM   3748  C   ASP A 478       5.944  -4.231  20.303  1.00  0.78           C  
ATOM   3749  CB  ASP A 478       5.138  -6.538  20.858  1.00  0.76           C  
ATOM   3750  O   ASP A 478       6.672  -4.775  19.471  1.00  0.76           O  
ATOM   3751  CG  ASP A 478       6.482  -7.209  21.078  1.00  0.74           C  
ATOM   3752  OD1 ASP A 478       7.229  -6.794  21.990  1.00  0.73           O  
ATOM   3753  OD2 ASP A 478       6.799  -8.160  20.331  1.00  0.75           O  
ATOM   3754  N   CYS A 479       5.778  -2.942  20.284  1.00  0.79           N  
ATOM   3755  CA  CYS A 479       6.441  -2.015  19.373  1.00  0.79           C  
ATOM   3756  C   CYS A 479       7.707  -1.444  20.003  1.00  0.78           C  
ATOM   3757  CB  CYS A 479       5.497  -0.879  18.983  1.00  0.78           C  
ATOM   3758  O   CYS A 479       7.743  -1.184  21.207  1.00  0.75           O  
ATOM   3759  SG  CYS A 479       4.106  -1.408  17.959  1.00  0.87           S  
ATOM   3760  N   PHE A 480       8.699  -1.300  19.201  1.00  0.77           N  
ATOM   3761  CA  PHE A 480       9.839  -0.461  19.553  1.00  0.76           C  
ATOM   3762  C   PHE A 480       9.665   0.949  19.000  1.00  0.76           C  
ATOM   3763  CB  PHE A 480      11.141  -1.074  19.027  1.00  0.75           C  
ATOM   3764  O   PHE A 480       9.613   1.142  17.784  1.00  0.74           O  
ATOM   3765  CG  PHE A 480      12.365  -0.253  19.333  1.00  0.71           C  
ATOM   3766  CD1 PHE A 480      12.930  -0.268  20.603  1.00  0.69           C  
ATOM   3767  CD2 PHE A 480      12.951   0.534  18.351  1.00  0.69           C  
ATOM   3768  CE1 PHE A 480      14.062   0.490  20.889  1.00  0.67           C  
ATOM   3769  CE2 PHE A 480      14.083   1.295  18.629  1.00  0.67           C  
ATOM   3770  CZ  PHE A 480      14.636   1.272  19.899  1.00  0.64           C  
ATOM   3771  N   ILE A 481       9.488   1.886  19.860  1.00  0.74           N  
ATOM   3772  CA  ILE A 481       9.380   3.294  19.494  1.00  0.73           C  
ATOM   3773  C   ILE A 481      10.577   4.064  20.046  1.00  0.72           C  
ATOM   3774  CB  ILE A 481       8.061   3.912  20.009  1.00  0.71           C  
ATOM   3775  O   ILE A 481      10.703   4.241  21.260  1.00  0.69           O  
ATOM   3776  CG1 ILE A 481       6.865   3.053  19.580  1.00  0.70           C  
ATOM   3777  CG2 ILE A 481       7.908   5.352  19.510  1.00  0.70           C  
ATOM   3778  CD1 ILE A 481       5.520   3.584  20.056  1.00  0.69           C  
ATOM   3779  N   SER A 482      11.553   4.339  19.232  1.00  0.65           N  
ATOM   3780  CA  SER A 482      12.735   5.074  19.671  1.00  0.64           C  
ATOM   3781  C   SER A 482      12.529   6.579  19.541  1.00  0.64           C  
ATOM   3782  CB  SER A 482      13.962   4.647  18.865  1.00  0.62           C  
ATOM   3783  O   SER A 482      12.597   7.127  18.438  1.00  0.61           O  
ATOM   3784  OG  SER A 482      15.129   5.290  19.347  1.00  0.60           O  
ATOM   3785  N   TRP A 483      12.166   7.357  20.685  1.00  0.45           N  
ATOM   3786  CA  TRP A 483      12.233   8.814  20.721  1.00  0.53           C  
ATOM   3787  C   TRP A 483      13.579   9.284  21.263  1.00  0.46           C  
ATOM   3788  CB  TRP A 483      11.097   9.384  21.576  1.00  0.46           C  
ATOM   3789  O   TRP A 483      13.728  10.446  21.649  1.00  0.45           O  
ATOM   3790  CG  TRP A 483       9.753   9.330  20.915  1.00  0.46           C  
ATOM   3791  CD1 TRP A 483       8.721   8.484  21.214  1.00  0.43           C  
ATOM   3792  CD2 TRP A 483       9.296  10.155  19.839  1.00  0.44           C  
ATOM   3793  CE2 TRP A 483       7.976   9.755  19.536  1.00  0.42           C  
ATOM   3794  CE3 TRP A 483       9.875  11.197  19.102  1.00  0.35           C  
ATOM   3795  NE1 TRP A 483       7.649   8.734  20.389  1.00  0.32           N  
ATOM   3796  CH2 TRP A 483       7.815  11.376  17.819  1.00  0.26           C  
ATOM   3797  CZ2 TRP A 483       7.225  10.360  18.526  1.00  0.28           C  
ATOM   3798  CZ3 TRP A 483       9.126  11.798  18.096  1.00  0.28           C  
ATOM   3799  N   THR A 484      14.430   8.371  21.607  1.00  0.44           N  
ATOM   3800  CA  THR A 484      15.711   8.817  22.143  1.00  0.43           C  
ATOM   3801  C   THR A 484      16.422   9.735  21.153  1.00  0.44           C  
ATOM   3802  CB  THR A 484      16.621   7.621  22.482  1.00  0.40           C  
ATOM   3803  O   THR A 484      17.421  10.371  21.495  1.00  0.42           O  
ATOM   3804  CG2 THR A 484      16.205   6.969  23.796  1.00  0.35           C  
ATOM   3805  OG1 THR A 484      16.535   6.650  21.431  1.00  0.32           O  
ATOM   3806  N   VAL A 485      15.702  10.406  20.146  1.00  0.37           N  
ATOM   3807  CA  VAL A 485      16.338  11.219  19.115  1.00  0.38           C  
ATOM   3808  C   VAL A 485      15.822  12.654  19.197  1.00  0.38           C  
ATOM   3809  CB  VAL A 485      16.090  10.643  17.703  1.00  0.35           C  
ATOM   3810  O   VAL A 485      14.618  12.880  19.340  1.00  0.37           O  
ATOM   3811  CG1 VAL A 485      16.977  11.338  16.672  1.00  0.32           C  
ATOM   3812  CG2 VAL A 485      16.334   9.135  17.692  1.00  0.32           C  
ATOM   3813  N   TYR A 486      16.780  13.633  19.492  1.00  0.36           N  
ATOM   3814  CA  TYR A 486      17.339  14.979  19.433  1.00  0.38           C  
ATOM   3815  C   TYR A 486      16.513  15.950  20.268  1.00  0.37           C  
ATOM   3816  CB  TYR A 486      17.411  15.468  17.983  1.00  0.34           C  
ATOM   3817  O   TYR A 486      15.281  15.900  20.252  1.00  0.35           O  
ATOM   3818  CG  TYR A 486      18.688  15.083  17.275  1.00  0.33           C  
ATOM   3819  CD1 TYR A 486      19.843  15.851  17.413  1.00  0.31           C  
ATOM   3820  CD2 TYR A 486      18.742  13.953  16.467  1.00  0.32           C  
ATOM   3821  CE1 TYR A 486      21.021  15.501  16.762  1.00  0.30           C  
ATOM   3822  CE2 TYR A 486      19.915  13.594  15.810  1.00  0.33           C  
ATOM   3823  OH  TYR A 486      22.211  14.022  15.317  1.00  0.19           O  
ATOM   3824  CZ  TYR A 486      21.047  14.373  15.964  1.00  0.30           C  
ATOM   3825  N   PRO A 487      16.932  16.386  21.336  1.00  0.31           N  
ATOM   3826  CA  PRO A 487      16.428  17.370  22.297  1.00  0.31           C  
ATOM   3827  C   PRO A 487      15.546  18.433  21.646  1.00  0.32           C  
ATOM   3828  CB  PRO A 487      17.705  17.994  22.865  1.00  0.28           C  
ATOM   3829  O   PRO A 487      15.047  19.331  22.330  1.00  0.30           O  
ATOM   3830  CG  PRO A 487      18.729  17.813  21.792  1.00  0.27           C  
ATOM   3831  CD  PRO A 487      18.370  16.595  20.991  1.00  0.30           C  
ATOM   3832  N   TYR A 488      15.536  18.507  20.308  1.00  0.30           N  
ATOM   3833  CA  TYR A 488      15.034  19.695  19.626  1.00  0.34           C  
ATOM   3834  C   TYR A 488      13.550  19.557  19.311  1.00  0.30           C  
ATOM   3835  CB  TYR A 488      15.821  19.948  18.337  1.00  0.27           C  
ATOM   3836  O   TYR A 488      12.856  20.557  19.109  1.00  0.28           O  
ATOM   3837  CG  TYR A 488      17.257  20.350  18.570  1.00  0.26           C  
ATOM   3838  CD1 TYR A 488      17.579  21.634  19.005  1.00  0.22           C  
ATOM   3839  CD2 TYR A 488      18.294  19.449  18.356  1.00  0.19           C  
ATOM   3840  CE1 TYR A 488      18.901  22.010  19.220  1.00  0.10           C  
ATOM   3841  CE2 TYR A 488      19.619  19.814  18.568  1.00  0.12           C  
ATOM   3842  OH  TYR A 488      21.223  21.461  19.210  1.00  0.08           O  
ATOM   3843  CZ  TYR A 488      19.913  21.094  18.999  1.00  0.17           C  
ATOM   3844  N   ASP A 489      12.956  18.325  19.497  1.00  0.35           N  
ATOM   3845  CA  ASP A 489      11.549  18.218  19.124  1.00  0.36           C  
ATOM   3846  C   ASP A 489      10.648  18.265  20.357  1.00  0.35           C  
ATOM   3847  CB  ASP A 489      11.298  16.929  18.338  1.00  0.32           C  
ATOM   3848  O   ASP A 489      10.875  17.537  21.325  1.00  0.34           O  
ATOM   3849  CG  ASP A 489      11.838  16.984  16.920  1.00  0.30           C  
ATOM   3850  OD1 ASP A 489      12.075  18.096  16.401  1.00  0.31           O  
ATOM   3851  OD2 ASP A 489      12.026  15.906  16.316  1.00  0.30           O  
ATOM   3852  N   SER A 490      10.314  19.484  20.897  1.00  0.35           N  
ATOM   3853  CA  SER A 490       9.237  19.816  21.824  1.00  0.35           C  
ATOM   3854  C   SER A 490       8.237  18.670  21.943  1.00  0.35           C  
ATOM   3855  CB  SER A 490       8.516  21.088  21.376  1.00  0.32           C  
ATOM   3856  O   SER A 490       7.813  18.103  20.934  1.00  0.33           O  
ATOM   3857  OG  SER A 490       7.938  20.913  20.094  1.00  0.28           O  
ATOM   3858  N   TYR A 491       8.464  17.810  22.907  1.00  0.37           N  
ATOM   3859  CA  TYR A 491       7.342  16.960  23.288  1.00  0.38           C  
ATOM   3860  C   TYR A 491       6.018  17.576  22.852  1.00  0.37           C  
ATOM   3861  CB  TYR A 491       7.335  16.725  24.802  1.00  0.35           C  
ATOM   3862  O   TYR A 491       4.978  16.914  22.882  1.00  0.35           O  
ATOM   3863  CG  TYR A 491       8.296  15.653  25.254  1.00  0.33           C  
ATOM   3864  CD1 TYR A 491       7.948  14.306  25.190  1.00  0.30           C  
ATOM   3865  CD2 TYR A 491       9.553  15.984  25.748  1.00  0.31           C  
ATOM   3866  CE1 TYR A 491       8.829  13.314  25.608  1.00  0.29           C  
ATOM   3867  CE2 TYR A 491      10.443  15.001  26.168  1.00  0.31           C  
ATOM   3868  OH  TYR A 491      10.949  12.694  26.509  1.00  0.16           O  
ATOM   3869  CZ  TYR A 491      10.073  13.671  26.094  1.00  0.30           C  
ATOM   3870  N   ASP A 492       6.051  18.935  22.497  1.00  0.37           N  
ATOM   3871  CA  ASP A 492       4.838  19.550  21.967  1.00  0.38           C  
ATOM   3872  C   ASP A 492       4.210  18.678  20.882  1.00  0.37           C  
ATOM   3873  CB  ASP A 492       5.140  20.943  21.412  1.00  0.34           C  
ATOM   3874  O   ASP A 492       3.095  18.947  20.429  1.00  0.35           O  
ATOM   3875  CG  ASP A 492       5.417  21.967  22.499  1.00  0.32           C  
ATOM   3876  OD1 ASP A 492       4.993  21.758  23.656  1.00  0.31           O  
ATOM   3877  OD2 ASP A 492       6.063  22.993  22.195  1.00  0.29           O  
ATOM   3878  N   SER A 493       4.932  17.663  20.507  1.00  0.38           N  
ATOM   3879  CA  SER A 493       4.609  17.042  19.227  1.00  0.38           C  
ATOM   3880  C   SER A 493       3.618  15.896  19.403  1.00  0.38           C  
ATOM   3881  CB  SER A 493       5.877  16.529  18.544  1.00  0.35           C  
ATOM   3882  O   SER A 493       3.130  15.333  18.421  1.00  0.36           O  
ATOM   3883  OG  SER A 493       6.530  15.566  19.352  1.00  0.30           O  
ATOM   3884  N   ILE A 494       3.086  15.656  20.611  1.00  0.42           N  
ATOM   3885  CA  ILE A 494       1.804  14.961  20.656  1.00  0.42           C  
ATOM   3886  C   ILE A 494       0.694  15.949  21.006  1.00  0.42           C  
ATOM   3887  CB  ILE A 494       1.827  13.798  21.672  1.00  0.40           C  
ATOM   3888  O   ILE A 494       0.439  16.214  22.183  1.00  0.40           O  
ATOM   3889  CG1 ILE A 494       2.960  12.821  21.340  1.00  0.35           C  
ATOM   3890  CG2 ILE A 494       0.475  13.079  21.700  1.00  0.36           C  
ATOM   3891  CD1 ILE A 494       3.107  11.680  22.338  1.00  0.34           C  
ATOM   3892  N   THR A 495       0.659  17.121  20.312  1.00  0.42           N  
ATOM   3893  CA  THR A 495      -0.589  17.863  20.447  1.00  0.42           C  
ATOM   3894  C   THR A 495      -1.790  16.937  20.278  1.00  0.42           C  
ATOM   3895  CB  THR A 495      -0.672  19.009  19.421  1.00  0.39           C  
ATOM   3896  O   THR A 495      -1.955  16.311  19.229  1.00  0.40           O  
ATOM   3897  CG2 THR A 495       0.266  20.151  19.796  1.00  0.35           C  
ATOM   3898  OG1 THR A 495      -0.307  18.511  18.128  1.00  0.31           O  
ATOM   3899  N   THR A 496      -2.236  16.298  21.305  1.00  0.44           N  
ATOM   3900  CA  THR A 496      -3.414  15.446  21.422  1.00  0.45           C  
ATOM   3901  C   THR A 496      -4.645  16.273  21.782  1.00  0.45           C  
ATOM   3902  CB  THR A 496      -3.205  14.345  22.478  1.00  0.40           C  
ATOM   3903  O   THR A 496      -4.716  16.850  22.869  1.00  0.43           O  
ATOM   3904  CG2 THR A 496      -2.183  13.317  22.005  1.00  0.36           C  
ATOM   3905  OG1 THR A 496      -2.739  14.940  23.695  1.00  0.33           O  
ATOM   3906  N   ASP A 497      -5.443  16.903  20.930  1.00  0.44           N  
ATOM   3907  CA  ASP A 497      -6.879  17.096  21.102  1.00  0.44           C  
ATOM   3908  C   ASP A 497      -7.609  15.756  21.167  1.00  0.44           C  
ATOM   3909  CB  ASP A 497      -7.446  17.948  19.965  1.00  0.41           C  
ATOM   3910  O   ASP A 497      -7.923  15.163  20.133  1.00  0.42           O  
ATOM   3911  CG  ASP A 497      -8.800  18.552  20.295  1.00  0.38           C  
ATOM   3912  OD1 ASP A 497      -9.378  18.213  21.350  1.00  0.39           O  
ATOM   3913  OD2 ASP A 497      -9.294  19.373  19.492  1.00  0.40           O  
ATOM   3914  N   THR A 498      -7.307  14.796  22.089  1.00  0.47           N  
ATOM   3915  CA  THR A 498      -7.649  13.393  22.293  1.00  0.48           C  
ATOM   3916  C   THR A 498      -9.018  13.260  22.954  1.00  0.48           C  
ATOM   3917  CB  THR A 498      -6.589  12.679  23.153  1.00  0.42           C  
ATOM   3918  O   THR A 498      -9.307  12.248  23.596  1.00  0.46           O  
ATOM   3919  CG2 THR A 498      -5.252  12.597  22.423  1.00  0.36           C  
ATOM   3920  OG1 THR A 498      -6.409  13.403  24.377  1.00  0.34           O  
ATOM   3921  N   SER A 499      -9.842  14.280  23.078  1.00  0.46           N  
ATOM   3922  CA  SER A 499     -10.987  13.901  23.899  1.00  0.46           C  
ATOM   3923  C   SER A 499     -11.553  12.552  23.469  1.00  0.46           C  
ATOM   3924  CB  SER A 499     -12.079  14.969  23.821  1.00  0.42           C  
ATOM   3925  O   SER A 499     -12.138  11.831  24.280  1.00  0.44           O  
ATOM   3926  OG  SER A 499     -12.487  15.175  22.479  1.00  0.37           O  
ATOM   3927  N   ASN A 500     -11.132  11.868  22.365  1.00  0.48           N  
ATOM   3928  CA  ASN A 500     -11.695  10.605  21.899  1.00  0.49           C  
ATOM   3929  C   ASN A 500     -10.631   9.723  21.252  1.00  0.49           C  
ATOM   3930  CB  ASN A 500     -12.843  10.858  20.920  1.00  0.44           C  
ATOM   3931  O   ASN A 500     -10.951   8.849  20.444  1.00  0.47           O  
ATOM   3932  CG  ASN A 500     -14.013  11.575  21.565  1.00  0.41           C  
ATOM   3933  ND2 ASN A 500     -14.625  12.493  20.826  1.00  0.40           N  
ATOM   3934  OD1 ASN A 500     -14.362  11.308  22.718  1.00  0.43           O  
ATOM   3935  N   VAL A 501      -9.285   9.924  21.552  1.00  0.64           N  
ATOM   3936  CA  VAL A 501      -8.259   8.971  21.142  1.00  0.63           C  
ATOM   3937  C   VAL A 501      -7.934   8.032  22.301  1.00  0.65           C  
ATOM   3938  CB  VAL A 501      -6.978   9.688  20.661  1.00  0.60           C  
ATOM   3939  O   VAL A 501      -7.590   8.483  23.396  1.00  0.63           O  
ATOM   3940  CG1 VAL A 501      -5.940   8.675  20.181  1.00  0.54           C  
ATOM   3941  CG2 VAL A 501      -7.309  10.685  19.553  1.00  0.55           C  
ATOM   3942  N   ILE A 502      -8.140   6.782  22.098  1.00  0.59           N  
ATOM   3943  CA  ILE A 502      -7.689   5.743  23.017  1.00  0.60           C  
ATOM   3944  C   ILE A 502      -6.358   5.170  22.535  1.00  0.61           C  
ATOM   3945  CB  ILE A 502      -8.739   4.617  23.156  1.00  0.57           C  
ATOM   3946  O   ILE A 502      -6.304   4.486  21.510  1.00  0.61           O  
ATOM   3947  CG1 ILE A 502     -10.078   5.191  23.631  1.00  0.50           C  
ATOM   3948  CG2 ILE A 502      -8.240   3.529  24.111  1.00  0.52           C  
ATOM   3949  CD1 ILE A 502     -11.220   4.185  23.626  1.00  0.51           C  
ATOM   3950  N   ILE A 503      -5.272   5.530  23.131  1.00  0.64           N  
ATOM   3951  CA  ILE A 503      -3.970   4.924  22.874  1.00  0.63           C  
ATOM   3952  C   ILE A 503      -3.714   3.804  23.880  1.00  0.64           C  
ATOM   3953  CB  ILE A 503      -2.836   5.972  22.939  1.00  0.60           C  
ATOM   3954  O   ILE A 503      -3.810   4.015  25.091  1.00  0.62           O  
ATOM   3955  CG1 ILE A 503      -3.115   7.122  21.965  1.00  0.56           C  
ATOM   3956  CG2 ILE A 503      -1.481   5.321  22.645  1.00  0.57           C  
ATOM   3957  CD1 ILE A 503      -2.131   8.279  22.075  1.00  0.56           C  
ATOM   3958  N   ARG A 504      -3.386   2.668  23.452  1.00  0.59           N  
ATOM   3959  CA  ARG A 504      -3.032   1.480  24.221  1.00  0.59           C  
ATOM   3960  C   ARG A 504      -1.628   0.999  23.871  1.00  0.60           C  
ATOM   3961  CB  ARG A 504      -4.046   0.359  23.977  1.00  0.57           C  
ATOM   3962  O   ARG A 504      -1.226   1.037  22.706  1.00  0.60           O  
ATOM   3963  CG  ARG A 504      -5.459   0.699  24.423  1.00  0.54           C  
ATOM   3964  CD  ARG A 504      -6.397  -0.491  24.279  1.00  0.56           C  
ATOM   3965  NE  ARG A 504      -7.748  -0.170  24.731  1.00  0.44           N  
ATOM   3966  NH1 ARG A 504      -8.598  -2.286  24.358  1.00  0.40           N  
ATOM   3967  NH2 ARG A 504      -9.951  -0.632  25.188  1.00  0.38           N  
ATOM   3968  CZ  ARG A 504      -8.763  -1.030  24.758  1.00  0.51           C  
ATOM   3969  N   THR A 505      -0.818   0.702  24.840  1.00  0.62           N  
ATOM   3970  CA  THR A 505       0.458   0.011  24.688  1.00  0.61           C  
ATOM   3971  C   THR A 505       0.421  -1.351  25.376  1.00  0.62           C  
ATOM   3972  CB  THR A 505       1.618   0.847  25.261  1.00  0.59           C  
ATOM   3973  O   THR A 505      -0.171  -1.495  26.448  1.00  0.61           O  
ATOM   3974  CG2 THR A 505       1.747   2.180  24.533  1.00  0.53           C  
ATOM   3975  OG1 THR A 505       1.378   1.096  26.652  1.00  0.57           O  
ATOM   3976  N   LYS A 506       0.891  -2.241  24.750  1.00  0.56           N  
ATOM   3977  CA  LYS A 506       1.073  -3.604  25.241  1.00  0.57           C  
ATOM   3978  C   LYS A 506       2.455  -4.139  24.877  1.00  0.56           C  
ATOM   3979  CB  LYS A 506      -0.011  -4.526  24.680  1.00  0.53           C  
ATOM   3980  O   LYS A 506       2.931  -3.935  23.758  1.00  0.55           O  
ATOM   3981  CG  LYS A 506      -0.009  -5.923  25.284  1.00  0.50           C  
ATOM   3982  CD  LYS A 506      -1.094  -6.798  24.671  1.00  0.54           C  
ATOM   3983  CE  LYS A 506      -1.003  -8.234  25.169  1.00  0.44           C  
ATOM   3984  NZ  LYS A 506      -1.930  -9.139  24.425  1.00  0.41           N  
ATOM   3985  N   ASN A 507       3.209  -4.760  25.942  1.00  0.55           N  
ATOM   3986  CA  ASN A 507       4.442  -5.530  25.813  1.00  0.54           C  
ATOM   3987  C   ASN A 507       5.584  -4.673  25.274  1.00  0.53           C  
ATOM   3988  CB  ASN A 507       4.223  -6.749  24.915  1.00  0.48           C  
ATOM   3989  O   ASN A 507       6.530  -5.194  24.682  1.00  0.49           O  
ATOM   3990  CG  ASN A 507       3.126  -7.662  25.427  1.00  0.45           C  
ATOM   3991  ND2 ASN A 507       2.414  -8.305  24.509  1.00  0.54           N  
ATOM   3992  OD1 ASN A 507       2.921  -7.788  26.637  1.00  0.53           O  
ATOM   3993  N   HIS A 508       5.745  -3.353  25.474  1.00  0.55           N  
ATOM   3994  CA  HIS A 508       6.717  -2.410  24.933  1.00  0.57           C  
ATOM   3995  C   HIS A 508       8.067  -2.550  25.628  1.00  0.55           C  
ATOM   3996  CB  HIS A 508       6.203  -0.975  25.067  1.00  0.52           C  
ATOM   3997  O   HIS A 508       8.132  -2.629  26.856  1.00  0.53           O  
ATOM   3998  CG  HIS A 508       5.714  -0.389  23.781  1.00  0.52           C  
ATOM   3999  CD2 HIS A 508       4.576   0.282  23.485  1.00  0.49           C  
ATOM   4000  ND1 HIS A 508       6.433  -0.467  22.608  1.00  0.45           N  
ATOM   4001  CE1 HIS A 508       5.755   0.133  21.643  1.00  0.43           C  
ATOM   4002  NE2 HIS A 508       4.625   0.596  22.150  1.00  0.42           N  
ATOM   4003  N   LYS A 509       9.178  -2.678  24.878  1.00  0.47           N  
ATOM   4004  CA  LYS A 509      10.512  -3.010  25.370  1.00  0.46           C  
ATOM   4005  C   LYS A 509      11.329  -1.749  25.637  1.00  0.47           C  
ATOM   4006  CB  LYS A 509      11.245  -3.907  24.371  1.00  0.42           C  
ATOM   4007  O   LYS A 509      12.256  -1.764  26.449  1.00  0.44           O  
ATOM   4008  CG  LYS A 509      10.681  -5.317  24.275  1.00  0.39           C  
ATOM   4009  CD  LYS A 509      11.466  -6.167  23.285  1.00  0.41           C  
ATOM   4010  CE  LYS A 509      10.846  -7.547  23.117  1.00  0.36           C  
ATOM   4011  NZ  LYS A 509      11.502  -8.320  22.020  1.00  0.36           N  
ATOM   4012  N   ASP A 510      11.031  -0.511  25.195  1.00  0.42           N  
ATOM   4013  CA  ASP A 510      11.835   0.664  25.514  1.00  0.42           C  
ATOM   4014  C   ASP A 510      10.976   1.768  26.125  1.00  0.42           C  
ATOM   4015  CB  ASP A 510      12.547   1.183  24.263  1.00  0.38           C  
ATOM   4016  O   ASP A 510       9.890   2.066  25.624  1.00  0.40           O  
ATOM   4017  CG  ASP A 510      13.943   1.706  24.549  1.00  0.36           C  
ATOM   4018  OD1 ASP A 510      14.268   1.965  25.728  1.00  0.36           O  
ATOM   4019  OD2 ASP A 510      14.725   1.864  23.586  1.00  0.34           O  
ATOM   4020  N   LEU A 511      11.325   2.181  27.426  1.00  0.37           N  
ATOM   4021  CA  LEU A 511      10.966   3.045  28.546  1.00  0.37           C  
ATOM   4022  C   LEU A 511      11.127   4.515  28.171  1.00  0.37           C  
ATOM   4023  CB  LEU A 511      11.826   2.721  29.770  1.00  0.34           C  
ATOM   4024  O   LEU A 511      10.801   5.401  28.964  1.00  0.35           O  
ATOM   4025  CG  LEU A 511      11.558   1.378  30.451  1.00  0.31           C  
ATOM   4026  CD1 LEU A 511      12.630   1.091  31.497  1.00  0.27           C  
ATOM   4027  CD2 LEU A 511      10.170   1.367  31.084  1.00  0.28           C  
ATOM   4028  N   SER A 512      11.662   4.834  26.915  1.00  0.38           N  
ATOM   4029  CA  SER A 512      11.877   6.263  26.715  1.00  0.38           C  
ATOM   4030  C   SER A 512      10.624   6.941  26.172  1.00  0.38           C  
ATOM   4031  CB  SER A 512      13.049   6.501  25.762  1.00  0.35           C  
ATOM   4032  O   SER A 512      10.579   8.166  26.046  1.00  0.36           O  
ATOM   4033  OG  SER A 512      12.718   6.091  24.446  1.00  0.31           O  
ATOM   4034  N   LEU A 513       9.550   6.178  25.904  1.00  0.38           N  
ATOM   4035  CA  LEU A 513       8.314   6.867  25.552  1.00  0.37           C  
ATOM   4036  C   LEU A 513       7.748   7.618  26.753  1.00  0.38           C  
ATOM   4037  CB  LEU A 513       7.277   5.873  25.023  1.00  0.35           C  
ATOM   4038  O   LEU A 513       7.605   7.046  27.836  1.00  0.36           O  
ATOM   4039  CG  LEU A 513       7.509   5.341  23.607  1.00  0.32           C  
ATOM   4040  CD1 LEU A 513       6.632   4.119  23.350  1.00  0.29           C  
ATOM   4041  CD2 LEU A 513       7.235   6.429  22.575  1.00  0.31           C  
ATOM   4042  N   GLY A 514       8.191   8.704  27.169  1.00  0.37           N  
ATOM   4043  CA  GLY A 514       7.293   9.652  27.809  1.00  0.37           C  
ATOM   4044  C   GLY A 514       5.856   9.520  27.343  1.00  0.38           C  
ATOM   4045  O   GLY A 514       5.057  10.445  27.506  1.00  0.36           O  
ATOM   4046  N   LEU A 515       5.466   8.608  26.462  1.00  0.36           N  
ATOM   4047  CA  LEU A 515       4.108   8.496  25.943  1.00  0.36           C  
ATOM   4048  C   LEU A 515       3.145   8.036  27.032  1.00  0.36           C  
ATOM   4049  CB  LEU A 515       4.064   7.523  24.762  1.00  0.33           C  
ATOM   4050  O   LEU A 515       1.981   7.739  26.754  1.00  0.34           O  
ATOM   4051  CG  LEU A 515       4.693   8.013  23.456  1.00  0.31           C  
ATOM   4052  CD1 LEU A 515       4.750   6.879  22.438  1.00  0.28           C  
ATOM   4053  CD2 LEU A 515       3.914   9.199  22.899  1.00  0.30           C  
ATOM   4054  N   HIS A 516       3.487   8.325  28.299  1.00  0.36           N  
ATOM   4055  CA  HIS A 516       2.580   7.853  29.339  1.00  0.38           C  
ATOM   4056  C   HIS A 516       1.606   8.949  29.759  1.00  0.36           C  
ATOM   4057  CB  HIS A 516       3.368   7.357  30.552  1.00  0.33           C  
ATOM   4058  O   HIS A 516       0.895   8.804  30.756  1.00  0.34           O  
ATOM   4059  CG  HIS A 516       3.666   5.892  30.516  1.00  0.32           C  
ATOM   4060  CD2 HIS A 516       4.827   5.225  30.315  1.00  0.30           C  
ATOM   4061  ND1 HIS A 516       2.695   4.931  30.700  1.00  0.20           N  
ATOM   4062  CE1 HIS A 516       3.249   3.733  30.614  1.00  0.28           C  
ATOM   4063  NE2 HIS A 516       4.541   3.884  30.380  1.00  0.29           N  
ATOM   4064  N   PRO A 517       1.375  10.123  28.939  1.00  0.37           N  
ATOM   4065  CA  PRO A 517       0.141  10.824  29.303  1.00  0.37           C  
ATOM   4066  C   PRO A 517      -1.110  10.137  28.759  1.00  0.37           C  
ATOM   4067  CB  PRO A 517       0.322  12.207  28.672  1.00  0.34           C  
ATOM   4068  O   PRO A 517      -2.229  10.506  29.124  1.00  0.35           O  
ATOM   4069  CG  PRO A 517       1.348  12.008  27.603  1.00  0.32           C  
ATOM   4070  CD  PRO A 517       2.156  10.787  27.939  1.00  0.36           C  
ATOM   4071  N   PHE A 518      -1.081   8.949  28.049  1.00  0.36           N  
ATOM   4072  CA  PHE A 518      -2.187   8.840  27.105  1.00  0.37           C  
ATOM   4073  C   PHE A 518      -3.169   7.761  27.544  1.00  0.36           C  
ATOM   4074  CB  PHE A 518      -1.665   8.533  25.698  1.00  0.33           C  
ATOM   4075  O   PHE A 518      -4.257   7.637  26.978  1.00  0.34           O  
ATOM   4076  CG  PHE A 518      -0.817   9.630  25.112  1.00  0.31           C  
ATOM   4077  CD1 PHE A 518      -1.388  10.834  24.717  1.00  0.28           C  
ATOM   4078  CD2 PHE A 518       0.553   9.458  24.958  1.00  0.31           C  
ATOM   4079  CE1 PHE A 518      -0.606  11.851  24.175  1.00  0.30           C  
ATOM   4080  CE2 PHE A 518       1.341  10.470  24.417  1.00  0.32           C  
ATOM   4081  CZ  PHE A 518       0.760  11.665  24.025  1.00  0.29           C  
ATOM   4082  N   SER A 519      -3.052   7.134  28.685  1.00  0.36           N  
ATOM   4083  CA  SER A 519      -4.271   6.439  29.087  1.00  0.36           C  
ATOM   4084  C   SER A 519      -4.933   7.127  30.277  1.00  0.36           C  
ATOM   4085  CB  SER A 519      -3.968   4.981  29.434  1.00  0.33           C  
ATOM   4086  O   SER A 519      -4.392   7.119  31.384  1.00  0.34           O  
ATOM   4087  OG  SER A 519      -3.550   4.862  30.783  1.00  0.30           O  
ATOM   4088  N   ASN A 520      -5.472   8.336  30.102  1.00  0.38           N  
ATOM   4089  CA  ASN A 520      -6.449   8.640  31.142  1.00  0.39           C  
ATOM   4090  C   ASN A 520      -6.977   7.369  31.803  1.00  0.38           C  
ATOM   4091  CB  ASN A 520      -7.606   9.460  30.568  1.00  0.35           C  
ATOM   4092  O   ASN A 520      -7.451   7.407  32.940  1.00  0.36           O  
ATOM   4093  CG  ASN A 520      -7.365  10.954  30.660  1.00  0.33           C  
ATOM   4094  ND2 ASN A 520      -8.103  11.723  29.868  1.00  0.26           N  
ATOM   4095  OD1 ASN A 520      -6.522  11.412  31.435  1.00  0.33           O  
ATOM   4096  N   LYS A 521      -6.802   6.140  31.242  1.00  0.36           N  
ATOM   4097  CA  LYS A 521      -7.431   4.976  31.859  1.00  0.36           C  
ATOM   4098  C   LYS A 521      -6.444   4.224  32.747  1.00  0.36           C  
ATOM   4099  CB  LYS A 521      -7.993   4.039  30.789  1.00  0.32           C  
ATOM   4100  O   LYS A 521      -6.844   3.380  33.552  1.00  0.34           O  
ATOM   4101  CG  LYS A 521      -9.286   4.530  30.153  1.00  0.30           C  
ATOM   4102  CD  LYS A 521      -9.905   3.467  29.254  1.00  0.35           C  
ATOM   4103  CE  LYS A 521     -11.212   3.947  28.638  1.00  0.26           C  
ATOM   4104  NZ  LYS A 521     -11.847   2.892  27.793  1.00  0.27           N  
ATOM   4105  N   ASN A 522      -5.101   4.436  32.622  1.00  0.45           N  
ATOM   4106  CA  ASN A 522      -4.214   3.888  33.643  1.00  0.47           C  
ATOM   4107  C   ASN A 522      -3.902   4.918  34.725  1.00  0.46           C  
ATOM   4108  CB  ASN A 522      -2.920   3.374  33.010  1.00  0.43           C  
ATOM   4109  O   ASN A 522      -3.022   4.700  35.560  1.00  0.45           O  
ATOM   4110  CG  ASN A 522      -3.131   2.121  32.183  1.00  0.41           C  
ATOM   4111  ND2 ASN A 522      -2.131   1.759  31.389  1.00  0.34           N  
ATOM   4112  OD1 ASN A 522      -4.186   1.485  32.256  1.00  0.41           O  
ATOM   4113  N   ARG A 523      -4.581   6.059  34.575  1.00  0.61           N  
ATOM   4114  CA  ARG A 523      -4.566   6.978  35.709  1.00  0.62           C  
ATOM   4115  C   ARG A 523      -5.459   6.471  36.836  1.00  0.63           C  
ATOM   4116  CB  ARG A 523      -5.012   8.375  35.275  1.00  0.58           C  
ATOM   4117  O   ARG A 523      -6.641   6.193  36.622  1.00  0.62           O  
ATOM   4118  CG  ARG A 523      -4.032   9.075  34.347  1.00  0.56           C  
ATOM   4119  CD  ARG A 523      -4.512  10.468  33.965  1.00  0.57           C  
ATOM   4120  NE  ARG A 523      -3.624  11.096  32.991  1.00  0.48           N  
ATOM   4121  NH1 ARG A 523      -4.785  13.092  32.911  1.00  0.35           N  
ATOM   4122  NH2 ARG A 523      -2.907  12.801  31.629  1.00  0.31           N  
ATOM   4123  CZ  ARG A 523      -3.774  12.328  32.513  1.00  0.50           C  
ATOM   4124  N   LEU A 524      -4.821   6.353  37.907  1.00  0.60           N  
ATOM   4125  CA  LEU A 524      -5.560   5.847  39.058  1.00  0.60           C  
ATOM   4126  C   LEU A 524      -6.146   6.993  39.875  1.00  0.61           C  
ATOM   4127  CB  LEU A 524      -4.653   4.986  39.942  1.00  0.55           C  
ATOM   4128  O   LEU A 524      -7.208   6.848  40.484  1.00  0.59           O  
ATOM   4129  CG  LEU A 524      -4.128   3.692  39.318  1.00  0.50           C  
ATOM   4130  CD1 LEU A 524      -3.175   2.989  40.279  1.00  0.42           C  
ATOM   4131  CD2 LEU A 524      -5.284   2.775  38.937  1.00  0.49           C  
ATOM   4132  N   ASN A 525      -5.579   8.193  39.713  1.00  0.69           N  
ATOM   4133  CA  ASN A 525      -6.107   9.329  40.462  1.00  0.70           C  
ATOM   4134  C   ASN A 525      -7.122  10.119  39.641  1.00  0.69           C  
ATOM   4135  CB  ASN A 525      -4.970  10.243  40.923  1.00  0.66           C  
ATOM   4136  O   ASN A 525      -6.955  10.284  38.431  1.00  0.65           O  
ATOM   4137  CG  ASN A 525      -3.888   9.495  41.677  1.00  0.61           C  
ATOM   4138  ND2 ASN A 525      -2.669  10.019  41.641  1.00  0.57           N  
ATOM   4139  OD1 ASN A 525      -4.147   8.454  42.287  1.00  0.60           O  
ATOM   4140  N   LYS A 526      -8.215  10.544  40.271  1.00  0.62           N  
ATOM   4141  CA  LYS A 526      -9.267  11.378  39.698  1.00  0.61           C  
ATOM   4142  C   LYS A 526      -8.793  12.817  39.520  1.00  0.61           C  
ATOM   4143  CB  LYS A 526     -10.518  11.343  40.578  1.00  0.58           C  
ATOM   4144  O   LYS A 526      -9.165  13.484  38.552  1.00  0.58           O  
ATOM   4145  CG  LYS A 526     -11.221   9.994  40.602  1.00  0.54           C  
ATOM   4146  CD  LYS A 526     -12.475  10.032  41.466  1.00  0.54           C  
ATOM   4147  CE  LYS A 526     -13.158   8.672  41.522  1.00  0.46           C  
ATOM   4148  NZ  LYS A 526     -14.330   8.679  42.448  1.00  0.42           N  
ATOM   4149  N   ILE A 527      -7.922  13.199  40.348  1.00  0.61           N  
ATOM   4150  CA  ILE A 527      -7.498  14.595  40.338  1.00  0.60           C  
ATOM   4151  C   ILE A 527      -6.002  14.679  40.043  1.00  0.60           C  
ATOM   4152  CB  ILE A 527      -7.820  15.293  41.679  1.00  0.55           C  
ATOM   4153  O   ILE A 527      -5.175  14.351  40.897  1.00  0.56           O  
ATOM   4154  CG1 ILE A 527      -9.313  15.169  42.000  1.00  0.47           C  
ATOM   4155  CG2 ILE A 527      -7.387  16.762  41.641  1.00  0.48           C  
ATOM   4156  CD1 ILE A 527      -9.707  15.754  43.350  1.00  0.47           C  
ATOM   4157  N   TYR A 528      -5.699  15.208  38.820  1.00  0.66           N  
ATOM   4158  CA  TYR A 528      -4.331  15.214  38.314  1.00  0.65           C  
ATOM   4159  C   TYR A 528      -3.885  16.629  37.964  1.00  0.66           C  
ATOM   4160  CB  TYR A 528      -4.209  14.309  37.084  1.00  0.62           C  
ATOM   4161  O   TYR A 528      -2.686  16.916  37.922  1.00  0.62           O  
ATOM   4162  CG  TYR A 528      -5.085  14.731  35.930  1.00  0.58           C  
ATOM   4163  CD1 TYR A 528      -6.398  14.278  35.825  1.00  0.53           C  
ATOM   4164  CD2 TYR A 528      -4.603  15.583  34.943  1.00  0.54           C  
ATOM   4165  CE1 TYR A 528      -7.209  14.662  34.763  1.00  0.50           C  
ATOM   4166  CE2 TYR A 528      -5.405  15.974  33.876  1.00  0.53           C  
ATOM   4167  OH  TYR A 528      -7.503  15.894  32.741  1.00  0.40           O  
ATOM   4168  CZ  TYR A 528      -6.705  15.510  33.795  1.00  0.49           C  
ATOM   4169  N   ASN A 529      -4.918  17.588  37.623  1.00  0.67           N  
ATOM   4170  CA  ASN A 529      -4.619  18.945  37.177  1.00  0.67           C  
ATOM   4171  C   ASN A 529      -5.369  19.984  38.006  1.00  0.67           C  
ATOM   4172  CB  ASN A 529      -4.953  19.108  35.693  1.00  0.63           C  
ATOM   4173  O   ASN A 529      -5.485  21.142  37.599  1.00  0.64           O  
ATOM   4174  CG  ASN A 529      -6.434  18.958  35.407  1.00  0.60           C  
ATOM   4175  ND2 ASN A 529      -6.803  19.035  34.134  1.00  0.58           N  
ATOM   4176  OD1 ASN A 529      -7.240  18.776  36.323  1.00  0.60           O  
ATOM   4177  N   PHE A 530      -5.630  19.950  39.207  1.00  0.74           N  
ATOM   4178  CA  PHE A 530      -6.281  20.792  40.203  1.00  0.74           C  
ATOM   4179  C   PHE A 530      -7.396  21.616  39.571  1.00  0.74           C  
ATOM   4180  CB  PHE A 530      -5.262  21.717  40.876  1.00  0.72           C  
ATOM   4181  O   PHE A 530      -7.812  22.636  40.124  1.00  0.73           O  
ATOM   4182  CG  PHE A 530      -4.130  20.987  41.547  1.00  0.72           C  
ATOM   4183  CD1 PHE A 530      -4.298  20.417  42.802  1.00  0.71           C  
ATOM   4184  CD2 PHE A 530      -2.896  20.871  40.920  1.00  0.72           C  
ATOM   4185  CE1 PHE A 530      -3.252  19.740  43.425  1.00  0.70           C  
ATOM   4186  CE2 PHE A 530      -1.845  20.197  41.536  1.00  0.70           C  
ATOM   4187  CZ  PHE A 530      -2.025  19.633  42.789  1.00  0.67           C  
ATOM   4188  N   SER A 531      -8.037  21.396  38.339  1.00  0.72           N  
ATOM   4189  CA  SER A 531      -9.041  22.168  37.614  1.00  0.72           C  
ATOM   4190  C   SER A 531     -10.338  22.275  38.410  1.00  0.72           C  
ATOM   4191  CB  SER A 531      -9.322  21.535  36.250  1.00  0.70           C  
ATOM   4192  O   SER A 531     -11.111  23.217  38.225  1.00  0.70           O  
ATOM   4193  OG  SER A 531      -9.738  20.189  36.396  1.00  0.67           O  
ATOM   4194  N   SER A 532     -10.492  21.296  39.315  1.00  0.68           N  
ATOM   4195  CA  SER A 532     -11.700  21.284  40.133  1.00  0.68           C  
ATOM   4196  C   SER A 532     -11.503  22.075  41.422  1.00  0.68           C  
ATOM   4197  CB  SER A 532     -12.109  19.848  40.464  1.00  0.66           C  
ATOM   4198  O   SER A 532     -12.453  22.286  42.179  1.00  0.68           O  
ATOM   4199  OG  SER A 532     -11.036  19.146  41.068  1.00  0.66           O  
ATOM   4200  N   GLU A 533     -10.264  22.555  41.637  1.00  0.73           N  
ATOM   4201  CA  GLU A 533      -9.970  23.254  42.884  1.00  0.73           C  
ATOM   4202  C   GLU A 533     -10.136  24.762  42.725  1.00  0.74           C  
ATOM   4203  CB  GLU A 533      -8.552  22.928  43.362  1.00  0.71           C  
ATOM   4204  O   GLU A 533      -9.856  25.313  41.658  1.00  0.72           O  
ATOM   4205  CG  GLU A 533      -8.327  21.453  43.660  1.00  0.67           C  
ATOM   4206  CD  GLU A 533      -9.104  20.960  44.870  1.00  0.66           C  
ATOM   4207  OE1 GLU A 533      -9.501  21.792  45.717  1.00  0.67           O  
ATOM   4208  OE2 GLU A 533      -9.317  19.731  44.973  1.00  0.60           O  
ATOM   4209  N   THR A 534     -10.745  25.417  43.771  1.00  0.75           N  
ATOM   4210  CA  THR A 534     -10.935  26.863  43.758  1.00  0.77           C  
ATOM   4211  C   THR A 534      -9.608  27.585  43.970  1.00  0.77           C  
ATOM   4212  CB  THR A 534     -11.941  27.304  44.838  1.00  0.74           C  
ATOM   4213  O   THR A 534      -8.900  27.321  44.945  1.00  0.77           O  
ATOM   4214  CG2 THR A 534     -12.233  28.797  44.741  1.00  0.70           C  
ATOM   4215  OG1 THR A 534     -13.164  26.577  44.669  1.00  0.80           O  
ATOM   4216  N   VAL A 535      -9.200  28.489  43.125  1.00  0.77           N  
ATOM   4217  CA  VAL A 535      -8.040  29.362  43.263  1.00  0.79           C  
ATOM   4218  C   VAL A 535      -8.124  30.129  44.581  1.00  0.79           C  
ATOM   4219  CB  VAL A 535      -7.927  30.348  42.079  1.00  0.75           C  
ATOM   4220  O   VAL A 535      -9.186  30.643  44.940  1.00  0.78           O  
ATOM   4221  CG1 VAL A 535      -6.784  31.336  42.306  1.00  0.73           C  
ATOM   4222  CG2 VAL A 535      -7.728  29.587  40.769  1.00  0.71           C  
ATOM   4223  N   GLY A 536      -7.081  30.153  45.250  1.00  0.75           N  
ATOM   4224  CA  GLY A 536      -6.995  30.770  46.564  1.00  0.75           C  
ATOM   4225  C   GLY A 536      -7.230  29.790  47.699  1.00  0.74           C  
ATOM   4226  O   GLY A 536      -6.956  30.100  48.860  1.00  0.72           O  
ATOM   4227  N   ASN A 537      -7.737  28.605  47.294  1.00  0.75           N  
ATOM   4228  CA  ASN A 537      -7.865  27.611  48.354  1.00  0.76           C  
ATOM   4229  C   ASN A 537      -6.504  27.217  48.920  1.00  0.75           C  
ATOM   4230  CB  ASN A 537      -8.607  26.374  47.844  1.00  0.72           C  
ATOM   4231  O   ASN A 537      -5.634  26.745  48.185  1.00  0.72           O  
ATOM   4232  CG  ASN A 537     -10.110  26.566  47.813  1.00  0.66           C  
ATOM   4233  ND2 ASN A 537     -10.820  25.598  47.247  1.00  0.65           N  
ATOM   4234  OD1 ASN A 537     -10.629  27.577  48.293  1.00  0.65           O  
ATOM   4235  N   THR A 538      -6.234  27.479  50.153  1.00  0.71           N  
ATOM   4236  CA  THR A 538      -5.036  27.062  50.872  1.00  0.70           C  
ATOM   4237  C   THR A 538      -5.148  25.604  51.309  1.00  0.69           C  
ATOM   4238  CB  THR A 538      -4.783  27.952  52.103  1.00  0.66           C  
ATOM   4239  O   THR A 538      -6.163  25.197  51.879  1.00  0.65           O  
ATOM   4240  CG2 THR A 538      -3.338  27.839  52.576  1.00  0.53           C  
ATOM   4241  OG1 THR A 538      -5.058  29.316  51.763  1.00  0.65           O  
ATOM   4242  N   LEU A 539      -4.137  24.886  50.964  1.00  0.63           N  
ATOM   4243  CA  LEU A 539      -3.960  23.576  51.582  1.00  0.61           C  
ATOM   4244  C   LEU A 539      -3.396  23.712  52.992  1.00  0.62           C  
ATOM   4245  CB  LEU A 539      -3.033  22.703  50.731  1.00  0.59           C  
ATOM   4246  O   LEU A 539      -2.270  24.183  53.172  1.00  0.59           O  
ATOM   4247  CG  LEU A 539      -3.487  22.432  49.295  1.00  0.55           C  
ATOM   4248  CD1 LEU A 539      -2.396  21.696  48.525  1.00  0.51           C  
ATOM   4249  CD2 LEU A 539      -4.786  21.634  49.287  1.00  0.52           C  
ATOM   4250  N   SER A 540      -4.231  23.918  53.986  1.00  0.53           N  
ATOM   4251  CA  SER A 540      -3.853  24.054  55.389  1.00  0.52           C  
ATOM   4252  C   SER A 540      -4.178  22.788  56.174  1.00  0.53           C  
ATOM   4253  CB  SER A 540      -4.561  25.252  56.021  1.00  0.48           C  
ATOM   4254  O   SER A 540      -5.248  22.199  55.998  1.00  0.50           O  
ATOM   4255  OG  SER A 540      -5.958  25.025  56.105  1.00  0.47           O  
ATOM   4256  N   GLY A 541      -3.012  22.052  56.749  1.00  0.43           N  
ATOM   4257  CA  GLY A 541      -3.050  21.100  57.847  1.00  0.44           C  
ATOM   4258  C   GLY A 541      -3.319  19.677  57.394  1.00  0.43           C  
ATOM   4259  O   GLY A 541      -3.333  19.394  56.195  1.00  0.41           O  
ATOM   4260  N   THR A 542      -3.316  18.544  58.291  1.00  0.44           N  
ATOM   4261  CA  THR A 542      -3.725  17.143  58.272  1.00  0.45           C  
ATOM   4262  C   THR A 542      -5.214  17.018  57.962  1.00  0.44           C  
ATOM   4263  CB  THR A 542      -3.418  16.454  59.614  1.00  0.41           C  
ATOM   4264  O   THR A 542      -5.819  15.972  58.206  1.00  0.43           O  
ATOM   4265  CG2 THR A 542      -1.938  16.104  59.727  1.00  0.37           C  
ATOM   4266  OG1 THR A 542      -3.773  17.333  60.689  1.00  0.34           O  
ATOM   4267  N   THR A 543      -5.915  18.061  57.662  1.00  0.41           N  
ATOM   4268  CA  THR A 543      -7.352  17.884  57.482  1.00  0.42           C  
ATOM   4269  C   THR A 543      -7.671  17.480  56.045  1.00  0.41           C  
ATOM   4270  CB  THR A 543      -8.122  19.169  57.840  1.00  0.38           C  
ATOM   4271  O   THR A 543      -7.123  18.049  55.099  1.00  0.40           O  
ATOM   4272  CG2 THR A 543      -8.367  19.263  59.342  1.00  0.35           C  
ATOM   4273  OG1 THR A 543      -7.361  20.308  57.419  1.00  0.32           O  
ATOM   4274  N   ASN A 544      -8.387  16.249  55.827  1.00  0.39           N  
ATOM   4275  CA  ASN A 544      -8.917  15.312  54.841  1.00  0.41           C  
ATOM   4276  C   ASN A 544      -9.818  16.013  53.829  1.00  0.39           C  
ATOM   4277  CB  ASN A 544      -9.677  14.178  55.533  1.00  0.35           C  
ATOM   4278  O   ASN A 544     -10.457  15.360  53.003  1.00  0.37           O  
ATOM   4279  CG  ASN A 544      -8.760  13.078  56.029  1.00  0.32           C  
ATOM   4280  ND2 ASN A 544      -9.267  12.243  56.928  1.00  0.28           N  
ATOM   4281  OD1 ASN A 544      -7.604  12.980  55.608  1.00  0.33           O  
ATOM   4282  N   THR A 545      -9.994  17.304  53.767  1.00  0.39           N  
ATOM   4283  CA  THR A 545     -11.150  17.746  52.995  1.00  0.39           C  
ATOM   4284  C   THR A 545     -10.723  18.235  51.614  1.00  0.39           C  
ATOM   4285  CB  THR A 545     -11.913  18.867  53.725  1.00  0.35           C  
ATOM   4286  O   THR A 545     -11.551  18.357  50.709  1.00  0.37           O  
ATOM   4287  CG2 THR A 545     -12.708  18.313  54.904  1.00  0.31           C  
ATOM   4288  OG1 THR A 545     -10.978  19.838  54.209  1.00  0.32           O  
ATOM   4289  N   THR A 546      -9.421  18.354  51.475  1.00  0.44           N  
ATOM   4290  CA  THR A 546      -8.931  18.786  50.170  1.00  0.44           C  
ATOM   4291  C   THR A 546      -8.173  17.658  49.477  1.00  0.43           C  
ATOM   4292  CB  THR A 546      -8.018  20.020  50.297  1.00  0.40           C  
ATOM   4293  O   THR A 546      -7.720  16.715  50.129  1.00  0.42           O  
ATOM   4294  CG2 THR A 546      -8.788  21.305  50.013  1.00  0.34           C  
ATOM   4295  OG1 THR A 546      -7.486  20.078  51.626  1.00  0.34           O  
ATOM   4296  N   THR A 547      -8.230  17.486  48.195  1.00  0.48           N  
ATOM   4297  CA  THR A 547      -7.756  16.452  47.283  1.00  0.48           C  
ATOM   4298  C   THR A 547      -6.253  16.239  47.440  1.00  0.48           C  
ATOM   4299  CB  THR A 547      -8.076  16.808  45.819  1.00  0.44           C  
ATOM   4300  O   THR A 547      -5.743  15.149  47.170  1.00  0.48           O  
ATOM   4301  CG2 THR A 547      -8.623  15.601  45.066  1.00  0.38           C  
ATOM   4302  OG1 THR A 547      -9.052  17.857  45.792  1.00  0.38           O  
ATOM   4303  N   VAL A 548      -5.402  17.133  48.021  1.00  0.53           N  
ATOM   4304  CA  VAL A 548      -4.007  17.017  48.433  1.00  0.54           C  
ATOM   4305  C   VAL A 548      -3.881  17.317  49.925  1.00  0.54           C  
ATOM   4306  CB  VAL A 548      -3.094  17.964  47.621  1.00  0.50           C  
ATOM   4307  O   VAL A 548      -4.537  18.226  50.439  1.00  0.54           O  
ATOM   4308  CG1 VAL A 548      -1.622  17.669  47.904  1.00  0.43           C  
ATOM   4309  CG2 VAL A 548      -3.390  17.838  46.128  1.00  0.44           C  
ATOM   4310  N   ARG A 549      -3.257  16.301  50.659  1.00  0.46           N  
ATOM   4311  CA  ARG A 549      -2.807  16.459  52.039  1.00  0.46           C  
ATOM   4312  C   ARG A 549      -1.429  17.110  52.094  1.00  0.46           C  
ATOM   4313  CB  ARG A 549      -2.776  15.106  52.753  1.00  0.42           C  
ATOM   4314  O   ARG A 549      -0.610  16.919  51.193  1.00  0.45           O  
ATOM   4315  CG  ARG A 549      -4.151  14.496  52.977  1.00  0.39           C  
ATOM   4316  CD  ARG A 549      -4.070  13.199  53.768  1.00  0.43           C  
ATOM   4317  NE  ARG A 549      -5.372  12.544  53.865  1.00  0.36           N  
ATOM   4318  NH1 ARG A 549      -4.633  10.813  55.204  1.00  0.29           N  
ATOM   4319  NH2 ARG A 549      -6.832  10.917  54.567  1.00  0.25           N  
ATOM   4320  CZ  ARG A 549      -5.609  11.426  54.545  1.00  0.35           C  
ATOM   4321  N   LYS A 550      -1.239  17.967  53.032  1.00  0.46           N  
ATOM   4322  CA  LYS A 550      -0.008  18.475  53.630  1.00  0.47           C  
ATOM   4323  C   LYS A 550       0.522  17.518  54.694  1.00  0.47           C  
ATOM   4324  CB  LYS A 550      -0.237  19.860  54.238  1.00  0.42           C  
ATOM   4325  O   LYS A 550      -0.173  17.215  55.665  1.00  0.45           O  
ATOM   4326  CG  LYS A 550      -0.145  21.000  53.234  1.00  0.39           C  
ATOM   4327  CD  LYS A 550      -0.279  22.356  53.914  1.00  0.44           C  
ATOM   4328  CE  LYS A 550      -0.226  23.496  52.906  1.00  0.33           C  
ATOM   4329  NZ  LYS A 550      -0.355  24.828  53.568  1.00  0.32           N  
ATOM   4330  N   TYR A 551       1.586  16.791  54.341  1.00  0.36           N  
ATOM   4331  CA  TYR A 551       2.320  16.061  55.369  1.00  0.36           C  
ATOM   4332  C   TYR A 551       3.748  16.579  55.491  1.00  0.36           C  
ATOM   4333  CB  TYR A 551       2.334  14.562  55.058  1.00  0.32           C  
ATOM   4334  O   TYR A 551       4.313  17.095  54.523  1.00  0.35           O  
ATOM   4335  CG  TYR A 551       1.034  13.864  55.377  1.00  0.29           C  
ATOM   4336  CD1 TYR A 551       0.798  13.335  56.644  1.00  0.25           C  
ATOM   4337  CD2 TYR A 551       0.040  13.731  54.413  1.00  0.27           C  
ATOM   4338  CE1 TYR A 551      -0.397  12.689  56.943  1.00  0.26           C  
ATOM   4339  CE2 TYR A 551      -1.159  13.087  54.701  1.00  0.29           C  
ATOM   4340  OH  TYR A 551      -2.553  11.932  56.256  1.00  0.22           O  
ATOM   4341  CZ  TYR A 551      -1.368  12.570  55.966  1.00  0.25           C  
ATOM   4342  N   GLY A 552       4.262  16.930  56.694  1.00  0.35           N  
ATOM   4343  CA  GLY A 552       5.538  16.958  57.391  1.00  0.35           C  
ATOM   4344  C   GLY A 552       5.634  18.070  58.418  1.00  0.36           C  
ATOM   4345  O   GLY A 552       4.856  19.026  58.379  1.00  0.34           O  
ATOM   4346  N   THR A 553       6.253  17.906  59.424  1.00  0.30           N  
ATOM   4347  CA  THR A 553       6.503  18.652  60.652  1.00  0.30           C  
ATOM   4348  C   THR A 553       7.115  20.015  60.342  1.00  0.30           C  
ATOM   4349  CB  THR A 553       7.433  17.873  61.600  1.00  0.27           C  
ATOM   4350  O   THR A 553       6.960  20.962  61.115  1.00  0.29           O  
ATOM   4351  CG2 THR A 553       6.733  16.643  62.170  1.00  0.24           C  
ATOM   4352  OG1 THR A 553       8.598  17.454  60.879  1.00  0.23           O  
ATOM   4353  N   SER A 554       7.735  20.186  59.192  1.00  0.40           N  
ATOM   4354  CA  SER A 554       8.400  21.465  58.968  1.00  0.41           C  
ATOM   4355  C   SER A 554       7.633  22.318  57.963  1.00  0.41           C  
ATOM   4356  CB  SER A 554       9.831  21.247  58.477  1.00  0.36           C  
ATOM   4357  O   SER A 554       8.228  23.119  57.239  1.00  0.38           O  
ATOM   4358  OG  SER A 554       9.843  20.478  57.287  1.00  0.32           O  
ATOM   4359  N   PHE A 555       6.286  22.247  57.730  1.00  0.53           N  
ATOM   4360  CA  PHE A 555       5.584  23.171  56.846  1.00  0.53           C  
ATOM   4361  C   PHE A 555       5.269  24.475  57.568  1.00  0.54           C  
ATOM   4362  CB  PHE A 555       4.293  22.536  56.320  1.00  0.45           C  
ATOM   4363  O   PHE A 555       4.617  25.359  57.008  1.00  0.51           O  
ATOM   4364  CG  PHE A 555       4.507  21.594  55.166  1.00  0.42           C  
ATOM   4365  CD1 PHE A 555       4.603  22.074  53.866  1.00  0.38           C  
ATOM   4366  CD2 PHE A 555       4.612  20.226  55.383  1.00  0.41           C  
ATOM   4367  CE1 PHE A 555       4.800  21.204  52.797  1.00  0.38           C  
ATOM   4368  CE2 PHE A 555       4.809  19.350  54.319  1.00  0.42           C  
ATOM   4369  CZ  PHE A 555       4.902  19.841  53.027  1.00  0.38           C  
ATOM   4370  N   SER A 556       5.732  24.538  58.712  1.00  0.57           N  
ATOM   4371  CA  SER A 556       5.535  25.906  59.180  1.00  0.57           C  
ATOM   4372  C   SER A 556       6.142  26.915  58.211  1.00  0.58           C  
ATOM   4373  CB  SER A 556       6.145  26.090  60.570  1.00  0.52           C  
ATOM   4374  O   SER A 556       5.724  28.074  58.171  1.00  0.56           O  
ATOM   4375  OG  SER A 556       7.503  25.685  60.581  1.00  0.49           O  
ATOM   4376  N   ASN A 557       6.832  26.339  57.219  1.00  0.71           N  
ATOM   4377  CA  ASN A 557       7.637  27.273  56.439  1.00  0.72           C  
ATOM   4378  C   ASN A 557       7.210  27.294  54.974  1.00  0.72           C  
ATOM   4379  CB  ASN A 557       9.123  26.927  56.554  1.00  0.67           C  
ATOM   4380  O   ASN A 557       7.856  27.936  54.144  1.00  0.69           O  
ATOM   4381  CG  ASN A 557       9.618  26.947  57.987  1.00  0.62           C  
ATOM   4382  ND2 ASN A 557      10.691  26.212  58.254  1.00  0.60           N  
ATOM   4383  OD1 ASN A 557       9.040  27.616  58.847  1.00  0.61           O  
ATOM   4384  N   VAL A 558       6.079  26.555  54.596  1.00  0.78           N  
ATOM   4385  CA  VAL A 558       5.624  26.558  53.209  1.00  0.79           C  
ATOM   4386  C   VAL A 558       4.131  26.872  53.155  1.00  0.79           C  
ATOM   4387  CB  VAL A 558       5.910  25.207  52.515  1.00  0.77           C  
ATOM   4388  O   VAL A 558       3.335  26.261  53.873  1.00  0.77           O  
ATOM   4389  CG1 VAL A 558       5.422  25.230  51.068  1.00  0.73           C  
ATOM   4390  CG2 VAL A 558       7.402  24.884  52.574  1.00  0.72           C  
ATOM   4391  N   THR A 559       3.736  27.841  52.383  1.00  0.79           N  
ATOM   4392  CA  THR A 559       2.347  28.096  52.018  1.00  0.80           C  
ATOM   4393  C   THR A 559       1.988  27.376  50.721  1.00  0.80           C  
ATOM   4394  CB  THR A 559       2.078  29.605  51.862  1.00  0.78           C  
ATOM   4395  O   THR A 559       2.602  27.618  49.680  1.00  0.79           O  
ATOM   4396  CG2 THR A 559       0.612  29.872  51.540  1.00  0.77           C  
ATOM   4397  OG1 THR A 559       2.417  30.273  53.083  1.00  0.80           O  
ATOM   4398  N   ALA A 560       0.977  26.469  50.796  1.00  0.78           N  
ATOM   4399  CA  ALA A 560       0.447  25.748  49.642  1.00  0.79           C  
ATOM   4400  C   ALA A 560      -0.929  26.278  49.248  1.00  0.79           C  
ATOM   4401  CB  ALA A 560       0.372  24.252  49.938  1.00  0.77           C  
ATOM   4402  O   ALA A 560      -1.869  26.235  50.045  1.00  0.77           O  
ATOM   4403  N   VAL A 561      -1.067  26.789  48.076  1.00  0.79           N  
ATOM   4404  CA  VAL A 561      -2.303  27.405  47.605  1.00  0.80           C  
ATOM   4405  C   VAL A 561      -2.594  26.953  46.176  1.00  0.80           C  
ATOM   4406  CB  VAL A 561      -2.230  28.947  47.672  1.00  0.78           C  
ATOM   4407  O   VAL A 561      -1.675  26.790  45.371  1.00  0.79           O  
ATOM   4408  CG1 VAL A 561      -3.552  29.570  47.227  1.00  0.73           C  
ATOM   4409  CG2 VAL A 561      -1.871  29.403  49.085  1.00  0.72           C  
ATOM   4410  N   ILE A 562      -3.865  26.807  45.921  1.00  0.78           N  
ATOM   4411  CA  ILE A 562      -4.245  26.702  44.516  1.00  0.79           C  
ATOM   4412  C   ILE A 562      -4.142  28.072  43.850  1.00  0.79           C  
ATOM   4413  CB  ILE A 562      -5.674  26.136  44.358  1.00  0.77           C  
ATOM   4414  O   ILE A 562      -4.773  29.034  44.294  1.00  0.78           O  
ATOM   4415  CG1 ILE A 562      -5.799  24.792  45.086  1.00  0.76           C  
ATOM   4416  CG2 ILE A 562      -6.038  25.993  42.877  1.00  0.74           C  
ATOM   4417  CD1 ILE A 562      -4.796  23.743  44.626  1.00  0.72           C  
ATOM   4418  N   SER A 563      -3.333  28.071  42.889  1.00  0.80           N  
ATOM   4419  CA  SER A 563      -3.123  29.291  42.116  1.00  0.81           C  
ATOM   4420  C   SER A 563      -3.484  29.084  40.649  1.00  0.80           C  
ATOM   4421  CB  SER A 563      -1.671  29.756  42.232  1.00  0.79           C  
ATOM   4422  O   SER A 563      -3.338  27.981  40.118  1.00  0.79           O  
ATOM   4423  OG  SER A 563      -1.348  30.065  43.576  1.00  0.77           O  
ATOM   4424  N   SER A 564      -4.073  30.118  40.120  1.00  0.78           N  
ATOM   4425  CA  SER A 564      -4.125  30.196  38.664  1.00  0.78           C  
ATOM   4426  C   SER A 564      -2.833  30.775  38.096  1.00  0.76           C  
ATOM   4427  CB  SER A 564      -5.315  31.044  38.214  1.00  0.75           C  
ATOM   4428  O   SER A 564      -2.360  31.817  38.553  1.00  0.73           O  
ATOM   4429  OG  SER A 564      -5.443  31.022  36.803  1.00  0.71           O  
ATOM   4430  N   ILE A 565      -2.153  30.069  37.386  1.00  0.74           N  
ATOM   4431  CA  ILE A 565      -1.007  30.623  36.673  1.00  0.74           C  
ATOM   4432  C   ILE A 565      -1.372  30.850  35.208  1.00  0.73           C  
ATOM   4433  CB  ILE A 565       0.226  29.698  36.781  1.00  0.71           C  
ATOM   4434  O   ILE A 565      -2.198  30.126  34.647  1.00  0.69           O  
ATOM   4435  CG1 ILE A 565      -0.134  28.275  36.339  1.00  0.63           C  
ATOM   4436  CG2 ILE A 565       0.782  29.704  38.208  1.00  0.63           C  
ATOM   4437  CD1 ILE A 565       1.057  27.329  36.269  1.00  0.62           C  
ATOM   4438  N   ASP A 566      -0.828  31.977  34.606  1.00  0.64           N  
ATOM   4439  CA  ASP A 566      -1.022  32.362  33.211  1.00  0.63           C  
ATOM   4440  C   ASP A 566      -0.511  31.277  32.267  1.00  0.63           C  
ATOM   4441  CB  ASP A 566      -0.319  33.689  32.918  1.00  0.59           C  
ATOM   4442  O   ASP A 566       0.568  30.719  32.479  1.00  0.59           O  
ATOM   4443  CG  ASP A 566      -0.665  34.254  31.552  1.00  0.56           C  
ATOM   4444  OD1 ASP A 566      -1.227  33.518  30.712  1.00  0.56           O  
ATOM   4445  OD2 ASP A 566      -0.371  35.445  31.312  1.00  0.60           O  
ATOM   4446  N   ASN A 567      -1.288  30.847  31.232  1.00  0.53           N  
ATOM   4447  CA  ASN A 567      -0.962  29.870  30.199  1.00  0.53           C  
ATOM   4448  C   ASN A 567       0.436  30.101  29.632  1.00  0.53           C  
ATOM   4449  CB  ASN A 567      -2.003  29.906  29.078  1.00  0.49           C  
ATOM   4450  O   ASN A 567       1.072  29.167  29.140  1.00  0.51           O  
ATOM   4451  CG  ASN A 567      -3.246  29.105  29.411  1.00  0.46           C  
ATOM   4452  ND2 ASN A 567      -4.325  29.353  28.676  1.00  0.39           N  
ATOM   4453  OD1 ASN A 567      -3.238  28.272  30.321  1.00  0.46           O  
ATOM   4454  N   SER A 568       0.911  31.258  29.731  1.00  0.54           N  
ATOM   4455  CA  SER A 568       2.249  31.524  29.214  1.00  0.52           C  
ATOM   4456  C   SER A 568       3.314  30.814  30.043  1.00  0.53           C  
ATOM   4457  CB  SER A 568       2.527  33.028  29.193  1.00  0.50           C  
ATOM   4458  O   SER A 568       4.408  30.533  29.550  1.00  0.51           O  
ATOM   4459  OG  SER A 568       2.641  33.536  30.511  1.00  0.50           O  
ATOM   4460  N   LEU A 569       3.030  30.458  31.340  1.00  0.54           N  
ATOM   4461  CA  LEU A 569       3.924  29.700  32.209  1.00  0.53           C  
ATOM   4462  C   LEU A 569       3.680  28.201  32.065  1.00  0.54           C  
ATOM   4463  CB  LEU A 569       3.738  30.122  33.669  1.00  0.51           C  
ATOM   4464  O   LEU A 569       4.584  27.396  32.299  1.00  0.52           O  
ATOM   4465  CG  LEU A 569       4.251  31.513  34.043  1.00  0.49           C  
ATOM   4466  CD1 LEU A 569       3.805  31.880  35.454  1.00  0.46           C  
ATOM   4467  CD2 LEU A 569       5.770  31.574  33.924  1.00  0.47           C  
ATOM   4468  N   ILE A 570       2.396  27.820  31.781  1.00  0.52           N  
ATOM   4469  CA  ILE A 570       1.962  26.447  31.545  1.00  0.50           C  
ATOM   4470  C   ILE A 570       1.724  26.231  30.052  1.00  0.52           C  
ATOM   4471  CB  ILE A 570       0.683  26.113  32.345  1.00  0.48           C  
ATOM   4472  O   ILE A 570       0.778  26.780  29.482  1.00  0.49           O  
ATOM   4473  CG1 ILE A 570       0.909  26.363  33.841  1.00  0.43           C  
ATOM   4474  CG2 ILE A 570       0.249  24.667  32.091  1.00  0.44           C  
ATOM   4475  CD1 ILE A 570      -0.333  26.157  34.697  1.00  0.42           C  
ATOM   4476  N   ASP A 571       2.710  26.446  29.128  1.00  0.46           N  
ATOM   4477  CA  ASP A 571       2.604  26.100  27.714  1.00  0.47           C  
ATOM   4478  C   ASP A 571       1.734  24.861  27.515  1.00  0.46           C  
ATOM   4479  CB  ASP A 571       3.991  25.871  27.111  1.00  0.43           C  
ATOM   4480  O   ASP A 571       1.764  23.938  28.332  1.00  0.45           O  
ATOM   4481  CG  ASP A 571       4.250  26.718  25.878  1.00  0.41           C  
ATOM   4482  OD1 ASP A 571       3.285  27.264  25.300  1.00  0.40           O  
ATOM   4483  OD2 ASP A 571       5.428  26.837  25.478  1.00  0.38           O  
ATOM   4484  N   THR A 572       0.443  24.986  26.847  1.00  0.40           N  
ATOM   4485  CA  THR A 572      -0.655  24.207  26.283  1.00  0.40           C  
ATOM   4486  C   THR A 572      -0.330  22.717  26.309  1.00  0.40           C  
ATOM   4487  CB  THR A 572      -0.964  24.643  24.839  1.00  0.36           C  
ATOM   4488  O   THR A 572      -1.221  21.879  26.152  1.00  0.38           O  
ATOM   4489  CG2 THR A 572      -1.748  25.951  24.815  1.00  0.31           C  
ATOM   4490  OG1 THR A 572       0.267  24.824  24.127  1.00  0.31           O  
ATOM   4491  N   ALA A 573       0.968  22.287  26.715  1.00  0.38           N  
ATOM   4492  CA  ALA A 573       1.290  20.868  26.586  1.00  0.38           C  
ATOM   4493  C   ALA A 573       0.813  20.084  27.806  1.00  0.38           C  
ATOM   4494  CB  ALA A 573       2.793  20.679  26.391  1.00  0.34           C  
ATOM   4495  O   ALA A 573       0.801  18.851  27.793  1.00  0.36           O  
ATOM   4496  N   LEU A 574       0.321  20.757  28.935  1.00  0.44           N  
ATOM   4497  CA  LEU A 574      -0.241  20.030  30.069  1.00  0.44           C  
ATOM   4498  C   LEU A 574      -1.670  19.586  29.776  1.00  0.44           C  
ATOM   4499  CB  LEU A 574      -0.211  20.898  31.330  1.00  0.41           C  
ATOM   4500  O   LEU A 574      -2.248  18.801  30.531  1.00  0.42           O  
ATOM   4501  CG  LEU A 574       1.168  21.182  31.926  1.00  0.39           C  
ATOM   4502  CD1 LEU A 574       1.052  22.160  33.090  1.00  0.36           C  
ATOM   4503  CD2 LEU A 574       1.835  19.886  32.374  1.00  0.38           C  
ATOM   4504  N   GLY A 575      -2.087  19.558  28.457  1.00  0.40           N  
ATOM   4505  CA  GLY A 575      -3.469  19.318  28.074  1.00  0.39           C  
ATOM   4506  C   GLY A 575      -4.375  20.506  28.336  1.00  0.40           C  
ATOM   4507  O   GLY A 575      -4.245  21.180  29.360  1.00  0.39           O  
ATOM   4508  N   ALA A 576      -4.619  21.462  27.383  1.00  0.37           N  
ATOM   4509  CA  ALA A 576      -5.681  22.456  27.251  1.00  0.37           C  
ATOM   4510  C   ALA A 576      -6.720  22.300  28.358  1.00  0.37           C  
ATOM   4511  CB  ALA A 576      -6.347  22.343  25.881  1.00  0.33           C  
ATOM   4512  O   ALA A 576      -7.406  21.278  28.435  1.00  0.35           O  
ATOM   4513  N   GLY A 577      -6.437  22.876  29.553  1.00  0.43           N  
ATOM   4514  CA  GLY A 577      -7.661  23.092  30.307  1.00  0.43           C  
ATOM   4515  C   GLY A 577      -7.423  23.250  31.797  1.00  0.43           C  
ATOM   4516  O   GLY A 577      -8.346  23.574  32.547  1.00  0.40           O  
ATOM   4517  N   SER A 578      -6.200  23.083  32.418  1.00  0.58           N  
ATOM   4518  CA  SER A 578      -6.229  23.560  33.797  1.00  0.56           C  
ATOM   4519  C   SER A 578      -5.197  24.659  34.023  1.00  0.58           C  
ATOM   4520  CB  SER A 578      -5.977  22.406  34.768  1.00  0.53           C  
ATOM   4521  O   SER A 578      -3.995  24.432  33.868  1.00  0.56           O  
ATOM   4522  OG  SER A 578      -5.332  22.868  35.942  1.00  0.52           O  
ATOM   4523  N   THR A 579      -5.666  25.910  34.229  1.00  0.67           N  
ATOM   4524  CA  THR A 579      -4.922  27.043  34.768  1.00  0.67           C  
ATOM   4525  C   THR A 579      -4.615  26.833  36.248  1.00  0.69           C  
ATOM   4526  CB  THR A 579      -5.699  28.359  34.584  1.00  0.64           C  
ATOM   4527  O   THR A 579      -3.766  27.524  36.816  1.00  0.67           O  
ATOM   4528  CG2 THR A 579      -5.799  28.737  33.110  1.00  0.57           C  
ATOM   4529  OG1 THR A 579      -7.020  28.206  35.117  1.00  0.62           O  
ATOM   4530  N   ASN A 580      -5.219  25.877  36.838  1.00  0.77           N  
ATOM   4531  CA  ASN A 580      -5.024  25.725  38.275  1.00  0.78           C  
ATOM   4532  C   ASN A 580      -3.849  24.801  38.587  1.00  0.78           C  
ATOM   4533  CB  ASN A 580      -6.300  25.203  38.938  1.00  0.76           C  
ATOM   4534  O   ASN A 580      -3.748  23.708  38.028  1.00  0.76           O  
ATOM   4535  CG  ASN A 580      -7.449  26.188  38.849  1.00  0.75           C  
ATOM   4536  ND2 ASN A 580      -8.619  25.779  39.327  1.00  0.76           N  
ATOM   4537  OD1 ASN A 580      -7.287  27.306  38.354  1.00  0.76           O  
ATOM   4538  N   VAL A 581      -2.976  25.284  39.395  1.00  0.79           N  
ATOM   4539  CA  VAL A 581      -1.804  24.559  39.876  1.00  0.79           C  
ATOM   4540  C   VAL A 581      -1.746  24.625  41.401  1.00  0.80           C  
ATOM   4541  CB  VAL A 581      -0.500  25.121  39.268  1.00  0.78           C  
ATOM   4542  O   VAL A 581      -2.293  25.547  42.010  1.00  0.79           O  
ATOM   4543  CG1 VAL A 581      -0.497  24.958  37.749  1.00  0.77           C  
ATOM   4544  CG2 VAL A 581      -0.323  26.590  39.651  1.00  0.76           C  
ATOM   4545  N   LEU A 582      -1.089  23.705  41.958  1.00  0.79           N  
ATOM   4546  CA  LEU A 582      -0.679  23.838  43.352  1.00  0.79           C  
ATOM   4547  C   LEU A 582       0.597  24.665  43.467  1.00  0.80           C  
ATOM   4548  CB  LEU A 582      -0.467  22.460  43.983  1.00  0.78           C  
ATOM   4549  O   LEU A 582       1.667  24.225  43.038  1.00  0.79           O  
ATOM   4550  CG  LEU A 582      -0.006  22.445  45.441  1.00  0.78           C  
ATOM   4551  CD1 LEU A 582      -1.084  23.037  46.343  1.00  0.76           C  
ATOM   4552  CD2 LEU A 582       0.343  21.026  45.878  1.00  0.77           C  
ATOM   4553  N   SER A 583       0.472  25.825  43.989  1.00  0.81           N  
ATOM   4554  CA  SER A 583       1.599  26.705  44.281  1.00  0.81           C  
ATOM   4555  C   SER A 583       2.158  26.443  45.675  1.00  0.81           C  
ATOM   4556  CB  SER A 583       1.181  28.170  44.157  1.00  0.80           C  
ATOM   4557  O   SER A 583       1.431  26.525  46.667  1.00  0.80           O  
ATOM   4558  OG  SER A 583       2.286  29.029  44.380  1.00  0.78           O  
ATOM   4559  N   LEU A 584       3.460  26.193  45.743  1.00  0.81           N  
ATOM   4560  CA  LEU A 584       4.213  26.083  46.987  1.00  0.81           C  
ATOM   4561  C   LEU A 584       5.151  27.273  47.162  1.00  0.81           C  
ATOM   4562  CB  LEU A 584       5.014  24.779  47.016  1.00  0.79           C  
ATOM   4563  O   LEU A 584       6.091  27.448  46.384  1.00  0.79           O  
ATOM   4564  CG  LEU A 584       4.217  23.489  46.814  1.00  0.77           C  
ATOM   4565  CD1 LEU A 584       5.138  22.277  46.902  1.00  0.75           C  
ATOM   4566  CD2 LEU A 584       3.093  23.388  47.839  1.00  0.75           C  
ATOM   4567  N   THR A 585       4.940  28.078  48.253  1.00  0.82           N  
ATOM   4568  CA  THR A 585       5.800  29.206  48.593  1.00  0.82           C  
ATOM   4569  C   THR A 585       6.502  28.968  49.927  1.00  0.82           C  
ATOM   4570  CB  THR A 585       5.000  30.520  48.658  1.00  0.81           C  
ATOM   4571  O   THR A 585       5.847  28.771  50.952  1.00  0.81           O  
ATOM   4572  CG2 THR A 585       5.920  31.714  48.890  1.00  0.81           C  
ATOM   4573  OG1 THR A 585       4.297  30.706  47.423  1.00  0.82           O  
ATOM   4574  N   TRP A 586       7.827  29.008  49.983  1.00  0.82           N  
ATOM   4575  CA  TRP A 586       8.587  28.868  51.220  1.00  0.83           C  
ATOM   4576  C   TRP A 586       8.647  30.191  51.975  1.00  0.83           C  
ATOM   4577  CB  TRP A 586      10.004  28.368  50.927  1.00  0.80           C  
ATOM   4578  O   TRP A 586       9.233  31.163  51.492  1.00  0.81           O  
ATOM   4579  CG  TRP A 586      10.155  26.879  51.014  1.00  0.73           C  
ATOM   4580  CD1 TRP A 586      10.748  26.168  52.019  1.00  0.65           C  
ATOM   4581  CD2 TRP A 586       9.708  25.918  50.052  1.00  0.68           C  
ATOM   4582  CE2 TRP A 586      10.064  24.641  50.541  1.00  0.67           C  
ATOM   4583  CE3 TRP A 586       9.040  26.013  48.824  1.00  0.77           C  
ATOM   4584  NE1 TRP A 586      10.697  24.821  51.741  1.00  0.76           N  
ATOM   4585  CH2 TRP A 586       9.119  23.588  48.643  1.00  0.70           C  
ATOM   4586  CZ2 TRP A 586       9.773  23.467  49.842  1.00  0.74           C  
ATOM   4587  CZ3 TRP A 586       8.752  24.843  48.130  1.00  0.70           C  
ATOM   4588  N   ASN A 587       8.125  30.142  53.157  1.00  0.82           N  
ATOM   4589  CA  ASN A 587       8.177  31.279  54.069  1.00  0.82           C  
ATOM   4590  C   ASN A 587       9.510  31.344  54.808  1.00  0.81           C  
ATOM   4591  CB  ASN A 587       7.019  31.221  55.066  1.00  0.81           C  
ATOM   4592  O   ASN A 587      10.042  32.430  55.045  1.00  0.80           O  
ATOM   4593  CG  ASN A 587       5.663  31.275  54.391  1.00  0.78           C  
ATOM   4594  ND2 ASN A 587       4.682  30.597  54.975  1.00  0.77           N  
ATOM   4595  OD1 ASN A 587       5.498  31.920  53.352  1.00  0.78           O  
ATOM   4596  N   THR A 588      10.028  30.235  55.179  1.00  0.79           N  
ATOM   4597  CA  THR A 588      11.375  29.974  55.674  1.00  0.79           C  
ATOM   4598  C   THR A 588      11.974  28.748  54.990  1.00  0.78           C  
ATOM   4599  CB  THR A 588      11.380  29.767  57.200  1.00  0.77           C  
ATOM   4600  O   THR A 588      11.245  27.856  54.553  1.00  0.74           O  
ATOM   4601  CG2 THR A 588      10.887  31.015  57.926  1.00  0.73           C  
ATOM   4602  OG1 THR A 588      10.523  28.667  57.530  1.00  0.76           O  
ATOM   4603  N   GLY A 589      13.260  28.705  54.616  1.00  0.77           N  
ATOM   4604  CA  GLY A 589      13.907  27.547  54.020  1.00  0.77           C  
ATOM   4605  C   GLY A 589      13.654  26.262  54.785  1.00  0.77           C  
ATOM   4606  O   GLY A 589      13.299  26.295  55.965  1.00  0.74           O  
ATOM   4607  N   GLY A 590      13.738  25.231  54.017  1.00  0.74           N  
ATOM   4608  CA  GLY A 590      13.594  23.972  54.731  1.00  0.74           C  
ATOM   4609  C   GLY A 590      13.031  22.858  53.869  1.00  0.75           C  
ATOM   4610  O   GLY A 590      13.258  22.828  52.658  1.00  0.71           O  
ATOM   4611  N   TYR A 591      12.288  21.913  54.518  1.00  0.74           N  
ATOM   4612  CA  TYR A 591      11.696  20.690  53.987  1.00  0.75           C  
ATOM   4613  C   TYR A 591      10.191  20.847  53.806  1.00  0.75           C  
ATOM   4614  CB  TYR A 591      11.989  19.505  54.912  1.00  0.72           C  
ATOM   4615  O   TYR A 591       9.511  21.413  54.665  1.00  0.73           O  
ATOM   4616  CG  TYR A 591      11.267  18.238  54.523  1.00  0.69           C  
ATOM   4617  CD1 TYR A 591      11.760  17.414  53.513  1.00  0.66           C  
ATOM   4618  CD2 TYR A 591      10.090  17.863  55.162  1.00  0.68           C  
ATOM   4619  CE1 TYR A 591      11.096  16.246  53.150  1.00  0.65           C  
ATOM   4620  CE2 TYR A 591       9.419  16.698  54.807  1.00  0.65           C  
ATOM   4621  OH  TYR A 591       9.268  14.743  53.446  1.00  0.58           O  
ATOM   4622  CZ  TYR A 591       9.929  15.897  53.802  1.00  0.62           C  
ATOM   4623  N   ALA A 592       9.735  20.393  52.551  1.00  0.75           N  
ATOM   4624  CA  ALA A 592       8.297  20.267  52.325  1.00  0.75           C  
ATOM   4625  C   ALA A 592       7.946  18.883  51.787  1.00  0.76           C  
ATOM   4626  CB  ALA A 592       7.813  21.348  51.362  1.00  0.74           C  
ATOM   4627  O   ALA A 592       8.700  18.307  50.999  1.00  0.74           O  
ATOM   4628  N   TYR A 593       6.774  18.426  52.252  1.00  0.74           N  
ATOM   4629  CA  TYR A 593       6.206  17.145  51.846  1.00  0.74           C  
ATOM   4630  C   TYR A 593       4.749  17.303  51.427  1.00  0.74           C  
ATOM   4631  CB  TYR A 593       6.314  16.125  52.984  1.00  0.71           C  
ATOM   4632  O   TYR A 593       3.940  17.865  52.169  1.00  0.70           O  
ATOM   4633  CG  TYR A 593       5.633  14.811  52.687  1.00  0.67           C  
ATOM   4634  CD1 TYR A 593       6.294  13.803  51.989  1.00  0.63           C  
ATOM   4635  CD2 TYR A 593       4.327  14.575  53.102  1.00  0.64           C  
ATOM   4636  CE1 TYR A 593       5.670  12.591  51.711  1.00  0.60           C  
ATOM   4637  CE2 TYR A 593       3.693  13.367  52.830  1.00  0.61           C  
ATOM   4638  OH  TYR A 593       3.749  11.185  51.863  1.00  0.54           O  
ATOM   4639  CZ  TYR A 593       4.371  12.383  52.135  1.00  0.59           C  
ATOM   4640  N   ILE A 594       4.405  16.885  50.106  1.00  0.76           N  
ATOM   4641  CA  ILE A 594       3.038  16.895  49.596  1.00  0.76           C  
ATOM   4642  C   ILE A 594       2.625  15.480  49.199  1.00  0.76           C  
ATOM   4643  CB  ILE A 594       2.890  17.855  48.394  1.00  0.74           C  
ATOM   4644  O   ILE A 594       3.379  14.772  48.528  1.00  0.74           O  
ATOM   4645  CG1 ILE A 594       3.322  19.273  48.786  1.00  0.68           C  
ATOM   4646  CG2 ILE A 594       1.451  17.846  47.870  1.00  0.67           C  
ATOM   4647  CD1 ILE A 594       3.541  20.203  47.601  1.00  0.65           C  
ATOM   4648  N   GLU A 595       1.347  15.113  49.568  1.00  0.77           N  
ATOM   4649  CA  GLU A 595       0.772  13.818  49.218  1.00  0.77           C  
ATOM   4650  C   GLU A 595      -0.683  13.961  48.778  1.00  0.76           C  
ATOM   4651  CB  GLU A 595       0.871  12.849  50.399  1.00  0.75           C  
ATOM   4652  O   GLU A 595      -1.394  14.851  49.249  1.00  0.74           O  
ATOM   4653  CG  GLU A 595       0.384  11.442  50.083  1.00  0.71           C  
ATOM   4654  CD  GLU A 595       0.508  10.485  51.258  1.00  0.68           C  
ATOM   4655  OE1 GLU A 595       0.789  10.945  52.388  1.00  0.66           O  
ATOM   4656  OE2 GLU A 595       0.324   9.266  51.047  1.00  0.63           O  
ATOM   4657  N   THR A 596      -1.182  13.145  47.971  1.00  0.71           N  
ATOM   4658  CA  THR A 596      -2.593  13.137  47.599  1.00  0.70           C  
ATOM   4659  C   THR A 596      -3.460  12.713  48.781  1.00  0.71           C  
ATOM   4660  CB  THR A 596      -2.851  12.198  46.406  1.00  0.68           C  
ATOM   4661  O   THR A 596      -3.077  11.833  49.555  1.00  0.69           O  
ATOM   4662  CG2 THR A 596      -2.127  12.686  45.156  1.00  0.63           C  
ATOM   4663  OG1 THR A 596      -2.386  10.882  46.732  1.00  0.66           O  
ATOM   4664  N   VAL A 597      -4.709  13.322  48.862  1.00  0.66           N  
ATOM   4665  CA  VAL A 597      -5.728  12.792  49.762  1.00  0.67           C  
ATOM   4666  C   VAL A 597      -6.307  11.502  49.185  1.00  0.67           C  
ATOM   4667  CB  VAL A 597      -6.857  13.818  50.009  1.00  0.63           C  
ATOM   4668  O   VAL A 597      -6.638  10.576  49.930  1.00  0.65           O  
ATOM   4669  CG1 VAL A 597      -7.947  13.220  50.896  1.00  0.56           C  
ATOM   4670  CG2 VAL A 597      -6.292  15.091  50.636  1.00  0.56           C  
ATOM   4671  N   GLU A 598      -6.451  11.527  47.921  1.00  0.71           N  
ATOM   4672  CA  GLU A 598      -7.025  10.366  47.248  1.00  0.71           C  
ATOM   4673  C   GLU A 598      -6.114   9.148  47.375  1.00  0.72           C  
ATOM   4674  CB  GLU A 598      -7.287  10.675  45.771  1.00  0.69           C  
ATOM   4675  O   GLU A 598      -4.909   9.239  47.128  1.00  0.70           O  
ATOM   4676  CG  GLU A 598      -8.048   9.579  45.040  1.00  0.64           C  
ATOM   4677  CD  GLU A 598      -8.331   9.914  43.584  1.00  0.63           C  
ATOM   4678  OE1 GLU A 598      -7.839  10.956  43.094  1.00  0.63           O  
ATOM   4679  OE2 GLU A 598      -9.051   9.128  42.928  1.00  0.57           O  
ATOM   4680  N   LYS A 599      -6.702   8.067  47.750  1.00  0.75           N  
ATOM   4681  CA  LYS A 599      -6.139   6.720  47.785  1.00  0.75           C  
ATOM   4682  C   LYS A 599      -6.402   5.980  46.477  1.00  0.75           C  
ATOM   4683  CB  LYS A 599      -6.714   5.928  48.961  1.00  0.72           C  
ATOM   4684  O   LYS A 599      -7.553   5.837  46.060  1.00  0.72           O  
ATOM   4685  CG  LYS A 599      -6.449   6.557  50.320  1.00  0.69           C  
ATOM   4686  CD  LYS A 599      -7.078   5.745  51.445  1.00  0.67           C  
ATOM   4687  CE  LYS A 599      -6.957   6.456  52.786  1.00  0.62           C  
ATOM   4688  NZ  LYS A 599      -7.589   5.671  53.888  1.00  0.56           N  
ATOM   4689  N   VAL A 600      -5.320   5.625  46.005  1.00  0.81           N  
ATOM   4690  CA  VAL A 600      -5.449   4.756  44.840  1.00  0.82           C  
ATOM   4691  C   VAL A 600      -5.309   3.297  45.265  1.00  0.82           C  
ATOM   4692  CB  VAL A 600      -4.400   5.099  43.758  1.00  0.80           C  
ATOM   4693  O   VAL A 600      -4.308   2.915  45.876  1.00  0.82           O  
ATOM   4694  CG1 VAL A 600      -4.525   4.152  42.566  1.00  0.76           C  
ATOM   4695  CG2 VAL A 600      -4.553   6.551  43.308  1.00  0.76           C  
ATOM   4696  N   ARG A 601      -6.424   2.476  45.052  1.00  0.80           N  
ATOM   4697  CA  ARG A 601      -6.312   1.043  45.308  1.00  0.82           C  
ATOM   4698  C   ARG A 601      -5.246   0.410  44.420  1.00  0.81           C  
ATOM   4699  CB  ARG A 601      -7.658   0.350  45.087  1.00  0.78           C  
ATOM   4700  O   ARG A 601      -5.220   0.644  43.210  1.00  0.80           O  
ATOM   4701  CG  ARG A 601      -7.741  -1.041  45.694  1.00  0.72           C  
ATOM   4702  CD  ARG A 601      -9.177  -1.543  45.759  1.00  0.72           C  
ATOM   4703  NE  ARG A 601      -9.271  -2.816  46.468  1.00  0.65           N  
ATOM   4704  NH1 ARG A 601     -11.555  -3.034  46.197  1.00  0.53           N  
ATOM   4705  NH2 ARG A 601     -10.371  -4.644  47.319  1.00  0.48           N  
ATOM   4706  CZ  ARG A 601     -10.399  -3.495  46.660  1.00  0.68           C  
ATOM   4707  N   VAL A 602      -4.306  -0.386  45.067  1.00  0.82           N  
ATOM   4708  CA  VAL A 602      -3.210  -1.055  44.375  1.00  0.83           C  
ATOM   4709  C   VAL A 602      -3.290  -2.561  44.615  1.00  0.82           C  
ATOM   4710  CB  VAL A 602      -1.836  -0.515  44.831  1.00  0.82           C  
ATOM   4711  O   VAL A 602      -3.961  -3.013  45.546  1.00  0.81           O  
ATOM   4712  CG1 VAL A 602      -1.691   0.963  44.473  1.00  0.81           C  
ATOM   4713  CG2 VAL A 602      -1.653  -0.725  46.333  1.00  0.81           C  
ATOM   4714  N   ILE A 603      -2.690  -3.449  43.748  1.00  0.81           N  
ATOM   4715  CA  ILE A 603      -2.518  -4.892  43.870  1.00  0.84           C  
ATOM   4716  C   ILE A 603      -1.073  -5.209  44.248  1.00  0.83           C  
ATOM   4717  CB  ILE A 603      -2.902  -5.620  42.562  1.00  0.81           C  
ATOM   4718  O   ILE A 603      -0.138  -4.787  43.563  1.00  0.82           O  
ATOM   4719  CG1 ILE A 603      -4.351  -5.300  42.179  1.00  0.78           C  
ATOM   4720  CG2 ILE A 603      -2.692  -7.130  42.703  1.00  0.77           C  
ATOM   4721  CD1 ILE A 603      -4.757  -5.819  40.806  1.00  0.75           C  
ATOM   4722  N   PRO A 604      -0.782  -5.852  45.333  1.00  0.82           N  
ATOM   4723  CA  PRO A 604       0.576  -6.273  45.689  1.00  0.85           C  
ATOM   4724  C   PRO A 604       1.263  -7.055  44.572  1.00  0.82           C  
ATOM   4725  CB  PRO A 604       0.360  -7.155  46.921  1.00  0.82           C  
ATOM   4726  O   PRO A 604       0.638  -7.909  43.937  1.00  0.79           O  
ATOM   4727  CG  PRO A 604      -0.908  -6.653  47.533  1.00  0.82           C  
ATOM   4728  CD  PRO A 604      -1.842  -6.247  46.429  1.00  0.82           C  
ATOM   4729  N   GLY A 605       2.537  -6.725  44.319  1.00  0.83           N  
ATOM   4730  CA  GLY A 605       3.329  -7.362  43.279  1.00  0.83           C  
ATOM   4731  C   GLY A 605       3.160  -6.712  41.919  1.00  0.79           C  
ATOM   4732  O   GLY A 605       3.879  -7.043  40.974  1.00  0.76           O  
ATOM   4733  N   PHE A 606       2.219  -5.718  41.840  1.00  0.81           N  
ATOM   4734  CA  PHE A 606       2.071  -5.015  40.571  1.00  0.81           C  
ATOM   4735  C   PHE A 606       2.897  -3.734  40.562  1.00  0.80           C  
ATOM   4736  CB  PHE A 606       0.597  -4.692  40.303  1.00  0.79           C  
ATOM   4737  O   PHE A 606       3.142  -3.140  41.614  1.00  0.78           O  
ATOM   4738  CG  PHE A 606      -0.201  -5.866  39.807  1.00  0.77           C  
ATOM   4739  CD1 PHE A 606      -0.824  -5.826  38.565  1.00  0.74           C  
ATOM   4740  CD2 PHE A 606      -0.330  -7.011  40.582  1.00  0.75           C  
ATOM   4741  CE1 PHE A 606      -1.564  -6.912  38.103  1.00  0.75           C  
ATOM   4742  CE2 PHE A 606      -1.067  -8.100  40.126  1.00  0.73           C  
ATOM   4743  CZ  PHE A 606      -1.685  -8.048  38.887  1.00  0.74           C  
ATOM   4744  N   ASP A 607       3.284  -3.275  39.341  1.00  0.80           N  
ATOM   4745  CA  ASP A 607       4.179  -2.141  39.133  1.00  0.80           C  
ATOM   4746  C   ASP A 607       3.390  -0.850  38.928  1.00  0.80           C  
ATOM   4747  CB  ASP A 607       5.095  -2.393  37.934  1.00  0.78           C  
ATOM   4748  O   ASP A 607       2.418  -0.824  38.170  1.00  0.78           O  
ATOM   4749  CG  ASP A 607       6.179  -3.418  38.221  1.00  0.76           C  
ATOM   4750  OD1 ASP A 607       6.464  -3.688  39.408  1.00  0.77           O  
ATOM   4751  OD2 ASP A 607       6.755  -3.958  37.252  1.00  0.77           O  
ATOM   4752  N   TYR A 608       3.779   0.162  39.700  1.00  0.80           N  
ATOM   4753  CA  TYR A 608       3.184   1.492  39.641  1.00  0.80           C  
ATOM   4754  C   TYR A 608       4.251   2.558  39.416  1.00  0.80           C  
ATOM   4755  CB  TYR A 608       2.410   1.792  40.928  1.00  0.80           C  
ATOM   4756  O   TYR A 608       5.420   2.354  39.752  1.00  0.77           O  
ATOM   4757  CG  TYR A 608       1.228   0.880  41.152  1.00  0.82           C  
ATOM   4758  CD1 TYR A 608      -0.041   1.228  40.696  1.00  0.82           C  
ATOM   4759  CD2 TYR A 608       1.379  -0.330  41.821  1.00  0.82           C  
ATOM   4760  CE1 TYR A 608      -1.133   0.391  40.902  1.00  0.82           C  
ATOM   4761  CE2 TYR A 608       0.294  -1.174  42.032  1.00  0.81           C  
ATOM   4762  OH  TYR A 608      -2.034  -1.638  41.776  1.00  0.80           O  
ATOM   4763  CZ  TYR A 608      -0.956  -0.806  41.569  1.00  0.81           C  
ATOM   4764  N   SER A 609       3.842   3.631  38.848  1.00  0.78           N  
ATOM   4765  CA  SER A 609       4.684   4.820  38.765  1.00  0.78           C  
ATOM   4766  C   SER A 609       3.902   6.077  39.131  1.00  0.78           C  
ATOM   4767  CB  SER A 609       5.270   4.965  37.360  1.00  0.76           C  
ATOM   4768  O   SER A 609       2.687   6.140  38.928  1.00  0.77           O  
ATOM   4769  OG  SER A 609       4.242   5.157  36.403  1.00  0.71           O  
ATOM   4770  N   PHE A 610       4.561   7.004  39.791  1.00  0.79           N  
ATOM   4771  CA  PHE A 610       4.020   8.326  40.084  1.00  0.79           C  
ATOM   4772  C   PHE A 610       4.714   9.393  39.246  1.00  0.79           C  
ATOM   4773  CB  PHE A 610       4.168   8.650  41.574  1.00  0.78           C  
ATOM   4774  O   PHE A 610       5.933   9.352  39.065  1.00  0.77           O  
ATOM   4775  CG  PHE A 610       3.781  10.060  41.929  1.00  0.78           C  
ATOM   4776  CD1 PHE A 610       2.456  10.472  41.858  1.00  0.77           C  
ATOM   4777  CD2 PHE A 610       4.744  10.975  42.336  1.00  0.77           C  
ATOM   4778  CE1 PHE A 610       2.095  11.776  42.186  1.00  0.76           C  
ATOM   4779  CE2 PHE A 610       4.391  12.281  42.666  1.00  0.75           C  
ATOM   4780  CZ  PHE A 610       3.066  12.679  42.589  1.00  0.73           C  
ATOM   4781  N   LYS A 611       3.872  10.295  38.705  1.00  0.75           N  
ATOM   4782  CA  LYS A 611       4.349  11.456  37.958  1.00  0.75           C  
ATOM   4783  C   LYS A 611       3.745  12.747  38.504  1.00  0.75           C  
ATOM   4784  CB  LYS A 611       4.018  11.310  36.472  1.00  0.73           C  
ATOM   4785  O   LYS A 611       2.550  12.802  38.801  1.00  0.74           O  
ATOM   4786  CG  LYS A 611       4.536  12.451  35.608  1.00  0.69           C  
ATOM   4787  CD  LYS A 611       4.005  12.358  34.183  1.00  0.67           C  
ATOM   4788  CE  LYS A 611       4.365  13.595  33.370  1.00  0.60           C  
ATOM   4789  NZ  LYS A 611       3.559  13.687  32.117  1.00  0.55           N  
ATOM   4790  N   ALA A 612       4.641  13.726  38.517  1.00  0.75           N  
ATOM   4791  CA  ALA A 612       4.198  15.108  38.678  1.00  0.75           C  
ATOM   4792  C   ALA A 612       4.993  16.048  37.776  1.00  0.75           C  
ATOM   4793  CB  ALA A 612       4.324  15.542  40.136  1.00  0.73           C  
ATOM   4794  O   ALA A 612       6.159  15.786  37.470  1.00  0.73           O  
ATOM   4795  N   THR A 613       4.299  17.108  37.238  1.00  0.72           N  
ATOM   4796  CA  THR A 613       4.995  18.206  36.575  1.00  0.72           C  
ATOM   4797  C   THR A 613       5.203  19.373  37.537  1.00  0.72           C  
ATOM   4798  CB  THR A 613       4.220  18.691  35.336  1.00  0.70           C  
ATOM   4799  O   THR A 613       4.249  19.861  38.146  1.00  0.71           O  
ATOM   4800  CG2 THR A 613       4.964  19.820  34.630  1.00  0.68           C  
ATOM   4801  OG1 THR A 613       4.057  17.598  34.424  1.00  0.69           O  
ATOM   4802  N   ILE A 614       6.429  19.777  37.627  1.00  0.74           N  
ATOM   4803  CA  ILE A 614       6.818  20.886  38.492  1.00  0.74           C  
ATOM   4804  C   ILE A 614       7.389  22.023  37.648  1.00  0.74           C  
ATOM   4805  CB  ILE A 614       7.846  20.439  39.556  1.00  0.72           C  
ATOM   4806  O   ILE A 614       8.269  21.802  36.812  1.00  0.71           O  
ATOM   4807  CG1 ILE A 614       7.305  19.246  40.352  1.00  0.71           C  
ATOM   4808  CG2 ILE A 614       8.201  21.603  40.486  1.00  0.70           C  
ATOM   4809  CD1 ILE A 614       8.278  18.702  41.390  1.00  0.69           C  
ATOM   4810  N   VAL A 615       6.833  23.188  37.858  1.00  0.72           N  
ATOM   4811  CA  VAL A 615       7.300  24.421  37.233  1.00  0.72           C  
ATOM   4812  C   VAL A 615       7.954  25.317  38.282  1.00  0.72           C  
ATOM   4813  CB  VAL A 615       6.148  25.174  36.532  1.00  0.70           C  
ATOM   4814  O   VAL A 615       7.368  25.580  39.335  1.00  0.70           O  
ATOM   4815  CG1 VAL A 615       6.678  26.392  35.778  1.00  0.67           C  
ATOM   4816  CG2 VAL A 615       5.399  24.239  35.584  1.00  0.67           C  
ATOM   4817  N   MET A 616       9.184  25.855  37.986  1.00  0.69           N  
ATOM   4818  CA  MET A 616       9.977  26.687  38.887  1.00  0.69           C  
ATOM   4819  C   MET A 616      10.359  28.003  38.217  1.00  0.69           C  
ATOM   4820  CB  MET A 616      11.236  25.944  39.338  1.00  0.66           C  
ATOM   4821  O   MET A 616      11.369  28.076  37.514  1.00  0.66           O  
ATOM   4822  CG  MET A 616      10.951  24.709  40.178  1.00  0.63           C  
ATOM   4823  SD  MET A 616      12.468  23.744  40.544  1.00  0.55           S  
ATOM   4824  CE  MET A 616      12.744  22.958  38.932  1.00  0.53           C  
ATOM   4825  N   PRO A 617       9.669  29.085  38.436  1.00  0.67           N  
ATOM   4826  CA  PRO A 617       9.966  30.335  37.733  1.00  0.65           C  
ATOM   4827  C   PRO A 617      11.271  30.978  38.196  1.00  0.66           C  
ATOM   4828  CB  PRO A 617       8.768  31.225  38.075  1.00  0.64           C  
ATOM   4829  O   PRO A 617      11.932  31.672  37.419  1.00  0.63           O  
ATOM   4830  CG  PRO A 617       8.190  30.625  39.316  1.00  0.62           C  
ATOM   4831  CD  PRO A 617       8.534  29.164  39.345  1.00  0.61           C  
ATOM   4832  N   ASN A 618      11.687  30.780  39.434  1.00  0.61           N  
ATOM   4833  CA  ASN A 618      12.860  31.411  40.030  1.00  0.59           C  
ATOM   4834  C   ASN A 618      13.787  30.382  40.670  1.00  0.60           C  
ATOM   4835  CB  ASN A 618      12.439  32.461  41.061  1.00  0.57           C  
ATOM   4836  O   ASN A 618      13.841  30.267  41.896  1.00  0.57           O  
ATOM   4837  CG  ASN A 618      11.646  33.597  40.447  1.00  0.54           C  
ATOM   4838  ND2 ASN A 618      10.779  34.213  41.243  1.00  0.52           N  
ATOM   4839  OD1 ASN A 618      11.809  33.918  39.267  1.00  0.55           O  
ATOM   4840  N   LEU A 619      14.433  29.461  39.861  1.00  0.57           N  
ATOM   4841  CA  LEU A 619      15.392  28.521  40.429  1.00  0.56           C  
ATOM   4842  C   LEU A 619      16.632  29.249  40.937  1.00  0.57           C  
ATOM   4843  CB  LEU A 619      15.793  27.470  39.391  1.00  0.53           C  
ATOM   4844  O   LEU A 619      17.541  29.551  40.161  1.00  0.55           O  
ATOM   4845  CG  LEU A 619      15.248  26.057  39.610  1.00  0.52           C  
ATOM   4846  CD1 LEU A 619      14.705  25.490  38.303  1.00  0.49           C  
ATOM   4847  CD2 LEU A 619      16.331  25.150  40.184  1.00  0.50           C  
ATOM   4848  N   THR A 620      16.642  29.865  42.067  1.00  0.55           N  
ATOM   4849  CA  THR A 620      17.818  30.370  42.767  1.00  0.54           C  
ATOM   4850  C   THR A 620      18.314  29.355  43.794  1.00  0.55           C  
ATOM   4851  CB  THR A 620      17.520  31.709  43.467  1.00  0.52           C  
ATOM   4852  O   THR A 620      19.405  29.506  44.347  1.00  0.53           O  
ATOM   4853  CG2 THR A 620      17.257  32.814  42.451  1.00  0.47           C  
ATOM   4854  OG1 THR A 620      16.365  31.558  44.302  1.00  0.48           O  
ATOM   4855  N   SER A 621      17.688  28.260  43.933  1.00  0.54           N  
ATOM   4856  CA  SER A 621      17.931  27.468  45.134  1.00  0.53           C  
ATOM   4857  C   SER A 621      18.380  26.054  44.783  1.00  0.54           C  
ATOM   4858  CB  SER A 621      16.674  27.412  46.003  1.00  0.48           C  
ATOM   4859  O   SER A 621      17.982  25.509  43.751  1.00  0.51           O  
ATOM   4860  OG  SER A 621      15.604  26.804  45.301  1.00  0.43           O  
ATOM   4861  N   THR A 622      19.374  25.430  45.570  1.00  0.62           N  
ATOM   4862  CA  THR A 622      19.966  24.100  45.668  1.00  0.61           C  
ATOM   4863  C   THR A 622      18.935  23.084  46.151  1.00  0.62           C  
ATOM   4864  CB  THR A 622      21.177  24.097  46.619  1.00  0.58           C  
ATOM   4865  O   THR A 622      19.182  22.347  47.108  1.00  0.59           O  
ATOM   4866  CG2 THR A 622      22.355  24.852  46.012  1.00  0.53           C  
ATOM   4867  OG1 THR A 622      20.809  24.722  47.855  1.00  0.54           O  
ATOM   4868  N   MET A 623      17.710  23.202  45.868  1.00  0.67           N  
ATOM   4869  CA  MET A 623      16.651  22.372  46.434  1.00  0.67           C  
ATOM   4870  C   MET A 623      16.537  21.049  45.685  1.00  0.67           C  
ATOM   4871  CB  MET A 623      15.312  23.110  46.398  1.00  0.64           C  
ATOM   4872  O   MET A 623      16.606  21.019  44.455  1.00  0.63           O  
ATOM   4873  CG  MET A 623      14.206  22.413  47.175  1.00  0.61           C  
ATOM   4874  SD  MET A 623      12.657  23.395  47.227  1.00  0.57           S  
ATOM   4875  CE  MET A 623      12.207  23.375  45.469  1.00  0.53           C  
ATOM   4876  N   ASN A 624      16.246  19.949  46.451  1.00  0.70           N  
ATOM   4877  CA  ASN A 624      15.999  18.584  46.000  1.00  0.70           C  
ATOM   4878  C   ASN A 624      14.507  18.263  45.974  1.00  0.71           C  
ATOM   4879  CB  ASN A 624      16.742  17.583  46.888  1.00  0.68           C  
ATOM   4880  O   ASN A 624      13.791  18.543  46.937  1.00  0.69           O  
ATOM   4881  CG  ASN A 624      18.235  17.842  46.937  1.00  0.65           C  
ATOM   4882  ND2 ASN A 624      18.806  17.792  48.135  1.00  0.63           N  
ATOM   4883  OD1 ASN A 624      18.870  18.086  45.908  1.00  0.65           O  
ATOM   4884  N   ILE A 625      14.005  17.844  44.797  1.00  0.73           N  
ATOM   4885  CA  ILE A 625      12.647  17.330  44.653  1.00  0.72           C  
ATOM   4886  C   ILE A 625      12.687  15.816  44.456  1.00  0.73           C  
ATOM   4887  CB  ILE A 625      11.909  18.004  43.474  1.00  0.71           C  
ATOM   4888  O   ILE A 625      13.365  15.319  43.554  1.00  0.70           O  
ATOM   4889  CG1 ILE A 625      11.900  19.527  43.652  1.00  0.67           C  
ATOM   4890  CG2 ILE A 625      10.484  17.458  43.346  1.00  0.67           C  
ATOM   4891  CD1 ILE A 625      11.314  20.284  42.468  1.00  0.66           C  
ATOM   4892  N   SER A 626      11.983  15.159  45.288  1.00  0.75           N  
ATOM   4893  CA  SER A 626      11.938  13.700  45.287  1.00  0.75           C  
ATOM   4894  C   SER A 626      10.506  13.192  45.164  1.00  0.75           C  
ATOM   4895  CB  SER A 626      12.579  13.143  46.559  1.00  0.73           C  
ATOM   4896  O   SER A 626       9.764  13.165  46.148  1.00  0.74           O  
ATOM   4897  OG  SER A 626      13.945  13.512  46.638  1.00  0.69           O  
ATOM   4898  N   PRO A 627      10.028  12.888  43.933  1.00  0.77           N  
ATOM   4899  CA  PRO A 627       8.769  12.146  43.832  1.00  0.77           C  
ATOM   4900  C   PRO A 627       8.866  10.738  44.414  1.00  0.78           C  
ATOM   4901  CB  PRO A 627       8.509  12.096  42.324  1.00  0.76           C  
ATOM   4902  O   PRO A 627       9.877  10.056  44.227  1.00  0.76           O  
ATOM   4903  CG  PRO A 627       9.868  12.081  41.702  1.00  0.73           C  
ATOM   4904  CD  PRO A 627      10.807  12.849  42.588  1.00  0.72           C  
ATOM   4905  N   ALA A 628       7.842  10.350  45.120  1.00  0.80           N  
ATOM   4906  CA  ALA A 628       7.777   9.028  45.737  1.00  0.81           C  
ATOM   4907  C   ALA A 628       6.368   8.448  45.644  1.00  0.81           C  
ATOM   4908  CB  ALA A 628       8.225   9.098  47.195  1.00  0.79           C  
ATOM   4909  O   ALA A 628       5.409   9.171  45.365  1.00  0.81           O  
ATOM   4910  N   ILE A 629       6.242   7.176  45.870  1.00  0.83           N  
ATOM   4911  CA  ILE A 629       4.974   6.514  46.155  1.00  0.83           C  
ATOM   4912  C   ILE A 629       4.967   6.011  47.597  1.00  0.83           C  
ATOM   4913  CB  ILE A 629       4.716   5.345  45.178  1.00  0.82           C  
ATOM   4914  O   ILE A 629       5.883   5.301  48.018  1.00  0.83           O  
ATOM   4915  CG1 ILE A 629       4.755   5.841  43.729  1.00  0.83           C  
ATOM   4916  CG2 ILE A 629       3.378   4.667  45.489  1.00  0.82           C  
ATOM   4917  CD1 ILE A 629       4.573   4.741  42.692  1.00  0.80           C  
ATOM   4918  N   ALA A 630       4.005   6.442  48.337  1.00  0.84           N  
ATOM   4919  CA  ALA A 630       3.737   5.889  49.662  1.00  0.85           C  
ATOM   4920  C   ALA A 630       2.687   4.785  49.593  1.00  0.86           C  
ATOM   4921  CB  ALA A 630       3.283   6.991  50.617  1.00  0.84           C  
ATOM   4922  O   ALA A 630       1.615   4.974  49.013  1.00  0.86           O  
ATOM   4923  N   TRP A 631       2.997   3.565  50.163  1.00  0.87           N  
ATOM   4924  CA  TRP A 631       2.178   2.357  50.177  1.00  0.90           C  
ATOM   4925  C   TRP A 631       1.498   2.176  51.530  1.00  0.88           C  
ATOM   4926  CB  TRP A 631       3.029   1.126  49.851  1.00  0.87           C  
ATOM   4927  O   TRP A 631       2.148   2.265  52.575  1.00  0.86           O  
ATOM   4928  CG  TRP A 631       3.865   1.275  48.615  1.00  0.80           C  
ATOM   4929  CD1 TRP A 631       5.190   1.607  48.552  1.00  0.75           C  
ATOM   4930  CD2 TRP A 631       3.430   1.100  47.264  1.00  0.79           C  
ATOM   4931  CE2 TRP A 631       4.545   1.341  46.431  1.00  0.84           C  
ATOM   4932  CE3 TRP A 631       2.205   0.761  46.675  1.00  0.81           C  
ATOM   4933  NE1 TRP A 631       5.605   1.649  47.241  1.00  0.81           N  
ATOM   4934  CH2 TRP A 631       3.260   0.922  44.489  1.00  0.78           C  
ATOM   4935  CZ2 TRP A 631       4.470   1.255  45.039  1.00  0.79           C  
ATOM   4936  CZ3 TRP A 631       2.132   0.675  45.289  1.00  0.79           C  
ATOM   4937  N   TYR A 632       0.214   1.960  51.539  1.00  0.87           N  
ATOM   4938  CA  TYR A 632      -0.573   1.829  52.761  1.00  0.88           C
[truncated: 53,006 more chars]
