# Supplementary material for: DepoScope: Accurate phage depolymerase annotation and domain delineation using large language models
Source: PLoS Comput Biol. 2024 Aug 5;20(8):e1011831. doi: 10.1371/journal.pcbi.1011831 (PMC11326577; doi:10.1371/journal.pcbi.1011831)
Supplement: S1 Data — (ZIP) [file pcbi.1011831.s003.zip › FN_FP_deposcope_032024/False_positives/NC_019526.1__YP_007007683.pdb]

PARENT N/A
ATOM      1  N   MET A   1     -11.267  -3.659   2.047  1.00  0.13           N  
ATOM      2  CA  MET A   1     -12.231  -3.622   0.951  1.00  0.22           C  
ATOM      3  C   MET A   1     -12.563  -5.031   0.472  1.00  0.10           C  
ATOM      4  CB  MET A   1     -11.692  -2.788  -0.212  1.00  0.13           C  
ATOM      5  O   MET A   1     -11.665  -5.803   0.129  1.00  0.10           O  
ATOM      6  CG  MET A   1     -12.562  -1.591  -0.562  1.00  0.08           C  
ATOM      7  SD  MET A   1     -11.883  -0.612  -1.957  1.00  0.16           S  
ATOM      8  CE  MET A   1     -11.775   1.023  -1.178  1.00  0.10           C  
ATOM      9  N   ALA A   2     -13.515  -5.952   1.039  1.00  0.27           N  
ATOM     10  CA  ALA A   2     -14.111  -7.122   0.400  1.00  0.24           C  
ATOM     11  C   ALA A   2     -13.984  -7.042  -1.119  1.00  0.27           C  
ATOM     12  CB  ALA A   2     -15.577  -7.260   0.802  1.00  0.25           C  
ATOM     13  O   ALA A   2     -14.390  -6.050  -1.730  1.00  0.26           O  
ATOM     14  N   PHE A   3     -12.895  -7.364  -1.694  1.00  0.28           N  
ATOM     15  CA  PHE A   3     -13.195  -7.653  -3.091  1.00  0.29           C  
ATOM     16  C   PHE A   3     -14.469  -8.481  -3.212  1.00  0.29           C  
ATOM     17  CB  PHE A   3     -12.026  -8.389  -3.752  1.00  0.27           C  
ATOM     18  O   PHE A   3     -14.523  -9.619  -2.740  1.00  0.28           O  
ATOM     19  CG  PHE A   3     -10.898  -7.485  -4.170  1.00  0.28           C  
ATOM     20  CD1 PHE A   3     -10.898  -6.883  -5.422  1.00  0.26           C  
ATOM     21  CD2 PHE A   3      -9.836  -7.237  -3.310  1.00  0.29           C  
ATOM     22  CE1 PHE A   3      -9.855  -6.046  -5.811  1.00  0.28           C  
ATOM     23  CE2 PHE A   3      -8.790  -6.402  -3.692  1.00  0.32           C  
ATOM     24  CZ  PHE A   3      -8.801  -5.808  -4.943  1.00  0.25           C  
ATOM     25  N   LYS A   4     -15.552  -8.068  -2.858  1.00  0.27           N  
ATOM     26  CA  LYS A   4     -16.687  -8.597  -3.608  1.00  0.27           C  
ATOM     27  C   LYS A   4     -16.426  -8.543  -5.111  1.00  0.27           C  
ATOM     28  CB  LYS A   4     -17.963  -7.825  -3.270  1.00  0.25           C  
ATOM     29  O   LYS A   4     -16.360  -7.460  -5.696  1.00  0.26           O  
ATOM     30  CG  LYS A   4     -18.910  -8.570  -2.341  1.00  0.26           C  
ATOM     31  CD  LYS A   4     -20.173  -7.765  -2.067  1.00  0.30           C  
ATOM     32  CE  LYS A   4     -21.118  -8.506  -1.131  1.00  0.28           C  
ATOM     33  NZ  LYS A   4     -22.347  -7.709  -0.839  1.00  0.29           N  
ATOM     34  N   PHE A   5     -15.549  -9.346  -5.663  1.00  0.29           N  
ATOM     35  CA  PHE A   5     -15.892  -9.802  -7.005  1.00  0.30           C  
ATOM     36  C   PHE A   5     -17.392 -10.040  -7.129  1.00  0.29           C  
ATOM     37  CB  PHE A   5     -15.127 -11.084  -7.350  1.00  0.27           C  
ATOM     38  O   PHE A   5     -17.929 -10.979  -6.536  1.00  0.29           O  
ATOM     39  CG  PHE A   5     -13.775 -10.837  -7.963  1.00  0.29           C  
ATOM     40  CD1 PHE A   5     -13.636 -10.691  -9.337  1.00  0.27           C  
ATOM     41  CD2 PHE A   5     -12.643 -10.752  -7.163  1.00  0.31           C  
ATOM     42  CE1 PHE A   5     -12.385 -10.462  -9.907  1.00  0.30           C  
ATOM     43  CE2 PHE A   5     -11.390 -10.523  -7.725  1.00  0.34           C  
ATOM     44  CZ  PHE A   5     -11.263 -10.380  -9.097  1.00  0.27           C  
ATOM     45  N   LYS A   6     -18.243  -9.153  -6.963  1.00  0.26           N  
ATOM     46  CA  LYS A   6     -19.535  -9.201  -7.642  1.00  0.26           C  
ATOM     47  C   LYS A   6     -19.379  -8.943  -9.138  1.00  0.26           C  
ATOM     48  CB  LYS A   6     -20.501  -8.185  -7.032  1.00  0.24           C  
ATOM     49  O   LYS A   6     -19.304  -7.791  -9.569  1.00  0.25           O  
ATOM     50  CG  LYS A   6     -21.503  -8.789  -6.059  1.00  0.25           C  
ATOM     51  CD  LYS A   6     -22.491  -7.746  -5.554  1.00  0.31           C  
ATOM     52  CE  LYS A   6     -23.506  -8.354  -4.595  1.00  0.27           C  
ATOM     53  NZ  LYS A   6     -24.473  -7.333  -4.092  1.00  0.28           N  
ATOM     54  N   GLY A   7     -18.359  -9.504  -9.745  1.00  0.28           N  
ATOM     55  CA  GLY A   7     -18.651  -9.771 -11.144  1.00  0.27           C  
ATOM     56  C   GLY A   7     -18.719 -11.252 -11.467  1.00  0.28           C  
ATOM     57  O   GLY A   7     -17.893 -12.035 -10.993  1.00  0.27           O  
ATOM     58  N   SER A   8     -19.906 -12.005 -11.363  1.00  0.28           N  
ATOM     59  CA  SER A   8     -20.106 -13.127 -12.274  1.00  0.27           C  
ATOM     60  C   SER A   8     -19.031 -13.161 -13.355  1.00  0.28           C  
ATOM     61  CB  SER A   8     -21.490 -13.052 -12.921  1.00  0.26           C  
ATOM     62  O   SER A   8     -18.891 -12.211 -14.128  1.00  0.27           O  
ATOM     63  OG  SER A   8     -21.576 -11.940 -13.796  1.00  0.31           O  
ATOM     64  N   LEU A   9     -17.798 -13.330 -13.228  1.00  0.29           N  
ATOM     65  CA  LEU A   9     -17.100 -14.096 -14.255  1.00  0.29           C  
ATOM     66  C   LEU A   9     -17.961 -15.254 -14.749  1.00  0.29           C  
ATOM     67  CB  LEU A   9     -15.770 -14.627 -13.716  1.00  0.27           C  
ATOM     68  O   LEU A   9     -18.162 -16.234 -14.030  1.00  0.28           O  
ATOM     69  CG  LEU A   9     -14.556 -13.711 -13.883  1.00  0.27           C  
ATOM     70  CD1 LEU A   9     -13.623 -13.845 -12.684  1.00  0.26           C  
ATOM     71  CD2 LEU A   9     -13.819 -14.029 -15.179  1.00  0.29           C  
ATOM     72  N   SER A  10     -19.101 -15.062 -15.181  1.00  0.27           N  
ATOM     73  CA  SER A  10     -19.644 -15.953 -16.201  1.00  0.28           C  
ATOM     74  C   SER A  10     -18.547 -16.460 -17.132  1.00  0.27           C  
ATOM     75  CB  SER A  10     -20.726 -15.243 -17.014  1.00  0.25           C  
ATOM     76  O   SER A  10     -17.846 -15.666 -17.763  1.00  0.26           O  
ATOM     77  OG  SER A  10     -20.197 -14.101 -17.667  1.00  0.26           O  
ATOM     78  N   ALA A  11     -17.421 -17.196 -16.696  1.00  0.29           N  
ATOM     79  CA  ALA A  11     -17.066 -18.292 -17.594  1.00  0.28           C  
ATOM     80  C   ALA A  11     -17.883 -18.233 -18.882  1.00  0.29           C  
ATOM     81  CB  ALA A  11     -17.270 -19.636 -16.900  1.00  0.26           C  
ATOM     82  O   ALA A  11     -19.116 -18.261 -18.844  1.00  0.27           O  
ATOM     83  N   VAL A  12     -17.791 -17.282 -19.779  1.00  0.28           N  
ATOM     84  CA  VAL A  12     -18.016 -17.785 -21.130  1.00  0.29           C  
ATOM     85  C   VAL A  12     -17.491 -19.215 -21.244  1.00  0.28           C  
ATOM     86  CB  VAL A  12     -17.342 -16.884 -22.190  1.00  0.26           C  
ATOM     87  O   VAL A  12     -16.306 -19.468 -21.014  1.00  0.27           O  
ATOM     88  CG1 VAL A  12     -17.766 -17.298 -23.598  1.00  0.28           C  
ATOM     89  CG2 VAL A  12     -17.682 -15.417 -21.936  1.00  0.27           C  
ATOM     90  N   ASP A  13     -18.022 -20.288 -20.590  1.00  0.26           N  
ATOM     91  CA  ASP A  13     -18.218 -21.575 -21.249  1.00  0.28           C  
ATOM     92  C   ASP A  13     -17.853 -21.495 -22.730  1.00  0.26           C  
ATOM     93  CB  ASP A  13     -19.666 -22.045 -21.090  1.00  0.24           C  
ATOM     94  O   ASP A  13     -18.642 -21.013 -23.544  1.00  0.25           O  
ATOM     95  CG  ASP A  13     -19.803 -23.237 -20.159  1.00  0.24           C  
ATOM     96  OD1 ASP A  13     -18.790 -23.916 -19.884  1.00  0.24           O  
ATOM     97  OD2 ASP A  13     -20.934 -23.502 -19.699  1.00  0.16           O  
ATOM     98  N   ALA A  14     -16.833 -20.945 -23.134  1.00  0.30           N  
ATOM     99  CA  ALA A  14     -16.309 -21.603 -24.328  1.00  0.31           C  
ATOM    100  C   ALA A  14     -15.631 -22.923 -23.973  1.00  0.30           C  
ATOM    101  CB  ALA A  14     -15.330 -20.685 -25.055  1.00  0.28           C  
ATOM    102  O   ALA A  14     -14.633 -22.941 -23.249  1.00  0.29           O  
ATOM    103  N   THR A  15     -16.306 -23.909 -23.342  1.00  0.27           N  
ATOM    104  CA  THR A  15     -15.928 -25.264 -23.728  1.00  0.28           C  
ATOM    105  C   THR A  15     -14.963 -25.240 -24.909  1.00  0.27           C  
ATOM    106  CB  THR A  15     -17.165 -26.107 -24.089  1.00  0.25           C  
ATOM    107  O   THR A  15     -15.326 -24.811 -26.006  1.00  0.26           O  
ATOM    108  CG2 THR A  15     -17.038 -27.529 -23.554  1.00  0.24           C  
ATOM    109  OG1 THR A  15     -18.333 -25.498 -23.524  1.00  0.17           O  
ATOM    110  N   LEU A  16     -13.804 -24.884 -24.945  1.00  0.30           N  
ATOM    111  CA  LEU A  16     -12.665 -25.319 -25.745  1.00  0.32           C  
ATOM    112  C   LEU A  16     -12.578 -26.841 -25.785  1.00  0.30           C  
ATOM    113  CB  LEU A  16     -11.364 -24.737 -25.187  1.00  0.28           C  
ATOM    114  O   LEU A  16     -12.211 -27.472 -24.791  1.00  0.29           O  
ATOM    115  CG  LEU A  16     -11.058 -23.284 -25.555  1.00  0.28           C  
ATOM    116  CD1 LEU A  16     -10.187 -22.638 -24.484  1.00  0.27           C  
ATOM    117  CD2 LEU A  16     -10.379 -23.211 -26.919  1.00  0.31           C  
ATOM    118  N   LYS A  17     -13.606 -27.535 -26.297  1.00  0.28           N  
ATOM    119  CA  LYS A  17     -13.600 -28.880 -26.865  1.00  0.30           C  
ATOM    120  C   LYS A  17     -12.697 -28.954 -28.094  1.00  0.28           C  
ATOM    121  CB  LYS A  17     -15.019 -29.316 -27.231  1.00  0.26           C  
ATOM    122  O   LYS A  17     -13.097 -28.554 -29.189  1.00  0.27           O  
ATOM    123  CG  LYS A  17     -15.789 -29.948 -26.080  1.00  0.26           C  
ATOM    124  CD  LYS A  17     -17.134 -30.494 -26.541  1.00  0.30           C  
ATOM    125  CE  LYS A  17     -17.900 -31.138 -25.393  1.00  0.27           C  
ATOM    126  NZ  LYS A  17     -19.228 -31.659 -25.836  1.00  0.27           N  
ATOM    127  N   GLY A  18     -11.458 -28.401 -28.117  1.00  0.32           N  
ATOM    128  CA  GLY A  18     -10.386 -28.973 -28.915  1.00  0.32           C  
ATOM    129  C   GLY A  18      -9.005 -28.651 -28.377  1.00  0.32           C  
ATOM    130  O   GLY A  18      -8.535 -27.518 -28.496  1.00  0.30           O  
ATOM    131  N   GLY A  19      -8.636 -28.911 -27.167  1.00  0.37           N  
ATOM    132  CA  GLY A  19      -7.262 -29.117 -26.737  1.00  0.36           C  
ATOM    133  C   GLY A  19      -6.332 -29.502 -27.872  1.00  0.37           C  
ATOM    134  O   GLY A  19      -6.653 -30.384 -28.672  1.00  0.35           O  
ATOM    135  N   VAL A  20      -5.910 -28.625 -28.819  1.00  0.39           N  
ATOM    136  CA  VAL A  20      -4.708 -29.076 -29.514  1.00  0.40           C  
ATOM    137  C   VAL A  20      -3.836 -29.892 -28.562  1.00  0.39           C  
ATOM    138  CB  VAL A  20      -3.904 -27.888 -30.087  1.00  0.37           C  
ATOM    139  O   VAL A  20      -3.438 -29.403 -27.502  1.00  0.38           O  
ATOM    140  CG1 VAL A  20      -2.710 -28.385 -30.900  1.00  0.35           C  
ATOM    141  CG2 VAL A  20      -4.805 -26.999 -30.943  1.00  0.36           C  
ATOM    142  N   LYS A  21      -3.993 -31.203 -28.558  1.00  0.38           N  
ATOM    143  CA  LYS A  21      -2.922 -32.106 -28.147  1.00  0.39           C  
ATOM    144  C   LYS A  21      -1.647 -31.846 -28.945  1.00  0.38           C  
ATOM    145  CB  LYS A  21      -3.355 -33.564 -28.313  1.00  0.36           C  
ATOM    146  O   LYS A  21      -1.649 -31.934 -30.174  1.00  0.36           O  
ATOM    147  CG  LYS A  21      -2.963 -34.463 -27.150  1.00  0.35           C  
ATOM    148  CD  LYS A  21      -3.371 -35.909 -27.399  1.00  0.38           C  
ATOM    149  CE  LYS A  21      -2.912 -36.822 -26.270  1.00  0.33           C  
ATOM    150  NZ  LYS A  21      -3.184 -38.259 -26.575  1.00  0.34           N  
ATOM    151  N   PHE A  22      -0.684 -31.134 -28.490  1.00  0.45           N  
ATOM    152  CA  PHE A  22       0.693 -31.321 -28.931  1.00  0.46           C  
ATOM    153  C   PHE A  22       1.181 -32.726 -28.600  1.00  0.45           C  
ATOM    154  CB  PHE A  22       1.613 -30.280 -28.285  1.00  0.43           C  
ATOM    155  O   PHE A  22       1.102 -33.162 -27.449  1.00  0.45           O  
ATOM    156  CG  PHE A  22       1.306 -28.864 -28.691  1.00  0.42           C  
ATOM    157  CD1 PHE A  22       1.790 -28.348 -29.887  1.00  0.40           C  
ATOM    158  CD2 PHE A  22       0.532 -28.047 -27.876  1.00  0.42           C  
ATOM    159  CE1 PHE A  22       1.508 -27.038 -30.266  1.00  0.42           C  
ATOM    160  CE2 PHE A  22       0.246 -26.736 -28.248  1.00  0.44           C  
ATOM    161  CZ  PHE A  22       0.735 -26.234 -29.443  1.00  0.39           C  
ATOM    162  N   ASP A  23       1.149 -33.713 -29.503  1.00  0.35           N  
ATOM    163  CA  ASP A  23       1.869 -34.982 -29.529  1.00  0.37           C  
ATOM    164  C   ASP A  23       3.342 -34.784 -29.176  1.00  0.35           C  
ATOM    165  CB  ASP A  23       1.742 -35.644 -30.902  1.00  0.34           C  
ATOM    166  O   ASP A  23       4.051 -34.033 -29.848  1.00  0.34           O  
ATOM    167  CG  ASP A  23       0.803 -36.838 -30.899  1.00  0.35           C  
ATOM    168  OD1 ASP A  23       0.441 -37.327 -29.807  1.00  0.36           O  
ATOM    169  OD2 ASP A  23       0.425 -37.297 -31.999  1.00  0.39           O  
ATOM    170  N   ASN A  24       3.840 -34.950 -27.814  1.00  0.35           N  
ATOM    171  CA  ASN A  24       5.166 -35.192 -27.257  1.00  0.37           C  
ATOM    172  C   ASN A  24       6.125 -34.048 -27.575  1.00  0.35           C  
ATOM    173  CB  ASN A  24       5.731 -36.518 -27.772  1.00  0.32           C  
ATOM    174  O   ASN A  24       7.338 -34.184 -27.404  1.00  0.33           O  
ATOM    175  CG  ASN A  24       4.965 -37.719 -27.256  1.00  0.31           C  
ATOM    176  ND2 ASN A  24       4.973 -38.802 -28.024  1.00  0.29           N  
ATOM    177  OD1 ASN A  24       4.369 -37.674 -26.176  1.00  0.34           O  
ATOM    178  N   GLU A  25       5.668 -32.837 -27.977  1.00  0.35           N  
ATOM    179  CA  GLU A  25       6.561 -31.787 -28.457  1.00  0.36           C  
ATOM    180  C   GLU A  25       6.367 -30.495 -27.669  1.00  0.35           C  
ATOM    181  CB  GLU A  25       6.337 -31.532 -29.950  1.00  0.32           C  
ATOM    182  O   GLU A  25       5.239 -30.131 -27.331  1.00  0.33           O  
ATOM    183  CG  GLU A  25       6.882 -32.631 -30.850  1.00  0.30           C  
ATOM    184  CD  GLU A  25       6.761 -32.308 -32.331  1.00  0.35           C  
ATOM    185  OE1 GLU A  25       6.134 -31.283 -32.679  1.00  0.39           O  
ATOM    186  OE2 GLU A  25       7.298 -33.088 -33.149  1.00  0.33           O  
ATOM    187  N   LYS A  26       7.275 -30.057 -26.680  1.00  0.50           N  
ATOM    188  CA  LYS A  26       7.557 -28.662 -26.351  1.00  0.49           C  
ATOM    189  C   LYS A  26       6.569 -27.725 -27.040  1.00  0.50           C  
ATOM    190  CB  LYS A  26       8.989 -28.296 -26.747  1.00  0.47           C  
ATOM    191  O   LYS A  26       6.231 -27.921 -28.209  1.00  0.48           O  
ATOM    192  CG  LYS A  26      10.051 -28.849 -25.807  1.00  0.45           C  
ATOM    193  CD  LYS A  26      11.441 -28.353 -26.182  1.00  0.47           C  
ATOM    194  CE  LYS A  26      12.509 -28.932 -25.263  1.00  0.41           C  
ATOM    195  NZ  LYS A  26      13.872 -28.433 -25.614  1.00  0.39           N  
ATOM    196  N   LEU A  27       5.714 -26.967 -26.187  1.00  0.56           N  
ATOM    197  CA  LEU A  27       5.092 -25.856 -26.899  1.00  0.56           C  
ATOM    198  C   LEU A  27       5.991 -25.361 -28.027  1.00  0.57           C  
ATOM    199  CB  LEU A  27       4.784 -24.708 -25.934  1.00  0.54           C  
ATOM    200  O   LEU A  27       7.179 -25.109 -27.814  1.00  0.56           O  
ATOM    201  CG  LEU A  27       3.349 -24.628 -25.411  1.00  0.52           C  
ATOM    202  CD1 LEU A  27       3.329 -24.041 -24.004  1.00  0.47           C  
ATOM    203  CD2 LEU A  27       2.481 -23.799 -26.353  1.00  0.49           C  
ATOM    204  N   PRO A  28       5.512 -25.488 -29.252  1.00  0.54           N  
ATOM    205  CA  PRO A  28       6.280 -24.864 -30.332  1.00  0.53           C  
ATOM    206  C   PRO A  28       6.656 -23.416 -30.028  1.00  0.55           C  
ATOM    207  CB  PRO A  28       5.330 -24.942 -31.531  1.00  0.53           C  
ATOM    208  O   PRO A  28       5.970 -22.745 -29.254  1.00  0.55           O  
ATOM    209  CG  PRO A  28       4.051 -25.474 -30.970  1.00  0.51           C  
ATOM    210  CD  PRO A  28       4.255 -25.770 -29.512  1.00  0.53           C  
ATOM    211  N   ASP A  29       7.852 -23.001 -30.366  1.00  0.59           N  
ATOM    212  CA  ASP A  29       8.272 -21.604 -30.406  1.00  0.59           C  
ATOM    213  C   ASP A  29       7.127 -20.698 -30.851  1.00  0.60           C  
ATOM    214  CB  ASP A  29       9.473 -21.431 -31.339  1.00  0.57           C  
ATOM    215  O   ASP A  29       6.372 -21.046 -31.762  1.00  0.59           O  
ATOM    216  CG  ASP A  29      10.805 -21.596 -30.629  1.00  0.55           C  
ATOM    217  OD1 ASP A  29      10.844 -21.521 -29.382  1.00  0.56           O  
ATOM    218  OD2 ASP A  29      11.824 -21.801 -31.323  1.00  0.60           O  
ATOM    219  N   SER A  30       6.847 -19.619 -30.039  1.00  0.59           N  
ATOM    220  CA  SER A  30       5.772 -18.673 -30.319  1.00  0.60           C  
ATOM    221  C   SER A  30       5.675 -18.372 -31.811  1.00  0.60           C  
ATOM    222  CB  SER A  30       5.984 -17.374 -29.541  1.00  0.56           C  
ATOM    223  O   SER A  30       4.578 -18.194 -32.344  1.00  0.58           O  
ATOM    224  OG  SER A  30       7.356 -17.189 -29.235  1.00  0.54           O  
ATOM    225  N   LYS A  31       6.776 -18.376 -32.557  1.00  0.52           N  
ATOM    226  CA  LYS A  31       6.824 -18.118 -33.993  1.00  0.52           C  
ATOM    227  C   LYS A  31       6.246 -19.290 -34.781  1.00  0.52           C  
ATOM    228  CB  LYS A  31       8.260 -17.842 -34.442  1.00  0.51           C  
ATOM    229  O   LYS A  31       5.839 -19.129 -35.934  1.00  0.52           O  
ATOM    230  CG  LYS A  31       9.180 -19.050 -34.348  1.00  0.49           C  
ATOM    231  CD  LYS A  31      10.621 -18.682 -34.681  1.00  0.52           C  
ATOM    232  CE  LYS A  31      11.552 -19.879 -34.537  1.00  0.46           C  
ATOM    233  NZ  LYS A  31      12.978 -19.502 -34.770  1.00  0.43           N  
ATOM    234  N   ASN A  32       6.336 -20.499 -34.195  1.00  0.54           N  
ATOM    235  CA  ASN A  32       5.838 -21.712 -34.835  1.00  0.53           C  
ATOM    236  C   ASN A  32       4.428 -22.057 -34.363  1.00  0.54           C  
ATOM    237  CB  ASN A  32       6.787 -22.884 -34.576  1.00  0.53           C  
ATOM    238  O   ASN A  32       3.827 -23.019 -34.843  1.00  0.54           O  
ATOM    239  CG  ASN A  32       8.150 -22.683 -35.208  1.00  0.52           C  
ATOM    240  ND2 ASN A  32       9.184 -23.216 -34.570  1.00  0.54           N  
ATOM    241  OD1 ASN A  32       8.272 -22.053 -36.262  1.00  0.55           O  
ATOM    242  N   MET A  33       3.867 -21.295 -33.526  1.00  0.56           N  
ATOM    243  CA  MET A  33       2.459 -21.438 -33.166  1.00  0.57           C  
ATOM    244  C   MET A  33       1.588 -20.493 -33.987  1.00  0.56           C  
ATOM    245  CB  MET A  33       2.256 -21.173 -31.674  1.00  0.55           C  
ATOM    246  O   MET A  33       1.937 -19.326 -34.174  1.00  0.56           O  
ATOM    247  CG  MET A  33       2.381 -22.416 -30.808  1.00  0.53           C  
ATOM    248  SD  MET A  33       1.419 -22.288 -29.250  1.00  0.51           S  
ATOM    249  CE  MET A  33       1.595 -20.515 -28.910  1.00  0.46           C  
ATOM    250  N   PRO A  34       0.541 -20.987 -34.623  1.00  0.51           N  
ATOM    251  CA  PRO A  34      -0.425 -20.045 -35.195  1.00  0.49           C  
ATOM    252  C   PRO A  34      -0.974 -19.063 -34.163  1.00  0.51           C  
ATOM    253  CB  PRO A  34      -1.534 -20.957 -35.726  1.00  0.50           C  
ATOM    254  O   PRO A  34      -1.030 -19.381 -32.972  1.00  0.52           O  
ATOM    255  CG  PRO A  34      -1.219 -22.307 -35.168  1.00  0.49           C  
ATOM    256  CD  PRO A  34       0.152 -22.262 -34.556  1.00  0.51           C  
ATOM    257  N   GLU A  35      -1.329 -17.801 -34.545  1.00  0.58           N  
ATOM    258  CA  GLU A  35      -2.129 -16.869 -33.755  1.00  0.57           C  
ATOM    259  C   GLU A  35      -3.439 -17.509 -33.306  1.00  0.58           C  
ATOM    260  CB  GLU A  35      -2.412 -15.593 -34.553  1.00  0.54           C  
ATOM    261  O   GLU A  35      -4.154 -18.105 -34.115  1.00  0.57           O  
ATOM    262  CG  GLU A  35      -2.996 -14.463 -33.718  1.00  0.52           C  
ATOM    263  CD  GLU A  35      -3.209 -13.181 -34.509  1.00  0.53           C  
ATOM    264  OE1 GLU A  35      -2.782 -13.115 -35.684  1.00  0.60           O  
ATOM    265  OE2 GLU A  35      -3.807 -12.236 -33.948  1.00  0.52           O  
ATOM    266  N   GLY A  36      -3.619 -17.332 -32.040  1.00  0.56           N  
ATOM    267  CA  GLY A  36      -4.884 -17.831 -31.525  1.00  0.55           C  
ATOM    268  C   GLY A  36      -4.797 -18.306 -30.086  1.00  0.56           C  
ATOM    269  O   GLY A  36      -3.806 -18.047 -29.400  1.00  0.55           O  
ATOM    270  N   LYS A  37      -5.923 -18.730 -29.442  1.00  0.58           N  
ATOM    271  CA  LYS A  37      -6.057 -19.348 -28.126  1.00  0.58           C  
ATOM    272  C   LYS A  37      -6.013 -20.870 -28.227  1.00  0.58           C  
ATOM    273  CB  LYS A  37      -7.357 -18.904 -27.454  1.00  0.55           C  
ATOM    274  O   LYS A  37      -6.735 -21.465 -29.030  1.00  0.56           O  
ATOM    275  CG  LYS A  37      -7.440 -17.407 -27.195  1.00  0.52           C  
ATOM    276  CD  LYS A  37      -8.748 -17.030 -26.512  1.00  0.54           C  
ATOM    277  CE  LYS A  37      -8.894 -15.520 -26.376  1.00  0.48           C  
ATOM    278  NZ  LYS A  37     -10.195 -15.144 -25.747  1.00  0.43           N  
ATOM    279  N   PHE A  38      -5.059 -21.425 -27.562  1.00  0.56           N  
ATOM    280  CA  PHE A  38      -4.833 -22.858 -27.411  1.00  0.55           C  
ATOM    281  C   PHE A  38      -5.032 -23.288 -25.963  1.00  0.56           C  
ATOM    282  CB  PHE A  38      -3.425 -23.234 -27.883  1.00  0.53           C  
ATOM    283  O   PHE A  38      -4.602 -22.593 -25.039  1.00  0.54           O  
ATOM    284  CG  PHE A  38      -3.093 -22.733 -29.262  1.00  0.50           C  
ATOM    285  CD1 PHE A  38      -3.395 -23.493 -30.385  1.00  0.46           C  
ATOM    286  CD2 PHE A  38      -2.477 -21.500 -29.435  1.00  0.48           C  
ATOM    287  CE1 PHE A  38      -3.088 -23.031 -31.663  1.00  0.48           C  
ATOM    288  CE2 PHE A  38      -2.167 -21.031 -30.709  1.00  0.49           C  
ATOM    289  CZ  PHE A  38      -2.473 -21.799 -31.821  1.00  0.46           C  
ATOM    290  N   THR A  39      -5.860 -24.178 -25.701  1.00  0.51           N  
ATOM    291  CA  THR A  39      -5.812 -24.971 -24.477  1.00  0.51           C  
ATOM    292  C   THR A  39      -4.854 -26.148 -24.633  1.00  0.50           C  
ATOM    293  CB  THR A  39      -7.209 -25.490 -24.092  1.00  0.49           C  
ATOM    294  O   THR A  39      -4.975 -26.933 -25.576  1.00  0.49           O  
ATOM    295  CG2 THR A  39      -7.264 -25.881 -22.619  1.00  0.45           C  
ATOM    296  OG1 THR A  39      -8.179 -24.463 -24.339  1.00  0.45           O  
ATOM    297  N   ILE A  40      -3.751 -26.097 -23.899  1.00  0.51           N  
ATOM    298  CA  ILE A  40      -2.880 -27.243 -23.659  1.00  0.50           C  
ATOM    299  C   ILE A  40      -3.490 -28.137 -22.581  1.00  0.51           C  
ATOM    300  CB  ILE A  40      -1.460 -26.797 -23.245  1.00  0.49           C  
ATOM    301  O   ILE A  40      -3.566 -27.748 -21.413  1.00  0.50           O  
ATOM    302  CG1 ILE A  40      -0.879 -25.833 -24.286  1.00  0.44           C  
ATOM    303  CG2 ILE A  40      -0.547 -28.012 -23.054  1.00  0.46           C  
ATOM    304  CD1 ILE A  40       0.499 -25.294 -23.929  1.00  0.43           C  
ATOM    305  N   ASN A  41      -4.219 -29.184 -23.076  1.00  0.46           N  
ATOM    306  CA  ASN A  41      -4.780 -30.128 -22.116  1.00  0.47           C  
ATOM    307  C   ASN A  41      -3.688 -30.922 -21.405  1.00  0.46           C  
ATOM    308  CB  ASN A  41      -5.762 -31.077 -22.808  1.00  0.44           C  
ATOM    309  O   ASN A  41      -3.758 -31.135 -20.193  1.00  0.44           O  
ATOM    310  CG  ASN A  41      -7.129 -30.456 -23.013  1.00  0.43           C  
ATOM    311  ND2 ASN A  41      -7.947 -31.085 -23.848  1.00  0.38           N  
ATOM    312  OD1 ASN A  41      -7.447 -29.418 -22.427  1.00  0.43           O  
ATOM    313  N   GLU A  42      -2.635 -31.316 -22.128  1.00  0.40           N  
ATOM    314  CA  GLU A  42      -1.578 -32.234 -21.714  1.00  0.40           C  
ATOM    315  C   GLU A  42      -0.222 -31.795 -22.259  1.00  0.40           C  
ATOM    316  CB  GLU A  42      -1.893 -33.660 -22.174  1.00  0.37           C  
ATOM    317  O   GLU A  42      -0.078 -31.553 -23.459  1.00  0.38           O  
ATOM    318  CG  GLU A  42      -2.664 -34.480 -21.150  1.00  0.36           C  
ATOM    319  CD  GLU A  42      -3.024 -35.872 -21.644  1.00  0.39           C  
ATOM    320  OE1 GLU A  42      -2.652 -36.226 -22.786  1.00  0.44           O  
ATOM    321  OE2 GLU A  42      -3.684 -36.615 -20.884  1.00  0.39           O  
ATOM    322  N   ILE A  43       0.708 -31.292 -21.434  1.00  0.42           N  
ATOM    323  CA  ILE A  43       2.151 -31.389 -21.630  1.00  0.42           C  
ATOM    324  C   ILE A  43       2.669 -32.686 -21.013  1.00  0.42           C  
ATOM    325  CB  ILE A  43       2.887 -30.174 -21.022  1.00  0.40           C  
ATOM    326  O   ILE A  43       2.347 -33.008 -19.867  1.00  0.42           O  
ATOM    327  CG1 ILE A  43       2.414 -28.876 -21.686  1.00  0.37           C  
ATOM    328  CG2 ILE A  43       4.404 -30.339 -21.158  1.00  0.38           C  
ATOM    329  CD1 ILE A  43       2.974 -27.614 -21.044  1.00  0.36           C  
ATOM    330  N   ASP A  44       3.200 -33.608 -21.866  1.00  0.33           N  
ATOM    331  CA  ASP A  44       4.119 -34.625 -21.367  1.00  0.35           C  
ATOM    332  C   ASP A  44       5.162 -34.014 -20.434  1.00  0.33           C  
ATOM    333  CB  ASP A  44       4.810 -35.341 -22.530  1.00  0.32           C  
ATOM    334  O   ASP A  44       5.891 -33.100 -20.823  1.00  0.32           O  
ATOM    335  CG  ASP A  44       5.263 -36.747 -22.176  1.00  0.32           C  
ATOM    336  OD1 ASP A  44       5.142 -37.148 -20.999  1.00  0.34           O  
ATOM    337  OD2 ASP A  44       5.749 -37.458 -23.082  1.00  0.33           O  
ATOM    338  N   ASN A  45       4.956 -34.016 -19.020  1.00  0.38           N  
ATOM    339  CA  ASN A  45       5.791 -33.803 -17.843  1.00  0.38           C  
ATOM    340  C   ASN A  45       7.269 -34.018 -18.156  1.00  0.38           C  
ATOM    341  CB  ASN A  45       5.351 -34.721 -16.700  1.00  0.35           C  
ATOM    342  O   ASN A  45       8.129 -33.776 -17.308  1.00  0.36           O  
ATOM    343  CG  ASN A  45       4.070 -34.254 -16.036  1.00  0.34           C  
ATOM    344  ND2 ASN A  45       3.389 -35.168 -15.355  1.00  0.32           N  
ATOM    345  OD1 ASN A  45       3.696 -33.083 -16.135  1.00  0.37           O  
ATOM    346  N   SER A  46       7.588 -34.396 -19.391  1.00  0.30           N  
ATOM    347  CA  SER A  46       8.991 -34.618 -19.724  1.00  0.31           C  
ATOM    348  C   SER A  46       9.608 -33.382 -20.369  1.00  0.31           C  
ATOM    349  CB  SER A  46       9.137 -35.819 -20.660  1.00  0.28           C  
ATOM    350  O   SER A  46      10.823 -33.324 -20.575  1.00  0.29           O  
ATOM    351  OG  SER A  46       8.544 -35.551 -21.918  1.00  0.30           O  
ATOM    352  N   SER A  47       8.763 -32.232 -20.470  1.00  0.33           N  
ATOM    353  CA  SER A  47       9.263 -31.020 -21.110  1.00  0.35           C  
ATOM    354  C   SER A  47       9.421 -29.887 -20.102  1.00  0.33           C  
ATOM    355  CB  SER A  47       8.326 -30.583 -22.237  1.00  0.31           C  
ATOM    356  O   SER A  47       8.515 -29.624 -19.308  1.00  0.32           O  
ATOM    357  OG  SER A  47       7.100 -30.101 -21.714  1.00  0.30           O  
ATOM    358  N   THR A  48      10.643 -29.619 -19.512  1.00  0.34           N  
ATOM    359  CA  THR A  48      11.235 -28.497 -18.792  1.00  0.35           C  
ATOM    360  C   THR A  48      10.490 -27.201 -19.102  1.00  0.34           C  
ATOM    361  CB  THR A  48      12.725 -28.332 -19.143  1.00  0.31           C  
ATOM    362  O   THR A  48      11.067 -26.114 -19.026  1.00  0.33           O  
ATOM    363  CG2 THR A  48      13.557 -29.471 -18.562  1.00  0.29           C  
ATOM    364  OG1 THR A  48      12.876 -28.324 -20.568  1.00  0.30           O  
ATOM    365  N   THR A  49       9.125 -27.071 -19.564  1.00  0.40           N  
ATOM    366  CA  THR A  49       8.384 -25.849 -19.854  1.00  0.41           C  
ATOM    367  C   THR A  49       7.428 -25.511 -18.713  1.00  0.40           C  
ATOM    368  CB  THR A  49       7.594 -25.974 -21.170  1.00  0.38           C  
ATOM    369  O   THR A  49       6.668 -26.369 -18.260  1.00  0.39           O  
ATOM    370  CG2 THR A  49       8.528 -25.972 -22.375  1.00  0.34           C  
ATOM    371  OG1 THR A  49       6.848 -27.197 -21.158  1.00  0.33           O  
ATOM    372  N   ASP A  50       7.812 -24.537 -17.862  1.00  0.44           N  
ATOM    373  CA  ASP A  50       7.137 -23.859 -16.759  1.00  0.45           C  
ATOM    374  C   ASP A  50       5.644 -23.705 -17.040  1.00  0.45           C  
ATOM    375  CB  ASP A  50       7.769 -22.489 -16.504  1.00  0.42           C  
ATOM    376  O   ASP A  50       4.923 -23.075 -16.264  1.00  0.44           O  
ATOM    377  CG  ASP A  50       9.133 -22.579 -15.843  1.00  0.39           C  
ATOM    378  OD1 ASP A  50       9.415 -23.587 -15.160  1.00  0.42           O  
ATOM    379  OD2 ASP A  50       9.933 -21.632 -16.004  1.00  0.44           O  
ATOM    380  N   ILE A  51       5.041 -24.235 -18.115  1.00  0.49           N  
ATOM    381  CA  ILE A  51       3.603 -24.226 -18.357  1.00  0.49           C  
ATOM    382  C   ILE A  51       3.001 -25.566 -17.940  1.00  0.49           C  
ATOM    383  CB  ILE A  51       3.281 -23.932 -19.839  1.00  0.47           C  
ATOM    384  O   ILE A  51       3.496 -26.625 -18.332  1.00  0.48           O  
ATOM    385  CG1 ILE A  51       3.985 -22.648 -20.294  1.00  0.41           C  
ATOM    386  CG2 ILE A  51       1.768 -23.832 -20.054  1.00  0.42           C  
ATOM    387  CD1 ILE A  51       3.817 -22.342 -21.776  1.00  0.41           C  
ATOM    388  N   ALA A  52       2.043 -25.550 -16.865  1.00  0.51           N  
ATOM    389  CA  ALA A  52       1.277 -26.694 -16.376  1.00  0.51           C  
ATOM    390  C   ALA A  52       0.269 -27.166 -17.419  1.00  0.52           C  
ATOM    391  CB  ALA A  52       0.564 -26.339 -15.073  1.00  0.49           C  
ATOM    392  O   ALA A  52      -0.102 -26.409 -18.320  1.00  0.51           O  
ATOM    393  N   SER A  53      -0.062 -28.470 -17.512  1.00  0.46           N  
ATOM    394  CA  SER A  53      -1.295 -28.998 -18.087  1.00  0.45           C  
ATOM    395  C   SER A  53      -2.492 -28.126 -17.723  1.00  0.46           C  
ATOM    396  CB  SER A  53      -1.536 -30.432 -17.615  1.00  0.45           C  
ATOM    397  O   SER A  53      -2.490 -27.462 -16.685  1.00  0.45           O  
ATOM    398  OG  SER A  53      -1.416 -30.526 -16.206  1.00  0.46           O  
ATOM    399  N   ASN A  54      -3.475 -27.972 -18.710  1.00  0.45           N  
ATOM    400  CA  ASN A  54      -4.706 -27.197 -18.603  1.00  0.46           C  
ATOM    401  C   ASN A  54      -4.427 -25.697 -18.617  1.00  0.46           C  
ATOM    402  CB  ASN A  54      -5.475 -27.582 -17.338  1.00  0.43           C  
ATOM    403  O   ASN A  54      -4.983 -24.950 -17.810  1.00  0.45           O  
ATOM    404  CG  ASN A  54      -5.937 -29.026 -17.352  1.00  0.42           C  
ATOM    405  ND2 ASN A  54      -5.921 -29.665 -16.189  1.00  0.39           N  
ATOM    406  OD1 ASN A  54      -6.304 -29.563 -18.401  1.00  0.43           O  
ATOM    407  N   THR A  55      -3.511 -25.165 -19.396  1.00  0.57           N  
ATOM    408  CA  THR A  55      -3.147 -23.783 -19.688  1.00  0.57           C  
ATOM    409  C   THR A  55      -3.807 -23.312 -20.981  1.00  0.58           C  
ATOM    410  CB  THR A  55      -1.619 -23.620 -19.800  1.00  0.54           C  
ATOM    411  O   THR A  55      -3.815 -24.035 -21.979  1.00  0.57           O  
ATOM    412  CG2 THR A  55      -1.228 -22.147 -19.871  1.00  0.48           C  
ATOM    413  OG1 THR A  55      -0.996 -24.214 -18.655  1.00  0.54           O  
ATOM    414  N   LEU A  56      -4.653 -22.229 -20.859  1.00  0.53           N  
ATOM    415  CA  LEU A  56      -4.943 -21.367 -22.000  1.00  0.53           C  
ATOM    416  C   LEU A  56      -3.699 -20.596 -22.429  1.00  0.55           C  
ATOM    417  CB  LEU A  56      -6.072 -20.391 -21.661  1.00  0.51           C  
ATOM    418  O   LEU A  56      -3.173 -19.784 -21.664  1.00  0.54           O  
ATOM    419  CG  LEU A  56      -6.601 -19.538 -22.815  1.00  0.48           C  
ATOM    420  CD1 LEU A  56      -7.568 -20.348 -23.672  1.00  0.40           C  
ATOM    421  CD2 LEU A  56      -7.274 -18.277 -22.285  1.00  0.43           C  
ATOM    422  N   VAL A  57      -3.193 -20.969 -23.552  1.00  0.58           N  
ATOM    423  CA  VAL A  57      -2.168 -20.205 -24.254  1.00  0.57           C  
ATOM    424  C   VAL A  57      -2.807 -19.391 -25.377  1.00  0.59           C  
ATOM    425  CB  VAL A  57      -1.065 -21.125 -24.824  1.00  0.56           C  
ATOM    426  O   VAL A  57      -3.589 -19.922 -26.169  1.00  0.58           O  
ATOM    427  CG1 VAL A  57       0.023 -20.302 -25.512  1.00  0.50           C  
ATOM    428  CG2 VAL A  57      -0.466 -21.988 -23.715  1.00  0.51           C  
ATOM    429  N   THR A  58      -2.645 -18.065 -25.331  1.00  0.59           N  
ATOM    430  CA  THR A  58      -2.864 -17.147 -26.443  1.00  0.61           C  
ATOM    431  C   THR A  58      -1.539 -16.766 -27.099  1.00  0.61           C  
ATOM    432  CB  THR A  58      -3.595 -15.873 -25.981  1.00  0.58           C  
ATOM    433  O   THR A  58      -0.657 -16.203 -26.447  1.00  0.61           O  
ATOM    434  CG2 THR A  58      -3.900 -14.955 -27.159  1.00  0.50           C  
ATOM    435  OG1 THR A  58      -4.826 -16.241 -25.345  1.00  0.57           O  
ATOM    436  N   ASN A  59      -1.219 -17.200 -28.251  1.00  0.61           N  
ATOM    437  CA  ASN A  59      -0.143 -16.741 -29.122  1.00  0.62           C  
ATOM    438  C   ASN A  59      -0.579 -15.551 -29.973  1.00  0.61           C  
ATOM    439  CB  ASN A  59       0.348 -17.882 -30.016  1.00  0.57           C  
ATOM    440  O   ASN A  59      -1.641 -15.586 -30.598  1.00  0.59           O  
ATOM    441  CG  ASN A  59       1.638 -17.545 -30.737  1.00  0.53           C  
ATOM    442  ND2 ASN A  59       1.812 -18.098 -31.932  1.00  0.56           N  
ATOM    443  OD1 ASN A  59       2.472 -16.794 -30.225  1.00  0.57           O  
ATOM    444  N   PHE A  60       0.146 -14.480 -29.873  1.00  0.61           N  
ATOM    445  CA  PHE A  60       0.002 -13.282 -30.690  1.00  0.62           C  
ATOM    446  C   PHE A  60       0.888 -13.360 -31.927  1.00  0.59           C  
ATOM    447  CB  PHE A  60       0.345 -12.030 -29.876  1.00  0.55           C  
ATOM    448  O   PHE A  60       1.497 -12.364 -32.325  1.00  0.55           O  
ATOM    449  CG  PHE A  60      -0.460 -11.887 -28.613  1.00  0.50           C  
ATOM    450  CD1 PHE A  60      -1.788 -11.480 -28.661  1.00  0.46           C  
ATOM    451  CD2 PHE A  60       0.111 -12.160 -27.377  1.00  0.49           C  
ATOM    452  CE1 PHE A  60      -2.535 -11.346 -27.493  1.00  0.48           C  
ATOM    453  CE2 PHE A  60      -0.630 -12.030 -26.206  1.00  0.50           C  
ATOM    454  CZ  PHE A  60      -1.953 -11.622 -26.266  1.00  0.45           C  
ATOM    455  N   GLY A  61       1.104 -14.637 -32.401  1.00  0.52           N  
ATOM    456  CA  GLY A  61       1.840 -15.052 -33.584  1.00  0.50           C  
ATOM    457  C   GLY A  61       1.173 -14.632 -34.880  1.00  0.51           C  
ATOM    458  O   GLY A  61      -0.048 -14.729 -35.016  1.00  0.47           O  
ATOM    459  N   LYS A  62       1.914 -13.764 -35.695  1.00  0.41           N  
ATOM    460  CA  LYS A  62       2.097 -13.521 -37.123  1.00  0.41           C  
ATOM    461  C   LYS A  62       2.146 -12.026 -37.424  1.00  0.41           C  
ATOM    462  CB  LYS A  62       0.977 -14.181 -37.929  1.00  0.36           C  
ATOM    463  O   LYS A  62       1.197 -11.296 -37.128  1.00  0.39           O  
ATOM    464  CG  LYS A  62       1.156 -15.680 -38.123  1.00  0.34           C  
ATOM    465  CD  LYS A  62       0.088 -16.255 -39.045  1.00  0.40           C  
ATOM    466  CE  LYS A  62       0.269 -17.753 -39.246  1.00  0.30           C  
ATOM    467  NZ  LYS A  62      -0.801 -18.329 -40.114  1.00  0.30           N  
ATOM    468  N   PRO A  63       3.482 -11.425 -37.827  1.00  0.43           N  
ATOM    469  CA  PRO A  63       4.536 -10.888 -38.691  1.00  0.43           C  
ATOM    470  C   PRO A  63       5.834 -10.610 -37.935  1.00  0.43           C  
ATOM    471  CB  PRO A  63       3.927  -9.590 -39.225  1.00  0.38           C  
ATOM    472  O   PRO A  63       5.800 -10.234 -36.761  1.00  0.41           O  
ATOM    473  CG  PRO A  63       2.685  -9.390 -38.418  1.00  0.36           C  
ATOM    474  CD  PRO A  63       2.428 -10.637 -37.622  1.00  0.40           C  
ATOM    475  N   ASP A  64       6.929 -11.224 -38.404  1.00  0.40           N  
ATOM    476  CA  ASP A  64       8.383 -11.185 -38.527  1.00  0.40           C  
ATOM    477  C   ASP A  64       9.005 -10.345 -37.414  1.00  0.40           C  
ATOM    478  CB  ASP A  64       8.791 -10.632 -39.894  1.00  0.36           C  
ATOM    479  O   ASP A  64      10.228 -10.322 -37.256  1.00  0.38           O  
ATOM    480  CG  ASP A  64       8.311 -11.493 -41.049  1.00  0.35           C  
ATOM    481  OD1 ASP A  64       8.160 -12.722 -40.872  1.00  0.39           O  
ATOM    482  OD2 ASP A  64       8.086 -10.939 -42.147  1.00  0.42           O  
ATOM    483  N   ASN A  65       8.411 -10.250 -36.048  1.00  0.39           N  
ATOM    484  CA  ASN A  65       9.333  -9.773 -35.023  1.00  0.40           C  
ATOM    485  C   ASN A  65       8.590  -9.305 -33.775  1.00  0.39           C  
ATOM    486  CB  ASN A  65      10.210  -8.645 -35.572  1.00  0.35           C  
ATOM    487  O   ASN A  65       9.194  -8.735 -32.865  1.00  0.36           O  
ATOM    488  CG  ASN A  65      11.194  -9.129 -36.620  1.00  0.33           C  
ATOM    489  ND2 ASN A  65      11.582  -8.237 -37.524  1.00  0.32           N  
ATOM    490  OD1 ASN A  65      11.600 -10.293 -36.617  1.00  0.37           O  
ATOM    491  N   VAL A  66       7.134  -9.585 -33.590  1.00  0.46           N  
ATOM    492  CA  VAL A  66       6.479  -9.351 -32.307  1.00  0.47           C  
ATOM    493  C   VAL A  66       5.485 -10.475 -32.023  1.00  0.46           C  
ATOM    494  CB  VAL A  66       5.761  -7.984 -32.278  1.00  0.39           C  
ATOM    495  O   VAL A  66       4.301 -10.361 -32.347  1.00  0.43           O  
ATOM    496  CG1 VAL A  66       5.379  -7.605 -30.848  1.00  0.33           C  
ATOM    497  CG2 VAL A  66       6.643  -6.904 -32.902  1.00  0.33           C  
ATOM    498  N   ALA A  67       5.851 -11.679 -31.845  1.00  0.52           N  
ATOM    499  CA  ALA A  67       5.160 -12.816 -31.242  1.00  0.51           C  
ATOM    500  C   ALA A  67       5.396 -12.865 -29.736  1.00  0.52           C  
ATOM    501  CB  ALA A  67       5.614 -14.120 -31.892  1.00  0.47           C  
ATOM    502  O   ALA A  67       6.423 -12.388 -29.246  1.00  0.50           O  
ATOM    503  N   GLY A  68       4.335 -12.797 -29.041  1.00  0.60           N  
ATOM    504  CA  GLY A  68       4.269 -13.206 -27.647  1.00  0.60           C  
ATOM    505  C   GLY A  68       3.154 -14.196 -27.368  1.00  0.60           C  
ATOM    506  O   GLY A  68       2.298 -14.432 -28.223  1.00  0.59           O  
ATOM    507  N   MET A  69       3.296 -14.960 -26.325  1.00  0.67           N  
ATOM    508  CA  MET A  69       2.339 -15.887 -25.728  1.00  0.68           C  
ATOM    509  C   MET A  69       1.967 -15.450 -24.315  1.00  0.68           C  
ATOM    510  CB  MET A  69       2.908 -17.307 -25.703  1.00  0.65           C  
ATOM    511  O   MET A  69       2.827 -15.012 -23.549  1.00  0.67           O  
ATOM    512  CG  MET A  69       3.034 -17.941 -27.079  1.00  0.62           C  
ATOM    513  SD  MET A  69       3.698 -19.650 -27.007  1.00  0.60           S  
ATOM    514  CE  MET A  69       2.202 -20.556 -26.526  1.00  0.55           C  
ATOM    515  N   LEU A  70       0.676 -15.392 -24.122  1.00  0.66           N  
ATOM    516  CA  LEU A  70       0.095 -15.450 -22.785  1.00  0.67           C  
ATOM    517  C   LEU A  70      -0.333 -16.872 -22.439  1.00  0.66           C  
ATOM    518  CB  LEU A  70      -1.104 -14.504 -22.681  1.00  0.64           C  
ATOM    519  O   LEU A  70      -1.022 -17.526 -23.226  1.00  0.65           O  
ATOM    520  CG  LEU A  70      -0.793 -13.053 -22.308  1.00  0.60           C  
ATOM    521  CD1 LEU A  70      -1.748 -12.106 -23.026  1.00  0.56           C  
ATOM    522  CD2 LEU A  70      -0.874 -12.860 -20.798  1.00  0.57           C  
ATOM    523  N   SER A  71       0.189 -17.321 -21.379  1.00  0.67           N  
ATOM    524  CA  SER A  71      -0.290 -18.538 -20.732  1.00  0.67           C  
ATOM    525  C   SER A  71      -1.129 -18.216 -19.500  1.00  0.67           C  
ATOM    526  CB  SER A  71       0.885 -19.435 -20.339  1.00  0.65           C  
ATOM    527  O   SER A  71      -0.714 -17.427 -18.649  1.00  0.66           O  
ATOM    528  OG  SER A  71       0.438 -20.544 -19.579  1.00  0.64           O  
ATOM    529  N   PHE A  72      -2.308 -18.561 -19.484  1.00  0.61           N  
ATOM    530  CA  PHE A  72      -3.233 -18.585 -18.358  1.00  0.61           C  
ATOM    531  C   PHE A  72      -3.485 -20.015 -17.894  1.00  0.60           C  
ATOM    532  CB  PHE A  72      -4.558 -17.915 -18.734  1.00  0.57           C  
ATOM    533  O   PHE A  72      -4.197 -20.772 -18.557  1.00  0.57           O  
ATOM    534  CG  PHE A  72      -5.452 -17.632 -17.557  1.00  0.53           C  
ATOM    535  CD1 PHE A  72      -5.232 -16.523 -16.750  1.00  0.49           C  
ATOM    536  CD2 PHE A  72      -6.513 -18.477 -17.258  1.00  0.50           C  
ATOM    537  CE1 PHE A  72      -6.058 -16.259 -15.659  1.00  0.49           C  
ATOM    538  CE2 PHE A  72      -7.343 -18.220 -16.170  1.00  0.53           C  
ATOM    539  CZ  PHE A  72      -7.113 -17.111 -15.371  1.00  0.47           C  
ATOM    540  N   ASN A  73      -2.659 -20.417 -16.913  1.00  0.59           N  
ATOM    541  CA  ASN A  73      -2.939 -21.689 -16.256  1.00  0.59           C  
ATOM    542  C   ASN A  73      -4.271 -21.656 -15.513  1.00  0.58           C  
ATOM    543  CB  ASN A  73      -1.805 -22.059 -15.297  1.00  0.56           C  
ATOM    544  O   ASN A  73      -4.452 -20.859 -14.590  1.00  0.57           O  
ATOM    545  CG  ASN A  73      -1.986 -23.433 -14.682  1.00  0.54           C  
ATOM    546  ND2 ASN A  73      -0.935 -23.943 -14.051  1.00  0.52           N  
ATOM    547  OD1 ASN A  73      -3.062 -24.031 -14.773  1.00  0.54           O  
ATOM    548  N   THR A  74      -5.238 -22.220 -16.031  1.00  0.47           N  
ATOM    549  CA  THR A  74      -6.513 -22.544 -15.399  1.00  0.46           C  
ATOM    550  C   THR A  74      -6.389 -23.805 -14.548  1.00  0.47           C  
ATOM    551  CB  THR A  74      -7.623 -22.736 -16.448  1.00  0.44           C  
ATOM    552  O   THR A  74      -7.383 -24.296 -14.009  1.00  0.45           O  
ATOM    553  CG2 THR A  74      -7.864 -21.453 -17.236  1.00  0.42           C  
ATOM    554  OG1 THR A  74      -7.240 -23.776 -17.357  1.00  0.42           O  
ATOM    555  N   GLY A  75      -5.195 -24.414 -14.445  1.00  0.42           N  
ATOM    556  CA  GLY A  75      -4.956 -25.682 -13.775  1.00  0.41           C  
ATOM    557  C   GLY A  75      -5.820 -25.878 -12.544  1.00  0.42           C  
ATOM    558  O   GLY A  75      -5.908 -24.990 -11.693  1.00  0.41           O  
ATOM    559  N   ASP A  76      -7.113 -26.477 -12.687  1.00  0.37           N  
ATOM    560  CA  ASP A  76      -8.163 -27.325 -12.132  1.00  0.38           C  
ATOM    561  C   ASP A  76      -9.248 -26.487 -11.460  1.00  0.37           C  
ATOM    562  CB  ASP A  76      -7.575 -28.323 -11.132  1.00  0.35           C  
ATOM    563  O   ASP A  76      -9.264 -26.349 -10.235  1.00  0.35           O  
ATOM    564  CG  ASP A  76      -8.152 -29.720 -11.279  1.00  0.33           C  
ATOM    565  OD1 ASP A  76      -9.155 -29.892 -12.004  1.00  0.35           O  
ATOM    566  OD2 ASP A  76      -7.600 -30.656 -10.662  1.00  0.37           O  
ATOM    567  N   TRP A  77      -9.530 -25.277 -11.915  1.00  0.18           N  
ATOM    568  CA  TRP A  77     -10.751 -24.550 -11.584  1.00  0.38           C  
ATOM    569  C   TRP A  77     -11.894 -25.514 -11.282  1.00  0.21           C  
ATOM    570  CB  TRP A  77     -11.147 -23.612 -12.728  1.00  0.25           C  
ATOM    571  O   TRP A  77     -12.680 -25.285 -10.360  1.00  0.21           O  
ATOM    572  CG  TRP A  77     -12.015 -22.466 -12.304  1.00  0.31           C  
ATOM    573  CD1 TRP A  77     -13.237 -22.540 -11.694  1.00  0.32           C  
ATOM    574  CD2 TRP A  77     -11.729 -21.074 -12.462  1.00  0.27           C  
ATOM    575  CE2 TRP A  77     -12.822 -20.358 -11.925  1.00  0.10           C  
ATOM    576  CE3 TRP A  77     -10.652 -20.360 -13.006  1.00  0.20           C  
ATOM    577  NE1 TRP A  77     -13.727 -21.275 -11.464  1.00  0.20           N  
ATOM    578  CH2 TRP A  77     -11.803 -18.289 -12.455  1.00  0.20           C  
ATOM    579  CZ2 TRP A  77     -12.869 -18.962 -11.917  1.00  0.19           C  
ATOM    580  CZ3 TRP A  77     -10.701 -18.971 -12.997  1.00  0.19           C  
ATOM    581  N   GLU A  78     -11.974 -26.561 -12.096  1.00  0.35           N  
ATOM    582  CA  GLU A  78     -13.196 -27.358 -12.045  1.00  0.35           C  
ATOM    583  C   GLU A  78     -13.136 -28.388 -10.921  1.00  0.35           C  
ATOM    584  CB  GLU A  78     -13.439 -28.056 -13.386  1.00  0.32           C  
ATOM    585  O   GLU A  78     -14.157 -28.702 -10.305  1.00  0.33           O  
ATOM    586  CG  GLU A  78     -14.051 -27.153 -14.447  1.00  0.32           C  
ATOM    587  CD  GLU A  78     -14.425 -27.893 -15.721  1.00  0.36           C  
ATOM    588  OE1 GLU A  78     -14.108 -29.098 -15.838  1.00  0.44           O  
ATOM    589  OE2 GLU A  78     -15.039 -27.262 -16.610  1.00  0.39           O  
ATOM    590  N   ASN A  79     -11.940 -28.824 -10.557  1.00  0.31           N  
ATOM    591  CA  ASN A  79     -11.964 -29.923  -9.597  1.00  0.33           C  
ATOM    592  C   ASN A  79     -11.518 -29.465  -8.211  1.00  0.32           C  
ATOM    593  CB  ASN A  79     -11.088 -31.079 -10.082  1.00  0.29           C  
ATOM    594  O   ASN A  79     -11.325 -30.288  -7.314  1.00  0.29           O  
ATOM    595  CG  ASN A  79     -11.705 -31.832 -11.244  1.00  0.29           C  
ATOM    596  ND2 ASN A  79     -10.875 -32.227 -12.203  1.00  0.27           N  
ATOM    597  OD1 ASN A  79     -12.917 -32.056 -11.281  1.00  0.32           O  
ATOM    598  N   ASN A  80     -11.669 -28.015  -7.880  1.00  0.31           N  
ATOM    599  CA  ASN A  80     -11.364 -27.580  -6.521  1.00  0.33           C  
ATOM    600  C   ASN A  80      -9.971 -28.028  -6.089  1.00  0.31           C  
ATOM    601  CB  ASN A  80     -12.418 -28.102  -5.542  1.00  0.28           C  
ATOM    602  O   ASN A  80      -9.726 -28.250  -4.902  1.00  0.29           O  
ATOM    603  CG  ASN A  80     -13.537 -27.108  -5.304  1.00  0.27           C  
ATOM    604  ND2 ASN A  80     -14.655 -27.589  -4.774  1.00  0.21           N  
ATOM    605  OD1 ASN A  80     -13.399 -25.917  -5.595  1.00  0.29           O  
ATOM    606  N   ASN A  81      -9.116 -28.438  -7.075  1.00  0.32           N  
ATOM    607  CA  ASN A  81      -7.769 -28.847  -6.691  1.00  0.34           C  
ATOM    608  C   ASN A  81      -6.779 -27.691  -6.800  1.00  0.33           C  
ATOM    609  CB  ASN A  81      -7.302 -30.028  -7.545  1.00  0.30           C  
ATOM    610  O   ASN A  81      -6.442 -27.259  -7.904  1.00  0.31           O  
ATOM    611  CG  ASN A  81      -7.903 -31.346  -7.097  1.00  0.30           C  
ATOM    612  ND2 ASN A  81      -7.947 -32.316  -8.002  1.00  0.25           N  
ATOM    613  OD1 ASN A  81      -8.324 -31.491  -5.946  1.00  0.31           O  
ATOM    614  N   SER A  82      -7.176 -26.322  -6.315  1.00  0.39           N  
ATOM    615  CA  SER A  82      -6.412 -25.181  -5.819  1.00  0.39           C  
ATOM    616  C   SER A  82      -5.161 -24.946  -6.658  1.00  0.39           C  
ATOM    617  CB  SER A  82      -6.022 -25.393  -4.355  1.00  0.35           C  
ATOM    618  O   SER A  82      -4.054 -24.866  -6.123  1.00  0.37           O  
ATOM    619  OG  SER A  82      -6.589 -26.590  -3.852  1.00  0.32           O  
ATOM    620  N   ALA A  83      -5.013 -25.364  -7.920  1.00  0.42           N  
ATOM    621  CA  ALA A  83      -3.848 -24.978  -8.711  1.00  0.43           C  
ATOM    622  C   ALA A  83      -3.904 -23.500  -9.086  1.00  0.42           C  
ATOM    623  CB  ALA A  83      -3.749 -25.839  -9.968  1.00  0.41           C  
ATOM    624  O   ALA A  83      -4.969 -22.980  -9.429  1.00  0.41           O  
ATOM    625  N   PRO A  84      -2.875 -22.652  -8.504  1.00  0.49           N  
ATOM    626  CA  PRO A  84      -2.786 -21.205  -8.710  1.00  0.49           C  
ATOM    627  C   PRO A  84      -3.025 -20.799 -10.162  1.00  0.50           C  
ATOM    628  CB  PRO A  84      -1.354 -20.875  -8.280  1.00  0.47           C  
ATOM    629  O   PRO A  84      -2.566 -21.482 -11.082  1.00  0.49           O  
ATOM    630  CG  PRO A  84      -0.651 -22.194  -8.251  1.00  0.45           C  
ATOM    631  CD  PRO A  84      -1.683 -23.284  -8.207  1.00  0.48           C  
ATOM    632  N   VAL A  85      -4.137 -19.855 -10.413  1.00  0.54           N  
ATOM    633  CA  VAL A  85      -4.220 -19.119 -11.670  1.00  0.54           C  
ATOM    634  C   VAL A  85      -2.916 -18.363 -11.915  1.00  0.55           C  
ATOM    635  CB  VAL A  85      -5.413 -18.137 -11.675  1.00  0.52           C  
ATOM    636  O   VAL A  85      -2.504 -17.541 -11.093  1.00  0.53           O  
ATOM    637  CG1 VAL A  85      -5.534 -17.441 -13.029  1.00  0.46           C  
ATOM    638  CG2 VAL A  85      -6.708 -18.870 -11.330  1.00  0.47           C  
ATOM    639  N   LYS A  86      -2.077 -18.830 -12.859  1.00  0.59           N  
ATOM    640  CA  LYS A  86      -0.927 -18.125 -13.418  1.00  0.59           C  
ATOM    641  C   LYS A  86      -1.243 -17.571 -14.804  1.00  0.59           C  
ATOM    642  CB  LYS A  86       0.288 -19.050 -13.487  1.00  0.58           C  
ATOM    643  O   LYS A  86      -1.695 -18.306 -15.684  1.00  0.58           O  
ATOM    644  CG  LYS A  86       0.884 -19.393 -12.130  1.00  0.57           C  
ATOM    645  CD  LYS A  86       2.160 -20.213 -12.270  1.00  0.57           C  
ATOM    646  CE  LYS A  86       2.728 -20.601 -10.912  1.00  0.52           C  
ATOM    647  NZ  LYS A  86       3.985 -21.397 -11.044  1.00  0.46           N  
ATOM    648  N   LEU A  87      -1.142 -16.157 -14.783  1.00  0.64           N  
ATOM    649  CA  LEU A  87      -0.970 -15.422 -16.032  1.00  0.64           C  
ATOM    650  C   LEU A  87       0.508 -15.202 -16.334  1.00  0.65           C  
ATOM    651  CB  LEU A  87      -1.695 -14.075 -15.966  1.00  0.61           C  
ATOM    652  O   LEU A  87       1.211 -14.540 -15.567  1.00  0.64           O  
ATOM    653  CG  LEU A  87      -1.658 -13.222 -17.235  1.00  0.58           C  
ATOM    654  CD1 LEU A  87      -2.459 -13.891 -18.347  1.00  0.55           C  
ATOM    655  CD2 LEU A  87      -2.189 -11.821 -16.954  1.00  0.57           C  
ATOM    656  N   MET A  88       1.004 -15.895 -17.332  1.00  0.70           N  
ATOM    657  CA  MET A  88       2.371 -15.739 -17.822  1.00  0.70           C  
ATOM    658  C   MET A  88       2.380 -15.206 -19.251  1.00  0.70           C  
ATOM    659  CB  MET A  88       3.122 -17.070 -17.755  1.00  0.68           C  
ATOM    660  O   MET A  88       1.471 -15.496 -20.031  1.00  0.69           O  
ATOM    661  CG  MET A  88       3.129 -17.701 -16.373  1.00  0.65           C  
ATOM    662  SD  MET A  88       4.248 -19.152 -16.268  1.00  0.63           S  
ATOM    663  CE  MET A  88       4.251 -19.680 -18.004  1.00  0.59           C  
ATOM    664  N   MET A  89       3.456 -14.327 -19.471  1.00  0.72           N  
ATOM    665  CA  MET A  89       3.712 -13.786 -20.802  1.00  0.73           C  
ATOM    666  C   MET A  89       5.133 -14.104 -21.255  1.00  0.73           C  
ATOM    667  CB  MET A  89       3.483 -12.273 -20.822  1.00  0.70           C  
ATOM    668  O   MET A  89       6.065 -14.085 -20.449  1.00  0.71           O  
ATOM    669  CG  MET A  89       3.615 -11.651 -22.202  1.00  0.66           C  
ATOM    670  SD  MET A  89       3.238  -9.855 -22.203  1.00  0.69           S  
ATOM    671  CE  MET A  89       4.674  -9.226 -21.290  1.00  0.62           C  
ATOM    672  N   ARG A  90       5.375 -14.486 -22.473  1.00  0.72           N  
ATOM    673  CA  ARG A  90       6.652 -14.409 -23.175  1.00  0.72           C  
ATOM    674  C   ARG A  90       6.491 -13.737 -24.534  1.00  0.72           C  
ATOM    675  CB  ARG A  90       7.255 -15.805 -23.349  1.00  0.70           C  
ATOM    676  O   ARG A  90       5.414 -13.783 -25.132  1.00  0.70           O  
ATOM    677  CG  ARG A  90       6.501 -16.683 -24.334  1.00  0.69           C  
ATOM    678  CD  ARG A  90       7.149 -18.053 -24.479  1.00  0.69           C  
ATOM    679  NE  ARG A  90       6.447 -18.881 -25.456  1.00  0.56           N  
ATOM    680  NH1 ARG A  90       7.848 -20.703 -25.226  1.00  0.49           N  
ATOM    681  NH2 ARG A  90       6.086 -20.783 -26.690  1.00  0.46           N  
ATOM    682  CZ  ARG A  90       6.795 -20.120 -25.789  1.00  0.63           C  
ATOM    683  N   VAL A  91       7.537 -12.970 -24.885  1.00  0.71           N  
ATOM    684  CA  VAL A  91       7.573 -12.221 -26.137  1.00  0.72           C  
ATOM    685  C   VAL A  91       8.661 -12.788 -27.047  1.00  0.69           C  
ATOM    686  CB  VAL A  91       7.817 -10.715 -25.890  1.00  0.68           C  
ATOM    687  O   VAL A  91       9.638 -13.370 -26.569  1.00  0.67           O  
ATOM    688  CG1 VAL A  91       6.592 -10.068 -25.246  1.00  0.60           C  
ATOM    689  CG2 VAL A  91       9.053 -10.511 -25.017  1.00  0.59           C  
ATOM    690  N   VAL A  92       8.598 -12.966 -28.310  1.00  0.64           N  
ATOM    691  CA  VAL A  92       9.637 -13.208 -29.305  1.00  0.64           C  
ATOM    692  C   VAL A  92      10.472 -11.944 -29.500  1.00  0.64           C  
ATOM    693  CB  VAL A  92       9.035 -13.662 -30.654  1.00  0.61           C  
ATOM    694  O   VAL A  92       9.936 -10.884 -29.830  1.00  0.62           O  
ATOM    695  CG1 VAL A  92      10.137 -13.884 -31.689  1.00  0.55           C  
ATOM    696  CG2 VAL A  92       8.209 -14.933 -30.468  1.00  0.55           C  
ATOM    697  N   ASN A  93      11.722 -12.040 -29.055  1.00  0.63           N  
ATOM    698  CA  ASN A  93      12.793 -11.098 -29.360  1.00  0.66           C  
ATOM    699  C   ASN A  93      13.858 -11.731 -30.252  1.00  0.64           C  
ATOM    700  CB  ASN A  93      13.426 -10.568 -28.072  1.00  0.60           C  
ATOM    701  O   ASN A  93      14.377 -12.805 -29.940  1.00  0.61           O  
ATOM    702  CG  ASN A  93      14.387  -9.423 -28.321  1.00  0.57           C  
ATOM    703  ND2 ASN A  93      15.004  -8.924 -27.257  1.00  0.58           N  
ATOM    704  OD1 ASN A  93      14.574  -8.990 -29.461  1.00  0.58           O  
ATOM    705  N   ASN A  94      14.195 -11.243 -31.442  1.00  0.56           N  
ATOM    706  CA  ASN A  94      15.172 -11.638 -32.452  1.00  0.57           C  
ATOM    707  C   ASN A  94      15.050 -13.118 -32.801  1.00  0.57           C  
ATOM    708  CB  ASN A  94      16.592 -11.318 -31.980  1.00  0.53           C  
ATOM    709  O   ASN A  94      16.044 -13.847 -32.789  1.00  0.55           O  
ATOM    710  CG  ASN A  94      16.838  -9.829 -31.835  1.00  0.50           C  
ATOM    711  ND2 ASN A  94      17.693  -9.459 -30.889  1.00  0.55           N  
ATOM    712  OD1 ASN A  94      16.265  -9.019 -32.568  1.00  0.54           O  
ATOM    713  N   ASN A  95      13.897 -13.550 -33.025  1.00  0.55           N  
ATOM    714  CA  ASN A  95      13.549 -14.914 -33.407  1.00  0.56           C  
ATOM    715  C   ASN A  95      13.686 -15.877 -32.231  1.00  0.56           C  
ATOM    716  CB  ASN A  95      14.413 -15.382 -34.579  1.00  0.52           C  
ATOM    717  O   ASN A  95      13.499 -17.085 -32.387  1.00  0.55           O  
ATOM    718  CG  ASN A  95      14.075 -14.669 -35.874  1.00  0.51           C  
ATOM    719  ND2 ASN A  95      15.068 -14.513 -36.742  1.00  0.51           N  
ATOM    720  OD1 ASN A  95      12.931 -14.262 -36.093  1.00  0.52           O  
ATOM    721  N   ASN A  96      13.973 -15.338 -31.018  1.00  0.65           N  
ATOM    722  CA  ASN A  96      13.950 -16.151 -29.807  1.00  0.65           C  
ATOM    723  C   ASN A  96      12.787 -15.768 -28.896  1.00  0.66           C  
ATOM    724  CB  ASN A  96      15.276 -16.030 -29.053  1.00  0.62           C  
ATOM    725  O   ASN A  96      12.538 -14.584 -28.665  1.00  0.65           O  
ATOM    726  CG  ASN A  96      16.456 -16.532 -29.862  1.00  0.59           C  
ATOM    727  ND2 ASN A  96      17.554 -15.786 -29.835  1.00  0.64           N  
ATOM    728  OD1 ASN A  96      16.380 -17.581 -30.508  1.00  0.63           O  
ATOM    729  N   ASP A  97      11.901 -16.680 -28.471  1.00  0.65           N  
ATOM    730  CA  ASP A  97      10.989 -16.463 -27.352  1.00  0.66           C  
ATOM    731  C   ASP A  97      11.749 -16.031 -26.100  1.00  0.67           C  
ATOM    732  CB  ASP A  97      10.181 -17.730 -27.065  1.00  0.63           C  
ATOM    733  O   ASP A  97      12.772 -16.625 -25.752  1.00  0.66           O  
ATOM    734  CG  ASP A  97       9.140 -18.023 -28.131  1.00  0.60           C  
ATOM    735  OD1 ASP A  97       8.813 -17.118 -28.929  1.00  0.61           O  
ATOM    736  OD2 ASP A  97       8.640 -19.167 -28.172  1.00  0.66           O  
ATOM    737  N   SER A  98      11.353 -14.919 -25.597  1.00  0.71           N  
ATOM    738  CA  SER A  98      11.765 -14.653 -24.222  1.00  0.71           C  
ATOM    739  C   SER A  98      11.355 -15.790 -23.292  1.00  0.72           C  
ATOM    740  CB  SER A  98      11.165 -13.337 -23.727  1.00  0.69           C  
ATOM    741  O   SER A  98      10.480 -16.591 -23.630  1.00  0.71           O  
ATOM    742  OG  SER A  98       9.776 -13.477 -23.485  1.00  0.72           O  
ATOM    743  N   ASP A  99      11.991 -15.858 -22.115  1.00  0.64           N  
ATOM    744  CA  ASP A  99      11.448 -16.634 -21.005  1.00  0.64           C  
ATOM    745  C   ASP A  99      10.032 -16.179 -20.658  1.00  0.65           C  
ATOM    746  CB  ASP A  99      12.353 -16.519 -19.776  1.00  0.62           C  
ATOM    747  O   ASP A  99       9.636 -15.060 -20.988  1.00  0.65           O  
ATOM    748  CG  ASP A  99      13.706 -17.179 -19.973  1.00  0.60           C  
ATOM    749  OD1 ASP A  99      13.780 -18.232 -20.643  1.00  0.63           O  
ATOM    750  OD2 ASP A  99      14.708 -16.645 -19.449  1.00  0.67           O  
ATOM    751  N   TRP A 100       9.194 -17.049 -20.183  1.00  0.63           N  
ATOM    752  CA  TRP A 100       7.888 -16.741 -19.611  1.00  0.65           C  
ATOM    753  C   TRP A 100       8.023 -15.795 -18.423  1.00  0.64           C  
ATOM    754  CB  TRP A 100       7.174 -18.025 -19.178  1.00  0.60           C  
ATOM    755  O   TRP A 100       8.777 -16.068 -17.486  1.00  0.62           O  
ATOM    756  CG  TRP A 100       6.678 -18.860 -20.320  1.00  0.57           C  
ATOM    757  CD1 TRP A 100       7.263 -19.984 -20.835  1.00  0.51           C  
ATOM    758  CD2 TRP A 100       5.494 -18.635 -21.092  1.00  0.54           C  
ATOM    759  CE2 TRP A 100       5.424 -19.662 -22.060  1.00  0.54           C  
ATOM    760  CE3 TRP A 100       4.485 -17.663 -21.060  1.00  0.69           C  
ATOM    761  NE1 TRP A 100       6.514 -20.470 -21.881  1.00  0.70           N  
ATOM    762  CH2 TRP A 100       3.409 -18.781 -22.933  1.00  0.65           C  
ATOM    763  CZ2 TRP A 100       4.383 -19.744 -22.987  1.00  0.68           C  
ATOM    764  CZ3 TRP A 100       3.450 -17.747 -21.984  1.00  0.65           C  
ATOM    765  N   VAL A 101       7.342 -14.568 -18.509  1.00  0.65           N  
ATOM    766  CA  VAL A 101       7.142 -13.675 -17.372  1.00  0.67           C  
ATOM    767  C   VAL A 101       5.755 -13.901 -16.775  1.00  0.65           C  
ATOM    768  CB  VAL A 101       7.313 -12.193 -17.778  1.00  0.64           C  
ATOM    769  O   VAL A 101       4.748 -13.829 -17.483  1.00  0.65           O  
ATOM    770  CG1 VAL A 101       7.137 -11.279 -16.567  1.00  0.57           C  
ATOM    771  CG2 VAL A 101       8.678 -11.972 -18.426  1.00  0.57           C  
ATOM    772  N   THR A 102       5.595 -14.169 -15.508  1.00  0.61           N  
ATOM    773  CA  THR A 102       4.357 -14.207 -14.739  1.00  0.62           C  
ATOM    774  C   THR A 102       3.802 -12.800 -14.537  1.00  0.62           C  
ATOM    775  CB  THR A 102       4.570 -14.879 -13.370  1.00  0.59           C  
ATOM    776  O   THR A 102       4.433 -11.966 -13.883  1.00  0.61           O  
ATOM    777  CG2 THR A 102       3.255 -15.006 -12.608  1.00  0.56           C  
ATOM    778  OG1 THR A 102       5.123 -16.187 -13.567  1.00  0.58           O  
ATOM    779  N   ILE A 103       2.716 -12.429 -15.123  1.00  0.58           N  
ATOM    780  CA  ILE A 103       1.947 -11.206 -14.918  1.00  0.58           C  
ATOM    781  C   ILE A 103       1.094 -11.339 -13.658  1.00  0.56           C  
ATOM    782  CB  ILE A 103       1.055 -10.888 -16.138  1.00  0.56           C  
ATOM    783  O   ILE A 103       0.931 -10.375 -12.907  1.00  0.56           O  
ATOM    784  CG1 ILE A 103       1.910 -10.746 -17.402  1.00  0.52           C  
ATOM    785  CG2 ILE A 103       0.231  -9.621 -15.889  1.00  0.53           C  
ATOM    786  CD1 ILE A 103       1.102 -10.545 -18.677  1.00  0.51           C  
ATOM    787  N   PHE A 104       0.411 -12.494 -13.399  1.00  0.57           N  
ATOM    788  CA  PHE A 104      -0.480 -12.814 -12.290  1.00  0.58           C  
ATOM    789  C   PHE A 104      -0.371 -14.287 -11.916  1.00  0.57           C  
ATOM    790  CB  PHE A 104      -1.929 -12.469 -12.646  1.00  0.54           C  
ATOM    791  O   PHE A 104      -0.360 -15.156 -12.790  1.00  0.54           O  
ATOM    792  CG  PHE A 104      -2.918 -12.813 -11.566  1.00  0.51           C  
ATOM    793  CD1 PHE A 104      -3.137 -11.946 -10.502  1.00  0.48           C  
ATOM    794  CD2 PHE A 104      -3.630 -14.005 -11.613  1.00  0.50           C  
ATOM    795  CE1 PHE A 104      -4.052 -12.262  -9.501  1.00  0.49           C  
ATOM    796  CE2 PHE A 104      -4.546 -14.328 -10.616  1.00  0.51           C  
ATOM    797  CZ  PHE A 104      -4.755 -13.455  -9.560  1.00  0.49           C  
ATOM    798  N   ASP A 105      -0.261 -14.550 -10.640  1.00  0.55           N  
ATOM    799  CA  ASP A 105      -0.239 -15.840  -9.957  1.00  0.55           C  
ATOM    800  C   ASP A 105      -1.145 -15.827  -8.728  1.00  0.55           C  
ATOM    801  CB  ASP A 105       1.190 -16.210  -9.554  1.00  0.52           C  
ATOM    802  O   ASP A 105      -0.873 -15.117  -7.757  1.00  0.54           O  
ATOM    803  CG  ASP A 105       1.307 -17.624  -9.014  1.00  0.51           C  
ATOM    804  OD1 ASP A 105       0.278 -18.211  -8.613  1.00  0.52           O  
ATOM    805  OD2 ASP A 105       2.438 -18.155  -8.985  1.00  0.58           O  
ATOM    806  N   SER A 106      -2.369 -16.302  -8.952  1.00  0.46           N  
ATOM    807  CA  SER A 106      -3.276 -16.444  -7.817  1.00  0.46           C  
ATOM    808  C   SER A 106      -2.619 -17.216  -6.678  1.00  0.45           C  
ATOM    809  CB  SER A 106      -4.564 -17.147  -8.244  1.00  0.44           C  
ATOM    810  O   SER A 106      -3.090 -17.174  -5.539  1.00  0.43           O  
ATOM    811  OG  SER A 106      -4.315 -18.505  -8.563  1.00  0.42           O  
ATOM    812  N   SER A 107      -1.590 -17.988  -6.888  1.00  0.43           N  
ATOM    813  CA  SER A 107      -0.693 -18.497  -5.856  1.00  0.44           C  
ATOM    814  C   SER A 107      -0.019 -17.358  -5.098  1.00  0.43           C  
ATOM    815  CB  SER A 107       0.369 -19.410  -6.470  1.00  0.42           C  
ATOM    816  O   SER A 107       0.562 -17.573  -4.032  1.00  0.41           O  
ATOM    817  OG  SER A 107       1.294 -18.659  -7.239  1.00  0.38           O  
ATOM    818  N   LYS A 108      -0.161 -16.112  -5.387  1.00  0.40           N  
ATOM    819  CA  LYS A 108       0.673 -15.029  -4.874  1.00  0.40           C  
ATOM    820  C   LYS A 108      -0.115 -14.130  -3.926  1.00  0.40           C  
ATOM    821  CB  LYS A 108       1.247 -14.202  -6.025  1.00  0.37           C  
ATOM    822  O   LYS A 108       0.405 -13.122  -3.442  1.00  0.37           O  
ATOM    823  CG  LYS A 108       2.233 -14.960  -6.901  1.00  0.35           C  
ATOM    824  CD  LYS A 108       2.938 -14.032  -7.882  1.00  0.38           C  
ATOM    825  CE  LYS A 108       3.917 -14.792  -8.767  1.00  0.33           C  
ATOM    826  NZ  LYS A 108       4.615 -13.885  -9.727  1.00  0.34           N  
ATOM    827  N   THR A 109      -1.495 -14.445  -3.238  1.00  0.43           N  
ATOM    828  CA  THR A 109      -2.229 -13.887  -2.107  1.00  0.43           C  
ATOM    829  C   THR A 109      -1.861 -14.611  -0.815  1.00  0.42           C  
ATOM    830  CB  THR A 109      -3.750 -13.973  -2.332  1.00  0.40           C  
ATOM    831  O   THR A 109      -1.647 -15.825  -0.816  1.00  0.40           O  
ATOM    832  CG2 THR A 109      -4.227 -12.881  -3.284  1.00  0.36           C  
ATOM    833  OG1 THR A 109      -4.074 -15.253  -2.888  1.00  0.33           O  
ATOM    834  N   THR A 110      -1.295 -13.923   0.323  1.00  0.53           N  
ATOM    835  CA  THR A 110      -1.304 -14.478   1.672  1.00  0.54           C  
ATOM    836  C   THR A 110      -2.701 -14.967   2.046  1.00  0.53           C  
ATOM    837  CB  THR A 110      -0.825 -13.442   2.705  1.00  0.52           C  
ATOM    838  O   THR A 110      -3.696 -14.302   1.752  1.00  0.53           O  
ATOM    839  CG2 THR A 110       0.523 -13.839   3.298  1.00  0.49           C  
ATOM    840  OG1 THR A 110      -0.698 -12.165   2.069  1.00  0.47           O  
ATOM    841  N   VAL A 111      -2.911 -16.209   2.400  1.00  0.58           N  
ATOM    842  CA  VAL A 111      -4.046 -16.780   3.119  1.00  0.59           C  
ATOM    843  C   VAL A 111      -3.774 -16.748   4.622  1.00  0.59           C  
ATOM    844  CB  VAL A 111      -4.339 -18.226   2.661  1.00  0.56           C  
ATOM    845  O   VAL A 111      -2.738 -17.234   5.082  1.00  0.58           O  
ATOM    846  CG1 VAL A 111      -5.590 -18.768   3.350  1.00  0.51           C  
ATOM    847  CG2 VAL A 111      -4.496 -18.282   1.142  1.00  0.53           C  
ATOM    848  N   THR A 112      -4.575 -15.967   5.353  1.00  0.66           N  
ATOM    849  CA  THR A 112      -4.664 -16.087   6.804  1.00  0.68           C  
ATOM    850  C   THR A 112      -5.681 -17.155   7.196  1.00  0.68           C  
ATOM    851  CB  THR A 112      -5.050 -14.745   7.452  1.00  0.65           C  
ATOM    852  O   THR A 112      -6.672 -17.365   6.494  1.00  0.67           O  
ATOM    853  CG2 THR A 112      -3.977 -13.688   7.210  1.00  0.61           C  
ATOM    854  OG1 THR A 112      -6.288 -14.289   6.894  1.00  0.66           O  
ATOM    855  N   TRP A 113      -5.448 -17.938   8.172  1.00  0.65           N  
ATOM    856  CA  TRP A 113      -6.299 -18.922   8.833  1.00  0.72           C  
ATOM    857  C   TRP A 113      -6.225 -18.774  10.349  1.00  0.69           C  
ATOM    858  CB  TRP A 113      -5.896 -20.342   8.426  1.00  0.64           C  
ATOM    859  O   TRP A 113      -5.138 -18.628  10.913  1.00  0.67           O  
ATOM    860  CG  TRP A 113      -6.774 -21.413   9.001  1.00  0.58           C  
ATOM    861  CD1 TRP A 113      -7.892 -21.956   8.430  1.00  0.50           C  
ATOM    862  CD2 TRP A 113      -6.610 -22.066  10.263  1.00  0.57           C  
ATOM    863  CE2 TRP A 113      -7.664 -22.997  10.393  1.00  0.57           C  
ATOM    864  CE3 TRP A 113      -5.671 -21.956  11.298  1.00  0.72           C  
ATOM    865  NE1 TRP A 113      -8.431 -22.910   9.262  1.00  0.73           N  
ATOM    866  CH2 TRP A 113      -6.875 -23.684  12.515  1.00  0.68           C  
ATOM    867  CZ2 TRP A 113      -7.806 -23.813  11.518  1.00  0.71           C  
ATOM    868  CZ3 TRP A 113      -5.814 -22.769  12.416  1.00  0.69           C  
ATOM    869  N   SER A 114      -7.403 -18.666  11.003  1.00  0.73           N  
ATOM    870  CA  SER A 114      -7.500 -18.591  12.457  1.00  0.77           C  
ATOM    871  C   SER A 114      -8.409 -19.684  13.007  1.00  0.76           C  
ATOM    872  CB  SER A 114      -8.019 -17.219  12.889  1.00  0.72           C  
ATOM    873  O   SER A 114      -9.373 -20.086  12.352  1.00  0.75           O  
ATOM    874  OG  SER A 114      -9.325 -16.995  12.388  1.00  0.69           O  
ATOM    875  N   SER A 115      -8.134 -20.134  14.169  1.00  0.80           N  
ATOM    876  CA  SER A 115      -8.937 -21.096  14.917  1.00  0.82           C  
ATOM    877  C   SER A 115      -8.717 -20.950  16.419  1.00  0.81           C  
ATOM    878  CB  SER A 115      -8.607 -22.524  14.482  1.00  0.79           C  
ATOM    879  O   SER A 115      -7.616 -20.614  16.861  1.00  0.80           O  
ATOM    880  OG  SER A 115      -9.520 -23.447  15.050  1.00  0.75           O  
ATOM    881  N   VAL A 116      -9.719 -21.158  17.248  1.00  0.68           N  
ATOM    882  CA  VAL A 116      -9.654 -21.255  18.702  1.00  0.75           C  
ATOM    883  C   VAL A 116      -9.426 -22.708  19.114  1.00  0.72           C  
ATOM    884  CB  VAL A 116     -10.937 -20.708  19.366  1.00  0.67           C  
ATOM    885  O   VAL A 116     -10.171 -23.600  18.702  1.00  0.71           O  
ATOM    886  CG1 VAL A 116     -10.819 -20.752  20.888  1.00  0.62           C  
ATOM    887  CG2 VAL A 116     -11.218 -19.284  18.890  1.00  0.60           C  
ATOM    888  N   ALA A 117      -8.368 -22.933  19.821  1.00  0.76           N  
ATOM    889  CA  ALA A 117      -7.970 -24.270  20.251  1.00  0.81           C  
ATOM    890  C   ALA A 117      -8.935 -24.820  21.297  1.00  0.80           C  
ATOM    891  CB  ALA A 117      -6.546 -24.250  20.804  1.00  0.77           C  
ATOM    892  O   ALA A 117      -9.434 -24.075  22.144  1.00  0.79           O  
ATOM    893  N   SER A 118      -9.286 -26.053  21.235  1.00  0.72           N  
ATOM    894  CA  SER A 118      -9.844 -26.842  22.329  1.00  0.76           C  
ATOM    895  C   SER A 118      -8.756 -27.287  23.300  1.00  0.72           C  
ATOM    896  CB  SER A 118     -10.585 -28.064  21.786  1.00  0.71           C  
ATOM    897  O   SER A 118      -7.587 -27.397  22.923  1.00  0.71           O  
ATOM    898  OG  SER A 118     -11.606 -27.673  20.884  1.00  0.70           O  
ATOM    899  N   ALA A 119      -9.073 -27.502  24.620  1.00  0.61           N  
ATOM    900  CA  ALA A 119      -8.098 -28.002  25.585  1.00  0.69           C  
ATOM    901  C   ALA A 119      -7.419 -29.269  25.072  1.00  0.62           C  
ATOM    902  CB  ALA A 119      -8.768 -28.269  26.930  1.00  0.58           C  
ATOM    903  O   ALA A 119      -8.090 -30.221  24.670  1.00  0.60           O  
ATOM    904  N   GLY A 120      -6.229 -29.270  25.019  1.00  0.73           N  
ATOM    905  CA  GLY A 120      -5.414 -30.397  24.595  1.00  0.77           C  
ATOM    906  C   GLY A 120      -5.265 -30.492  23.088  1.00  0.70           C  
ATOM    907  O   GLY A 120      -4.649 -31.429  22.578  1.00  0.68           O  
ATOM    908  N   GLN A 121      -5.772 -29.526  22.404  1.00  0.82           N  
ATOM    909  CA  GLN A 121      -5.585 -29.533  20.957  1.00  0.84           C  
ATOM    910  C   GLN A 121      -4.175 -29.082  20.582  1.00  0.80           C  
ATOM    911  CB  GLN A 121      -6.620 -28.636  20.276  1.00  0.82           C  
ATOM    912  O   GLN A 121      -3.719 -28.024  21.020  1.00  0.77           O  
ATOM    913  CG  GLN A 121      -6.636 -28.756  18.759  1.00  0.81           C  
ATOM    914  CD  GLN A 121      -7.809 -28.033  18.124  1.00  0.78           C  
ATOM    915  NE2 GLN A 121      -7.940 -28.157  16.808  1.00  0.87           N  
ATOM    916  OE1 GLN A 121      -8.591 -27.369  18.812  1.00  0.85           O  
ATOM    917  N   SER A 122      -3.367 -29.874  19.721  1.00  0.81           N  
ATOM    918  CA  SER A 122      -2.018 -29.549  19.269  1.00  0.84           C  
ATOM    919  C   SER A 122      -1.895 -29.680  17.755  1.00  0.78           C  
ATOM    920  CB  SER A 122      -0.991 -30.452  19.953  1.00  0.79           C  
ATOM    921  O   SER A 122      -0.877 -29.297  17.174  1.00  0.74           O  
ATOM    922  OG  SER A 122      -1.277 -31.818  19.703  1.00  0.78           O  
ATOM    923  N   VAL A 123      -2.960 -30.222  17.098  1.00  0.82           N  
ATOM    924  CA  VAL A 123      -2.906 -30.462  15.660  1.00  0.83           C  
ATOM    925  C   VAL A 123      -4.014 -29.676  14.963  1.00  0.79           C  
ATOM    926  CB  VAL A 123      -3.032 -31.967  15.331  1.00  0.80           C  
ATOM    927  O   VAL A 123      -5.184 -29.773  15.339  1.00  0.77           O  
ATOM    928  CG1 VAL A 123      -2.878 -32.206  13.830  1.00  0.78           C  
ATOM    929  CG2 VAL A 123      -1.996 -32.772  16.113  1.00  0.77           C  
ATOM    930  N   PHE A 124      -3.667 -28.928  14.017  1.00  0.83           N  
ATOM    931  CA  PHE A 124      -4.564 -28.174  13.150  1.00  0.83           C  
ATOM    932  C   PHE A 124      -4.325 -28.524  11.687  1.00  0.79           C  
ATOM    933  CB  PHE A 124      -4.382 -26.668  13.366  1.00  0.81           C  
ATOM    934  O   PHE A 124      -3.182 -28.542  11.226  1.00  0.74           O  
ATOM    935  CG  PHE A 124      -4.793 -26.197  14.735  1.00  0.83           C  
ATOM    936  CD1 PHE A 124      -6.061 -25.674  14.954  1.00  0.81           C  
ATOM    937  CD2 PHE A 124      -3.910 -26.278  15.804  1.00  0.82           C  
ATOM    938  CE1 PHE A 124      -6.444 -25.237  16.220  1.00  0.85           C  
ATOM    939  CE2 PHE A 124      -4.285 -25.844  17.072  1.00  0.85           C  
ATOM    940  CZ  PHE A 124      -5.552 -25.323  17.278  1.00  0.84           C  
ATOM    941  N   THR A 125      -5.338 -28.972  10.940  1.00  0.77           N  
ATOM    942  CA  THR A 125      -5.327 -29.209   9.500  1.00  0.77           C  
ATOM    943  C   THR A 125      -5.872 -27.998   8.748  1.00  0.73           C  
ATOM    944  CB  THR A 125      -6.151 -30.458   9.134  1.00  0.73           C  
ATOM    945  O   THR A 125      -7.024 -27.606   8.944  1.00  0.70           O  
ATOM    946  CG2 THR A 125      -6.064 -30.755   7.641  1.00  0.67           C  
ATOM    947  OG1 THR A 125      -5.650 -31.584   9.865  1.00  0.72           O  
ATOM    948  N   VAL A 126      -5.102 -27.281   8.061  1.00  0.72           N  
ATOM    949  CA  VAL A 126      -5.463 -26.167   7.191  1.00  0.72           C  
ATOM    950  C   VAL A 126      -5.380 -26.604   5.730  1.00  0.70           C  
ATOM    951  CB  VAL A 126      -4.555 -24.940   7.432  1.00  0.68           C  
ATOM    952  O   VAL A 126      -4.287 -26.701   5.166  1.00  0.65           O  
ATOM    953  CG1 VAL A 126      -5.106 -23.711   6.711  1.00  0.65           C  
ATOM    954  CG2 VAL A 126      -4.415 -24.667   8.929  1.00  0.64           C  
ATOM    955  N   PRO A 127      -6.504 -27.069   5.235  1.00  0.56           N  
ATOM    956  CA  PRO A 127      -6.492 -27.576   3.861  1.00  0.55           C  
ATOM    957  C   PRO A 127      -6.012 -26.535   2.852  1.00  0.55           C  
ATOM    958  CB  PRO A 127      -7.956 -27.946   3.609  1.00  0.52           C  
ATOM    959  O   PRO A 127      -6.360 -25.356   2.963  1.00  0.53           O  
ATOM    960  CG  PRO A 127      -8.708 -27.318   4.738  1.00  0.50           C  
ATOM    961  CD  PRO A 127      -7.722 -26.867   5.776  1.00  0.51           C  
ATOM    962  N   ASN A 128      -5.193 -26.979   1.926  1.00  0.49           N  
ATOM    963  CA  ASN A 128      -4.744 -26.261   0.738  1.00  0.49           C  
ATOM    964  C   ASN A 128      -3.772 -25.140   1.095  1.00  0.49           C  
ATOM    965  CB  ASN A 128      -5.939 -25.701  -0.035  1.00  0.46           C  
ATOM    966  O   ASN A 128      -3.578 -24.207   0.313  1.00  0.47           O  
ATOM    967  CG  ASN A 128      -6.932 -26.775  -0.434  1.00  0.43           C  
ATOM    968  ND2 ASN A 128      -8.217 -26.451  -0.362  1.00  0.40           N  
ATOM    969  OD1 ASN A 128      -6.546 -27.887  -0.804  1.00  0.44           O  
ATOM    970  N   LEU A 129      -3.184 -25.205   2.296  1.00  0.52           N  
ATOM    971  CA  LEU A 129      -2.054 -24.362   2.671  1.00  0.52           C  
ATOM    972  C   LEU A 129      -0.774 -25.185   2.779  1.00  0.52           C  
ATOM    973  CB  LEU A 129      -2.332 -23.653   3.999  1.00  0.50           C  
ATOM    974  O   LEU A 129      -0.762 -26.239   3.418  1.00  0.51           O  
ATOM    975  CG  LEU A 129      -3.375 -22.534   3.965  1.00  0.47           C  
ATOM    976  CD1 LEU A 129      -3.685 -22.055   5.379  1.00  0.44           C  
ATOM    977  CD2 LEU A 129      -2.889 -21.377   3.098  1.00  0.45           C  
ATOM    978  N   ASP A 130       0.248 -24.940   1.943  1.00  0.50           N  
ATOM    979  CA  ASP A 130       1.643 -25.333   2.118  1.00  0.50           C  
ATOM    980  C   ASP A 130       2.304 -24.531   3.236  1.00  0.51           C  
ATOM    981  CB  ASP A 130       2.419 -25.153   0.811  1.00  0.47           C  
ATOM    982  O   ASP A 130       2.620 -23.353   3.058  1.00  0.49           O  
ATOM    983  CG  ASP A 130       3.828 -25.715   0.876  1.00  0.45           C  
ATOM    984  OD1 ASP A 130       4.251 -26.178   1.958  1.00  0.47           O  
ATOM    985  OD2 ASP A 130       4.523 -25.693  -0.163  1.00  0.47           O  
ATOM    986  N   PHE A 131       2.424 -25.080   4.509  1.00  0.49           N  
ATOM    987  CA  PHE A 131       2.923 -24.482   5.742  1.00  0.47           C  
ATOM    988  C   PHE A 131       4.416 -24.194   5.639  1.00  0.49           C  
ATOM    989  CB  PHE A 131       2.647 -25.399   6.937  1.00  0.43           C  
ATOM    990  O   PHE A 131       5.015 -23.650   6.569  1.00  0.46           O  
ATOM    991  CG  PHE A 131       1.199 -25.443   7.347  1.00  0.39           C  
ATOM    992  CD1 PHE A 131       0.649 -24.425   8.116  1.00  0.33           C  
ATOM    993  CD2 PHE A 131       0.388 -26.502   6.962  1.00  0.37           C  
ATOM    994  CE1 PHE A 131      -0.690 -24.463   8.497  1.00  0.37           C  
ATOM    995  CE2 PHE A 131      -0.951 -26.547   7.338  1.00  0.41           C  
ATOM    996  CZ  PHE A 131      -1.488 -25.526   8.107  1.00  0.33           C  
ATOM    997  N   LYS A 132       5.143 -24.797   4.555  1.00  0.50           N  
ATOM    998  CA  LYS A 132       6.561 -24.472   4.430  1.00  0.49           C  
ATOM    999  C   LYS A 132       6.794 -22.970   4.560  1.00  0.50           C  
ATOM   1000  CB  LYS A 132       7.111 -24.974   3.094  1.00  0.46           C  
ATOM   1001  O   LYS A 132       7.883 -22.536   4.944  1.00  0.48           O  
ATOM   1002  CG  LYS A 132       7.164 -26.490   2.976  1.00  0.43           C  
ATOM   1003  CD  LYS A 132       7.720 -26.927   1.627  1.00  0.46           C  
ATOM   1004  CE  LYS A 132       7.693 -28.441   1.474  1.00  0.38           C  
ATOM   1005  NZ  LYS A 132       8.111 -28.868   0.105  1.00  0.36           N  
ATOM   1006  N   LYS A 133       5.713 -22.220   4.458  1.00  0.54           N  
ATOM   1007  CA  LYS A 133       5.780 -20.763   4.395  1.00  0.54           C  
ATOM   1008  C   LYS A 133       4.775 -20.125   5.350  1.00  0.55           C  
ATOM   1009  CB  LYS A 133       5.530 -20.274   2.968  1.00  0.51           C  
ATOM   1010  O   LYS A 133       4.205 -19.074   5.048  1.00  0.52           O  
ATOM   1011  CG  LYS A 133       6.580 -20.730   1.965  1.00  0.48           C  
ATOM   1012  CD  LYS A 133       6.340 -20.122   0.589  1.00  0.51           C  
ATOM   1013  CE  LYS A 133       7.376 -20.596  -0.422  1.00  0.42           C  
ATOM   1014  NZ  LYS A 133       7.162 -19.978  -1.765  1.00  0.38           N  
ATOM   1015  N   ALA A 134       4.425 -20.846   6.445  1.00  0.68           N  
ATOM   1016  CA  ALA A 134       3.488 -20.334   7.442  1.00  0.68           C  
ATOM   1017  C   ALA A 134       4.228 -19.660   8.594  1.00  0.69           C  
ATOM   1018  CB  ALA A 134       2.602 -21.460   7.968  1.00  0.65           C  
ATOM   1019  O   ALA A 134       5.257 -20.160   9.056  1.00  0.67           O  
ATOM   1020  N   ILE A 135       3.748 -18.482   8.965  1.00  0.73           N  
ATOM   1021  CA  ILE A 135       3.967 -17.880  10.276  1.00  0.74           C  
ATOM   1022  C   ILE A 135       2.758 -18.141  11.172  1.00  0.75           C  
ATOM   1023  CB  ILE A 135       4.233 -16.362  10.163  1.00  0.72           C  
ATOM   1024  O   ILE A 135       1.625 -17.824  10.803  1.00  0.75           O  
ATOM   1025  CG1 ILE A 135       5.394 -16.094   9.199  1.00  0.67           C  
ATOM   1026  CG2 ILE A 135       4.516 -15.760  11.542  1.00  0.67           C  
ATOM   1027  CD1 ILE A 135       5.664 -14.616   8.951  1.00  0.65           C  
ATOM   1028  N   ILE A 136       3.026 -18.731  12.204  1.00  0.79           N  
ATOM   1029  CA  ILE A 136       1.969 -19.146  13.120  1.00  0.80           C  
ATOM   1030  C   ILE A 136       2.065 -18.343  14.416  1.00  0.81           C  
ATOM   1031  CB  ILE A 136       2.044 -20.660  13.422  1.00  0.78           C  
ATOM   1032  O   ILE A 136       3.141 -18.234  15.008  1.00  0.81           O  
ATOM   1033  CG1 ILE A 136       2.004 -21.466  12.119  1.00  0.77           C  
ATOM   1034  CG2 ILE A 136       0.910 -21.080  14.361  1.00  0.76           C  
ATOM   1035  CD1 ILE A 136       2.020 -22.975  12.324  1.00  0.74           C  
ATOM   1036  N   TYR A 137       0.965 -17.861  14.797  1.00  0.77           N  
ATOM   1037  CA  TYR A 137       0.778 -17.185  16.075  1.00  0.80           C  
ATOM   1038  C   TYR A 137      -0.186 -17.960  16.966  1.00  0.79           C  
ATOM   1039  CB  TYR A 137       0.259 -15.760  15.859  1.00  0.77           C  
ATOM   1040  O   TYR A 137      -1.188 -18.496  16.488  1.00  0.79           O  
ATOM   1041  CG  TYR A 137       1.145 -14.919  14.974  1.00  0.77           C  
ATOM   1042  CD1 TYR A 137       2.087 -14.050  15.522  1.00  0.76           C  
ATOM   1043  CD2 TYR A 137       1.044 -14.989  13.589  1.00  0.77           C  
ATOM   1044  CE1 TYR A 137       2.905 -13.271  14.711  1.00  0.79           C  
ATOM   1045  CE2 TYR A 137       1.857 -14.215  12.768  1.00  0.76           C  
ATOM   1046  OH  TYR A 137       3.590 -12.592  12.529  1.00  0.73           O  
ATOM   1047  CZ  TYR A 137       2.783 -13.361  13.337  1.00  0.78           C  
ATOM   1048  N   ILE A 138       0.125 -18.041  18.304  1.00  0.76           N  
ATOM   1049  CA  ILE A 138      -0.775 -18.414  19.390  1.00  0.78           C  
ATOM   1050  C   ILE A 138      -0.988 -17.218  20.316  1.00  0.74           C  
ATOM   1051  CB  ILE A 138      -0.228 -19.619  20.188  1.00  0.75           C  
ATOM   1052  O   ILE A 138      -0.025 -16.640  20.826  1.00  0.72           O  
ATOM   1053  CG1 ILE A 138      -0.056 -20.834  19.270  1.00  0.75           C  
ATOM   1054  CG2 ILE A 138      -1.150 -19.949  21.366  1.00  0.73           C  
ATOM   1055  CD1 ILE A 138       0.714 -21.984  19.903  1.00  0.72           C  
ATOM   1056  N   ASN A 139      -2.243 -16.787  20.359  1.00  0.67           N  
ATOM   1057  CA  ASN A 139      -2.659 -15.630  21.144  1.00  0.70           C  
ATOM   1058  C   ASN A 139      -1.835 -14.393  20.800  1.00  0.63           C  
ATOM   1059  CB  ASN A 139      -2.562 -15.934  22.641  1.00  0.64           C  
ATOM   1060  O   ASN A 139      -1.425 -13.647  21.692  1.00  0.58           O  
ATOM   1061  CG  ASN A 139      -3.455 -17.083  23.063  1.00  0.63           C  
ATOM   1062  ND2 ASN A 139      -3.028 -17.826  24.077  1.00  0.73           N  
ATOM   1063  OD1 ASN A 139      -4.521 -17.303  22.482  1.00  0.65           O  
ATOM   1064  N   GLY A 140      -1.449 -14.318  19.537  1.00  0.70           N  
ATOM   1065  CA  GLY A 140      -0.725 -13.196  18.962  1.00  0.72           C  
ATOM   1066  C   GLY A 140       0.780 -13.319  19.107  1.00  0.68           C  
ATOM   1067  O   GLY A 140       1.530 -12.500  18.572  1.00  0.66           O  
ATOM   1068  N   ILE A 141       1.213 -14.329  19.768  1.00  0.70           N  
ATOM   1069  CA  ILE A 141       2.642 -14.535  19.974  1.00  0.74           C  
ATOM   1070  C   ILE A 141       3.195 -15.449  18.882  1.00  0.71           C  
ATOM   1071  CB  ILE A 141       2.931 -15.133  21.370  1.00  0.70           C  
ATOM   1072  O   ILE A 141       2.675 -16.544  18.659  1.00  0.69           O  
ATOM   1073  CG1 ILE A 141       2.393 -14.209  22.468  1.00  0.64           C  
ATOM   1074  CG2 ILE A 141       4.431 -15.383  21.551  1.00  0.65           C  
ATOM   1075  CD1 ILE A 141       2.667 -14.703  23.882  1.00  0.64           C  
ATOM   1076  N   LEU A 142       4.209 -15.049  18.184  1.00  0.76           N  
ATOM   1077  CA  LEU A 142       4.856 -15.845  17.146  1.00  0.78           C  
ATOM   1078  C   LEU A 142       5.400 -17.149  17.720  1.00  0.76           C  
ATOM   1079  CB  LEU A 142       5.988 -15.051  16.490  1.00  0.74           C  
ATOM   1080  O   LEU A 142       6.082 -17.143  18.747  1.00  0.74           O  
ATOM   1081  CG  LEU A 142       6.718 -15.739  15.335  1.00  0.73           C  
ATOM   1082  CD1 LEU A 142       5.822 -15.800  14.103  1.00  0.71           C  
ATOM   1083  CD2 LEU A 142       8.022 -15.015  15.019  1.00  0.72           C  
ATOM   1084  N   GLN A 143       5.102 -18.201  17.049  1.00  0.77           N  
ATOM   1085  CA  GLN A 143       5.624 -19.538  17.312  1.00  0.77           C  
ATOM   1086  C   GLN A 143       6.796 -19.863  16.391  1.00  0.74           C  
ATOM   1087  CB  GLN A 143       4.523 -20.587  17.150  1.00  0.75           C  
ATOM   1088  O   GLN A 143       6.808 -19.457  15.226  1.00  0.71           O  
ATOM   1089  CG  GLN A 143       3.310 -20.348  18.040  1.00  0.78           C  
ATOM   1090  CD  GLN A 143       3.670 -20.262  19.511  1.00  0.78           C  
ATOM   1091  NE2 GLN A 143       3.375 -19.123  20.128  1.00  0.86           N  
ATOM   1092  OE1 GLN A 143       4.207 -21.212  20.089  1.00  0.83           O  
ATOM   1093  N   TYR A 144       7.778 -20.618  16.805  1.00  0.73           N  
ATOM   1094  CA  TYR A 144       9.032 -20.893  16.112  1.00  0.74           C  
ATOM   1095  C   TYR A 144       8.980 -22.240  15.403  1.00  0.72           C  
ATOM   1096  CB  TYR A 144      10.206 -20.865  17.095  1.00  0.70           C  
ATOM   1097  O   TYR A 144       8.763 -23.275  16.038  1.00  0.69           O  
ATOM   1098  CG  TYR A 144      10.433 -19.516  17.732  1.00  0.68           C  
ATOM   1099  CD1 TYR A 144      11.237 -18.559  17.117  1.00  0.65           C  
ATOM   1100  CD2 TYR A 144       9.844 -19.195  18.951  1.00  0.67           C  
ATOM   1101  CE1 TYR A 144      11.450 -17.315  17.702  1.00  0.66           C  
ATOM   1102  CE2 TYR A 144      10.050 -17.954  19.545  1.00  0.63           C  
ATOM   1103  OH  TYR A 144      11.061 -15.792  19.497  1.00  0.58           O  
ATOM   1104  CZ  TYR A 144      10.853 -17.022  18.914  1.00  0.65           C  
ATOM   1105  N   PRO A 145       9.179 -22.169  14.078  1.00  0.68           N  
ATOM   1106  CA  PRO A 145       9.226 -23.474  13.414  1.00  0.70           C  
ATOM   1107  C   PRO A 145      10.331 -24.374  13.962  1.00  0.69           C  
ATOM   1108  CB  PRO A 145       9.489 -23.115  11.950  1.00  0.67           C  
ATOM   1109  O   PRO A 145      11.440 -23.903  14.231  1.00  0.68           O  
ATOM   1110  CG  PRO A 145      10.213 -21.808  12.000  1.00  0.67           C  
ATOM   1111  CD  PRO A 145       9.765 -21.063  13.225  1.00  0.67           C  
ATOM   1112  N   GLY A 146      10.083 -25.585  14.119  1.00  0.66           N  
ATOM   1113  CA  GLY A 146      11.012 -26.576  14.639  1.00  0.67           C  
ATOM   1114  C   GLY A 146      11.107 -26.569  16.153  1.00  0.66           C  
ATOM   1115  O   GLY A 146      11.552 -27.547  16.757  1.00  0.66           O  
ATOM   1116  N   ILE A 147      10.676 -25.438  16.840  1.00  0.65           N  
ATOM   1117  CA  ILE A 147      10.674 -25.347  18.296  1.00  0.68           C  
ATOM   1118  C   ILE A 147       9.247 -25.487  18.819  1.00  0.65           C  
ATOM   1119  CB  ILE A 147      11.294 -24.017  18.780  1.00  0.64           C  
ATOM   1120  O   ILE A 147       8.948 -26.403  19.590  1.00  0.64           O  
ATOM   1121  CG1 ILE A 147      12.737 -23.886  18.277  1.00  0.63           C  
ATOM   1122  CG2 ILE A 147      11.236 -23.918  20.307  1.00  0.62           C  
ATOM   1123  CD1 ILE A 147      13.413 -22.579  18.669  1.00  0.63           C  
ATOM   1124  N   SER A 148       8.381 -24.669  18.399  1.00  0.74           N  
ATOM   1125  CA  SER A 148       7.038 -24.603  18.966  1.00  0.77           C  
ATOM   1126  C   SER A 148       6.048 -25.417  18.140  1.00  0.75           C  
ATOM   1127  CB  SER A 148       6.565 -23.152  19.059  1.00  0.73           C  
ATOM   1128  O   SER A 148       5.029 -25.877  18.659  1.00  0.73           O  
ATOM   1129  OG  SER A 148       7.535 -22.348  19.709  1.00  0.69           O  
ATOM   1130  N   TYR A 149       6.365 -25.678  16.878  1.00  0.73           N  
ATOM   1131  CA  TYR A 149       5.477 -26.438  16.006  1.00  0.74           C  
ATOM   1132  C   TYR A 149       6.256 -27.090  14.870  1.00  0.71           C  
ATOM   1133  CB  TYR A 149       4.380 -25.534  15.436  1.00  0.71           C  
ATOM   1134  O   TYR A 149       7.357 -26.650  14.531  1.00  0.68           O  
ATOM   1135  CG  TYR A 149       4.880 -24.547  14.409  1.00  0.71           C  
ATOM   1136  CD1 TYR A 149       5.377 -23.304  14.793  1.00  0.70           C  
ATOM   1137  CD2 TYR A 149       4.855 -24.855  13.053  1.00  0.72           C  
ATOM   1138  CE1 TYR A 149       5.836 -22.391  13.850  1.00  0.75           C  
ATOM   1139  CE2 TYR A 149       5.312 -23.950  12.101  1.00  0.74           C  
ATOM   1140  OH  TYR A 149       6.254 -21.822  11.571  1.00  0.65           O  
ATOM   1141  CZ  TYR A 149       5.800 -22.722  12.509  1.00  0.73           C  
ATOM   1142  N   GLN A 150       5.640 -28.081  14.228  1.00  0.73           N  
ATOM   1143  CA  GLN A 150       6.069 -28.738  12.998  1.00  0.74           C  
ATOM   1144  C   GLN A 150       4.950 -28.746  11.960  1.00  0.71           C  
ATOM   1145  CB  GLN A 150       6.528 -30.169  13.285  1.00  0.71           C  
ATOM   1146  O   GLN A 150       3.772 -28.841  12.309  1.00  0.69           O  
ATOM   1147  CG  GLN A 150       7.752 -30.253  14.187  1.00  0.67           C  
ATOM   1148  CD  GLN A 150       8.196 -31.680  14.442  1.00  0.67           C  
ATOM   1149  NE2 GLN A 150       9.334 -31.837  15.111  1.00  0.67           N  
ATOM   1150  OE1 GLN A 150       7.523 -32.635  14.043  1.00  0.72           O  
ATOM   1151  N   THR A 151       5.282 -28.548  10.761  1.00  0.69           N  
ATOM   1152  CA  THR A 151       4.321 -28.633   9.667  1.00  0.70           C  
ATOM   1153  C   THR A 151       4.580 -29.872   8.815  1.00  0.68           C  
ATOM   1154  CB  THR A 151       4.373 -27.376   8.779  1.00  0.66           C  
ATOM   1155  O   THR A 151       5.732 -30.218   8.546  1.00  0.65           O  
ATOM   1156  CG2 THR A 151       3.950 -26.134   9.557  1.00  0.62           C  
ATOM   1157  OG1 THR A 151       5.710 -27.192   8.298  1.00  0.68           O  
ATOM   1158  N   PHE A 152       3.588 -30.560   8.479  1.00  0.61           N  
ATOM   1159  CA  PHE A 152       3.586 -31.689   7.557  1.00  0.63           C  
ATOM   1160  C   PHE A 152       2.343 -31.666   6.675  1.00  0.59           C  
ATOM   1161  CB  PHE A 152       3.660 -33.013   8.325  1.00  0.58           C  
ATOM   1162  O   PHE A 152       1.226 -31.849   7.163  1.00  0.57           O  
ATOM   1163  CG  PHE A 152       3.845 -34.217   7.442  1.00  0.55           C  
ATOM   1164  CD1 PHE A 152       5.102 -34.550   6.951  1.00  0.52           C  
ATOM   1165  CD2 PHE A 152       2.761 -35.017   7.102  1.00  0.55           C  
ATOM   1166  CE1 PHE A 152       5.276 -35.665   6.134  1.00  0.55           C  
ATOM   1167  CE2 PHE A 152       2.928 -36.132   6.286  1.00  0.53           C  
ATOM   1168  CZ  PHE A 152       4.186 -36.454   5.802  1.00  0.54           C  
ATOM   1169  N   GLY A 153       2.677 -31.237   5.314  1.00  0.59           N  
ATOM   1170  CA  GLY A 153       1.574 -31.012   4.393  1.00  0.58           C  
ATOM   1171  C   GLY A 153       0.654 -29.886   4.829  1.00  0.58           C  
ATOM   1172  O   GLY A 153       1.113 -28.779   5.118  1.00  0.54           O  
ATOM   1173  N   GLY A 154      -0.595 -30.028   4.834  1.00  0.62           N  
ATOM   1174  CA  GLY A 154      -1.648 -29.145   5.310  1.00  0.63           C  
ATOM   1175  C   GLY A 154      -1.846 -29.210   6.813  1.00  0.63           C  
ATOM   1176  O   GLY A 154      -2.871 -28.760   7.329  1.00  0.63           O  
ATOM   1177  N   THR A 155      -0.948 -29.779   7.585  1.00  0.73           N  
ATOM   1178  CA  THR A 155      -1.122 -29.904   9.028  1.00  0.75           C  
ATOM   1179  C   THR A 155      -0.025 -29.150   9.773  1.00  0.74           C  
ATOM   1180  CB  THR A 155      -1.122 -31.381   9.465  1.00  0.71           C  
ATOM   1181  O   THR A 155       1.153 -29.254   9.425  1.00  0.74           O  
ATOM   1182  CG2 THR A 155      -1.456 -31.516  10.947  1.00  0.65           C  
ATOM   1183  OG1 THR A 155      -2.097 -32.099   8.699  1.00  0.73           O  
ATOM   1184  N   VAL A 156      -0.377 -28.508  10.839  1.00  0.80           N  
ATOM   1185  CA  VAL A 156       0.485 -27.919  11.859  1.00  0.83           C  
ATOM   1186  C   VAL A 156       0.338 -28.691  13.169  1.00  0.83           C  
ATOM   1187  CB  VAL A 156       0.162 -26.425  12.082  1.00  0.80           C  
ATOM   1188  O   VAL A 156      -0.776 -28.882  13.662  1.00  0.83           O  
ATOM   1189  CG1 VAL A 156       1.064 -25.833  13.163  1.00  0.74           C  
ATOM   1190  CG2 VAL A 156       0.307 -25.648  10.775  1.00  0.74           C  
ATOM   1191  N   THR A 157       1.442 -29.227  13.682  1.00  0.77           N  
ATOM   1192  CA  THR A 157       1.520 -29.863  14.992  1.00  0.80           C  
ATOM   1193  C   THR A 157       2.346 -29.016  15.956  1.00  0.79           C  
ATOM   1194  CB  THR A 157       2.130 -31.274  14.893  1.00  0.77           C  
ATOM   1195  O   THR A 157       3.522 -28.749  15.704  1.00  0.80           O  
ATOM   1196  CG2 THR A 157       2.112 -31.977  16.246  1.00  0.75           C  
ATOM   1197  OG1 THR A 157       1.375 -32.050  13.954  1.00  0.80           O  
ATOM   1198  N   PHE A 158       1.799 -28.542  17.044  1.00  0.78           N  
ATOM   1199  CA  PHE A 158       2.477 -27.798  18.099  1.00  0.81           C  
ATOM   1200  C   PHE A 158       3.182 -28.746  19.062  1.00  0.79           C  
ATOM   1201  CB  PHE A 158       1.481 -26.919  18.863  1.00  0.79           C  
ATOM   1202  O   PHE A 158       2.687 -29.841  19.338  1.00  0.78           O  
ATOM   1203  CG  PHE A 158       0.904 -25.799  18.039  1.00  0.81           C  
ATOM   1204  CD1 PHE A 158       1.648 -24.655  17.778  1.00  0.80           C  
ATOM   1205  CD2 PHE A 158      -0.383 -25.891  17.526  1.00  0.81           C  
ATOM   1206  CE1 PHE A 158       1.117 -23.617  17.016  1.00  0.85           C  
ATOM   1207  CE2 PHE A 158      -0.920 -24.858  16.764  1.00  0.83           C  
ATOM   1208  CZ  PHE A 158      -0.169 -23.721  16.511  1.00  0.83           C  
ATOM   1209  N   SER A 159       4.357 -28.287  19.639  1.00  0.75           N  
ATOM   1210  CA  SER A 159       5.133 -29.054  20.608  1.00  0.78           C  
ATOM   1211  C   SER A 159       4.423 -29.122  21.956  1.00  0.74           C  
ATOM   1212  CB  SER A 159       6.524 -28.444  20.784  1.00  0.74           C  
ATOM   1213  O   SER A 159       4.580 -30.094  22.698  1.00  0.73           O  
ATOM   1214  OG  SER A 159       6.436 -27.049  21.014  1.00  0.69           O  
ATOM   1215  N   ASN A 160       3.649 -28.181  22.199  1.00  0.71           N  
ATOM   1216  CA  ASN A 160       2.886 -28.116  23.441  1.00  0.75           C  
ATOM   1217  C   ASN A 160       1.383 -28.141  23.177  1.00  0.74           C  
ATOM   1218  CB  ASN A 160       3.265 -26.867  24.239  1.00  0.71           C  
ATOM   1219  O   ASN A 160       0.920 -27.633  22.154  1.00  0.74           O  
ATOM   1220  CG  ASN A 160       4.712 -26.880  24.691  1.00  0.67           C  
ATOM   1221  ND2 ASN A 160       5.396 -25.754  24.522  1.00  0.73           N  
ATOM   1222  OD1 ASN A 160       5.211 -27.893  25.188  1.00  0.69           O  
ATOM   1223  N   TYR A 161       0.584 -28.751  24.054  1.00  0.64           N  
ATOM   1224  CA  TYR A 161      -0.872 -28.679  23.988  1.00  0.69           C  
ATOM   1225  C   TYR A 161      -1.358 -27.253  24.220  1.00  0.64           C  
ATOM   1226  CB  TYR A 161      -1.505 -29.621  25.016  1.00  0.62           C  
ATOM   1227  O   TYR A 161      -0.893 -26.574  25.138  1.00  0.62           O  
ATOM   1228  CG  TYR A 161      -1.249 -31.082  24.739  1.00  0.61           C  
ATOM   1229  CD1 TYR A 161      -1.875 -31.730  23.676  1.00  0.59           C  
ATOM   1230  CD2 TYR A 161      -0.383 -31.819  25.539  1.00  0.64           C  
ATOM   1231  CE1 TYR A 161      -1.645 -33.077  23.418  1.00  0.72           C  
ATOM   1232  CE2 TYR A 161      -0.144 -33.166  25.291  1.00  0.71           C  
ATOM   1233  OH  TYR A 161      -0.547 -35.119  23.979  1.00  0.59           O  
ATOM   1234  CZ  TYR A 161      -0.779 -33.786  24.229  1.00  0.69           C  
ATOM   1235  N   LEU A 162      -2.334 -26.878  23.413  1.00  0.74           N  
ATOM   1236  CA  LEU A 162      -3.024 -25.604  23.586  1.00  0.77           C  
ATOM   1237  C   LEU A 162      -4.168 -25.737  24.586  1.00  0.73           C  
ATOM   1238  CB  LEU A 162      -3.559 -25.097  22.245  1.00  0.73           C  
ATOM   1239  O   LEU A 162      -4.709 -26.829  24.775  1.00  0.72           O  
ATOM   1240  CG  LEU A 162      -2.522 -24.866  21.144  1.00  0.75           C  
ATOM   1241  CD1 LEU A 162      -3.200 -24.362  19.874  1.00  0.74           C  
ATOM   1242  CD2 LEU A 162      -1.455 -23.883  21.613  1.00  0.75           C  
ATOM   1243  N   GLN A 163      -4.374 -24.656  25.289  1.00  0.72           N  
ATOM   1244  CA  GLN A 163      -5.480 -24.544  26.233  1.00  0.76           C  
ATOM   1245  C   GLN A 163      -6.778 -24.178  25.518  1.00  0.72           C  
ATOM   1246  CB  GLN A 163      -5.164 -23.506  27.311  1.00  0.69           C  
ATOM   1247  O   GLN A 163      -6.752 -23.637  24.411  1.00  0.70           O  
ATOM   1248  CG  GLN A 163      -3.931 -23.838  28.141  1.00  0.63           C  
ATOM   1249  CD  GLN A 163      -3.763 -22.918  29.336  1.00  0.62           C  
ATOM   1250  NE2 GLN A 163      -2.923 -23.322  30.282  1.00  0.60           N  
ATOM   1251  OE1 GLN A 163      -4.382 -21.851  29.407  1.00  0.69           O  
ATOM   1252  N   SER A 164      -7.925 -24.522  26.100  1.00  0.68           N  
ATOM   1253  CA  SER A 164      -9.191 -24.012  25.583  1.00  0.72           C  
ATOM   1254  C   SER A 164      -9.200 -22.487  25.552  1.00  0.64           C  
ATOM   1255  CB  SER A 164     -10.359 -24.520  26.429  1.00  0.65           C  
ATOM   1256  O   SER A 164      -8.929 -21.838  26.564  1.00  0.62           O  
ATOM   1257  OG  SER A 164     -11.598 -24.129  25.863  1.00  0.66           O  
ATOM   1258  N   GLY A 165      -9.354 -21.982  24.402  1.00  0.68           N  
ATOM   1259  CA  GLY A 165      -9.404 -20.541  24.214  1.00  0.70           C  
ATOM   1260  C   GLY A 165      -8.149 -19.979  23.573  1.00  0.65           C  
ATOM   1261  O   GLY A 165      -8.116 -18.812  23.179  1.00  0.64           O  
ATOM   1262  N   ASP A 166      -7.158 -20.816  23.377  1.00  0.75           N  
ATOM   1263  CA  ASP A 166      -5.988 -20.313  22.664  1.00  0.77           C  
ATOM   1264  C   ASP A 166      -6.311 -20.049  21.195  1.00  0.73           C  
ATOM   1265  CB  ASP A 166      -4.825 -21.302  22.777  1.00  0.74           C  
ATOM   1266  O   ASP A 166      -6.855 -20.916  20.508  1.00  0.70           O  
ATOM   1267  CG  ASP A 166      -4.197 -21.322  24.159  1.00  0.74           C  
ATOM   1268  OD1 ASP A 166      -4.395 -20.362  24.934  1.00  0.76           O  
ATOM   1269  OD2 ASP A 166      -3.495 -22.307  24.476  1.00  0.83           O  
ATOM   1270  N   ASN A 167      -6.133 -18.941  20.779  1.00  0.71           N  
ATOM   1271  CA  ASN A 167      -6.325 -18.560  19.384  1.00  0.75           C  
ATOM   1272  C   ASN A 167      -5.080 -18.844  18.549  1.00  0.70           C  
ATOM   1273  CB  ASN A 167      -6.709 -17.083  19.279  1.00  0.68           C  
ATOM   1274  O   ASN A 167      -4.022 -18.257  18.783  1.00  0.68           O  
ATOM   1275  CG  ASN A 167      -7.290 -16.725  17.925  1.00  0.62           C  
ATOM   1276  ND2 ASN A 167      -8.263 -15.822  17.917  1.00  0.59           N  
ATOM   1277  OD1 ASN A 167      -6.869 -17.258  16.895  1.00  0.58           O  
ATOM   1278  N   VAL A 168      -5.220 -19.679  17.611  1.00  0.81           N  
ATOM   1279  CA  VAL A 168      -4.209 -19.961  16.597  1.00  0.81           C  
ATOM   1280  C   VAL A 168      -4.481 -19.125  15.349  1.00  0.78           C  
ATOM   1281  CB  VAL A 168      -4.173 -21.463  16.235  1.00  0.79           C  
ATOM   1282  O   VAL A 168      -5.570 -19.193  14.773  1.00  0.75           O  
ATOM   1283  CG1 VAL A 168      -3.074 -21.745  15.212  1.00  0.78           C  
ATOM   1284  CG2 VAL A 168      -3.970 -22.309  17.490  1.00  0.78           C  
ATOM   1285  N   TYR A 169      -3.557 -18.362  15.020  1.00  0.77           N  
ATOM   1286  CA  TYR A 169      -3.583 -17.559  13.802  1.00  0.78           C  
ATOM   1287  C   TYR A 169      -2.414 -17.911  12.891  1.00  0.75           C  
ATOM   1288  CB  TYR A 169      -3.548 -16.066  14.143  1.00  0.76           C  
ATOM   1289  O   TYR A 169      -1.256 -17.874  13.313  1.00  0.73           O  
ATOM   1290  CG  TYR A 169      -3.811 -15.167  12.959  1.00  0.75           C  
ATOM   1291  CD1 TYR A 169      -5.105 -14.974  12.479  1.00  0.73           C  
ATOM   1292  CD2 TYR A 169      -2.767 -14.511  12.316  1.00  0.74           C  
ATOM   1293  CE1 TYR A 169      -5.351 -14.148  11.387  1.00  0.76           C  
ATOM   1294  CE2 TYR A 169      -3.001 -13.683  11.223  1.00  0.75           C  
ATOM   1295  OH  TYR A 169      -4.533 -12.689   9.686  1.00  0.69           O  
ATOM   1296  CZ  TYR A 169      -4.295 -13.508  10.767  1.00  0.74           C  
ATOM   1297  N   ILE A 170      -2.662 -18.356  11.684  1.00  0.79           N  
ATOM   1298  CA  ILE A 170      -1.685 -18.778  10.686  1.00  0.78           C  
ATOM   1299  C   ILE A 170      -1.750 -17.851   9.475  1.00  0.77           C  
ATOM   1300  CB  ILE A 170      -1.916 -20.243  10.253  1.00  0.76           C  
ATOM   1301  O   ILE A 170      -2.820 -17.653   8.893  1.00  0.74           O  
ATOM   1302  CG1 ILE A 170      -1.967 -21.162  11.479  1.00  0.76           C  
ATOM   1303  CG2 ILE A 170      -0.828 -20.695   9.274  1.00  0.75           C  
ATOM   1304  CD1 ILE A 170      -2.228 -22.624  11.147  1.00  0.74           C  
ATOM   1305  N   VAL A 171      -0.619 -17.230   9.206  1.00  0.72           N  
ATOM   1306  CA  VAL A 171      -0.397 -16.530   7.945  1.00  0.71           C  
ATOM   1307  C   VAL A 171       0.397 -17.421   6.992  1.00  0.70           C  
ATOM   1308  CB  VAL A 171       0.341 -15.190   8.161  1.00  0.69           C  
ATOM   1309  O   VAL A 171       1.508 -17.850   7.314  1.00  0.67           O  
ATOM   1310  CG1 VAL A 171       0.424 -14.403   6.855  1.00  0.67           C  
ATOM   1311  CG2 VAL A 171      -0.357 -14.366   9.242  1.00  0.67           C  
ATOM   1312  N   VAL A 172      -0.155 -17.950   6.024  1.00  0.62           N  
ATOM   1313  CA  VAL A 172       0.493 -18.714   4.963  1.00  0.61           C  
ATOM   1314  C   VAL A 172       0.695 -17.827   3.737  1.00  0.61           C  
ATOM   1315  CB  VAL A 172      -0.327 -19.968   4.585  1.00  0.59           C  
ATOM   1316  O   VAL A 172      -0.260 -17.240   3.224  1.00  0.58           O  
ATOM   1317  CG1 VAL A 172       0.440 -20.834   3.586  1.00  0.55           C  
ATOM   1318  CG2 VAL A 172      -0.677 -20.773   5.835  1.00  0.55           C  
ATOM   1319  N   GLY A 173       1.974 -17.328   3.382  1.00  0.52           N  
ATOM   1320  CA  GLY A 173       2.319 -16.852   2.052  1.00  0.50           C  
ATOM   1321  C   GLY A 173       1.998 -17.853   0.958  1.00  0.52           C  
ATOM   1322  O   GLY A 173       2.274 -19.046   1.101  1.00  0.50           O  
ATOM   1323  N   LYS A 174       1.154 -17.449   0.117  1.00  0.36           N  
ATOM   1324  CA  LYS A 174       0.957 -18.086  -1.182  1.00  0.37           C  
ATOM   1325  C   LYS A 174       1.878 -17.480  -2.237  1.00  0.37           C  
ATOM   1326  CB  LYS A 174      -0.501 -17.962  -1.626  1.00  0.34           C  
ATOM   1327  O   LYS A 174       2.090 -16.266  -2.260  1.00  0.35           O  
ATOM   1328  CG  LYS A 174      -1.268 -19.277  -1.608  1.00  0.32           C  
ATOM   1329  CD  LYS A 174      -2.694 -19.099  -2.113  1.00  0.37           C  
ATOM   1330  CE  LYS A 174      -3.456 -20.417  -2.112  1.00  0.29           C  
ATOM   1331  NZ  LYS A 174      -4.872 -20.238  -2.553  1.00  0.31           N  
ATOM   1332  N   ASP A 175       2.989 -18.227  -2.835  1.00  0.35           N  
ATOM   1333  CA  ASP A 175       3.909 -18.154  -3.966  1.00  0.37           C  
ATOM   1334  C   ASP A 175       3.859 -16.779  -4.626  1.00  0.35           C  
ATOM   1335  CB  ASP A 175       3.585 -19.243  -4.991  1.00  0.32           C  
ATOM   1336  O   ASP A 175       2.845 -16.404  -5.218  1.00  0.34           O  
ATOM   1337  CG  ASP A 175       4.335 -20.538  -4.738  1.00  0.30           C  
ATOM   1338  OD1 ASP A 175       5.383 -20.514  -4.057  1.00  0.31           O  
ATOM   1339  OD2 ASP A 175       3.875 -21.594  -5.225  1.00  0.28           O  
ATOM   1340  N   SER A 176       4.576 -15.731  -4.318  1.00  0.34           N  
ATOM   1341  CA  SER A 176       4.922 -14.548  -5.101  1.00  0.35           C  
ATOM   1342  C   SER A 176       6.397 -14.551  -5.486  1.00  0.35           C  
ATOM   1343  CB  SER A 176       4.593 -13.275  -4.321  1.00  0.32           C  
ATOM   1344  O   SER A 176       7.261 -14.828  -4.651  1.00  0.34           O  
ATOM   1345  OG  SER A 176       5.398 -13.174  -3.159  1.00  0.30           O  
ATOM   1346  N   ASP A 177       6.748 -14.660  -6.794  1.00  0.28           N  
ATOM   1347  CA  ASP A 177       7.812 -14.204  -7.682  1.00  0.32           C  
ATOM   1348  C   ASP A 177       8.383 -12.867  -7.214  1.00  0.29           C  
ATOM   1349  CB  ASP A 177       7.298 -14.082  -9.118  1.00  0.27           C  
ATOM   1350  O   ASP A 177       7.654 -11.880  -7.101  1.00  0.28           O  
ATOM   1351  CG  ASP A 177       7.176 -15.423  -9.820  1.00  0.26           C  
ATOM   1352  OD1 ASP A 177       7.781 -16.412  -9.354  1.00  0.19           O  
ATOM   1353  OD2 ASP A 177       6.472 -15.489 -10.851  1.00  0.14           O  
ATOM   1354  N   ASN A 178       9.460 -12.946  -6.322  1.00  0.30           N  
ATOM   1355  CA  ASN A 178      10.759 -12.282  -6.290  1.00  0.33           C  
ATOM   1356  C   ASN A 178      10.841 -11.264  -5.157  1.00  0.30           C  
ATOM   1357  CB  ASN A 178      11.050 -11.608  -7.633  1.00  0.28           C  
ATOM   1358  O   ASN A 178      11.623 -10.314  -5.225  1.00  0.29           O  
ATOM   1359  CG  ASN A 178      11.570 -12.579  -8.674  1.00  0.27           C  
ATOM   1360  ND2 ASN A 178      11.408 -12.229  -9.945  1.00  0.16           N  
ATOM   1361  OD1 ASN A 178      12.112 -13.635  -8.339  1.00  0.24           O  
ATOM   1362  N   THR A 179      10.244 -11.349  -3.941  1.00  0.37           N  
ATOM   1363  CA  THR A 179      10.582 -10.597  -2.738  1.00  0.38           C  
ATOM   1364  C   THR A 179      11.030 -11.536  -1.622  1.00  0.38           C  
ATOM   1365  CB  THR A 179       9.389  -9.753  -2.253  1.00  0.35           C  
ATOM   1366  O   THR A 179      10.293 -12.445  -1.234  1.00  0.36           O  
ATOM   1367  CG2 THR A 179       9.058  -8.645  -3.248  1.00  0.32           C  
ATOM   1368  OG1 THR A 179       8.243 -10.599  -2.099  1.00  0.30           O  
ATOM   1369  N   THR A 180      12.431 -11.796  -1.356  1.00  0.42           N  
ATOM   1370  CA  THR A 180      13.287 -12.472  -0.388  1.00  0.43           C  
ATOM   1371  C   THR A 180      13.005 -11.973   1.026  1.00  0.42           C  
ATOM   1372  CB  THR A 180      14.777 -12.266  -0.720  1.00  0.39           C  
ATOM   1373  O   THR A 180      13.399 -10.863   1.389  1.00  0.41           O  
ATOM   1374  CG2 THR A 180      15.228 -13.209  -1.831  1.00  0.34           C  
ATOM   1375  OG1 THR A 180      14.983 -10.913  -1.143  1.00  0.31           O  
ATOM   1376  N   ASN A 181      12.005 -12.447   1.714  1.00  0.50           N  
ATOM   1377  CA  ASN A 181      12.113 -12.488   3.168  1.00  0.50           C  
ATOM   1378  C   ASN A 181      13.007 -13.635   3.632  1.00  0.50           C  
ATOM   1379  CB  ASN A 181      10.727 -12.604   3.806  1.00  0.47           C  
ATOM   1380  O   ASN A 181      12.822 -14.779   3.214  1.00  0.48           O  
ATOM   1381  CG  ASN A 181       9.919 -11.327   3.683  1.00  0.44           C  
ATOM   1382  ND2 ASN A 181       8.598 -11.460   3.672  1.00  0.41           N  
ATOM   1383  OD1 ASN A 181      10.478 -10.230   3.597  1.00  0.46           O  
ATOM   1384  N   ILE A 182      14.088 -13.409   4.294  1.00  0.55           N  
ATOM   1385  CA  ILE A 182      15.000 -14.303   5.000  1.00  0.56           C  
ATOM   1386  C   ILE A 182      14.640 -14.341   6.484  1.00  0.57           C  
ATOM   1387  CB  ILE A 182      16.471 -13.869   4.817  1.00  0.51           C  
ATOM   1388  O   ILE A 182      14.461 -13.295   7.112  1.00  0.56           O  
ATOM   1389  CG1 ILE A 182      16.815 -13.764   3.327  1.00  0.41           C  
ATOM   1390  CG2 ILE A 182      17.414 -14.843   5.529  1.00  0.42           C  
ATOM   1391  CD1 ILE A 182      18.237 -13.294   3.051  1.00  0.40           C  
ATOM   1392  N   GLN A 183      14.310 -15.621   6.987  1.00  0.63           N  
ATOM   1393  CA  GLN A 183      14.205 -15.886   8.418  1.00  0.65           C  
ATOM   1394  C   GLN A 183      15.577 -16.155   9.030  1.00  0.66           C  
ATOM   1395  CB  GLN A 183      13.273 -17.071   8.678  1.00  0.60           C  
ATOM   1396  O   GLN A 183      16.360 -16.939   8.491  1.00  0.65           O  
ATOM   1397  CG  GLN A 183      11.843 -16.843   8.209  1.00  0.57           C  
ATOM   1398  CD  GLN A 183      10.952 -18.051   8.432  1.00  0.58           C  
ATOM   1399  NE2 GLN A 183       9.685 -17.931   8.051  1.00  0.49           N  
ATOM   1400  OE1 GLN A 183      11.399 -19.083   8.941  1.00  0.62           O  
ATOM   1401  N   TYR A 184      15.866 -15.527   9.992  1.00  0.70           N  
ATOM   1402  CA  TYR A 184      16.971 -15.778  10.910  1.00  0.73           C  
ATOM   1403  C   TYR A 184      16.456 -16.131  12.300  1.00  0.73           C  
ATOM   1404  CB  TYR A 184      17.893 -14.558  10.989  1.00  0.70           C  
ATOM   1405  O   TYR A 184      15.666 -15.384  12.884  1.00  0.73           O  
ATOM   1406  CG  TYR A 184      19.026 -14.716  11.974  1.00  0.70           C  
ATOM   1407  CD1 TYR A 184      20.176 -15.426  11.634  1.00  0.69           C  
ATOM   1408  CD2 TYR A 184      18.950 -14.158  13.245  1.00  0.72           C  
ATOM   1409  CE1 TYR A 184      21.222 -15.576  12.539  1.00  0.76           C  
ATOM   1410  CE2 TYR A 184      19.989 -14.301  14.158  1.00  0.76           C  
ATOM   1411  OH  TYR A 184      22.152 -15.156  14.695  1.00  0.69           O  
ATOM   1412  CZ  TYR A 184      21.120 -15.011  13.796  1.00  0.73           C  
ATOM   1413  N   ILE A 185      16.743 -17.350  12.770  1.00  0.66           N  
ATOM   1414  CA  ILE A 185      16.416 -17.842  14.104  1.00  0.70           C  
ATOM   1415  C   ILE A 185      17.700 -18.102  14.888  1.00  0.69           C  
ATOM   1416  CB  ILE A 185      15.558 -19.126  14.038  1.00  0.65           C  
ATOM   1417  O   ILE A 185      18.626 -18.739  14.381  1.00  0.67           O  
ATOM   1418  CG1 ILE A 185      14.279 -18.873  13.233  1.00  0.61           C  
ATOM   1419  CG2 ILE A 185      15.228 -19.627  15.447  1.00  0.60           C  
ATOM   1420  CD1 ILE A 185      13.456 -20.126  12.968  1.00  0.61           C  
ATOM   1421  N   SER A 186      17.802 -17.591  16.002  1.00  0.75           N  
ATOM   1422  CA  SER A 186      18.899 -17.859  16.926  1.00  0.78           C  
ATOM   1423  C   SER A 186      18.433 -17.778  18.376  1.00  0.76           C  
ATOM   1424  CB  SER A 186      20.048 -16.876  16.696  1.00  0.74           C  
ATOM   1425  O   SER A 186      17.327 -17.309  18.652  1.00  0.75           O  
ATOM   1426  OG  SER A 186      19.673 -15.565  17.083  1.00  0.68           O  
ATOM   1427  N   THR A 187      19.126 -18.229  19.306  1.00  0.67           N  
ATOM   1428  CA  THR A 187      18.959 -18.048  20.744  1.00  0.73           C  
ATOM   1429  C   THR A 187      20.018 -17.098  21.295  1.00  0.69           C  
ATOM   1430  CB  THR A 187      19.035 -19.394  21.489  1.00  0.66           C  
ATOM   1431  O   THR A 187      21.198 -17.210  20.955  1.00  0.68           O  
ATOM   1432  CG2 THR A 187      18.666 -19.230  22.959  1.00  0.57           C  
ATOM   1433  OG1 THR A 187      18.128 -20.322  20.881  1.00  0.59           O  
ATOM   1434  N   ALA A 188      19.596 -16.167  22.032  1.00  0.72           N  
ATOM   1435  CA  ALA A 188      20.483 -15.149  22.590  1.00  0.77           C  
ATOM   1436  C   ALA A 188      21.442 -15.757  23.609  1.00  0.75           C  
ATOM   1437  CB  ALA A 188      19.670 -14.028  23.232  1.00  0.72           C  
ATOM   1438  O   ALA A 188      21.067 -16.656  24.366  1.00  0.75           O  
ATOM   1439  N   THR A 189      22.654 -15.193  23.629  1.00  0.76           N  
ATOM   1440  CA  THR A 189      23.596 -15.375  24.728  1.00  0.79           C  
ATOM   1441  C   THR A 189      23.477 -14.236  25.737  1.00  0.73           C  
ATOM   1442  CB  THR A 189      25.045 -15.457  24.213  1.00  0.72           C  
ATOM   1443  O   THR A 189      22.942 -13.171  25.419  1.00  0.71           O  
ATOM   1444  CG2 THR A 189      25.231 -16.651  23.281  1.00  0.67           C  
ATOM   1445  OG1 THR A 189      25.363 -14.255  23.500  1.00  0.67           O  
ATOM   1446  N   THR A 190      23.922 -14.429  26.994  1.00  0.63           N  
ATOM   1447  CA  THR A 190      23.890 -13.411  28.038  1.00  0.69           C  
ATOM   1448  C   THR A 190      24.459 -12.091  27.524  1.00  0.61           C  
ATOM   1449  CB  THR A 190      24.677 -13.862  29.282  1.00  0.58           C  
ATOM   1450  O   THR A 190      25.548 -12.061  26.947  1.00  0.58           O  
ATOM   1451  CG2 THR A 190      24.490 -12.882  30.436  1.00  0.50           C  
ATOM   1452  OG1 THR A 190      24.214 -15.155  29.690  1.00  0.53           O  
ATOM   1453  N   GLU A 191      23.725 -11.130  27.555  1.00  0.74           N  
ATOM   1454  CA  GLU A 191      24.048  -9.735  27.270  1.00  0.77           C  
ATOM   1455  C   GLU A 191      24.220  -9.502  25.772  1.00  0.73           C  
ATOM   1456  CB  GLU A 191      25.316  -9.313  28.017  1.00  0.69           C  
ATOM   1457  O   GLU A 191      24.784  -8.488  25.356  1.00  0.69           O  
ATOM   1458  CG  GLU A 191      25.196  -9.401  29.531  1.00  0.64           C  
ATOM   1459  CD  GLU A 191      26.402  -8.833  30.263  1.00  0.63           C  
ATOM   1460  OE1 GLU A 191      27.442  -8.580  29.613  1.00  0.73           O  
ATOM   1461  OE2 GLU A 191      26.307  -8.641  31.495  1.00  0.75           O  
ATOM   1462  N   GLN A 192      23.731 -10.413  24.971  1.00  0.79           N  
ATOM   1463  CA  GLN A 192      23.708 -10.206  23.526  1.00  0.82           C  
ATOM   1464  C   GLN A 192      22.714  -9.114  23.142  1.00  0.80           C  
ATOM   1465  CB  GLN A 192      23.363 -11.509  22.803  1.00  0.79           C  
ATOM   1466  O   GLN A 192      21.521  -9.223  23.435  1.00  0.77           O  
ATOM   1467  CG  GLN A 192      23.412 -11.401  21.285  1.00  0.79           C  
ATOM   1468  CD  GLN A 192      23.182 -12.732  20.594  1.00  0.77           C  
ATOM   1469  NE2 GLN A 192      22.843 -12.683  19.310  1.00  0.88           N  
ATOM   1470  OE1 GLN A 192      23.308 -13.796  21.209  1.00  0.85           O  
ATOM   1471  N   ASN A 193      23.288  -8.020  22.538  1.00  0.85           N  
ATOM   1472  CA  ASN A 193      22.463  -6.918  22.054  1.00  0.87           C  
ATOM   1473  C   ASN A 193      22.631  -6.710  20.552  1.00  0.83           C  
ATOM   1474  CB  ASN A 193      22.793  -5.629  22.809  1.00  0.82           C  
ATOM   1475  O   ASN A 193      22.030  -5.802  19.975  1.00  0.79           O  
ATOM   1476  CG  ASN A 193      24.201  -5.136  22.536  1.00  0.75           C  
ATOM   1477  ND2 ASN A 193      24.523  -3.952  23.042  1.00  0.78           N  
ATOM   1478  OD1 ASN A 193      24.992  -5.815  21.876  1.00  0.73           O  
ATOM   1479  N   THR A 194      23.514  -7.440  19.970  1.00  0.87           N  
ATOM   1480  CA  THR A 194      23.671  -7.411  18.520  1.00  0.88           C  
ATOM   1481  C   THR A 194      23.250  -8.742  17.904  1.00  0.85           C  
ATOM   1482  CB  THR A 194      25.125  -7.095  18.122  1.00  0.83           C  
ATOM   1483  O   THR A 194      23.564  -9.807  18.439  1.00  0.83           O  
ATOM   1484  CG2 THR A 194      25.521  -5.689  18.559  1.00  0.69           C  
ATOM   1485  OG1 THR A 194      26.001  -8.042  18.744  1.00  0.72           O  
ATOM   1486  N   ILE A 195      22.599  -8.604  16.842  1.00  0.86           N  
ATOM   1487  CA  ILE A 195      22.226  -9.697  15.950  1.00  0.87           C  
ATOM   1488  C   ILE A 195      22.846  -9.472  14.572  1.00  0.83           C  
ATOM   1489  CB  ILE A 195      20.692  -9.832  15.831  1.00  0.85           C  
ATOM   1490  O   ILE A 195      22.543  -8.482  13.902  1.00  0.78           O  
ATOM   1491  CG1 ILE A 195      20.058  -9.962  17.221  1.00  0.84           C  
ATOM   1492  CG2 ILE A 195      20.321 -11.026  14.947  1.00  0.83           C  
ATOM   1493  CD1 ILE A 195      18.571  -9.640  17.256  1.00  0.81           C  
ATOM   1494  N   THR A 196      23.889 -10.288  14.253  1.00  0.82           N  
ATOM   1495  CA  THR A 196      24.464 -10.280  12.913  1.00  0.84           C  
ATOM   1496  C   THR A 196      23.677 -11.195  11.980  1.00  0.79           C  
ATOM   1497  CB  THR A 196      25.942 -10.714  12.936  1.00  0.80           C  
ATOM   1498  O   THR A 196      23.619 -12.408  12.195  1.00  0.76           O  
ATOM   1499  CG2 THR A 196      26.573 -10.590  11.554  1.00  0.75           C  
ATOM   1500  OG1 THR A 196      26.663  -9.884  13.855  1.00  0.80           O  
ATOM   1501  N   LEU A 197      23.036 -10.555  11.007  1.00  0.79           N  
ATOM   1502  CA  LEU A 197      22.343 -11.313   9.971  1.00  0.80           C  
ATOM   1503  C   LEU A 197      23.315 -11.761   8.884  1.00  0.76           C  
ATOM   1504  CB  LEU A 197      21.220 -10.476   9.354  1.00  0.77           C  
ATOM   1505  O   LEU A 197      24.276 -11.053   8.575  1.00  0.72           O  
ATOM   1506  CG  LEU A 197      20.128  -9.996  10.312  1.00  0.78           C  
ATOM   1507  CD1 LEU A 197      19.114  -9.131   9.570  1.00  0.76           C  
ATOM   1508  CD2 LEU A 197      19.440 -11.183  10.977  1.00  0.77           C  
ATOM   1509  N   PRO A 198      23.126 -12.933   8.420  1.00  0.67           N  
ATOM   1510  CA  PRO A 198      23.974 -13.368   7.307  1.00  0.68           C  
ATOM   1511  C   PRO A 198      23.657 -12.640   6.003  1.00  0.64           C  
ATOM   1512  CB  PRO A 198      23.661 -14.862   7.189  1.00  0.63           C  
ATOM   1513  O   PRO A 198      24.137 -13.036   4.938  1.00  0.61           O  
ATOM   1514  CG  PRO A 198      22.225 -14.984   7.586  1.00  0.62           C  
ATOM   1515  CD  PRO A 198      21.938 -13.968   8.654  1.00  0.63           C  
ATOM   1516  N   TYR A 199      22.879 -11.624   6.074  1.00  0.70           N  
ATOM   1517  CA  TYR A 199      22.422 -10.868   4.914  1.00  0.73           C  
ATOM   1518  C   TYR A 199      22.060  -9.440   5.301  1.00  0.70           C  
ATOM   1519  CB  TYR A 199      21.216 -11.555   4.265  1.00  0.67           C  
ATOM   1520  O   TYR A 199      21.701  -9.174   6.451  1.00  0.67           O  
ATOM   1521  CG  TYR A 199      20.159 -11.985   5.253  1.00  0.63           C  
ATOM   1522  CD1 TYR A 199      20.097 -13.300   5.708  1.00  0.61           C  
ATOM   1523  CD2 TYR A 199      19.221 -11.078   5.733  1.00  0.63           C  
ATOM   1524  CE1 TYR A 199      19.123 -13.702   6.617  1.00  0.61           C  
ATOM   1525  CE2 TYR A 199      18.243 -11.468   6.642  1.00  0.60           C  
ATOM   1526  OH  TYR A 199      17.236 -13.172   7.977  1.00  0.44           O  
ATOM   1527  CZ  TYR A 199      18.202 -12.780   7.078  1.00  0.61           C  
ATOM   1528  N   SER A 200      22.168  -8.331   4.329  1.00  0.66           N  
ATOM   1529  CA  SER A 200      21.630  -6.983   4.477  1.00  0.69           C  
ATOM   1530  C   SER A 200      20.296  -6.837   3.754  1.00  0.63           C  
ATOM   1531  CB  SER A 200      22.623  -5.949   3.945  1.00  0.62           C  
ATOM   1532  O   SER A 200      20.178  -7.193   2.580  1.00  0.59           O  
ATOM   1533  OG  SER A 200      22.148  -4.633   4.171  1.00  0.56           O  
ATOM   1534  N   ARG A 201      19.274  -6.348   4.494  1.00  0.74           N  
ATOM   1535  CA  ARG A 201      17.941  -6.147   3.935  1.00  0.75           C  
ATOM   1536  C   ARG A 201      17.350  -4.817   4.392  1.00  0.74           C  
ATOM   1537  CB  ARG A 201      17.012  -7.297   4.331  1.00  0.71           C  
ATOM   1538  O   ARG A 201      17.740  -4.284   5.432  1.00  0.69           O  
ATOM   1539  CG  ARG A 201      17.445  -8.651   3.793  1.00  0.67           C  
ATOM   1540  CD  ARG A 201      17.296  -8.731   2.280  1.00  0.66           C  
ATOM   1541  NE  ARG A 201      17.549 -10.080   1.783  1.00  0.54           N  
ATOM   1542  NH1 ARG A 201      17.319  -9.526  -0.447  1.00  0.43           N  
ATOM   1543  NH2 ARG A 201      17.796 -11.684   0.158  1.00  0.39           N  
ATOM   1544  CZ  ARG A 201      17.554 -10.427   0.499  1.00  0.63           C  
ATOM   1545  N   SER A 202      16.453  -4.303   3.516  1.00  0.71           N  
ATOM   1546  CA  SER A 202      15.892  -2.970   3.714  1.00  0.72           C  
ATOM   1547  C   SER A 202      14.901  -2.954   4.873  1.00  0.72           C  
ATOM   1548  CB  SER A 202      15.205  -2.482   2.438  1.00  0.68           C  
ATOM   1549  O   SER A 202      14.762  -1.943   5.564  1.00  0.70           O  
ATOM   1550  OG  SER A 202      14.353  -3.484   1.910  1.00  0.63           O  
ATOM   1551  N   SER A 203      14.203  -4.058   5.178  1.00  0.75           N  
ATOM   1552  CA  SER A 203      13.252  -4.195   6.276  1.00  0.77           C  
ATOM   1553  C   SER A 203      13.505  -5.473   7.070  1.00  0.76           C  
ATOM   1554  CB  SER A 203      11.817  -4.189   5.748  1.00  0.73           C  
ATOM   1555  O   SER A 203      13.612  -6.557   6.493  1.00  0.75           O  
ATOM   1556  OG  SER A 203      11.525  -2.962   5.102  1.00  0.68           O  
ATOM   1557  N   ASN A 204      13.679  -5.402   8.271  1.00  0.81           N  
ATOM   1558  CA  ASN A 204      13.832  -6.473   9.250  1.00  0.82           C  
ATOM   1559  C   ASN A 204      12.812  -6.351  10.379  1.00  0.81           C  
ATOM   1560  CB  ASN A 204      15.253  -6.483   9.817  1.00  0.79           C  
ATOM   1561  O   ASN A 204      12.695  -5.294  11.003  1.00  0.79           O  
ATOM   1562  CG  ASN A 204      16.309  -6.647   8.742  1.00  0.77           C  
ATOM   1563  ND2 ASN A 204      16.961  -5.549   8.379  1.00  0.80           N  
ATOM   1564  OD1 ASN A 204      16.537  -7.751   8.241  1.00  0.79           O  
ATOM   1565  N   TYR A 205      12.123  -7.423  10.607  1.00  0.80           N  
ATOM   1566  CA  TYR A 205      11.247  -7.617  11.757  1.00  0.82           C  
ATOM   1567  C   TYR A 205      11.909  -8.504  12.804  1.00  0.83           C  
ATOM   1568  CB  TYR A 205       9.914  -8.230  11.320  1.00  0.79           C  
ATOM   1569  O   TYR A 205      12.191  -9.677  12.545  1.00  0.81           O  
ATOM   1570  CG  TYR A 205       9.237  -7.478  10.200  1.00  0.75           C  
ATOM   1571  CD1 TYR A 205       8.419  -6.382  10.466  1.00  0.71           C  
ATOM   1572  CD2 TYR A 205       9.414  -7.861   8.875  1.00  0.71           C  
ATOM   1573  CE1 TYR A 205       7.792  -5.687   9.437  1.00  0.70           C  
ATOM   1574  CE2 TYR A 205       8.791  -7.173   7.838  1.00  0.69           C  
ATOM   1575  OH  TYR A 205       7.366  -5.404   7.107  1.00  0.61           O  
ATOM   1576  CZ  TYR A 205       7.984  -6.088   8.129  1.00  0.70           C  
ATOM   1577  N   VAL A 206      12.161  -7.898  13.861  1.00  0.84           N  
ATOM   1578  CA  VAL A 206      12.858  -8.604  14.931  1.00  0.86           C  
ATOM   1579  C   VAL A 206      11.856  -9.061  15.988  1.00  0.85           C  
ATOM   1580  CB  VAL A 206      13.948  -7.720  15.577  1.00  0.84           C  
ATOM   1581  O   VAL A 206      11.127  -8.244  16.556  1.00  0.85           O  
ATOM   1582  CG1 VAL A 206      14.738  -8.511  16.618  1.00  0.84           C  
ATOM   1583  CG2 VAL A 206      14.882  -7.157  14.507  1.00  0.84           C  
ATOM   1584  N   TYR A 207      11.779 -10.305  16.186  1.00  0.80           N  
ATOM   1585  CA  TYR A 207      11.034 -10.914  17.282  1.00  0.83           C  
ATOM   1586  C   TYR A 207      11.978 -11.485  18.333  1.00  0.82           C  
ATOM   1587  CB  TYR A 207      10.109 -12.016  16.757  1.00  0.80           C  
ATOM   1588  O   TYR A 207      12.913 -12.218  18.004  1.00  0.81           O  
ATOM   1589  CG  TYR A 207       9.128 -11.539  15.713  1.00  0.79           C  
ATOM   1590  CD1 TYR A 207       7.800 -11.279  16.045  1.00  0.77           C  
ATOM   1591  CD2 TYR A 207       9.526 -11.349  14.395  1.00  0.78           C  
ATOM   1592  CE1 TYR A 207       6.892 -10.842  15.087  1.00  0.80           C  
ATOM   1593  CE2 TYR A 207       8.626 -10.912  13.428  1.00  0.77           C  
ATOM   1594  OH  TYR A 207       6.418 -10.228  12.831  1.00  0.74           O  
ATOM   1595  CZ  TYR A 207       7.313 -10.661  13.783  1.00  0.79           C  
ATOM   1596  N   ILE A 208      11.750 -11.134  19.643  1.00  0.79           N  
ATOM   1597  CA  ILE A 208      12.372 -11.738  20.816  1.00  0.81           C  
ATOM   1598  C   ILE A 208      11.310 -12.443  21.657  1.00  0.77           C  
ATOM   1599  CB  ILE A 208      13.117 -10.685  21.666  1.00  0.78           C  
ATOM   1600  O   ILE A 208      10.307 -11.834  22.039  1.00  0.74           O  
ATOM   1601  CG1 ILE A 208      14.166  -9.959  20.816  1.00  0.75           C  
ATOM   1602  CG2 ILE A 208      13.762 -11.338  22.892  1.00  0.74           C  
ATOM   1603  CD1 ILE A 208      14.869  -8.819  21.542  1.00  0.73           C  
ATOM   1604  N   ASN A 209      11.479 -13.806  21.772  1.00  0.68           N  
ATOM   1605  CA  ASN A 209      10.538 -14.686  22.456  1.00  0.71           C  
ATOM   1606  C   ASN A 209       9.130 -14.556  21.881  1.00  0.65           C  
ATOM   1607  CB  ASN A 209      10.527 -14.397  23.958  1.00  0.65           C  
ATOM   1608  O   ASN A 209       8.150 -14.539  22.628  1.00  0.62           O  
ATOM   1609  CG  ASN A 209      11.869 -14.660  24.613  1.00  0.65           C  
ATOM   1610  ND2 ASN A 209      12.194 -13.877  25.635  1.00  0.74           N  
ATOM   1611  OD1 ASN A 209      12.608 -15.559  24.203  1.00  0.68           O  
ATOM   1612  N   GLY A 210       9.050 -14.320  20.585  1.00  0.71           N  
ATOM   1613  CA  GLY A 210       7.824 -14.272  19.804  1.00  0.73           C  
ATOM   1614  C   GLY A 210       7.159 -12.908  19.822  1.00  0.70           C  
ATOM   1615  O   GLY A 210       6.173 -12.684  19.116  1.00  0.69           O  
ATOM   1616  N   ILE A 211       7.775 -11.998  20.554  1.00  0.73           N  
ATOM   1617  CA  ILE A 211       7.250 -10.639  20.627  1.00  0.77           C  
ATOM   1618  C   ILE A 211       7.973  -9.751  19.616  1.00  0.74           C  
ATOM   1619  CB  ILE A 211       7.391 -10.054  22.050  1.00  0.73           C  
ATOM   1620  O   ILE A 211       9.203  -9.663  19.627  1.00  0.74           O  
ATOM   1621  CG1 ILE A 211       6.648 -10.933  23.064  1.00  0.70           C  
ATOM   1622  CG2 ILE A 211       6.877  -8.612  22.095  1.00  0.71           C  
ATOM   1623  CD1 ILE A 211       6.789 -10.467  24.507  1.00  0.69           C  
ATOM   1624  N   LEU A 212       7.253  -9.076  18.709  1.00  0.79           N  
ATOM   1625  CA  LEU A 212       7.828  -8.147  17.741  1.00  0.81           C  
ATOM   1626  C   LEU A 212       8.452  -6.947  18.444  1.00  0.79           C  
ATOM   1627  CB  LEU A 212       6.760  -7.675  16.751  1.00  0.78           C  
ATOM   1628  O   LEU A 212       7.800  -6.291  19.260  1.00  0.78           O  
ATOM   1629  CG  LEU A 212       7.237  -6.757  15.625  1.00  0.77           C  
ATOM   1630  CD1 LEU A 212       8.143  -7.522  14.666  1.00  0.75           C  
ATOM   1631  CD2 LEU A 212       6.048  -6.159  14.882  1.00  0.76           C  
ATOM   1632  N   GLN A 213       9.659  -6.708  18.111  1.00  0.83           N  
ATOM   1633  CA  GLN A 213      10.354  -5.514  18.581  1.00  0.83           C  
ATOM   1634  C   GLN A 213       9.985  -4.296  17.740  1.00  0.81           C  
ATOM   1635  CB  GLN A 213      11.868  -5.730  18.558  1.00  0.82           C  
ATOM   1636  O   GLN A 213       9.939  -4.374  16.511  1.00  0.78           O  
ATOM   1637  CG  GLN A 213      12.333  -6.919  19.387  1.00  0.85           C  
ATOM   1638  CD  GLN A 213      11.894  -6.831  20.837  1.00  0.85           C  
ATOM   1639  NE2 GLN A 213      11.117  -7.812  21.282  1.00  0.90           N  
ATOM   1640  OE1 GLN A 213      12.252  -5.889  21.551  1.00  0.87           O  
ATOM   1641  N   TYR A 214       9.736  -3.164  18.267  1.00  0.80           N  
ATOM   1642  CA  TYR A 214       9.421  -1.932  17.552  1.00  0.82           C  
ATOM   1643  C   TYR A 214      10.656  -1.376  16.854  1.00  0.79           C  
ATOM   1644  CB  TYR A 214       8.847  -0.885  18.511  1.00  0.77           C  
ATOM   1645  O   TYR A 214      11.762  -1.429  17.398  1.00  0.76           O  
ATOM   1646  CG  TYR A 214       7.485  -1.241  19.054  1.00  0.72           C  
ATOM   1647  CD1 TYR A 214       6.328  -0.943  18.337  1.00  0.68           C  
ATOM   1648  CD2 TYR A 214       7.351  -1.875  20.285  1.00  0.69           C  
ATOM   1649  CE1 TYR A 214       5.070  -1.268  18.834  1.00  0.67           C  
ATOM   1650  CE2 TYR A 214       6.098  -2.204  20.792  1.00  0.63           C  
ATOM   1651  OH  TYR A 214       3.723  -2.221  20.557  1.00  0.56           O  
ATOM   1652  CZ  TYR A 214       4.965  -1.897  20.060  1.00  0.68           C  
ATOM   1653  N   PRO A 215      10.526  -0.688  15.751  1.00  0.77           N  
ATOM   1654  CA  PRO A 215      11.684  -0.126  15.053  1.00  0.78           C  
ATOM   1655  C   PRO A 215      12.509   0.808  15.936  1.00  0.76           C  
ATOM   1656  CB  PRO A 215      11.055   0.639  13.886  1.00  0.75           C  
ATOM   1657  O   PRO A 215      13.711   0.972  15.713  1.00  0.75           O  
ATOM   1658  CG  PRO A 215       9.792  -0.100  13.581  1.00  0.73           C  
ATOM   1659  CD  PRO A 215       9.203  -0.591  14.872  1.00  0.74           C  
ATOM   1660  N   SER A 216      11.887   1.341  17.050  1.00  0.74           N  
ATOM   1661  CA  SER A 216      12.574   2.242  17.970  1.00  0.77           C  
ATOM   1662  C   SER A 216      13.465   1.471  18.938  1.00  0.75           C  
ATOM   1663  CB  SER A 216      11.564   3.082  18.753  1.00  0.73           C  
ATOM   1664  O   SER A 216      14.286   2.064  19.640  1.00  0.74           O  
ATOM   1665  OG  SER A 216      10.626   2.252  19.416  1.00  0.71           O  
ATOM   1666  N   THR A 217      13.354   0.189  19.014  1.00  0.80           N  
ATOM   1667  CA  THR A 217      14.032  -0.572  20.057  1.00  0.83           C  
ATOM   1668  C   THR A 217      15.293  -1.235  19.510  1.00  0.81           C  
ATOM   1669  CB  THR A 217      13.105  -1.645  20.657  1.00  0.79           C  
ATOM   1670  O   THR A 217      16.020  -1.903  20.248  1.00  0.78           O  
ATOM   1671  CG2 THR A 217      11.869  -1.013  21.289  1.00  0.70           C  
ATOM   1672  OG1 THR A 217      12.691  -2.545  19.622  1.00  0.73           O  
ATOM   1673  N   PHE A 218      15.534  -0.943  18.296  1.00  0.84           N  
ATOM   1674  CA  PHE A 218      16.762  -1.439  17.687  1.00  0.87           C  
ATOM   1675  C   PHE A 218      17.181  -0.558  16.516  1.00  0.82           C  
ATOM   1676  CB  PHE A 218      16.584  -2.886  17.217  1.00  0.83           C  
ATOM   1677  O   PHE A 218      16.372   0.207  15.987  1.00  0.77           O  
ATOM   1678  CG  PHE A 218      15.543  -3.051  16.142  1.00  0.83           C  
ATOM   1679  CD1 PHE A 218      14.209  -3.251  16.472  1.00  0.80           C  
ATOM   1680  CD2 PHE A 218      15.901  -3.006  14.801  1.00  0.81           C  
ATOM   1681  CE1 PHE A 218      13.243  -3.404  15.479  1.00  0.84           C  
ATOM   1682  CE2 PHE A 218      14.942  -3.158  13.803  1.00  0.82           C  
ATOM   1683  CZ  PHE A 218      13.614  -3.358  14.144  1.00  0.83           C  
ATOM   1684  N   THR A 219      18.487  -0.483  16.150  1.00  0.84           N  
ATOM   1685  CA  THR A 219      19.036   0.118  14.939  1.00  0.86           C  
ATOM   1686  C   THR A 219      19.559  -0.958  13.991  1.00  0.82           C  
ATOM   1687  CB  THR A 219      20.169   1.107  15.271  1.00  0.81           C  
ATOM   1688  O   THR A 219      20.060  -1.994  14.434  1.00  0.79           O  
ATOM   1689  CG2 THR A 219      19.640   2.306  16.051  1.00  0.72           C  
ATOM   1690  OG1 THR A 219      21.164   0.440  16.057  1.00  0.73           O  
ATOM   1691  N   ILE A 220      19.386  -0.708  12.777  1.00  0.83           N  
ATOM   1692  CA  ILE A 220      19.925  -1.566  11.727  1.00  0.85           C  
ATOM   1693  C   ILE A 220      21.049  -0.838  10.992  1.00  0.81           C  
ATOM   1694  CB  ILE A 220      18.826  -1.998  10.731  1.00  0.80           C  
ATOM   1695  O   ILE A 220      20.859   0.279  10.506  1.00  0.76           O  
ATOM   1696  CG1 ILE A 220      17.654  -2.647  11.477  1.00  0.74           C  
ATOM   1697  CG2 ILE A 220      19.397  -2.950   9.676  1.00  0.72           C  
ATOM   1698  CD1 ILE A 220      16.437  -2.918  10.602  1.00  0.72           C  
ATOM   1699  N   SER A 221      22.139  -1.301  10.999  1.00  0.82           N  
ATOM   1700  CA  SER A 221      23.283  -0.873  10.202  1.00  0.83           C  
ATOM   1701  C   SER A 221      23.862  -2.034   9.398  1.00  0.79           C  
ATOM   1702  CB  SER A 221      24.367  -0.273  11.098  1.00  0.79           C  
ATOM   1703  O   SER A 221      24.483  -2.937   9.961  1.00  0.74           O  
ATOM   1704  OG  SER A 221      25.430   0.251  10.320  1.00  0.74           O  
ATOM   1705  N   ASN A 222      23.525  -2.145   8.070  1.00  0.77           N  
ATOM   1706  CA  ASN A 222      23.797  -3.250   7.157  1.00  0.79           C  
ATOM   1707  C   ASN A 222      23.121  -4.538   7.619  1.00  0.78           C  
ATOM   1708  CB  ASN A 222      25.304  -3.465   7.008  1.00  0.74           C  
ATOM   1709  O   ASN A 222      21.893  -4.641   7.602  1.00  0.72           O  
ATOM   1710  CG  ASN A 222      26.028  -2.219   6.535  1.00  0.73           C  
ATOM   1711  ND2 ASN A 222      27.141  -1.898   7.183  1.00  0.71           N  
ATOM   1712  OD1 ASN A 222      25.589  -1.551   5.596  1.00  0.72           O  
ATOM   1713  N   ASP A 223      23.793  -5.465   8.000  1.00  0.77           N  
ATOM   1714  CA  ASP A 223      23.415  -6.802   8.448  1.00  0.82           C  
ATOM   1715  C   ASP A 223      23.415  -6.891   9.972  1.00  0.81           C  
ATOM   1716  CB  ASP A 223      24.361  -7.852   7.860  1.00  0.75           C  
ATOM   1717  O   ASP A 223      23.196  -7.965  10.537  1.00  0.79           O  
ATOM   1718  CG  ASP A 223      25.815  -7.609   8.222  1.00  0.69           C  
ATOM   1719  OD1 ASP A 223      26.180  -6.457   8.542  1.00  0.66           O  
ATOM   1720  OD2 ASP A 223      26.605  -8.577   8.182  1.00  0.75           O  
ATOM   1721  N   ILE A 224      23.734  -5.855  10.575  1.00  0.82           N  
ATOM   1722  CA  ILE A 224      23.756  -5.842  12.033  1.00  0.86           C  
ATOM   1723  C   ILE A 224      22.527  -5.105  12.560  1.00  0.85           C  
ATOM   1724  CB  ILE A 224      25.046  -5.186  12.574  1.00  0.83           C  
ATOM   1725  O   ILE A 224      22.335  -3.920  12.275  1.00  0.84           O  
ATOM   1726  CG1 ILE A 224      26.282  -5.913  12.031  1.00  0.84           C  
ATOM   1727  CG2 ILE A 224      25.046  -5.175  14.105  1.00  0.82           C  
ATOM   1728  CD1 ILE A 224      27.604  -5.280  12.444  1.00  0.80           C  
ATOM   1729  N   ILE A 225      21.773  -5.814  13.359  1.00  0.84           N  
ATOM   1730  CA  ILE A 225      20.726  -5.277  14.222  1.00  0.87           C  
ATOM   1731  C   ILE A 225      21.265  -5.104  15.640  1.00  0.87           C  
ATOM   1732  CB  ILE A 225      19.478  -6.187  14.230  1.00  0.85           C  
ATOM   1733  O   ILE A 225      21.695  -6.073  16.270  1.00  0.86           O  
ATOM   1734  CG1 ILE A 225      18.932  -6.357  12.807  1.00  0.85           C  
ATOM   1735  CG2 ILE A 225      18.404  -5.622  15.164  1.00  0.84           C  
ATOM   1736  CD1 ILE A 225      17.805  -7.374  12.695  1.00  0.81           C  
ATOM   1737  N   THR A 226      21.322  -3.804  16.011  1.00  0.85           N  
ATOM   1738  CA  THR A 226      21.671  -3.473  17.388  1.00  0.89           C  
ATOM   1739  C   THR A 226      20.423  -3.125  18.194  1.00  0.86           C  
ATOM   1740  CB  THR A 226      22.666  -2.299  17.445  1.00  0.85           C  
ATOM   1741  O   THR A 226      19.738  -2.145  17.895  1.00  0.84           O  
ATOM   1742  CG2 THR A 226      23.129  -2.039  18.875  1.00  0.79           C  
ATOM   1743  OG1 THR A 226      23.807  -2.607  16.633  1.00  0.84           O  
ATOM   1744  N   LEU A 227      20.088  -3.893  19.214  1.00  0.83           N  
ATOM   1745  CA  LEU A 227      18.990  -3.668  20.148  1.00  0.85           C  
ATOM   1746  C   LEU A 227      19.369  -2.620  21.189  1.00  0.81           C  
ATOM   1747  CB  LEU A 227      18.599  -4.976  20.841  1.00  0.82           C  
ATOM   1748  O   LEU A 227      20.513  -2.580  21.648  1.00  0.77           O  
ATOM   1749  CG  LEU A 227      18.179  -6.128  19.927  1.00  0.79           C  
ATOM   1750  CD1 LEU A 227      17.977  -7.403  20.739  1.00  0.75           C  
ATOM   1751  CD2 LEU A 227      16.909  -5.769  19.163  1.00  0.75           C  
ATOM   1752  N   ASN A 228      18.412  -1.913  21.611  1.00  0.79           N  
ATOM   1753  CA  ASN A 228      18.614  -0.918  22.659  1.00  0.82           C  
ATOM   1754  C   ASN A 228      18.791  -1.572  24.026  1.00  0.76           C  
ATOM   1755  CB  ASN A 228      17.447   0.072  22.691  1.00  0.77           C  
ATOM   1756  O   ASN A 228      19.236  -0.924  24.976  1.00  0.73           O  
ATOM   1757  CG  ASN A 228      17.408   0.968  21.469  1.00  0.72           C  
ATOM   1758  ND2 ASN A 228      16.310   1.697  21.303  1.00  0.75           N  
ATOM   1759  OD1 ASN A 228      18.356   1.005  20.681  1.00  0.71           O  
ATOM   1760  N   SER A 229      18.436  -2.726  24.107  1.00  0.77           N  
ATOM   1761  CA  SER A 229      18.563  -3.487  25.346  1.00  0.81           C  
ATOM   1762  C   SER A 229      19.186  -4.856  25.092  1.00  0.79           C  
ATOM   1763  CB  SER A 229      17.199  -3.655  26.015  1.00  0.74           C  
ATOM   1764  O   SER A 229      18.913  -5.488  24.069  1.00  0.77           O  
ATOM   1765  OG  SER A 229      16.264  -4.226  25.116  1.00  0.64           O  
ATOM   1766  N   SER A 230      20.094  -5.314  26.019  1.00  0.78           N  
ATOM   1767  CA  SER A 230      20.630  -6.668  25.919  1.00  0.82           C  
ATOM   1768  C   SER A 230      19.542  -7.712  26.147  1.00  0.79           C  
ATOM   1769  CB  SER A 230      21.763  -6.872  26.926  1.00  0.76           C  
ATOM   1770  O   SER A 230      18.661  -7.524  26.989  1.00  0.78           O  
ATOM   1771  OG  SER A 230      22.753  -5.869  26.779  1.00  0.70           O  
ATOM   1772  N   MET A 231      19.674  -8.861  25.424  1.00  0.75           N  
ATOM   1773  CA  MET A 231      18.860 -10.061  25.595  1.00  0.79           C  
ATOM   1774  C   MET A 231      19.397 -10.927  26.729  1.00  0.74           C  
ATOM   1775  CB  MET A 231      18.813 -10.869  24.297  1.00  0.74           C  
ATOM   1776  O   MET A 231      20.573 -10.829  27.086  1.00  0.72           O  
ATOM   1777  CG  MET A 231      18.052 -10.182  23.174  1.00  0.74           C  
ATOM   1778  SD  MET A 231      18.092 -11.140  21.609  1.00  0.86           S  
ATOM   1779  CE  MET A 231      19.793 -10.807  21.074  1.00  0.79           C  
ATOM   1780  N   GLN A 232      18.451 -11.647  27.345  1.00  0.68           N  
ATOM   1781  CA  GLN A 232      18.820 -12.682  28.306  1.00  0.73           C  
ATOM   1782  C   GLN A 232      19.299 -13.945  27.596  1.00  0.70           C  
ATOM   1783  CB  GLN A 232      17.640 -13.009  29.222  1.00  0.66           C  
ATOM   1784  O   GLN A 232      18.881 -14.228  26.471  1.00  0.70           O  
ATOM   1785  CG  GLN A 232      17.131 -11.816  30.019  1.00  0.61           C  
ATOM   1786  CD  GLN A 232      16.117 -12.207  31.078  1.00  0.61           C  
ATOM   1787  NE2 GLN A 232      15.787 -11.267  31.958  1.00  0.56           N  
ATOM   1788  OE1 GLN A 232      15.635 -13.343  31.105  1.00  0.65           O  
ATOM   1789  N   GLU A 233      20.165 -14.704  28.256  1.00  0.68           N  
ATOM   1790  CA  GLU A 233      20.473 -16.047  27.774  1.00  0.72           C  
ATOM   1791  C   GLU A 233      19.205 -16.881  27.615  1.00  0.67           C  
ATOM   1792  CB  GLU A 233      21.448 -16.749  28.723  1.00  0.67           C  
ATOM   1793  O   GLU A 233      18.388 -16.960  28.535  1.00  0.65           O  
ATOM   1794  CG  GLU A 233      21.910 -18.113  28.232  1.00  0.65           C  
ATOM   1795  CD  GLU A 233      22.964 -18.747  29.125  1.00  0.65           C  
ATOM   1796  OE1 GLU A 233      23.262 -18.187  30.204  1.00  0.80           O  
ATOM   1797  OE2 GLU A 233      23.497 -19.813  28.742  1.00  0.85           O  
ATOM   1798  N   GLY A 234      19.127 -17.394  26.454  1.00  0.66           N  
ATOM   1799  CA  GLY A 234      17.988 -18.249  26.163  1.00  0.69           C  
ATOM   1800  C   GLY A 234      16.848 -17.514  25.485  1.00  0.65           C  
ATOM   1801  O   GLY A 234      15.864 -18.131  25.071  1.00  0.65           O  
ATOM   1802  N   ASP A 235      16.947 -16.276  25.282  1.00  0.74           N  
ATOM   1803  CA  ASP A 235      15.918 -15.596  24.502  1.00  0.77           C  
ATOM   1804  C   ASP A 235      15.921 -16.075  23.052  1.00  0.74           C  
ATOM   1805  CB  ASP A 235      16.118 -14.080  24.556  1.00  0.75           C  
ATOM   1806  O   ASP A 235      16.980 -16.173  22.428  1.00  0.72           O  
ATOM   1807  CG  ASP A 235      15.697 -13.473  25.883  1.00  0.75           C  
ATOM   1808  OD1 ASP A 235      14.980 -14.141  26.659  1.00  0.79           O  
ATOM   1809  OD2 ASP A 235      16.083 -12.315  26.153  1.00  0.83           O  
ATOM   1810  N   ASN A 236      14.834 -16.486  22.575  1.00  0.72           N  
ATOM   1811  CA  ASN A 236      14.698 -16.893  21.181  1.00  0.75           C  
ATOM   1812  C   ASN A 236      14.558 -15.688  20.255  1.00  0.72           C  
ATOM   1813  CB  ASN A 236      13.504 -17.835  21.010  1.00  0.70           C  
ATOM   1814  O   ASN A 236      13.625 -14.895  20.398  1.00  0.71           O  
ATOM   1815  CG  ASN A 236      13.692 -19.153  21.735  1.00  0.66           C  
ATOM   1816  ND2 ASN A 236      12.745 -19.493  22.602  1.00  0.66           N  
ATOM   1817  OD1 ASN A 236      14.680 -19.860  21.518  1.00  0.65           O  
ATOM   1818  N   ILE A 237      15.487 -15.558  19.337  1.00  0.81           N  
ATOM   1819  CA  ILE A 237      15.511 -14.515  18.317  1.00  0.82           C  
ATOM   1820  C   ILE A 237      14.932 -15.057  17.012  1.00  0.78           C  
ATOM   1821  CB  ILE A 237      16.943 -13.983  18.087  1.00  0.80           C  
ATOM   1822  O   ILE A 237      15.364 -16.103  16.520  1.00  0.75           O  
ATOM   1823  CG1 ILE A 237      17.555 -13.508  19.410  1.00  0.84           C  
ATOM   1824  CG2 ILE A 237      16.941 -12.857  17.049  1.00  0.83           C  
ATOM   1825  CD1 ILE A 237      19.056 -13.261  19.345  1.00  0.81           C  
ATOM   1826  N   PHE A 238      14.000 -14.362  16.447  1.00  0.80           N  
ATOM   1827  CA  PHE A 238      13.466 -14.563  15.105  1.00  0.81           C  
ATOM   1828  C   PHE A 238      13.462 -13.256  14.323  1.00  0.79           C  
ATOM   1829  CB  PHE A 238      12.048 -15.140  15.170  1.00  0.79           C  
ATOM   1830  O   PHE A 238      12.891 -12.259  14.771  1.00  0.77           O  
ATOM   1831  CG  PHE A 238      11.453 -15.441  13.822  1.00  0.77           C  
ATOM   1832  CD1 PHE A 238      11.618 -16.691  13.237  1.00  0.75           C  
ATOM   1833  CD2 PHE A 238      10.728 -14.474  13.137  1.00  0.76           C  
ATOM   1834  CE1 PHE A 238      11.068 -16.973  11.989  1.00  0.77           C  
ATOM   1835  CE2 PHE A 238      10.175 -14.749  11.889  1.00  0.74           C  
ATOM   1836  CZ  PHE A 238      10.347 -15.999  11.317  1.00  0.76           C  
ATOM   1837  N   VAL A 239      14.261 -13.166  13.254  1.00  0.83           N  
ATOM   1838  CA  VAL A 239      14.267 -12.011  12.363  1.00  0.83           C  
ATOM   1839  C   VAL A 239      13.661 -12.394  11.015  1.00  0.79           C  
ATOM   1840  CB  VAL A 239      15.694 -11.453  12.167  1.00  0.81           C  
ATOM   1841  O   VAL A 239      14.121 -13.337  10.367  1.00  0.76           O  
ATOM   1842  CG1 VAL A 239      15.667 -10.190  11.308  1.00  0.83           C  
ATOM   1843  CG2 VAL A 239      16.347 -11.170  13.518  1.00  0.83           C  
ATOM   1844  N   LEU A 240      12.638 -11.676  10.685  1.00  0.77           N  
ATOM   1845  CA  LEU A 240      12.049 -11.716   9.351  1.00  0.77           C  
ATOM   1846  C   LEU A 240      12.528 -10.539   8.508  1.00  0.76           C  
ATOM   1847  CB  LEU A 240      10.520 -11.706   9.440  1.00  0.75           C  
ATOM   1848  O   LEU A 240      12.283  -9.381   8.855  1.00  0.73           O  
ATOM   1849  CG  LEU A 240       9.763 -11.892   8.124  1.00  0.70           C  
ATOM   1850  CD1 LEU A 240       9.967 -13.306   7.590  1.00  0.66           C  
ATOM   1851  CD2 LEU A 240       8.280 -11.595   8.313  1.00  0.66           C  
ATOM   1852  N   SER A 241      13.369 -10.734   7.464  1.00  0.78           N  
ATOM   1853  CA  SER A 241      13.978  -9.701   6.633  1.00  0.77           C  
ATOM   1854  C   SER A 241      13.344  -9.662   5.246  1.00  0.76           C  
ATOM   1855  CB  SER A 241      15.484  -9.932   6.508  1.00  0.76           C  
ATOM   1856  O   SER A 241      13.095 -10.707   4.642  1.00  0.72           O  
ATOM   1857  OG  SER A 241      16.100  -9.937   7.784  1.00  0.74           O  
ATOM   1858  N   ASN A 242      13.013  -8.446   4.771  1.00  0.71           N  
ATOM   1859  CA  ASN A 242      12.442  -8.176   3.456  1.00  0.71           C  
ATOM   1860  C   ASN A 242      13.288  -7.177   2.671  1.00  0.70           C  
ATOM   1861  CB  ASN A 242      11.005  -7.667   3.588  1.00  0.69           C  
ATOM   1862  O   ASN A 242      13.876  -6.264   3.253  1.00  0.68           O  
ATOM   1863  CG  ASN A 242      10.232  -7.755   2.287  1.00  0.65           C  
ATOM   1864  ND2 ASN A 242       8.914  -7.879   2.388  1.00  0.61           N  
ATOM   1865  OD1 ASN A 242      10.815  -7.713   1.201  1.00  0.62           O  
ATOM   1866  N   ASP A 243      13.453  -7.254   1.350  1.00  0.67           N  
ATOM   1867  CA  ASP A 243      14.153  -6.315   0.479  1.00  0.67           C  
ATOM   1868  C   ASP A 243      13.331  -5.045   0.268  1.00  0.66           C  
ATOM   1869  CB  ASP A 243      14.471  -6.966  -0.868  1.00  0.64           C  
ATOM   1870  O   ASP A 243      13.885  -3.981  -0.014  1.00  0.64           O  
ATOM   1871  CG  ASP A 243      15.630  -7.944  -0.796  1.00  0.60           C  
ATOM   1872  OD1 ASP A 243      16.514  -7.779   0.073  1.00  0.60           O  
ATOM   1873  OD2 ASP A 243      15.662  -8.886  -1.617  1.00  0.64           O  
ATOM   1874  N   LYS A 244      11.989  -5.149   0.439  1.00  0.63           N  
ATOM   1875  CA  LYS A 244      11.107  -3.991   0.327  1.00  0.64           C  
ATOM   1876  C   LYS A 244      10.920  -3.309   1.679  1.00  0.64           C  
ATOM   1877  CB  LYS A 244       9.749  -4.403  -0.244  1.00  0.61           C  
ATOM   1878  O   LYS A 244      10.666  -3.974   2.686  1.00  0.63           O  
ATOM   1879  CG  LYS A 244       9.794  -4.823  -1.706  1.00  0.59           C  
ATOM   1880  CD  LYS A 244       8.400  -5.110  -2.248  1.00  0.60           C  
ATOM   1881  CE  LYS A 244       8.446  -5.558  -3.703  1.00  0.52           C  
ATOM   1882  NZ  LYS A 244       7.084  -5.865  -4.232  1.00  0.47           N  
ATOM   1883  N   SER A 245      11.196  -1.967   1.590  1.00  0.65           N  
ATOM   1884  CA  SER A 245      10.695  -1.164   2.700  1.00  0.66           C  
ATOM   1885  C   SER A 245       9.186  -1.320   2.858  1.00  0.65           C  
ATOM   1886  CB  SER A 245      11.044   0.311   2.496  1.00  0.62           C  
ATOM   1887  O   SER A 245       8.429  -1.074   1.917  1.00  0.63           O  
ATOM   1888  OG  SER A 245      10.444   0.811   1.313  1.00  0.60           O  
ATOM   1889  N   VAL A 246       8.744  -1.953   3.892  1.00  0.71           N  
ATOM   1890  CA  VAL A 246       7.343  -2.023   4.294  1.00  0.72           C  
ATOM   1891  C   VAL A 246       6.971  -0.775   5.091  1.00  0.73           C  
ATOM   1892  CB  VAL A 246       7.054  -3.293   5.126  1.00  0.69           C  
ATOM   1893  O   VAL A 246       7.661  -0.413   6.047  1.00  0.70           O  
ATOM   1894  CG1 VAL A 246       5.576  -3.366   5.502  1.00  0.62           C  
ATOM   1895  CG2 VAL A 246       7.475  -4.542   4.355  1.00  0.63           C  
ATOM   1896  N   SER A 247       6.016  -0.107   4.476  1.00  0.72           N  
ATOM   1897  CA  SER A 247       5.475   1.012   5.239  1.00  0.76           C  
ATOM   1898  C   SER A 247       4.816   0.535   6.529  1.00  0.76           C  
ATOM   1899  CB  SER A 247       4.464   1.795   4.400  1.00  0.71           C  
ATOM   1900  O   SER A 247       4.031  -0.416   6.516  1.00  0.75           O  
ATOM   1901  OG  SER A 247       5.054   2.246   3.192  1.00  0.66           O  
ATOM   1902  N   ASN A 248       5.194   1.104   7.646  1.00  0.79           N  
ATOM   1903  CA  ASN A 248       4.573   0.879   8.947  1.00  0.82           C  
ATOM   1904  C   ASN A 248       4.043   2.178   9.548  1.00  0.82           C  
ATOM   1905  CB  ASN A 248       5.562   0.215   9.907  1.00  0.77           C  
ATOM   1906  O   ASN A 248       4.528   3.262   9.219  1.00  0.80           O  
ATOM   1907  CG  ASN A 248       6.769   1.085  10.197  1.00  0.72           C  
ATOM   1908  ND2 ASN A 248       7.949   0.607   9.818  1.00  0.70           N  
ATOM   1909  OD1 ASN A 248       6.642   2.177  10.756  1.00  0.70           O  
ATOM   1910  N   TYR A 249       3.100   2.066  10.270  1.00  0.83           N  
ATOM   1911  CA  TYR A 249       2.556   3.072  11.175  1.00  0.86           C  
ATOM   1912  C   TYR A 249       2.756   2.662  12.630  1.00  0.85           C  
ATOM   1913  CB  TYR A 249       1.066   3.297  10.897  1.00  0.83           C  
ATOM   1914  O   TYR A 249       2.453   1.528  13.009  1.00  0.84           O  
ATOM   1915  CG  TYR A 249       0.390   4.198  11.902  1.00  0.80           C  
ATOM   1916  CD1 TYR A 249       0.475   5.584  11.791  1.00  0.77           C  
ATOM   1917  CD2 TYR A 249      -0.333   3.666  12.964  1.00  0.79           C  
ATOM   1918  CE1 TYR A 249      -0.145   6.419  12.716  1.00  0.82           C  
ATOM   1919  CE2 TYR A 249      -0.956   4.491  13.894  1.00  0.82           C  
ATOM   1920  OH  TYR A 249      -1.473   6.685  14.680  1.00  0.71           O  
ATOM   1921  CZ  TYR A 249      -0.857   5.864  13.762  1.00  0.81           C  
ATOM   1922  N   THR A 250       3.341   3.625  13.426  1.00  0.83           N  
ATOM   1923  CA  THR A 250       3.509   3.447  14.864  1.00  0.87           C  
ATOM   1924  C   THR A 250       2.796   4.556  15.633  1.00  0.85           C  
ATOM   1925  CB  THR A 250       4.998   3.424  15.254  1.00  0.80           C  
ATOM   1926  O   THR A 250       2.872   5.727  15.257  1.00  0.82           O  
ATOM   1927  CG2 THR A 250       5.706   2.214  14.653  1.00  0.66           C  
ATOM   1928  OG1 THR A 250       5.630   4.618  14.775  1.00  0.68           O  
ATOM   1929  N   SER A 251       2.212   4.190  16.692  1.00  0.85           N  
ATOM   1930  CA  SER A 251       1.582   5.117  17.626  1.00  0.87           C  
ATOM   1931  C   SER A 251       1.627   4.580  19.053  1.00  0.85           C  
ATOM   1932  CB  SER A 251       0.132   5.385  17.219  1.00  0.84           C  
ATOM   1933  O   SER A 251       1.735   3.370  19.263  1.00  0.83           O  
ATOM   1934  OG  SER A 251      -0.406   6.466  17.961  1.00  0.75           O  
ATOM   1935  N   VAL A 252       1.592   5.453  20.016  1.00  0.79           N  
ATOM   1936  CA  VAL A 252       1.404   5.154  21.432  1.00  0.84           C  
ATOM   1937  C   VAL A 252      -0.013   5.533  21.857  1.00  0.80           C  
ATOM   1938  CB  VAL A 252       2.439   5.892  22.310  1.00  0.77           C  
ATOM   1939  O   VAL A 252      -0.446   6.669  21.652  1.00  0.78           O  
ATOM   1940  CG1 VAL A 252       2.283   5.495  23.777  1.00  0.71           C  
ATOM   1941  CG2 VAL A 252       3.857   5.600  21.822  1.00  0.68           C  
ATOM   1942  N   ALA A 253      -0.779   4.620  22.354  1.00  0.75           N  
ATOM   1943  CA  ALA A 253      -2.157   4.838  22.784  1.00  0.79           C  
ATOM   1944  C   ALA A 253      -2.214   5.760  23.998  1.00  0.77           C  
ATOM   1945  CB  ALA A 253      -2.833   3.505  23.100  1.00  0.75           C  
ATOM   1946  O   ALA A 253      -1.351   5.694  24.876  1.00  0.75           O  
ATOM   1947  N   VAL A 254      -3.203   6.590  23.980  1.00  0.78           N  
ATOM   1948  CA  VAL A 254      -3.654   7.266  25.191  1.00  0.80           C  
ATOM   1949  C   VAL A 254      -4.714   6.419  25.892  1.00  0.75           C  
ATOM   1950  CB  VAL A 254      -4.215   8.672  24.881  1.00  0.73           C  
ATOM   1951  O   VAL A 254      -5.292   5.512  25.288  1.00  0.72           O  
ATOM   1952  CG1 VAL A 254      -3.131   9.565  24.278  1.00  0.64           C  
ATOM   1953  CG2 VAL A 254      -5.414   8.572  23.940  1.00  0.63           C  
ATOM   1954  N   GLN A 255      -4.902   6.764  27.238  1.00  0.65           N  
ATOM   1955  CA  GLN A 255      -5.899   6.030  28.010  1.00  0.73           C  
ATOM   1956  C   GLN A 255      -7.226   5.951  27.262  1.00  0.65           C  
ATOM   1957  CB  GLN A 255      -6.105   6.681  29.378  1.00  0.61           C  
ATOM   1958  O   GLN A 255      -7.757   6.973  26.819  1.00  0.62           O  
ATOM   1959  CG  GLN A 255      -7.046   5.907  30.292  1.00  0.55           C  
ATOM   1960  CD  GLN A 255      -6.520   4.528  30.643  1.00  0.56           C  
ATOM   1961  NE2 GLN A 255      -7.421   3.555  30.733  1.00  0.59           N  
ATOM   1962  OE1 GLN A 255      -5.314   4.337  30.830  1.00  0.71           O  
ATOM   1963  N   ASP A 256      -7.748   4.813  27.043  1.00  0.75           N  
ATOM   1964  CA  ASP A 256      -9.030   4.435  26.457  1.00  0.80           C  
ATOM   1965  C   ASP A 256      -9.072   4.767  24.967  1.00  0.75           C  
ATOM   1966  CB  ASP A 256     -10.180   5.135  27.185  1.00  0.73           C  
ATOM   1967  O   ASP A 256     -10.150   4.848  24.374  1.00  0.72           O  
ATOM   1968  CG  ASP A 256     -10.360   4.650  28.613  1.00  0.72           C  
ATOM   1969  OD1 ASP A 256     -10.122   3.454  28.886  1.00  0.75           O  
ATOM   1970  OD2 ASP A 256     -10.747   5.472  29.472  1.00  0.84           O  
ATOM   1971  N   GLN A 257      -7.937   4.838  24.351  1.00  0.83           N  
ATOM   1972  CA  GLN A 257      -7.893   5.063  22.910  1.00  0.86           C  
ATOM   1973  C   GLN A 257      -8.231   3.788  22.143  1.00  0.83           C  
ATOM   1974  CB  GLN A 257      -6.516   5.579  22.490  1.00  0.84           C  
ATOM   1975  O   GLN A 257      -7.675   2.724  22.422  1.00  0.81           O  
ATOM   1976  CG  GLN A 257      -6.449   6.044  21.041  1.00  0.84           C  
ATOM   1977  CD  GLN A 257      -5.141   6.735  20.706  1.00  0.81           C  
ATOM   1978  NE2 GLN A 257      -5.000   7.163  19.456  1.00  0.90           N  
ATOM   1979  OE1 GLN A 257      -4.265   6.884  21.563  1.00  0.88           O  
ATOM   1980  N   THR A 258      -9.192   3.896  21.167  1.00  0.84           N  
ATOM   1981  CA  THR A 258      -9.607   2.781  20.323  1.00  0.87           C  
ATOM   1982  C   THR A 258      -9.280   3.060  18.859  1.00  0.82           C  
ATOM   1983  CB  THR A 258     -11.115   2.501  20.470  1.00  0.81           C  
ATOM   1984  O   THR A 258      -8.981   2.138  18.098  1.00  0.80           O  
ATOM   1985  CG2 THR A 258     -11.438   1.944  21.852  1.00  0.73           C  
ATOM   1986  OG1 THR A 258     -11.842   3.720  20.276  1.00  0.77           O  
ATOM   1987  N   ASP A 259      -9.299   4.282  18.485  1.00  0.86           N  
ATOM   1988  CA  ASP A 259      -9.161   4.657  17.082  1.00  0.89           C  
ATOM   1989  C   ASP A 259      -7.787   5.265  16.808  1.00  0.86           C  
ATOM   1990  CB  ASP A 259     -10.261   5.641  16.679  1.00  0.84           C  
ATOM   1991  O   ASP A 259      -7.330   6.138  17.549  1.00  0.84           O  
ATOM   1992  CG  ASP A 259     -11.659   5.095  16.908  1.00  0.77           C  
ATOM   1993  OD1 ASP A 259     -12.023   4.071  16.289  1.00  0.79           O  
ATOM   1994  OD2 ASP A 259     -12.405   5.694  17.712  1.00  0.85           O  
ATOM   1995  N   PHE A 260      -7.263   4.890  15.760  1.00  0.89           N  
ATOM   1996  CA  PHE A 260      -5.991   5.373  15.234  1.00  0.91           C  
ATOM   1997  C   PHE A 260      -6.115   5.724  13.756  1.00  0.86           C  
ATOM   1998  CB  PHE A 260      -4.892   4.325  15.435  1.00  0.89           C  
ATOM   1999  O   PHE A 260      -6.571   4.906  12.954  1.00  0.80           O  
ATOM   2000  CG  PHE A 260      -4.624   3.995  16.878  1.00  0.88           C  
ATOM   2001  CD1 PHE A 260      -3.617   4.648  17.579  1.00  0.84           C  
ATOM   2002  CD2 PHE A 260      -5.379   3.033  17.535  1.00  0.84           C  
ATOM   2003  CE1 PHE A 260      -3.366   4.345  18.915  1.00  0.88           C  
ATOM   2004  CE2 PHE A 260      -5.134   2.725  18.870  1.00  0.88           C  
ATOM   2005  CZ  PHE A 260      -4.127   3.381  19.558  1.00  0.88           C  
ATOM   2006  N   THR A 261      -5.795   6.982  13.398  1.00  0.88           N  
ATOM   2007  CA  THR A 261      -5.691   7.384  12.000  1.00  0.89           C  
ATOM   2008  C   THR A 261      -4.334   6.992  11.424  1.00  0.85           C  
ATOM   2009  CB  THR A 261      -5.903   8.900  11.837  1.00  0.85           C  
ATOM   2010  O   THR A 261      -3.303   7.538  11.824  1.00  0.82           O  
ATOM   2011  CG2 THR A 261      -5.883   9.304  10.366  1.00  0.74           C  
ATOM   2012  OG1 THR A 261      -7.168   9.264  12.404  1.00  0.81           O  
ATOM   2013  N   ILE A 262      -4.210   6.039  10.556  1.00  0.89           N  
ATOM   2014  CA  ILE A 262      -3.008   5.486   9.942  1.00  0.89           C  
ATOM   2015  C   ILE A 262      -2.655   6.284   8.689  1.00  0.85           C  
ATOM   2016  CB  ILE A 262      -3.188   3.991   9.593  1.00  0.85           C  
ATOM   2017  O   ILE A 262      -3.500   6.481   7.812  1.00  0.79           O  
ATOM   2018  CG1 ILE A 262      -3.514   3.183  10.854  1.00  0.74           C  
ATOM   2019  CG2 ILE A 262      -1.937   3.444   8.899  1.00  0.72           C  
ATOM   2020  CD1 ILE A 262      -3.897   1.736  10.581  1.00  0.72           C  
ATOM   2021  N   SER A 263      -1.462   6.763   8.671  1.00  0.82           N  
ATOM   2022  CA  SER A 263      -0.935   7.469   7.507  1.00  0.82           C  
ATOM   2023  C   SER A 263      -0.514   6.493   6.413  1.00  0.76           C  
ATOM   2024  CB  SER A 263       0.253   8.346   7.904  1.00  0.76           C  
ATOM   2025  O   SER A 263       0.434   5.726   6.589  1.00  0.69           O  
ATOM   2026  OG  SER A 263       1.263   7.572   8.527  1.00  0.68           O  
ATOM   2027  N   GLY A 264      -1.387   6.350   5.427  1.00  0.78           N  
ATOM   2028  CA  GLY A 264      -1.087   5.530   4.264  1.00  0.80           C  
ATOM   2029  C   GLY A 264      -2.253   4.662   3.830  1.00  0.77           C  
ATOM   2030  O   GLY A 264      -3.323   4.699   4.441  1.00  0.72           O  
ATOM   2031  N   THR A 265      -2.112   4.051   2.592  1.00  0.68           N  
ATOM   2032  CA  THR A 265      -3.092   3.063   2.154  1.00  0.71           C  
ATOM   2033  C   THR A 265      -2.919   1.754   2.920  1.00  0.68           C  
ATOM   2034  CB  THR A 265      -2.978   2.796   0.642  1.00  0.64           C  
ATOM   2035  O   THR A 265      -1.841   1.156   2.901  1.00  0.65           O  
ATOM   2036  CG2 THR A 265      -4.089   1.867   0.163  1.00  0.54           C  
ATOM   2037  OG1 THR A 265      -3.072   4.039  -0.065  1.00  0.60           O  
ATOM   2038  N   ILE A 266      -3.939   1.441   3.636  1.00  0.72           N  
ATOM   2039  CA  ILE A 266      -3.975   0.153   4.321  1.00  0.73           C  
ATOM   2040  C   ILE A 266      -4.420  -0.937   3.349  1.00  0.69           C  
ATOM   2041  CB  ILE A 266      -4.912   0.192   5.549  1.00  0.68           C  
ATOM   2042  O   ILE A 266      -5.535  -0.890   2.823  1.00  0.64           O  
ATOM   2043  CG1 ILE A 266      -4.542   1.364   6.466  1.00  0.65           C  
ATOM   2044  CG2 ILE A 266      -4.860  -1.136   6.310  1.00  0.63           C  
ATOM   2045  CD1 ILE A 266      -5.511   1.577   7.621  1.00  0.64           C  
ATOM   2046  N   VAL A 267      -3.555  -1.731   2.946  1.00  0.63           N  
ATOM   2047  CA  VAL A 267      -3.816  -2.956   2.198  1.00  0.62           C  
ATOM   2048  C   VAL A 267      -3.408  -4.168   3.032  1.00  0.62           C  
ATOM   2049  CB  VAL A 267      -3.069  -2.965   0.845  1.00  0.59           C  
ATOM   2050  O   VAL A 267      -2.219  -4.395   3.270  1.00  0.59           O  
ATOM   2051  CG1 VAL A 267      -3.477  -4.178   0.011  1.00  0.55           C  
ATOM   2052  CG2 VAL A 267      -3.339  -1.671   0.079  1.00  0.55           C  
ATOM   2053  N   GLU A 268      -4.487  -4.864   3.630  1.00  0.62           N  
ATOM   2054  CA  GLU A 268      -4.335  -6.038   4.485  1.00  0.63           C  
ATOM   2055  C   GLU A 268      -3.299  -5.794   5.578  1.00  0.63           C  
ATOM   2056  CB  GLU A 268      -3.943  -7.262   3.653  1.00  0.60           C  
ATOM   2057  O   GLU A 268      -2.219  -6.389   5.562  1.00  0.61           O  
ATOM   2058  CG  GLU A 268      -5.028  -7.724   2.691  1.00  0.57           C  
ATOM   2059  CD  GLU A 268      -4.604  -8.905   1.831  1.00  0.58           C  
ATOM   2060  OE1 GLU A 268      -3.493  -9.442   2.043  1.00  0.61           O  
ATOM   2061  OE2 GLU A 268      -5.390  -9.295   0.939  1.00  0.55           O  
ATOM   2062  N   PRO A 269      -3.567  -4.833   6.478  1.00  0.77           N  
ATOM   2063  CA  PRO A 269      -2.559  -4.552   7.503  1.00  0.78           C  
ATOM   2064  C   PRO A 269      -2.380  -5.706   8.486  1.00  0.78           C  
ATOM   2065  CB  PRO A 269      -3.112  -3.312   8.211  1.00  0.76           C  
ATOM   2066  O   PRO A 269      -3.339  -6.422   8.785  1.00  0.75           O  
ATOM   2067  CG  PRO A 269      -4.597  -3.460   8.134  1.00  0.75           C  
ATOM   2068  CD  PRO A 269      -4.945  -4.107   6.824  1.00  0.74           C  
ATOM   2069  N   THR A 270      -1.140  -5.854   9.052  1.00  0.77           N  
ATOM   2070  CA  THR A 270      -0.899  -6.590  10.288  1.00  0.79           C  
ATOM   2071  C   THR A 270      -0.738  -5.632  11.465  1.00  0.80           C  
ATOM   2072  CB  THR A 270       0.351  -7.481  10.173  1.00  0.76           C  
ATOM   2073  O   THR A 270       0.112  -4.740  11.434  1.00  0.79           O  
ATOM   2074  CG2 THR A 270       0.401  -8.508  11.299  1.00  0.69           C  
ATOM   2075  OG1 THR A 270       0.327  -8.168   8.915  1.00  0.71           O  
ATOM   2076  N   VAL A 271      -1.592  -5.745  12.398  1.00  0.81           N  
ATOM   2077  CA  VAL A 271      -1.634  -4.841  13.543  1.00  0.85           C  
ATOM   2078  C   VAL A 271      -1.024  -5.526  14.765  1.00  0.83           C  
ATOM   2079  CB  VAL A 271      -3.077  -4.384  13.853  1.00  0.82           C  
ATOM   2080  O   VAL A 271      -1.416  -6.640  15.119  1.00  0.83           O  
ATOM   2081  CG1 VAL A 271      -3.092  -3.398  15.020  1.00  0.81           C  
ATOM   2082  CG2 VAL A 271      -3.716  -3.759  12.614  1.00  0.79           C  
ATOM   2083  N   TYR A 272      -0.118  -4.863  15.371  1.00  0.80           N  
ATOM   2084  CA  TYR A 272       0.470  -5.268  16.643  1.00  0.83           C  
ATOM   2085  C   TYR A 272       0.172  -4.244  17.731  1.00  0.82           C  
ATOM   2086  CB  TYR A 272       1.984  -5.453  16.500  1.00  0.81           C  
ATOM   2087  O   TYR A 272       0.244  -3.036  17.492  1.00  0.82           O  
ATOM   2088  CG  TYR A 272       2.373  -6.560  15.550  1.00  0.79           C  
ATOM   2089  CD1 TYR A 272       2.724  -7.821  16.025  1.00  0.76           C  
ATOM   2090  CD2 TYR A 272       2.391  -6.346  14.176  1.00  0.77           C  
ATOM   2091  CE1 TYR A 272       3.085  -8.843  15.153  1.00  0.80           C  
ATOM   2092  CE2 TYR A 272       2.750  -7.360  13.295  1.00  0.77           C  
ATOM   2093  OH  TYR A 272       3.452  -9.612  12.925  1.00  0.74           O  
ATOM   2094  CZ  TYR A 272       3.095  -8.604  13.792  1.00  0.79           C  
ATOM   2095  N   VAL A 273      -0.143  -4.686  19.032  1.00  0.75           N  
ATOM   2096  CA  VAL A 273      -0.166  -3.936  20.284  1.00  0.79           C  
ATOM   2097  C   VAL A 273       0.849  -4.528  21.259  1.00  0.73           C  
ATOM   2098  CB  VAL A 273      -1.575  -3.933  20.918  1.00  0.75           C  
ATOM   2099  O   VAL A 273       0.829  -5.730  21.532  1.00  0.70           O  
ATOM   2100  CG1 VAL A 273      -1.575  -3.147  22.228  1.00  0.75           C  
ATOM   2101  CG2 VAL A 273      -2.597  -3.352  19.943  1.00  0.73           C  
ATOM   2102  N   ASN A 274       1.881  -3.629  21.597  1.00  0.70           N  
ATOM   2103  CA  ASN A 274       2.984  -3.990  22.481  1.00  0.74           C  
ATOM   2104  C   ASN A 274       3.748  -5.203  21.958  1.00  0.67           C  
ATOM   2105  CB  ASN A 274       2.471  -4.256  23.898  1.00  0.67           C  
ATOM   2106  O   ASN A 274       4.136  -6.079  22.734  1.00  0.62           O  
ATOM   2107  CG  ASN A 274       1.833  -3.032  24.527  1.00  0.66           C  
ATOM   2108  ND2 ASN A 274       0.841  -3.254  25.381  1.00  0.75           N  
ATOM   2109  OD1 ASN A 274       2.229  -1.898  24.247  1.00  0.67           O  
ATOM   2110  N   GLY A 275       3.826  -5.318  20.605  1.00  0.75           N  
ATOM   2111  CA  GLY A 275       4.560  -6.352  19.893  1.00  0.77           C  
ATOM   2112  C   GLY A 275       3.769  -7.635  19.721  1.00  0.73           C  
ATOM   2113  O   GLY A 275       4.241  -8.582  19.089  1.00  0.71           O  
ATOM   2114  N   VAL A 276       2.550  -7.658  20.232  1.00  0.72           N  
ATOM   2115  CA  VAL A 276       1.685  -8.825  20.093  1.00  0.75           C  
ATOM   2116  C   VAL A 276       0.732  -8.625  18.917  1.00  0.72           C  
ATOM   2117  CB  VAL A 276       0.885  -9.095  21.388  1.00  0.72           C  
ATOM   2118  O   VAL A 276       0.084  -7.581  18.806  1.00  0.71           O  
ATOM   2119  CG1 VAL A 276       0.007 -10.335  21.230  1.00  0.68           C  
ATOM   2120  CG2 VAL A 276       1.832  -9.255  22.576  1.00  0.68           C  
ATOM   2121  N   LEU A 277       0.618  -9.570  18.015  1.00  0.76           N  
ATOM   2122  CA  LEU A 277      -0.301  -9.514  16.884  1.00  0.77           C  
ATOM   2123  C   LEU A 277      -1.749  -9.462  17.362  1.00  0.75           C  
ATOM   2124  CB  LEU A 277      -0.097 -10.723  15.967  1.00  0.74           C  
ATOM   2125  O   LEU A 277      -2.151 -10.250  18.221  1.00  0.74           O  
ATOM   2126  CG  LEU A 277      -0.952 -10.764  14.699  1.00  0.73           C  
ATOM   2127  CD1 LEU A 277      -0.471  -9.716  13.701  1.00  0.71           C  
ATOM   2128  CD2 LEU A 277      -0.919 -12.156  14.077  1.00  0.72           C  
ATOM   2129  N   GLN A 278      -2.473  -8.578  16.817  1.00  0.78           N  
ATOM   2130  CA  GLN A 278      -3.918  -8.467  16.987  1.00  0.77           C  
ATOM   2131  C   GLN A 278      -4.660  -9.180  15.860  1.00  0.73           C  
ATOM   2132  CB  GLN A 278      -4.340  -6.998  17.047  1.00  0.76           C  
ATOM   2133  O   GLN A 278      -4.294  -9.050  14.689  1.00  0.69           O  
ATOM   2134  CG  GLN A 278      -3.644  -6.203  18.143  1.00  0.80           C  
ATOM   2135  CD  GLN A 278      -3.837  -6.809  19.521  1.00  0.80           C  
ATOM   2136  NE2 GLN A 278      -2.734  -7.168  20.170  1.00  0.89           N  
ATOM   2137  OE1 GLN A 278      -4.967  -6.954  19.998  1.00  0.85           O  
ATOM   2138  N   TYR A 279      -5.665  -9.943  16.160  1.00  0.71           N  
ATOM   2139  CA  TYR A 279      -6.496 -10.677  15.212  1.00  0.74           C  
ATOM   2140  C   TYR A 279      -7.517  -9.756  14.556  1.00  0.69           C  
ATOM   2141  CB  TYR A 279      -7.211 -11.837  15.911  1.00  0.68           C  
ATOM   2142  O   TYR A 279      -7.891  -8.727  15.124  1.00  0.66           O  
ATOM   2143  CG  TYR A 279      -6.278 -12.783  16.626  1.00  0.64           C  
ATOM   2144  CD1 TYR A 279      -5.402 -13.599  15.914  1.00  0.61           C  
ATOM   2145  CD2 TYR A 279      -6.271 -12.865  18.014  1.00  0.63           C  
ATOM   2146  CE1 TYR A 279      -4.541 -14.474  16.568  1.00  0.60           C  
ATOM   2147  CE2 TYR A 279      -5.415 -13.737  18.679  1.00  0.57           C  
ATOM   2148  OH  TYR A 279      -3.705 -15.400  18.602  1.00  0.48           O  
ATOM   2149  CZ  TYR A 279      -4.555 -14.536  17.949  1.00  0.61           C  
ATOM   2150  N   ASP A 280      -8.009 -10.114  13.377  1.00  0.63           N  
ATOM   2151  CA  ASP A 280      -8.926  -9.300  12.585  1.00  0.66           C  
ATOM   2152  C   ASP A 280     -10.212  -9.011  13.357  1.00  0.63           C  
ATOM   2153  CB  ASP A 280      -9.253  -9.994  11.261  1.00  0.60           C  
ATOM   2154  O   ASP A 280     -10.845  -7.974  13.153  1.00  0.62           O  
ATOM   2155  CG  ASP A 280      -8.025 -10.242  10.402  1.00  0.57           C  
ATOM   2156  OD1 ASP A 280      -6.963  -9.640  10.669  1.00  0.54           O  
ATOM   2157  OD2 ASP A 280      -8.121 -11.044   9.448  1.00  0.60           O  
ATOM   2158  N   ASP A 281     -10.459  -9.895  14.378  1.00  0.54           N  
ATOM   2159  CA  ASP A 281     -11.659  -9.686  15.183  1.00  0.60           C  
ATOM   2160  C   ASP A 281     -11.424  -8.621  16.252  1.00  0.55           C  
ATOM   2161  CB  ASP A 281     -12.103 -10.997  15.836  1.00  0.55           C  
ATOM   2162  O   ASP A 281     -12.374  -8.136  16.871  1.00  0.56           O  
ATOM   2163  CG  ASP A 281     -12.524 -12.050  14.825  1.00  0.52           C  
ATOM   2164  OD1 ASP A 281     -12.941 -11.686  13.704  1.00  0.51           O  
ATOM   2165  OD2 ASP A 281     -12.441 -13.253  15.154  1.00  0.62           O  
ATOM   2166  N   TYR A 282     -10.245  -8.155  16.548  1.00  0.67           N  
ATOM   2167  CA  TYR A 282      -9.955  -7.253  17.657  1.00  0.72           C  
ATOM   2168  C   TYR A 282      -9.827  -5.814  17.171  1.00  0.68           C  
ATOM   2169  CB  TYR A 282      -8.670  -7.678  18.374  1.00  0.66           C  
ATOM   2170  O   TYR A 282      -9.747  -4.885  17.977  1.00  0.66           O  
ATOM   2171  CG  TYR A 282      -8.874  -8.785  19.380  1.00  0.62           C  
ATOM   2172  CD1 TYR A 282      -9.182  -8.499  20.708  1.00  0.60           C  
ATOM   2173  CD2 TYR A 282      -8.758 -10.119  19.005  1.00  0.61           C  
ATOM   2174  CE1 TYR A 282      -9.368  -9.515  21.638  1.00  0.58           C  
ATOM   2175  CE2 TYR A 282      -8.942 -11.144  19.927  1.00  0.56           C  
ATOM   2176  OH  TYR A 282      -9.430 -11.844  22.156  1.00  0.46           O  
ATOM   2177  CZ  TYR A 282      -9.247 -10.833  21.239  1.00  0.61           C  
ATOM   2178  N   TYR A 283      -9.960  -5.713  15.831  1.00  0.79           N  
ATOM   2179  CA  TYR A 283      -9.947  -4.373  15.255  1.00  0.81           C  
ATOM   2180  C   TYR A 283     -10.724  -4.335  13.945  1.00  0.76           C  
ATOM   2181  CB  TYR A 283      -8.509  -3.901  15.024  1.00  0.77           C  
ATOM   2182  O   TYR A 283     -10.941  -5.372  13.314  1.00  0.70           O  
ATOM   2183  CG  TYR A 283      -7.762  -4.714  13.994  1.00  0.78           C  
ATOM   2184  CD1 TYR A 283      -7.000  -5.818  14.369  1.00  0.76           C  
ATOM   2185  CD2 TYR A 283      -7.815  -4.378  12.646  1.00  0.78           C  
ATOM   2186  CE1 TYR A 283      -6.308  -6.569  13.424  1.00  0.82           C  
ATOM   2187  CE2 TYR A 283      -7.127  -5.122  11.692  1.00  0.80           C  
ATOM   2188  OH  TYR A 283      -5.695  -6.954  11.151  1.00  0.69           O  
ATOM   2189  CZ  TYR A 283      -6.378  -6.214  12.091  1.00  0.81           C  
ATOM   2190  N   ASN A 284     -11.248  -3.184  13.635  1.00  0.79           N  
ATOM   2191  CA  ASN A 284     -11.852  -2.838  12.353  1.00  0.82           C  
ATOM   2192  C   ASN A 284     -11.059  -1.749  11.635  1.00  0.76           C  
ATOM   2193  CB  ASN A 284     -13.305  -2.397  12.545  1.00  0.75           C  
ATOM   2194  O   ASN A 284     -10.567  -0.814  12.268  1.00  0.73           O  
ATOM   2195  CG  ASN A 284     -14.047  -2.243  11.233  1.00  0.66           C  
ATOM   2196  ND2 ASN A 284     -15.193  -1.573  11.274  1.00  0.64           N  
ATOM   2197  OD1 ASN A 284     -13.595  -2.723  10.190  1.00  0.63           O  
ATOM   2198  N   ILE A 285     -10.917  -1.877  10.392  1.00  0.83           N  
ATOM   2199  CA  ILE A 285     -10.330  -0.851   9.537  1.00  0.85           C  
ATOM   2200  C   ILE A 285     -11.397  -0.283   8.605  1.00  0.81           C  
ATOM   2201  CB  ILE A 285      -9.145  -1.410   8.717  1.00  0.80           C  
ATOM   2202  O   ILE A 285     -12.037  -1.026   7.856  1.00  0.77           O  
ATOM   2203  CG1 ILE A 285      -8.049  -1.935   9.651  1.00  0.72           C  
ATOM   2204  CG2 ILE A 285      -8.591  -0.341   7.770  1.00  0.70           C  
ATOM   2205  CD1 ILE A 285      -6.917  -2.657   8.934  1.00  0.71           C  
ATOM   2206  N   SER A 286     -11.666   0.887   8.709  1.00  0.79           N  
ATOM   2207  CA  SER A 286     -12.533   1.664   7.829  1.00  0.81           C  
ATOM   2208  C   SER A 286     -11.804   2.879   7.266  1.00  0.76           C  
ATOM   2209  CB  SER A 286     -13.789   2.114   8.576  1.00  0.77           C  
ATOM   2210  O   SER A 286     -11.469   3.806   8.006  1.00  0.73           O  
ATOM   2211  OG  SER A 286     -14.691   2.764   7.697  1.00  0.71           O  
ATOM   2212  N   GLY A 287     -11.335   2.826   5.950  1.00  0.80           N  
ATOM   2213  CA  GLY A 287     -10.427   3.777   5.330  1.00  0.81           C  
ATOM   2214  C   GLY A 287      -9.034   3.752   5.930  1.00  0.79           C  
ATOM   2215  O   GLY A 287      -8.350   2.728   5.882  1.00  0.73           O  
ATOM   2216  N   ASN A 288      -8.643   4.904   6.469  1.00  0.83           N  
ATOM   2217  CA  ASN A 288      -7.361   5.095   7.138  1.00  0.87           C  
ATOM   2218  C   ASN A 288      -7.503   5.017   8.655  1.00  0.85           C  
ATOM   2219  CB  ASN A 288      -6.737   6.432   6.731  1.00  0.81           C  
ATOM   2220  O   ASN A 288      -6.649   5.516   9.390  1.00  0.81           O  
ATOM   2221  CG  ASN A 288      -6.309   6.458   5.277  1.00  0.71           C  
ATOM   2222  ND2 ASN A 288      -5.849   7.614   4.815  1.00  0.71           N  
ATOM   2223  OD1 ASN A 288      -6.391   5.446   4.575  1.00  0.67           O  
ATOM   2224  N   THR A 289      -8.642   4.592   9.110  1.00  0.83           N  
ATOM   2225  CA  THR A 289      -8.842   4.446  10.548  1.00  0.87           C  
ATOM   2226  C   THR A 289      -8.793   2.975  10.953  1.00  0.86           C  
ATOM   2227  CB  THR A 289     -10.184   5.058  10.990  1.00  0.82           C  
ATOM   2228  O   THR A 289      -9.551   2.156  10.430  1.00  0.84           O  
ATOM   2229  CG2 THR A 289     -10.347   4.990  12.505  1.00  0.73           C  
ATOM   2230  OG1 THR A 289     -10.236   6.429  10.576  1.00  0.80           O  
ATOM   2231  N   LEU A 290      -7.942   2.644  11.842  1.00  0.87           N  
ATOM   2232  CA  LEU A 290      -7.885   1.424  12.640  1.00  0.90           C  
ATOM   2233  C   LEU A 290      -8.628   1.603  13.960  1.00  0.90           C  
ATOM   2234  CB  LEU A 290      -6.432   1.026  12.909  1.00  0.88           C  
ATOM   2235  O   LEU A 290      -8.257   2.450  14.777  1.00  0.89           O  
ATOM   2236  CG  LEU A 290      -6.217  -0.161  13.850  1.00  0.85           C  
ATOM   2237  CD1 LEU A 290      -6.685  -1.453  13.189  1.00  0.81           C  
ATOM   2238  CD2 LEU A 290      -4.751  -0.262  14.257  1.00  0.82           C  
ATOM   2239  N   SER A 291      -9.794   0.916  14.109  1.00  0.84           N  
ATOM   2240  CA  SER A 291     -10.593   0.936  15.330  1.00  0.87           C  
ATOM   2241  C   SER A 291     -10.500  -0.392  16.073  1.00  0.84           C  
ATOM   2242  CB  SER A 291     -12.055   1.249  15.009  1.00  0.82           C  
ATOM   2243  O   SER A 291     -10.862  -1.439  15.531  1.00  0.82           O  
ATOM   2244  OG  SER A 291     -12.168   2.492  14.337  1.00  0.75           O  
ATOM   2245  N   PHE A 292      -9.969  -0.399  17.294  1.00  0.81           N  
ATOM   2246  CA  PHE A 292      -9.912  -1.581  18.145  1.00  0.84           C  
ATOM   2247  C   PHE A 292     -11.258  -1.832  18.815  1.00  0.80           C  
ATOM   2248  CB  PHE A 292      -8.818  -1.429  19.206  1.00  0.83           C  
ATOM   2249  O   PHE A 292     -11.931  -0.890  19.239  1.00  0.77           O  
ATOM   2250  CG  PHE A 292      -7.421  -1.499  18.651  1.00  0.86           C  
ATOM   2251  CD1 PHE A 292      -6.808  -2.726  18.426  1.00  0.84           C  
ATOM   2252  CD2 PHE A 292      -6.719  -0.338  18.355  1.00  0.84           C  
ATOM   2253  CE1 PHE A 292      -5.515  -2.794  17.912  1.00  0.88           C  
ATOM   2254  CE2 PHE A 292      -5.427  -0.398  17.842  1.00  0.86           C  
ATOM   2255  CZ  PHE A 292      -4.826  -1.627  17.622  1.00  0.87           C  
ATOM   2256  N   VAL A 293     -11.702  -3.047  19.028  1.00  0.74           N  
ATOM   2257  CA  VAL A 293     -12.899  -3.429  19.770  1.00  0.77           C  
ATOM   2258  C   VAL A 293     -12.712  -3.112  21.252  1.00  0.69           C  
ATOM   2259  CB  VAL A 293     -13.229  -4.927  19.583  1.00  0.73           C  
ATOM   2260  O   VAL A 293     -13.639  -2.639  21.914  1.00  0.67           O  
ATOM   2261  CG1 VAL A 293     -14.446  -5.321  20.419  1.00  0.69           C  
ATOM   2262  CG2 VAL A 293     -13.468  -5.240  18.107  1.00  0.67           C  
ATOM   2263  N   GLY A 294     -11.531  -3.278  21.675  1.00  0.69           N  
ATOM   2264  CA  GLY A 294     -11.182  -3.031  23.065  1.00  0.72           C  
ATOM   2265  C   GLY A 294     -10.407  -1.743  23.266  1.00  0.69           C  
ATOM   2266  O   GLY A 294      -9.683  -1.302  22.370  1.00  0.69           O  
ATOM   2267  N   LYS A 295     -10.602  -1.007  24.477  1.00  0.74           N  
ATOM   2268  CA  LYS A 295      -9.797   0.155  24.844  1.00  0.78           C  
ATOM   2269  C   LYS A 295      -8.345  -0.239  25.096  1.00  0.74           C  
ATOM   2270  CB  LYS A 295     -10.377   0.838  26.084  1.00  0.72           C  
ATOM   2271  O   LYS A 295      -8.073  -1.214  25.799  1.00  0.73           O  
ATOM   2272  CG  LYS A 295     -11.750   1.456  25.865  1.00  0.67           C  
ATOM   2273  CD  LYS A 295     -12.254   2.158  27.119  1.00  0.65           C  
ATOM   2274  CE  LYS A 295     -13.566   2.887  26.864  1.00  0.76           C  
ATOM   2275  NZ  LYS A 295     -13.882   3.857  27.955  1.00  0.74           N  
ATOM   2276  N   LEU A 296      -7.431   0.595  24.512  1.00  0.72           N  
ATOM   2277  CA  LEU A 296      -6.012   0.475  24.826  1.00  0.76           C  
ATOM   2278  C   LEU A 296      -5.654   1.311  26.051  1.00  0.71           C  
ATOM   2279  CB  LEU A 296      -5.159   0.909  23.631  1.00  0.72           C  
ATOM   2280  O   LEU A 296      -6.346   2.279  26.371  1.00  0.69           O  
ATOM   2281  CG  LEU A 296      -5.333   0.100  22.345  1.00  0.73           C  
ATOM   2282  CD1 LEU A 296      -4.396   0.620  21.260  1.00  0.72           C  
ATOM   2283  CD2 LEU A 296      -5.085  -1.382  22.607  1.00  0.74           C  
ATOM   2284  N   PHE A 297      -4.671   0.817  26.755  1.00  0.69           N  
ATOM   2285  CA  PHE A 297      -4.141   1.545  27.902  1.00  0.75           C  
ATOM   2286  C   PHE A 297      -3.186   2.644  27.452  1.00  0.71           C  
ATOM   2287  CB  PHE A 297      -3.426   0.590  28.863  1.00  0.68           C  
ATOM   2288  O   PHE A 297      -2.582   2.549  26.382  1.00  0.70           O  
ATOM   2289  CG  PHE A 297      -4.330  -0.448  29.471  1.00  0.64           C  
ATOM   2290  CD1 PHE A 297      -5.155  -0.130  30.543  1.00  0.63           C  
ATOM   2291  CD2 PHE A 297      -4.355  -1.743  28.970  1.00  0.64           C  
ATOM   2292  CE1 PHE A 297      -5.993  -1.089  31.108  1.00  0.64           C  
ATOM   2293  CE2 PHE A 297      -5.190  -2.707  29.529  1.00  0.59           C  
ATOM   2294  CZ  PHE A 297      -6.007  -2.378  30.598  1.00  0.67           C  
ATOM   2295  N   GLU A 298      -3.026   3.713  28.266  1.00  0.69           N  
ATOM   2296  CA  GLU A 298      -1.956   4.678  28.035  1.00  0.73           C  
ATOM   2297  C   GLU A 298      -0.594   3.992  27.987  1.00  0.66           C  
ATOM   2298  CB  GLU A 298      -1.962   5.758  29.120  1.00  0.66           C  
ATOM   2299  O   GLU A 298      -0.234   3.249  28.903  1.00  0.64           O  
ATOM   2300  CG  GLU A 298      -0.930   6.855  28.903  1.00  0.61           C  
ATOM   2301  CD  GLU A 298      -1.029   7.982  29.918  1.00  0.61           C  
ATOM   2302  OE1 GLU A 298      -1.864   7.891  30.847  1.00  0.77           O  
ATOM   2303  OE2 GLU A 298      -0.266   8.965  29.783  1.00  0.83           O  
ATOM   2304  N   GLY A 299      -0.004   4.242  26.911  1.00  0.71           N  
ATOM   2305  CA  GLY A 299       1.337   3.712  26.720  1.00  0.75           C  
ATOM   2306  C   GLY A 299       1.367   2.454  25.873  1.00  0.70           C  
ATOM   2307  O   GLY A 299       2.440   1.971  25.508  1.00  0.68           O  
ATOM   2308  N   ASP A 300       0.310   1.902  25.528  1.00  0.76           N  
ATOM   2309  CA  ASP A 300       0.310   0.787  24.587  1.00  0.80           C  
ATOM   2310  C   ASP A 300       0.859   1.216  23.228  1.00  0.76           C  
ATOM   2311  CB  ASP A 300      -1.102   0.218  24.428  1.00  0.77           C  
ATOM   2312  O   ASP A 300       0.452   2.244  22.684  1.00  0.74           O  
ATOM   2313  CG  ASP A 300      -1.536  -0.629  25.610  1.00  0.77           C  
ATOM   2314  OD1 ASP A 300      -0.672  -1.049  26.410  1.00  0.80           O  
ATOM   2315  OD2 ASP A 300      -2.753  -0.882  25.742  1.00  0.85           O  
ATOM   2316  N   GLN A 301       1.798   0.580  22.782  1.00  0.78           N  
ATOM   2317  CA  GLN A 301       2.384   0.858  21.476  1.00  0.82           C  
ATOM   2318  C   GLN A 301       1.658   0.093  20.373  1.00  0.80           C  
ATOM   2319  CB  GLN A 301       3.872   0.503  21.468  1.00  0.76           C  
ATOM   2320  O   GLN A 301       1.613  -1.139  20.390  1.00  0.78           O  
ATOM   2321  CG  GLN A 301       4.710   1.347  22.419  1.00  0.68           C  
ATOM   2322  CD  GLN A 301       6.195   1.056  22.309  1.00  0.67           C  
ATOM   2323  NE2 GLN A 301       6.993   1.723  23.136  1.00  0.62           N  
ATOM   2324  OE1 GLN A 301       6.622   0.239  21.487  1.00  0.70           O  
ATOM   2325  N   VAL A 302       1.110   0.784  19.436  1.00  0.85           N  
ATOM   2326  CA  VAL A 302       0.480   0.261  18.228  1.00  0.87           C  
ATOM   2327  C   VAL A 302       1.465   0.325  17.063  1.00  0.83           C  
ATOM   2328  CB  VAL A 302      -0.809   1.037  17.879  1.00  0.85           C  
ATOM   2329  O   VAL A 302       2.023   1.386  16.771  1.00  0.81           O  
ATOM   2330  CG1 VAL A 302      -1.468   0.456  16.629  1.00  0.85           C  
ATOM   2331  CG2 VAL A 302      -1.781   1.015  19.058  1.00  0.84           C  
ATOM   2332  N   LEU A 303       1.684  -0.770  16.417  1.00  0.85           N  
ATOM   2333  CA  LEU A 303       2.438  -0.915  15.176  1.00  0.86           C  
ATOM   2334  C   LEU A 303       1.580  -1.557  14.091  1.00  0.84           C  
ATOM   2335  CB  LEU A 303       3.698  -1.752  15.409  1.00  0.84           C  
ATOM   2336  O   LEU A 303       1.046  -2.652  14.283  1.00  0.82           O  
ATOM   2337  CG  LEU A 303       4.556  -2.043  14.177  1.00  0.82           C  
ATOM   2338  CD1 LEU A 303       5.097  -0.744  13.589  1.00  0.79           C  
ATOM   2339  CD2 LEU A 303       5.697  -2.991  14.532  1.00  0.80           C  
ATOM   2340  N   VAL A 304       1.400  -0.835  12.991  1.00  0.86           N  
ATOM   2341  CA  VAL A 304       0.667  -1.314  11.823  1.00  0.86           C  
ATOM   2342  C   VAL A 304       1.611  -1.413  10.626  1.00  0.83           C  
ATOM   2343  CB  VAL A 304      -0.527  -0.393  11.486  1.00  0.85           C  
ATOM   2344  O   VAL A 304       2.233  -0.423  10.235  1.00  0.79           O  
ATOM   2345  CG1 VAL A 304      -1.387  -1.007  10.383  1.00  0.83           C  
ATOM   2346  CG2 VAL A 304      -1.364  -0.126  12.735  1.00  0.81           C  
ATOM   2347  N   PHE A 305       1.764  -2.527  10.072  1.00  0.82           N  
ATOM   2348  CA  PHE A 305       2.352  -2.676   8.746  1.00  0.82           C  
ATOM   2349  C   PHE A 305       1.293  -2.510   7.663  1.00  0.80           C  
ATOM   2350  CB  PHE A 305       3.035  -4.040   8.609  1.00  0.80           C  
ATOM   2351  O   PHE A 305       0.281  -3.214   7.664  1.00  0.77           O  
ATOM   2352  CG  PHE A 305       4.177  -4.246   9.567  1.00  0.77           C  
ATOM   2353  CD1 PHE A 305       5.380  -3.573   9.393  1.00  0.74           C  
ATOM   2354  CD2 PHE A 305       4.048  -5.115  10.644  1.00  0.74           C  
ATOM   2355  CE1 PHE A 305       6.438  -3.762  10.278  1.00  0.74           C  
ATOM   2356  CE2 PHE A 305       5.101  -5.309  11.533  1.00  0.73           C  
ATOM   2357  CZ  PHE A 305       6.296  -4.632  11.347  1.00  0.73           C  
ATOM   2358  N   LEU A 306       1.450  -1.387   6.799  1.00  0.77           N  
ATOM   2359  CA  LEU A 306       0.431  -0.910   5.871  1.00  0.76           C  
ATOM   2360  C   LEU A 306       0.371  -1.793   4.629  1.00  0.72           C  
ATOM   2361  CB  LEU A 306       0.711   0.540   5.466  1.00  0.72           C  
ATOM   2362  O   LEU A 306      -0.637  -1.804   3.918  1.00  0.67           O  
ATOM   2363  CG  LEU A 306       0.754   1.564   6.602  1.00  0.70           C  
ATOM   2364  CD1 LEU A 306       1.002   2.962   6.045  1.00  0.68           C  
ATOM   2365  CD2 LEU A 306      -0.540   1.525   7.407  1.00  0.70           C  
ATOM   2366  N   ASP A 307       1.384  -2.459   4.306  1.00  0.63           N  
ATOM   2367  CA  ASP A 307       1.603  -3.543   3.353  1.00  0.63           C  
ATOM   2368  C   ASP A 307       1.968  -4.840   4.072  1.00  0.61           C  
ATOM   2369  CB  ASP A 307       2.700  -3.168   2.355  1.00  0.59           C  
ATOM   2370  O   ASP A 307       2.869  -4.858   4.913  1.00  0.58           O  
ATOM   2371  CG  ASP A 307       2.347  -1.954   1.515  1.00  0.56           C  
ATOM   2372  OD1 ASP A 307       1.149  -1.730   1.239  1.00  0.54           O  
ATOM   2373  OD2 ASP A 307       3.276  -1.215   1.122  1.00  0.58           O  
ATOM   2374  N   ASN A 308       0.865  -5.760   4.128  1.00  0.49           N  
ATOM   2375  CA  ASN A 308       1.281  -7.061   4.640  1.00  0.49           C  
ATOM   2376  C   ASN A 308       2.688  -7.424   4.174  1.00  0.49           C  
ATOM   2377  CB  ASN A 308       0.287  -8.146   4.221  1.00  0.46           C  
ATOM   2378  O   ASN A 308       2.973  -7.409   2.975  1.00  0.47           O  
ATOM   2379  CG  ASN A 308       0.286  -9.333   5.164  1.00  0.44           C  
ATOM   2380  ND2 ASN A 308      -0.721 -10.189   5.038  1.00  0.40           N  
ATOM   2381  OD1 ASN A 308       1.182  -9.479   6.000  1.00  0.44           O  
ATOM   2382  N   PRO A 309       3.722  -7.212   4.976  1.00  0.43           N  
ATOM   2383  CA  PRO A 309       4.934  -7.903   4.531  1.00  0.41           C  
ATOM   2384  C   PRO A 309       4.632  -9.175   3.742  1.00  0.43           C  
ATOM   2385  CB  PRO A 309       5.654  -8.231   5.842  1.00  0.40           C  
ATOM   2386  O   PRO A 309       4.026 -10.108   4.276  1.00  0.41           O  
ATOM   2387  CG  PRO A 309       4.575  -8.247   6.877  1.00  0.37           C  
ATOM   2388  CD  PRO A 309       3.430  -7.409   6.385  1.00  0.40           C  
ATOM   2389  N   GLN A 310       4.269  -8.987   2.462  1.00  0.36           N  
ATOM   2390  CA  GLN A 310       4.241 -10.153   1.586  1.00  0.37           C  
ATOM   2391  C   GLN A 310       5.338 -11.146   1.956  1.00  0.37           C  
ATOM   2392  CB  GLN A 310       4.387  -9.731   0.123  1.00  0.34           C  
ATOM   2393  O   GLN A 310       6.518 -10.790   1.992  1.00  0.35           O  
ATOM   2394  CG  GLN A 310       3.180  -8.980  -0.424  1.00  0.32           C  
ATOM   2395  CD  GLN A 310       2.932  -9.258  -1.894  1.00  0.37           C  
ATOM   2396  NE2 GLN A 310       1.690  -9.079  -2.330  1.00  0.31           N  
ATOM   2397  OE1 GLN A 310       3.849  -9.630  -2.632  1.00  0.41           O  
ATOM   2398  N   LEU A 311       5.136 -12.116   2.700  1.00  0.36           N  
ATOM   2399  CA  LEU A 311       5.732 -13.428   2.926  1.00  0.36           C  
ATOM   2400  C   LEU A 311       6.180 -14.056   1.611  1.00  0.36           C  
ATOM   2401  CB  LEU A 311       4.740 -14.353   3.635  1.00  0.34           C  
ATOM   2402  O   LEU A 311       5.424 -14.072   0.636  1.00  0.35           O  
ATOM   2403  CG  LEU A 311       4.506 -14.085   5.123  1.00  0.32           C  
ATOM   2404  CD1 LEU A 311       3.211 -14.745   5.583  1.00  0.30           C  
ATOM   2405  CD2 LEU A 311       5.688 -14.580   5.948  1.00  0.32           C  
ATOM   2406  N   ILE A 312       7.496 -14.020   1.276  1.00  0.31           N  
ATOM   2407  CA  ILE A 312       8.618 -14.849   0.847  1.00  0.32           C  
ATOM   2408  C   ILE A 312       8.528 -15.101  -0.657  1.00  0.32           C  
ATOM   2409  CB  ILE A 312       8.655 -16.190   1.614  1.00  0.29           C  
ATOM   2410  O   ILE A 312       7.546 -15.670  -1.139  1.00  0.31           O  
ATOM   2411  CG1 ILE A 312       8.635 -15.941   3.126  1.00  0.29           C  
ATOM   2412  CG2 ILE A 312       9.884 -17.010   1.209  1.00  0.29           C  
ATOM   2413  CD1 ILE A 312       8.462 -17.204   3.959  1.00  0.26           C  
ATOM   2414  N   ASP A 313       9.436 -14.611  -1.493  1.00  0.27           N  
ATOM   2415  CA  ASP A 313       9.928 -15.104  -2.775  1.00  0.29           C  
ATOM   2416  C   ASP A 313      11.390 -14.717  -2.989  1.00  0.27           C  
ATOM   2417  CB  ASP A 313       9.069 -14.568  -3.922  1.00  0.25           C  
ATOM   2418  O   ASP A 313      11.693 -13.563  -3.301  1.00  0.26           O  
ATOM   2419  CG  ASP A 313       7.928 -15.499  -4.294  1.00  0.25           C  
ATOM   2420  OD1 ASP A 313       7.980 -16.698  -3.942  1.00  0.27           O  
ATOM   2421  OD2 ASP A 313       6.971 -15.031  -4.946  1.00  0.23           O  
ATOM   2422  N   ASP A 314      12.275 -15.346  -2.447  1.00  0.27           N  
ATOM   2423  CA  ASP A 314      13.508 -15.850  -3.044  1.00  0.27           C  
ATOM   2424  C   ASP A 314      13.622 -17.363  -2.877  1.00  0.27           C  
ATOM   2425  CB  ASP A 314      14.725 -15.159  -2.425  1.00  0.24           C  
ATOM   2426  O   ASP A 314      13.473 -17.883  -1.769  1.00  0.25           O  
ATOM   2427  CG  ASP A 314      15.283 -14.047  -3.296  1.00  0.24           C  
ATOM   2428  OD1 ASP A 314      14.974 -14.006  -4.506  1.00  0.23           O  
ATOM   2429  OD2 ASP A 314      16.041 -13.205  -2.767  1.00  0.16           O  
ATOM   2430  N   VAL A 315      13.612 -17.973  -3.976  1.00  0.26           N  
ATOM   2431  CA  VAL A 315      14.297 -19.208  -4.345  1.00  0.28           C  
ATOM   2432  C   VAL A 315      15.638 -19.291  -3.619  1.00  0.26           C  
ATOM   2433  CB  VAL A 315      14.511 -19.304  -5.872  1.00  0.24           C  
ATOM   2434  O   VAL A 315      16.624 -18.689  -4.052  1.00  0.25           O  
ATOM   2435  CG1 VAL A 315      14.789 -20.747  -6.289  1.00  0.14           C  
ATOM   2436  CG2 VAL A 315      13.295 -18.755  -6.616  1.00  0.20           C  
ATOM   2437  N   ASN A 316      15.757 -18.937  -2.238  1.00  0.26           N  
ATOM   2438  CA  ASN A 316      16.574 -19.960  -1.596  1.00  0.28           C  
ATOM   2439  C   ASN A 316      16.011 -21.358  -1.835  1.00  0.26           C  
ATOM   2440  CB  ASN A 316      16.696 -19.686  -0.096  1.00  0.24           C  
ATOM   2441  O   ASN A 316      14.827 -21.605  -1.597  1.00  0.25           O  
ATOM   2442  CG  ASN A 316      17.670 -18.566   0.216  1.00  0.25           C  
ATOM   2443  ND2 ASN A 316      17.548 -17.988   1.405  1.00  0.14           N  
ATOM   2444  OD1 ASN A 316      18.524 -18.223  -0.605  1.00  0.18           O  
ATOM   2445  N   THR A 317      16.126 -21.904  -3.130  1.00  0.28           N  
ATOM   2446  CA  THR A 317      15.956 -23.347  -3.254  1.00  0.30           C  
ATOM   2447  C   THR A 317      16.408 -24.056  -1.980  1.00  0.28           C  
ATOM   2448  CB  THR A 317      16.741 -23.901  -4.458  1.00  0.27           C  
ATOM   2449  O   THR A 317      17.587 -24.014  -1.625  1.00  0.27           O  
ATOM   2450  CG2 THR A 317      15.932 -24.957  -5.203  1.00  0.25           C  
ATOM   2451  OG1 THR A 317      17.046 -22.827  -5.356  1.00  0.24           O  
ATOM   2452  N   GLU A 318      15.534 -23.772  -0.919  1.00  0.30           N  
ATOM   2453  CA  GLU A 318      15.483 -24.732   0.180  1.00  0.32           C  
ATOM   2454  C   GLU A 318      15.455 -26.166  -0.340  1.00  0.30           C  
ATOM   2455  CB  GLU A 318      14.262 -24.470   1.066  1.00  0.28           C  
ATOM   2456  O   GLU A 318      14.648 -26.501  -1.209  1.00  0.29           O  
ATOM   2457  CG  GLU A 318      14.472 -23.368   2.094  1.00  0.28           C  
ATOM   2458  CD  GLU A 318      13.258 -23.132   2.978  1.00  0.34           C  
ATOM   2459  OE1 GLU A 318      12.216 -23.792   2.767  1.00  0.43           O  
ATOM   2460  OE2 GLU A 318      13.350 -22.280   3.890  1.00  0.38           O  
ATOM   2461  N   TYR A 319      16.531 -26.842  -0.453  1.00  0.31           N  
ATOM   2462  CA  TYR A 319      16.639 -28.294  -0.362  1.00  0.32           C  
ATOM   2463  C   TYR A 319      16.196 -28.789   1.010  1.00  0.31           C  
ATOM   2464  CB  TYR A 319      18.075 -28.745  -0.642  1.00  0.30           C  
ATOM   2465  O   TYR A 319      16.853 -28.515   2.017  1.00  0.30           O  
ATOM   2466  CG  TYR A 319      18.190 -30.197  -1.037  1.00  0.29           C  
ATOM   2467  CD1 TYR A 319      18.517 -31.172  -0.096  1.00  0.25           C  
ATOM   2468  CD2 TYR A 319      17.973 -30.598  -2.350  1.00  0.27           C  
ATOM   2469  CE1 TYR A 319      18.625 -32.511  -0.455  1.00  0.25           C  
ATOM   2470  CE2 TYR A 319      18.078 -31.935  -2.721  1.00  0.29           C  
ATOM   2471  OH  TYR A 319      18.510 -34.207  -2.130  1.00  0.19           O  
ATOM   2472  CZ  TYR A 319      18.404 -32.882  -1.768  1.00  0.25           C  
ATOM   2473  N   THR A 320      14.885 -29.019   1.215  1.00  0.34           N  
ATOM   2474  CA  THR A 320      14.385 -29.925   2.243  1.00  0.35           C  
ATOM   2475  C   THR A 320      14.357 -31.362   1.729  1.00  0.34           C  
ATOM   2476  CB  THR A 320      12.976 -29.517   2.710  1.00  0.32           C  
ATOM   2477  O   THR A 320      13.743 -31.647   0.699  1.00  0.33           O  
ATOM   2478  CG2 THR A 320      12.848 -29.621   4.227  1.00  0.29           C  
ATOM   2479  OG1 THR A 320      12.719 -28.165   2.312  1.00  0.31           O  
ATOM   2480  N   ASN A 321      15.222 -32.151   2.065  1.00  0.32           N  
ATOM   2481  CA  ASN A 321      15.138 -33.607   2.108  1.00  0.34           C  
ATOM   2482  C   ASN A 321      14.849 -34.111   3.519  1.00  0.32           C  
ATOM   2483  CB  ASN A 321      16.427 -34.235   1.573  1.00  0.31           C  
ATOM   2484  O   ASN A 321      15.554 -33.758   4.465  1.00  0.31           O  
ATOM   2485  CG  ASN A 321      16.170 -35.466   0.727  1.00  0.29           C  
ATOM   2486  ND2 ASN A 321      17.219 -35.981   0.096  1.00  0.28           N  
ATOM   2487  OD1 ASN A 321      15.039 -35.950   0.641  1.00  0.31           O  
ATOM   2488  N   ILE A 322      13.573 -34.475   3.740  1.00  0.32           N  
ATOM   2489  CA  ILE A 322      13.397 -35.544   4.717  1.00  0.32           C  
ATOM   2490  C   ILE A 322      14.055 -36.824   4.206  1.00  0.32           C  
ATOM   2491  CB  ILE A 322      11.902 -35.794   5.018  1.00  0.29           C  
ATOM   2492  O   ILE A 322      13.774 -37.272   3.093  1.00  0.31           O  
ATOM   2493  CG1 ILE A 322      11.239 -34.510   5.532  1.00  0.27           C  
ATOM   2494  CG2 ILE A 322      11.737 -36.936   6.024  1.00  0.27           C  
ATOM   2495  CD1 ILE A 322       9.730 -34.618   5.699  1.00  0.24           C  
ATOM   2496  N   ILE A 323      15.213 -37.037   4.685  1.00  0.32           N  
ATOM   2497  CA  ILE A 323      15.810 -38.354   4.490  1.00  0.33           C  
ATOM   2498  C   ILE A 323      14.770 -39.438   4.763  1.00  0.33           C  
ATOM   2499  CB  ILE A 323      17.045 -38.554   5.398  1.00  0.30           C  
ATOM   2500  O   ILE A 323      14.366 -39.645   5.909  1.00  0.32           O  
ATOM   2501  CG1 ILE A 323      18.079 -37.452   5.144  1.00  0.28           C  
ATOM   2502  CG2 ILE A 323      17.657 -39.941   5.177  1.00  0.28           C  
ATOM   2503  CD1 ILE A 323      19.384 -37.640   5.906  1.00  0.25           C  
ATOM   2504  N   ASP A 324      13.954 -39.888   3.683  1.00  0.34           N  
ATOM   2505  CA  ASP A 324      13.165 -41.116   3.660  1.00  0.36           C  
ATOM   2506  C   ASP A 324      14.064 -42.348   3.733  1.00  0.34           C  
ATOM   2507  CB  ASP A 324      12.297 -41.172   2.400  1.00  0.32           C  
ATOM   2508  O   ASP A 324      13.594 -43.449   4.029  1.00  0.32           O  
ATOM   2509  CG  ASP A 324      10.825 -40.930   2.683  1.00  0.31           C  
ATOM   2510  OD1 ASP A 324      10.421 -40.945   3.866  1.00  0.34           O  
ATOM   2511  OD2 ASP A 324      10.062 -40.725   1.715  1.00  0.37           O  
ATOM   2512  N   ASP A 325      15.374 -42.165   3.666  1.00  0.34           N  
ATOM   2513  CA  ASP A 325      16.125 -43.403   3.485  1.00  0.37           C  
ATOM   2514  C   ASP A 325      17.219 -43.541   4.541  1.00  0.34           C  
ATOM   2515  CB  ASP A 325      16.737 -43.461   2.084  1.00  0.31           C  
ATOM   2516  O   ASP A 325      17.941 -42.583   4.824  1.00  0.32           O  
ATOM   2517  CG  ASP A 325      16.585 -44.821   1.426  1.00  0.30           C  
ATOM   2518  OD1 ASP A 325      16.220 -45.796   2.118  1.00  0.33           O  
ATOM   2519  OD2 ASP A 325      16.835 -44.920   0.205  1.00  0.27           O  
ATOM   2520  N   THR A 326      17.115 -44.567   5.456  1.00  0.36           N  
ATOM   2521  CA  THR A 326      17.911 -45.444   6.307  1.00  0.37           C  
ATOM   2522  C   THR A 326      19.357 -45.500   5.823  1.00  0.36           C  
ATOM   2523  CB  THR A 326      17.325 -46.867   6.346  1.00  0.31           C  
ATOM   2524  O   THR A 326      20.119 -46.381   6.227  1.00  0.33           O  
ATOM   2525  CG2 THR A 326      15.965 -46.883   7.037  1.00  0.29           C  
ATOM   2526  OG1 THR A 326      17.173 -47.352   5.007  1.00  0.30           O  
ATOM   2527  N   ASN A 327      19.775 -44.683   4.853  1.00  0.46           N  
ATOM   2528  CA  ASN A 327      21.178 -44.903   4.521  1.00  0.47           C  
ATOM   2529  C   ASN A 327      22.081 -43.868   5.187  1.00  0.46           C  
ATOM   2530  CB  ASN A 327      21.380 -44.886   3.004  1.00  0.41           C  
ATOM   2531  O   ASN A 327      22.177 -42.731   4.722  1.00  0.43           O  
ATOM   2532  CG  ASN A 327      20.952 -46.181   2.343  1.00  0.38           C  
ATOM   2533  ND2 ASN A 327      20.511 -46.092   1.094  1.00  0.34           N  
ATOM   2534  OD1 ASN A 327      21.015 -47.253   2.951  1.00  0.41           O  
ATOM   2535  N   ASN A 328      22.291 -43.644   6.630  1.00  0.53           N  
ATOM   2536  CA  ASN A 328      23.421 -43.055   7.341  1.00  0.52           C  
ATOM   2537  C   ASN A 328      24.305 -42.234   6.406  1.00  0.53           C  
ATOM   2538  CB  ASN A 328      24.246 -44.142   8.033  1.00  0.48           C  
ATOM   2539  O   ASN A 328      25.528 -42.381   6.413  1.00  0.50           O  
ATOM   2540  CG  ASN A 328      23.579 -44.671   9.287  1.00  0.44           C  
ATOM   2541  ND2 ASN A 328      23.956 -45.877   9.695  1.00  0.46           N  
ATOM   2542  OD1 ASN A 328      22.731 -44.003   9.884  1.00  0.47           O  
ATOM   2543  N   SER A 329      23.707 -41.573   5.433  1.00  0.64           N  
ATOM   2544  CA  SER A 329      24.546 -40.661   4.661  1.00  0.64           C  
ATOM   2545  C   SER A 329      24.706 -39.321   5.372  1.00  0.64           C  
ATOM   2546  CB  SER A 329      23.957 -40.441   3.267  1.00  0.60           C  
ATOM   2547  O   SER A 329      23.720 -38.720   5.804  1.00  0.62           O  
ATOM   2548  OG  SER A 329      24.618 -39.377   2.605  1.00  0.58           O  
ATOM   2549  N   ASN A 330      25.945 -38.901   5.615  1.00  0.71           N  
ATOM   2550  CA  ASN A 330      26.389 -37.578   6.039  1.00  0.74           C  
ATOM   2551  C   ASN A 330      26.632 -36.659   4.846  1.00  0.72           C  
ATOM   2552  CB  ASN A 330      27.654 -37.685   6.894  1.00  0.69           C  
ATOM   2553  O   ASN A 330      27.172 -35.562   5.001  1.00  0.70           O  
ATOM   2554  CG  ASN A 330      28.845 -38.205   6.112  1.00  0.65           C  
ATOM   2555  ND2 ASN A 330      30.044 -37.972   6.633  1.00  0.69           N  
ATOM   2556  OD1 ASN A 330      28.688 -38.812   5.050  1.00  0.66           O  
ATOM   2557  N   LYS A 331      26.379 -37.106   3.583  1.00  0.74           N  
ATOM   2558  CA  LYS A 331      26.594 -36.316   2.374  1.00  0.73           C  
ATOM   2559  C   LYS A 331      25.273 -36.010   1.675  1.00  0.72           C  
ATOM   2560  CB  LYS A 331      27.537 -37.046   1.417  1.00  0.71           C  
ATOM   2561  O   LYS A 331      24.482 -36.917   1.406  1.00  0.69           O  
ATOM   2562  CG  LYS A 331      28.960 -37.188   1.936  1.00  0.69           C  
ATOM   2563  CD  LYS A 331      29.868 -37.849   0.907  1.00  0.69           C  
ATOM   2564  CE  LYS A 331      31.323 -37.837   1.355  1.00  0.69           C  
ATOM   2565  NZ  LYS A 331      32.259 -37.735   0.195  1.00  0.63           N  
ATOM   2566  N   ILE A 332      25.138 -34.696   1.366  1.00  0.75           N  
ATOM   2567  CA  ILE A 332      23.970 -34.131   0.699  1.00  0.75           C  
ATOM   2568  C   ILE A 332      24.408 -33.370  -0.551  1.00  0.74           C  
ATOM   2569  CB  ILE A 332      23.175 -33.201   1.642  1.00  0.72           C  
ATOM   2570  O   ILE A 332      25.240 -32.464  -0.473  1.00  0.71           O  
ATOM   2571  CG1 ILE A 332      22.786 -33.946   2.924  1.00  0.66           C  
ATOM   2572  CG2 ILE A 332      21.936 -32.645   0.934  1.00  0.66           C  
ATOM   2573  CD1 ILE A 332      22.298 -33.038   4.044  1.00  0.64           C  
ATOM   2574  N   ASN A 333      24.028 -33.821  -1.783  1.00  0.63           N  
ATOM   2575  CA  ASN A 333      24.270 -33.128  -3.043  1.00  0.64           C  
ATOM   2576  C   ASN A 333      23.232 -32.038  -3.292  1.00  0.62           C  
ATOM   2577  CB  ASN A 333      24.287 -34.120  -4.207  1.00  0.61           C  
ATOM   2578  O   ASN A 333      22.036 -32.322  -3.383  1.00  0.61           O  
ATOM   2579  CG  ASN A 333      25.657 -34.727  -4.438  1.00  0.58           C  
ATOM   2580  ND2 ASN A 333      25.684 -35.965  -4.916  1.00  0.57           N  
ATOM   2581  OD1 ASN A 333      26.682 -34.089  -4.187  1.00  0.58           O  
ATOM   2582  N   ILE A 334      23.502 -30.791  -3.296  1.00  0.66           N  
ATOM   2583  CA  ILE A 334      22.685 -29.622  -3.600  1.00  0.66           C  
ATOM   2584  C   ILE A 334      22.760 -29.315  -5.094  1.00  0.65           C  
ATOM   2585  CB  ILE A 334      23.129 -28.392  -2.777  1.00  0.63           C  
ATOM   2586  O   ILE A 334      23.845 -29.086  -5.634  1.00  0.62           O  
ATOM   2587  CG1 ILE A 334      23.161 -28.732  -1.283  1.00  0.57           C  
ATOM   2588  CG2 ILE A 334      22.207 -27.199  -3.048  1.00  0.58           C  
ATOM   2589  CD1 ILE A 334      23.699 -27.612  -0.404  1.00  0.57           C  
ATOM   2590  N   PRO A 335      21.657 -29.591  -5.828  1.00  0.51           N  
ATOM   2591  CA  PRO A 335      21.627 -29.570  -7.292  1.00  0.51           C  
ATOM   2592  C   PRO A 335      21.812 -28.167  -7.866  1.00  0.50           C  
ATOM   2593  CB  PRO A 335      20.236 -30.116  -7.625  1.00  0.48           C  
ATOM   2594  O   PRO A 335      21.549 -27.940  -9.050  1.00  0.48           O  
ATOM   2595  CG  PRO A 335      19.380 -29.710  -6.469  1.00  0.46           C  
ATOM   2596  CD  PRO A 335      20.238 -29.648  -5.238  1.00  0.49           C  
ATOM   2597  N   TYR A 336      22.591 -27.185  -7.222  1.00  0.37           N  
ATOM   2598  CA  TYR A 336      22.617 -25.824  -7.745  1.00  0.40           C  
ATOM   2599  C   TYR A 336      24.043 -25.287  -7.798  1.00  0.37           C  
ATOM   2600  CB  TYR A 336      21.744 -24.901  -6.889  1.00  0.33           C  
ATOM   2601  O   TYR A 336      24.808 -25.445  -6.844  1.00  0.35           O  
ATOM   2602  CG  TYR A 336      20.289 -25.302  -6.856  1.00  0.32           C  
ATOM   2603  CD1 TYR A 336      19.437 -24.994  -7.914  1.00  0.29           C  
ATOM   2604  CD2 TYR A 336      19.763 -25.989  -5.767  1.00  0.32           C  
ATOM   2605  CE1 TYR A 336      18.095 -25.359  -7.887  1.00  0.32           C  
ATOM   2606  CE2 TYR A 336      18.423 -26.360  -5.729  1.00  0.36           C  
ATOM   2607  OH  TYR A 336      16.271 -26.406  -6.761  1.00  0.24           O  
ATOM   2608  CZ  TYR A 336      17.598 -26.041  -6.793  1.00  0.29           C  
ATOM   2609  N   PHE A 337      24.644 -24.679  -8.881  1.00  0.37           N  
ATOM   2610  CA  PHE A 337      25.993 -24.348  -9.324  1.00  0.39           C  
ATOM   2611  C   PHE A 337      26.409 -22.975  -8.812  1.00  0.37           C  
ATOM   2612  CB  PHE A 337      26.083 -24.388 -10.853  1.00  0.33           C  
ATOM   2613  O   PHE A 337      27.599 -22.709  -8.628  1.00  0.34           O  
ATOM   2614  CG  PHE A 337      26.170 -25.780 -11.420  1.00  0.31           C  
ATOM   2615  CD1 PHE A 337      27.381 -26.460 -11.447  1.00  0.26           C  
ATOM   2616  CD2 PHE A 337      25.039 -26.408 -11.926  1.00  0.28           C  
ATOM   2617  CE1 PHE A 337      27.465 -27.748 -11.971  1.00  0.29           C  
ATOM   2618  CE2 PHE A 337      25.115 -27.694 -12.451  1.00  0.33           C  
ATOM   2619  CZ  PHE A 337      26.328 -28.362 -12.474  1.00  0.26           C  
ATOM   2620  N   HIS A 338      25.569 -22.018  -8.377  1.00  0.34           N  
ATOM   2621  CA  HIS A 338      25.959 -20.658  -8.026  1.00  0.37           C  
ATOM   2622  C   HIS A 338      25.110 -20.119  -6.879  1.00  0.34           C  
ATOM   2623  CB  HIS A 338      25.844 -19.737  -9.242  1.00  0.31           C  
ATOM   2624  O   HIS A 338      23.941 -19.779  -7.074  1.00  0.32           O  
ATOM   2625  CG  HIS A 338      26.892 -19.980 -10.280  1.00  0.31           C  
ATOM   2626  CD2 HIS A 338      26.795 -20.147 -11.620  1.00  0.29           C  
ATOM   2627  ND1 HIS A 338      28.233 -20.078  -9.975  1.00  0.24           N  
ATOM   2628  CE1 HIS A 338      28.916 -20.295 -11.086  1.00  0.28           C  
ATOM   2629  NE2 HIS A 338      28.067 -20.342 -12.099  1.00  0.30           N  
ATOM   2630  N   PHE A 339      25.610 -20.305  -5.467  1.00  0.40           N  
ATOM   2631  CA  PHE A 339      25.135 -19.707  -4.225  1.00  0.41           C  
ATOM   2632  C   PHE A 339      26.278 -19.027  -3.480  1.00  0.40           C  
ATOM   2633  CB  PHE A 339      24.483 -20.766  -3.331  1.00  0.36           C  
ATOM   2634  O   PHE A 339      27.437 -19.426  -3.612  1.00  0.39           O  
ATOM   2635  CG  PHE A 339      25.268 -22.047  -3.236  1.00  0.34           C  
ATOM   2636  CD1 PHE A 339      25.099 -23.053  -4.178  1.00  0.30           C  
ATOM   2637  CD2 PHE A 339      26.175 -22.243  -2.203  1.00  0.33           C  
ATOM   2638  CE1 PHE A 339      25.824 -24.240  -4.093  1.00  0.33           C  
ATOM   2639  CE2 PHE A 339      26.903 -23.426  -2.110  1.00  0.37           C  
ATOM   2640  CZ  PHE A 339      26.726 -24.423  -3.056  1.00  0.29           C  
ATOM   2641  N   SER A 340      26.168 -17.799  -2.941  1.00  0.40           N  
ATOM   2642  CA  SER A 340      27.092 -17.088  -2.063  1.00  0.41           C  
ATOM   2643  C   SER A 340      27.099 -17.692  -0.663  1.00  0.40           C  
ATOM   2644  CB  SER A 340      26.725 -15.605  -1.985  1.00  0.38           C  
ATOM   2645  O   SER A 340      28.134 -17.707   0.007  1.00  0.38           O  
ATOM   2646  OG  SER A 340      25.389 -15.441  -1.541  1.00  0.35           O  
ATOM   2647  N   GLU A 341      25.943 -18.189  -0.146  1.00  0.45           N  
ATOM   2648  CA  GLU A 341      25.816 -18.720   1.208  1.00  0.47           C  
ATOM   2649  C   GLU A 341      24.805 -19.862   1.260  1.00  0.45           C  
ATOM   2650  CB  GLU A 341      25.412 -17.613   2.185  1.00  0.44           C  
ATOM   2651  O   GLU A 341      23.873 -19.910   0.454  1.00  0.44           O  
ATOM   2652  CG  GLU A 341      26.588 -16.827   2.745  1.00  0.43           C  
ATOM   2653  CD  GLU A 341      26.174 -15.759   3.745  1.00  0.47           C  
ATOM   2654  OE1 GLU A 341      24.955 -15.563   3.954  1.00  0.51           O  
ATOM   2655  OE2 GLU A 341      27.076 -15.112   4.322  1.00  0.47           O  
ATOM   2656  N   LEU A 342      25.071 -20.955   2.055  1.00  0.62           N  
ATOM   2657  CA  LEU A 342      24.320 -22.145   2.441  1.00  0.62           C  
ATOM   2658  C   LEU A 342      24.148 -22.212   3.955  1.00  0.62           C  
ATOM   2659  CB  LEU A 342      25.023 -23.409   1.939  1.00  0.59           C  
ATOM   2660  O   LEU A 342      25.112 -22.027   4.702  1.00  0.60           O  
ATOM   2661  CG  LEU A 342      24.478 -24.740   2.460  1.00  0.57           C  
ATOM   2662  CD1 LEU A 342      23.788 -25.506   1.336  1.00  0.53           C  
ATOM   2663  CD2 LEU A 342      25.598 -25.573   3.073  1.00  0.54           C  
ATOM   2664  N   GLN A 343      22.867 -22.280   4.342  1.00  0.59           N  
ATOM   2665  CA  GLN A 343      22.511 -22.655   5.706  1.00  0.61           C  
ATOM   2666  C   GLN A 343      21.906 -24.055   5.752  1.00  0.59           C  
ATOM   2667  CB  GLN A 343      21.535 -21.641   6.304  1.00  0.58           C  
ATOM   2668  O   GLN A 343      20.953 -24.349   5.027  1.00  0.59           O  
ATOM   2669  CG  GLN A 343      22.135 -20.257   6.512  1.00  0.57           C  
ATOM   2670  CD  GLN A 343      21.156 -19.280   7.136  1.00  0.59           C  
ATOM   2671  NE2 GLN A 343      21.653 -18.111   7.526  1.00  0.52           N  
ATOM   2672  OE1 GLN A 343      19.964 -19.573   7.265  1.00  0.64           O  
ATOM   2673  N   VAL A 344      22.379 -24.931   6.550  1.00  0.66           N  
ATOM   2674  CA  VAL A 344      21.923 -26.289   6.828  1.00  0.66           C  
ATOM   2675  C   VAL A 344      21.250 -26.338   8.198  1.00  0.67           C  
ATOM   2676  CB  VAL A 344      23.089 -27.302   6.770  1.00  0.65           C  
ATOM   2677  O   VAL A 344      21.833 -25.914   9.198  1.00  0.65           O  
ATOM   2678  CG1 VAL A 344      22.581 -28.723   7.007  1.00  0.63           C  
ATOM   2679  CG2 VAL A 344      23.812 -27.206   5.428  1.00  0.64           C  
ATOM   2680  N   PHE A 345      20.039 -26.795   8.171  1.00  0.57           N  
ATOM   2681  CA  PHE A 345      19.264 -27.171   9.348  1.00  0.59           C  
ATOM   2682  C   PHE A 345      19.054 -28.679   9.398  1.00  0.57           C  
ATOM   2683  CB  PHE A 345      17.912 -26.452   9.355  1.00  0.56           C  
ATOM   2684  O   PHE A 345      18.677 -29.293   8.398  1.00  0.57           O  
ATOM   2685  CG  PHE A 345      18.021 -24.952   9.310  1.00  0.54           C  
ATOM   2686  CD1 PHE A 345      17.925 -24.198  10.473  1.00  0.55           C  
ATOM   2687  CD2 PHE A 345      18.221 -24.295   8.103  1.00  0.57           C  
ATOM   2688  CE1 PHE A 345      18.026 -22.809  10.434  1.00  0.58           C  
ATOM   2689  CE2 PHE A 345      18.323 -22.907   8.056  1.00  0.54           C  
ATOM   2690  CZ  PHE A 345      18.224 -22.166   9.222  1.00  0.61           C  
ATOM   2691  N   ILE A 346      19.323 -29.305  10.575  1.00  0.65           N  
ATOM   2692  CA  ILE A 346      18.989 -30.669  10.971  1.00  0.65           C  
ATOM   2693  C   ILE A 346      18.027 -30.642  12.157  1.00  0.65           C  
ATOM   2694  CB  ILE A 346      20.255 -31.481  11.325  1.00  0.64           C  
ATOM   2695  O   ILE A 346      18.317 -30.026  13.185  1.00  0.63           O  
ATOM   2696  CG1 ILE A 346      21.230 -31.493  10.143  1.00  0.62           C  
ATOM   2697  CG2 ILE A 346      19.883 -32.906  11.744  1.00  0.63           C  
ATOM   2698  CD1 ILE A 346      22.573 -32.141  10.454  1.00  0.62           C  
ATOM   2699  N   ASN A 347      16.790 -31.242  11.987  1.00  0.44           N  
ATOM   2700  CA  ASN A 347      15.721 -31.234  12.980  1.00  0.45           C  
ATOM   2701  C   ASN A 347      15.408 -29.817  13.454  1.00  0.43           C  
ATOM   2702  CB  ASN A 347      16.087 -32.123  14.171  1.00  0.43           C  
ATOM   2703  O   ASN A 347      15.287 -29.572  14.655  1.00  0.42           O  
ATOM   2704  CG  ASN A 347      16.285 -33.573  13.777  1.00  0.41           C  
ATOM   2705  ND2 ASN A 347      17.213 -34.247  14.445  1.00  0.46           N  
ATOM   2706  OD1 ASN A 347      15.611 -34.083  12.879  1.00  0.45           O  
ATOM   2707  N   GLY A 348      15.522 -28.785  12.541  1.00  0.45           N  
ATOM   2708  CA  GLY A 348      15.208 -27.387  12.788  1.00  0.46           C  
ATOM   2709  C   GLY A 348      16.344 -26.627  13.445  1.00  0.45           C  
ATOM   2710  O   GLY A 348      16.229 -25.427  13.703  1.00  0.45           O  
ATOM   2711  N   ILE A 349      17.441 -27.429  13.819  1.00  0.51           N  
ATOM   2712  CA  ILE A 349      18.606 -26.804  14.437  1.00  0.52           C  
ATOM   2713  C   ILE A 349      19.590 -26.364  13.356  1.00  0.51           C  
ATOM   2714  CB  ILE A 349      19.297 -27.760  15.435  1.00  0.51           C  
ATOM   2715  O   ILE A 349      20.055 -27.183  12.560  1.00  0.51           O  
ATOM   2716  CG1 ILE A 349      18.313 -28.195  16.527  1.00  0.47           C  
ATOM   2717  CG2 ILE A 349      20.536 -27.100  16.045  1.00  0.47           C  
ATOM   2718  CD1 ILE A 349      18.862 -29.260  17.466  1.00  0.48           C  
ATOM   2719  N   LEU A 350      19.809 -25.097  13.286  1.00  0.53           N  
ATOM   2720  CA  LEU A 350      20.862 -24.538  12.446  1.00  0.57           C  
ATOM   2721  C   LEU A 350      22.209 -25.181  12.762  1.00  0.53           C  
ATOM   2722  CB  LEU A 350      20.951 -23.021  12.634  1.00  0.52           C  
ATOM   2723  O   LEU A 350      22.627 -25.215  13.922  1.00  0.52           O  
ATOM   2724  CG  LEU A 350      22.011 -22.296  11.804  1.00  0.50           C  
ATOM   2725  CD1 LEU A 350      21.687 -22.403  10.318  1.00  0.48           C  
ATOM   2726  CD2 LEU A 350      22.117 -20.835  12.230  1.00  0.53           C  
ATOM   2727  N   GLN A 351      22.778 -25.654  11.781  1.00  0.63           N  
ATOM   2728  CA  GLN A 351      24.139 -26.181  11.800  1.00  0.61           C  
ATOM   2729  C   GLN A 351      25.153 -25.102  11.434  1.00  0.61           C  
ATOM   2730  CB  GLN A 351      24.268 -27.369  10.845  1.00  0.59           C  
ATOM   2731  O   GLN A 351      25.028 -24.452  10.394  1.00  0.57           O  
ATOM   2732  CG  GLN A 351      23.292 -28.501  11.135  1.00  0.60           C  
ATOM   2733  CD  GLN A 351      23.422 -29.040  12.548  1.00  0.59           C  
ATOM   2734  NE2 GLN A 351      22.318 -29.042  13.286  1.00  0.78           N  
ATOM   2735  OE1 GLN A 351      24.507 -29.451  12.972  1.00  0.76           O  
ATOM   2736  N   ASN A 352      26.021 -24.766  12.333  1.00  0.48           N  
ATOM   2737  CA  ASN A 352      27.111 -23.810  12.165  1.00  0.50           C  
ATOM   2738  C   ASN A 352      28.340 -24.466  11.541  1.00  0.49           C  
ATOM   2739  CB  ASN A 352      27.474 -23.169  13.505  1.00  0.46           C  
ATOM   2740  O   ASN A 352      28.931 -25.373  12.130  1.00  0.49           O  
ATOM   2741  CG  ASN A 352      28.511 -22.071  13.366  1.00  0.44           C  
ATOM   2742  ND2 ASN A 352      28.804 -21.389  14.467  1.00  0.47           N  
ATOM   2743  OD1 ASN A 352      29.043 -21.837  12.278  1.00  0.48           O  
ATOM   2744  N   PRO A 353      28.545 -24.069  10.313  1.00  0.50           N  
ATOM   2745  CA  PRO A 353      29.786 -24.605   9.750  1.00  0.51           C  
ATOM   2746  C   PRO A 353      31.003 -24.323  10.629  1.00  0.51           C  
ATOM   2747  CB  PRO A 353      29.905 -23.882   8.406  1.00  0.48           C  
ATOM   2748  O   PRO A 353      31.898 -25.164  10.738  1.00  0.51           O  
ATOM   2749  CG  PRO A 353      29.096 -22.635   8.570  1.00  0.48           C  
ATOM   2750  CD  PRO A 353      27.973 -22.918   9.526  1.00  0.50           C  
ATOM   2751  N   ASP A 354      31.087 -23.130  11.403  1.00  0.45           N  
ATOM   2752  CA  ASP A 354      32.244 -22.777  12.219  1.00  0.46           C  
ATOM   2753  C   ASP A 354      32.467 -23.802  13.329  1.00  0.45           C  
ATOM   2754  CB  ASP A 354      32.072 -21.380  12.820  1.00  0.44           C  
ATOM   2755  O   ASP A 354      33.581 -23.942  13.837  1.00  0.45           O  
ATOM   2756  CG  ASP A 354      32.056 -20.282  11.771  1.00  0.42           C  
ATOM   2757  OD1 ASP A 354      32.676 -20.453  10.699  1.00  0.48           O  
ATOM   2758  OD2 ASP A 354      31.420 -19.235  12.020  1.00  0.64           O  
ATOM   2759  N   ASN A 355      31.464 -24.631  13.622  1.00  0.43           N  
ATOM   2760  CA  ASN A 355      31.645 -25.675  14.626  1.00  0.49           C  
ATOM   2761  C   ASN A 355      31.831 -27.046  13.982  1.00  0.43           C  
ATOM   2762  CB  ASN A 355      30.460 -25.699  15.594  1.00  0.42           C  
ATOM   2763  O   ASN A 355      31.727 -28.072  14.656  1.00  0.42           O  
ATOM   2764  CG  ASN A 355      30.376 -24.447  16.445  1.00  0.41           C  
ATOM   2765  ND2 ASN A 355      29.217 -24.221  17.053  1.00  0.44           N  
ATOM   2766  OD1 ASN A 355      31.344 -23.690  16.555  1.00  0.42           O  
ATOM   2767  N   GLY A 356      32.145 -27.019  12.718  1.00  0.58           N  
ATOM   2768  CA  GLY A 356      32.285 -28.298  12.040  1.00  0.58           C  
ATOM   2769  C   GLY A 356      30.978 -29.060  11.928  1.00  0.57           C  
ATOM   2770  O   GLY A 356      30.977 -30.288  11.814  1.00  0.56           O  
ATOM   2771  N   ALA A 357      29.894 -28.467  11.924  1.00  0.70           N  
ATOM   2772  CA  ALA A 357      28.633 -29.196  11.823  1.00  0.74           C  
ATOM   2773  C   ALA A 357      28.395 -29.686  10.398  1.00  0.70           C  
ATOM   2774  CB  ALA A 357      27.472 -28.316  12.280  1.00  0.69           C  
ATOM   2775  O   ALA A 357      27.756 -30.720  10.189  1.00  0.68           O  
ATOM   2776  N   TYR A 358      29.034 -29.046   9.433  1.00  0.73           N  
ATOM   2777  CA  TYR A 358      29.061 -29.471   8.038  1.00  0.74           C  
ATOM   2778  C   TYR A 358      30.176 -28.766   7.275  1.00  0.72           C  
ATOM   2779  CB  TYR A 358      27.713 -29.195   7.366  1.00  0.70           C  
ATOM   2780  O   TYR A 358      30.649 -27.706   7.692  1.00  0.68           O  
ATOM   2781  CG  TYR A 358      27.408 -27.727   7.196  1.00  0.71           C  
ATOM   2782  CD1 TYR A 358      26.754 -27.010   8.195  1.00  0.70           C  
ATOM   2783  CD2 TYR A 358      27.773 -27.052   6.035  1.00  0.72           C  
ATOM   2784  CE1 TYR A 358      26.469 -25.658   8.042  1.00  0.75           C  
ATOM   2785  CE2 TYR A 358      27.494 -25.700   5.871  1.00  0.74           C  
ATOM   2786  OH  TYR A 358      26.564 -23.672   6.722  1.00  0.65           O  
ATOM   2787  CZ  TYR A 358      26.843 -25.012   6.879  1.00  0.73           C  
ATOM   2788  N   ASP A 359      30.714 -29.476   6.234  1.00  0.75           N  
ATOM   2789  CA  ASP A 359      31.643 -28.955   5.236  1.00  0.76           C  
ATOM   2790  C   ASP A 359      30.977 -28.858   3.865  1.00  0.74           C  
ATOM   2791  CB  ASP A 359      32.891 -29.836   5.152  1.00  0.73           C  
ATOM   2792  O   ASP A 359      30.158 -29.706   3.505  1.00  0.72           O  
ATOM   2793  CG  ASP A 359      34.072 -29.130   4.509  1.00  0.69           C  
ATOM   2794  OD1 ASP A 359      34.010 -27.899   4.304  1.00  0.70           O  
ATOM   2795  OD2 ASP A 359      35.074 -29.813   4.201  1.00  0.75           O  
ATOM   2796  N   LEU A 360      31.219 -27.846   3.146  1.00  0.75           N  
ATOM   2797  CA  LEU A 360      30.722 -27.596   1.798  1.00  0.76           C  
ATOM   2798  C   LEU A 360      31.821 -27.816   0.764  1.00  0.75           C  
ATOM   2799  CB  LEU A 360      30.176 -26.170   1.684  1.00  0.72           C  
ATOM   2800  O   LEU A 360      32.804 -27.073   0.728  1.00  0.71           O  
ATOM   2801  CG  LEU A 360      29.492 -25.809   0.364  1.00  0.69           C  
ATOM   2802  CD1 LEU A 360      28.174 -26.562   0.227  1.00  0.65           C  
ATOM   2803  CD2 LEU A 360      29.266 -24.304   0.273  1.00  0.66           C  
ATOM   2804  N   ASN A 361      31.733 -28.828  -0.072  1.00  0.68           N  
ATOM   2805  CA  ASN A 361      32.586 -29.144  -1.213  1.00  0.69           C  
ATOM   2806  C   ASN A 361      31.812 -29.078  -2.527  1.00  0.68           C  
ATOM   2807  CB  ASN A 361      33.223 -30.525  -1.041  1.00  0.67           C  
ATOM   2808  O   ASN A 361      31.165 -30.050  -2.920  1.00  0.66           O  
ATOM   2809  CG  ASN A 361      34.255 -30.829  -2.109  1.00  0.63           C  
ATOM   2810  ND2 ASN A 361      34.808 -32.036  -2.073  1.00  0.66           N  
ATOM   2811  OD1 ASN A 361      34.553 -29.986  -2.959  1.00  0.65           O  
ATOM   2812  N   GLY A 362      31.814 -27.842  -3.231  1.00  0.63           N  
ATOM   2813  CA  GLY A 362      31.000 -27.540  -4.398  1.00  0.63           C  
ATOM   2814  C   GLY A 362      29.511 -27.566  -4.110  1.00  0.62           C  
ATOM   2815  O   GLY A 362      28.997 -26.702  -3.396  1.00  0.58           O  
ATOM   2816  N   THR A 363      28.733 -28.537  -4.701  1.00  0.63           N  
ATOM   2817  CA  THR A 363      27.314 -28.827  -4.526  1.00  0.64           C  
ATOM   2818  C   THR A 363      27.106 -29.871  -3.433  1.00  0.63           C  
ATOM   2819  CB  THR A 363      26.679 -29.320  -5.840  1.00  0.60           C  
ATOM   2820  O   THR A 363      25.974 -30.277  -3.163  1.00  0.62           O  
ATOM   2821  CG2 THR A 363      26.719 -28.236  -6.911  1.00  0.54           C  
ATOM   2822  OG1 THR A 363      27.398 -30.467  -6.309  1.00  0.57           O  
ATOM   2823  N   GLU A 364      28.144 -30.351  -2.822  1.00  0.71           N  
ATOM   2824  CA  GLU A 364      28.065 -31.341  -1.753  1.00  0.71           C  
ATOM   2825  C   GLU A 364      28.234 -30.690  -0.383  1.00  0.72           C  
ATOM   2826  CB  GLU A 364      29.120 -32.432  -1.950  1.00  0.69           C  
ATOM   2827  O   GLU A 364      29.256 -30.054  -0.114  1.00  0.72           O  
ATOM   2828  CG  GLU A 364      28.990 -33.597  -0.980  1.00  0.67           C  
ATOM   2829  CD  GLU A 364      29.999 -34.706  -1.234  1.00  0.66           C  
ATOM   2830  OE1 GLU A 364      29.687 -35.647  -2.000  1.00  0.70           O  
ATOM   2831  OE2 GLU A 364      31.110 -34.634  -0.663  1.00  0.65           O  
ATOM   2832  N   VAL A 365      27.288 -30.947   0.422  1.00  0.76           N  
ATOM   2833  CA  VAL A 365      27.308 -30.695   1.859  1.00  0.77           C  
ATOM   2834  C   VAL A 365      27.600 -31.994   2.608  1.00  0.77           C  
ATOM   2835  CB  VAL A 365      25.973 -30.088   2.347  1.00  0.75           C  
ATOM   2836  O   VAL A 365      26.836 -32.957   2.515  1.00  0.76           O  
ATOM   2837  CG1 VAL A 365      26.003 -29.864   3.858  1.00  0.74           C  
ATOM   2838  CG2 VAL A 365      25.684 -28.779   1.615  1.00  0.73           C  
ATOM   2839  N   THR A 366      28.774 -32.060   3.324  1.00  0.75           N  
ATOM   2840  CA  THR A 366      29.156 -33.121   4.250  1.00  0.76           C  
ATOM   2841  C   THR A 366      28.846 -32.720   5.689  1.00  0.75           C  
ATOM   2842  CB  THR A 366      30.652 -33.464   4.120  1.00  0.73           C  
ATOM   2843  O   THR A 366      29.448 -31.786   6.223  1.00  0.75           O  
ATOM   2844  CG2 THR A 366      31.028 -34.634   5.023  1.00  0.71           C  
ATOM   2845  OG1 THR A 366      30.941 -33.811   2.761  1.00  0.75           O  
ATOM   2846  N   LEU A 367      27.971 -33.341   6.412  1.00  0.77           N  
ATOM   2847  CA  LEU A 367      27.606 -33.183   7.816  1.00  0.78           C  
ATOM   2848  C   LEU A 367      28.613 -33.886   8.721  1.00  0.78           C  
ATOM   2849  CB  LEU A 367      26.201 -33.735   8.070  1.00  0.76           C  
ATOM   2850  O   LEU A 367      29.172 -34.920   8.349  1.00  0.77           O  
ATOM   2851  CG  LEU A 367      25.075 -33.135   7.227  1.00  0.75           C  
ATOM   2852  CD1 LEU A 367      23.758 -33.846   7.519  1.00  0.74           C  
ATOM   2853  CD2 LEU A 367      24.949 -31.638   7.490  1.00  0.75           C  
ATOM   2854  N   SER A 368      28.728 -33.359  10.016  1.00  0.77           N  
ATOM   2855  CA  SER A 368      29.642 -33.931  11.000  1.00  0.78           C  
ATOM   2856  C   SER A 368      29.117 -35.259  11.535  1.00  0.76           C  
ATOM   2857  CB  SER A 368      29.862 -32.956  12.158  1.00  0.75           C  
ATOM   2858  O   SER A 368      29.892 -36.094  12.006  1.00  0.74           O  
ATOM   2859  OG  SER A 368      28.634 -32.643  12.792  1.00  0.73           O  
ATOM   2860  N   SER A 369      27.983 -35.484  11.449  1.00  0.75           N  
ATOM   2861  CA  SER A 369      27.323 -36.705  11.897  1.00  0.75           C  
ATOM   2862  C   SER A 369      26.310 -37.196  10.869  1.00  0.74           C  
ATOM   2863  CB  SER A 369      26.629 -36.478  13.241  1.00  0.72           C  
ATOM   2864  O   SER A 369      25.667 -36.391  10.190  1.00  0.72           O  
ATOM   2865  OG  SER A 369      27.564 -36.076  14.228  1.00  0.69           O  
ATOM   2866  N   PRO A 370      26.259 -38.484  10.504  1.00  0.74           N  
ATOM   2867  CA  PRO A 370      25.218 -38.983   9.602  1.00  0.74           C  
ATOM   2868  C   PRO A 370      23.808 -38.655  10.090  1.00  0.73           C  
ATOM   2869  CB  PRO A 370      25.454 -40.495   9.593  1.00  0.71           C  
ATOM   2870  O   PRO A 370      23.555 -38.645  11.297  1.00  0.70           O  
ATOM   2871  CG  PRO A 370      26.291 -40.758  10.804  1.00  0.70           C  
ATOM   2872  CD  PRO A 370      26.941 -39.471  11.223  1.00  0.70           C  
ATOM   2873  N   LEU A 371      22.914 -38.265   9.221  1.00  0.70           N  
ATOM   2874  CA  LEU A 371      21.492 -38.140   9.525  1.00  0.70           C  
ATOM   2875  C   LEU A 371      20.911 -39.479   9.966  1.00  0.69           C  
ATOM   2876  CB  LEU A 371      20.727 -37.615   8.308  1.00  0.67           C  
ATOM   2877  O   LEU A 371      21.280 -40.527   9.430  1.00  0.68           O  
ATOM   2878  CG  LEU A 371      21.087 -36.204   7.838  1.00  0.65           C  
ATOM   2879  CD1 LEU A 371      20.417 -35.904   6.501  1.00  0.65           C  
ATOM   2880  CD2 LEU A 371      20.685 -35.173   8.887  1.00  0.66           C  
ATOM   2881  N   GLN A 372      20.180 -39.442  11.088  1.00  0.67           N  
ATOM   2882  CA  GLN A 372      19.429 -40.592  11.582  1.00  0.68           C  
ATOM   2883  C   GLN A 372      18.044 -40.658  10.945  1.00  0.66           C  
ATOM   2884  CB  GLN A 372      19.304 -40.538  13.105  1.00  0.65           C  
ATOM   2885  O   GLN A 372      17.549 -39.661  10.415  1.00  0.65           O  
ATOM   2886  CG  GLN A 372      20.642 -40.518  13.832  1.00  0.63           C  
ATOM   2887  CD  GLN A 372      20.509 -40.803  15.316  1.00  0.63           C  
ATOM   2888  NE2 GLN A 372      21.617 -41.164  15.952  1.00  0.56           N  
ATOM   2889  OE1 GLN A 372      19.418 -40.698  15.886  1.00  0.64           O  
ATOM   2890  N   GLU A 373      17.434 -41.848  10.759  1.00  0.58           N  
ATOM   2891  CA  GLU A 373      16.039 -42.008  10.357  1.00  0.57           C  
ATOM   2892  C   GLU A 373      15.125 -41.082  11.155  1.00  0.57           C  
ATOM   2893  CB  GLU A 373      15.594 -43.462  10.527  1.00  0.55           C  
ATOM   2894  O   GLU A 373      15.123 -41.115  12.387  1.00  0.56           O  
ATOM   2895  CG  GLU A 373      14.211 -43.752   9.962  1.00  0.53           C  
ATOM   2896  CD  GLU A 373      13.792 -45.206  10.117  1.00  0.54           C  
ATOM   2897  OE1 GLU A 373      14.614 -46.028  10.582  1.00  0.60           O  
ATOM   2898  OE2 GLU A 373      12.633 -45.525   9.771  1.00  0.54           O  
ATOM   2899  N   GLY A 374      14.513 -40.255  10.493  1.00  0.54           N  
ATOM   2900  CA  GLY A 374      13.643 -39.239  11.064  1.00  0.54           C  
ATOM   2901  C   GLY A 374      14.313 -37.884  11.193  1.00  0.54           C  
ATOM   2902  O   GLY A 374      13.678 -36.908  11.600  1.00  0.54           O  
ATOM   2903  N   ASP A 375      15.454 -37.731  10.866  1.00  0.63           N  
ATOM   2904  CA  ASP A 375      16.050 -36.399  10.842  1.00  0.62           C  
ATOM   2905  C   ASP A 375      15.561 -35.600   9.636  1.00  0.61           C  
ATOM   2906  CB  ASP A 375      17.577 -36.495  10.825  1.00  0.60           C  
ATOM   2907  O   ASP A 375      15.528 -36.115   8.516  1.00  0.59           O  
ATOM   2908  CG  ASP A 375      18.161 -36.896  12.168  1.00  0.58           C  
ATOM   2909  OD1 ASP A 375      17.455 -36.796  13.195  1.00  0.63           O  
ATOM   2910  OD2 ASP A 375      19.339 -37.312  12.201  1.00  0.69           O  
ATOM   2911  N   ASP A 376      15.116 -34.455   9.856  1.00  0.57           N  
ATOM   2912  CA  ASP A 376      14.747 -33.426   8.889  1.00  0.59           C  
ATOM   2913  C   ASP A 376      15.919 -32.486   8.613  1.00  0.57           C  
ATOM   2914  CB  ASP A 376      13.539 -32.629   9.387  1.00  0.55           C  
ATOM   2915  O   ASP A 376      16.420 -31.826   9.526  1.00  0.56           O  
ATOM   2916  CG  ASP A 376      13.075 -31.575   8.397  1.00  0.54           C  
ATOM   2917  OD1 ASP A 376      13.379 -31.695   7.191  1.00  0.52           O  
ATOM   2918  OD2 ASP A 376      12.402 -30.614   8.828  1.00  0.56           O  
ATOM   2919  N   ILE A 377      16.407 -32.582   7.456  1.00  0.63           N  
ATOM   2920  CA  ILE A 377      17.455 -31.678   6.995  1.00  0.63           C  
ATOM   2921  C   ILE A 377      16.867 -30.662   6.018  1.00  0.62           C  
ATOM   2922  CB  ILE A 377      18.617 -32.450   6.331  1.00  0.60           C  
ATOM   2923  O   ILE A 377      16.245 -31.037   5.022  1.00  0.59           O  
ATOM   2924  CG1 ILE A 377      19.842 -31.542   6.174  1.00  0.55           C  
ATOM   2925  CG2 ILE A 377      18.181 -33.021   4.978  1.00  0.56           C  
ATOM   2926  CD1 ILE A 377      21.128 -32.288   5.849  1.00  0.56           C  
ATOM   2927  N   HIS A 378      17.029 -29.418   6.450  1.00  0.58           N  
ATOM   2928  CA  HIS A 378      16.651 -28.223   5.703  1.00  0.62           C  
ATOM   2929  C   HIS A 378      17.881 -27.429   5.275  1.00  0.58           C  
ATOM   2930  CB  HIS A 378      15.722 -27.340   6.539  1.00  0.57           C  
ATOM   2931  O   HIS A 378      18.650 -26.963   6.119  1.00  0.57           O  
ATOM   2932  CG  HIS A 378      14.856 -26.437   5.719  1.00  0.56           C  
ATOM   2933  CD2 HIS A 378      14.305 -26.604   4.494  1.00  0.54           C  
ATOM   2934  ND1 HIS A 378      14.469 -25.186   6.149  1.00  0.54           N  
ATOM   2935  CE1 HIS A 378      13.715 -24.622   5.221  1.00  0.49           C  
ATOM   2936  NE2 HIS A 378      13.600 -25.462   4.207  1.00  0.48           N  
ATOM   2937  N   VAL A 379      18.301 -27.378   3.950  1.00  0.62           N  
ATOM   2938  CA  VAL A 379      19.393 -26.593   3.385  1.00  0.61           C  
ATOM   2939  C   VAL A 379      18.828 -25.400   2.617  1.00  0.60           C  
ATOM   2940  CB  VAL A 379      20.286 -27.449   2.458  1.00  0.59           C  
ATOM   2941  O   VAL A 379      18.036 -25.571   1.687  1.00  0.58           O  
ATOM   2942  CG1 VAL A 379      21.457 -26.625   1.926  1.00  0.55           C  
ATOM   2943  CG2 VAL A 379      20.792 -28.686   3.199  1.00  0.56           C  
ATOM   2944  N   ILE A 380      19.192 -24.189   3.128  1.00  0.57           N  
ATOM   2945  CA  ILE A 380      18.902 -22.914   2.481  1.00  0.57           C  
ATOM   2946  C   ILE A 380      20.115 -22.457   1.673  1.00  0.56           C  
ATOM   2947  CB  ILE A 380      18.507 -21.834   3.513  1.00  0.55           C  
ATOM   2948  O   ILE A 380      21.197 -22.255   2.228  1.00  0.55           O  
ATOM   2949  CG1 ILE A 380      17.351 -22.330   4.389  1.00  0.52           C  
ATOM   2950  CG2 ILE A 380      18.138 -20.525   2.809  1.00  0.53           C  
ATOM   2951  CD1 ILE A 380      16.946 -21.357   5.488  1.00  0.54           C  
ATOM   2952  N   VAL A 381      20.239 -22.479   0.372  1.00  0.51           N  
ATOM   2953  CA  VAL A 381      21.208 -21.976  -0.596  1.00  0.52           C  
ATOM   2954  C   VAL A 381      20.821 -20.564  -1.030  1.00  0.49           C  
ATOM   2955  CB  VAL A 381      21.314 -22.902  -1.828  1.00  0.49           C  
ATOM   2956  O   VAL A 381      19.708 -20.340  -1.513  1.00  0.48           O  
ATOM   2957  CG1 VAL A 381      22.522 -22.526  -2.684  1.00  0.46           C  
ATOM   2958  CG2 VAL A 381      21.399 -24.363  -1.390  1.00  0.47           C  
ATOM   2959  N   TYR A 382      21.619 -19.399  -0.706  1.00  0.44           N  
ATOM   2960  CA  TYR A 382      21.520 -17.987  -1.059  1.00  0.45           C  
ATOM   2961  C   TYR A 382      22.135 -17.722  -2.428  1.00  0.44           C  
ATOM   2962  CB  TYR A 382      22.208 -17.119  -0.001  1.00  0.42           C  
ATOM   2963  O   TYR A 382      23.318 -17.996  -2.647  1.00  0.42           O  
ATOM   2964  CG  TYR A 382      21.610 -17.256   1.379  1.00  0.41           C  
ATOM   2965  CD1 TYR A 382      20.551 -16.447   1.784  1.00  0.40           C  
ATOM   2966  CD2 TYR A 382      22.103 -18.194   2.279  1.00  0.42           C  
ATOM   2967  CE1 TYR A 382      19.999 -16.568   3.055  1.00  0.44           C  
ATOM   2968  CE2 TYR A 382      21.559 -18.324   3.553  1.00  0.42           C  
ATOM   2969  OH  TYR A 382      19.965 -17.633   5.190  1.00  0.40           O  
ATOM   2970  CZ  TYR A 382      20.508 -17.508   3.931  1.00  0.43           C  
ATOM   2971  N   ASN A 383      21.539 -17.594  -3.541  1.00  0.36           N  
ATOM   2972  CA  ASN A 383      21.971 -17.023  -4.812  1.00  0.38           C  
ATOM   2973  C   ASN A 383      22.494 -15.600  -4.638  1.00  0.36           C  
ATOM   2974  CB  ASN A 383      20.828 -17.048  -5.828  1.00  0.34           C  
ATOM   2975  O   ASN A 383      21.846 -14.770  -3.997  1.00  0.34           O  
ATOM   2976  CG  ASN A 383      20.724 -18.373  -6.558  1.00  0.33           C  
ATOM   2977  ND2 ASN A 383      19.544 -18.665  -7.092  1.00  0.32           N  
ATOM   2978  OD1 ASN A 383      21.697 -19.128  -6.640  1.00  0.34           O  
ATOM   2979  N   SER A 384      23.901 -14.993  -4.623  1.00  0.30           N  
ATOM   2980  CA  SER A 384      24.457 -13.674  -4.905  1.00  0.31           C  
ATOM   2981  C   SER A 384      23.525 -12.861  -5.798  1.00  0.30           C  
ATOM   2982  CB  SER A 384      25.830 -13.800  -5.568  1.00  0.28           C  
ATOM   2983  O   SER A 384      23.014 -13.371  -6.798  1.00  0.29           O  
ATOM   2984  OG  SER A 384      26.818 -13.123  -4.811  1.00  0.30           O  
ATOM   2985  N   PRO A 385      22.940 -11.585  -5.331  1.00  0.31           N  
ATOM   2986  CA  PRO A 385      22.578 -10.578  -6.332  1.00  0.31           C  
ATOM   2987  C   PRO A 385      23.650 -10.401  -7.405  1.00  0.31           C  
ATOM   2988  CB  PRO A 385      22.417  -9.300  -5.505  1.00  0.29           C  
ATOM   2989  O   PRO A 385      24.845 -10.440  -7.102  1.00  0.30           O  
ATOM   2990  CG  PRO A 385      23.079  -9.604  -4.200  1.00  0.29           C  
ATOM   2991  CD  PRO A 385      23.264 -11.091  -4.093  1.00  0.32           C  
ATOM   2992  N   ILE A 386      23.417 -10.858  -8.684  1.00  0.29           N  
ATOM   2993  CA  ILE A 386      24.149 -10.222  -9.773  1.00  0.30           C  
ATOM   2994  C   ILE A 386      24.603  -8.828  -9.345  1.00  0.29           C  
ATOM   2995  CB  ILE A 386      23.292 -10.135 -11.056  1.00  0.27           C  
ATOM   2996  O   ILE A 386      23.791  -8.013  -8.900  1.00  0.27           O  
ATOM   2997  CG1 ILE A 386      22.867 -11.537 -11.510  1.00  0.27           C  
ATOM   2998  CG2 ILE A 386      24.054  -9.408 -12.167  1.00  0.27           C  
ATOM   2999  CD1 ILE A 386      21.866 -11.539 -12.657  1.00  0.26           C  
ATOM   3000  N   GLN A 387      25.789  -8.552  -8.615  1.00  0.26           N  
ATOM   3001  CA  GLN A 387      26.616  -7.360  -8.772  1.00  0.27           C  
ATOM   3002  C   GLN A 387      26.121  -6.496  -9.928  1.00  0.26           C  
ATOM   3003  CB  GLN A 387      28.079  -7.747  -8.995  1.00  0.24           C  
ATOM   3004  O   GLN A 387      26.217  -6.891 -11.092  1.00  0.25           O  
ATOM   3005  CG  GLN A 387      28.829  -8.078  -7.712  1.00  0.25           C  
ATOM   3006  CD  GLN A 387      30.330  -8.166  -7.916  1.00  0.30           C  
ATOM   3007  NE2 GLN A 387      31.083  -8.094  -6.823  1.00  0.29           N  
ATOM   3008  OE1 GLN A 387      30.810  -8.298  -9.047  1.00  0.43           O  
ATOM   3009  N   ASP A 388      25.022  -5.754  -9.867  1.00  0.28           N  
ATOM   3010  CA  ASP A 388      24.982  -4.574 -10.724  1.00  0.30           C  
ATOM   3011  C   ASP A 388      25.899  -3.476 -10.191  1.00  0.28           C  
ATOM   3012  CB  ASP A 388      23.550  -4.049 -10.848  1.00  0.26           C  
ATOM   3013  O   ASP A 388      25.782  -3.070  -9.033  1.00  0.27           O  
ATOM   3014  CG  ASP A 388      23.195  -3.620 -12.261  1.00  0.27           C  
ATOM   3015  OD1 ASP A 388      24.111  -3.441 -13.092  1.00  0.32           O  
ATOM   3016  OD2 ASP A 388      21.989  -3.458 -12.545  1.00  0.37           O  
ATOM   3017  N   ASP A 389      27.189  -3.275 -10.613  1.00  0.29           N  
ATOM   3018  CA  ASP A 389      28.229  -2.254 -10.701  1.00  0.30           C  
ATOM   3019  C   ASP A 389      27.628  -0.852 -10.636  1.00  0.29           C  
ATOM   3020  CB  ASP A 389      29.037  -2.421 -11.990  1.00  0.27           C  
ATOM   3021  O   ASP A 389      28.356   0.136 -10.517  1.00  0.27           O  
ATOM   3022  CG  ASP A 389      29.922  -3.654 -11.980  1.00  0.28           C  
ATOM   3023  OD1 ASP A 389      30.320  -4.111 -10.886  1.00  0.33           O  
ATOM   3024  OD2 ASP A 389      30.227  -4.173 -13.076  1.00  0.35           O  
ATOM   3025  N   ASN A 390      26.328  -0.601 -10.305  1.00  0.32           N  
ATOM   3026  CA  ASN A 390      25.790   0.740 -10.106  1.00  0.35           C  
ATOM   3027  C   ASN A 390      25.089   0.869  -8.756  1.00  0.31           C  
ATOM   3028  CB  ASN A 390      24.831   1.108 -11.240  1.00  0.28           C  
ATOM   3029  O   ASN A 390      24.166   1.671  -8.606  1.00  0.30           O  
ATOM   3030  CG  ASN A 390      25.546   1.346 -12.555  1.00  0.28           C  
ATOM   3031  ND2 ASN A 390      25.022   0.765 -13.628  1.00  0.27           N  
ATOM   3032  OD1 ASN A 390      26.560   2.046 -12.606  1.00  0.33           O  
ATOM   3033  N   ILE A 391      25.493   0.178  -7.673  1.00  0.27           N  
ATOM   3034  CA  ILE A 391      25.188   0.327  -6.255  1.00  0.30           C  
ATOM   3035  C   ILE A 391      26.398   0.906  -5.525  1.00  0.27           C  
ATOM   3036  CB  ILE A 391      24.774  -1.020  -5.621  1.00  0.25           C  
ATOM   3037  O   ILE A 391      27.514   0.399  -5.661  1.00  0.26           O  
ATOM   3038  CG1 ILE A 391      23.529  -1.579  -6.319  1.00  0.27           C  
ATOM   3039  CG2 ILE A 391      24.532  -0.858  -4.117  1.00  0.26           C  
ATOM   3040  CD1 ILE A 391      23.119  -2.964  -5.839  1.00  0.25           C  
ATOM   3041  N   VAL A 392      26.384   2.274  -5.115  1.00  0.35           N  
ATOM   3042  CA  VAL A 392      27.325   2.998  -4.267  1.00  0.40           C  
ATOM   3043  C   VAL A 392      28.198   2.008  -3.500  1.00  0.35           C  
ATOM   3044  CB  VAL A 392      26.594   3.938  -3.282  1.00  0.33           C  
ATOM   3045  O   VAL A 392      27.702   1.252  -2.662  1.00  0.33           O  
ATOM   3046  CG1 VAL A 392      27.596   4.780  -2.495  1.00  0.34           C  
ATOM   3047  CG2 VAL A 392      25.609   4.834  -4.031  1.00  0.33           C  
ATOM   3048  N   THR A 393      29.268   1.428  -4.069  1.00  0.36           N  
ATOM   3049  CA  THR A 393      30.402   0.750  -3.450  1.00  0.38           C  
ATOM   3050  C   THR A 393      30.982   1.590  -2.316  1.00  0.36           C  
ATOM   3051  CB  THR A 393      31.503   0.446  -4.483  1.00  0.33           C  
ATOM   3052  O   THR A 393      30.738   2.796  -2.243  1.00  0.33           O  
ATOM   3053  CG2 THR A 393      30.944  -0.328  -5.672  1.00  0.32           C  
ATOM   3054  OG1 THR A 393      32.064   1.679  -4.951  1.00  0.33           O  
ATOM   3055  N   LYS A 394      31.434   1.178  -1.242  1.00  0.40           N  
ATOM   3056  CA  LYS A 394      32.362   1.759  -0.276  1.00  0.42           C  
ATOM   3057  C   LYS A 394      33.240   2.822  -0.928  1.00  0.40           C  
ATOM   3058  CB  LYS A 394      33.234   0.671   0.352  1.00  0.38           C  
ATOM   3059  O   LYS A 394      33.643   3.788  -0.276  1.00  0.38           O  
ATOM   3060  CG  LYS A 394      33.091   0.557   1.862  1.00  0.38           C  
ATOM   3061  CD  LYS A 394      33.965  -0.558   2.424  1.00  0.43           C  
ATOM   3062  CE  LYS A 394      33.841  -0.656   3.939  1.00  0.37           C  
ATOM   3063  NZ  LYS A 394      34.672  -1.768   4.491  1.00  0.38           N  
ATOM   3064  N   ALA A 395      33.452   2.694  -2.297  1.00  0.36           N  
ATOM   3065  CA  ALA A 395      34.152   3.668  -3.130  1.00  0.40           C  
ATOM   3066  C   ALA A 395      33.232   4.824  -3.512  1.00  0.36           C  
ATOM   3067  CB  ALA A 395      34.706   2.996  -4.383  1.00  0.34           C  
ATOM   3068  O   ALA A 395      33.640   5.988  -3.480  1.00  0.34           O  
ATOM   3069  N   ASP A 396      31.940   4.598  -3.654  1.00  0.37           N  
ATOM   3070  CA  ASP A 396      31.122   5.761  -3.984  1.00  0.37           C  
ATOM   3071  C   ASP A 396      30.748   6.544  -2.727  1.00  0.37           C  
ATOM   3072  CB  ASP A 396      29.858   5.332  -4.732  1.00  0.32           C  
ATOM   3073  O   ASP A 396      30.609   7.768  -2.771  1.00  0.33           O  
ATOM   3074  CG  ASP A 396      30.149   4.759  -6.108  1.00  0.32           C  
ATOM   3075  OD1 ASP A 396      31.057   5.267  -6.801  1.00  0.38           O  
ATOM   3076  OD2 ASP A 396      29.463   3.792  -6.503  1.00  0.49           O  
ATOM   3077  N   LEU A 397      30.803   6.044  -1.464  1.00  0.43           N  
ATOM   3078  CA  LEU A 397      30.619   6.666  -0.158  1.00  0.45           C  
ATOM   3079  C   LEU A 397      31.909   7.326   0.317  1.00  0.42           C  
ATOM   3080  CB  LEU A 397      30.154   5.630   0.869  1.00  0.38           C  
ATOM   3081  O   LEU A 397      31.894   8.121   1.259  1.00  0.39           O  
ATOM   3082  CG  LEU A 397      28.735   5.088   0.690  1.00  0.37           C  
ATOM   3083  CD1 LEU A 397      28.477   3.947   1.669  1.00  0.35           C  
ATOM   3084  CD2 LEU A 397      27.710   6.201   0.877  1.00  0.39           C  
ATOM   3085  N   SER A 398      33.097   7.099  -0.345  1.00  0.36           N  
ATOM   3086  CA  SER A 398      34.345   7.815  -0.103  1.00  0.38           C  
ATOM   3087  C   SER A 398      34.204   9.298  -0.425  1.00  0.36           C  
ATOM   3088  CB  SER A 398      35.479   7.210  -0.932  1.00  0.33           C  
ATOM   3089  O   SER A 398      34.961  10.125   0.087  1.00  0.34           O  
ATOM   3090  OG  SER A 398      35.254   7.414  -2.316  1.00  0.37           O  
ATOM   3091  N   SER A 399      33.099   9.773  -1.193  1.00  0.38           N  
ATOM   3092  CA  SER A 399      32.968  11.197  -1.483  1.00  0.41           C  
ATOM   3093  C   SER A 399      31.915  11.849  -0.593  1.00  0.38           C  
ATOM   3094  CB  SER A 399      32.607  11.414  -2.954  1.00  0.35           C  
ATOM   3095  O   SER A 399      31.853  13.076  -0.493  1.00  0.36           O  
ATOM   3096  OG  SER A 399      31.428  10.704  -3.292  1.00  0.40           O  
ATOM   3097  N   TYR A 400      31.126  11.220   0.317  1.00  0.35           N  
ATOM   3098  CA  TYR A 400      30.123  11.753   1.232  1.00  0.36           C  
ATOM   3099  C   TYR A 400      30.304  11.181   2.633  1.00  0.34           C  
ATOM   3100  CB  TYR A 400      28.712  11.445   0.722  1.00  0.31           C  
ATOM   3101  O   TYR A 400      30.262   9.963   2.824  1.00  0.32           O  
ATOM   3102  CG  TYR A 400      28.349  12.186  -0.542  1.00  0.31           C  
ATOM   3103  CD1 TYR A 400      27.926  13.513  -0.498  1.00  0.31           C  
ATOM   3104  CD2 TYR A 400      28.428  11.562  -1.783  1.00  0.33           C  
ATOM   3105  CE1 TYR A 400      27.589  14.199  -1.661  1.00  0.31           C  
ATOM   3106  CE2 TYR A 400      28.094  12.238  -2.951  1.00  0.36           C  
ATOM   3107  OH  TYR A 400      27.344  14.229  -4.034  1.00  0.24           O  
ATOM   3108  CZ  TYR A 400      27.676  13.555  -2.880  1.00  0.28           C  
ATOM   3109  N   ALA A 401      31.382  11.452   3.546  1.00  0.45           N  
ATOM   3110  CA  ALA A 401      32.109  11.413   4.812  1.00  0.46           C  
ATOM   3111  C   ALA A 401      33.083  10.239   4.850  1.00  0.45           C  
ATOM   3112  CB  ALA A 401      31.132  11.328   5.983  1.00  0.39           C  
ATOM   3113  O   ALA A 401      32.691   9.092   4.626  1.00  0.42           O  
ATOM   3114  N   SER A 402      34.335  10.363   4.449  1.00  0.42           N  
ATOM   3115  CA  SER A 402      35.481   9.509   4.743  1.00  0.42           C  
ATOM   3116  C   SER A 402      35.279   8.742   6.045  1.00  0.42           C  
ATOM   3117  CB  SER A 402      36.762  10.340   4.824  1.00  0.38           C  
ATOM   3118  O   SER A 402      34.618   9.230   6.963  1.00  0.40           O  
ATOM   3119  OG  SER A 402      36.744  11.182   5.963  1.00  0.41           O  
ATOM   3120  N   ILE A 403      35.233   7.448   6.028  1.00  0.42           N  
ATOM   3121  CA  ILE A 403      35.489   6.599   7.185  1.00  0.44           C  
ATOM   3122  C   ILE A 403      36.256   7.387   8.245  1.00  0.42           C  
ATOM   3123  CB  ILE A 403      36.274   5.327   6.791  1.00  0.39           C  
ATOM   3124  O   ILE A 403      36.065   7.174   9.444  1.00  0.40           O  
ATOM   3125  CG1 ILE A 403      35.318   4.254   6.256  1.00  0.36           C  
ATOM   3126  CG2 ILE A 403      37.080   4.799   7.981  1.00  0.36           C  
ATOM   3127  CD1 ILE A 403      36.013   3.120   5.515  1.00  0.34           C  
ATOM   3128  N   ASN A 404      37.034   8.443   7.986  1.00  0.44           N  
ATOM   3129  CA  ASN A 404      37.702   9.348   8.915  1.00  0.45           C  
ATOM   3130  C   ASN A 404      36.729  10.364   9.506  1.00  0.44           C  
ATOM   3131  CB  ASN A 404      38.865  10.064   8.225  1.00  0.41           C  
ATOM   3132  O   ASN A 404      36.732  10.603  10.715  1.00  0.41           O  
ATOM   3133  CG  ASN A 404      40.108   9.202   8.128  1.00  0.39           C  
ATOM   3134  ND2 ASN A 404      41.079   9.647   7.340  1.00  0.39           N  
ATOM   3135  OD1 ASN A 404      40.194   8.143   8.756  1.00  0.41           O  
ATOM   3136  N   GLU A 405      35.758  10.833   8.701  1.00  0.44           N  
ATOM   3137  CA  GLU A 405      34.752  11.739   9.246  1.00  0.43           C  
ATOM   3138  C   GLU A 405      33.633  10.968   9.940  1.00  0.44           C  
ATOM   3139  CB  GLU A 405      34.174  12.628   8.142  1.00  0.39           C  
ATOM   3140  O   GLU A 405      33.146  11.383  10.994  1.00  0.40           O  
ATOM   3141  CG  GLU A 405      35.056  13.815   7.783  1.00  0.36           C  
ATOM   3142  CD  GLU A 405      34.582  14.562   6.546  1.00  0.40           C  
ATOM   3143  OE1 GLU A 405      34.006  13.924   5.635  1.00  0.47           O  
ATOM   3144  OE2 GLU A 405      34.789  15.794   6.488  1.00  0.41           O  
ATOM   3145  N   LEU A 406      33.315   9.719   9.587  1.00  0.44           N  
ATOM   3146  CA  LEU A 406      32.543   8.776  10.390  1.00  0.44           C  
ATOM   3147  C   LEU A 406      33.344   8.311  11.601  1.00  0.43           C  
ATOM   3148  CB  LEU A 406      32.125   7.570   9.545  1.00  0.40           C  
ATOM   3149  O   LEU A 406      32.806   8.212  12.706  1.00  0.41           O  
ATOM   3150  CG  LEU A 406      30.923   6.772  10.051  1.00  0.37           C  
ATOM   3151  CD1 LEU A 406      29.636   7.297   9.424  1.00  0.34           C  
ATOM   3152  CD2 LEU A 406      31.102   5.287   9.753  1.00  0.37           C  
ATOM   3153  N   ASN A 407      34.630   7.935  11.502  1.00  0.45           N  
ATOM   3154  CA  ASN A 407      35.536   7.579  12.588  1.00  0.46           C  
ATOM   3155  C   ASN A 407      35.831   8.775  13.488  1.00  0.45           C  
ATOM   3156  CB  ASN A 407      36.838   6.999  12.032  1.00  0.42           C  
ATOM   3157  O   ASN A 407      35.831   8.650  14.714  1.00  0.43           O  
ATOM   3158  CG  ASN A 407      36.668   5.592  11.492  1.00  0.41           C  
ATOM   3159  ND2 ASN A 407      37.473   5.237  10.498  1.00  0.45           N  
ATOM   3160  OD1 ASN A 407      35.820   4.831  11.965  1.00  0.44           O  
ATOM   3161  N   LEU A 408      35.867  10.008  12.847  1.00  0.43           N  
ATOM   3162  CA  LEU A 408      35.957  11.232  13.636  1.00  0.43           C  
ATOM   3163  C   LEU A 408      34.624  11.543  14.309  1.00  0.42           C  
ATOM   3164  CB  LEU A 408      36.385  12.408  12.755  1.00  0.41           C  
ATOM   3165  O   LEU A 408      34.592  11.955  15.471  1.00  0.40           O  
ATOM   3166  CG  LEU A 408      37.885  12.548  12.493  1.00  0.39           C  
ATOM   3167  CD1 LEU A 408      38.130  13.451  11.289  1.00  0.37           C  
ATOM   3168  CD2 LEU A 408      38.596  13.090  13.728  1.00  0.39           C  
ATOM   3169  N   LEU A 409      33.423  11.264  13.700  1.00  0.39           N  
ATOM   3170  CA  LEU A 409      32.136  11.317  14.385  1.00  0.41           C  
ATOM   3171  C   LEU A 409      31.987  10.149  15.354  1.00  0.39           C  
ATOM   3172  CB  LEU A 409      30.988  11.305  13.372  1.00  0.37           C  
ATOM   3173  O   LEU A 409      31.519  10.327  16.481  1.00  0.38           O  
ATOM   3174  CG  LEU A 409      29.706  12.024  13.791  1.00  0.37           C  
ATOM   3175  CD1 LEU A 409      29.734  13.475  13.323  1.00  0.34           C  
ATOM   3176  CD2 LEU A 409      28.482  11.302  13.238  1.00  0.37           C  
ATOM   3177  N   LYS A 410      32.446   8.956  15.015  1.00  0.39           N  
ATOM   3178  CA  LYS A 410      32.595   7.814  15.913  1.00  0.42           C  
ATOM   3179  C   LYS A 410      33.597   8.115  17.024  1.00  0.38           C  
ATOM   3180  CB  LYS A 410      33.032   6.573  15.134  1.00  0.37           C  
ATOM   3181  O   LYS A 410      33.357   7.788  18.188  1.00  0.37           O  
ATOM   3182  CG  LYS A 410      32.037   5.423  15.193  1.00  0.37           C  
ATOM   3183  CD  LYS A 410      32.507   4.235  14.364  1.00  0.43           C  
ATOM   3184  CE  LYS A 410      31.564   3.047  14.503  1.00  0.37           C  
ATOM   3185  NZ  LYS A 410      31.985   1.902  13.642  1.00  0.38           N  
ATOM   3186  N   ASP A 411      34.760   8.726  16.762  1.00  0.41           N  
ATOM   3187  CA  ASP A 411      35.849   9.029  17.685  1.00  0.40           C  
ATOM   3188  C   ASP A 411      35.586  10.333  18.436  1.00  0.40           C  
ATOM   3189  CB  ASP A 411      37.180   9.114  16.935  1.00  0.38           C  
ATOM   3190  O   ASP A 411      35.886  10.441  19.627  1.00  0.37           O  
ATOM   3191  CG  ASP A 411      37.734   7.752  16.555  1.00  0.36           C  
ATOM   3192  OD1 ASP A 411      37.317   6.736  17.151  1.00  0.41           O  
ATOM   3193  OD2 ASP A 411      38.597   7.695  15.652  1.00  0.54           O  
ATOM   3194  N   SER A 412      34.828  11.304  17.781  1.00  0.35           N  
ATOM   3195  CA  SER A 412      34.294  12.450  18.509  1.00  0.36           C  
ATOM   3196  C   SER A 412      33.120  12.045  19.394  1.00  0.35           C  
ATOM   3197  CB  SER A 412      33.856  13.546  17.537  1.00  0.33           C  
ATOM   3198  O   SER A 412      33.029  12.472  20.547  1.00  0.33           O  
ATOM   3199  OG  SER A 412      32.452  13.520  17.349  1.00  0.35           O  
ATOM   3200  N   LEU A 413      32.339  11.098  19.046  1.00  0.35           N  
ATOM   3201  CA  LEU A 413      31.336  10.497  19.918  1.00  0.35           C  
ATOM   3202  C   LEU A 413      31.987   9.560  20.930  1.00  0.35           C  
ATOM   3203  CB  LEU A 413      30.296   9.734  19.093  1.00  0.32           C  
ATOM   3204  O   LEU A 413      31.518   9.442  22.064  1.00  0.33           O  
ATOM   3205  CG  LEU A 413      29.262  10.584  18.353  1.00  0.31           C  
ATOM   3206  CD1 LEU A 413      28.512   9.735  17.331  1.00  0.29           C  
ATOM   3207  CD2 LEU A 413      28.291  11.223  19.340  1.00  0.33           C  
ATOM   3208  N   LYS A 414      33.110   8.875  20.703  1.00  0.32           N  
ATOM   3209  CA  LYS A 414      34.045   8.243  21.629  1.00  0.32           C  
ATOM   3210  C   LYS A 414      34.791   9.286  22.455  1.00  0.31           C  
ATOM   3211  CB  LYS A 414      35.041   7.365  20.870  1.00  0.30           C  
ATOM   3212  O   LYS A 414      34.992   9.106  23.657  1.00  0.29           O  
ATOM   3213  CG  LYS A 414      34.728   5.877  20.932  1.00  0.29           C  
ATOM   3214  CD  LYS A 414      35.736   5.059  20.135  1.00  0.34           C  
ATOM   3215  CE  LYS A 414      35.406   3.573  20.172  1.00  0.33           C  
ATOM   3216  NZ  LYS A 414      36.348   2.776  19.331  1.00  0.36           N  
ATOM   3217  N   THR A 415      35.294  10.422  22.008  1.00  0.31           N  
ATOM   3218  CA  THR A 415      36.108  11.477  22.601  1.00  0.31           C  
ATOM   3219  C   THR A 415      35.226  12.583  23.174  1.00  0.31           C  
ATOM   3220  CB  THR A 415      37.083  12.077  21.571  1.00  0.29           C  
ATOM   3221  O   THR A 415      35.598  13.239  24.150  1.00  0.28           O  
ATOM   3222  CG2 THR A 415      38.526  11.708  21.901  1.00  0.29           C  
ATOM   3223  OG1 THR A 415      36.760  11.576  20.268  1.00  0.31           O  
ATOM   3224  N   GLU A 416      33.971  12.675  22.696  1.00  0.28           N  
ATOM   3225  CA  GLU A 416      33.077  13.586  23.404  1.00  0.29           C  
ATOM   3226  C   GLU A 416      32.305  12.860  24.502  1.00  0.28           C  
ATOM   3227  CB  GLU A 416      32.103  14.250  22.427  1.00  0.25           C  
ATOM   3228  O   GLU A 416      31.419  13.441  25.133  1.00  0.26           O  
ATOM   3229  CG  GLU A 416      32.732  15.345  21.579  1.00  0.25           C  
ATOM   3230  CD  GLU A 416      31.715  16.148  20.783  1.00  0.30           C  
ATOM   3231  OE1 GLU A 416      30.520  15.775  20.775  1.00  0.39           O  
ATOM   3232  OE2 GLU A 416      32.117  17.157  20.163  1.00  0.28           O  
ATOM   3233  N   GLY A 417      33.032  11.661  25.206  1.00  0.29           N  
ATOM   3234  CA  GLY A 417      32.732  11.187  26.547  1.00  0.29           C  
ATOM   3235  C   GLY A 417      31.361  10.546  26.661  1.00  0.29           C  
ATOM   3236  O   GLY A 417      30.730  10.602  27.718  1.00  0.27           O  
ATOM   3237  N   ILE A 418      30.816   9.853  25.695  1.00  0.29           N  
ATOM   3238  CA  ILE A 418      29.779   8.852  25.922  1.00  0.30           C  
ATOM   3239  C   ILE A 418      30.369   7.453  25.760  1.00  0.29           C  
ATOM   3240  CB  ILE A 418      28.586   9.046  24.959  1.00  0.27           C  
ATOM   3241  O   ILE A 418      30.556   6.977  24.638  1.00  0.28           O  
ATOM   3242  CG1 ILE A 418      28.003  10.456  25.110  1.00  0.28           C  
ATOM   3243  CG2 ILE A 418      27.515   7.980  25.206  1.00  0.27           C  
ATOM   3244  CD1 ILE A 418      26.880  10.769  24.129  1.00  0.26           C  
ATOM   3245  N   ASN A 419      31.488   7.113  26.432  1.00  0.26           N  
ATOM   3246  CA  ASN A 419      32.060   5.819  26.789  1.00  0.27           C  
ATOM   3247  C   ASN A 419      31.107   5.005  27.659  1.00  0.26           C  
ATOM   3248  CB  ASN A 419      33.402   6.003  27.500  1.00  0.24           C  
ATOM   3249  O   ASN A 419      30.925   5.308  28.839  1.00  0.25           O  
ATOM   3250  CG  ASN A 419      34.494   5.123  26.924  1.00  0.25           C  
ATOM   3251  ND2 ASN A 419      35.745   5.498  27.163  1.00  0.18           N  
ATOM   3252  OD1 ASN A 419      34.215   4.115  26.270  1.00  0.27           O  
ATOM   3253  N   LEU A 420      30.035   4.442  27.312  1.00  0.30           N  
ATOM   3254  CA  LEU A 420      29.322   3.344  27.957  1.00  0.32           C  
ATOM   3255  C   LEU A 420      30.193   2.094  28.021  1.00  0.30           C  
ATOM   3256  CB  LEU A 420      28.022   3.037  27.210  1.00  0.27           C  
ATOM   3257  O   LEU A 420      29.918   1.106  27.336  1.00  0.29           O  
ATOM   3258  CG  LEU A 420      26.908   4.079  27.331  1.00  0.27           C  
ATOM   3259  CD1 LEU A 420      25.793   3.780  26.335  1.00  0.26           C  
ATOM   3260  CD2 LEU A 420      26.364   4.117  28.755  1.00  0.29           C  
ATOM   3261  N   LYS A 421      31.619   2.288  28.201  1.00  0.27           N  
ATOM   3262  CA  LYS A 421      32.442   1.187  28.692  1.00  0.29           C  
ATOM   3263  C   LYS A 421      32.563   1.226  30.213  1.00  0.27           C  
ATOM   3264  CB  LYS A 421      33.832   1.230  28.055  1.00  0.25           C  
ATOM   3265  O   LYS A 421      32.806   2.286  30.795  1.00  0.26           O  
ATOM   3266  CG  LYS A 421      34.022   0.238  26.917  1.00  0.25           C  
ATOM   3267  CD  LYS A 421      35.446   0.272  26.378  1.00  0.28           C  
ATOM   3268  CE  LYS A 421      35.638  -0.721  25.240  1.00  0.26           C  
ATOM   3269  NZ  LYS A 421      37.026  -0.673  24.690  1.00  0.24           N  
ATOM   3270  N   TRP A 422      31.987   0.233  31.013  1.00  0.08           N  
ATOM   3271  CA  TRP A 422      32.559  -0.377  32.208  1.00  0.34           C  
ATOM   3272  C   TRP A 422      34.043  -0.048  32.330  1.00  0.12           C  
ATOM   3273  CB  TRP A 422      32.360  -1.895  32.186  1.00  0.11           C  
ATOM   3274  O   TRP A 422      34.832  -0.370  31.439  1.00  0.14           O  
ATOM   3275  CG  TRP A 422      31.200  -2.369  33.008  1.00  0.19           C  
ATOM   3276  CD1 TRP A 422      29.911  -2.549  32.589  1.00  0.09           C  
ATOM   3277  CD2 TRP A 422      31.223  -2.720  34.395  1.00  0.08           C  
ATOM   3278  CE2 TRP A 422      29.912  -3.105  34.751  1.00  0.08           C  
ATOM   3279  CE3 TRP A 422      32.227  -2.747  35.373  1.00  0.18           C  
ATOM   3280  NE1 TRP A 422      29.131  -2.992  33.632  1.00  0.19           N  
ATOM   3281  CH2 TRP A 422      30.579  -3.530  36.982  1.00  0.16           C  
ATOM   3282  CZ2 TRP A 422      29.578  -3.513  36.045  1.00  0.16           C  
ATOM   3283  CZ3 TRP A 422      31.893  -3.153  36.660  1.00  0.17           C  
ATOM   3284  N   GLN A 423      34.311   1.289  32.768  1.00  0.27           N  
ATOM   3285  CA  GLN A 423      35.681   1.403  33.255  1.00  0.30           C  
ATOM   3286  C   GLN A 423      35.876   0.603  34.541  1.00  0.27           C  
ATOM   3287  CB  GLN A 423      36.048   2.869  33.488  1.00  0.25           C  
ATOM   3288  O   GLN A 423      34.984   0.557  35.390  1.00  0.26           O  
ATOM   3289  CG  GLN A 423      36.165   3.685  32.208  1.00  0.27           C  
ATOM   3290  CD  GLN A 423      37.424   4.531  32.164  1.00  0.32           C  
ATOM   3291  NE2 GLN A 423      37.827   4.933  30.963  1.00  0.27           N  
ATOM   3292  OE1 GLN A 423      38.029   4.822  33.201  1.00  0.40           O  
ATOM   3293  N   PRO A 424      36.902  -0.308  34.520  1.00  0.32           N  
ATOM   3294  CA  PRO A 424      37.742  -0.812  35.608  1.00  0.33           C  
ATOM   3295  C   PRO A 424      37.928   0.206  36.731  1.00  0.32           C  
ATOM   3296  CB  PRO A 424      39.075  -1.109  34.915  1.00  0.30           C  
ATOM   3297  O   PRO A 424      38.076   1.402  36.466  1.00  0.31           O  
ATOM   3298  CG  PRO A 424      38.970  -0.441  33.582  1.00  0.30           C  
ATOM   3299  CD  PRO A 424      37.536  -0.059  33.352  1.00  0.36           C  
ATOM   3300  N   HIS A 425      37.317  -0.015  37.962  1.00  0.29           N  
ATOM   3301  CA  HIS A 425      37.750   0.098  39.350  1.00  0.36           C  
ATOM   3302  C   HIS A 425      38.350   1.472  39.630  1.00  0.30           C  
ATOM   3303  CB  HIS A 425      38.765  -0.996  39.686  1.00  0.28           C  
ATOM   3304  O   HIS A 425      39.355   1.851  39.023  1.00  0.28           O  
ATOM   3305  CG  HIS A 425      38.148  -2.232  40.259  1.00  0.29           C  
ATOM   3306  CD2 HIS A 425      37.934  -3.453  39.716  1.00  0.30           C  
ATOM   3307  ND1 HIS A 425      37.664  -2.292  41.548  1.00  0.22           N  
ATOM   3308  CE1 HIS A 425      37.178  -3.501  41.774  1.00  0.31           C  
ATOM   3309  NE2 HIS A 425      37.330  -4.225  40.678  1.00  0.31           N  
ATOM   3310  N   LEU A 426      37.566   2.614  40.005  1.00  0.31           N  
ATOM   3311  CA  LEU A 426      38.232   3.595  40.855  1.00  0.32           C  
ATOM   3312  C   LEU A 426      38.246   3.135  42.309  1.00  0.31           C  
ATOM   3313  CB  LEU A 426      37.540   4.957  40.745  1.00  0.30           C  
ATOM   3314  O   LEU A 426      37.256   2.591  42.802  1.00  0.30           O  
ATOM   3315  CG  LEU A 426      37.655   5.669  39.396  1.00  0.30           C  
ATOM   3316  CD1 LEU A 426      36.746   6.894  39.365  1.00  0.30           C  
ATOM   3317  CD2 LEU A 426      39.102   6.063  39.121  1.00  0.33           C  
ATOM   3318  N   PRO A 427      39.496   3.124  42.949  1.00  0.32           N  
ATOM   3319  CA  PRO A 427      39.927   2.674  44.275  1.00  0.32           C  
ATOM   3320  C   PRO A 427      39.099   3.286  45.403  1.00  0.33           C  
ATOM   3321  CB  PRO A 427      41.382   3.141  44.351  1.00  0.30           C  
ATOM   3322  O   PRO A 427      39.028   2.722  46.498  1.00  0.31           O  
ATOM   3323  CG  PRO A 427      41.567   4.012  43.151  1.00  0.31           C  
ATOM   3324  CD  PRO A 427      40.359   3.872  42.269  1.00  0.35           C  
ATOM   3325  N   SER A 428      38.307   4.396  45.221  1.00  0.33           N  
ATOM   3326  CA  SER A 428      37.686   5.074  46.354  1.00  0.33           C  
ATOM   3327  C   SER A 428      36.657   6.099  45.888  1.00  0.33           C  
ATOM   3328  CB  SER A 428      38.747   5.761  47.215  1.00  0.31           C  
ATOM   3329  O   SER A 428      36.672   6.520  44.729  1.00  0.32           O  
ATOM   3330  OG  SER A 428      39.258   6.910  46.562  1.00  0.34           O  
ATOM   3331  N   ILE A 429      35.438   6.224  46.522  1.00  0.31           N  
ATOM   3332  CA  ILE A 429      34.316   7.150  46.424  1.00  0.35           C  
ATOM   3333  C   ILE A 429      34.836   8.574  46.242  1.00  0.31           C  
ATOM   3334  CB  ILE A 429      33.405   7.068  47.669  1.00  0.31           C  
ATOM   3335  O   ILE A 429      34.233   9.375  45.524  1.00  0.31           O  
ATOM   3336  CG1 ILE A 429      32.143   6.255  47.355  1.00  0.30           C  
ATOM   3337  CG2 ILE A 429      33.043   8.470  48.168  1.00  0.29           C  
ATOM   3338  CD1 ILE A 429      31.378   5.799  48.590  1.00  0.32           C  
ATOM   3339  N   GLU A 430      35.954   9.021  46.704  1.00  0.33           N  
ATOM   3340  CA  GLU A 430      36.539  10.352  46.571  1.00  0.34           C  
ATOM   3341  C   GLU A 430      37.024  10.602  45.146  1.00  0.32           C  
ATOM   3342  CB  GLU A 430      37.693  10.534  47.560  1.00  0.30           C  
ATOM   3343  O   GLU A 430      36.863  11.702  44.614  1.00  0.31           O  
ATOM   3344  CG  GLU A 430      37.248  10.648  49.011  1.00  0.30           C  
ATOM   3345  CD  GLU A 430      37.820   9.558  49.902  1.00  0.33           C  
ATOM   3346  OE1 GLU A 430      38.588   8.705  49.401  1.00  0.44           O  
ATOM   3347  OE2 GLU A 430      37.499   9.556  51.111  1.00  0.39           O  
ATOM   3348  N   VAL A 431      37.491   9.577  44.442  1.00  0.31           N  
ATOM   3349  CA  VAL A 431      37.962   9.684  43.065  1.00  0.31           C  
ATOM   3350  C   VAL A 431      36.777   9.604  42.105  1.00  0.31           C  
ATOM   3351  CB  VAL A 431      38.994   8.583  42.731  1.00  0.29           C  
ATOM   3352  O   VAL A 431      36.763  10.273  41.069  1.00  0.29           O  
ATOM   3353  CG1 VAL A 431      39.506   8.739  41.300  1.00  0.29           C  
ATOM   3354  CG2 VAL A 431      40.154   8.620  43.725  1.00  0.29           C  
ATOM   3355  N   ALA A 432      35.677   9.028  42.674  1.00  0.30           N  
ATOM   3356  CA  ALA A 432      34.364   9.080  42.035  1.00  0.31           C  
ATOM   3357  C   ALA A 432      33.752  10.473  42.152  1.00  0.30           C  
ATOM   3358  CB  ALA A 432      33.431   8.039  42.649  1.00  0.29           C  
ATOM   3359  O   ALA A 432      33.113  10.958  41.216  1.00  0.29           O  
ATOM   3360  N   PHE A 433      33.882  11.250  43.244  1.00  0.34           N  
ATOM   3361  CA  PHE A 433      33.458  12.610  43.556  1.00  0.37           C  
ATOM   3362  C   PHE A 433      34.228  13.623  42.716  1.00  0.34           C  
ATOM   3363  CB  PHE A 433      33.653  12.907  45.046  1.00  0.32           C  
ATOM   3364  O   PHE A 433      33.720  14.706  42.421  1.00  0.32           O  
ATOM   3365  CG  PHE A 433      32.553  12.371  45.921  1.00  0.32           C  
ATOM   3366  CD1 PHE A 433      31.274  12.912  45.863  1.00  0.29           C  
ATOM   3367  CD2 PHE A 433      32.797  11.325  46.801  1.00  0.32           C  
ATOM   3368  CE1 PHE A 433      30.253  12.417  46.672  1.00  0.34           C  
ATOM   3369  CE2 PHE A 433      31.782  10.825  47.612  1.00  0.37           C  
ATOM   3370  CZ  PHE A 433      30.511  11.373  47.547  1.00  0.32           C  
ATOM   3371  N   GLY A 434      35.647  13.325  42.241  1.00  0.35           N  
ATOM   3372  CA  GLY A 434      36.523  14.237  41.523  1.00  0.33           C  
ATOM   3373  C   GLY A 434      36.361  14.157  40.016  1.00  0.35           C  
ATOM   3374  O   GLY A 434      36.908  14.983  39.283  1.00  0.33           O  
ATOM   3375  N   LEU A 435      35.340  13.255  39.497  1.00  0.31           N  
ATOM   3376  CA  LEU A 435      35.181  13.142  38.052  1.00  0.33           C  
ATOM   3377  C   LEU A 435      34.053  14.042  37.557  1.00  0.31           C  
ATOM   3378  CB  LEU A 435      34.902  11.690  37.655  1.00  0.30           C  
ATOM   3379  O   LEU A 435      33.031  14.190  38.231  1.00  0.31           O  
ATOM   3380  CG  LEU A 435      36.060  10.705  37.829  1.00  0.31           C  
ATOM   3381  CD1 LEU A 435      35.582   9.277  37.589  1.00  0.30           C  
ATOM   3382  CD2 LEU A 435      37.206  11.056  36.886  1.00  0.33           C  
ATOM   3383  N   PRO A 436      34.314  14.989  36.689  1.00  0.29           N  
ATOM   3384  CA  PRO A 436      33.495  16.023  36.051  1.00  0.30           C  
ATOM   3385  C   PRO A 436      32.049  15.582  35.838  1.00  0.29           C  
ATOM   3386  CB  PRO A 436      34.198  16.252  34.710  1.00  0.27           C  
ATOM   3387  O   PRO A 436      31.802  14.479  35.344  1.00  0.28           O  
ATOM   3388  CG  PRO A 436      35.378  15.334  34.736  1.00  0.27           C  
ATOM   3389  CD  PRO A 436      35.300  14.492  35.977  1.00  0.32           C  
ATOM   3390  N   ARG A 437      31.006  16.075  36.802  1.00  0.31           N  
ATOM   3391  CA  ARG A 437      29.581  16.137  37.109  1.00  0.32           C  
ATOM   3392  C   ARG A 437      28.744  15.689  35.916  1.00  0.31           C  
ATOM   3393  CB  ARG A 437      29.182  17.554  37.527  1.00  0.28           C  
ATOM   3394  O   ARG A 437      27.592  15.281  36.078  1.00  0.29           O  
ATOM   3395  CG  ARG A 437      29.523  17.890  38.970  1.00  0.27           C  
ATOM   3396  CD  ARG A 437      28.971  19.248  39.378  1.00  0.30           C  
ATOM   3397  NE  ARG A 437      29.285  19.562  40.769  1.00  0.26           N  
ATOM   3398  NH1 ARG A 437      28.125  21.559  40.798  1.00  0.22           N  
ATOM   3399  NH2 ARG A 437      29.221  20.839  42.677  1.00  0.19           N  
ATOM   3400  CZ  ARG A 437      28.876  20.653  41.412  1.00  0.26           C  
ATOM   3401  N   ARG A 438      29.440  15.490  34.574  1.00  0.27           N  
ATOM   3402  CA  ARG A 438      28.756  15.346  33.293  1.00  0.28           C  
ATOM   3403  C   ARG A 438      29.042  13.984  32.669  1.00  0.27           C  
ATOM   3404  CB  ARG A 438      29.176  16.461  32.332  1.00  0.24           C  
ATOM   3405  O   ARG A 438      28.576  13.691  31.566  1.00  0.25           O  
ATOM   3406  CG  ARG A 438      28.587  17.821  32.672  1.00  0.24           C  
ATOM   3407  CD  ARG A 438      28.893  18.853  31.595  1.00  0.27           C  
ATOM   3408  NE  ARG A 438      28.312  20.154  31.915  1.00  0.24           N  
ATOM   3409  NH1 ARG A 438      28.923  21.148  29.921  1.00  0.20           N  
ATOM   3410  NH2 ARG A 438      27.779  22.350  31.503  1.00  0.17           N  
ATOM   3411  CZ  ARG A 438      28.339  21.214  31.113  1.00  0.24           C  
ATOM   3412  N   SER A 439      29.449  12.916  33.565  1.00  0.26           N  
ATOM   3413  CA  SER A 439      29.697  11.518  33.228  1.00  0.27           C  
ATOM   3414  C   SER A 439      28.986  10.581  34.198  1.00  0.27           C  
ATOM   3415  CB  SER A 439      31.198  11.224  33.231  1.00  0.25           C  
ATOM   3416  O   SER A 439      29.191  10.662  35.411  1.00  0.26           O  
ATOM   3417  OG  SER A 439      31.804  11.713  34.416  1.00  0.26           O  
ATOM   3418  N   LEU A 440      27.643  10.366  34.176  1.00  0.30           N  
ATOM   3419  CA  LEU A 440      26.947   9.267  34.836  1.00  0.32           C  
ATOM   3420  C   LEU A 440      27.689   7.951  34.626  1.00  0.30           C  
ATOM   3421  CB  LEU A 440      25.514   9.148  34.312  1.00  0.27           C  
ATOM   3422  O   LEU A 440      27.776   7.455  33.501  1.00  0.29           O  
ATOM   3423  CG  LEU A 440      24.410   9.678  35.229  1.00  0.27           C  
ATOM   3424  CD1 LEU A 440      23.410  10.507  34.429  1.00  0.26           C  
ATOM   3425  CD2 LEU A 440      23.709   8.528  35.943  1.00  0.28           C  
ATOM   3426  N   LYS A 441      28.848   7.772  35.283  1.00  0.28           N  
ATOM   3427  CA  LYS A 441      29.825   6.690  35.354  1.00  0.30           C  
ATOM   3428  C   LYS A 441      29.487   5.715  36.478  1.00  0.28           C  
ATOM   3429  CB  LYS A 441      31.234   7.251  35.553  1.00  0.26           C  
ATOM   3430  O   LYS A 441      29.159   6.133  37.591  1.00  0.27           O  
ATOM   3431  CG  LYS A 441      31.811   7.928  34.318  1.00  0.26           C  
ATOM   3432  CD  LYS A 441      33.264   8.332  34.530  1.00  0.28           C  
ATOM   3433  CE  LYS A 441      33.824   9.063  33.317  1.00  0.27           C  
ATOM   3434  NZ  LYS A 441      35.258   9.436  33.509  1.00  0.28           N  
ATOM   3435  N   ILE A 442      28.804   4.497  36.416  1.00  0.33           N  
ATOM   3436  CA  ILE A 442      28.718   3.303  37.250  1.00  0.35           C  
ATOM   3437  C   ILE A 442      30.103   2.945  37.784  1.00  0.33           C  
ATOM   3438  CB  ILE A 442      28.120   2.111  36.470  1.00  0.32           C  
ATOM   3439  O   ILE A 442      31.047   2.768  37.011  1.00  0.33           O  
ATOM   3440  CG1 ILE A 442      26.745   2.480  35.902  1.00  0.31           C  
ATOM   3441  CG2 ILE A 442      28.027   0.871  37.365  1.00  0.30           C  
ATOM   3442  CD1 ILE A 442      26.114   1.389  35.048  1.00  0.30           C  
ATOM   3443  N   TRP A 443      30.258   3.195  39.076  1.00  0.16           N  
ATOM   3444  CA  TRP A 443      31.547   2.958  39.718  1.00  0.32           C  
ATOM   3445  C   TRP A 443      31.404   1.981  40.881  1.00  0.18           C  
ATOM   3446  CB  TRP A 443      32.152   4.275  40.213  1.00  0.20           C  
ATOM   3447  O   TRP A 443      30.425   2.035  41.629  1.00  0.17           O  
ATOM   3448  CG  TRP A 443      32.427   5.266  39.123  1.00  0.24           C  
ATOM   3449  CD1 TRP A 443      31.539   6.139  38.559  1.00  0.20           C  
ATOM   3450  CD2 TRP A 443      33.677   5.482  38.460  1.00  0.13           C  
ATOM   3451  CE2 TRP A 443      33.473   6.502  37.505  1.00  0.09           C  
ATOM   3452  CE3 TRP A 443      34.951   4.911  38.582  1.00  0.19           C  
ATOM   3453  NE1 TRP A 443      32.162   6.886  37.586  1.00  0.20           N  
ATOM   3454  CH2 TRP A 443      35.735   6.389  36.816  1.00  0.18           C  
ATOM   3455  CZ2 TRP A 443      34.498   6.965  36.676  1.00  0.17           C  
ATOM   3456  CZ3 TRP A 443      35.970   5.373  37.756  1.00  0.18           C  
ATOM   3457  N   LYS A 444      32.093   0.814  41.089  1.00  0.31           N  
ATOM   3458  CA  LYS A 444      32.525  -0.140  42.105  1.00  0.33           C  
ATOM   3459  C   LYS A 444      33.426   0.529  43.140  1.00  0.31           C  
ATOM   3460  CB  LYS A 444      33.255  -1.319  41.459  1.00  0.29           C  
ATOM   3461  O   LYS A 444      34.528   0.976  42.815  1.00  0.30           O  
ATOM   3462  CG  LYS A 444      33.041  -2.646  42.173  1.00  0.29           C  
ATOM   3463  CD  LYS A 444      33.737  -3.790  41.447  1.00  0.33           C  
ATOM   3464  CE  LYS A 444      33.547  -5.113  42.175  1.00  0.32           C  
ATOM   3465  NZ  LYS A 444      34.172  -6.249  41.433  1.00  0.34           N  
ATOM   3466  N   ALA A 445      32.946   0.971  44.242  1.00  0.37           N  
ATOM   3467  CA  ALA A 445      33.685   1.336  45.448  1.00  0.38           C  
ATOM   3468  C   ALA A 445      33.871   0.130  46.364  1.00  0.37           C  
ATOM   3469  CB  ALA A 445      32.967   2.460  46.192  1.00  0.35           C  
ATOM   3470  O   ALA A 445      32.895  -0.509  46.766  1.00  0.36           O  
ATOM   3471  N   GLY A 446      35.061  -0.533  46.408  1.00  0.31           N  
ATOM   3472  CA  GLY A 446      35.775  -1.154  47.512  1.00  0.31           C  
ATOM   3473  C   GLY A 446      36.382  -2.497  47.151  1.00  0.31           C  
ATOM   3474  O   GLY A 446      35.867  -3.202  46.281  1.00  0.30           O  
ATOM   3475  N   ASN A 447      37.788  -2.587  47.470  1.00  0.29           N  
ATOM   3476  CA  ASN A 447      38.827  -3.600  47.622  1.00  0.29           C  
ATOM   3477  C   ASN A 447      38.314  -4.821  48.380  1.00  0.29           C  
ATOM   3478  CB  ASN A 447      40.051  -3.013  48.327  1.00  0.27           C  
ATOM   3479  O   ASN A 447      39.091  -5.708  48.737  1.00  0.28           O  
ATOM   3480  CG  ASN A 447      41.131  -2.576  47.357  1.00  0.28           C  
ATOM   3481  ND2 ASN A 447      42.150  -1.897  47.871  1.00  0.29           N  
ATOM   3482  OD1 ASN A 447      41.049  -2.845  46.156  1.00  0.32           O  
ATOM   3483  N   THR A 448      36.906  -5.027  48.530  1.00  0.29           N  
ATOM   3484  CA  THR A 448      36.583  -6.291  49.181  1.00  0.30           C  
ATOM   3485  C   THR A 448      35.542  -7.064  48.377  1.00  0.28           C  
ATOM   3486  CB  THR A 448      36.065  -6.065  50.614  1.00  0.26           C  
ATOM   3487  O   THR A 448      34.620  -6.471  47.814  1.00  0.28           O  
ATOM   3488  CG2 THR A 448      37.175  -5.552  51.525  1.00  0.26           C  
ATOM   3489  OG1 THR A 448      35.003  -5.104  50.585  1.00  0.20           O  
ATOM   3490  N   SER A 449      35.900  -8.239  47.756  1.00  0.28           N  
ATOM   3491  CA  SER A 449      35.142  -9.402  47.304  1.00  0.27           C  
ATOM   3492  C   SER A 449      33.673  -9.291  47.697  1.00  0.28           C  
ATOM   3493  CB  SER A 449      35.737 -10.687  47.880  1.00  0.26           C  
ATOM   3494  O   SER A 449      32.808  -9.904  47.068  1.00  0.27           O  
ATOM   3495  OG  SER A 449      35.714 -10.661  49.297  1.00  0.27           O  
ATOM   3496  N   THR A 450      33.122  -8.205  48.558  1.00  0.27           N  
ATOM   3497  CA  THR A 450      31.846  -7.703  49.054  1.00  0.28           C  
ATOM   3498  C   THR A 450      31.677  -6.224  48.715  1.00  0.28           C  
ATOM   3499  CB  THR A 450      31.721  -7.900  50.577  1.00  0.25           C  
ATOM   3500  O   THR A 450      31.990  -5.355  49.532  1.00  0.27           O  
ATOM   3501  CG2 THR A 450      31.425  -9.356  50.920  1.00  0.25           C  
ATOM   3502  OG1 THR A 450      32.950  -7.513  51.204  1.00  0.26           O  
ATOM   3503  N   ALA A 451      32.238  -5.657  47.518  1.00  0.28           N  
ATOM   3504  CA  ALA A 451      32.146  -4.266  47.080  1.00  0.30           C  
ATOM   3505  C   ALA A 451      30.712  -3.903  46.704  1.00  0.29           C  
ATOM   3506  CB  ALA A 451      33.082  -4.016  45.900  1.00  0.27           C  
ATOM   3507  O   ALA A 451      30.106  -4.550  45.847  1.00  0.28           O  
ATOM   3508  N   ASN A 452      29.746  -3.599  47.831  1.00  0.32           N  
ATOM   3509  CA  ASN A 452      28.584  -2.718  47.876  1.00  0.32           C  
ATOM   3510  C   ASN A 452      28.658  -1.637  46.802  1.00  0.32           C  
ATOM   3511  CB  ASN A 452      28.445  -2.083  49.261  1.00  0.30           C  
ATOM   3512  O   ASN A 452      29.623  -0.873  46.750  1.00  0.31           O  
ATOM   3513  CG  ASN A 452      28.109  -3.096  50.337  1.00  0.29           C  
ATOM   3514  ND2 ASN A 452      28.588  -2.851  51.552  1.00  0.31           N  
ATOM   3515  OD1 ASN A 452      27.426  -4.091  50.080  1.00  0.31           O  
ATOM   3516  N   GLN A 453      28.425  -1.922  45.570  1.00  0.32           N  
ATOM   3517  CA  GLN A 453      28.127  -1.147  44.370  1.00  0.36           C  
ATOM   3518  C   GLN A 453      27.026  -0.124  44.636  1.00  0.33           C  
ATOM   3519  CB  GLN A 453      27.721  -2.070  43.221  1.00  0.31           C  
ATOM   3520  O   GLN A 453      25.948  -0.476  45.119  1.00  0.32           O  
ATOM   3521  CG  GLN A 453      28.878  -2.867  42.633  1.00  0.30           C  
ATOM   3522  CD  GLN A 453      28.462  -3.723  41.452  1.00  0.33           C  
ATOM   3523  NE2 GLN A 453      29.412  -4.462  40.891  1.00  0.32           N  
ATOM   3524  OE1 GLN A 453      27.295  -3.720  41.047  1.00  0.40           O  
ATOM   3525  N   TYR A 454      27.365   1.131  45.011  1.00  0.36           N  
ATOM   3526  CA  TYR A 454      26.633   2.370  45.246  1.00  0.38           C  
ATOM   3527  C   TYR A 454      26.454   3.152  43.950  1.00  0.36           C  
ATOM   3528  CB  TYR A 454      27.359   3.235  46.281  1.00  0.34           C  
ATOM   3529  O   TYR A 454      27.375   3.233  43.134  1.00  0.35           O  
ATOM   3530  CG  TYR A 454      27.515   2.569  47.627  1.00  0.33           C  
ATOM   3531  CD1 TYR A 454      26.536   2.703  48.610  1.00  0.33           C  
ATOM   3532  CD2 TYR A 454      28.640   1.806  47.919  1.00  0.34           C  
ATOM   3533  CE1 TYR A 454      26.676   2.093  49.852  1.00  0.36           C  
ATOM   3534  CE2 TYR A 454      28.791   1.192  49.158  1.00  0.36           C  
ATOM   3535  OH  TYR A 454      27.949   0.734  51.344  1.00  0.30           O  
ATOM   3536  CZ  TYR A 454      27.805   1.340  50.116  1.00  0.35           C  
ATOM   3537  N   TRP A 455      25.169   3.427  43.564  1.00  0.25           N  
ATOM   3538  CA  TRP A 455      24.608   4.235  42.486  1.00  0.39           C  
ATOM   3539  C   TRP A 455      24.382   5.672  42.943  1.00  0.26           C  
ATOM   3540  CB  TRP A 455      23.291   3.630  41.991  1.00  0.28           C  
ATOM   3541  O   TRP A 455      23.793   5.909  44.000  1.00  0.28           O  
ATOM   3542  CG  TRP A 455      23.427   2.242  41.440  1.00  0.30           C  
ATOM   3543  CD1 TRP A 455      23.480   1.075  42.150  1.00  0.32           C  
ATOM   3544  CD2 TRP A 455      23.533   1.878  40.060  1.00  0.32           C  
ATOM   3545  CE2 TRP A 455      23.646   0.471  40.007  1.00  0.30           C  
ATOM   3546  CE3 TRP A 455      23.541   2.605  38.862  1.00  0.34           C  
ATOM   3547  NE1 TRP A 455      23.612   0.006  41.294  1.00  0.30           N  
ATOM   3548  CH2 TRP A 455      23.773   0.511  37.644  1.00  0.25           C  
ATOM   3549  CZ2 TRP A 455      23.767  -0.224  38.801  1.00  0.25           C  
ATOM   3550  CZ3 TRP A 455      23.662   1.912  37.663  1.00  0.28           C  
ATOM   3551  N   LEU A 456      25.225   6.633  42.500  1.00  0.33           N  
ATOM   3552  CA  LEU A 456      25.053   8.079  42.589  1.00  0.35           C  
ATOM   3553  C   LEU A 456      24.123   8.585  41.492  1.00  0.33           C  
ATOM   3554  CB  LEU A 456      26.408   8.787  42.492  1.00  0.32           C  
ATOM   3555  O   LEU A 456      24.401   8.406  40.304  1.00  0.32           O  
ATOM   3556  CG  LEU A 456      27.159   8.997  43.808  1.00  0.31           C  
ATOM   3557  CD1 LEU A 456      28.656   8.790  43.602  1.00  0.30           C  
ATOM   3558  CD2 LEU A 456      26.878  10.387  44.368  1.00  0.32           C  
ATOM   3559  N   TYR A 457      22.808   8.554  41.818  1.00  0.37           N  
ATOM   3560  CA  TYR A 457      21.854   9.486  41.227  1.00  0.38           C  
ATOM   3561  C   TYR A 457      22.094  10.904  41.730  1.00  0.37           C  
ATOM   3562  CB  TYR A 457      20.418   9.056  41.540  1.00  0.35           C  
ATOM   3563  O   TYR A 457      22.136  11.142  42.939  1.00  0.37           O  
ATOM   3564  CG  TYR A 457      19.786   8.214  40.459  1.00  0.34           C  
ATOM   3565  CD1 TYR A 457      19.109   8.805  39.394  1.00  0.32           C  
ATOM   3566  CD2 TYR A 457      19.864   6.826  40.500  1.00  0.35           C  
ATOM   3567  CE1 TYR A 457      18.524   8.033  38.397  1.00  0.35           C  
ATOM   3568  CE2 TYR A 457      19.282   6.044  39.508  1.00  0.37           C  
ATOM   3569  OH  TYR A 457      18.038   5.886  37.476  1.00  0.28           O  
ATOM   3570  CZ  TYR A 457      18.616   6.655  38.461  1.00  0.33           C  
ATOM   3571  N   PRO A 458      22.749  11.758  40.955  1.00  0.31           N  
ATOM   3572  CA  PRO A 458      22.493  13.147  41.346  1.00  0.33           C  
ATOM   3573  C   PRO A 458      21.005  13.485  41.382  1.00  0.32           C  
ATOM   3574  CB  PRO A 458      23.211  13.956  40.262  1.00  0.30           C  
ATOM   3575  O   PRO A 458      20.367  13.595  40.332  1.00  0.31           O  
ATOM   3576  CG  PRO A 458      23.354  13.012  39.113  1.00  0.29           C  
ATOM   3577  CD  PRO A 458      23.249  11.607  39.633  1.00  0.35           C  
ATOM   3578  N   VAL A 459      20.182  12.650  42.274  1.00  0.28           N  
ATOM   3579  CA  VAL A 459      18.903  13.219  42.688  1.00  0.27           C  
ATOM   3580  C   VAL A 459      19.104  14.103  43.916  1.00  0.29           C  
ATOM   3581  CB  VAL A 459      17.863  12.116  42.989  1.00  0.27           C  
ATOM   3582  O   VAL A 459      19.699  13.674  44.908  1.00  0.28           O  
ATOM   3583  CG1 VAL A 459      16.487  12.728  43.245  1.00  0.29           C  
ATOM   3584  CG2 VAL A 459      17.800  11.114  41.839  1.00  0.28           C  
ATOM   3585  N   ASP A 460      20.133  15.007  43.890  1.00  0.26           N  
ATOM   3586  CA  ASP A 460      20.293  16.092  44.853  1.00  0.27           C  
ATOM   3587  C   ASP A 460      21.225  15.684  45.991  1.00  0.26           C  
ATOM   3588  CB  ASP A 460      18.934  16.517  45.413  1.00  0.24           C  
ATOM   3589  O   ASP A 460      20.906  14.780  46.767  1.00  0.25           O  
ATOM   3590  CG  ASP A 460      17.912  15.394  45.408  1.00  0.24           C  
ATOM   3591  OD1 ASP A 460      18.191  14.319  44.834  1.00  0.27           O  
ATOM   3592  OD2 ASP A 460      16.817  15.586  45.979  1.00  0.21           O  
ATOM   3593  N   GLY A 461      22.502  15.091  45.610  1.00  0.29           N  
ATOM   3594  CA  GLY A 461      23.531  15.116  46.637  1.00  0.27           C  
ATOM   3595  C   GLY A 461      23.000  14.794  48.021  1.00  0.29           C  
ATOM   3596  O   GLY A 461      23.775  14.536  48.945  1.00  0.27           O  
ATOM   3597  N   THR A 462      21.679  14.240  48.095  1.00  0.27           N  
ATOM   3598  CA  THR A 462      21.323  13.936  49.477  1.00  0.26           C  
ATOM   3599  C   THR A 462      20.238  12.864  49.532  1.00  0.27           C  
ATOM   3600  CB  THR A 462      20.843  15.196  50.221  1.00  0.24           C  
ATOM   3601  O   THR A 462      20.038  12.230  50.570  1.00  0.25           O  
ATOM   3602  CG2 THR A 462      21.967  15.805  51.052  1.00  0.24           C  
ATOM   3603  OG1 THR A 462      20.391  16.164  49.266  1.00  0.27           O  
ATOM   3604  N   VAL A 463      20.123  12.005  48.329  1.00  0.27           N  
ATOM   3605  CA  VAL A 463      19.267  10.884  48.702  1.00  0.27           C  
ATOM   3606  C   VAL A 463      19.670   9.640  47.913  1.00  0.26           C  
ATOM   3607  CB  VAL A 463      17.774  11.206  48.463  1.00  0.24           C  
ATOM   3608  O   VAL A 463      19.735   9.673  46.682  1.00  0.25           O  
ATOM   3609  CG1 VAL A 463      16.884  10.137  49.092  1.00  0.22           C  
ATOM   3610  CG2 VAL A 463      17.432  12.587  49.020  1.00  0.24           C  
ATOM   3611  N   TRP A 464      20.540   8.697  48.529  1.00  0.17           N  
ATOM   3612  CA  TRP A 464      20.674   7.290  48.894  1.00  0.28           C  
ATOM   3613  C   TRP A 464      19.312   6.608  48.944  1.00  0.19           C  
ATOM   3614  CB  TRP A 464      21.379   7.150  50.247  1.00  0.19           C  
ATOM   3615  O   TRP A 464      18.466   6.954  49.772  1.00  0.19           O  
ATOM   3616  CG  TRP A 464      22.840   7.484  50.210  1.00  0.21           C  
ATOM   3617  CD1 TRP A 464      23.412   8.707  50.430  1.00  0.12           C  
ATOM   3618  CD2 TRP A 464      23.915   6.583  49.931  1.00  0.10           C  
ATOM   3619  CE2 TRP A 464      25.114   7.327  49.999  1.00  0.09           C  
ATOM   3620  CE3 TRP A 464      23.982   5.216  49.630  1.00  0.19           C  
ATOM   3621  NE1 TRP A 464      24.779   8.619  50.305  1.00  0.20           N  
ATOM   3622  CH2 TRP A 464      26.403   5.410  49.486  1.00  0.19           C  
ATOM   3623  CZ2 TRP A 464      26.366   6.749  49.778  1.00  0.18           C  
ATOM   3624  CZ3 TRP A 464      25.229   4.642  49.410  1.00  0.19           C  
ATOM   3625  N   ALA A 465      18.477   6.290  47.934  1.00  0.27           N  
ATOM   3626  CA  ALA A 465      17.359   5.477  48.407  1.00  0.28           C  
ATOM   3627  C   ALA A 465      17.201   4.217  47.561  1.00  0.27           C  
ATOM   3628  CB  ALA A 465      16.067   6.290  48.393  1.00  0.25           C  
ATOM   3629  O   ALA A 465      17.051   4.297  46.339  1.00  0.26           O  
ATOM   3630  N   GLY A 466      18.077   3.115  47.628  1.00  0.27           N  
ATOM   3631  CA  GLY A 466      17.748   1.749  48.003  1.00  0.28           C  
ATOM   3632  C   GLY A 466      18.897   0.780  47.793  1.00  0.27           C  
ATOM   3633  O   GLY A 466      19.516   0.765  46.727  1.00  0.26           O  
ATOM   3634  N   VAL A 467      19.782   0.570  48.819  1.00  0.26           N  
ATOM   3635  CA  VAL A 467      20.427  -0.641  49.316  1.00  0.28           C  
ATOM   3636  C   VAL A 467      19.733  -1.872  48.737  1.00  0.26           C  
ATOM   3637  CB  VAL A 467      20.413  -0.699  50.860  1.00  0.24           C  
ATOM   3638  O   VAL A 467      18.575  -2.148  49.058  1.00  0.25           O  
ATOM   3639  CG1 VAL A 467      21.338  -1.804  51.368  1.00  0.24           C  
ATOM   3640  CG2 VAL A 467      20.816   0.652  51.448  1.00  0.24           C  
ATOM   3641  N   GLY A 468      19.767  -2.196  47.391  1.00  0.28           N  
ATOM   3642  CA  GLY A 468      19.598  -3.632  47.238  1.00  0.28           C  
ATOM   3643  C   GLY A 468      20.901  -4.402  47.344  1.00  0.28           C  
ATOM   3644  O   GLY A 468      21.903  -4.023  46.734  1.00  0.27           O  
ATOM   3645  N   ILE A 469      21.331  -4.778  48.607  1.00  0.29           N  
ATOM   3646  CA  ILE A 469      22.138  -5.914  49.039  1.00  0.29           C  
ATOM   3647  C   ILE A 469      22.216  -6.947  47.917  1.00  0.29           C  
ATOM   3648  CB  ILE A 469      21.567  -6.558  50.322  1.00  0.26           C  
ATOM   3649  O   ILE A 469      21.209  -7.563  47.560  1.00  0.27           O  
ATOM   3650  CG1 ILE A 469      21.473  -5.519  51.445  1.00  0.28           C  
ATOM   3651  CG2 ILE A 469      22.421  -7.755  50.752  1.00  0.27           C  
ATOM   3652  CD1 ILE A 469      20.792  -6.031  52.707  1.00  0.25           C  
ATOM   3653  N   LEU A 470      22.955  -6.644  46.850  1.00  0.26           N  
ATOM   3654  CA  LEU A 470      23.601  -7.606  45.964  1.00  0.28           C  
ATOM   3655  C   LEU A 470      24.493  -8.558  46.753  1.00  0.27           C  
ATOM   3656  CB  LEU A 470      24.426  -6.882  44.896  1.00  0.25           C  
ATOM   3657  O   LEU A 470      25.613  -8.201  47.126  1.00  0.26           O  
ATOM   3658  CG  LEU A 470      23.647  -6.304  43.714  1.00  0.25           C  
ATOM   3659  CD1 LEU A 470      24.487  -5.261  42.985  1.00  0.25           C  
ATOM   3660  CD2 LEU A 470      23.220  -7.415  42.760  1.00  0.28           C  
ATOM   3661  N   GLY A 471      23.880  -9.244  47.725  1.00  0.25           N  
ATOM   3662  CA  GLY A 471      24.644 -10.344  48.291  1.00  0.24           C  
ATOM   3663  C   GLY A 471      23.814 -11.593  48.518  1.00  0.25           C  
ATOM   3664  O   GLY A 471      24.358 -12.692  48.646  1.00  0.24           O  
ATOM   3665  N   THR A 472      22.599 -11.660  47.981  1.00  0.26           N  
ATOM   3666  CA  THR A 472      21.960 -12.971  48.024  1.00  0.27           C  
ATOM   3667  C   THR A 472      20.836 -13.059  46.996  1.00  0.26           C  
ATOM   3668  CB  THR A 472      21.403 -13.275  49.427  1.00  0.24           C  
ATOM   3669  O   THR A 472      20.037 -13.998  47.021  1.00  0.25           O  
ATOM   3670  CG2 THR A 472      22.460 -13.932  50.308  1.00  0.24           C  
ATOM   3671  OG1 THR A 472      20.977 -12.053  50.040  1.00  0.24           O  
ATOM   3672  N   VAL A 473      20.975 -12.305  45.807  1.00  0.25           N  
ATOM   3673  CA  VAL A 473      20.256 -12.673  44.592  1.00  0.26           C  
ATOM   3674  C   VAL A 473      21.247 -12.897  43.452  1.00  0.25           C  
ATOM   3675  CB  VAL A 473      19.223 -11.594  44.195  1.00  0.23           C  
ATOM   3676  O   VAL A 473      22.022 -12.000  43.109  1.00  0.24           O  
ATOM   3677  CG1 VAL A 473      18.278 -12.123  43.118  1.00  0.24           C  
ATOM   3678  CG2 VAL A 473      18.436 -11.134  45.421  1.00  0.24           C  
ATOM   3679  N   PRO A 474      21.937 -14.018  43.273  1.00  0.27           N  
ATOM   3680  CA  PRO A 474      22.681 -14.364  42.059  1.00  0.28           C  
ATOM   3681  C   PRO A 474      22.246 -13.544  40.847  1.00  0.27           C  
ATOM   3682  CB  PRO A 474      22.360 -15.847  41.860  1.00  0.25           C  
ATOM   3683  O   PRO A 474      21.048 -13.412  40.584  1.00  0.26           O  
ATOM   3684  CG  PRO A 474      21.399 -16.181  42.955  1.00  0.25           C  
ATOM   3685  CD  PRO A 474      21.139 -14.938  43.756  1.00  0.30           C  
ATOM   3686  N   ASP A 475      22.888 -12.273  40.587  1.00  0.27           N  
ATOM   3687  CA  ASP A 475      23.084 -11.739  39.242  1.00  0.27           C  
ATOM   3688  C   ASP A 475      21.780 -11.180  38.678  1.00  0.27           C  
ATOM   3689  CB  ASP A 475      23.640 -12.819  38.312  1.00  0.25           C  
ATOM   3690  O   ASP A 475      21.140 -11.813  37.835  1.00  0.25           O  
ATOM   3691  CG  ASP A 475      25.105 -13.124  38.567  1.00  0.24           C  
ATOM   3692  OD1 ASP A 475      25.855 -12.214  38.982  1.00  0.28           O  
ATOM   3693  OD2 ASP A 475      25.515 -14.285  38.348  1.00  0.25           O  
ATOM   3694  N   VAL A 476      20.863 -10.542  39.396  1.00  0.26           N  
ATOM   3695  CA  VAL A 476      19.783  -9.873  38.679  1.00  0.29           C  
ATOM   3696  C   VAL A 476      20.233  -8.478  38.251  1.00  0.27           C  
ATOM   3697  CB  VAL A 476      18.503  -9.779  39.540  1.00  0.25           C  
ATOM   3698  O   VAL A 476      20.498  -7.618  39.094  1.00  0.26           O  
ATOM   3699  CG1 VAL A 476      17.289  -9.459  38.669  1.00  0.22           C  
ATOM   3700  CG2 VAL A 476      18.283 -11.080  40.311  1.00  0.25           C  
ATOM   3701  N   PRO A 477      21.108  -8.266  37.224  1.00  0.28           N  
ATOM   3702  CA  PRO A 477      21.268  -6.961  36.580  1.00  0.29           C  
ATOM   3703  C   PRO A 477      20.059  -6.050  36.781  1.00  0.28           C  
ATOM   3704  CB  PRO A 477      21.444  -7.316  35.101  1.00  0.26           C  
ATOM   3705  O   PRO A 477      18.917  -6.492  36.626  1.00  0.27           O  
ATOM   3706  CG  PRO A 477      20.935  -8.716  34.982  1.00  0.26           C  
ATOM   3707  CD  PRO A 477      20.876  -9.321  36.356  1.00  0.28           C  
ATOM   3708  N   PHE A 478      19.928  -5.304  37.832  1.00  0.29           N  
ATOM   3709  CA  PHE A 478      19.134  -4.085  37.929  1.00  0.31           C  
ATOM   3710  C   PHE A 478      19.326  -3.214  36.694  1.00  0.29           C  
ATOM   3711  CB  PHE A 478      19.506  -3.298  39.190  1.00  0.28           C  
ATOM   3712  O   PHE A 478      20.435  -2.748  36.423  1.00  0.28           O  
ATOM   3713  CG  PHE A 478      18.896  -3.848  40.451  1.00  0.27           C  
ATOM   3714  CD1 PHE A 478      17.609  -3.488  40.832  1.00  0.26           C  
ATOM   3715  CD2 PHE A 478      19.610  -4.726  41.256  1.00  0.28           C  
ATOM   3716  CE1 PHE A 478      17.042  -3.995  41.998  1.00  0.27           C  
ATOM   3717  CE2 PHE A 478      19.050  -5.237  42.424  1.00  0.30           C  
ATOM   3718  CZ  PHE A 478      17.767  -4.869  42.793  1.00  0.27           C  
ATOM   3719  N   TYR A 479      18.734  -3.659  35.507  1.00  0.31           N  
ATOM   3720  CA  TYR A 479      18.530  -2.880  34.291  1.00  0.31           C  
ATOM   3721  C   TYR A 479      17.674  -1.650  34.569  1.00  0.31           C  
ATOM   3722  CB  TYR A 479      17.874  -3.739  33.206  1.00  0.29           C  
ATOM   3723  O   TYR A 479      16.631  -1.746  35.219  1.00  0.30           O  
ATOM   3724  CG  TYR A 479      18.759  -4.849  32.692  1.00  0.28           C  
ATOM   3725  CD1 TYR A 479      19.708  -4.608  31.702  1.00  0.26           C  
ATOM   3726  CD2 TYR A 479      18.647  -6.141  33.196  1.00  0.28           C  
ATOM   3727  CE1 TYR A 479      20.524  -5.627  31.224  1.00  0.27           C  
ATOM   3728  CE2 TYR A 479      19.458  -7.168  32.725  1.00  0.30           C  
ATOM   3729  OH  TYR A 479      21.198  -7.916  31.272  1.00  0.23           O  
ATOM   3730  CZ  TYR A 479      20.392  -6.902  31.741  1.00  0.26           C  
ATOM   3731  N   LYS A 480      18.197  -0.509  34.982  1.00  0.29           N  
ATOM   3732  CA  LYS A 480      17.596   0.769  34.609  1.00  0.30           C  
ATOM   3733  C   LYS A 480      16.515   0.579  33.549  1.00  0.29           C  
ATOM   3734  CB  LYS A 480      18.666   1.736  34.099  1.00  0.28           C  
ATOM   3735  O   LYS A 480      16.744  -0.077  32.531  1.00  0.28           O  
ATOM   3736  CG  LYS A 480      18.392   3.194  34.435  1.00  0.26           C  
ATOM   3737  CD  LYS A 480      19.527   4.098  33.971  1.00  0.29           C  
ATOM   3738  CE  LYS A 480      19.233   5.563  34.264  1.00  0.26           C  
ATOM   3739  NZ  LYS A 480      20.327   6.456  33.778  1.00  0.28           N  
ATOM   3740  N   LEU A 481      15.176   0.484  33.847  1.00  0.34           N  
ATOM   3741  CA  LEU A 481      14.408   1.015  32.726  1.00  0.34           C  
ATOM   3742  C   LEU A 481      15.223   2.041  31.947  1.00  0.34           C  
ATOM   3743  CB  LEU A 481      13.105   1.649  33.220  1.00  0.32           C  
ATOM   3744  O   LEU A 481      15.673   3.041  32.511  1.00  0.33           O  
ATOM   3745  CG  LEU A 481      11.883   0.730  33.277  1.00  0.31           C  
ATOM   3746  CD1 LEU A 481      11.008   1.086  34.474  1.00  0.29           C  
ATOM   3747  CD2 LEU A 481      11.086   0.819  31.980  1.00  0.31           C  
ATOM   3748  N   ASP A 482      16.308   1.743  31.408  1.00  0.31           N  
ATOM   3749  CA  ASP A 482      16.787   2.728  30.444  1.00  0.32           C  
ATOM   3750  C   ASP A 482      15.754   3.832  30.227  1.00  0.31           C  
ATOM   3751  CB  ASP A 482      17.125   2.055  29.112  1.00  0.29           C  
ATOM   3752  O   ASP A 482      14.599   3.552  29.899  1.00  0.30           O  
ATOM   3753  CG  ASP A 482      17.996   2.918  28.216  1.00  0.28           C  
ATOM   3754  OD1 ASP A 482      18.216   4.106  28.539  1.00  0.30           O  
ATOM   3755  OD2 ASP A 482      18.464   2.408  27.175  1.00  0.29           O  
ATOM   3756  N   SER A 483      15.608   4.818  31.335  1.00  0.32           N  
ATOM   3757  CA  SER A 483      14.866   6.065  31.184  1.00  0.32           C  
ATOM   3758  C   SER A 483      14.429   6.277  29.738  1.00  0.32           C  
ATOM   3759  CB  SER A 483      15.711   7.252  31.649  1.00  0.29           C  
ATOM   3760  O   SER A 483      13.549   7.095  29.463  1.00  0.30           O  
ATOM   3761  OG  SER A 483      16.922   7.325  30.915  1.00  0.29           O  
ATOM   3762  N   ASN A 484      14.805   5.286  28.768  1.00  0.28           N  
ATOM   3763  CA  ASN A 484      14.403   5.310  27.366  1.00  0.29           C  
ATOM   3764  C   ASN A 484      13.514   4.120  27.017  1.00  0.28           C  
ATOM   3765  CB  ASN A 484      15.632   5.339  26.455  1.00  0.26           C  
ATOM   3766  O   ASN A 484      13.029   4.012  25.889  1.00  0.27           O  
ATOM   3767  CG  ASN A 484      16.423   6.627  26.583  1.00  0.25           C  
ATOM   3768  ND2 ASN A 484      17.738   6.534  26.425  1.00  0.25           N  
ATOM   3769  OD1 ASN A 484      15.856   7.696  26.821  1.00  0.30           O  
ATOM   3770  N   LYS A 485      13.043   3.242  28.047  1.00  0.38           N  
ATOM   3771  CA  LYS A 485      12.243   2.043  27.814  1.00  0.37           C  
ATOM   3772  C   LYS A 485      10.830   2.208  28.365  1.00  0.38           C  
ATOM   3773  CB  LYS A 485      12.912   0.820  28.445  1.00  0.34           C  
ATOM   3774  O   LYS A 485      10.639   2.305  29.579  1.00  0.36           O  
ATOM   3775  CG  LYS A 485      14.252   0.457  27.821  1.00  0.32           C  
ATOM   3776  CD  LYS A 485      14.776  -0.870  28.357  1.00  0.36           C  
ATOM   3777  CE  LYS A 485      16.162  -1.186  27.811  1.00  0.30           C  
ATOM   3778  NZ  LYS A 485      16.691  -2.472  28.354  1.00  0.31           N  
ATOM   3779  N   ASP A 486       9.782   2.577  27.483  1.00  0.45           N  
ATOM   3780  CA  ASP A 486       8.369   2.733  27.815  1.00  0.46           C  
ATOM   3781  C   ASP A 486       7.721   1.381  28.107  1.00  0.46           C  
ATOM   3782  CB  ASP A 486       7.625   3.437  26.678  1.00  0.41           C  
ATOM   3783  O   ASP A 486       6.763   1.300  28.878  1.00  0.44           O  
ATOM   3784  CG  ASP A 486       7.957   4.916  26.579  1.00  0.39           C  
ATOM   3785  OD1 ASP A 486       8.303   5.534  27.609  1.00  0.42           O  
ATOM   3786  OD2 ASP A 486       7.869   5.469  25.461  1.00  0.47           O  
ATOM   3787  N   VAL A 487       8.258   0.238  27.764  1.00  0.55           N  
ATOM   3788  CA  VAL A 487       7.732  -1.110  27.955  1.00  0.56           C  
ATOM   3789  C   VAL A 487       8.887  -2.096  28.121  1.00  0.55           C  
ATOM   3790  CB  VAL A 487       6.830  -1.540  26.777  1.00  0.52           C  
ATOM   3791  O   VAL A 487       9.850  -2.069  27.351  1.00  0.53           O  
ATOM   3792  CG1 VAL A 487       6.234  -2.924  27.031  1.00  0.46           C  
ATOM   3793  CG2 VAL A 487       5.723  -0.512  26.551  1.00  0.46           C  
ATOM   3794  N   ILE A 488       8.897  -2.983  29.164  1.00  0.61           N  
ATOM   3795  CA  ILE A 488       9.730  -4.158  29.399  1.00  0.63           C  
ATOM   3796  C   ILE A 488       8.867  -5.417  29.370  1.00  0.62           C  
ATOM   3797  CB  ILE A 488      10.483  -4.056  30.745  1.00  0.60           C  
ATOM   3798  O   ILE A 488       7.837  -5.488  30.045  1.00  0.62           O  
ATOM   3799  CG1 ILE A 488      11.374  -2.808  30.765  1.00  0.55           C  
ATOM   3800  CG2 ILE A 488      11.307  -5.321  31.000  1.00  0.56           C  
ATOM   3801  CD1 ILE A 488      12.039  -2.544  32.109  1.00  0.56           C  
ATOM   3802  N   THR A 489       9.270  -6.242  28.491  1.00  0.66           N  
ATOM   3803  CA  THR A 489       8.841  -7.629  28.639  1.00  0.69           C  
ATOM   3804  C   THR A 489       9.690  -8.350  29.682  1.00  0.67           C  
ATOM   3805  CB  THR A 489       8.918  -8.383  27.299  1.00  0.64           C  
ATOM   3806  O   THR A 489      10.918  -8.383  29.575  1.00  0.66           O  
ATOM   3807  CG2 THR A 489       8.346  -9.791  27.427  1.00  0.59           C  
ATOM   3808  OG1 THR A 489       8.173  -7.664  26.309  1.00  0.62           O  
ATOM   3809  N   TRP A 490       9.116  -8.893  30.812  1.00  0.66           N  
ATOM   3810  CA  TRP A 490       9.691  -9.703  31.881  1.00  0.74           C  
ATOM   3811  C   TRP A 490       9.050 -11.086  31.921  1.00  0.70           C  
ATOM   3812  CB  TRP A 490       9.520  -9.007  33.234  1.00  0.66           C  
ATOM   3813  O   TRP A 490       7.827 -11.213  31.823  1.00  0.69           O  
ATOM   3814  CG  TRP A 490      10.051  -9.795  34.394  1.00  0.61           C  
ATOM   3815  CD1 TRP A 490      11.361  -9.962  34.746  1.00  0.56           C  
ATOM   3816  CD2 TRP A 490       9.281 -10.526  35.353  1.00  0.58           C  
ATOM   3817  CE2 TRP A 490      10.192 -11.113  36.260  1.00  0.54           C  
ATOM   3818  CE3 TRP A 490       7.909 -10.743  35.535  1.00  0.65           C  
ATOM   3819  NE1 TRP A 490      11.453 -10.753  35.868  1.00  0.68           N  
ATOM   3820  CH2 TRP A 490       8.424 -12.098  37.488  1.00  0.64           C  
ATOM   3821  CZ2 TRP A 490       9.772 -11.903  37.333  1.00  0.68           C  
ATOM   3822  CZ3 TRP A 490       7.493 -11.529  36.604  1.00  0.65           C  
ATOM   3823  N   THR A 491       9.902 -12.069  31.787  1.00  0.73           N  
ATOM   3824  CA  THR A 491       9.490 -13.467  31.839  1.00  0.77           C  
ATOM   3825  C   THR A 491       9.852 -14.088  33.185  1.00  0.75           C  
ATOM   3826  CB  THR A 491      10.137 -14.283  30.704  1.00  0.71           C  
ATOM   3827  O   THR A 491      10.933 -13.835  33.721  1.00  0.74           O  
ATOM   3828  CG2 THR A 491       9.627 -13.830  29.341  1.00  0.62           C  
ATOM   3829  OG1 THR A 491      11.559 -14.111  30.751  1.00  0.64           O  
ATOM   3830  N   TYR A 492       9.011 -14.983  33.753  1.00  0.80           N  
ATOM   3831  CA  TYR A 492       9.138 -15.789  34.962  1.00  0.83           C  
ATOM   3832  C   TYR A 492       8.668 -17.218  34.717  1.00  0.83           C  
ATOM   3833  CB  TYR A 492       8.338 -15.167  36.110  1.00  0.80           C  
ATOM   3834  O   TYR A 492       7.564 -17.438  34.213  1.00  0.82           O  
ATOM   3835  CG  TYR A 492       8.364 -15.982  37.381  1.00  0.79           C  
ATOM   3836  CD1 TYR A 492       9.439 -15.900  38.262  1.00  0.77           C  
ATOM   3837  CD2 TYR A 492       7.314 -16.836  37.701  1.00  0.78           C  
ATOM   3838  CE1 TYR A 492       9.469 -16.651  39.433  1.00  0.82           C  
ATOM   3839  CE2 TYR A 492       7.333 -17.592  38.869  1.00  0.80           C  
ATOM   3840  OH  TYR A 492       8.436 -18.238  40.885  1.00  0.73           O  
ATOM   3841  CZ  TYR A 492       8.412 -17.492  39.727  1.00  0.81           C  
ATOM   3842  N   THR A 493       9.568 -18.226  34.836  1.00  0.74           N  
ATOM   3843  CA  THR A 493       9.193 -19.636  34.826  1.00  0.80           C  
ATOM   3844  C   THR A 493       9.040 -20.165  36.249  1.00  0.78           C  
ATOM   3845  CB  THR A 493      10.231 -20.485  34.069  1.00  0.73           C  
ATOM   3846  O   THR A 493       9.962 -20.054  37.061  1.00  0.77           O  
ATOM   3847  CG2 THR A 493       9.778 -21.937  33.958  1.00  0.67           C  
ATOM   3848  OG1 THR A 493      10.408 -19.949  32.752  1.00  0.71           O  
ATOM   3849  N   ALA A 494       7.904 -20.754  36.625  1.00  0.73           N  
ATOM   3850  CA  ALA A 494       7.614 -21.293  37.951  1.00  0.79           C  
ATOM   3851  C   ALA A 494       8.467 -22.525  38.241  1.00  0.77           C  
ATOM   3852  CB  ALA A 494       6.131 -21.635  38.074  1.00  0.73           C  
ATOM   3853  O   ALA A 494       8.487 -23.473  37.452  1.00  0.75           O  
ATOM   3854  N   THR A 495       9.299 -22.513  39.386  1.00  0.76           N  
ATOM   3855  CA  THR A 495      10.199 -23.595  39.768  1.00  0.81           C  
ATOM   3856  C   THR A 495       9.526 -24.533  40.766  1.00  0.79           C  
ATOM   3857  CB  THR A 495      11.505 -23.048  40.374  1.00  0.74           C  
ATOM   3858  O   THR A 495      10.091 -25.564  41.136  1.00  0.77           O  
ATOM   3859  CG2 THR A 495      12.319 -22.288  39.332  1.00  0.66           C  
ATOM   3860  OG1 THR A 495      11.188 -22.162  41.455  1.00  0.69           O  
ATOM   3861  N   SER A 496       8.314 -24.206  41.253  1.00  0.80           N  
ATOM   3862  CA  SER A 496       7.532 -25.023  42.175  1.00  0.84           C  
ATOM   3863  C   SER A 496       6.036 -24.841  41.942  1.00  0.80           C  
ATOM   3864  CB  SER A 496       7.877 -24.677  43.624  1.00  0.79           C  
ATOM   3865  O   SER A 496       5.613 -23.860  41.327  1.00  0.79           O  
ATOM   3866  OG  SER A 496       7.579 -23.319  43.901  1.00  0.72           O  
ATOM   3867  N   ASP A 497       5.270 -25.817  42.294  1.00  0.69           N  
ATOM   3868  CA  ASP A 497       3.815 -25.718  42.244  1.00  0.77           C  
ATOM   3869  C   ASP A 497       3.298 -24.702  43.260  1.00  0.68           C  
ATOM   3870  CB  ASP A 497       3.175 -27.085  42.495  1.00  0.67           C  
ATOM   3871  O   ASP A 497       3.947 -24.448  44.277  1.00  0.65           O  
ATOM   3872  CG  ASP A 497       3.504 -28.102  41.416  1.00  0.61           C  
ATOM   3873  OD1 ASP A 497       3.959 -27.704  40.322  1.00  0.69           O  
ATOM   3874  OD2 ASP A 497       3.302 -29.311  41.660  1.00  0.85           O  
ATOM   3875  N   ASN A 498       2.130 -24.114  43.041  1.00  0.72           N  
ATOM   3876  CA  ASN A 498       1.330 -23.235  43.887  1.00  0.76           C  
ATOM   3877  C   ASN A 498       1.981 -21.863  44.042  1.00  0.69           C  
ATOM   3878  CB  ASN A 498       1.101 -23.872  45.259  1.00  0.67           C  
ATOM   3879  O   ASN A 498       1.820 -21.208  45.073  1.00  0.67           O  
ATOM   3880  CG  ASN A 498       0.364 -25.194  45.173  1.00  0.62           C  
ATOM   3881  ND2 ASN A 498       0.957 -26.241  45.732  1.00  0.71           N  
ATOM   3882  OD1 ASN A 498      -0.730 -25.273  44.608  1.00  0.63           O  
ATOM   3883  N   ILE A 499       2.633 -21.366  43.058  1.00  0.82           N  
ATOM   3884  CA  ILE A 499       3.124 -19.993  43.101  1.00  0.84           C  
ATOM   3885  C   ILE A 499       2.032 -19.040  42.620  1.00  0.80           C  
ATOM   3886  CB  ILE A 499       4.400 -19.821  42.247  1.00  0.80           C  
ATOM   3887  O   ILE A 499       1.669 -19.046  41.441  1.00  0.76           O  
ATOM   3888  CG1 ILE A 499       5.520 -20.726  42.773  1.00  0.77           C  
ATOM   3889  CG2 ILE A 499       4.844 -18.356  42.228  1.00  0.76           C  
ATOM   3890  CD1 ILE A 499       6.808 -20.651  41.965  1.00  0.75           C  
ATOM   3891  N   ASN A 500       1.481 -18.212  43.539  1.00  0.81           N  
ATOM   3892  CA  ASN A 500       0.427 -17.241  43.269  1.00  0.84           C  
ATOM   3893  C   ASN A 500       0.903 -15.813  43.520  1.00  0.78           C  
ATOM   3894  CB  ASN A 500      -0.812 -17.544  44.114  1.00  0.77           C  
ATOM   3895  O   ASN A 500       0.165 -14.856  43.275  1.00  0.75           O  
ATOM   3896  CG  ASN A 500      -0.544 -17.439  45.602  1.00  0.70           C  
ATOM   3897  ND2 ASN A 500      -1.580 -17.644  46.407  1.00  0.73           N  
ATOM   3898  OD1 ASN A 500       0.585 -17.175  46.025  1.00  0.68           O  
ATOM   3899  N   ARG A 501       2.073 -15.649  44.025  1.00  0.78           N  
ATOM   3900  CA  ARG A 501       2.665 -14.332  44.236  1.00  0.80           C  
ATOM   3901  C   ARG A 501       4.073 -14.265  43.654  1.00  0.74           C  
ATOM   3902  CB  ARG A 501       2.698 -13.990  45.727  1.00  0.75           C  
ATOM   3903  O   ARG A 501       4.960 -15.010  44.075  1.00  0.72           O  
ATOM   3904  CG  ARG A 501       3.101 -12.553  46.021  1.00  0.72           C  
ATOM   3905  CD  ARG A 501       2.975 -12.224  47.502  1.00  0.72           C  
ATOM   3906  NE  ARG A 501       3.270 -10.819  47.768  1.00  0.79           N  
ATOM   3907  NH1 ARG A 501       3.335 -11.055  50.066  1.00  0.66           N  
ATOM   3908  NH2 ARG A 501       3.701  -9.004  49.108  1.00  0.63           N  
ATOM   3909  CZ  ARG A 501       3.435 -10.296  48.980  1.00  0.77           C  
ATOM   3910  N   ILE A 502       4.306 -13.356  42.813  1.00  0.85           N  
ATOM   3911  CA  ILE A 502       5.542 -13.210  42.053  1.00  0.85           C  
ATOM   3912  C   ILE A 502       6.059 -11.778  42.177  1.00  0.82           C  
ATOM   3913  CB  ILE A 502       5.340 -13.579  40.566  1.00  0.83           C  
ATOM   3914  O   ILE A 502       5.309 -10.821  41.968  1.00  0.77           O  
ATOM   3915  CG1 ILE A 502       4.811 -15.012  40.440  1.00  0.80           C  
ATOM   3916  CG2 ILE A 502       6.645 -13.406  39.784  1.00  0.79           C  
ATOM   3917  CD1 ILE A 502       4.276 -15.355  39.056  1.00  0.77           C  
ATOM   3918  N   PHE A 503       7.329 -11.600  42.580  1.00  0.78           N  
ATOM   3919  CA  PHE A 503       8.026 -10.320  42.618  1.00  0.80           C  
ATOM   3920  C   PHE A 503       8.548  -9.946  41.236  1.00  0.77           C  
ATOM   3921  CB  PHE A 503       9.183 -10.366  43.622  1.00  0.76           C  
ATOM   3922  O   PHE A 503       9.249 -10.734  40.598  1.00  0.74           O  
ATOM   3923  CG  PHE A 503       9.982  -9.092  43.685  1.00  0.73           C  
ATOM   3924  CD1 PHE A 503       9.464  -7.961  44.304  1.00  0.71           C  
ATOM   3925  CD2 PHE A 503      11.251  -9.027  43.126  1.00  0.72           C  
ATOM   3926  CE1 PHE A 503      10.202  -6.781  44.364  1.00  0.73           C  
ATOM   3927  CE2 PHE A 503      11.994  -7.851  43.182  1.00  0.69           C  
ATOM   3928  CZ  PHE A 503      11.467  -6.729  43.801  1.00  0.73           C  
ATOM   3929  N   VAL A 504       8.305  -8.823  40.637  1.00  0.78           N  
ATOM   3930  CA  VAL A 504       8.823  -8.232  39.407  1.00  0.77           C  
ATOM   3931  C   VAL A 504       9.952  -7.258  39.737  1.00  0.75           C  
ATOM   3932  CB  VAL A 504       7.712  -7.512  38.611  1.00  0.75           C  
ATOM   3933  O   VAL A 504       9.737  -6.263  40.433  1.00  0.73           O  
ATOM   3934  CG1 VAL A 504       8.261  -6.959  37.297  1.00  0.73           C  
ATOM   3935  CG2 VAL A 504       6.543  -8.460  38.350  1.00  0.72           C  
ATOM   3936  N   PRO A 505      11.085  -7.661  39.237  1.00  0.66           N  
ATOM   3937  CA  PRO A 505      12.246  -6.868  39.646  1.00  0.65           C  
ATOM   3938  C   PRO A 505      12.342  -5.537  38.904  1.00  0.62           C  
ATOM   3939  CB  PRO A 505      13.431  -7.773  39.301  1.00  0.62           C  
ATOM   3940  O   PRO A 505      13.437  -4.990  38.750  1.00  0.59           O  
ATOM   3941  CG  PRO A 505      13.002  -8.513  38.076  1.00  0.62           C  
ATOM   3942  CD  PRO A 505      11.528  -8.783  38.173  1.00  0.62           C  
ATOM   3943  N   TYR A 506      11.152  -4.969  38.338  1.00  0.66           N  
ATOM   3944  CA  TYR A 506      11.038  -3.694  37.638  1.00  0.67           C  
ATOM   3945  C   TYR A 506       9.923  -2.843  38.234  1.00  0.65           C  
ATOM   3946  CB  TYR A 506      10.781  -3.921  36.145  1.00  0.63           C  
ATOM   3947  O   TYR A 506       8.883  -3.367  38.639  1.00  0.62           O  
ATOM   3948  CG  TYR A 506      11.850  -4.741  35.463  1.00  0.60           C  
ATOM   3949  CD1 TYR A 506      13.047  -4.158  35.055  1.00  0.59           C  
ATOM   3950  CD2 TYR A 506      11.663  -6.098  35.225  1.00  0.59           C  
ATOM   3951  CE1 TYR A 506      14.034  -4.909  34.424  1.00  0.58           C  
ATOM   3952  CE2 TYR A 506      12.643  -6.859  34.595  1.00  0.55           C  
ATOM   3953  OH  TYR A 506      14.796  -7.005  33.576  1.00  0.53           O  
ATOM   3954  CZ  TYR A 506      13.823  -6.256  34.200  1.00  0.59           C  
ATOM   3955  N   ASN A 507      10.232  -1.496  38.441  1.00  0.61           N  
ATOM   3956  CA  ASN A 507       9.123  -0.558  38.582  1.00  0.62           C  
ATOM   3957  C   ASN A 507       8.346  -0.409  37.277  1.00  0.61           C  
ATOM   3958  CB  ASN A 507       9.631   0.806  39.056  1.00  0.59           C  
ATOM   3959  O   ASN A 507       8.934  -0.161  36.224  1.00  0.60           O  
ATOM   3960  CG  ASN A 507      10.114   0.781  40.493  1.00  0.58           C  
ATOM   3961  ND2 ASN A 507      11.144   1.566  40.785  1.00  0.56           N  
ATOM   3962  OD1 ASN A 507       9.565   0.063  41.333  1.00  0.57           O  
ATOM   3963  N   PHE A 508       6.882  -0.737  37.310  1.00  0.69           N  
ATOM   3964  CA  PHE A 508       5.980  -0.628  36.169  1.00  0.69           C  
ATOM   3965  C   PHE A 508       4.710   0.121  36.553  1.00  0.69           C  
ATOM   3966  CB  PHE A 508       5.626  -2.017  35.627  1.00  0.65           C  
ATOM   3967  O   PHE A 508       4.283   0.080  37.709  1.00  0.66           O  
ATOM   3968  CG  PHE A 508       4.981  -2.919  36.644  1.00  0.64           C  
ATOM   3969  CD1 PHE A 508       5.755  -3.727  37.467  1.00  0.62           C  
ATOM   3970  CD2 PHE A 508       3.599  -2.959  36.776  1.00  0.65           C  
ATOM   3971  CE1 PHE A 508       5.160  -4.563  38.409  1.00  0.67           C  
ATOM   3972  CE2 PHE A 508       2.997  -3.792  37.715  1.00  0.64           C  
ATOM   3973  CZ  PHE A 508       3.779  -4.594  38.530  1.00  0.62           C  
ATOM   3974  N   GLY A 509       4.229   1.038  35.502  1.00  0.62           N  
ATOM   3975  CA  GLY A 509       2.955   1.732  35.597  1.00  0.63           C  
ATOM   3976  C   GLY A 509       1.788   0.909  35.084  1.00  0.62           C  
ATOM   3977  O   GLY A 509       0.649   1.102  35.515  1.00  0.62           O  
ATOM   3978  N   SER A 510       2.003   0.052  34.190  1.00  0.64           N  
ATOM   3979  CA  SER A 510       1.079  -0.941  33.652  1.00  0.65           C  
ATOM   3980  C   SER A 510       1.757  -2.298  33.492  1.00  0.66           C  
ATOM   3981  CB  SER A 510       0.519  -0.479  32.306  1.00  0.62           C  
ATOM   3982  O   SER A 510       2.977  -2.372  33.331  1.00  0.66           O  
ATOM   3983  OG  SER A 510       1.557  -0.334  31.353  1.00  0.62           O  
ATOM   3984  N   ILE A 511       0.922  -3.339  33.671  1.00  0.76           N  
ATOM   3985  CA  ILE A 511       1.379  -4.708  33.456  1.00  0.77           C  
ATOM   3986  C   ILE A 511       0.297  -5.505  32.731  1.00  0.76           C  
ATOM   3987  CB  ILE A 511       1.749  -5.396  34.789  1.00  0.74           C  
ATOM   3988  O   ILE A 511      -0.888  -5.393  33.056  1.00  0.74           O  
ATOM   3989  CG1 ILE A 511       2.379  -6.768  34.525  1.00  0.70           C  
ATOM   3990  CG2 ILE A 511       0.518  -5.523  35.692  1.00  0.70           C  
ATOM   3991  CD1 ILE A 511       3.032  -7.396  35.749  1.00  0.69           C  
ATOM   3992  N   ASN A 512       0.754  -6.113  31.570  1.00  0.68           N  
ATOM   3993  CA  ASN A 512       0.048  -7.218  30.931  1.00  0.72           C  
ATOM   3994  C   ASN A 512       0.745  -8.551  31.185  1.00  0.71           C  
ATOM   3995  CB  ASN A 512      -0.090  -6.969  29.427  1.00  0.68           C  
ATOM   3996  O   ASN A 512       1.954  -8.673  30.980  1.00  0.72           O  
ATOM   3997  CG  ASN A 512      -0.938  -5.752  29.112  1.00  0.64           C  
ATOM   3998  ND2 ASN A 512      -0.431  -4.886  28.243  1.00  0.63           N  
ATOM   3999  OD1 ASN A 512      -2.038  -5.592  29.646  1.00  0.64           O  
ATOM   4000  N   ILE A 513      -0.036  -9.532  31.629  1.00  0.78           N  
ATOM   4001  CA  ILE A 513       0.544 -10.821  31.989  1.00  0.81           C  
ATOM   4002  C   ILE A 513       0.030 -11.902  31.040  1.00  0.79           C  
ATOM   4003  CB  ILE A 513       0.222 -11.196  33.453  1.00  0.76           C  
ATOM   4004  O   ILE A 513      -1.159 -11.934  30.712  1.00  0.76           O  
ATOM   4005  CG1 ILE A 513       0.798 -10.147  34.411  1.00  0.68           C  
ATOM   4006  CG2 ILE A 513       0.758 -12.592  33.783  1.00  0.68           C  
ATOM   4007  CD1 ILE A 513       0.501 -10.421  35.879  1.00  0.68           C  
ATOM   4008  N   PHE A 514       0.874 -12.743  30.671  1.00  0.72           N  
ATOM   4009  CA  PHE A 514       0.624 -13.988  29.955  1.00  0.76           C  
ATOM   4010  C   PHE A 514       1.165 -15.180  30.735  1.00  0.74           C  
ATOM   4011  CB  PHE A 514       1.255 -13.944  28.559  1.00  0.71           C  
ATOM   4012  O   PHE A 514       2.330 -15.188  31.138  1.00  0.73           O  
ATOM   4013  CG  PHE A 514       0.835 -12.753  27.741  1.00  0.68           C  
ATOM   4014  CD1 PHE A 514      -0.158 -12.870  26.776  1.00  0.67           C  
ATOM   4015  CD2 PHE A 514       1.435 -11.515  27.936  1.00  0.67           C  
ATOM   4016  CE1 PHE A 514      -0.548 -11.769  26.017  1.00  0.67           C  
ATOM   4017  CE2 PHE A 514       1.050 -10.411  27.182  1.00  0.61           C  
ATOM   4018  CZ  PHE A 514       0.059 -10.540  26.222  1.00  0.69           C  
ATOM   4019  N   ILE A 515       0.303 -16.166  30.930  1.00  0.75           N  
ATOM   4020  CA  ILE A 515       0.696 -17.455  31.488  1.00  0.78           C  
ATOM   4021  C   ILE A 515       0.542 -18.544  30.429  1.00  0.72           C  
ATOM   4022  CB  ILE A 515      -0.137 -17.805  32.742  1.00  0.73           C  
ATOM   4023  O   ILE A 515      -0.534 -18.705  29.846  1.00  0.68           O  
ATOM   4024  CG1 ILE A 515       0.074 -16.751  33.835  1.00  0.71           C  
ATOM   4025  CG2 ILE A 515       0.220 -19.204  33.254  1.00  0.70           C  
ATOM   4026  CD1 ILE A 515      -0.844 -16.914  35.038  1.00  0.71           C  
ATOM   4027  N   ASN A 516       1.721 -19.156  30.052  1.00  0.59           N  
ATOM   4028  CA  ASN A 516       1.831 -20.158  28.998  1.00  0.61           C  
ATOM   4029  C   ASN A 516       1.249 -19.651  27.681  1.00  0.53           C  
ATOM   4030  CB  ASN A 516       1.141 -21.457  29.418  1.00  0.55           C  
ATOM   4031  O   ASN A 516       0.464 -20.348  27.035  1.00  0.50           O  
ATOM   4032  CG  ASN A 516       1.762 -22.075  30.655  1.00  0.52           C  
ATOM   4033  ND2 ASN A 516       0.959 -22.803  31.422  1.00  0.58           N  
ATOM   4034  OD1 ASN A 516       2.954 -21.899  30.919  1.00  0.53           O  
ATOM   4035  N   GLY A 517       1.370 -18.312  27.502  1.00  0.58           N  
ATOM   4036  CA  GLY A 517       0.991 -17.640  26.269  1.00  0.60           C  
ATOM   4037  C   GLY A 517      -0.434 -17.120  26.286  1.00  0.56           C  
ATOM   4038  O   GLY A 517      -0.856 -16.419  25.364  1.00  0.55           O  
ATOM   4039  N   VAL A 518      -1.083 -17.451  27.457  1.00  0.58           N  
ATOM   4040  CA  VAL A 518      -2.469 -17.010  27.574  1.00  0.61           C  
ATOM   4041  C   VAL A 518      -2.525 -15.672  28.309  1.00  0.58           C  
ATOM   4042  CB  VAL A 518      -3.338 -18.057  28.307  1.00  0.58           C  
ATOM   4043  O   VAL A 518      -2.010 -15.546  29.423  1.00  0.58           O  
ATOM   4044  CG1 VAL A 518      -4.792 -17.594  28.382  1.00  0.52           C  
ATOM   4045  CG2 VAL A 518      -3.241 -19.412  27.608  1.00  0.53           C  
ATOM   4046  N   PHE A 519      -3.172 -14.713  27.702  1.00  0.60           N  
ATOM   4047  CA  PHE A 519      -3.409 -13.427  28.347  1.00  0.67           C  
ATOM   4048  C   PHE A 519      -4.234 -13.601  29.616  1.00  0.62           C  
ATOM   4049  CB  PHE A 519      -4.119 -12.466  27.387  1.00  0.58           C  
ATOM   4050  O   PHE A 519      -5.228 -14.330  29.622  1.00  0.60           O  
ATOM   4051  CG  PHE A 519      -4.460 -11.136  28.003  1.00  0.55           C  
ATOM   4052  CD1 PHE A 519      -3.473 -10.183  28.225  1.00  0.54           C  
ATOM   4053  CD2 PHE A 519      -5.769 -10.838  28.359  1.00  0.58           C  
ATOM   4054  CE1 PHE A 519      -3.786  -8.951  28.794  1.00  0.60           C  
ATOM   4055  CE2 PHE A 519      -6.089  -9.609  28.929  1.00  0.54           C  
ATOM   4056  CZ  PHE A 519      -5.096  -8.667  29.146  1.00  0.64           C  
ATOM   4057  N   GLN A 520      -3.801 -13.006  30.647  1.00  0.74           N  
ATOM   4058  CA  GLN A 520      -4.473 -12.895  31.937  1.00  0.74           C  
ATOM   4059  C   GLN A 520      -5.066 -11.503  32.131  1.00  0.71           C  
ATOM   4060  CB  GLN A 520      -3.505 -13.217  33.077  1.00  0.72           C  
ATOM   4061  O   GLN A 520      -4.345 -10.504  32.091  1.00  0.67           O  
ATOM   4062  CG  GLN A 520      -2.844 -14.583  32.956  1.00  0.73           C  
ATOM   4063  CD  GLN A 520      -3.850 -15.718  32.901  1.00  0.71           C  
ATOM   4064  NE2 GLN A 520      -3.838 -16.469  31.805  1.00  0.86           N  
ATOM   4065  OE1 GLN A 520      -4.631 -15.919  33.837  1.00  0.82           O  
ATOM   4066  N   SER A 521      -6.440 -11.359  32.401  1.00  0.57           N  
ATOM   4067  CA  SER A 521      -7.177 -10.110  32.565  1.00  0.63           C  
ATOM   4068  C   SER A 521      -7.259  -9.706  34.033  1.00  0.58           C  
ATOM   4069  CB  SER A 521      -8.585 -10.238  31.983  1.00  0.56           C  
ATOM   4070  O   SER A 521      -7.688 -10.496  34.877  1.00  0.59           O  
ATOM   4071  OG  SER A 521      -9.336  -9.060  32.222  1.00  0.53           O  
ATOM   4072  N   VAL A 522      -6.904  -8.470  34.216  1.00  0.66           N  
ATOM   4073  CA  VAL A 522      -7.137  -7.864  35.523  1.00  0.71           C  
ATOM   4074  C   VAL A 522      -8.638  -7.764  35.787  1.00  0.67           C  
ATOM   4075  CB  VAL A 522      -6.483  -6.468  35.627  1.00  0.65           C  
ATOM   4076  O   VAL A 522      -9.102  -8.058  36.891  1.00  0.67           O  
ATOM   4077  CG1 VAL A 522      -7.001  -5.719  36.854  1.00  0.57           C  
ATOM   4078  CG2 VAL A 522      -4.962  -6.595  35.677  1.00  0.57           C  
ATOM   4079  N   GLU A 523      -9.468  -7.467  34.620  1.00  0.50           N  
ATOM   4080  CA  GLU A 523     -10.911  -7.257  34.693  1.00  0.57           C  
ATOM   4081  C   GLU A 523     -11.639  -8.549  35.054  1.00  0.50           C  
ATOM   4082  CB  GLU A 523     -11.442  -6.706  33.368  1.00  0.51           C  
ATOM   4083  O   GLU A 523     -12.646  -8.522  35.765  1.00  0.52           O  
ATOM   4084  CG  GLU A 523     -10.886  -5.337  33.004  1.00  0.49           C  
ATOM   4085  CD  GLU A 523     -11.216  -4.915  31.581  1.00  0.52           C  
ATOM   4086  OE1 GLU A 523     -11.823  -5.716  30.835  1.00  0.62           O  
ATOM   4087  OE2 GLU A 523     -10.863  -3.773  31.208  1.00  0.57           O  
ATOM   4088  N   LEU A 524     -11.020  -9.593  34.693  1.00  0.50           N  
ATOM   4089  CA  LEU A 524     -11.612 -10.896  34.975  1.00  0.53           C  
ATOM   4090  C   LEU A 524     -10.987 -11.519  36.219  1.00  0.48           C  
ATOM   4091  CB  LEU A 524     -11.439 -11.835  33.778  1.00  0.48           C  
ATOM   4092  O   LEU A 524     -11.260 -12.678  36.542  1.00  0.48           O  
ATOM   4093  CG  LEU A 524     -12.134 -11.415  32.482  1.00  0.46           C  
ATOM   4094  CD1 LEU A 524     -11.844 -12.423  31.375  1.00  0.46           C  
ATOM   4095  CD2 LEU A 524     -13.636 -11.272  32.702  1.00  0.50           C  
ATOM   4096  N   GLY A 525     -10.257 -10.681  37.025  1.00  0.63           N  
ATOM   4097  CA  GLY A 525      -9.688 -11.127  38.287  1.00  0.66           C  
ATOM   4098  C   GLY A 525      -8.652 -12.222  38.121  1.00  0.62           C  
ATOM   4099  O   GLY A 525      -8.359 -12.956  39.067  1.00  0.61           O  
ATOM   4100  N   HIS A 526      -8.050 -12.434  37.001  1.00  0.71           N  
ATOM   4101  CA  HIS A 526      -7.032 -13.465  36.832  1.00  0.76           C  
ATOM   4102  C   HIS A 526      -5.773 -13.130  37.625  1.00  0.71           C  
ATOM   4103  CB  HIS A 526      -6.688 -13.641  35.352  1.00  0.69           C  
ATOM   4104  O   HIS A 526      -5.035 -14.030  38.035  1.00  0.68           O  
ATOM   4105  CG  HIS A 526      -7.826 -14.156  34.529  1.00  0.64           C  
ATOM   4106  CD2 HIS A 526      -8.985 -14.756  34.891  1.00  0.65           C  
ATOM   4107  ND1 HIS A 526      -7.843 -14.081  33.153  1.00  0.69           N  
ATOM   4108  CE1 HIS A 526      -8.967 -14.613  32.703  1.00  0.66           C  
ATOM   4109  NE2 HIS A 526      -9.677 -15.031  33.737  1.00  0.69           N  
ATOM   4110  N   TYR A 527      -5.581 -11.881  37.945  1.00  0.81           N  
ATOM   4111  CA  TYR A 527      -4.496 -11.411  38.799  1.00  0.83           C  
ATOM   4112  C   TYR A 527      -4.780 -10.005  39.316  1.00  0.78           C  
ATOM   4113  CB  TYR A 527      -3.167 -11.429  38.039  1.00  0.79           C  
ATOM   4114  O   TYR A 527      -5.622  -9.293  38.765  1.00  0.72           O  
ATOM   4115  CG  TYR A 527      -3.054 -10.353  36.987  1.00  0.81           C  
ATOM   4116  CD1 TYR A 527      -3.597 -10.533  35.717  1.00  0.79           C  
ATOM   4117  CD2 TYR A 527      -2.403  -9.154  37.260  1.00  0.80           C  
ATOM   4118  CE1 TYR A 527      -3.494  -9.545  34.744  1.00  0.84           C  
ATOM   4119  CE2 TYR A 527      -2.294  -8.159  36.294  1.00  0.82           C  
ATOM   4120  OH  TYR A 527      -2.737  -7.382  34.081  1.00  0.73           O  
ATOM   4121  CZ  TYR A 527      -2.842  -8.363  35.041  1.00  0.83           C  
ATOM   4122  N   THR A 528      -4.161  -9.609  40.436  1.00  0.77           N  
ATOM   4123  CA  THR A 528      -3.944  -8.258  40.940  1.00  0.78           C  
ATOM   4124  C   THR A 528      -2.453  -7.954  41.051  1.00  0.74           C  
ATOM   4125  CB  THR A 528      -4.615  -8.059  42.312  1.00  0.75           C  
ATOM   4126  O   THR A 528      -1.630  -8.871  41.102  1.00  0.72           O  
ATOM   4127  CG2 THR A 528      -6.123  -8.270  42.222  1.00  0.69           C  
ATOM   4128  OG1 THR A 528      -4.067  -8.997  43.245  1.00  0.74           O  
ATOM   4129  N   TYR A 529      -2.120  -6.748  41.061  1.00  0.79           N  
ATOM   4130  CA  TYR A 529      -0.753  -6.337  41.360  1.00  0.80           C  
ATOM   4131  C   TYR A 529      -0.734  -5.203  42.378  1.00  0.77           C  
ATOM   4132  CB  TYR A 529      -0.031  -5.902  40.081  1.00  0.76           C  
ATOM   4133  O   TYR A 529      -1.639  -4.365  42.400  1.00  0.71           O  
ATOM   4134  CG  TYR A 529      -0.646  -4.695  39.417  1.00  0.75           C  
ATOM   4135  CD1 TYR A 529      -1.690  -4.834  38.505  1.00  0.72           C  
ATOM   4136  CD2 TYR A 529      -0.185  -3.413  39.698  1.00  0.73           C  
ATOM   4137  CE1 TYR A 529      -2.259  -3.724  37.889  1.00  0.74           C  
ATOM   4138  CE2 TYR A 529      -0.746  -2.297  39.088  1.00  0.71           C  
ATOM   4139  OH  TYR A 529      -2.341  -1.359  37.580  1.00  0.65           O  
ATOM   4140  CZ  TYR A 529      -1.781  -2.461  38.187  1.00  0.75           C  
ATOM   4141  N   THR A 530       0.165  -5.214  43.367  1.00  0.70           N  
ATOM   4142  CA  THR A 530       0.448  -4.249  44.423  1.00  0.72           C  
ATOM   4143  C   THR A 530       1.948  -3.998  44.539  1.00  0.68           C  
ATOM   4144  CB  THR A 530      -0.102  -4.727  45.780  1.00  0.68           C  
ATOM   4145  O   THR A 530       2.704  -4.892  44.926  1.00  0.66           O  
ATOM   4146  CG2 THR A 530       0.057  -3.651  46.848  1.00  0.62           C  
ATOM   4147  OG1 THR A 530      -1.492  -5.044  45.640  1.00  0.66           O  
ATOM   4148  N   GLY A 531       2.461  -2.740  44.128  1.00  0.68           N  
ATOM   4149  CA  GLY A 531       3.870  -2.427  43.954  1.00  0.68           C  
ATOM   4150  C   GLY A 531       4.540  -3.268  42.884  1.00  0.67           C  
ATOM   4151  O   GLY A 531       4.125  -3.252  41.723  1.00  0.64           O  
ATOM   4152  N   GLN A 532       5.631  -4.050  43.303  1.00  0.70           N  
ATOM   4153  CA  GLN A 532       6.403  -4.928  42.429  1.00  0.72           C  
ATOM   4154  C   GLN A 532       5.903  -6.367  42.514  1.00  0.73           C  
ATOM   4155  CB  GLN A 532       7.889  -4.867  42.783  1.00  0.67           C  
ATOM   4156  O   GLN A 532       6.617  -7.301  42.144  1.00  0.71           O  
ATOM   4157  CG  GLN A 532       8.546  -3.533  42.452  1.00  0.65           C  
ATOM   4158  CD  GLN A 532      10.015  -3.492  42.832  1.00  0.64           C  
ATOM   4159  NE2 GLN A 532      10.888  -3.586  41.835  1.00  0.58           N  
ATOM   4160  OE1 GLN A 532      10.361  -3.376  44.012  1.00  0.67           O  
ATOM   4161  N   TYR A 533       4.642  -6.538  43.061  1.00  0.77           N  
ATOM   4162  CA  TYR A 533       4.174  -7.914  43.177  1.00  0.80           C  
ATOM   4163  C   TYR A 533       2.965  -8.157  42.281  1.00  0.79           C  
ATOM   4164  CB  TYR A 533       3.820  -8.241  44.631  1.00  0.76           C  
ATOM   4165  O   TYR A 533       2.006  -7.382  42.299  1.00  0.78           O  
ATOM   4166  CG  TYR A 533       5.016  -8.294  45.550  1.00  0.75           C  
ATOM   4167  CD1 TYR A 533       5.729  -9.477  45.730  1.00  0.73           C  
ATOM   4168  CD2 TYR A 533       5.435  -7.162  46.241  1.00  0.75           C  
ATOM   4169  CE1 TYR A 533       6.831  -9.531  46.577  1.00  0.77           C  
ATOM   4170  CE2 TYR A 533       6.536  -7.204  47.090  1.00  0.72           C  
ATOM   4171  OH  TYR A 533       8.316  -8.439  48.091  1.00  0.70           O  
ATOM   4172  CZ  TYR A 533       7.226  -8.391  47.251  1.00  0.77           C  
ATOM   4173  N   ILE A 534       2.936  -9.259  41.663  1.00  0.83           N  
ATOM   4174  CA  ILE A 534       1.802  -9.879  40.986  1.00  0.86           C  
ATOM   4175  C   ILE A 534       1.209 -10.974  41.869  1.00  0.86           C  
ATOM   4176  CB  ILE A 534       2.212 -10.460  39.614  1.00  0.83           C  
ATOM   4177  O   ILE A 534       1.924 -11.872  42.320  1.00  0.86           O  
ATOM   4178  CG1 ILE A 534       2.810  -9.362  38.727  1.00  0.82           C  
ATOM   4179  CG2 ILE A 534       1.014 -11.125  38.930  1.00  0.81           C  
ATOM   4180  CD1 ILE A 534       3.586  -9.890  37.528  1.00  0.78           C  
ATOM   4181  N   ASN A 535      -0.134 -10.798  42.166  1.00  0.81           N  
ATOM   4182  CA  ASN A 535      -0.949 -11.812  42.826  1.00  0.85           C  
ATOM   4183  C   ASN A 535      -1.868 -12.524  41.837  1.00  0.83           C  
ATOM   4184  CB  ASN A 535      -1.769 -11.189  43.958  1.00  0.79           C  
ATOM   4185  O   ASN A 535      -2.813 -11.925  41.320  1.00  0.81           O  
ATOM   4186  CG  ASN A 535      -0.928 -10.333  44.885  1.00  0.72           C  
ATOM   4187  ND2 ASN A 535      -1.161  -9.026  44.860  1.00  0.76           N  
ATOM   4188  OD1 ASN A 535      -0.074 -10.842  45.616  1.00  0.73           O  
ATOM   4189  N   LEU A 536      -1.617 -13.748  41.457  1.00  0.83           N  
ATOM   4190  CA  LEU A 536      -2.380 -14.570  40.523  1.00  0.86           C  
ATOM   4191  C   LEU A 536      -3.531 -15.274  41.234  1.00  0.83           C  
ATOM   4192  CB  LEU A 536      -1.471 -15.604  39.853  1.00  0.83           C  
ATOM   4193  O   LEU A 536      -3.358 -15.799  42.336  1.00  0.81           O  
ATOM   4194  CG  LEU A 536      -0.269 -15.052  39.084  1.00  0.81           C  
ATOM   4195  CD1 LEU A 536       0.588 -16.195  38.549  1.00  0.78           C  
ATOM   4196  CD2 LEU A 536      -0.732 -14.147  37.947  1.00  0.80           C  
ATOM   4197  N   ASN A 537      -4.778 -15.379  40.615  1.00  0.79           N  
ATOM   4198  CA  ASN A 537      -5.905 -16.146  41.136  1.00  0.81           C  
ATOM   4199  C   ASN A 537      -5.713 -17.644  40.916  1.00  0.74           C  
ATOM   4200  CB  ASN A 537      -7.214 -15.679  40.496  1.00  0.75           C  
ATOM   4201  O   ASN A 537      -6.178 -18.458  41.716  1.00  0.71           O  
ATOM   4202  CG  ASN A 537      -7.812 -14.477  41.201  1.00  0.67           C  
ATOM   4203  ND2 ASN A 537      -8.847 -13.895  40.607  1.00  0.66           N  
ATOM   4204  OD1 ASN A 537      -7.346 -14.073  42.270  1.00  0.64           O  
ATOM   4205  N   GLY A 538      -5.059 -17.951  39.954  1.00  0.69           N  
ATOM   4206  CA  GLY A 538      -4.606 -19.297  39.642  1.00  0.71           C  
ATOM   4207  C   GLY A 538      -3.117 -19.491  39.856  1.00  0.67           C  
ATOM   4208  O   GLY A 538      -2.304 -18.747  39.302  1.00  0.66           O  
ATOM   4209  N   ALA A 539      -2.647 -20.376  40.748  1.00  0.78           N  
ATOM   4210  CA  ALA A 539      -1.248 -20.596  41.103  1.00  0.83           C  
ATOM   4211  C   ALA A 539      -0.469 -21.181  39.928  1.00  0.77           C  
ATOM   4212  CB  ALA A 539      -1.145 -21.517  42.316  1.00  0.74           C  
ATOM   4213  O   ALA A 539      -0.982 -22.033  39.198  1.00  0.73           O  
ATOM   4214  N   LEU A 540       0.644 -20.760  39.612  1.00  0.78           N  
ATOM   4215  CA  LEU A 540       1.525 -21.410  38.647  1.00  0.82           C  
ATOM   4216  C   LEU A 540       1.964 -22.781  39.149  1.00  0.79           C  
ATOM   4217  CB  LEU A 540       2.753 -20.538  38.370  1.00  0.78           C  
ATOM   4218  O   LEU A 540       2.241 -22.952  40.339  1.00  0.78           O  
ATOM   4219  CG  LEU A 540       2.479 -19.130  37.841  1.00  0.77           C  
ATOM   4220  CD1 LEU A 540       3.787 -18.369  37.657  1.00  0.75           C  
ATOM   4221  CD2 LEU A 540       1.702 -19.192  36.530  1.00  0.76           C  
ATOM   4222  N   GLN A 541       1.978 -23.772  38.207  1.00  0.75           N  
ATOM   4223  CA  GLN A 541       2.598 -25.080  38.389  1.00  0.79           C  
ATOM   4224  C   GLN A 541       4.046 -25.074  37.907  1.00  0.73           C  
ATOM   4225  CB  GLN A 541       1.803 -26.158  37.650  1.00  0.70           C  
ATOM   4226  O   GLN A 541       4.443 -24.204  37.129  1.00  0.70           O  
ATOM   4227  CG  GLN A 541       0.337 -26.225  38.053  1.00  0.64           C  
ATOM   4228  CD  GLN A 541       0.146 -26.472  39.538  1.00  0.64           C  
ATOM   4229  NE2 GLN A 541      -0.632 -25.612  40.187  1.00  0.67           N  
ATOM   4230  OE1 GLN A 541       0.693 -27.428  40.097  1.00  0.73           O  
ATOM   4231  N   THR A 542       4.881 -25.948  38.330  1.00  0.65           N  
ATOM   4232  CA  THR A 542       6.259 -26.079  37.871  1.00  0.72           C  
ATOM   4233  C   THR A 542       6.314 -26.198  36.351  1.00  0.62           C  
ATOM   4234  CB  THR A 542       6.947 -27.300  38.509  1.00  0.60           C  
ATOM   4235  O   THR A 542       5.680 -27.081  35.769  1.00  0.58           O  
ATOM   4236  CG2 THR A 542       8.385 -27.439  38.021  1.00  0.54           C  
ATOM   4237  OG1 THR A 542       6.950 -27.149  39.934  1.00  0.58           O  
ATOM   4238  N   GLY A 543       6.900 -25.315  35.737  1.00  0.67           N  
ATOM   4239  CA  GLY A 543       7.055 -25.218  34.295  1.00  0.71           C  
ATOM   4240  C   GLY A 543       6.159 -24.167  33.668  1.00  0.64           C  
ATOM   4241  O   GLY A 543       6.355 -23.787  32.511  1.00  0.63           O  
ATOM   4242  N   ASP A 544       5.255 -23.610  34.366  1.00  0.72           N  
ATOM   4243  CA  ASP A 544       4.463 -22.525  33.795  1.00  0.74           C  
ATOM   4244  C   ASP A 544       5.327 -21.293  33.536  1.00  0.69           C  
ATOM   4245  CB  ASP A 544       3.299 -22.165  34.721  1.00  0.72           C  
ATOM   4246  O   ASP A 544       6.133 -20.903  34.384  1.00  0.67           O  
ATOM   4247  CG  ASP A 544       2.179 -23.190  34.690  1.00  0.70           C  
ATOM   4248  OD1 ASP A 544       2.123 -24.004  33.744  1.00  0.73           O  
ATOM   4249  OD2 ASP A 544       1.342 -23.180  35.619  1.00  0.81           O  
ATOM   4250  N   ASN A 545       5.212 -20.705  32.376  1.00  0.73           N  
ATOM   4251  CA  ASN A 545       5.890 -19.488  31.944  1.00  0.76           C  
ATOM   4252  C   ASN A 545       4.966 -18.276  32.015  1.00  0.71           C  
ATOM   4253  CB  ASN A 545       6.440 -19.654  30.525  1.00  0.68           C  
ATOM   4254  O   ASN A 545       3.944 -18.228  31.328  1.00  0.68           O  
ATOM   4255  CG  ASN A 545       7.380 -18.533  30.128  1.00  0.62           C  
ATOM   4256  ND2 ASN A 545       8.645 -18.870  29.908  1.00  0.56           N  
ATOM   4257  OD1 ASN A 545       6.973 -17.373  30.022  1.00  0.56           O  
ATOM   4258  N   LEU A 546       5.284 -17.416  32.761  1.00  0.79           N  
ATOM   4259  CA  LEU A 546       4.681 -16.091  32.845  1.00  0.80           C  
ATOM   4260  C   LEU A 546       5.549 -15.053  32.141  1.00  0.77           C  
ATOM   4261  CB  LEU A 546       4.470 -15.689  34.307  1.00  0.78           C  
ATOM   4262  O   LEU A 546       6.721 -14.882  32.486  1.00  0.74           O  
ATOM   4263  CG  LEU A 546       3.749 -14.362  34.548  1.00  0.77           C  
ATOM   4264  CD1 LEU A 546       2.973 -14.411  35.860  1.00  0.75           C  
ATOM   4265  CD2 LEU A 546       4.743 -13.206  34.553  1.00  0.75           C  
ATOM   4266  N   ILE A 547       4.913 -14.452  31.235  1.00  0.76           N  
ATOM   4267  CA  ILE A 547       5.455 -13.268  30.577  1.00  0.77           C  
ATOM   4268  C   ILE A 547       4.694 -12.028  31.039  1.00  0.75           C  
ATOM   4269  CB  ILE A 547       5.389 -13.395  29.039  1.00  0.73           C  
ATOM   4270  O   ILE A 547       3.468 -11.961  30.914  1.00  0.72           O  
ATOM   4271  CG1 ILE A 547       6.158 -14.637  28.572  1.00  0.71           C  
ATOM   4272  CG2 ILE A 547       5.932 -12.130  28.368  1.00  0.71           C  
ATOM   4273  CD1 ILE A 547       6.008 -14.935  27.087  1.00  0.69           C  
ATOM   4274  N   ALA A 548       5.357 -11.073  31.572  1.00  0.79           N  
ATOM   4275  CA  ALA A 548       4.844  -9.744  31.896  1.00  0.80           C  
ATOM   4276  C   ALA A 548       5.418  -8.690  30.954  1.00  0.77           C  
ATOM   4277  CB  ALA A 548       5.164  -9.389  33.346  1.00  0.77           C  
ATOM   4278  O   ALA A 548       6.633  -8.628  30.748  1.00  0.74           O  
ATOM   4279  N   ILE A 549       4.451  -7.982  30.321  1.00  0.72           N  
ATOM   4280  CA  ILE A 549       4.775  -6.739  29.630  1.00  0.72           C  
ATOM   4281  C   ILE A 549       4.552  -5.554  30.567  1.00  0.69           C  
ATOM   4282  CB  ILE A 549       3.934  -6.572  28.344  1.00  0.68           C  
ATOM   4283  O   ILE A 549       3.415  -5.259  30.945  1.00  0.66           O  
ATOM   4284  CG1 ILE A 549       4.099  -7.795  27.435  1.00  0.67           C  
ATOM   4285  CG2 ILE A 549       4.321  -5.286  27.609  1.00  0.65           C  
ATOM   4286  CD1 ILE A 549       3.269  -7.734  26.160  1.00  0.65           C  
ATOM   4287  N   LEU A 550       5.574  -4.967  31.069  1.00  0.71           N  
ATOM   4288  CA  LEU A 550       5.680  -3.845  31.995  1.00  0.70           C  
ATOM   4289  C   LEU A 550       5.806  -2.526  31.238  1.00  0.68           C  
ATOM   4290  CB  LEU A 550       6.881  -4.029  32.926  1.00  0.67           C  
ATOM   4291  O   LEU A 550       6.742  -2.341  30.457  1.00  0.65           O  
ATOM   4292  CG  LEU A 550       7.013  -5.395  33.601  1.00  0.66           C  
ATOM   4293  CD1 LEU A 550       8.306  -5.467  34.405  1.00  0.66           C  
ATOM   4294  CD2 LEU A 550       5.807  -5.669  34.493  1.00  0.66           C  
ATOM   4295  N   GLY A 551       4.729  -1.712  31.187  1.00  0.60           N  
ATOM   4296  CA  GLY A 551       4.715  -0.330  30.735  1.00  0.59           C  
ATOM   4297  C   GLY A 551       5.380   0.624  31.709  1.00  0.58           C  
ATOM   4298  O   GLY A 551       5.441   0.350  32.910  1.00  0.56           O  
ATOM   4299  N   LYS A 552       6.115   1.712  31.234  1.00  0.49           N  
ATOM   4300  CA  LYS A 552       6.657   2.825  32.009  1.00  0.50           C  
ATOM   4301  C   LYS A 552       5.634   3.344  33.015  1.00  0.49           C  
ATOM   4302  CB  LYS A 552       7.102   3.958  31.083  1.00  0.45           C  
ATOM   4303  O   LYS A 552       4.453   3.483  32.692  1.00  0.46           O  
ATOM   4304  CG  LYS A 552       8.209   4.829  31.658  1.00  0.42           C  
ATOM   4305  CD  LYS A 552       8.671   5.880  30.657  1.00  0.45           C  
ATOM   4306  CE  LYS A 552       9.741   6.787  31.250  1.00  0.39           C  
ATOM   4307  NZ  LYS A 552      10.258   7.763  30.245  1.00  0.38           N  
ATOM   4308  N   LEU A 553       5.896   3.309  34.369  1.00  0.39           N  
ATOM   4309  CA  LEU A 553       5.309   4.320  35.242  1.00  0.38           C  
ATOM   4310  C   LEU A 553       5.202   5.662  34.525  1.00  0.39           C  
ATOM   4311  CB  LEU A 553       6.140   4.474  36.519  1.00  0.37           C  
ATOM   4312  O   LEU A 553       6.218   6.251  34.149  1.00  0.37           O  
ATOM   4313  CG  LEU A 553       5.357   4.669  37.818  1.00  0.34           C  
ATOM   4314  CD1 LEU A 553       5.417   3.404  38.667  1.00  0.32           C  
ATOM   4315  CD2 LEU A 553       5.896   5.866  38.594  1.00  0.34           C  
ATOM   4316  N   ILE A 554       4.409   5.873  33.590  1.00  0.37           N  
ATOM   4317  CA  ILE A 554       4.043   7.278  33.455  1.00  0.36           C  
ATOM   4318  C   ILE A 554       3.969   7.927  34.835  1.00  0.37           C  
ATOM   4319  CB  ILE A 554       2.698   7.443  32.712  1.00  0.34           C  
ATOM   4320  O   ILE A 554       3.172   7.514  35.681  1.00  0.35           O  
ATOM   4321  CG1 ILE A 554       2.755   6.753  31.344  1.00  0.32           C  
ATOM   4322  CG2 ILE A 554       2.340   8.925  32.564  1.00  0.32           C  
ATOM   4323  CD1 ILE A 554       1.431   6.758  30.593  1.00  0.30           C  
ATOM   4324  N   LEU A 555       5.138   8.158  35.482  1.00  0.31           N  
ATOM   4325  CA  LEU A 555       4.994   9.082  36.602  1.00  0.31           C  
ATOM   4326  C   LEU A 555       3.720   9.910  36.462  1.00  0.31           C  
ATOM   4327  CB  LEU A 555       6.210  10.007  36.694  1.00  0.29           C  
ATOM   4328  O   LEU A 555       3.547  10.629  35.476  1.00  0.30           O  
ATOM   4329  CG  LEU A 555       7.530   9.353  37.103  1.00  0.28           C  
ATOM   4330  CD1 LEU A 555       8.684  10.336  36.935  1.00  0.26           C  
ATOM   4331  CD2 LEU A 555       7.455   8.849  38.541  1.00  0.30           C  
ATOM   4332  N   ASN A 556       2.484   9.254  36.445  1.00  0.29           N  
ATOM   4333  CA  ASN A 556       1.432  10.176  36.860  1.00  0.28           C  
ATOM   4334  C   ASN A 556       2.010  11.480  37.403  1.00  0.29           C  
ATOM   4335  CB  ASN A 556       0.526   9.521  37.905  1.00  0.27           C  
ATOM   4336  O   ASN A 556       2.793  11.468  38.354  1.00  0.27           O  
ATOM   4337  CG  ASN A 556      -0.942   9.592  37.532  1.00  0.26           C  
ATOM   4338  ND2 ASN A 556      -1.765   8.804  38.214  1.00  0.28           N  
ATOM   4339  OD1 ASN A 556      -1.332  10.346  36.637  1.00  0.30           O  
ATOM   4340  N   THR A 557       2.593  12.419  36.526  1.00  0.29           N  
ATOM   4341  CA  THR A 557       2.653  13.795  37.006  1.00  0.28           C  
ATOM   4342  C   THR A 557       1.937  13.933  38.347  1.00  0.29           C  
ATOM   4343  CB  THR A 557       2.032  14.770  35.988  1.00  0.26           C  
ATOM   4344  O   THR A 557       1.723  15.046  38.831  1.00  0.27           O  
ATOM   4345  CG2 THR A 557       2.896  14.880  34.735  1.00  0.26           C  
ATOM   4346  OG1 THR A 557       0.731  14.299  35.617  1.00  0.30           O  
ATOM   4347  N   ASN A 558       2.077  12.868  39.244  1.00  0.29           N  
ATOM   4348  CA  ASN A 558       2.014  12.976  40.697  1.00  0.30           C  
ATOM   4349  C   ASN A 558       2.828  11.879  41.378  1.00  0.30           C  
ATOM   4350  CB  ASN A 558       0.561  12.933  41.176  1.00  0.27           C  
ATOM   4351  O   ASN A 558       2.379  10.736  41.473  1.00  0.28           O  
ATOM   4352  CG  ASN A 558       0.363  13.632  42.507  1.00  0.26           C  
ATOM   4353  ND2 ASN A 558      -0.890  13.899  42.856  1.00  0.28           N  
ATOM   4354  OD1 ASN A 558       1.329  13.929  43.215  1.00  0.31           O  
ATOM   4355  N   PRO A 559       4.238  11.697  41.266  1.00  0.32           N  
ATOM   4356  CA  PRO A 559       4.904  10.771  42.185  1.00  0.32           C  
ATOM   4357  C   PRO A 559       4.416  10.916  43.625  1.00  0.32           C  
ATOM   4358  CB  PRO A 559       6.380  11.160  42.067  1.00  0.28           C  
ATOM   4359  O   PRO A 559       4.918  10.233  44.522  1.00  0.29           O  
ATOM   4360  CG  PRO A 559       6.366  12.599  41.664  1.00  0.27           C  
ATOM   4361  CD  PRO A 559       5.099  12.868  40.903  1.00  0.32           C  
ATOM   4362  N   TYR A 560       3.229  11.750  43.835  1.00  0.32           N  
ATOM   4363  CA  TYR A 560       2.979  12.089  45.231  1.00  0.35           C  
ATOM   4364  C   TYR A 560       1.840  11.250  45.801  1.00  0.32           C  
ATOM   4365  CB  TYR A 560       2.651  13.578  45.373  1.00  0.28           C  
ATOM   4366  O   TYR A 560       0.669  11.503  45.510  1.00  0.29           O  
ATOM   4367  CG  TYR A 560       3.804  14.489  45.025  1.00  0.28           C  
ATOM   4368  CD1 TYR A 560       4.857  14.684  45.915  1.00  0.27           C  
ATOM   4369  CD2 TYR A 560       3.841  15.156  43.805  1.00  0.30           C  
ATOM   4370  CE1 TYR A 560       5.920  15.524  45.600  1.00  0.34           C  
ATOM   4371  CE2 TYR A 560       4.899  15.998  43.479  1.00  0.34           C  
ATOM   4372  OH  TYR A 560       6.982  17.007  44.063  1.00  0.31           O  
ATOM   4373  CZ  TYR A 560       5.932  16.175  44.381  1.00  0.29           C  
ATOM   4374  N   LEU A 561       1.636   9.958  45.519  1.00  0.33           N  
ATOM   4375  CA  LEU A 561       0.699   9.264  46.395  1.00  0.35           C  
ATOM   4376  C   LEU A 561       1.055   7.786  46.511  1.00  0.33           C  
ATOM   4377  CB  LEU A 561      -0.733   9.416  45.876  1.00  0.30           C  
ATOM   4378  O   LEU A 561       0.729   6.993  45.625  1.00  0.31           O  
ATOM   4379  CG  LEU A 561      -1.462  10.703  46.265  1.00  0.29           C  
ATOM   4380  CD1 LEU A 561      -2.565  11.013  45.257  1.00  0.28           C  
ATOM   4381  CD2 LEU A 561      -2.035  10.589  47.673  1.00  0.31           C  
ATOM   4382  N   THR A 562       2.274   7.454  47.005  1.00  0.32           N  
ATOM   4383  CA  THR A 562       2.215   6.194  47.738  1.00  0.34           C  
ATOM   4384  C   THR A 562       2.038   6.446  49.233  1.00  0.32           C  
ATOM   4385  CB  THR A 562       3.483   5.351  47.504  1.00  0.29           C  
ATOM   4386  O   THR A 562       2.571   7.419  49.771  1.00  0.30           O  
ATOM   4387  CG2 THR A 562       3.526   4.809  46.079  1.00  0.30           C  
ATOM   4388  OG1 THR A 562       4.640   6.166  47.729  1.00  0.32           O  
ATOM   4389  N   ILE A 563       1.050   6.074  50.080  1.00  0.32           N  
ATOM   4390  CA  ILE A 563       0.799   5.865  51.502  1.00  0.33           C  
ATOM   4391  C   ILE A 563       2.125   5.698  52.241  1.00  0.32           C  
ATOM   4392  CB  ILE A 563      -0.108   4.637  51.742  1.00  0.29           C  
ATOM   4393  O   ILE A 563       2.296   6.217  53.346  1.00  0.30           O  
ATOM   4394  CG1 ILE A 563      -1.539   4.931  51.278  1.00  0.28           C  
ATOM   4395  CG2 ILE A 563      -0.083   4.227  53.217  1.00  0.28           C  
ATOM   4396  CD1 ILE A 563      -2.439   3.704  51.234  1.00  0.26           C  
ATOM   4397  N   GLU A 564       3.302   5.381  51.657  1.00  0.33           N  
ATOM   4398  CA  GLU A 564       4.600   5.396  52.325  1.00  0.34           C  
ATOM   4399  C   GLU A 564       5.398   6.641  51.952  1.00  0.33           C  
ATOM   4400  CB  GLU A 564       5.398   4.136  51.977  1.00  0.30           C  
ATOM   4401  O   GLU A 564       6.306   7.045  52.682  1.00  0.30           O  
ATOM   4402  CG  GLU A 564       5.003   2.913  52.793  1.00  0.29           C  
ATOM   4403  CD  GLU A 564       5.786   1.665  52.420  1.00  0.34           C  
ATOM   4404  OE1 GLU A 564       6.541   1.697  51.422  1.00  0.40           O  
ATOM   4405  OE2 GLU A 564       5.643   0.646  53.132  1.00  0.34           O  
ATOM   4406  N   SER A 565       4.897   7.573  51.007  1.00  0.31           N  
ATOM   4407  CA  SER A 565       5.457   8.908  50.822  1.00  0.34           C  
ATOM   4408  C   SER A 565       4.626   9.962  51.545  1.00  0.31           C  
ATOM   4409  CB  SER A 565       5.548   9.250  49.334  1.00  0.27           C  
ATOM   4410  O   SER A 565       5.093  11.079  51.773  1.00  0.28           O  
ATOM   4411  OG  SER A 565       4.355   8.888  48.661  1.00  0.28           O  
ATOM   4412  N   ALA A 566       3.464   9.749  52.146  1.00  0.36           N  
ATOM   4413  CA  ALA A 566       2.811  10.732  53.006  1.00  0.36           C  
ATOM   4414  C   ALA A 566       3.763  11.233  54.088  1.00  0.35           C  
ATOM   4415  CB  ALA A 566       1.557  10.135  53.640  1.00  0.32           C  
ATOM   4416  O   ALA A 566       3.708  12.401  54.480  1.00  0.32           O  
ATOM   4417  N   SER A 567       4.838  10.376  54.541  1.00  0.43           N  
ATOM   4418  CA  SER A 567       5.836  10.932  55.449  1.00  0.43           C  
ATOM   4419  C   SER A 567       6.866  11.766  54.695  1.00  0.43           C  
ATOM   4420  CB  SER A 567       6.539   9.815  56.222  1.00  0.40           C  
ATOM   4421  O   SER A 567       7.599  12.552  55.300  1.00  0.40           O  
ATOM   4422  OG  SER A 567       7.293   8.995  55.347  1.00  0.41           O  
ATOM   4423  N   LYS A 568       6.845  11.879  53.356  1.00  0.43           N  
ATOM   4424  CA  LYS A 568       7.851  12.614  52.595  1.00  0.43           C  
ATOM   4425  C   LYS A 568       7.213  13.737  51.782  1.00  0.43           C  
ATOM   4426  CB  LYS A 568       8.620  11.669  51.670  1.00  0.39           C  
ATOM   4427  O   LYS A 568       7.905  14.456  51.058  1.00  0.40           O  
ATOM   4428  CG  LYS A 568       9.499  10.667  52.402  1.00  0.36           C  
ATOM   4429  CD  LYS A 568      10.356   9.862  51.432  1.00  0.41           C  
ATOM   4430  CE  LYS A 568      11.227   8.849  52.163  1.00  0.34           C  
ATOM   4431  NZ  LYS A 568      12.028   8.021  51.213  1.00  0.34           N  
ATOM   4432  N   PHE A 569       5.770  13.951  51.820  1.00  0.40           N  
ATOM   4433  CA  PHE A 569       5.084  15.105  51.251  1.00  0.44           C  
ATOM   4434  C   PHE A 569       4.924  16.207  52.292  1.00  0.40           C  
ATOM   4435  CB  PHE A 569       3.714  14.700  50.699  1.00  0.37           C  
ATOM   4436  O   PHE A 569       4.738  15.925  53.478  1.00  0.37           O  
ATOM   4437  CG  PHE A 569       3.785  13.740  49.542  1.00  0.36           C  
ATOM   4438  CD1 PHE A 569       4.045  14.198  48.256  1.00  0.36           C  
ATOM   4439  CD2 PHE A 569       3.591  12.380  49.741  1.00  0.38           C  
ATOM   4440  CE1 PHE A 569       4.111  13.312  47.184  1.00  0.38           C  
ATOM   4441  CE2 PHE A 569       3.656  11.488  48.674  1.00  0.39           C  
ATOM   4442  CZ  PHE A 569       3.915  11.957  47.396  1.00  0.35           C  
ATOM   4443  N   ILE A 570       5.330  17.358  51.816  1.00  0.53           N  
ATOM   4444  CA  ILE A 570       4.912  18.614  52.429  1.00  0.53           C  
ATOM   4445  C   ILE A 570       3.393  18.633  52.582  1.00  0.53           C  
ATOM   4446  CB  ILE A 570       5.382  19.831  51.601  1.00  0.50           C  
ATOM   4447  O   ILE A 570       2.662  18.568  51.591  1.00  0.51           O  
ATOM   4448  CG1 ILE A 570       6.909  19.826  51.463  1.00  0.47           C  
ATOM   4449  CG2 ILE A 570       4.894  21.137  52.235  1.00  0.48           C  
ATOM   4450  CD1 ILE A 570       7.451  20.905  50.536  1.00  0.46           C  
ATOM   4451  N   THR A 571       2.738  18.060  53.626  1.00  0.52           N  
ATOM   4452  CA  THR A 571       1.430  18.515  54.083  1.00  0.53           C  
ATOM   4453  C   THR A 571       1.387  20.037  54.173  1.00  0.52           C  
ATOM   4454  CB  THR A 571       1.073  17.906  55.452  1.00  0.50           C  
ATOM   4455  O   THR A 571       2.430  20.695  54.157  1.00  0.51           O  
ATOM   4456  CG2 THR A 571       1.170  16.385  55.419  1.00  0.46           C  
ATOM   4457  OG1 THR A 571       1.978  18.410  56.442  1.00  0.47           O  
ATOM   4458  N   LYS A 572       0.404  20.599  54.041  1.00  0.54           N  
ATOM   4459  CA  LYS A 572       0.170  22.009  54.341  1.00  0.55           C  
ATOM   4460  C   LYS A 572       1.002  22.461  55.538  1.00  0.55           C  
ATOM   4461  CB  LYS A 572      -1.314  22.262  54.608  1.00  0.52           C  
ATOM   4462  O   LYS A 572       1.428  23.616  55.604  1.00  0.55           O  
ATOM   4463  CG  LYS A 572      -1.888  23.444  53.842  1.00  0.50           C  
ATOM   4464  CD  LYS A 572      -3.371  23.634  54.135  1.00  0.52           C  
ATOM   4465  CE  LYS A 572      -3.937  24.843  53.402  1.00  0.46           C  
ATOM   4466  NZ  LYS A 572      -5.401  25.005  53.649  1.00  0.41           N  
ATOM   4467  N   SER A 573       1.230  21.469  56.514  1.00  0.54           N  
ATOM   4468  CA  SER A 573       2.044  21.808  57.677  1.00  0.54           C  
ATOM   4469  C   SER A 573       3.518  21.928  57.304  1.00  0.53           C  
ATOM   4470  CB  SER A 573       1.872  20.759  58.777  1.00  0.51           C  
ATOM   4471  O   SER A 573       4.230  22.785  57.832  1.00  0.52           O  
ATOM   4472  OG  SER A 573       2.020  19.451  58.252  1.00  0.53           O  
ATOM   4473  N   ASP A 574       3.899  21.086  56.249  1.00  0.56           N  
ATOM   4474  CA  ASP A 574       5.315  21.145  55.902  1.00  0.55           C  
ATOM   4475  C   ASP A 574       5.639  22.420  55.128  1.00  0.56           C  
ATOM   4476  CB  ASP A 574       5.719  19.916  55.084  1.00  0.51           C  
ATOM   4477  O   ASP A 574       6.778  22.892  55.146  1.00  0.54           O  
ATOM   4478  CG  ASP A 574       5.493  18.610  55.825  1.00  0.48           C  
ATOM   4479  OD1 ASP A 574       5.729  18.556  57.051  1.00  0.53           O  
ATOM   4480  OD2 ASP A 574       5.078  17.626  55.176  1.00  0.61           O  
ATOM   4481  N   ILE A 575       4.781  23.080  54.402  1.00  0.55           N  
ATOM   4482  CA  ILE A 575       4.970  24.279  53.592  1.00  0.56           C  
ATOM   4483  C   ILE A 575       5.555  25.396  54.453  1.00  0.55           C  
ATOM   4484  CB  ILE A 575       3.644  24.739  52.945  1.00  0.52           C  
ATOM   4485  O   ILE A 575       6.430  26.141  54.005  1.00  0.54           O  
ATOM   4486  CG1 ILE A 575       3.162  23.704  51.922  1.00  0.46           C  
ATOM   4487  CG2 ILE A 575       3.810  26.115  52.295  1.00  0.48           C  
ATOM   4488  CD1 ILE A 575       1.798  24.015  51.323  1.00  0.47           C  
ATOM   4489  N   TYR A 576       5.115  25.424  55.757  1.00  0.56           N  
ATOM   4490  CA  TYR A 576       5.431  26.500  56.690  1.00  0.56           C  
ATOM   4491  C   TYR A 576       6.433  26.035  57.740  1.00  0.55           C  
ATOM   4492  CB  TYR A 576       4.158  27.010  57.373  1.00  0.52           C  
ATOM   4493  O   TYR A 576       6.801  26.798  58.637  1.00  0.53           O  
ATOM   4494  CG  TYR A 576       3.152  27.603  56.416  1.00  0.51           C  
ATOM   4495  CD1 TYR A 576       3.377  28.840  55.817  1.00  0.49           C  
ATOM   4496  CD2 TYR A 576       1.976  26.928  56.110  1.00  0.52           C  
ATOM   4497  CE1 TYR A 576       2.452  29.391  54.936  1.00  0.54           C  
ATOM   4498  CE2 TYR A 576       1.044  27.469  55.231  1.00  0.51           C  
ATOM   4499  OH  TYR A 576       0.371  29.240  53.778  1.00  0.58           O  
ATOM   4500  CZ  TYR A 576       1.290  28.699  54.649  1.00  0.53           C  
ATOM   4501  N   ASN A 577       6.844  24.691  57.757  1.00  0.57           N  
ATOM   4502  CA  ASN A 577       7.799  24.191  58.740  1.00  0.57           C  
ATOM   4503  C   ASN A 577       9.178  23.976  58.123  1.00  0.56           C  
ATOM   4504  CB  ASN A 577       7.290  22.893  59.371  1.00  0.54           C  
ATOM   4505  O   ASN A 577       9.289  23.652  56.939  1.00  0.55           O  
ATOM   4506  CG  ASN A 577       6.983  23.042  60.848  1.00  0.52           C  
ATOM   4507  ND2 ASN A 577       6.286  22.063  61.410  1.00  0.55           N  
ATOM   4508  OD1 ASN A 577       7.369  24.030  61.478  1.00  0.55           O  
ATOM   4509  N   THR A 578      10.370  24.425  58.664  1.00  0.55           N  
ATOM   4510  CA  THR A 578      11.777  24.254  58.323  1.00  0.54           C  
ATOM   4511  C   THR A 578      12.073  22.802  57.958  1.00  0.55           C  
ATOM   4512  CB  THR A 578      12.691  24.691  59.483  1.00  0.51           C  
ATOM   4513  O   THR A 578      12.943  22.529  57.129  1.00  0.53           O  
ATOM   4514  CG2 THR A 578      12.840  26.208  59.524  1.00  0.47           C  
ATOM   4515  OG1 THR A 578      12.127  24.243  60.722  1.00  0.52           O  
ATOM   4516  N   ASP A 579      11.299  21.760  58.516  1.00  0.54           N  
ATOM   4517  CA  ASP A 579      11.447  20.341  58.206  1.00  0.53           C  
ATOM   4518  C   ASP A 579      10.918  20.027  56.808  1.00  0.53           C  
ATOM   4519  CB  ASP A 579      10.721  19.486  59.247  1.00  0.52           C  
ATOM   4520  O   ASP A 579      11.325  19.039  56.193  1.00  0.53           O  
ATOM   4521  CG  ASP A 579      11.249  19.693  60.656  1.00  0.50           C  
ATOM   4522  OD1 ASP A 579      12.387  20.186  60.815  1.00  0.54           O  
ATOM   4523  OD2 ASP A 579      10.522  19.358  61.616  1.00  0.60           O  
ATOM   4524  N   GLY A 580      10.082  20.872  56.241  1.00  0.55           N  
ATOM   4525  CA  GLY A 580       9.648  20.833  54.854  1.00  0.54           C  
ATOM   4526  C   GLY A 580      10.773  21.089  53.869  1.00  0.55           C  
ATOM   4527  O   GLY A 580      10.773  20.545  52.763  1.00  0.54           O  
ATOM   4528  N   ALA A 581      11.812  21.990  54.128  1.00  0.58           N  
ATOM   4529  CA  ALA A 581      13.007  22.234  53.325  1.00  0.59           C  
ATOM   4530  C   ALA A 581      13.794  20.944  53.108  1.00  0.59           C  
ATOM   4531  CB  ALA A 581      13.891  23.286  53.991  1.00  0.54           C  
ATOM   4532  O   ALA A 581      14.220  20.651  51.989  1.00  0.57           O  
ATOM   4533  N   GLU A 582      13.994  20.166  54.167  1.00  0.59           N  
ATOM   4534  CA  GLU A 582      14.614  18.848  54.064  1.00  0.59           C  
ATOM   4535  C   GLU A 582      13.738  17.888  53.264  1.00  0.58           C  
ATOM   4536  CB  GLU A 582      14.891  18.273  55.455  1.00  0.57           C  
ATOM   4537  O   GLU A 582      14.246  17.067  52.497  1.00  0.58           O  
ATOM   4538  CG  GLU A 582      16.338  18.416  55.902  1.00  0.56           C  
ATOM   4539  CD  GLU A 582      16.620  17.755  57.242  1.00  0.56           C  
ATOM   4540  OE1 GLU A 582      15.665  17.283  57.899  1.00  0.61           O  
ATOM   4541  OE2 GLU A 582      17.806  17.710  57.639  1.00  0.56           O  
ATOM   4542  N   LYS A 583      12.411  18.127  53.203  1.00  0.56           N  
ATOM   4543  CA  LYS A 583      11.495  17.283  52.441  1.00  0.55           C  
ATOM   4544  C   LYS A 583      11.472  17.685  50.969  1.00  0.55           C  
ATOM   4545  CB  LYS A 583      10.084  17.357  53.027  1.00  0.54           C  
ATOM   4546  O   LYS A 583      11.175  16.863  50.100  1.00  0.54           O  
ATOM   4547  CG  LYS A 583       9.945  16.698  54.391  1.00  0.53           C  
ATOM   4548  CD  LYS A 583       8.494  16.674  54.855  1.00  0.53           C  
ATOM   4549  CE  LYS A 583       8.359  16.057  56.240  1.00  0.53           C  
ATOM   4550  NZ  LYS A 583       6.946  16.080  56.722  1.00  0.48           N  
ATOM   4551  N   ILE A 584      11.855  18.955  50.592  1.00  0.53           N  
ATOM   4552  CA  ILE A 584      11.993  19.321  49.187  1.00  0.53           C  
ATOM   4553  C   ILE A 584      13.472  19.403  48.818  1.00  0.53           C  
ATOM   4554  CB  ILE A 584      11.289  20.663  48.881  1.00  0.52           C  
ATOM   4555  O   ILE A 584      13.818  19.772  47.693  1.00  0.53           O  
ATOM   4556  CG1 ILE A 584      11.774  21.752  49.845  1.00  0.48           C  
ATOM   4557  CG2 ILE A 584       9.768  20.504  48.954  1.00  0.48           C  
ATOM   4558  CD1 ILE A 584      11.294  23.152  49.488  1.00  0.48           C  
ATOM   4559  N   GLY A 585      14.435  18.869  49.692  1.00  0.57           N  
ATOM   4560  CA  GLY A 585      15.868  18.892  49.444  1.00  0.57           C  
ATOM   4561  C   GLY A 585      16.454  20.291  49.465  1.00  0.57           C  
ATOM   4562  O   GLY A 585      17.491  20.545  48.848  1.00  0.57           O  
ATOM   4563  N   THR A 586      15.866  21.209  49.872  1.00  0.58           N  
ATOM   4564  CA  THR A 586      16.615  22.421  50.183  1.00  0.60           C  
ATOM   4565  C   THR A 586      17.289  22.307  51.547  1.00  0.58           C  
ATOM   4566  CB  THR A 586      15.703  23.662  50.160  1.00  0.56           C  
ATOM   4567  O   THR A 586      16.654  21.914  52.528  1.00  0.57           O  
ATOM   4568  CG2 THR A 586      15.160  23.921  48.759  1.00  0.51           C  
ATOM   4569  OG1 THR A 586      14.603  23.456  51.056  1.00  0.55           O  
ATOM   4570  N   SER A 587      18.596  22.068  51.506  1.00  0.56           N  
ATOM   4571  CA  SER A 587      19.486  22.087  52.662  1.00  0.57           C  
ATOM   4572  C   SER A 587      19.512  23.464  53.318  1.00  0.57           C  
ATOM   4573  CB  SER A 587      20.903  21.680  52.256  1.00  0.52           C  
ATOM   4574  O   SER A 587      20.297  23.704  54.237  1.00  0.56           O  
ATOM   4575  OG  SER A 587      21.376  22.496  51.198  1.00  0.53           O  
ATOM   4576  N   ASP A 588      18.710  24.439  52.817  1.00  0.50           N  
ATOM   4577  CA  ASP A 588      19.007  25.789  53.286  1.00  0.52           C  
ATOM   4578  C   ASP A 588      18.201  26.126  54.538  1.00  0.50           C  
ATOM   4579  CB  ASP A 588      18.721  26.814  52.186  1.00  0.47           C  
ATOM   4580  O   ASP A 588      18.307  27.231  55.073  1.00  0.50           O  
ATOM   4581  CG  ASP A 588      17.253  26.878  51.802  1.00  0.46           C  
ATOM   4582  OD1 ASP A 588      16.438  26.124  52.377  1.00  0.48           O  
ATOM   4583  OD2 ASP A 588      16.908  27.688  50.914  1.00  0.61           O  
ATOM   4584  N   GLY A 589      17.628  25.015  55.248  1.00  0.56           N  
ATOM   4585  CA  GLY A 589      16.852  25.324  56.439  1.00  0.55           C  
ATOM   4586  C   GLY A 589      15.717  26.296  56.176  1.00  0.56           C  
ATOM   4587  O   GLY A 589      15.047  26.743  57.109  1.00  0.56           O  
ATOM   4588  N   ARG A 590      15.465  26.776  54.918  1.00  0.62           N  
ATOM   4589  CA  ARG A 590      14.389  27.723  54.641  1.00  0.62           C  
ATOM   4590  C   ARG A 590      13.085  26.994  54.334  1.00  0.61           C  
ATOM   4591  CB  ARG A 590      14.766  28.638  53.474  1.00  0.57           C  
ATOM   4592  O   ARG A 590      13.100  25.864  53.841  1.00  0.58           O  
ATOM   4593  CG  ARG A 590      15.936  29.562  53.768  1.00  0.55           C  
ATOM   4594  CD  ARG A 590      16.211  30.511  52.609  1.00  0.56           C  
ATOM   4595  NE  ARG A 590      17.106  29.911  51.624  1.00  0.46           N  
ATOM   4596  NH1 ARG A 590      16.864  31.603  50.070  1.00  0.34           N  
ATOM   4597  NH2 ARG A 590      18.223  29.813  49.619  1.00  0.29           N  
ATOM   4598  CZ  ARG A 590      17.396  30.444  50.440  1.00  0.54           C  
ATOM   4599  N   ASN A 591      11.865  27.412  54.990  1.00  0.59           N  
ATOM   4600  CA  ASN A 591      10.539  26.823  54.837  1.00  0.60           C  
ATOM   4601  C   ASN A 591      10.164  26.660  53.367  1.00  0.59           C  
ATOM   4602  CB  ASN A 591       9.489  27.667  55.563  1.00  0.56           C  
ATOM   4603  O   ASN A 591      10.646  27.406  52.513  1.00  0.59           O  
ATOM   4604  CG  ASN A 591       8.835  28.691  54.656  1.00  0.54           C  
ATOM   4605  ND2 ASN A 591       7.936  29.492  55.216  1.00  0.58           N  
ATOM   4606  OD1 ASN A 591       9.134  28.761  53.461  1.00  0.57           O  
ATOM   4607  N   VAL A 592       9.622  25.580  52.852  1.00  0.58           N  
ATOM   4608  CA  VAL A 592       9.173  25.199  51.517  1.00  0.59           C  
ATOM   4609  C   VAL A 592       8.589  26.415  50.801  1.00  0.59           C  
ATOM   4610  CB  VAL A 592       8.130  24.061  51.573  1.00  0.55           C  
ATOM   4611  O   VAL A 592       8.817  26.607  49.605  1.00  0.59           O  
ATOM   4612  CG1 VAL A 592       7.618  23.728  50.172  1.00  0.48           C  
ATOM   4613  CG2 VAL A 592       8.728  22.821  52.235  1.00  0.49           C  
ATOM   4614  N   GLN A 593       7.777  27.272  51.459  1.00  0.59           N  
ATOM   4615  CA  GLN A 593       7.144  28.408  50.797  1.00  0.59           C  
ATOM   4616  C   GLN A 593       8.187  29.369  50.235  1.00  0.58           C  
ATOM   4617  CB  GLN A 593       6.216  29.145  51.764  1.00  0.55           C  
ATOM   4618  O   GLN A 593       8.024  29.894  49.131  1.00  0.57           O  
ATOM   4619  CG  GLN A 593       5.362  30.217  51.100  1.00  0.52           C  
ATOM   4620  CD  GLN A 593       4.370  29.644  50.105  1.00  0.54           C  
ATOM   4621  NE2 GLN A 593       4.297  30.250  48.925  1.00  0.50           N  
ATOM   4622  OE1 GLN A 593       3.675  28.665  50.395  1.00  0.65           O  
ATOM   4623  N   ILE A 594       9.339  29.571  51.031  1.00  0.61           N  
ATOM   4624  CA  ILE A 594      10.370  30.459  50.506  1.00  0.61           C  
ATOM   4625  C   ILE A 594      11.057  29.802  49.310  1.00  0.60           C  
ATOM   4626  CB  ILE A 594      11.410  30.821  51.589  1.00  0.58           C  
ATOM   4627  O   ILE A 594      11.210  30.424  48.256  1.00  0.59           O  
ATOM   4628  CG1 ILE A 594      10.770  31.694  52.674  1.00  0.53           C  
ATOM   4629  CG2 ILE A 594      12.619  31.523  50.964  1.00  0.55           C  
ATOM   4630  CD1 ILE A 594      11.668  31.945  53.877  1.00  0.53           C  
ATOM   4631  N   ASN A 595      11.308  28.489  49.304  1.00  0.63           N  
ATOM   4632  CA  ASN A 595      11.857  27.785  48.150  1.00  0.63           C  
ATOM   4633  C   ASN A 595      10.852  27.718  47.003  1.00  0.62           C  
ATOM   4634  CB  ASN A 595      12.306  26.377  48.544  1.00  0.59           C  
ATOM   4635  O   ASN A 595      11.212  27.926  45.843  1.00  0.62           O  
ATOM   4636  CG  ASN A 595      13.588  26.378  49.353  1.00  0.56           C  
ATOM   4637  ND2 ASN A 595      13.657  25.513  50.358  1.00  0.60           N  
ATOM   4638  OD1 ASN A 595      14.509  27.152  49.079  1.00  0.60           O  
ATOM   4639  N   LEU A 596       9.526  27.551  47.265  1.00  0.59           N  
ATOM   4640  CA  LEU A 596       8.465  27.553  46.263  1.00  0.60           C  
ATOM   4641  C   LEU A 596       8.266  28.951  45.685  1.00  0.59           C  
ATOM   4642  CB  LEU A 596       7.154  27.046  46.868  1.00  0.57           C  
ATOM   4643  O   LEU A 596       8.028  29.103  44.485  1.00  0.60           O  
ATOM   4644  CG  LEU A 596       6.989  25.528  46.954  1.00  0.55           C  
ATOM   4645  CD1 LEU A 596       5.862  25.171  47.916  1.00  0.51           C  
ATOM   4646  CD2 LEU A 596       6.727  24.939  45.572  1.00  0.53           C  
ATOM   4647  N   ASN A 597       8.320  29.992  46.465  1.00  0.63           N  
ATOM   4648  CA  ASN A 597       8.237  31.352  45.943  1.00  0.63           C  
ATOM   4649  C   ASN A 597       9.408  31.669  45.017  1.00  0.62           C  
ATOM   4650  CB  ASN A 597       8.178  32.364  47.089  1.00  0.60           C  
ATOM   4651  O   ASN A 597       9.214  32.221  43.931  1.00  0.61           O  
ATOM   4652  CG  ASN A 597       6.847  32.346  47.816  1.00  0.58           C  
ATOM   4653  ND2 ASN A 597       6.796  32.991  48.975  1.00  0.61           N  
ATOM   4654  OD1 ASN A 597       5.874  31.757  47.339  1.00  0.61           O  
ATOM   4655  N   GLU A 598      10.691  31.186  45.288  1.00  0.58           N  
ATOM   4656  CA  GLU A 598      11.840  31.378  44.408  1.00  0.58           C  
ATOM   4657  C   GLU A 598      11.690  30.571  43.121  1.00  0.57           C  
ATOM   4658  CB  GLU A 598      13.137  30.992  45.123  1.00  0.55           C  
ATOM   4659  O   GLU A 598      11.977  31.070  42.032  1.00  0.56           O  
ATOM   4660  CG  GLU A 598      13.753  32.124  45.932  1.00  0.53           C  
ATOM   4661  CD  GLU A 598      15.066  31.742  46.596  1.00  0.54           C  
ATOM   4662  OE1 GLU A 598      15.462  30.556  46.520  1.00  0.58           O  
ATOM   4663  OE2 GLU A 598      15.705  32.634  47.197  1.00  0.55           O  
ATOM   4664  N   VAL A 599      11.158  29.358  43.200  1.00  0.57           N  
ATOM   4665  CA  VAL A 599      10.765  28.629  41.998  1.00  0.57           C  
ATOM   4666  C   VAL A 599       9.654  29.385  41.274  1.00  0.57           C  
ATOM   4667  CB  VAL A 599      10.303  27.193  42.331  1.00  0.55           C  
ATOM   4668  O   VAL A 599       9.652  29.471  40.044  1.00  0.57           O  
ATOM   4669  CG1 VAL A 599       9.798  26.483  41.076  1.00  0.49           C  
ATOM   4670  CG2 VAL A 599      11.441  26.402  42.974  1.00  0.51           C  
ATOM   4671  N   SER A 600       8.643  29.935  41.979  1.00  0.56           N  
ATOM   4672  CA  SER A 600       7.574  30.745  41.402  1.00  0.56           C  
ATOM   4673  C   SER A 600       8.120  32.040  40.812  1.00  0.55           C  
ATOM   4674  CB  SER A 600       6.513  31.062  42.457  1.00  0.53           C  
ATOM   4675  O   SER A 600       7.759  32.420  39.696  1.00  0.55           O  
ATOM   4676  OG  SER A 600       5.459  31.826  41.896  1.00  0.52           O  
ATOM   4677  N   ASP A 601       9.030  32.756  41.515  1.00  0.54           N  
ATOM   4678  CA  ASP A 601       9.637  34.002  41.056  1.00  0.54           C  
ATOM   4679  C   ASP A 601      10.663  33.740  39.956  1.00  0.53           C  
ATOM   4680  CB  ASP A 601      10.294  34.741  42.223  1.00  0.51           C  
ATOM   4681  O   ASP A 601      10.754  34.501  38.991  1.00  0.52           O  
ATOM   4682  CG  ASP A 601       9.288  35.404  43.147  1.00  0.48           C  
ATOM   4683  OD1 ASP A 601       8.117  35.584  42.747  1.00  0.52           O  
ATOM   4684  OD2 ASP A 601       9.669  35.753  44.286  1.00  0.60           O  
ATOM   4685  N   PHE A 602      11.445  32.574  40.032  1.00  0.50           N  
ATOM   4686  CA  PHE A 602      12.146  31.994  38.893  1.00  0.51           C  
ATOM   4687  C   PHE A 602      11.196  31.792  37.719  1.00  0.49           C  
ATOM   4688  CB  PHE A 602      12.792  30.660  39.281  1.00  0.47           C  
ATOM   4689  O   PHE A 602      11.502  32.184  36.591  1.00  0.49           O  
ATOM   4690  CG  PHE A 602      13.710  30.101  38.227  1.00  0.46           C  
ATOM   4691  CD1 PHE A 602      15.033  30.516  38.147  1.00  0.42           C  
ATOM   4692  CD2 PHE A 602      13.248  29.160  37.316  1.00  0.44           C  
ATOM   4693  CE1 PHE A 602      15.885  30.000  37.173  1.00  0.44           C  
ATOM   4694  CE2 PHE A 602      14.093  28.640  36.340  1.00  0.45           C  
ATOM   4695  CZ  PHE A 602      15.411  29.062  36.269  1.00  0.41           C  
ATOM   4696  N   ASN A 603       9.984  31.318  37.849  1.00  0.46           N  
ATOM   4697  CA  ASN A 603       8.925  31.126  36.863  1.00  0.48           C  
ATOM   4698  C   ASN A 603       8.412  32.459  36.325  1.00  0.45           C  
ATOM   4699  CB  ASN A 603       7.773  30.317  37.463  1.00  0.43           C  
ATOM   4700  O   ASN A 603       8.266  32.629  35.113  1.00  0.45           O  
ATOM   4701  CG  ASN A 603       7.961  28.822  37.297  1.00  0.41           C  
ATOM   4702  ND2 ASN A 603       7.264  28.042  38.115  1.00  0.38           N  
ATOM   4703  OD1 ASN A 603       8.727  28.372  36.441  1.00  0.42           O  
ATOM   4704  N   LYS A 604       8.191  33.433  37.048  1.00  0.47           N  
ATOM   4705  CA  LYS A 604       7.763  34.782  36.691  1.00  0.46           C  
ATOM   4706  C   LYS A 604       8.861  35.525  35.935  1.00  0.46           C  
ATOM   4707  CB  LYS A 604       7.363  35.567  37.941  1.00  0.42           C  
ATOM   4708  O   LYS A 604       8.584  36.233  34.965  1.00  0.43           O  
ATOM   4709  CG  LYS A 604       5.936  35.311  38.402  1.00  0.40           C  
ATOM   4710  CD  LYS A 604       5.640  36.016  39.720  1.00  0.42           C  
ATOM   4711  CE  LYS A 604       4.244  35.684  40.231  1.00  0.40           C  
ATOM   4712  NZ  LYS A 604       4.060  36.105  41.652  1.00  0.40           N  
ATOM   4713  N   ASN A 605      10.199  35.321  36.356  1.00  0.44           N  
ATOM   4714  CA  ASN A 605      11.367  35.835  35.649  1.00  0.44           C  
ATOM   4715  C   ASN A 605      11.650  35.036  34.380  1.00  0.43           C  
ATOM   4716  CB  ASN A 605      12.593  35.831  36.564  1.00  0.40           C  
ATOM   4717  O   ASN A 605      12.172  35.578  33.404  1.00  0.40           O  
ATOM   4718  CG  ASN A 605      12.584  36.975  37.558  1.00  0.37           C  
ATOM   4719  ND2 ASN A 605      13.154  36.743  38.735  1.00  0.38           N  
ATOM   4720  OD1 ASN A 605      12.068  38.059  37.272  1.00  0.40           O  
ATOM   4721  N   LEU A 606      11.115  33.844  34.129  1.00  0.37           N  
ATOM   4722  CA  LEU A 606      10.806  32.974  33.000  1.00  0.38           C  
ATOM   4723  C   LEU A 606       9.895  33.682  32.002  1.00  0.37           C  
ATOM   4724  CB  LEU A 606      10.143  31.681  33.484  1.00  0.34           C  
ATOM   4725  O   LEU A 606      10.051  33.519  30.790  1.00  0.35           O  
ATOM   4726  CG  LEU A 606      11.081  30.600  34.023  1.00  0.33           C  
ATOM   4727  CD1 LEU A 606      10.301  29.590  34.858  1.00  0.31           C  
ATOM   4728  CD2 LEU A 606      11.810  29.905  32.878  1.00  0.35           C  
ATOM   4729  N   GLU A 607       8.936  34.438  32.179  1.00  0.41           N  
ATOM   4730  CA  GLU A 607       7.988  35.335  31.525  1.00  0.42           C  
ATOM   4731  C   GLU A 607       8.685  36.585  30.996  1.00  0.41           C  
ATOM   4732  CB  GLU A 607       6.866  35.727  32.489  1.00  0.37           C  
ATOM   4733  O   GLU A 607       8.306  37.119  29.952  1.00  0.39           O  
ATOM   4734  CG  GLU A 607       5.743  34.703  32.576  1.00  0.35           C  
ATOM   4735  CD  GLU A 607       4.615  35.127  33.502  1.00  0.41           C  
ATOM   4736  OE1 GLU A 607       4.740  36.179  34.170  1.00  0.46           O  
ATOM   4737  OE2 GLU A 607       3.597  34.402  33.561  1.00  0.43           O  
ATOM   4738  N   SER A 608      10.062  36.851  31.174  1.00  0.37           N  
ATOM   4739  CA  SER A 608      10.744  38.106  30.878  1.00  0.37           C  
ATOM   4740  C   SER A 608      11.972  37.875  30.003  1.00  0.37           C  
ATOM   4741  CB  SER A 608      11.155  38.812  32.170  1.00  0.33           C  
ATOM   4742  O   SER A 608      12.688  36.886  30.177  1.00  0.35           O  
ATOM   4743  OG  SER A 608      12.332  38.234  32.707  1.00  0.35           O  
ATOM   4744  N   ASN A 609      11.852  38.023  28.444  1.00  0.36           N  
ATOM   4745  CA  ASN A 609      12.697  38.478  27.344  1.00  0.39           C  
ATOM   4746  C   ASN A 609      14.044  37.762  27.339  1.00  0.36           C  
ATOM   4747  CB  ASN A 609      12.901  39.993  27.415  1.00  0.33           C  
ATOM   4748  O   ASN A 609      14.936  38.114  26.566  1.00  0.34           O  
ATOM   4749  CG  ASN A 609      11.691  40.768  26.930  1.00  0.33           C  
ATOM   4750  ND2 ASN A 609      11.585  42.024  27.349  1.00  0.31           N  
ATOM   4751  OD1 ASN A 609      10.859  40.243  26.186  1.00  0.36           O  
ATOM   4752  N   ASN A 610      14.228  36.487  27.869  1.00  0.35           N  
ATOM   4753  CA  ASN A 610      15.468  35.718  27.824  1.00  0.36           C  
ATOM   4754  C   ASN A 610      15.330  34.484  26.938  1.00  0.35           C  
ATOM   4755  CB  ASN A 610      15.899  35.314  29.235  1.00  0.31           C  
ATOM   4756  O   ASN A 610      14.509  33.606  27.212  1.00  0.33           O  
ATOM   4757  CG  ASN A 610      17.138  36.054  29.702  1.00  0.30           C  
ATOM   4758  ND2 ASN A 610      17.364  36.067  31.010  1.00  0.30           N  
ATOM   4759  OD1 ASN A 610      17.886  36.609  28.892  1.00  0.33           O  
ATOM   4760  N   GLN A 611      15.393  34.673  25.542  1.00  0.40           N  
ATOM   4761  CA  GLN A 611      15.749  34.015  24.289  1.00  0.41           C  
ATOM   4762  C   GLN A 611      16.231  32.588  24.535  1.00  0.40           C  
ATOM   4763  CB  GLN A 611      16.824  34.812  23.550  1.00  0.36           C  
ATOM   4764  O   GLN A 611      16.299  31.781  23.606  1.00  0.37           O  
ATOM   4765  CG  GLN A 611      16.350  36.171  23.053  1.00  0.35           C  
ATOM   4766  CD  GLN A 611      17.335  36.825  22.101  1.00  0.39           C  
ATOM   4767  NE2 GLN A 611      16.899  37.890  21.437  1.00  0.31           N  
ATOM   4768  OE1 GLN A 611      18.478  36.377  21.966  1.00  0.42           O  
ATOM   4769  N   ASN A 612      16.136  32.024  25.763  1.00  0.37           N  
ATOM   4770  CA  ASN A 612      16.851  30.794  26.084  1.00  0.38           C  
ATOM   4771  C   ASN A 612      15.988  29.843  26.909  1.00  0.37           C  
ATOM   4772  CB  ASN A 612      18.152  31.108  26.826  1.00  0.32           C  
ATOM   4773  O   ASN A 612      16.358  28.687  27.119  1.00  0.34           O  
ATOM   4774  CG  ASN A 612      19.260  31.562  25.895  1.00  0.31           C  
ATOM   4775  ND2 ASN A 612      20.203  32.330  26.427  1.00  0.28           N  
ATOM   4776  OD1 ASN A 612      19.267  31.226  24.708  1.00  0.33           O  
ATOM   4777  N   LEU A 613      14.507  29.919  26.811  1.00  0.33           N  
ATOM   4778  CA  LEU A 613      13.868  28.930  27.673  1.00  0.34           C  
ATOM   4779  C   LEU A 613      12.471  28.590  27.166  1.00  0.33           C  
ATOM   4780  CB  LEU A 613      13.791  29.444  29.113  1.00  0.30           C  
ATOM   4781  O   LEU A 613      11.537  29.378  27.332  1.00  0.31           O  
ATOM   4782  CG  LEU A 613      15.099  29.440  29.906  1.00  0.29           C  
ATOM   4783  CD1 LEU A 613      14.961  30.297  31.160  1.00  0.28           C  
ATOM   4784  CD2 LEU A 613      15.501  28.015  30.268  1.00  0.31           C  
ATOM   4785  N   GLY A 614      12.172  28.370  25.720  1.00  0.34           N  
ATOM   4786  CA  GLY A 614      11.032  28.123  24.852  1.00  0.35           C  
ATOM   4787  C   GLY A 614      10.473  26.719  24.986  1.00  0.34           C  
ATOM   4788  O   GLY A 614       9.266  26.510  24.842  1.00  0.32           O  
ATOM   4789  N   ALA A 615      10.890  25.705  25.750  1.00  0.34           N  
ATOM   4790  CA  ALA A 615      10.233  24.403  25.675  1.00  0.37           C  
ATOM   4791  C   ALA A 615       9.232  24.227  26.813  1.00  0.34           C  
ATOM   4792  CB  ALA A 615      11.269  23.282  25.703  1.00  0.31           C  
ATOM   4793  O   ALA A 615       8.172  23.626  26.629  1.00  0.33           O  
ATOM   4794  N   ASN A 616       9.361  24.935  27.877  1.00  0.38           N  
ATOM   4795  CA  ASN A 616       8.499  24.755  29.040  1.00  0.40           C  
ATOM   4796  C   ASN A 616       7.283  25.675  28.984  1.00  0.38           C  
ATOM   4797  CB  ASN A 616       9.285  24.992  30.332  1.00  0.35           C  
ATOM   4798  O   ASN A 616       6.291  25.442  29.677  1.00  0.36           O  
ATOM   4799  CG  ASN A 616      10.243  23.860  30.648  1.00  0.34           C  
ATOM   4800  ND2 ASN A 616      11.298  24.167  31.394  1.00  0.31           N  
ATOM   4801  OD1 ASN A 616      10.037  22.720  30.225  1.00  0.36           O  
ATOM   4802  N   LEU A 617       7.266  26.660  28.025  1.00  0.37           N  
ATOM   4803  CA  LEU A 617       6.133  27.578  27.995  1.00  0.39           C  
ATOM   4804  C   LEU A 617       5.074  27.102  27.006  1.00  0.37           C  
ATOM   4805  CB  LEU A 617       6.596  28.990  27.625  1.00  0.34           C  
ATOM   4806  O   LEU A 617       3.898  27.455  27.131  1.00  0.35           O  
ATOM   4807  CG  LEU A 617       7.223  29.814  28.751  1.00  0.33           C  
ATOM   4808  CD1 LEU A 617       8.035  30.969  28.173  1.00  0.30           C  
ATOM   4809  CD2 LEU A 617       6.146  30.333  29.698  1.00  0.32           C  
ATOM   4810  N   ILE A 618       5.278  26.202  26.113  1.00  0.36           N  
ATOM   4811  CA  ILE A 618       4.304  25.819  25.097  1.00  0.38           C  
ATOM   4812  C   ILE A 618       3.844  24.383  25.338  1.00  0.37           C  
ATOM   4813  CB  ILE A 618       4.887  25.963  23.673  1.00  0.34           C  
ATOM   4814  O   ILE A 618       4.636  23.444  25.226  1.00  0.35           O  
ATOM   4815  CG1 ILE A 618       5.466  27.368  23.473  1.00  0.33           C  
ATOM   4816  CG2 ILE A 618       3.819  25.655  22.619  1.00  0.32           C  
ATOM   4817  CD1 ILE A 618       6.163  27.565  22.134  1.00  0.30           C  
ATOM   4818  N   ASN A 619       3.321  24.154  26.778  1.00  0.39           N  
ATOM   4819  CA  ASN A 619       2.698  22.860  27.036  1.00  0.40           C  
ATOM   4820  C   ASN A 619       2.826  21.926  25.836  1.00  0.39           C  
ATOM   4821  CB  ASN A 619       1.226  23.039  27.415  1.00  0.35           C  
ATOM   4822  O   ASN A 619       1.825  21.570  25.211  1.00  0.37           O  
ATOM   4823  CG  ASN A 619       0.786  22.092  28.513  1.00  0.33           C  
ATOM   4824  ND2 ASN A 619      -0.498  22.127  28.847  1.00  0.31           N  
ATOM   4825  OD1 ASN A 619       1.594  21.335  29.058  1.00  0.36           O  
ATOM   4826  N   THR A 620       3.948  21.901  25.083  1.00  0.33           N  
ATOM   4827  CA  THR A 620       4.297  20.710  24.317  1.00  0.35           C  
ATOM   4828  C   THR A 620       4.977  19.675  25.207  1.00  0.34           C  
ATOM   4829  CB  THR A 620       5.217  21.058  23.133  1.00  0.32           C  
ATOM   4830  O   THR A 620       5.747  20.028  26.103  1.00  0.32           O  
ATOM   4831  CG2 THR A 620       4.608  22.154  22.266  1.00  0.31           C  
ATOM   4832  OG1 THR A 620       6.482  21.507  23.634  1.00  0.30           O  
ATOM   4833  N   GLU A 621       4.286  18.735  25.517  1.00  0.39           N  
ATOM   4834  CA  GLU A 621       4.759  17.482  26.097  1.00  0.39           C  
ATOM   4835  C   GLU A 621       6.154  17.130  25.590  1.00  0.39           C  
ATOM   4836  CB  GLU A 621       3.783  16.344  25.786  1.00  0.34           C  
ATOM   4837  O   GLU A 621       6.786  16.198  26.091  1.00  0.37           O  
ATOM   4838  CG  GLU A 621       2.446  16.467  26.501  1.00  0.33           C  
ATOM   4839  CD  GLU A 621       1.554  15.249  26.318  1.00  0.40           C  
ATOM   4840  OE1 GLU A 621       1.899  14.360  25.508  1.00  0.46           O  
ATOM   4841  OE2 GLU A 621       0.500  15.185  26.990  1.00  0.38           O  
ATOM   4842  N   ILE A 622       6.870  18.065  24.687  1.00  0.40           N  
ATOM   4843  CA  ILE A 622       8.193  17.896  24.094  1.00  0.43           C  
ATOM   4844  C   ILE A 622       9.044  19.133  24.372  1.00  0.41           C  
ATOM   4845  CB  ILE A 622       8.102  17.638  22.574  1.00  0.38           C  
ATOM   4846  O   ILE A 622       8.624  20.258  24.094  1.00  0.39           O  
ATOM   4847  CG1 ILE A 622       7.036  16.577  22.275  1.00  0.35           C  
ATOM   4848  CG2 ILE A 622       9.465  17.217  22.015  1.00  0.35           C  
ATOM   4849  CD1 ILE A 622       6.790  16.349  20.790  1.00  0.34           C  
ATOM   4850  N   ASP A 623      10.098  19.154  25.300  1.00  0.44           N  
ATOM   4851  CA  ASP A 623      11.200  20.082  25.537  1.00  0.45           C  
ATOM   4852  C   ASP A 623      11.881  20.471  24.227  1.00  0.44           C  
ATOM   4853  CB  ASP A 623      12.221  19.468  26.498  1.00  0.41           C  
ATOM   4854  O   ASP A 623      12.850  19.832  23.810  1.00  0.42           O  
ATOM   4855  CG  ASP A 623      12.804  20.480  27.468  1.00  0.39           C  
ATOM   4856  OD1 ASP A 623      12.470  21.681  27.372  1.00  0.41           O  
ATOM   4857  OD2 ASP A 623      13.608  20.074  28.335  1.00  0.44           O  
ATOM   4858  N   ILE A 624      11.162  21.237  23.217  1.00  0.42           N  
ATOM   4859  CA  ILE A 624      11.762  21.865  22.045  1.00  0.46           C  
ATOM   4860  C   ILE A 624      11.829  23.377  22.247  1.00  0.43           C  
ATOM   4861  CB  ILE A 624      10.973  21.531  20.759  1.00  0.40           C  
ATOM   4862  O   ILE A 624      10.907  23.977  22.804  1.00  0.41           O  
ATOM   4863  CG1 ILE A 624       9.505  21.239  21.094  1.00  0.38           C  
ATOM   4864  CG2 ILE A 624      11.612  20.350  20.024  1.00  0.39           C  
ATOM   4865  CD1 ILE A 624       8.617  21.054  19.872  1.00  0.39           C  
ATOM   4866  N   SER A 625      13.022  24.200  22.117  1.00  0.48           N  
ATOM   4867  CA  SER A 625      13.076  25.643  21.908  1.00  0.48           C  
ATOM   4868  C   SER A 625      11.970  26.106  20.965  1.00  0.48           C  
ATOM   4869  CB  SER A 625      14.439  26.054  21.349  1.00  0.46           C  
ATOM   4870  O   SER A 625      11.531  25.350  20.096  1.00  0.46           O  
ATOM   4871  OG  SER A 625      14.607  25.569  20.028  1.00  0.45           O  
ATOM   4872  N   VAL A 626      11.287  27.224  21.320  1.00  0.49           N  
ATOM   4873  CA  VAL A 626      10.417  27.930  20.385  1.00  0.49           C  
ATOM   4874  C   VAL A 626      10.982  27.821  18.971  1.00  0.49           C  
ATOM   4875  CB  VAL A 626      10.246  29.414  20.778  1.00  0.48           C  
ATOM   4876  O   VAL A 626      10.248  27.535  18.022  1.00  0.48           O  
ATOM   4877  CG1 VAL A 626       9.427  30.160  19.727  1.00  0.43           C  
ATOM   4878  CG2 VAL A 626       9.588  29.529  22.152  1.00  0.44           C  
ATOM   4879  N   GLY A 627      12.364  27.984  18.851  1.00  0.48           N  
ATOM   4880  CA  GLY A 627      12.983  27.830  17.544  1.00  0.49           C  
ATOM   4881  C   GLY A 627      12.885  26.417  17.000  1.00  0.48           C  
ATOM   4882  O   GLY A 627      12.657  26.221  15.804  1.00  0.47           O  
ATOM   4883  N   LYS A 628      12.972  25.414  17.843  1.00  0.52           N  
ATOM   4884  CA  LYS A 628      12.801  24.028  17.416  1.00  0.52           C  
ATOM   4885  C   LYS A 628      11.323  23.659  17.327  1.00  0.51           C  
ATOM   4886  CB  LYS A 628      13.522  23.078  18.374  1.00  0.49           C  
ATOM   4887  O   LYS A 628      10.918  22.910  16.435  1.00  0.49           O  
ATOM   4888  CG  LYS A 628      13.894  21.739  17.754  1.00  0.46           C  
ATOM   4889  CD  LYS A 628      14.697  20.879  18.721  1.00  0.48           C  
ATOM   4890  CE  LYS A 628      15.053  19.531  18.109  1.00  0.41           C  
ATOM   4891  NZ  LYS A 628      15.819  18.674  19.063  1.00  0.40           N  
ATOM   4892  N   TRP A 629      10.505  24.184  18.232  1.00  0.44           N  
ATOM   4893  CA  TRP A 629       9.060  24.033  18.092  1.00  0.54           C  
ATOM   4894  C   TRP A 629       8.570  24.664  16.794  1.00  0.45           C  
ATOM   4895  CB  TRP A 629       8.336  24.662  19.286  1.00  0.44           C  
ATOM   4896  O   TRP A 629       7.883  24.015  16.001  1.00  0.43           O  
ATOM   4897  CG  TRP A 629       6.842  24.552  19.218  1.00  0.42           C  
ATOM   4898  CD1 TRP A 629       6.084  23.449  19.495  1.00  0.36           C  
ATOM   4899  CD2 TRP A 629       5.926  25.586  18.845  1.00  0.37           C  
ATOM   4900  CE2 TRP A 629       4.626  25.039  18.919  1.00  0.40           C  
ATOM   4901  CE3 TRP A 629       6.079  26.924  18.457  1.00  0.52           C  
ATOM   4902  NE1 TRP A 629       4.750  23.735  19.316  1.00  0.48           N  
ATOM   4903  CH2 TRP A 629       3.662  27.091  18.240  1.00  0.41           C  
ATOM   4904  CZ2 TRP A 629       3.484  25.785  18.617  1.00  0.49           C  
ATOM   4905  CZ3 TRP A 629       4.941  27.665  18.157  1.00  0.39           C  
ATOM   4906  N   ILE A 630       8.966  26.009  16.559  1.00  0.56           N  
ATOM   4907  CA  ILE A 630       8.654  26.656  15.290  1.00  0.56           C  
ATOM   4908  C   ILE A 630       9.213  25.826  14.136  1.00  0.55           C  
ATOM   4909  CB  ILE A 630       9.214  28.095  15.235  1.00  0.53           C  
ATOM   4910  O   ILE A 630       8.533  25.617  13.128  1.00  0.53           O  
ATOM   4911  CG1 ILE A 630       8.462  28.999  16.219  1.00  0.47           C  
ATOM   4912  CG2 ILE A 630       9.136  28.652  13.811  1.00  0.49           C  
ATOM   4913  CD1 ILE A 630       9.081  30.379  16.389  1.00  0.47           C  
ATOM   4914  N   LYS A 631      10.370  25.161  14.421  1.00  0.55           N  
ATOM   4915  CA  LYS A 631      10.939  24.302  13.386  1.00  0.55           C  
ATOM   4916  C   LYS A 631      10.184  22.979  13.293  1.00  0.55           C  
ATOM   4917  CB  LYS A 631      12.421  24.042  13.660  1.00  0.52           C  
ATOM   4918  O   LYS A 631      10.148  22.353  12.232  1.00  0.53           O  
ATOM   4919  CG  LYS A 631      13.343  25.160  13.197  1.00  0.49           C  
ATOM   4920  CD  LYS A 631      14.800  24.854  13.518  1.00  0.49           C  
ATOM   4921  CE  LYS A 631      15.719  25.989  13.088  1.00  0.43           C  
ATOM   4922  NZ  LYS A 631      17.151  25.685  13.383  1.00  0.41           N  
ATOM   4923  N   ASN A 632       9.569  22.631  14.425  1.00  0.58           N  
ATOM   4924  CA  ASN A 632       8.814  21.386  14.508  1.00  0.58           C  
ATOM   4925  C   ASN A 632       7.310  21.643  14.544  1.00  0.57           C  
ATOM   4926  CB  ASN A 632       9.243  20.579  15.735  1.00  0.54           C  
ATOM   4927  O   ASN A 632       6.515  20.702  14.554  1.00  0.55           O  
ATOM   4928  CG  ASN A 632      10.632  19.989  15.589  1.00  0.50           C  
ATOM   4929  ND2 ASN A 632      11.231  19.598  16.708  1.00  0.50           N  
ATOM   4930  OD1 ASN A 632      11.162  19.885  14.480  1.00  0.52           O  
ATOM   4931  N   THR A 633       6.886  23.009  14.658  1.00  0.62           N  
ATOM   4932  CA  THR A 633       5.491  23.387  14.463  1.00  0.62           C  
ATOM   4933  C   THR A 633       5.229  23.754  13.005  1.00  0.61           C  
ATOM   4934  CB  THR A 633       5.101  24.569  15.370  1.00  0.57           C  
ATOM   4935  O   THR A 633       6.083  24.349  12.346  1.00  0.58           O  
ATOM   4936  CG2 THR A 633       3.591  24.629  15.576  1.00  0.51           C  
ATOM   4937  OG1 THR A 633       5.741  24.418  16.643  1.00  0.53           O  
ATOM   4938  N   VAL A 634       4.178  23.217  12.408  1.00  0.72           N
[truncated: 295,601 more chars]
