# Supplementary material for: DepoScope: Accurate phage depolymerase annotation and domain delineation using large language models
Source: PLoS Comput Biol. 2024 Aug 5;20(8):e1011831. doi: 10.1371/journal.pcbi.1011831 (PMC11326577; doi:10.1371/journal.pcbi.1011831)
Supplement: S1 Data — (ZIP) [file pcbi.1011831.s003.zip › FN_FP_deposcope_032024/False_positives/NC_019526.1__YP_007007684.pdb]

PARENT N/A
ATOM      1  N   MET A   1      13.793 -33.820  -3.731  1.00  0.30           N  
ATOM      2  CA  MET A   1      12.860 -34.566  -4.569  1.00  0.32           C  
ATOM      3  C   MET A   1      11.430 -34.411  -4.063  1.00  0.31           C  
ATOM      4  CB  MET A   1      13.241 -36.046  -4.614  1.00  0.29           C  
ATOM      5  O   MET A   1      11.118 -34.808  -2.939  1.00  0.31           O  
ATOM      6  CG  MET A   1      14.476 -36.337  -5.451  1.00  0.30           C  
ATOM      7  SD  MET A   1      14.951 -38.109  -5.413  1.00  0.41           S  
ATOM      8  CE  MET A   1      16.496 -38.047  -6.363  1.00  0.31           C  
ATOM      9  N   GLY A   2      10.683 -33.289  -4.210  1.00  0.44           N  
ATOM     10  CA  GLY A   2       9.331 -33.370  -3.681  1.00  0.45           C  
ATOM     11  C   GLY A   2       8.545 -34.546  -4.230  1.00  0.45           C  
ATOM     12  O   GLY A   2       8.479 -34.741  -5.446  1.00  0.44           O  
ATOM     13  N   ASN A   3       8.639 -35.780  -3.603  1.00  0.43           N  
ATOM     14  CA  ASN A   3       7.676 -36.839  -3.885  1.00  0.43           C  
ATOM     15  C   ASN A   3       6.348 -36.273  -4.379  1.00  0.43           C  
ATOM     16  CB  ASN A   3       7.455 -37.708  -2.645  1.00  0.40           C  
ATOM     17  O   ASN A   3       5.667 -35.551  -3.648  1.00  0.41           O  
ATOM     18  CG  ASN A   3       8.597 -38.674  -2.398  1.00  0.39           C  
ATOM     19  ND2 ASN A   3       8.748 -39.107  -1.152  1.00  0.49           N  
ATOM     20  OD1 ASN A   3       9.338 -39.027  -3.319  1.00  0.44           O  
ATOM     21  N   PHE A   4       6.215 -36.028  -5.665  1.00  0.47           N  
ATOM     22  CA  PHE A   4       4.829 -36.027  -6.120  1.00  0.49           C  
ATOM     23  C   PHE A   4       4.095 -37.266  -5.622  1.00  0.47           C  
ATOM     24  CB  PHE A   4       4.764 -35.958  -7.649  1.00  0.44           C  
ATOM     25  O   PHE A   4       4.462 -38.392  -5.965  1.00  0.46           O  
ATOM     26  CG  PHE A   4       4.463 -34.583  -8.182  1.00  0.43           C  
ATOM     27  CD1 PHE A   4       3.150 -34.171  -8.377  1.00  0.41           C  
ATOM     28  CD2 PHE A   4       5.493 -33.703  -8.488  1.00  0.43           C  
ATOM     29  CE1 PHE A   4       2.868 -32.899  -8.870  1.00  0.39           C  
ATOM     30  CE2 PHE A   4       5.219 -32.431  -8.981  1.00  0.43           C  
ATOM     31  CZ  PHE A   4       3.906 -32.031  -9.173  1.00  0.38           C  
ATOM     32  N   ILE A   5       3.658 -37.280  -4.450  1.00  0.44           N  
ATOM     33  CA  ILE A   5       2.703 -38.271  -3.966  1.00  0.45           C  
ATOM     34  C   ILE A   5       1.746 -38.658  -5.091  1.00  0.43           C  
ATOM     35  CB  ILE A   5       1.912 -37.745  -2.747  1.00  0.40           C  
ATOM     36  O   ILE A   5       0.984 -37.822  -5.581  1.00  0.41           O  
ATOM     37  CG1 ILE A   5       2.869 -37.382  -1.606  1.00  0.36           C  
ATOM     38  CG2 ILE A   5       0.878 -38.778  -2.288  1.00  0.37           C  
ATOM     39  CD1 ILE A   5       2.187 -36.731  -0.410  1.00  0.37           C  
ATOM     40  N   GLN A   6       2.048 -39.656  -6.007  1.00  0.47           N  
ATOM     41  CA  GLN A   6       1.039 -40.413  -6.740  1.00  0.48           C  
ATOM     42  C   GLN A   6      -0.271 -40.483  -5.959  1.00  0.47           C  
ATOM     43  CB  GLN A   6       1.543 -41.823  -7.048  1.00  0.45           C  
ATOM     44  O   GLN A   6      -0.298 -40.963  -4.824  1.00  0.46           O  
ATOM     45  CG  GLN A   6       2.383 -41.913  -8.315  1.00  0.44           C  
ATOM     46  CD  GLN A   6       2.174 -43.215  -9.066  1.00  0.49           C  
ATOM     47  NE2 GLN A   6       2.443 -43.198 -10.367  1.00  0.41           N  
ATOM     48  OE1 GLN A   6       1.775 -44.227  -8.482  1.00  0.54           O  
ATOM     49  N   PRO A   7      -1.304 -39.576  -6.117  1.00  0.43           N  
ATOM     50  CA  PRO A   7      -2.563 -40.058  -5.543  1.00  0.44           C  
ATOM     51  C   PRO A   7      -2.843 -41.521  -5.880  1.00  0.44           C  
ATOM     52  CB  PRO A   7      -3.612 -39.141  -6.175  1.00  0.41           C  
ATOM     53  O   PRO A   7      -2.749 -41.919  -7.044  1.00  0.44           O  
ATOM     54  CG  PRO A   7      -2.871 -38.380  -7.227  1.00  0.40           C  
ATOM     55  CD  PRO A   7      -1.402 -38.641  -7.058  1.00  0.44           C  
ATOM     56  N   LYS A   8      -2.491 -42.483  -4.969  1.00  0.43           N  
ATOM     57  CA  LYS A   8      -3.105 -43.808  -4.995  1.00  0.44           C  
ATOM     58  C   LYS A   8      -4.556 -43.732  -5.461  1.00  0.43           C  
ATOM     59  CB  LYS A   8      -3.032 -44.460  -3.613  1.00  0.40           C  
ATOM     60  O   LYS A   8      -5.403 -43.150  -4.781  1.00  0.42           O  
ATOM     61  CG  LYS A   8      -1.868 -45.426  -3.445  1.00  0.40           C  
ATOM     62  CD  LYS A   8      -1.915 -46.128  -2.095  1.00  0.45           C  
ATOM     63  CE  LYS A   8      -0.770 -47.120  -1.939  1.00  0.39           C  
ATOM     64  NZ  LYS A   8      -0.809 -47.807  -0.614  1.00  0.37           N  
ATOM     65  N   GLY A   9      -4.811 -43.957  -6.830  1.00  0.42           N  
ATOM     66  CA  GLY A   9      -6.102 -44.193  -7.456  1.00  0.43           C  
ATOM     67  C   GLY A   9      -6.525 -43.076  -8.391  1.00  0.42           C  
ATOM     68  O   GLY A   9      -7.690 -42.999  -8.787  1.00  0.40           O  
ATOM     69  N   SER A  10      -5.677 -42.194  -8.863  1.00  0.41           N  
ATOM     70  CA  SER A  10      -6.081 -41.269  -9.917  1.00  0.43           C  
ATOM     71  C   SER A  10      -6.025 -41.935 -11.288  1.00  0.42           C  
ATOM     72  CB  SER A  10      -5.191 -40.025  -9.909  1.00  0.38           C  
ATOM     73  O   SER A  10      -5.024 -42.564 -11.638  1.00  0.41           O  
ATOM     74  OG  SER A  10      -4.424 -39.963  -8.719  1.00  0.38           O  
ATOM     75  N   THR A  11      -7.234 -42.355 -11.777  1.00  0.47           N  
ATOM     76  CA  THR A  11      -7.370 -42.732 -13.179  1.00  0.48           C  
ATOM     77  C   THR A  11      -6.422 -41.916 -14.053  1.00  0.47           C  
ATOM     78  CB  THR A  11      -8.817 -42.543 -13.671  1.00  0.44           C  
ATOM     79  O   THR A  11      -6.041 -40.801 -13.692  1.00  0.46           O  
ATOM     80  CG2 THR A  11      -9.765 -43.518 -12.981  1.00  0.40           C  
ATOM     81  OG1 THR A  11      -9.240 -41.203 -13.389  1.00  0.41           O  
ATOM     82  N   SER A  12      -5.722 -42.609 -15.122  1.00  0.47           N  
ATOM     83  CA  SER A  12      -5.015 -41.966 -16.225  1.00  0.48           C  
ATOM     84  C   SER A  12      -5.640 -40.619 -16.572  1.00  0.48           C  
ATOM     85  CB  SER A  12      -5.012 -42.870 -17.458  1.00  0.46           C  
ATOM     86  O   SER A  12      -4.928 -39.658 -16.871  1.00  0.47           O  
ATOM     87  OG  SER A  12      -6.326 -43.302 -17.769  1.00  0.42           O  
ATOM     88  N   THR A  13      -6.983 -40.408 -16.496  1.00  0.49           N  
ATOM     89  CA  THR A  13      -7.784 -39.211 -16.726  1.00  0.50           C  
ATOM     90  C   THR A  13      -7.612 -38.217 -15.580  1.00  0.49           C  
ATOM     91  CB  THR A  13      -9.275 -39.559 -16.888  1.00  0.47           C  
ATOM     92  O   THR A  13      -7.562 -37.006 -15.804  1.00  0.48           O  
ATOM     93  CG2 THR A  13      -9.949 -38.636 -17.898  1.00  0.44           C  
ATOM     94  OG1 THR A  13      -9.397 -40.913 -17.339  1.00  0.43           O  
ATOM     95  N   GLU A  14      -7.444 -38.634 -14.294  1.00  0.45           N  
ATOM     96  CA  GLU A  14      -7.257 -37.750 -13.147  1.00  0.46           C  
ATOM     97  C   GLU A  14      -5.819 -37.246 -13.068  1.00  0.45           C  
ATOM     98  CB  GLU A  14      -7.634 -38.468 -11.848  1.00  0.43           C  
ATOM     99  O   GLU A  14      -5.584 -36.050 -12.880  1.00  0.43           O  
ATOM    100  CG  GLU A  14      -9.123 -38.429 -11.535  1.00  0.42           C  
ATOM    101  CD  GLU A  14      -9.524 -39.373 -10.413  1.00  0.42           C  
ATOM    102  OE1 GLU A  14      -8.820 -40.383 -10.188  1.00  0.51           O  
ATOM    103  OE2 GLU A  14     -10.552 -39.100  -9.753  1.00  0.47           O  
ATOM    104  N   ILE A  15      -4.814 -38.135 -13.354  1.00  0.47           N  
ATOM    105  CA  ILE A  15      -3.409 -37.766 -13.494  1.00  0.47           C  
ATOM    106  C   ILE A  15      -3.236 -36.841 -14.697  1.00  0.47           C  
ATOM    107  CB  ILE A  15      -2.509 -39.013 -13.643  1.00  0.45           C  
ATOM    108  O   ILE A  15      -2.570 -35.808 -14.603  1.00  0.45           O  
ATOM    109  CG1 ILE A  15      -2.544 -39.853 -12.361  1.00  0.41           C  
ATOM    110  CG2 ILE A  15      -1.075 -38.605 -13.992  1.00  0.43           C  
ATOM    111  CD1 ILE A  15      -1.844 -41.199 -12.484  1.00  0.41           C  
ATOM    112  N   ALA A  16      -3.906 -37.120 -15.939  1.00  0.46           N  
ATOM    113  CA  ALA A  16      -3.940 -36.212 -17.083  1.00  0.45           C  
ATOM    114  C   ALA A  16      -4.640 -34.904 -16.724  1.00  0.46           C  
ATOM    115  CB  ALA A  16      -4.636 -36.876 -18.268  1.00  0.45           C  
ATOM    116  O   ALA A  16      -4.163 -33.822 -17.073  1.00  0.45           O  
ATOM    117  N   ARG A  17      -5.724 -34.953 -15.919  1.00  0.49           N  
ATOM    118  CA  ARG A  17      -6.442 -33.790 -15.408  1.00  0.48           C  
ATOM    119  C   ARG A  17      -5.613 -33.052 -14.361  1.00  0.48           C  
ATOM    120  CB  ARG A  17      -7.788 -34.207 -14.812  1.00  0.47           C  
ATOM    121  O   ARG A  17      -5.543 -31.821 -14.372  1.00  0.47           O  
ATOM    122  CG  ARG A  17      -8.982 -33.866 -15.689  1.00  0.46           C  
ATOM    123  CD  ARG A  17     -10.295 -34.288 -15.044  1.00  0.46           C  
ATOM    124  NE  ARG A  17     -11.329 -34.540 -16.043  1.00  0.43           N  
ATOM    125  NH1 ARG A  17     -12.666 -35.799 -14.641  1.00  0.35           N  
ATOM    126  NH2 ARG A  17     -13.308 -35.420 -16.808  1.00  0.31           N  
ATOM    127  CZ  ARG A  17     -12.432 -35.252 -15.828  1.00  0.48           C  
ATOM    128  N   GLU A  18      -4.898 -33.737 -13.460  1.00  0.45           N  
ATOM    129  CA  GLU A  18      -4.024 -33.151 -12.448  1.00  0.46           C  
ATOM    130  C   GLU A  18      -2.731 -32.631 -13.070  1.00  0.45           C  
ATOM    131  CB  GLU A  18      -3.708 -34.173 -11.353  1.00  0.44           C  
ATOM    132  O   GLU A  18      -2.284 -31.526 -12.754  1.00  0.44           O  
ATOM    133  CG  GLU A  18      -3.541 -33.560  -9.970  1.00  0.42           C  
ATOM    134  CD  GLU A  18      -3.251 -34.590  -8.889  1.00  0.44           C  
ATOM    135  OE1 GLU A  18      -3.373 -35.806  -9.160  1.00  0.51           O  
ATOM    136  OE2 GLU A  18      -2.900 -34.176  -7.762  1.00  0.47           O  
ATOM    137  N   ILE A  19      -1.964 -33.425 -13.917  1.00  0.45           N  
ATOM    138  CA  ILE A  19      -0.865 -32.929 -14.737  1.00  0.45           C  
ATOM    139  C   ILE A  19      -1.349 -31.765 -15.600  1.00  0.45           C  
ATOM    140  CB  ILE A  19      -0.274 -34.046 -15.626  1.00  0.44           C  
ATOM    141  O   ILE A  19      -0.701 -30.718 -15.660  1.00  0.44           O  
ATOM    142  CG1 ILE A  19       0.443 -35.091 -14.765  1.00  0.40           C  
ATOM    143  CG2 ILE A  19       0.674 -33.456 -16.675  1.00  0.42           C  
ATOM    144  CD1 ILE A  19       0.847 -36.348 -15.524  1.00  0.41           C  
ATOM    145  N   LEU A  20      -2.550 -31.885 -16.122  1.00  0.44           N  
ATOM    146  CA  LEU A  20      -3.124 -30.933 -17.067  1.00  0.44           C  
ATOM    147  C   LEU A  20      -3.793 -29.775 -16.334  1.00  0.44           C  
ATOM    148  CB  LEU A  20      -4.137 -31.629 -17.979  1.00  0.42           C  
ATOM    149  O   LEU A  20      -3.802 -28.645 -16.828  1.00  0.43           O  
ATOM    150  CG  LEU A  20      -3.560 -32.537 -19.066  1.00  0.41           C  
ATOM    151  CD1 LEU A  20      -4.668 -33.364 -19.710  1.00  0.38           C  
ATOM    152  CD2 LEU A  20      -2.823 -31.712 -20.116  1.00  0.40           C  
ATOM    153  N   SER A  21      -4.446 -29.964 -15.136  1.00  0.44           N  
ATOM    154  CA  SER A  21      -4.960 -28.897 -14.284  1.00  0.44           C  
ATOM    155  C   SER A  21      -3.826 -28.079 -13.677  1.00  0.44           C  
ATOM    156  CB  SER A  21      -5.836 -29.474 -13.171  1.00  0.42           C  
ATOM    157  O   SER A  21      -4.018 -26.917 -13.312  1.00  0.42           O  
ATOM    158  OG  SER A  21      -5.042 -30.116 -12.188  1.00  0.41           O  
ATOM    159  N   LYS A  22      -2.681 -28.680 -13.680  1.00  0.41           N  
ATOM    160  CA  LYS A  22      -1.430 -28.077 -13.228  1.00  0.40           C  
ATOM    161  C   LYS A  22      -0.600 -27.582 -14.409  1.00  0.41           C  
ATOM    162  CB  LYS A  22      -0.620 -29.076 -12.400  1.00  0.38           C  
ATOM    163  O   LYS A  22      -0.165 -28.377 -15.245  1.00  0.39           O  
ATOM    164  CG  LYS A  22      -1.219 -29.376 -11.033  1.00  0.36           C  
ATOM    165  CD  LYS A  22      -0.345 -30.339 -10.240  1.00  0.39           C  
ATOM    166  CE  LYS A  22      -0.968 -30.681  -8.893  1.00  0.38           C  
ATOM    167  NZ  LYS A  22      -0.142 -31.667  -8.135  1.00  0.38           N  
ATOM    168  N   THR A  23      -1.237 -26.750 -15.335  1.00  0.39           N  
ATOM    169  CA  THR A  23      -0.627 -25.935 -16.380  1.00  0.40           C  
ATOM    170  C   THR A  23       0.849 -25.691 -16.083  1.00  0.39           C  
ATOM    171  CB  THR A  23      -1.354 -24.585 -16.530  1.00  0.36           C  
ATOM    172  O   THR A  23       1.191 -24.811 -15.291  1.00  0.38           O  
ATOM    173  CG2 THR A  23      -1.433 -24.163 -17.994  1.00  0.33           C  
ATOM    174  OG1 THR A  23      -2.682 -24.703 -16.006  1.00  0.32           O  
ATOM    175  N   TYR A  24       1.655 -26.705 -15.774  1.00  0.35           N  
ATOM    176  CA  TYR A  24       3.109 -26.607 -15.838  1.00  0.36           C  
ATOM    177  C   TYR A  24       3.572 -26.293 -17.256  1.00  0.36           C  
ATOM    178  CB  TYR A  24       3.758 -27.906 -15.352  1.00  0.33           C  
ATOM    179  O   TYR A  24       3.087 -26.888 -18.220  1.00  0.35           O  
ATOM    180  CG  TYR A  24       3.676 -28.104 -13.858  1.00  0.32           C  
ATOM    181  CD1 TYR A  24       4.612 -27.522 -13.006  1.00  0.30           C  
ATOM    182  CD2 TYR A  24       2.663 -28.872 -13.295  1.00  0.32           C  
ATOM    183  CE1 TYR A  24       4.542 -27.703 -11.629  1.00  0.33           C  
ATOM    184  CE2 TYR A  24       2.583 -29.060 -11.919  1.00  0.34           C  
ATOM    185  OH  TYR A  24       3.450 -28.654  -9.733  1.00  0.28           O  
ATOM    186  CZ  TYR A  24       3.525 -28.472 -11.095  1.00  0.31           C  
ATOM    187  N   SER A  25       4.011 -25.092 -17.644  1.00  0.37           N  
ATOM    188  CA  SER A  25       5.163 -25.089 -18.540  1.00  0.38           C  
ATOM    189  C   SER A  25       6.100 -26.253 -18.239  1.00  0.37           C  
ATOM    190  CB  SER A  25       5.925 -23.768 -18.428  1.00  0.35           C  
ATOM    191  O   SER A  25       6.701 -26.312 -17.164  1.00  0.36           O  
ATOM    192  OG  SER A  25       6.272 -23.499 -17.081  1.00  0.33           O  
ATOM    193  N   ILE A  26       5.687 -27.538 -18.402  1.00  0.37           N  
ATOM    194  CA  ILE A  26       6.725 -28.563 -18.441  1.00  0.38           C  
ATOM    195  C   ILE A  26       8.007 -27.977 -19.027  1.00  0.38           C  
ATOM    196  CB  ILE A  26       6.273 -29.793 -19.260  1.00  0.36           C  
ATOM    197  O   ILE A  26       8.032 -27.559 -20.187  1.00  0.36           O  
ATOM    198  CG1 ILE A  26       4.971 -30.366 -18.689  1.00  0.35           C  
ATOM    199  CG2 ILE A  26       7.374 -30.857 -19.286  1.00  0.35           C  
ATOM    200  CD1 ILE A  26       4.412 -31.540 -19.481  1.00  0.34           C  
ATOM    201  N   ASN A  27       8.801 -27.259 -18.185  1.00  0.35           N  
ATOM    202  CA  ASN A  27      10.189 -27.071 -18.593  1.00  0.35           C  
ATOM    203  C   ASN A  27      10.770 -28.342 -19.207  1.00  0.35           C  
ATOM    204  CB  ASN A  27      11.041 -26.617 -17.406  1.00  0.32           C  
ATOM    205  O   ASN A  27      10.419 -29.450 -18.798  1.00  0.33           O  
ATOM    206  CG  ASN A  27      11.736 -25.293 -17.658  1.00  0.31           C  
ATOM    207  ND2 ASN A  27      12.202 -24.656 -16.591  1.00  0.32           N  
ATOM    208  OD1 ASN A  27      11.851 -24.847 -18.802  1.00  0.34           O  
ATOM    209  N   TYR A  28      11.204 -28.378 -20.500  1.00  0.35           N  
ATOM    210  CA  TYR A  28      11.870 -29.444 -21.240  1.00  0.38           C  
ATOM    211  C   TYR A  28      12.521 -30.442 -20.290  1.00  0.36           C  
ATOM    212  CB  TYR A  28      12.923 -28.863 -22.189  1.00  0.34           C  
ATOM    213  O   TYR A  28      12.478 -31.652 -20.527  1.00  0.34           O  
ATOM    214  CG  TYR A  28      12.430 -28.679 -23.603  1.00  0.33           C  
ATOM    215  CD1 TYR A  28      12.418 -29.744 -24.502  1.00  0.30           C  
ATOM    216  CD2 TYR A  28      11.976 -27.441 -24.045  1.00  0.32           C  
ATOM    217  CE1 TYR A  28      11.967 -29.579 -25.807  1.00  0.31           C  
ATOM    218  CE2 TYR A  28      11.523 -27.264 -25.348  1.00  0.35           C  
ATOM    219  OH  TYR A  28      11.073 -28.168 -27.511  1.00  0.21           O  
ATOM    220  CZ  TYR A  28      11.521 -28.337 -26.220  1.00  0.30           C  
ATOM    221  N   SER A  29      13.187 -29.926 -19.194  1.00  0.36           N  
ATOM    222  CA  SER A  29      13.821 -30.809 -18.220  1.00  0.37           C  
ATOM    223  C   SER A  29      12.780 -31.576 -17.411  1.00  0.36           C  
ATOM    224  CB  SER A  29      14.722 -30.009 -17.278  1.00  0.33           C  
ATOM    225  O   SER A  29      13.021 -32.713 -16.998  1.00  0.34           O  
ATOM    226  OG  SER A  29      13.990 -28.981 -16.634  1.00  0.34           O  
ATOM    227  N   GLU A  30      11.505 -31.119 -17.337  1.00  0.34           N  
ATOM    228  CA  GLU A  30      10.410 -31.854 -16.712  1.00  0.34           C  
ATOM    229  C   GLU A  30       9.644 -32.683 -17.739  1.00  0.34           C  
ATOM    230  CB  GLU A  30       9.458 -30.894 -15.995  1.00  0.31           C  
ATOM    231  O   GLU A  30       9.068 -33.720 -17.403  1.00  0.32           O  
ATOM    232  CG  GLU A  30       9.988 -30.381 -14.664  1.00  0.30           C  
ATOM    233  CD  GLU A  30       9.057 -29.385 -13.991  1.00  0.35           C  
ATOM    234  OE1 GLU A  30       8.236 -28.751 -14.693  1.00  0.43           O  
ATOM    235  OE2 GLU A  30       9.149 -29.236 -12.752  1.00  0.38           O  
ATOM    236  N   ILE A  31       9.710 -32.347 -19.032  1.00  0.41           N  
ATOM    237  CA  ILE A  31       9.397 -33.291 -20.099  1.00  0.41           C  
ATOM    238  C   ILE A  31      10.323 -34.502 -20.004  1.00  0.41           C  
ATOM    239  CB  ILE A  31       9.519 -32.631 -21.491  1.00  0.40           C  
ATOM    240  O   ILE A  31       9.883 -35.642 -20.166  1.00  0.39           O  
ATOM    241  CG1 ILE A  31       8.438 -31.559 -21.670  1.00  0.37           C  
ATOM    242  CG2 ILE A  31       9.432 -33.686 -22.598  1.00  0.37           C  
ATOM    243  CD1 ILE A  31       8.546 -30.782 -22.974  1.00  0.36           C  
ATOM    244  N   ASP A  32      11.606 -34.291 -19.766  1.00  0.40           N  
ATOM    245  CA  ASP A  32      12.527 -35.407 -19.574  1.00  0.40           C  
ATOM    246  C   ASP A  32      12.242 -36.136 -18.263  1.00  0.40           C  
ATOM    247  CB  ASP A  32      13.976 -34.917 -19.599  1.00  0.38           C  
ATOM    248  O   ASP A  32      12.242 -37.368 -18.219  1.00  0.38           O  
ATOM    249  CG  ASP A  32      14.559 -34.860 -21.001  1.00  0.37           C  
ATOM    250  OD1 ASP A  32      13.948 -35.416 -21.939  1.00  0.39           O  
ATOM    251  OD2 ASP A  32      15.640 -34.256 -21.168  1.00  0.45           O  
ATOM    252  N   PHE A  33      11.764 -35.371 -17.173  1.00  0.37           N  
ATOM    253  CA  PHE A  33      11.296 -35.976 -15.931  1.00  0.36           C  
ATOM    254  C   PHE A  33       9.931 -36.625 -16.126  1.00  0.37           C  
ATOM    255  CB  PHE A  33      11.226 -34.930 -14.815  1.00  0.34           C  
ATOM    256  O   PHE A  33       9.689 -37.732 -15.641  1.00  0.35           O  
ATOM    257  CG  PHE A  33      10.989 -35.515 -13.449  1.00  0.32           C  
ATOM    258  CD1 PHE A  33      12.052 -35.971 -12.678  1.00  0.28           C  
ATOM    259  CD2 PHE A  33       9.702 -35.610 -12.934  1.00  0.31           C  
ATOM    260  CE1 PHE A  33      11.836 -36.513 -11.414  1.00  0.31           C  
ATOM    261  CE2 PHE A  33       9.478 -36.151 -11.671  1.00  0.35           C  
ATOM    262  CZ  PHE A  33      10.546 -36.602 -10.913  1.00  0.27           C  
ATOM    263  N   ILE A  34       8.983 -36.106 -16.892  1.00  0.40           N  
ATOM    264  CA  ILE A  34       7.766 -36.766 -17.351  1.00  0.40           C  
ATOM    265  C   ILE A  34       8.125 -37.930 -18.272  1.00  0.40           C  
ATOM    266  CB  ILE A  34       6.826 -35.778 -18.077  1.00  0.39           C  
ATOM    267  O   ILE A  34       7.578 -39.027 -18.139  1.00  0.38           O  
ATOM    268  CG1 ILE A  34       6.263 -34.751 -17.088  1.00  0.37           C  
ATOM    269  CG2 ILE A  34       5.697 -36.530 -18.789  1.00  0.37           C  
ATOM    270  CD1 ILE A  34       5.533 -33.590 -17.749  1.00  0.36           C  
ATOM    271  N   LYS A  35       9.072 -37.853 -19.219  1.00  0.44           N  
ATOM    272  CA  LYS A  35       9.633 -38.976 -19.964  1.00  0.44           C  
ATOM    273  C   LYS A  35      10.115 -40.075 -19.022  1.00  0.44           C  
ATOM    274  CB  LYS A  35      10.784 -38.508 -20.856  1.00  0.43           C  
ATOM    275  O   LYS A  35       9.868 -41.259 -19.261  1.00  0.42           O  
ATOM    276  CG  LYS A  35      10.334 -37.845 -22.149  1.00  0.41           C  
ATOM    277  CD  LYS A  35      11.520 -37.331 -22.956  1.00  0.44           C  
ATOM    278  CE  LYS A  35      11.069 -36.621 -24.225  1.00  0.40           C  
ATOM    279  NZ  LYS A  35      12.202 -35.920 -24.900  1.00  0.40           N  
ATOM    280  N   GLN A  36      10.748 -39.691 -17.903  1.00  0.39           N  
ATOM    281  CA  GLN A  36      11.447 -40.665 -17.071  1.00  0.39           C  
ATOM    282  C   GLN A  36      10.522 -41.237 -16.001  1.00  0.39           C  
ATOM    283  CB  GLN A  36      12.676 -40.031 -16.419  1.00  0.37           C  
ATOM    284  O   GLN A  36      10.699 -42.377 -15.565  1.00  0.37           O  
ATOM    285  CG  GLN A  36      13.857 -39.863 -17.366  1.00  0.35           C  
ATOM    286  CD  GLN A  36      15.058 -39.220 -16.698  1.00  0.39           C  
ATOM    287  NE2 GLN A  36      16.057 -38.858 -17.496  1.00  0.33           N  
ATOM    288  OE1 GLN A  36      15.087 -39.048 -15.475  1.00  0.43           O  
ATOM    289  N   ASN A  37       9.453 -40.537 -15.588  1.00  0.37           N  
ATOM    290  CA  ASN A  37       8.732 -40.955 -14.391  1.00  0.37           C  
ATOM    291  C   ASN A  37       7.259 -41.222 -14.688  1.00  0.37           C  
ATOM    292  CB  ASN A  37       8.869 -39.904 -13.287  1.00  0.34           C  
ATOM    293  O   ASN A  37       6.505 -41.622 -13.800  1.00  0.35           O  
ATOM    294  CG  ASN A  37      10.212 -39.963 -12.588  1.00  0.33           C  
ATOM    295  ND2 ASN A  37      10.912 -38.835 -12.551  1.00  0.31           N  
ATOM    296  OD1 ASN A  37      10.619 -41.014 -12.086  1.00  0.35           O  
ATOM    297  N   LEU A  38       6.830 -41.174 -15.942  1.00  0.38           N  
ATOM    298  CA  LEU A  38       5.524 -41.700 -16.322  1.00  0.40           C  
ATOM    299  C   LEU A  38       5.630 -43.158 -16.756  1.00  0.39           C  
ATOM    300  CB  LEU A  38       4.917 -40.863 -17.451  1.00  0.37           C  
ATOM    301  O   LEU A  38       5.904 -43.445 -17.923  1.00  0.38           O  
ATOM    302  CG  LEU A  38       4.196 -39.580 -17.032  1.00  0.36           C  
ATOM    303  CD1 LEU A  38       4.031 -38.650 -18.230  1.00  0.34           C  
ATOM    304  CD2 LEU A  38       2.843 -39.906 -16.411  1.00  0.37           C  
ATOM    305  N   SER A  39       6.154 -43.946 -16.040  1.00  0.35           N  
ATOM    306  CA  SER A  39       5.719 -45.337 -15.970  1.00  0.36           C  
ATOM    307  C   SER A  39       4.255 -45.439 -15.556  1.00  0.35           C  
ATOM    308  CB  SER A  39       6.591 -46.122 -14.988  1.00  0.33           C  
ATOM    309  O   SER A  39       3.937 -45.405 -14.365  1.00  0.34           O  
ATOM    310  OG  SER A  39       5.946 -46.249 -13.733  1.00  0.31           O  
ATOM    311  N   VAL A  40       3.391 -44.634 -16.007  1.00  0.34           N  
ATOM    312  CA  VAL A  40       2.001 -45.059 -15.876  1.00  0.36           C  
ATOM    313  C   VAL A  40       1.730 -46.232 -16.815  1.00  0.35           C  
ATOM    314  CB  VAL A  40       1.023 -43.901 -16.173  1.00  0.33           C  
ATOM    315  O   VAL A  40       1.880 -46.108 -18.033  1.00  0.34           O  
ATOM    316  CG1 VAL A  40      -0.402 -44.282 -15.773  1.00  0.32           C  
ATOM    317  CG2 VAL A  40       1.464 -42.631 -15.447  1.00  0.32           C  
ATOM    318  N   THR A  41       1.957 -47.462 -16.536  1.00  0.34           N  
ATOM    319  CA  THR A  41       1.430 -48.703 -17.093  1.00  0.35           C  
ATOM    320  C   THR A  41       0.057 -48.474 -17.718  1.00  0.34           C  
ATOM    321  CB  THR A  41       1.331 -49.800 -16.017  1.00  0.32           C  
ATOM    322  O   THR A  41      -0.913 -48.191 -17.011  1.00  0.33           O  
ATOM    323  CG2 THR A  41       2.438 -50.836 -16.185  1.00  0.31           C  
ATOM    324  OG1 THR A  41       1.445 -49.201 -14.720  1.00  0.28           O  
ATOM    325  N   GLY A  42       0.037 -47.727 -18.953  1.00  0.36           N  
ATOM    326  CA  GLY A  42      -1.045 -47.736 -19.924  1.00  0.36           C  
ATOM    327  C   GLY A  42      -1.314 -46.372 -20.531  1.00  0.36           C  
ATOM    328  O   GLY A  42      -2.054 -46.258 -21.510  1.00  0.34           O  
ATOM    329  N   LEU A  43      -0.560 -45.271 -20.266  1.00  0.40           N  
ATOM    330  CA  LEU A  43      -0.604 -44.023 -21.019  1.00  0.41           C  
ATOM    331  C   LEU A  43       0.804 -43.523 -21.325  1.00  0.41           C  
ATOM    332  CB  LEU A  43      -1.380 -42.955 -20.242  1.00  0.38           C  
ATOM    333  O   LEU A  43       1.553 -43.167 -20.412  1.00  0.40           O  
ATOM    334  CG  LEU A  43      -2.524 -42.270 -20.990  1.00  0.36           C  
ATOM    335  CD1 LEU A  43      -3.866 -42.667 -20.384  1.00  0.34           C  
ATOM    336  CD2 LEU A  43      -2.348 -40.755 -20.965  1.00  0.35           C  
ATOM    337  N   LYS A  44       1.365 -43.892 -22.433  1.00  0.42           N  
ATOM    338  CA  LYS A  44       2.518 -43.242 -23.050  1.00  0.41           C  
ATOM    339  C   LYS A  44       2.131 -41.896 -23.656  1.00  0.42           C  
ATOM    340  CB  LYS A  44       3.131 -44.143 -24.124  1.00  0.39           C  
ATOM    341  O   LYS A  44       1.324 -41.836 -24.586  1.00  0.40           O  
ATOM    342  CG  LYS A  44       3.977 -45.279 -23.569  1.00  0.37           C  
ATOM    343  CD  LYS A  44       4.641 -46.078 -24.683  1.00  0.39           C  
ATOM    344  CE  LYS A  44       5.444 -47.248 -24.131  1.00  0.34           C  
ATOM    345  NZ  LYS A  44       6.085 -48.043 -25.222  1.00  0.34           N  
ATOM    346  N   LEU A  45       2.217 -40.821 -22.915  1.00  0.49           N  
ATOM    347  CA  LEU A  45       2.111 -39.436 -23.362  1.00  0.49           C  
ATOM    348  C   LEU A  45       3.311 -39.049 -24.219  1.00  0.49           C  
ATOM    349  CB  LEU A  45       2.000 -38.492 -22.162  1.00  0.46           C  
ATOM    350  O   LEU A  45       4.459 -39.249 -23.815  1.00  0.48           O  
ATOM    351  CG  LEU A  45       0.604 -37.946 -21.856  1.00  0.44           C  
ATOM    352  CD1 LEU A  45       0.311 -38.047 -20.363  1.00  0.42           C  
ATOM    353  CD2 LEU A  45       0.476 -36.504 -22.335  1.00  0.43           C  
ATOM    354  N   LEU A  46       3.162 -38.909 -25.506  1.00  0.48           N  
ATOM    355  CA  LEU A  46       4.098 -38.182 -26.357  1.00  0.47           C  
ATOM    356  C   LEU A  46       3.686 -36.720 -26.492  1.00  0.49           C  
ATOM    357  CB  LEU A  46       4.179 -38.831 -27.741  1.00  0.45           C  
ATOM    358  O   LEU A  46       2.537 -36.423 -26.827  1.00  0.47           O  
ATOM    359  CG  LEU A  46       5.375 -39.752 -27.989  1.00  0.42           C  
ATOM    360  CD1 LEU A  46       4.942 -40.984 -28.775  1.00  0.38           C  
ATOM    361  CD2 LEU A  46       6.482 -39.004 -28.724  1.00  0.40           C  
ATOM    362  N   ILE A  47       4.432 -35.749 -25.969  1.00  0.48           N  
ATOM    363  CA  ILE A  47       4.391 -34.317 -26.245  1.00  0.48           C  
ATOM    364  C   ILE A  47       5.172 -34.015 -27.522  1.00  0.48           C  
ATOM    365  CB  ILE A  47       4.958 -33.497 -25.064  1.00  0.46           C  
ATOM    366  O   ILE A  47       6.358 -34.336 -27.622  1.00  0.48           O  
ATOM    367  CG1 ILE A  47       4.208 -33.836 -23.771  1.00  0.42           C  
ATOM    368  CG2 ILE A  47       4.884 -31.997 -25.364  1.00  0.43           C  
ATOM    369  CD1 ILE A  47       4.766 -33.146 -22.533  1.00  0.43           C  
ATOM    370  N   ASP A  48       4.475 -33.681 -28.659  1.00  0.44           N  
ATOM    371  CA  ASP A  48       5.131 -33.032 -29.790  1.00  0.44           C  
ATOM    372  C   ASP A  48       5.758 -31.704 -29.372  1.00  0.45           C  
ATOM    373  CB  ASP A  48       4.137 -32.808 -30.931  1.00  0.42           C  
ATOM    374  O   ASP A  48       5.057 -30.794 -28.925  1.00  0.45           O  
ATOM    375  CG  ASP A  48       4.744 -32.069 -32.110  1.00  0.41           C  
ATOM    376  OD1 ASP A  48       5.916 -31.641 -32.024  1.00  0.44           O  
ATOM    377  OD2 ASP A  48       4.044 -31.910 -33.134  1.00  0.47           O  
ATOM    378  N   PRO A  49       7.120 -31.679 -29.234  1.00  0.41           N  
ATOM    379  CA  PRO A  49       7.787 -30.419 -28.896  1.00  0.42           C  
ATOM    380  C   PRO A  49       7.347 -29.260 -29.787  1.00  0.42           C  
ATOM    381  CB  PRO A  49       9.270 -30.738 -29.107  1.00  0.40           C  
ATOM    382  O   PRO A  49       7.493 -28.095 -29.408  1.00  0.42           O  
ATOM    383  CG  PRO A  49       9.280 -31.909 -30.035  1.00  0.39           C  
ATOM    384  CD  PRO A  49       7.989 -32.658 -29.873  1.00  0.43           C  
ATOM    385  N   ASN A  50       6.920 -29.548 -31.016  1.00  0.40           N  
ATOM    386  CA  ASN A  50       6.625 -28.498 -31.985  1.00  0.40           C  
ATOM    387  C   ASN A  50       5.167 -28.055 -31.905  1.00  0.39           C  
ATOM    388  CB  ASN A  50       6.961 -28.967 -33.403  1.00  0.38           C  
ATOM    389  O   ASN A  50       4.850 -26.896 -32.179  1.00  0.38           O  
ATOM    390  CG  ASN A  50       8.439 -29.244 -33.591  1.00  0.36           C  
ATOM    391  ND2 ASN A  50       8.756 -30.378 -34.206  1.00  0.39           N  
ATOM    392  OD1 ASN A  50       9.290 -28.448 -33.186  1.00  0.40           O  
ATOM    393  N   THR A  51       4.153 -28.861 -31.427  1.00  0.39           N  
ATOM    394  CA  THR A  51       2.722 -28.609 -31.555  1.00  0.40           C  
ATOM    395  C   THR A  51       2.052 -28.581 -30.184  1.00  0.39           C  
ATOM    396  CB  THR A  51       2.044 -29.671 -32.439  1.00  0.37           C  
ATOM    397  O   THR A  51       0.925 -28.101 -30.047  1.00  0.38           O  
ATOM    398  CG2 THR A  51       2.568 -29.612 -33.870  1.00  0.33           C  
ATOM    399  OG1 THR A  51       2.307 -30.972 -31.899  1.00  0.33           O  
ATOM    400  N   GLN A  52       2.766 -28.828 -29.050  1.00  0.43           N  
ATOM    401  CA  GLN A  52       2.294 -28.865 -27.670  1.00  0.44           C  
ATOM    402  C   GLN A  52       1.130 -29.839 -27.513  1.00  0.43           C  
ATOM    403  CB  GLN A  52       1.876 -27.468 -27.208  1.00  0.40           C  
ATOM    404  O   GLN A  52       0.343 -29.727 -26.570  1.00  0.42           O  
ATOM    405  CG  GLN A  52       3.025 -26.470 -27.148  1.00  0.38           C  
ATOM    406  CD  GLN A  52       2.617 -25.142 -26.538  1.00  0.42           C  
ATOM    407  NE2 GLN A  52       3.602 -24.304 -26.232  1.00  0.35           N  
ATOM    408  OE1 GLN A  52       1.428 -24.871 -26.345  1.00  0.45           O  
ATOM    409  N   TYR A  53       0.874 -30.719 -28.414  1.00  0.50           N  
ATOM    410  CA  TYR A  53      -0.155 -31.746 -28.297  1.00  0.49           C  
ATOM    411  C   TYR A  53       0.322 -32.900 -27.423  1.00  0.50           C  
ATOM    412  CB  TYR A  53      -0.551 -32.270 -29.681  1.00  0.46           C  
ATOM    413  O   TYR A  53       1.491 -33.290 -27.483  1.00  0.48           O  
ATOM    414  CG  TYR A  53      -1.154 -31.217 -30.579  1.00  0.43           C  
ATOM    415  CD1 TYR A  53      -2.377 -30.626 -30.269  1.00  0.39           C  
ATOM    416  CD2 TYR A  53      -0.503 -30.810 -31.738  1.00  0.42           C  
ATOM    417  CE1 TYR A  53      -2.938 -29.657 -31.094  1.00  0.42           C  
ATOM    418  CE2 TYR A  53      -1.054 -29.841 -32.571  1.00  0.44           C  
ATOM    419  OH  TYR A  53      -2.820 -28.312 -33.061  1.00  0.41           O  
ATOM    420  CZ  TYR A  53      -2.269 -29.271 -32.241  1.00  0.40           C  
ATOM    421  N   ILE A  54      -0.531 -33.214 -26.455  1.00  0.53           N  
ATOM    422  CA  ILE A  54      -0.408 -34.468 -25.719  1.00  0.53           C  
ATOM    423  C   ILE A  54      -1.071 -35.596 -26.506  1.00  0.54           C  
ATOM    424  CB  ILE A  54      -1.033 -34.359 -24.310  1.00  0.51           C  
ATOM    425  O   ILE A  54      -2.228 -35.477 -26.918  1.00  0.53           O  
ATOM    426  CG1 ILE A  54      -0.385 -33.213 -23.525  1.00  0.45           C  
ATOM    427  CG2 ILE A  54      -0.897 -35.685 -23.555  1.00  0.47           C  
ATOM    428  CD1 ILE A  54      -0.998 -32.978 -22.152  1.00  0.46           C  
ATOM    429  N   TRP A  55      -0.359 -36.597 -26.808  1.00  0.49           N  
ATOM    430  CA  TRP A  55      -0.691 -37.853 -27.471  1.00  0.52           C  
ATOM    431  C   TRP A  55      -0.772 -38.996 -26.465  1.00  0.49           C  
ATOM    432  CB  TRP A  55       0.343 -38.181 -28.552  1.00  0.45           C  
ATOM    433  O   TRP A  55       0.141 -39.187 -25.658  1.00  0.47           O  
ATOM    434  CG  TRP A  55       0.461 -37.134 -29.619  1.00  0.42           C  
ATOM    435  CD1 TRP A  55       1.274 -36.035 -29.609  1.00  0.37           C  
ATOM    436  CD2 TRP A  55      -0.263 -37.086 -30.853  1.00  0.40           C  
ATOM    437  CE2 TRP A  55       0.163 -35.929 -31.543  1.00  0.42           C  
ATOM    438  CE3 TRP A  55      -1.231 -37.911 -31.442  1.00  0.59           C  
ATOM    439  NE1 TRP A  55       1.100 -35.306 -30.763  1.00  0.58           N  
ATOM    440  CH2 TRP A  55      -1.293 -36.401 -33.349  1.00  0.54           C  
ATOM    441  CZ2 TRP A  55      -0.347 -35.577 -32.794  1.00  0.60           C  
ATOM    442  CZ3 TRP A  55      -1.737 -37.558 -32.688  1.00  0.48           C  
ATOM    443  N   GLY A  56      -2.023 -39.675 -26.117  1.00  0.53           N  
ATOM    444  CA  GLY A  56      -2.285 -40.831 -25.274  1.00  0.53           C  
ATOM    445  C   GLY A  56      -2.552 -42.098 -26.065  1.00  0.54           C  
ATOM    446  O   GLY A  56      -3.062 -42.040 -27.186  1.00  0.53           O  
ATOM    447  N   THR A  57      -2.009 -43.181 -25.531  1.00  0.50           N  
ATOM    448  CA  THR A  57      -2.207 -44.523 -26.066  1.00  0.49           C  
ATOM    449  C   THR A  57      -3.686 -44.897 -26.057  1.00  0.50           C  
ATOM    450  CB  THR A  57      -1.406 -45.568 -25.266  1.00  0.45           C  
ATOM    451  O   THR A  57      -4.392 -44.633 -25.081  1.00  0.49           O  
ATOM    452  CG2 THR A  57      -0.001 -45.736 -25.834  1.00  0.40           C  
ATOM    453  OG1 THR A  57      -1.310 -45.143 -23.900  1.00  0.39           O  
ATOM    454  N   ILE A  58      -4.181 -45.493 -27.199  1.00  0.43           N  
ATOM    455  CA  ILE A  58      -5.279 -46.421 -27.445  1.00  0.42           C  
ATOM    456  C   ILE A  58      -4.796 -47.856 -27.251  1.00  0.43           C  
ATOM    457  CB  ILE A  58      -5.865 -46.240 -28.863  1.00  0.39           C  
ATOM    458  O   ILE A  58      -3.830 -48.284 -27.886  1.00  0.41           O  
ATOM    459  CG1 ILE A  58      -6.354 -44.800 -29.060  1.00  0.36           C  
ATOM    460  CG2 ILE A  58      -6.997 -47.241 -29.112  1.00  0.36           C  
ATOM    461  CD1 ILE A  58      -6.849 -44.501 -30.468  1.00  0.33           C  
ATOM    462  N   SER A  59      -4.444 -48.299 -26.021  1.00  0.44           N  
ATOM    463  CA  SER A  59      -4.484 -49.723 -25.708  1.00  0.44           C  
ATOM    464  C   SER A  59      -3.243 -50.439 -26.231  1.00  0.44           C  
ATOM    465  CB  SER A  59      -5.740 -50.367 -26.296  1.00  0.40           C  
ATOM    466  O   SER A  59      -3.149 -50.738 -27.424  1.00  0.42           O  
ATOM    467  OG  SER A  59      -5.676 -50.394 -27.711  1.00  0.36           O  
ATOM    468  N   SER A  60      -1.980 -50.136 -25.858  1.00  0.46           N  
ATOM    469  CA  SER A  60      -0.952 -51.146 -26.090  1.00  0.47           C  
ATOM    470  C   SER A  60       0.028 -51.215 -24.924  1.00  0.47           C  
ATOM    471  CB  SER A  60      -0.195 -50.854 -27.386  1.00  0.43           C  
ATOM    472  O   SER A  60       0.433 -50.183 -24.385  1.00  0.46           O  
ATOM    473  OG  SER A  60       0.661 -49.736 -27.228  1.00  0.40           O  
ATOM    474  N   SER A  61       0.274 -52.487 -24.354  1.00  0.51           N  
ATOM    475  CA  SER A  61       1.329 -53.020 -23.497  1.00  0.51           C  
ATOM    476  C   SER A  61       2.687 -52.957 -24.188  1.00  0.51           C  
ATOM    477  CB  SER A  61       1.017 -54.463 -23.098  1.00  0.48           C  
ATOM    478  O   SER A  61       3.690 -53.417 -23.639  1.00  0.50           O  
ATOM    479  OG  SER A  61       0.790 -55.264 -24.245  1.00  0.45           O  
ATOM    480  N   GLU A  62       2.737 -52.448 -25.428  1.00  0.52           N  
ATOM    481  CA  GLU A  62       3.975 -52.512 -26.200  1.00  0.52           C  
ATOM    482  C   GLU A  62       5.014 -51.535 -25.658  1.00  0.52           C  
ATOM    483  CB  GLU A  62       3.703 -52.225 -27.679  1.00  0.47           C  
ATOM    484  O   GLU A  62       4.738 -50.342 -25.517  1.00  0.50           O  
ATOM    485  CG  GLU A  62       2.900 -53.312 -28.379  1.00  0.44           C  
ATOM    486  CD  GLU A  62       2.884 -53.165 -29.892  1.00  0.47           C  
ATOM    487  OE1 GLU A  62       3.337 -52.116 -30.405  1.00  0.52           O  
ATOM    488  OE2 GLU A  62       2.413 -54.105 -30.570  1.00  0.45           O  
ATOM    489  N   THR A  63       6.109 -51.984 -25.169  1.00  0.58           N  
ATOM    490  CA  THR A  63       7.451 -51.486 -24.892  1.00  0.58           C  
ATOM    491  C   THR A  63       8.347 -51.633 -26.118  1.00  0.58           C  
ATOM    492  CB  THR A  63       8.086 -52.224 -23.698  1.00  0.54           C  
ATOM    493  O   THR A  63       8.006 -52.351 -27.060  1.00  0.56           O  
ATOM    494  CG2 THR A  63       7.316 -51.950 -22.410  1.00  0.49           C  
ATOM    495  OG1 THR A  63       8.076 -53.633 -23.956  1.00  0.50           O  
ATOM    496  N   GLY A  64       9.276 -50.638 -26.465  1.00  0.56           N  
ATOM    497  CA  GLY A  64      10.275 -50.648 -27.522  1.00  0.56           C  
ATOM    498  C   GLY A  64      10.818 -49.268 -27.843  1.00  0.56           C  
ATOM    499  O   GLY A  64      10.263 -48.259 -27.404  1.00  0.54           O  
ATOM    500  N   THR A  65      12.109 -49.215 -28.366  1.00  0.59           N  
ATOM    501  CA  THR A  65      12.699 -47.991 -28.896  1.00  0.60           C  
ATOM    502  C   THR A  65      11.902 -47.481 -30.093  1.00  0.60           C  
ATOM    503  CB  THR A  65      14.166 -48.210 -29.308  1.00  0.56           C  
ATOM    504  O   THR A  65      11.590 -48.246 -31.009  1.00  0.60           O  
ATOM    505  CG2 THR A  65      14.891 -46.881 -29.492  1.00  0.52           C  
ATOM    506  OG1 THR A  65      14.833 -48.969 -28.292  1.00  0.56           O  
ATOM    507  N   ILE A  66      11.572 -46.179 -30.101  1.00  0.58           N  
ATOM    508  CA  ILE A  66      10.981 -45.556 -31.280  1.00  0.59           C  
ATOM    509  C   ILE A  66      11.954 -45.645 -32.453  1.00  0.62           C  
ATOM    510  CB  ILE A  66      10.600 -44.083 -31.009  1.00  0.57           C  
ATOM    511  O   ILE A  66      13.077 -45.141 -32.376  1.00  0.65           O  
ATOM    512  CG1 ILE A  66       9.556 -43.998 -29.889  1.00  0.53           C  
ATOM    513  CG2 ILE A  66      10.086 -43.414 -32.288  1.00  0.54           C  
ATOM    514  CD1 ILE A  66       9.208 -42.575 -29.474  1.00  0.53           C  
ATOM    515  N   SER A  67      11.506 -46.280 -33.718  1.00  0.59           N  
ATOM    516  CA  SER A  67      12.249 -46.287 -34.974  1.00  0.60           C  
ATOM    517  C   SER A  67      11.758 -45.191 -35.913  1.00  0.60           C  
ATOM    518  CB  SER A  67      12.129 -47.649 -35.660  1.00  0.57           C  
ATOM    519  O   SER A  67      12.550 -44.594 -36.646  1.00  0.60           O  
ATOM    520  OG  SER A  67      10.772 -47.964 -35.918  1.00  0.58           O  
ATOM    521  N   SER A  68      10.453 -44.982 -35.909  1.00  0.68           N  
ATOM    522  CA  SER A  68       9.865 -43.890 -36.678  1.00  0.68           C  
ATOM    523  C   SER A  68       8.484 -43.521 -36.145  1.00  0.68           C  
ATOM    524  CB  SER A  68       9.766 -44.267 -38.156  1.00  0.66           C  
ATOM    525  O   SER A  68       7.881 -44.283 -35.387  1.00  0.66           O  
ATOM    526  OG  SER A  68       8.902 -45.376 -38.336  1.00  0.76           O  
ATOM    527  N   TRP A  69       7.959 -42.330 -36.510  1.00  0.52           N  
ATOM    528  CA  TRP A  69       6.563 -41.981 -36.265  1.00  0.65           C  
ATOM    529  C   TRP A  69       5.987 -41.186 -37.431  1.00  0.54           C  
ATOM    530  CB  TRP A  69       6.430 -41.178 -34.968  1.00  0.53           C  
ATOM    531  O   TRP A  69       6.732 -40.584 -38.209  1.00  0.53           O  
ATOM    532  CG  TRP A  69       7.237 -39.915 -34.948  1.00  0.51           C  
ATOM    533  CD1 TRP A  69       8.571 -39.793 -34.672  1.00  0.45           C  
ATOM    534  CD2 TRP A  69       6.760 -38.592 -35.211  1.00  0.48           C  
ATOM    535  CE2 TRP A  69       7.860 -37.716 -35.077  1.00  0.44           C  
ATOM    536  CE3 TRP A  69       5.507 -38.061 -35.548  1.00  0.53           C  
ATOM    537  NE1 TRP A  69       8.952 -38.474 -34.748  1.00  0.52           N  
ATOM    538  CH2 TRP A  69       6.508 -35.844 -35.598  1.00  0.48           C  
ATOM    539  CZ2 TRP A  69       7.745 -36.337 -35.269  1.00  0.58           C  
ATOM    540  CZ3 TRP A  69       5.395 -36.688 -35.738  1.00  0.41           C  
ATOM    541  N   SER A  70       4.703 -41.222 -37.678  1.00  0.70           N  
ATOM    542  CA  SER A  70       3.942 -40.422 -38.633  1.00  0.70           C  
ATOM    543  C   SER A  70       2.624 -39.948 -38.030  1.00  0.70           C  
ATOM    544  CB  SER A  70       3.670 -41.223 -39.907  1.00  0.69           C  
ATOM    545  O   SER A  70       2.049 -40.622 -37.173  1.00  0.68           O  
ATOM    546  OG  SER A  70       2.924 -42.392 -39.616  1.00  0.80           O  
ATOM    547  N   ILE A  71       2.203 -38.794 -38.384  1.00  0.69           N  
ATOM    548  CA  ILE A  71       0.864 -38.290 -38.102  1.00  0.70           C  
ATOM    549  C   ILE A  71      -0.017 -38.446 -39.340  1.00  0.72           C  
ATOM    550  CB  ILE A  71       0.899 -36.812 -37.652  1.00  0.67           C  
ATOM    551  O   ILE A  71       0.438 -38.227 -40.465  1.00  0.72           O  
ATOM    552  CG1 ILE A  71       1.748 -36.660 -36.384  1.00  0.65           C  
ATOM    553  CG2 ILE A  71      -0.521 -36.283 -37.427  1.00  0.64           C  
ATOM    554  CD1 ILE A  71       1.999 -35.215 -35.977  1.00  0.64           C  
ATOM    555  N   ASP A  72      -1.280 -38.992 -39.138  1.00  0.68           N  
ATOM    556  CA  ASP A  72      -2.186 -39.193 -40.265  1.00  0.70           C  
ATOM    557  C   ASP A  72      -2.591 -37.860 -40.889  1.00  0.71           C  
ATOM    558  CB  ASP A  72      -3.430 -39.966 -39.822  1.00  0.67           C  
ATOM    559  O   ASP A  72      -2.312 -36.797 -40.331  1.00  0.72           O  
ATOM    560  CG  ASP A  72      -4.442 -39.096 -39.097  1.00  0.66           C  
ATOM    561  OD1 ASP A  72      -4.101 -37.956 -38.712  1.00  0.71           O  
ATOM    562  OD2 ASP A  72      -5.589 -39.554 -38.906  1.00  0.77           O  
ATOM    563  N   SER A  73      -3.287 -37.816 -42.081  1.00  0.63           N  
ATOM    564  CA  SER A  73      -3.713 -36.634 -42.822  1.00  0.63           C  
ATOM    565  C   SER A  73      -4.721 -35.815 -42.023  1.00  0.61           C  
ATOM    566  CB  SER A  73      -4.321 -37.034 -44.167  1.00  0.60           C  
ATOM    567  O   SER A  73      -4.969 -34.648 -42.337  1.00  0.61           O  
ATOM    568  OG  SER A  73      -5.383 -37.955 -43.986  1.00  0.66           O  
ATOM    569  N   THR A  74      -5.358 -36.322 -41.076  1.00  0.70           N  
ATOM    570  CA  THR A  74      -6.344 -35.599 -40.280  1.00  0.69           C  
ATOM    571  C   THR A  74      -5.670 -34.849 -39.134  1.00  0.64           C  
ATOM    572  CB  THR A  74      -7.413 -36.552 -39.715  1.00  0.66           C  
ATOM    573  O   THR A  74      -6.258 -33.936 -38.552  1.00  0.60           O  
ATOM    574  CG2 THR A  74      -8.064 -37.369 -40.826  1.00  0.55           C  
ATOM    575  OG1 THR A  74      -6.801 -37.444 -38.776  1.00  0.60           O  
ATOM    576  N   GLY A  75      -4.428 -35.060 -38.700  1.00  0.67           N  
ATOM    577  CA  GLY A  75      -3.709 -34.547 -37.543  1.00  0.66           C  
ATOM    578  C   GLY A  75      -4.154 -35.178 -36.237  1.00  0.65           C  
ATOM    579  O   GLY A  75      -3.816 -34.687 -35.158  1.00  0.63           O  
ATOM    580  N   GLU A  76      -5.034 -36.303 -36.260  1.00  0.66           N  
ATOM    581  CA  GLU A  76      -5.674 -36.820 -35.054  1.00  0.66           C  
ATOM    582  C   GLU A  76      -4.990 -38.095 -34.569  1.00  0.66           C  
ATOM    583  CB  GLU A  76      -7.161 -37.083 -35.305  1.00  0.63           C  
ATOM    584  O   GLU A  76      -5.117 -38.467 -33.400  1.00  0.66           O  
ATOM    585  CG  GLU A  76      -7.982 -35.819 -35.515  1.00  0.61           C  
ATOM    586  CD  GLU A  76      -8.027 -34.922 -34.288  1.00  0.61           C  
ATOM    587  OE1 GLU A  76      -8.090 -35.447 -33.154  1.00  0.69           O  
ATOM    588  OE2 GLU A  76      -7.999 -33.683 -34.464  1.00  0.64           O  
ATOM    589  N   ILE A  77      -4.314 -38.771 -35.445  1.00  0.70           N  
ATOM    590  CA  ILE A  77      -3.696 -40.056 -35.139  1.00  0.70           C  
ATOM    591  C   ILE A  77      -2.192 -39.979 -35.395  1.00  0.71           C  
ATOM    592  CB  ILE A  77      -4.323 -41.198 -35.969  1.00  0.67           C  
ATOM    593  O   ILE A  77      -1.761 -39.648 -36.502  1.00  0.69           O  
ATOM    594  CG1 ILE A  77      -5.832 -41.282 -35.708  1.00  0.68           C  
ATOM    595  CG2 ILE A  77      -3.638 -42.531 -35.658  1.00  0.68           C  
ATOM    596  CD1 ILE A  77      -6.496 -42.513 -36.307  1.00  0.66           C  
ATOM    597  N   MET A  78      -1.391 -40.184 -34.382  1.00  0.69           N  
ATOM    598  CA  MET A  78       0.030 -40.476 -34.543  1.00  0.69           C  
ATOM    599  C   MET A  78       0.282 -41.980 -34.531  1.00  0.71           C  
ATOM    600  CB  MET A  78       0.846 -39.800 -33.439  1.00  0.67           C  
ATOM    601  O   MET A  78      -0.079 -42.666 -33.573  1.00  0.70           O  
ATOM    602  CG  MET A  78       2.347 -39.996 -33.579  1.00  0.64           C  
ATOM    603  SD  MET A  78       3.288 -39.224 -32.206  1.00  0.63           S  
ATOM    604  CE  MET A  78       3.099 -37.471 -32.635  1.00  0.59           C  
ATOM    605  N   THR A  79       0.940 -42.531 -35.594  1.00  0.71           N  
ATOM    606  CA  THR A  79       1.525 -43.867 -35.600  1.00  0.71           C  
ATOM    607  C   THR A  79       2.990 -43.818 -35.175  1.00  0.72           C  
ATOM    608  CB  THR A  79       1.413 -44.521 -36.990  1.00  0.69           C  
ATOM    609  O   THR A  79       3.798 -43.122 -35.793  1.00  0.70           O  
ATOM    610  CG2 THR A  79       1.932 -45.955 -36.967  1.00  0.70           C  
ATOM    611  OG1 THR A  79       0.039 -44.528 -37.399  1.00  0.74           O  
ATOM    612  N   VAL A  80       3.404 -44.433 -34.192  1.00  0.68           N  
ATOM    613  CA  VAL A  80       4.774 -44.599 -33.719  1.00  0.68           C  
ATOM    614  C   VAL A  80       5.230 -46.038 -33.952  1.00  0.69           C  
ATOM    615  CB  VAL A  80       4.906 -44.234 -32.223  1.00  0.66           C  
ATOM    616  O   VAL A  80       4.620 -46.980 -33.441  1.00  0.68           O  
ATOM    617  CG1 VAL A  80       6.367 -44.290 -31.781  1.00  0.62           C  
ATOM    618  CG2 VAL A  80       4.318 -42.849 -31.959  1.00  0.63           C  
ATOM    619  N   LEU A  81       6.288 -46.261 -34.814  1.00  0.69           N  
ATOM    620  CA  LEU A  81       6.970 -47.543 -34.953  1.00  0.70           C  
ATOM    621  C   LEU A  81       7.999 -47.735 -33.845  1.00  0.69           C  
ATOM    622  CB  LEU A  81       7.651 -47.643 -36.321  1.00  0.67           C  
ATOM    623  O   LEU A  81       8.900 -46.910 -33.679  1.00  0.68           O  
ATOM    624  CG  LEU A  81       6.726 -47.666 -37.539  1.00  0.66           C  
ATOM    625  CD1 LEU A  81       7.538 -47.541 -38.824  1.00  0.65           C  
ATOM    626  CD2 LEU A  81       5.890 -48.941 -37.551  1.00  0.66           C  
ATOM    627  N   THR A  82       7.867 -48.807 -32.997  1.00  0.68           N  
ATOM    628  CA  THR A  82       8.846 -49.211 -31.994  1.00  0.69           C  
ATOM    629  C   THR A  82       9.508 -50.529 -32.384  1.00  0.70           C  
ATOM    630  CB  THR A  82       8.197 -49.351 -30.604  1.00  0.66           C  
ATOM    631  O   THR A  82       9.071 -51.195 -33.324  1.00  0.69           O  
ATOM    632  CG2 THR A  82       7.314 -48.149 -30.286  1.00  0.63           C  
ATOM    633  OG1 THR A  82       7.397 -50.539 -30.575  1.00  0.66           O  
ATOM    634  N   THR A  83      10.580 -50.923 -31.757  1.00  0.70           N  
ATOM    635  CA  THR A  83      11.261 -52.199 -31.945  1.00  0.72           C  
ATOM    636  C   THR A  83      10.326 -53.363 -31.626  1.00  0.70           C  
ATOM    637  CB  THR A  83      12.522 -52.295 -31.066  1.00  0.68           C  
ATOM    638  O   THR A  83      10.550 -54.488 -32.078  1.00  0.68           O  
ATOM    639  CG2 THR A  83      13.623 -51.374 -31.582  1.00  0.63           C  
ATOM    640  OG1 THR A  83      12.190 -51.919 -29.723  1.00  0.67           O  
ATOM    641  N   ASN A  84       9.301 -53.090 -30.880  1.00  0.72           N  
ATOM    642  CA  ASN A  84       8.419 -54.147 -30.396  1.00  0.73           C  
ATOM    643  C   ASN A  84       7.044 -54.075 -31.054  1.00  0.71           C  
ATOM    644  CB  ASN A  84       8.283 -54.076 -28.873  1.00  0.69           C  
ATOM    645  O   ASN A  84       6.163 -54.882 -30.752  1.00  0.69           O  
ATOM    646  CG  ASN A  84       9.566 -54.443 -28.155  1.00  0.66           C  
ATOM    647  ND2 ASN A  84       9.615 -54.176 -26.855  1.00  0.67           N  
ATOM    648  OD1 ASN A  84      10.506 -54.961 -28.763  1.00  0.67           O  
ATOM    649  N   GLY A  85       6.869 -53.092 -32.068  1.00  0.72           N  
ATOM    650  CA  GLY A  85       5.581 -53.031 -32.742  1.00  0.73           C  
ATOM    651  C   GLY A  85       5.176 -51.621 -33.127  1.00  0.72           C  
ATOM    652  O   GLY A  85       6.029 -50.741 -33.266  1.00  0.69           O  
ATOM    653  N   THR A  86       3.939 -51.455 -33.538  1.00  0.76           N  
ATOM    654  CA  THR A  86       3.383 -50.161 -33.918  1.00  0.76           C  
ATOM    655  C   THR A  86       2.458 -49.628 -32.828  1.00  0.75           C  
ATOM    656  CB  THR A  86       2.614 -50.253 -35.249  1.00  0.73           C  
ATOM    657  O   THR A  86       1.490 -50.291 -32.450  1.00  0.72           O  
ATOM    658  CG2 THR A  86       2.121 -48.880 -35.695  1.00  0.72           C  
ATOM    659  OG1 THR A  86       3.478 -50.789 -36.258  1.00  0.76           O  
ATOM    660  N   LEU A  87       2.804 -48.434 -32.293  1.00  0.69           N  
ATOM    661  CA  LEU A  87       1.905 -47.703 -31.406  1.00  0.69           C  
ATOM    662  C   LEU A  87       1.050 -46.716 -32.194  1.00  0.69           C  
ATOM    663  CB  LEU A  87       2.701 -46.961 -30.329  1.00  0.67           C  
ATOM    664  O   LEU A  87       1.575 -45.914 -32.970  1.00  0.68           O  
ATOM    665  CG  LEU A  87       2.973 -47.731 -29.036  1.00  0.64           C  
ATOM    666  CD1 LEU A  87       4.430 -47.564 -28.617  1.00  0.60           C  
ATOM    667  CD2 LEU A  87       2.035 -47.265 -27.928  1.00  0.60           C  
ATOM    668  N   THR A  88      -0.311 -46.859 -32.146  1.00  0.71           N  
ATOM    669  CA  THR A  88      -1.211 -45.813 -32.619  1.00  0.70           C  
ATOM    670  C   THR A  88      -1.652 -44.918 -31.465  1.00  0.70           C  
ATOM    671  CB  THR A  88      -2.450 -46.412 -33.310  1.00  0.68           C  
ATOM    672  O   THR A  88      -2.265 -45.390 -30.505  1.00  0.67           O  
ATOM    673  CG2 THR A  88      -3.324 -45.319 -33.916  1.00  0.67           C  
ATOM    674  OG1 THR A  88      -2.026 -47.302 -34.350  1.00  0.70           O  
ATOM    675  N   LEU A  89      -1.211 -43.675 -31.487  1.00  0.65           N  
ATOM    676  CA  LEU A  89      -1.589 -42.639 -30.533  1.00  0.64           C  
ATOM    677  C   LEU A  89      -2.666 -41.729 -31.115  1.00  0.65           C  
ATOM    678  CB  LEU A  89      -0.367 -41.809 -30.130  1.00  0.63           C  
ATOM    679  O   LEU A  89      -2.609 -41.369 -32.293  1.00  0.64           O  
ATOM    680  CG  LEU A  89       0.836 -42.588 -29.598  1.00  0.61           C  
ATOM    681  CD1 LEU A  89       2.022 -41.653 -29.385  1.00  0.59           C  
ATOM    682  CD2 LEU A  89       0.477 -43.308 -28.302  1.00  0.60           C  
ATOM    683  N   ARG A  90      -3.776 -41.498 -30.404  1.00  0.65           N  
ATOM    684  CA  ARG A  90      -4.733 -40.448 -30.737  1.00  0.65           C  
ATOM    685  C   ARG A  90      -4.335 -39.122 -30.100  1.00  0.65           C  
ATOM    686  CB  ARG A  90      -6.142 -40.843 -30.288  1.00  0.62           C  
ATOM    687  O   ARG A  90      -3.887 -39.088 -28.952  1.00  0.63           O  
ATOM    688  CG  ARG A  90      -7.252 -40.194 -31.101  1.00  0.60           C  
ATOM    689  CD  ARG A  90      -8.625 -40.705 -30.689  1.00  0.60           C  
ATOM    690  NE  ARG A  90      -9.654 -40.324 -31.653  1.00  0.53           N  
ATOM    691  NH1 ARG A  90     -11.429 -40.996 -30.336  1.00  0.42           N  
ATOM    692  NH2 ARG A  90     -11.810 -40.090 -32.407  1.00  0.37           N  
ATOM    693  CZ  ARG A  90     -10.962 -40.471 -31.463  1.00  0.55           C  
ATOM    694  N   LYS A  91      -4.444 -38.128 -30.982  1.00  0.60           N  
ATOM    695  CA  LYS A  91      -4.440 -36.792 -30.393  1.00  0.59           C  
ATOM    696  C   LYS A  91      -5.392 -36.713 -29.202  1.00  0.60           C  
ATOM    697  CB  LYS A  91      -4.821 -35.743 -31.439  1.00  0.57           C  
ATOM    698  O   LYS A  91      -6.594 -36.943 -29.346  1.00  0.59           O  
ATOM    699  CG  LYS A  91      -4.559 -34.309 -31.001  1.00  0.55           C  
ATOM    700  CD  LYS A  91      -4.845 -33.321 -32.125  1.00  0.54           C  
ATOM    701  CE  LYS A  91      -4.594 -31.885 -31.685  1.00  0.54           C  
ATOM    702  NZ  LYS A  91      -4.887 -30.911 -32.779  1.00  0.48           N  
ATOM    703  N   ILE A  92      -4.935 -36.866 -28.033  1.00  0.53           N  
ATOM    704  CA  ILE A  92      -5.800 -36.389 -26.960  1.00  0.53           C  
ATOM    705  C   ILE A  92      -6.208 -34.943 -27.231  1.00  0.53           C  
ATOM    706  CB  ILE A  92      -5.106 -36.501 -25.584  1.00  0.51           C  
ATOM    707  O   ILE A  92      -5.372 -34.037 -27.189  1.00  0.52           O  
ATOM    708  CG1 ILE A  92      -4.656 -37.944 -25.328  1.00  0.47           C  
ATOM    709  CG2 ILE A  92      -6.036 -36.012 -24.469  1.00  0.48           C  
ATOM    710  CD1 ILE A  92      -3.911 -38.136 -24.015  1.00  0.48           C  
ATOM    711  N   SER A  93      -7.366 -34.712 -27.932  1.00  0.45           N  
ATOM    712  CA  SER A  93      -7.971 -33.431 -27.583  1.00  0.44           C  
ATOM    713  C   SER A  93      -8.047 -33.249 -26.071  1.00  0.45           C  
ATOM    714  CB  SER A  93      -9.369 -33.314 -28.190  1.00  0.44           C  
ATOM    715  O   SER A  93      -8.827 -33.926 -25.398  1.00  0.44           O  
ATOM    716  OG  SER A  93      -9.611 -34.371 -29.103  1.00  0.43           O  
ATOM    717  N   VAL A  94      -7.062 -32.982 -25.372  1.00  0.41           N  
ATOM    718  CA  VAL A  94      -7.434 -32.202 -24.196  1.00  0.43           C  
ATOM    719  C   VAL A  94      -8.696 -31.393 -24.491  1.00  0.42           C  
ATOM    720  CB  VAL A  94      -6.290 -31.262 -23.754  1.00  0.41           C  
ATOM    721  O   VAL A  94      -8.704 -30.550 -25.391  1.00  0.41           O  
ATOM    722  CG1 VAL A  94      -6.588 -30.657 -22.383  1.00  0.39           C  
ATOM    723  CG2 VAL A  94      -4.960 -32.014 -23.733  1.00  0.39           C  
ATOM    724  N   SER A  95      -9.878 -31.952 -24.485  1.00  0.36           N  
ATOM    725  CA  SER A  95     -10.778 -30.852 -24.153  1.00  0.37           C  
ATOM    726  C   SER A  95     -10.123 -29.876 -23.183  1.00  0.36           C  
ATOM    727  CB  SER A  95     -12.079 -31.386 -23.552  1.00  0.35           C  
ATOM    728  O   SER A  95      -9.828 -30.232 -22.040  1.00  0.35           O  
ATOM    729  OG  SER A  95     -12.372 -30.734 -22.328  1.00  0.33           O  
ATOM    730  N   THR A  96      -9.091 -29.024 -23.530  1.00  0.38           N  
ATOM    731  CA  THR A  96      -8.889 -27.732 -22.885  1.00  0.39           C  
ATOM    732  C   THR A  96     -10.227 -27.069 -22.570  1.00  0.38           C  
ATOM    733  CB  THR A  96      -8.043 -26.793 -23.765  1.00  0.37           C  
ATOM    734  O   THR A  96     -10.829 -26.431 -23.436  1.00  0.37           O  
ATOM    735  CG2 THR A  96      -6.590 -27.253 -23.820  1.00  0.36           C  
ATOM    736  OG1 THR A  96      -8.580 -26.782 -25.094  1.00  0.32           O  
ATOM    737  N   SER A  97     -11.373 -27.705 -22.307  1.00  0.34           N  
ATOM    738  CA  SER A  97     -12.731 -27.177 -22.230  1.00  0.36           C  
ATOM    739  C   SER A  97     -12.969 -26.456 -20.907  1.00  0.34           C  
ATOM    740  CB  SER A  97     -13.754 -28.302 -22.399  1.00  0.31           C  
ATOM    741  O   SER A  97     -14.045 -25.896 -20.685  1.00  0.32           O  
ATOM    742  OG  SER A  97     -13.940 -28.999 -21.179  1.00  0.28           O  
ATOM    743  N   THR A  98     -12.001 -25.557 -20.347  1.00  0.41           N  
ATOM    744  CA  THR A  98     -12.463 -24.279 -19.818  1.00  0.42           C  
ATOM    745  C   THR A  98     -11.447 -23.177 -20.102  1.00  0.41           C  
ATOM    746  CB  THR A  98     -12.724 -24.363 -18.303  1.00  0.38           C  
ATOM    747  O   THR A  98     -11.822 -22.037 -20.387  1.00  0.39           O  
ATOM    748  CG2 THR A  98     -14.101 -24.952 -18.014  1.00  0.34           C  
ATOM    749  OG1 THR A  98     -11.725 -25.192 -17.697  1.00  0.31           O  
ATOM    750  N   THR A  99     -10.160 -23.494 -20.191  1.00  0.47           N  
ATOM    751  CA  THR A  99      -9.221 -22.389 -20.347  1.00  0.48           C  
ATOM    752  C   THR A  99      -8.951 -22.112 -21.823  1.00  0.47           C  
ATOM    753  CB  THR A  99      -7.892 -22.680 -19.625  1.00  0.43           C  
ATOM    754  O   THR A  99      -8.684 -20.972 -22.207  1.00  0.46           O  
ATOM    755  CG2 THR A  99      -7.954 -22.250 -18.163  1.00  0.39           C  
ATOM    756  OG1 THR A  99      -7.619 -24.085 -19.687  1.00  0.35           O  
ATOM    757  N   THR A 100      -9.071 -23.060 -22.719  1.00  0.49           N  
ATOM    758  CA  THR A 100      -8.842 -22.730 -24.122  1.00  0.50           C  
ATOM    759  C   THR A 100     -10.139 -22.285 -24.792  1.00  0.49           C  
ATOM    760  CB  THR A 100      -8.250 -23.928 -24.887  1.00  0.44           C  
ATOM    761  O   THR A 100     -10.118 -21.465 -25.712  1.00  0.48           O  
ATOM    762  CG2 THR A 100      -6.791 -24.157 -24.507  1.00  0.38           C  
ATOM    763  OG1 THR A 100      -9.004 -25.106 -24.577  1.00  0.35           O  
ATOM    764  N   ALA A 101     -11.266 -22.885 -24.274  1.00  0.58           N  
ATOM    765  CA  ALA A 101     -12.469 -22.402 -24.947  1.00  0.59           C  
ATOM    766  C   ALA A 101     -12.611 -20.890 -24.801  1.00  0.61           C  
ATOM    767  CB  ALA A 101     -13.707 -23.105 -24.394  1.00  0.51           C  
ATOM    768  O   ALA A 101     -13.167 -20.225 -25.677  1.00  0.58           O  
ATOM    769  N   ASN A 102     -11.887 -20.423 -23.844  1.00  0.82           N  
ATOM    770  CA  ASN A 102     -12.072 -19.017 -23.502  1.00  0.84           C  
ATOM    771  C   ASN A 102     -10.787 -18.218 -23.699  1.00  0.85           C  
ATOM    772  CB  ASN A 102     -12.570 -18.877 -22.062  1.00  0.79           C  
ATOM    773  O   ASN A 102     -10.574 -17.204 -23.033  1.00  0.82           O  
ATOM    774  CG  ASN A 102     -13.951 -19.469 -21.861  1.00  0.74           C  
ATOM    775  ND2 ASN A 102     -14.352 -19.624 -20.604  1.00  0.69           N  
ATOM    776  OD1 ASN A 102     -14.651 -19.785 -22.826  1.00  0.70           O  
ATOM    777  N   SER A 103      -9.887 -18.800 -24.523  1.00  0.87           N  
ATOM    778  CA  SER A 103      -8.664 -18.063 -24.822  1.00  0.88           C  
ATOM    779  C   SER A 103      -8.940 -16.889 -25.755  1.00  0.89           C  
ATOM    780  CB  SER A 103      -7.619 -18.988 -25.447  1.00  0.87           C  
ATOM    781  O   SER A 103      -9.653 -17.035 -26.750  1.00  0.90           O  
ATOM    782  OG  SER A 103      -6.433 -18.274 -25.752  1.00  0.84           O  
ATOM    783  N   ILE A 104      -8.275 -15.807 -25.551  1.00  0.92           N  
ATOM    784  CA  ILE A 104      -8.373 -14.635 -26.413  1.00  0.93           C  
ATOM    785  C   ILE A 104      -7.913 -14.992 -27.825  1.00  0.93           C  
ATOM    786  CB  ILE A 104      -7.540 -13.456 -25.861  1.00  0.93           C  
ATOM    787  O   ILE A 104      -8.419 -14.444 -28.807  1.00  0.93           O  
ATOM    788  CG1 ILE A 104      -7.864 -12.168 -26.628  1.00  0.92           C  
ATOM    789  CG2 ILE A 104      -6.043 -13.773 -25.931  1.00  0.92           C  
ATOM    790  CD1 ILE A 104      -9.287 -11.666 -26.422  1.00  0.91           C  
ATOM    791  N   TYR A 105      -7.121 -16.035 -28.041  1.00  0.91           N  
ATOM    792  CA  TYR A 105      -6.593 -16.496 -29.320  1.00  0.91           C  
ATOM    793  C   TYR A 105      -7.715 -16.985 -30.228  1.00  0.89           C  
ATOM    794  CB  TYR A 105      -5.569 -17.615 -29.107  1.00  0.90           C  
ATOM    795  O   TYR A 105      -7.626 -16.868 -31.453  1.00  0.88           O  
ATOM    796  CG  TYR A 105      -4.261 -17.138 -28.522  1.00  0.89           C  
ATOM    797  CD1 TYR A 105      -4.001 -15.778 -28.365  1.00  0.87           C  
ATOM    798  CD2 TYR A 105      -3.284 -18.044 -28.128  1.00  0.87           C  
ATOM    799  CE1 TYR A 105      -2.797 -15.334 -27.829  1.00  0.87           C  
ATOM    800  CE2 TYR A 105      -2.076 -17.611 -27.590  1.00  0.88           C  
ATOM    801  OH  TYR A 105      -0.649 -15.822 -26.913  1.00  0.84           O  
ATOM    802  CZ  TYR A 105      -1.843 -16.256 -27.444  1.00  0.87           C  
ATOM    803  N   ASN A 106      -8.837 -17.423 -29.685  1.00  0.88           N  
ATOM    804  CA  ASN A 106      -9.982 -17.889 -30.461  1.00  0.88           C  
ATOM    805  C   ASN A 106     -10.687 -16.736 -31.169  1.00  0.88           C  
ATOM    806  CB  ASN A 106     -10.966 -18.643 -29.564  1.00  0.86           C  
ATOM    807  O   ASN A 106     -11.538 -16.959 -32.031  1.00  0.87           O  
ATOM    808  CG  ASN A 106     -10.379 -19.921 -28.998  1.00  0.81           C  
ATOM    809  ND2 ASN A 106     -11.011 -20.454 -27.959  1.00  0.80           N  
ATOM    810  OD1 ASN A 106      -9.366 -20.425 -29.489  1.00  0.80           O  
ATOM    811  N   PHE A 107     -10.310 -15.575 -30.812  1.00  0.92           N  
ATOM    812  CA  PHE A 107     -10.973 -14.387 -31.334  1.00  0.93           C  
ATOM    813  C   PHE A 107      -9.984 -13.499 -32.081  1.00  0.92           C  
ATOM    814  CB  PHE A 107     -11.635 -13.597 -30.201  1.00  0.93           C  
ATOM    815  O   PHE A 107     -10.367 -12.473 -32.647  1.00  0.92           O  
ATOM    816  CG  PHE A 107     -12.665 -14.383 -29.435  1.00  0.94           C  
ATOM    817  CD1 PHE A 107     -13.947 -14.555 -29.942  1.00  0.92           C  
ATOM    818  CD2 PHE A 107     -12.350 -14.951 -28.207  1.00  0.92           C  
ATOM    819  CE1 PHE A 107     -14.902 -15.282 -29.235  1.00  0.92           C  
ATOM    820  CE2 PHE A 107     -13.299 -15.679 -27.495  1.00  0.92           C  
ATOM    821  CZ  PHE A 107     -14.575 -15.842 -28.010  1.00  0.93           C  
ATOM    822  N   MET A 108      -8.683 -13.845 -32.194  1.00  0.93           N  
ATOM    823  CA  MET A 108      -7.608 -13.114 -32.859  1.00  0.94           C  
ATOM    824  C   MET A 108      -7.356 -13.669 -34.257  1.00  0.92           C  
ATOM    825  CB  MET A 108      -6.322 -13.178 -32.032  1.00  0.93           C  
ATOM    826  O   MET A 108      -7.783 -14.780 -34.575  1.00  0.91           O  
ATOM    827  CG  MET A 108      -6.389 -12.389 -30.734  1.00  0.93           C  
ATOM    828  SD  MET A 108      -4.921 -12.665 -29.668  1.00  0.94           S  
ATOM    829  CE  MET A 108      -3.651 -11.812 -30.643  1.00  0.90           C  
ATOM    830  N   THR A 109      -6.678 -12.944 -35.083  1.00  0.91           N  
ATOM    831  CA  THR A 109      -6.226 -13.430 -36.382  1.00  0.92           C  
ATOM    832  C   THR A 109      -5.013 -14.343 -36.226  1.00  0.92           C  
ATOM    833  CB  THR A 109      -5.876 -12.263 -37.324  1.00  0.91           C  
ATOM    834  O   THR A 109      -4.297 -14.266 -35.226  1.00  0.93           O  
ATOM    835  CG2 THR A 109      -6.998 -11.231 -37.362  1.00  0.86           C  
ATOM    836  OG1 THR A 109      -4.675 -11.630 -36.865  1.00  0.89           O  
ATOM    837  N   SER A 110      -4.768 -15.160 -37.180  1.00  0.86           N  
ATOM    838  CA  SER A 110      -3.629 -16.071 -37.159  1.00  0.89           C  
ATOM    839  C   SER A 110      -2.310 -15.307 -37.108  1.00  0.90           C  
ATOM    840  CB  SER A 110      -3.650 -16.986 -38.384  1.00  0.85           C  
ATOM    841  O   SER A 110      -1.385 -15.701 -36.394  1.00  0.90           O  
ATOM    842  OG  SER A 110      -4.869 -17.706 -38.453  1.00  0.76           O  
ATOM    843  N   ASP A 111      -2.215 -14.168 -37.788  1.00  0.90           N  
ATOM    844  CA  ASP A 111      -1.028 -13.319 -37.821  1.00  0.93           C  
ATOM    845  C   ASP A 111      -0.786 -12.660 -36.465  1.00  0.94           C  
ATOM    846  CB  ASP A 111      -1.161 -12.251 -38.909  1.00  0.91           C  
ATOM    847  O   ASP A 111       0.336 -12.673 -35.954  1.00  0.94           O  
ATOM    848  CG  ASP A 111      -1.139 -12.828 -40.313  1.00  0.85           C  
ATOM    849  OD1 ASP A 111      -0.699 -13.985 -40.490  1.00  0.85           O  
ATOM    850  OD2 ASP A 111      -1.561 -12.119 -41.251  1.00  0.90           O  
ATOM    851  N   ASP A 112      -1.797 -12.149 -35.800  1.00  0.94           N  
ATOM    852  CA  ASP A 112      -1.695 -11.584 -34.458  1.00  0.95           C  
ATOM    853  C   ASP A 112      -1.230 -12.636 -33.453  1.00  0.95           C  
ATOM    854  CB  ASP A 112      -3.037 -10.995 -34.020  1.00  0.95           C  
ATOM    855  O   ASP A 112      -0.342 -12.375 -32.639  1.00  0.94           O  
ATOM    856  CG  ASP A 112      -3.415  -9.743 -34.791  1.00  0.95           C  
ATOM    857  OD1 ASP A 112      -2.511  -9.003 -35.235  1.00  0.95           O  
ATOM    858  OD2 ASP A 112      -4.629  -9.491 -34.954  1.00  0.94           O  
ATOM    859  N   ILE A 113      -1.766 -13.819 -33.550  1.00  0.91           N  
ATOM    860  CA  ILE A 113      -1.388 -14.933 -32.687  1.00  0.91           C  
ATOM    861  C   ILE A 113       0.078 -15.293 -32.921  1.00  0.89           C  
ATOM    862  CB  ILE A 113      -2.287 -16.166 -32.929  1.00  0.90           C  
ATOM    863  O   ILE A 113       0.837 -15.483 -31.968  1.00  0.89           O  
ATOM    864  CG1 ILE A 113      -3.721 -15.879 -32.468  1.00  0.89           C  
ATOM    865  CG2 ILE A 113      -1.719 -17.397 -32.218  1.00  0.89           C  
ATOM    866  CD1 ILE A 113      -4.740 -16.909 -32.936  1.00  0.88           C  
ATOM    867  N   TYR A 114       0.489 -15.464 -34.155  1.00  0.88           N  
ATOM    868  CA  TYR A 114       1.884 -15.742 -34.475  1.00  0.89           C  
ATOM    869  C   TYR A 114       2.797 -14.649 -33.932  1.00  0.88           C  
ATOM    870  CB  TYR A 114       2.072 -15.874 -35.990  1.00  0.89           C  
ATOM    871  O   TYR A 114       3.770 -14.936 -33.230  1.00  0.87           O  
ATOM    872  CG  TYR A 114       3.511 -16.056 -36.409  1.00  0.90           C  
ATOM    873  CD1 TYR A 114       4.087 -17.324 -36.458  1.00  0.88           C  
ATOM    874  CD2 TYR A 114       4.297 -14.963 -36.756  1.00  0.89           C  
ATOM    875  CE1 TYR A 114       5.412 -17.497 -36.842  1.00  0.88           C  
ATOM    876  CE2 TYR A 114       5.623 -15.124 -37.142  1.00  0.88           C  
ATOM    877  OH  TYR A 114       7.484 -16.558 -37.563  1.00  0.82           O  
ATOM    878  CZ  TYR A 114       6.171 -16.393 -37.182  1.00  0.87           C  
ATOM    879  N   ASN A 115       2.512 -13.364 -34.200  1.00  0.92           N  
ATOM    880  CA  ASN A 115       3.319 -12.220 -33.789  1.00  0.93           C  
ATOM    881  C   ASN A 115       3.402 -12.109 -32.270  1.00  0.92           C  
ATOM    882  CB  ASN A 115       2.760 -10.927 -34.386  1.00  0.92           C  
ATOM    883  O   ASN A 115       4.497 -12.062 -31.705  1.00  0.91           O  
ATOM    884  CG  ASN A 115       3.091 -10.772 -35.857  1.00  0.92           C  
ATOM    885  ND2 ASN A 115       2.196 -10.134 -36.602  1.00  0.93           N  
ATOM    886  OD1 ASN A 115       4.142 -11.222 -36.321  1.00  0.92           O  
ATOM    887  N   ILE A 116       2.292 -12.258 -31.542  1.00  0.94           N  
ATOM    888  CA  ILE A 116       2.283 -12.062 -30.096  1.00  0.94           C  
ATOM    889  C   ILE A 116       3.035 -13.203 -29.416  1.00  0.92           C  
ATOM    890  CB  ILE A 116       0.842 -11.967 -29.547  1.00  0.92           C  
ATOM    891  O   ILE A 116       3.725 -12.991 -28.415  1.00  0.89           O  
ATOM    892  CG1 ILE A 116       0.840 -11.305 -28.165  1.00  0.85           C  
ATOM    893  CG2 ILE A 116       0.193 -13.353 -29.493  1.00  0.84           C  
ATOM    894  CD1 ILE A 116      -0.529 -10.811 -27.718  1.00  0.83           C  
ATOM    895  N   LYS A 117       3.064 -14.414 -29.986  1.00  0.89           N  
ATOM    896  CA  LYS A 117       3.749 -15.584 -29.444  1.00  0.88           C  
ATOM    897  C   LYS A 117       5.250 -15.513 -29.708  1.00  0.87           C  
ATOM    898  CB  LYS A 117       3.172 -16.868 -30.042  1.00  0.87           C  
ATOM    899  O   LYS A 117       6.052 -15.958 -28.884  1.00  0.85           O  
ATOM    900  CG  LYS A 117       1.859 -17.309 -29.412  1.00  0.82           C  
ATOM    901  CD  LYS A 117       1.368 -18.623 -30.005  1.00  0.80           C  
ATOM    902  CE  LYS A 117       0.125 -19.132 -29.288  1.00  0.76           C  
ATOM    903  NZ  LYS A 117      -0.334 -20.443 -29.836  1.00  0.78           N  
ATOM    904  N   ASN A 118       5.670 -14.981 -30.790  1.00  0.87           N  
ATOM    905  CA  ASN A 118       7.026 -15.256 -31.252  1.00  0.87           C  
ATOM    906  C   ASN A 118       7.878 -13.991 -31.277  1.00  0.86           C  
ATOM    907  CB  ASN A 118       6.999 -15.906 -32.637  1.00  0.86           C  
ATOM    908  O   ASN A 118       9.103 -14.060 -31.171  1.00  0.84           O  
ATOM    909  CG  ASN A 118       6.419 -17.307 -32.614  1.00  0.85           C  
ATOM    910  ND2 ASN A 118       5.264 -17.480 -33.246  1.00  0.88           N  
ATOM    911  OD1 ASN A 118       7.003 -18.225 -32.032  1.00  0.86           O  
ATOM    912  N   VAL A 119       7.280 -12.762 -31.426  1.00  0.91           N  
ATOM    913  CA  VAL A 119       8.025 -11.515 -31.561  1.00  0.92           C  
ATOM    914  C   VAL A 119       8.096 -10.805 -30.211  1.00  0.91           C  
ATOM    915  CB  VAL A 119       7.389 -10.586 -32.619  1.00  0.92           C  
ATOM    916  O   VAL A 119       7.075 -10.355 -29.685  1.00  0.89           O  
ATOM    917  CG1 VAL A 119       8.252  -9.344 -32.837  1.00  0.93           C  
ATOM    918  CG2 VAL A 119       7.185 -11.336 -33.934  1.00  0.93           C  
ATOM    919  N   VAL A 120       9.260 -10.643 -29.573  1.00  0.92           N  
ATOM    920  CA  VAL A 120       9.492 -10.044 -28.263  1.00  0.93           C  
ATOM    921  C   VAL A 120       9.134  -8.561 -28.302  1.00  0.92           C  
ATOM    922  CB  VAL A 120      10.957 -10.227 -27.807  1.00  0.92           C  
ATOM    923  O   VAL A 120       9.649  -7.813 -29.137  1.00  0.91           O  
ATOM    924  CG1 VAL A 120      11.192  -9.550 -26.458  1.00  0.89           C  
ATOM    925  CG2 VAL A 120      11.311 -11.711 -27.732  1.00  0.88           C  
ATOM    926  N   GLY A 121       8.218  -8.167 -27.433  1.00  0.91           N  
ATOM    927  CA  GLY A 121       7.875  -6.769 -27.226  1.00  0.92           C  
ATOM    928  C   GLY A 121       6.919  -6.228 -28.273  1.00  0.92           C  
ATOM    929  O   GLY A 121       6.536  -5.057 -28.226  1.00  0.91           O  
ATOM    930  N   ILE A 122       6.509  -7.066 -29.308  1.00  0.93           N  
ATOM    931  CA  ILE A 122       5.513  -6.619 -30.275  1.00  0.94           C  
ATOM    932  C   ILE A 122       4.214  -6.266 -29.554  1.00  0.94           C  
ATOM    933  CB  ILE A 122       5.251  -7.694 -31.354  1.00  0.94           C  
ATOM    934  O   ILE A 122       3.796  -6.973 -28.634  1.00  0.93           O  
ATOM    935  CG1 ILE A 122       4.390  -7.118 -32.484  1.00  0.94           C  
ATOM    936  CG2 ILE A 122       4.590  -8.929 -30.737  1.00  0.93           C  
ATOM    937  CD1 ILE A 122       4.444  -7.922 -33.775  1.00  0.92           C  
ATOM    938  N   GLU A 123       3.598  -5.231 -29.863  1.00  0.95           N  
ATOM    939  CA  GLU A 123       2.322  -4.742 -29.350  1.00  0.95           C  
ATOM    940  C   GLU A 123       1.185  -5.044 -30.321  1.00  0.95           C  
ATOM    941  CB  GLU A 123       2.393  -3.238 -29.073  1.00  0.94           C  
ATOM    942  O   GLU A 123       1.195  -4.576 -31.462  1.00  0.94           O  
ATOM    943  CG  GLU A 123       3.382  -2.860 -27.980  1.00  0.92           C  
ATOM    944  CD  GLU A 123       3.230  -1.424 -27.504  1.00  0.90           C  
ATOM    945  OE1 GLU A 123       2.508  -0.640 -28.161  1.00  0.90           O  
ATOM    946  OE2 GLU A 123       3.838  -1.080 -26.466  1.00  0.91           O  
ATOM    947  N   ILE A 124       0.248  -5.787 -29.898  1.00  0.96           N  
ATOM    948  CA  ILE A 124      -0.910  -6.157 -30.705  1.00  0.96           C  
ATOM    949  C   ILE A 124      -2.184  -5.621 -30.056  1.00  0.96           C  
ATOM    950  CB  ILE A 124      -1.005  -7.689 -30.886  1.00  0.96           C  
ATOM    951  O   ILE A 124      -2.501  -5.969 -28.916  1.00  0.96           O  
ATOM    952  CG1 ILE A 124       0.274  -8.230 -31.536  1.00  0.94           C  
ATOM    953  CG2 ILE A 124      -2.239  -8.059 -31.715  1.00  0.94           C  
ATOM    954  CD1 ILE A 124       0.556  -7.657 -32.918  1.00  0.91           C  
ATOM    955  N   ASN A 125      -2.902  -4.754 -30.752  1.00  0.96           N  
ATOM    956  CA  ASN A 125      -4.208  -4.286 -30.300  1.00  0.96           C  
ATOM    957  C   ASN A 125      -5.249  -5.401 -30.347  1.00  0.96           C  
ATOM    958  CB  ASN A 125      -4.670  -3.092 -31.138  1.00  0.95           C  
ATOM    959  O   ASN A 125      -5.551  -5.929 -31.418  1.00  0.95           O  
ATOM    960  CG  ASN A 125      -5.932  -2.451 -30.596  1.00  0.93           C  
ATOM    961  ND2 ASN A 125      -6.034  -1.134 -30.733  1.00  0.92           N  
ATOM    962  OD1 ASN A 125      -6.807  -3.133 -30.056  1.00  0.91           O  
ATOM    963  N   VAL A 126      -5.902  -5.645 -29.165  1.00  0.96           N  
ATOM    964  CA  VAL A 126      -6.765  -6.815 -29.035  1.00  0.96           C  
ATOM    965  C   VAL A 126      -8.175  -6.376 -28.646  1.00  0.96           C  
ATOM    966  CB  VAL A 126      -6.212  -7.814 -27.994  1.00  0.95           C  
ATOM    967  O   VAL A 126      -8.985  -7.192 -28.202  1.00  0.94           O  
ATOM    968  CG1 VAL A 126      -4.915  -8.449 -28.491  1.00  0.93           C  
ATOM    969  CG2 VAL A 126      -5.991  -7.119 -26.652  1.00  0.92           C  
ATOM    970  N   ASP A 127      -8.551  -5.109 -28.837  1.00  0.94           N  
ATOM    971  CA  ASP A 127      -9.893  -4.607 -28.559  1.00  0.95           C  
ATOM    972  C   ASP A 127     -10.949  -5.411 -29.314  1.00  0.95           C  
ATOM    973  CB  ASP A 127      -9.998  -3.125 -28.926  1.00  0.94           C  
ATOM    974  O   ASP A 127     -11.944  -5.843 -28.729  1.00  0.94           O  
ATOM    975  CG  ASP A 127      -9.181  -2.228 -28.014  1.00  0.92           C  
ATOM    976  OD1 ASP A 127      -8.824  -2.658 -26.896  1.00  0.91           O  
ATOM    977  OD2 ASP A 127      -8.893  -1.080 -28.415  1.00  0.91           O  
ATOM    978  N   TYR A 128     -10.672  -5.648 -30.590  1.00  0.96           N  
ATOM    979  CA  TYR A 128     -11.611  -6.360 -31.449  1.00  0.96           C  
ATOM    980  C   TYR A 128     -11.793  -7.800 -30.983  1.00  0.97           C  
ATOM    981  CB  TYR A 128     -11.130  -6.340 -32.904  1.00  0.96           C  
ATOM    982  O   TYR A 128     -12.899  -8.342 -31.039  1.00  0.96           O  
ATOM    983  CG  TYR A 128      -9.982  -7.280 -33.177  1.00  0.95           C  
ATOM    984  CD1 TYR A 128      -8.662  -6.863 -33.022  1.00  0.94           C  
ATOM    985  CD2 TYR A 128     -10.214  -8.587 -33.591  1.00  0.94           C  
ATOM    986  CE1 TYR A 128      -7.600  -7.725 -33.275  1.00  0.93           C  
ATOM    987  CE2 TYR A 128      -9.160  -9.459 -33.847  1.00  0.93           C  
ATOM    988  OH  TYR A 128      -6.812  -9.878 -33.937  1.00  0.92           O  
ATOM    989  CZ  TYR A 128      -7.859  -9.019 -33.685  1.00  0.93           C  
ATOM    990  N   ALA A 129     -10.730  -8.449 -30.528  1.00  0.95           N  
ATOM    991  CA  ALA A 129     -10.767  -9.827 -30.046  1.00  0.95           C  
ATOM    992  C   ALA A 129     -11.537  -9.928 -28.733  1.00  0.95           C  
ATOM    993  CB  ALA A 129      -9.349 -10.367 -29.871  1.00  0.95           C  
ATOM    994  O   ALA A 129     -12.404 -10.792 -28.580  1.00  0.95           O  
ATOM    995  N   LEU A 130     -11.343  -8.987 -27.809  1.00  0.95           N  
ATOM    996  CA  LEU A 130     -12.077  -8.938 -26.549  1.00  0.95           C  
ATOM    997  C   LEU A 130     -13.553  -8.639 -26.791  1.00  0.95           C  
ATOM    998  CB  LEU A 130     -11.476  -7.882 -25.619  1.00  0.95           C  
ATOM    999  O   LEU A 130     -14.426  -9.312 -26.239  1.00  0.94           O  
ATOM   1000  CG  LEU A 130     -12.151  -7.714 -24.257  1.00  0.94           C  
ATOM   1001  CD1 LEU A 130     -12.133  -9.032 -23.490  1.00  0.93           C  
ATOM   1002  CD2 LEU A 130     -11.469  -6.612 -23.453  1.00  0.92           C  
ATOM   1003  N   GLN A 131     -13.878  -7.727 -27.702  1.00  0.95           N  
ATOM   1004  CA  GLN A 131     -15.262  -7.409 -28.037  1.00  0.95           C  
ATOM   1005  C   GLN A 131     -15.969  -8.610 -28.657  1.00  0.95           C  
ATOM   1006  CB  GLN A 131     -15.323  -6.214 -28.990  1.00  0.94           C  
ATOM   1007  O   GLN A 131     -17.124  -8.893 -28.332  1.00  0.94           O  
ATOM   1008  CG  GLN A 131     -16.735  -5.703 -29.246  1.00  0.90           C  
ATOM   1009  CD  GLN A 131     -17.425  -5.228 -27.982  1.00  0.86           C  
ATOM   1010  NE2 GLN A 131     -18.577  -5.817 -27.678  1.00  0.85           N  
ATOM   1011  OE1 GLN A 131     -16.927  -4.339 -27.283  1.00  0.87           O  
ATOM   1012  N   LYS A 132     -15.323  -9.406 -29.493  1.00  0.94           N  
ATOM   1013  CA  LYS A 132     -15.856 -10.653 -30.036  1.00  0.94           C  
ATOM   1014  C   LYS A 132     -16.095 -11.677 -28.930  1.00  0.94           C  
ATOM   1015  CB  LYS A 132     -14.907 -11.229 -31.088  1.00  0.94           C  
ATOM   1016  O   LYS A 132     -17.124 -12.355 -28.917  1.00  0.93           O  
ATOM   1017  CG  LYS A 132     -14.984 -10.533 -32.439  1.00  0.90           C  
ATOM   1018  CD  LYS A 132     -13.987 -11.123 -33.429  1.00  0.86           C  
ATOM   1019  CE  LYS A 132     -14.075 -10.438 -34.786  1.00  0.85           C  
ATOM   1020  NZ  LYS A 132     -13.051 -10.963 -35.739  1.00  0.86           N  
ATOM   1021  N   ALA A 133     -15.144 -11.740 -27.981  1.00  0.93           N  
ATOM   1022  CA  ALA A 133     -15.286 -12.649 -26.847  1.00  0.93           C  
ATOM   1023  C   ALA A 133     -16.493 -12.274 -25.991  1.00  0.93           C  
ATOM   1024  CB  ALA A 133     -14.016 -12.644 -26.000  1.00  0.93           C  
ATOM   1025  O   ALA A 133     -17.344 -13.119 -25.704  1.00  0.92           O  
ATOM   1026  N   ILE A 134     -16.713 -11.029 -25.724  1.00  0.93           N  
ATOM   1027  CA  ILE A 134     -17.855 -10.513 -24.978  1.00  0.93           C  
ATOM   1028  C   ILE A 134     -19.144 -10.797 -25.746  1.00  0.93           C  
ATOM   1029  CB  ILE A 134     -17.715  -8.998 -24.707  1.00  0.93           C  
ATOM   1030  O   ILE A 134     -20.095 -11.352 -25.191  1.00  0.92           O  
ATOM   1031  CG1 ILE A 134     -16.599  -8.739 -23.690  1.00  0.92           C  
ATOM   1032  CG2 ILE A 134     -19.045  -8.412 -24.224  1.00  0.92           C  
ATOM   1033  CD1 ILE A 134     -16.167  -7.281 -23.603  1.00  0.91           C  
ATOM   1034  N   ASN A 135     -19.173 -10.550 -26.993  1.00  0.94           N  
ATOM   1035  CA  ASN A 135     -20.346 -10.733 -27.841  1.00  0.94           C  
ATOM   1036  C   ASN A 135     -20.697 -12.210 -28.001  1.00  0.93           C  
ATOM   1037  CB  ASN A 135     -20.126 -10.088 -29.211  1.00  0.94           C  
ATOM   1038  O   ASN A 135     -21.840 -12.551 -28.309  1.00  0.92           O  
ATOM   1039  CG  ASN A 135     -20.106  -8.574 -29.147  1.00  0.94           C  
ATOM   1040  ND2 ASN A 135     -19.756  -7.938 -30.258  1.00  0.94           N  
ATOM   1041  OD1 ASN A 135     -20.403  -7.980 -28.106  1.00  0.93           O  
ATOM   1042  N   SER A 136     -19.792 -13.115 -27.755  1.00  0.92           N  
ATOM   1043  CA  SER A 136     -20.031 -14.552 -27.832  1.00  0.91           C  
ATOM   1044  C   SER A 136     -20.734 -15.064 -26.580  1.00  0.90           C  
ATOM   1045  CB  SER A 136     -18.715 -15.305 -28.032  1.00  0.90           C  
ATOM   1046  O   SER A 136     -21.090 -16.242 -26.499  1.00  0.88           O  
ATOM   1047  OG  SER A 136     -17.964 -15.333 -26.831  1.00  0.84           O  
ATOM   1048  N   GLY A 137     -20.917 -14.242 -25.575  1.00  0.90           N  
ATOM   1049  CA  GLY A 137     -21.570 -14.604 -24.327  1.00  0.90           C  
ATOM   1050  C   GLY A 137     -20.631 -15.255 -23.329  1.00  0.89           C  
ATOM   1051  O   GLY A 137     -21.072 -15.777 -22.303  1.00  0.87           O  
ATOM   1052  N   LEU A 138     -19.302 -15.198 -23.619  1.00  0.90           N  
ATOM   1053  CA  LEU A 138     -18.340 -15.698 -22.643  1.00  0.90           C  
ATOM   1054  C   LEU A 138     -18.348 -14.840 -21.382  1.00  0.90           C  
ATOM   1055  CB  LEU A 138     -16.933 -15.729 -23.245  1.00  0.89           C  
ATOM   1056  O   LEU A 138     -18.435 -13.613 -21.462  1.00  0.89           O  
ATOM   1057  CG  LEU A 138     -16.692 -16.753 -24.355  1.00  0.86           C  
ATOM   1058  CD1 LEU A 138     -15.263 -16.644 -24.877  1.00  0.83           C  
ATOM   1059  CD2 LEU A 138     -16.977 -18.164 -23.853  1.00  0.82           C  
ATOM   1060  N   MET A 139     -18.183 -15.531 -20.232  1.00  0.88           N  
ATOM   1061  CA  MET A 139     -18.142 -14.869 -18.932  1.00  0.89           C  
ATOM   1062  C   MET A 139     -16.729 -14.882 -18.359  1.00  0.89           C  
ATOM   1063  CB  MET A 139     -19.109 -15.541 -17.955  1.00  0.87           C  
ATOM   1064  O   MET A 139     -16.494 -14.373 -17.261  1.00  0.87           O  
ATOM   1065  CG  MET A 139     -20.572 -15.388 -18.337  1.00  0.84           C  
ATOM   1066  SD  MET A 139     -21.066 -13.632 -18.540  1.00  0.86           S  
ATOM   1067  CE  MET A 139     -20.836 -13.037 -16.841  1.00  0.77           C  
ATOM   1068  N   SER A 140     -15.789 -15.455 -19.055  1.00  0.89           N  
ATOM   1069  CA  SER A 140     -14.379 -15.420 -18.682  1.00  0.89           C  
ATOM   1070  C   SER A 140     -13.479 -15.530 -19.908  1.00  0.89           C  
ATOM   1071  CB  SER A 140     -14.056 -16.546 -17.699  1.00  0.87           C  
ATOM   1072  O   SER A 140     -13.828 -16.201 -20.882  1.00  0.89           O  
ATOM   1073  OG  SER A 140     -14.305 -17.812 -18.286  1.00  0.80           O  
ATOM   1074  N   ILE A 141     -12.307 -14.878 -19.856  1.00  0.91           N  
ATOM   1075  CA  ILE A 141     -11.344 -14.960 -20.948  1.00  0.91           C  
ATOM   1076  C   ILE A 141      -9.941 -15.175 -20.383  1.00  0.91           C  
ATOM   1077  CB  ILE A 141     -11.378 -13.691 -21.829  1.00  0.90           C  
ATOM   1078  O   ILE A 141      -9.560 -14.546 -19.394  1.00  0.91           O  
ATOM   1079  CG1 ILE A 141     -10.619 -13.930 -23.139  1.00  0.87           C  
ATOM   1080  CG2 ILE A 141     -10.799 -12.492 -21.071  1.00  0.87           C  
ATOM   1081  CD1 ILE A 141     -11.354 -14.826 -24.125  1.00  0.85           C  
ATOM   1082  N   TYR A 142      -9.245 -16.093 -20.978  1.00  0.89           N  
ATOM   1083  CA  TYR A 142      -7.845 -16.366 -20.671  1.00  0.90           C  
ATOM   1084  C   TYR A 142      -6.924 -15.673 -21.669  1.00  0.90           C  
ATOM   1085  CB  TYR A 142      -7.578 -17.874 -20.674  1.00  0.89           C  
ATOM   1086  O   TYR A 142      -7.048 -15.872 -22.879  1.00  0.90           O  
ATOM   1087  CG  TYR A 142      -6.137 -18.235 -20.405  1.00  0.88           C  
ATOM   1088  CD1 TYR A 142      -5.552 -17.975 -19.168  1.00  0.86           C  
ATOM   1089  CD2 TYR A 142      -5.357 -18.836 -21.388  1.00  0.86           C  
ATOM   1090  CE1 TYR A 142      -4.224 -18.305 -18.916  1.00  0.86           C  
ATOM   1091  CE2 TYR A 142      -4.029 -19.170 -21.147  1.00  0.87           C  
ATOM   1092  OH  TYR A 142      -2.157 -19.230 -19.667  1.00  0.81           O  
ATOM   1093  CZ  TYR A 142      -3.472 -18.901 -19.910  1.00  0.85           C  
ATOM   1094  N   TYR A 143      -5.951 -14.863 -21.175  1.00  0.92           N  
ATOM   1095  CA  TYR A 143      -4.832 -14.272 -21.900  1.00  0.92           C  
ATOM   1096  C   TYR A 143      -3.569 -15.107 -21.729  1.00  0.91           C  
ATOM   1097  CB  TYR A 143      -4.579 -12.839 -21.422  1.00  0.92           C  
ATOM   1098  O   TYR A 143      -2.920 -15.056 -20.682  1.00  0.90           O  
ATOM   1099  CG  TYR A 143      -5.596 -11.843 -21.925  1.00  0.93           C  
ATOM   1100  CD1 TYR A 143      -5.273 -10.935 -22.930  1.00  0.92           C  
ATOM   1101  CD2 TYR A 143      -6.881 -11.807 -21.394  1.00  0.91           C  
ATOM   1102  CE1 TYR A 143      -6.206 -10.014 -23.395  1.00  0.91           C  
ATOM   1103  CE2 TYR A 143      -7.822 -10.891 -21.851  1.00  0.91           C  
ATOM   1104  OH  TYR A 143      -8.404  -9.090 -23.306  1.00  0.89           O  
ATOM   1105  CZ  TYR A 143      -7.476 -10.000 -22.850  1.00  0.92           C  
ATOM   1106  N   PRO A 144      -3.231 -15.963 -22.712  1.00  0.90           N  
ATOM   1107  CA  PRO A 144      -2.036 -16.800 -22.583  1.00  0.90           C  
ATOM   1108  C   PRO A 144      -0.757 -15.982 -22.419  1.00  0.90           C  
ATOM   1109  CB  PRO A 144      -2.015 -17.589 -23.895  1.00  0.89           C  
ATOM   1110  O   PRO A 144      -0.660 -14.870 -22.943  1.00  0.90           O  
ATOM   1111  CG  PRO A 144      -3.432 -17.576 -24.371  1.00  0.87           C  
ATOM   1112  CD  PRO A 144      -4.043 -16.251 -24.015  1.00  0.87           C  
ATOM   1113  N   PRO A 145       0.211 -16.534 -21.659  1.00  0.89           N  
ATOM   1114  CA  PRO A 145       1.520 -15.878 -21.662  1.00  0.90           C  
ATOM   1115  C   PRO A 145       2.104 -15.731 -23.065  1.00  0.89           C  
ATOM   1116  CB  PRO A 145       2.383 -16.809 -20.806  1.00  0.88           C  
ATOM   1117  O   PRO A 145       1.988 -16.646 -23.885  1.00  0.88           O  
ATOM   1118  CG  PRO A 145       1.780 -18.164 -20.989  1.00  0.86           C  
ATOM   1119  CD  PRO A 145       0.301 -18.004 -21.196  1.00  0.86           C  
ATOM   1120  N   SER A 146       2.742 -14.614 -23.322  1.00  0.90           N  
ATOM   1121  CA  SER A 146       3.259 -14.296 -24.649  1.00  0.90           C  
ATOM   1122  C   SER A 146       4.595 -13.567 -24.561  1.00  0.89           C  
ATOM   1123  CB  SER A 146       2.254 -13.444 -25.426  1.00  0.89           C  
ATOM   1124  O   SER A 146       4.965 -13.063 -23.498  1.00  0.88           O  
ATOM   1125  OG  SER A 146       2.098 -12.173 -24.820  1.00  0.84           O  
ATOM   1126  N   LYS A 147       5.334 -13.504 -25.725  1.00  0.91           N  
ATOM   1127  CA  LYS A 147       6.557 -12.720 -25.871  1.00  0.91           C  
ATOM   1128  C   LYS A 147       6.242 -11.264 -26.200  1.00  0.91           C  
ATOM   1129  CB  LYS A 147       7.454 -13.321 -26.955  1.00  0.90           C  
ATOM   1130  O   LYS A 147       7.032 -10.368 -25.895  1.00  0.90           O  
ATOM   1131  CG  LYS A 147       8.019 -14.689 -26.603  1.00  0.88           C  
ATOM   1132  CD  LYS A 147       9.032 -15.158 -27.639  1.00  0.86           C  
ATOM   1133  CE  LYS A 147       9.589 -16.533 -27.295  1.00  0.86           C  
ATOM   1134  NZ  LYS A 147      10.530 -17.028 -28.344  1.00  0.86           N  
ATOM   1135  N   GLY A 148       5.148 -11.034 -26.884  1.00  0.93           N  
ATOM   1136  CA  GLY A 148       4.574  -9.725 -27.150  1.00  0.94           C  
ATOM   1137  C   GLY A 148       3.662  -9.237 -26.040  1.00  0.94           C  
ATOM   1138  O   GLY A 148       3.541  -9.886 -24.999  1.00  0.93           O  
ATOM   1139  N   ILE A 149       3.020  -8.134 -26.235  1.00  0.95           N  
ATOM   1140  CA  ILE A 149       2.177  -7.390 -25.306  1.00  0.95           C  
ATOM   1141  C   ILE A 149       0.782  -7.214 -25.902  1.00  0.95           C  
ATOM   1142  CB  ILE A 149       2.791  -6.014 -24.965  1.00  0.94           C  
ATOM   1143  O   ILE A 149       0.640  -6.790 -27.052  1.00  0.95           O  
ATOM   1144  CG1 ILE A 149       4.182  -6.189 -24.344  1.00  0.89           C  
ATOM   1145  CG2 ILE A 149       1.868  -5.228 -24.029  1.00  0.89           C  
ATOM   1146  CD1 ILE A 149       4.942  -4.884 -24.149  1.00  0.86           C  
ATOM   1147  N   TYR A 150      -0.235  -7.588 -25.099  1.00  0.95           N  
ATOM   1148  CA  TYR A 150      -1.619  -7.282 -25.445  1.00  0.95           C  
ATOM   1149  C   TYR A 150      -1.926  -5.807 -25.216  1.00  0.95           C  
ATOM   1150  CB  TYR A 150      -2.581  -8.149 -24.627  1.00  0.95           C  
ATOM   1151  O   TYR A 150      -1.812  -5.310 -24.094  1.00  0.94           O  
ATOM   1152  CG  TYR A 150      -2.341  -9.631 -24.777  1.00  0.96           C  
ATOM   1153  CD1 TYR A 150      -2.761 -10.312 -25.918  1.00  0.95           C  
ATOM   1154  CD2 TYR A 150      -1.695 -10.354 -23.780  1.00  0.95           C  
ATOM   1155  CE1 TYR A 150      -2.544 -11.679 -26.060  1.00  0.95           C  
ATOM   1156  CE2 TYR A 150      -1.472 -11.721 -23.912  1.00  0.95           C  
ATOM   1157  OH  TYR A 150      -1.681 -13.726 -25.189  1.00  0.93           O  
ATOM   1158  CZ  TYR A 150      -1.899 -12.373 -25.054  1.00  0.95           C  
ATOM   1159  N   VAL A 151      -2.370  -5.106 -26.239  1.00  0.95           N  
ATOM   1160  CA  VAL A 151      -2.650  -3.677 -26.147  1.00  0.95           C  
ATOM   1161  C   VAL A 151      -4.154  -3.436 -26.261  1.00  0.94           C  
ATOM   1162  CB  VAL A 151      -1.899  -2.880 -27.237  1.00  0.94           C  
ATOM   1163  O   VAL A 151      -4.819  -4.022 -27.118  1.00  0.94           O  
ATOM   1164  CG1 VAL A 151      -2.239  -1.393 -27.150  1.00  0.92           C  
ATOM   1165  CG2 VAL A 151      -0.392  -3.094 -27.110  1.00  0.92           C  
ATOM   1166  N   HIS A 152      -4.661  -2.556 -25.406  1.00  0.93           N  
ATOM   1167  CA  HIS A 152      -6.007  -2.002 -25.499  1.00  0.93           C  
ATOM   1168  C   HIS A 152      -5.968  -0.499 -25.751  1.00  0.91           C  
ATOM   1169  CB  HIS A 152      -6.798  -2.301 -24.224  1.00  0.92           C  
ATOM   1170  O   HIS A 152      -5.304   0.240 -25.020  1.00  0.89           O  
ATOM   1171  CG  HIS A 152      -7.235  -3.726 -24.108  1.00  0.91           C  
ATOM   1172  CD2 HIS A 152      -6.703  -4.766 -23.424  1.00  0.88           C  
ATOM   1173  ND1 HIS A 152      -8.349  -4.217 -24.754  1.00  0.89           N  
ATOM   1174  CE1 HIS A 152      -8.485  -5.502 -24.469  1.00  0.88           C  
ATOM   1175  NE2 HIS A 152      -7.499  -5.860 -23.664  1.00  0.89           N  
ATOM   1176  N   SER A 153      -6.636  -0.055 -26.767  1.00  0.91           N  
ATOM   1177  CA  SER A 153      -6.666   1.333 -27.215  1.00  0.90           C  
ATOM   1178  C   SER A 153      -7.967   2.017 -26.810  1.00  0.89           C  
ATOM   1179  CB  SER A 153      -6.490   1.410 -28.732  1.00  0.89           C  
ATOM   1180  O   SER A 153      -8.012   3.241 -26.666  1.00  0.86           O  
ATOM   1181  OG  SER A 153      -5.295   0.764 -29.134  1.00  0.82           O  
ATOM   1182  N   ASN A 154      -8.987   1.232 -26.642  1.00  0.87           N  
ATOM   1183  CA  ASN A 154     -10.316   1.711 -26.276  1.00  0.87           C  
ATOM   1184  C   ASN A 154     -10.723   1.227 -24.887  1.00  0.86           C  
ATOM   1185  CB  ASN A 154     -11.350   1.274 -27.315  1.00  0.86           C  
ATOM   1186  O   ASN A 154     -10.300   0.155 -24.450  1.00  0.84           O  
ATOM   1187  CG  ASN A 154     -11.059   1.825 -28.697  1.00  0.84           C  
ATOM   1188  ND2 ASN A 154     -10.842   0.934 -29.657  1.00  0.85           N  
ATOM   1189  OD1 ASN A 154     -11.028   3.041 -28.900  1.00  0.84           O  
ATOM   1190  N   VAL A 155     -11.556   2.057 -24.233  1.00  0.83           N  
ATOM   1191  CA  VAL A 155     -12.193   1.619 -22.995  1.00  0.83           C  
ATOM   1192  C   VAL A 155     -13.191   0.503 -23.295  1.00  0.83           C  
ATOM   1193  CB  VAL A 155     -12.901   2.789 -22.276  1.00  0.81           C  
ATOM   1194  O   VAL A 155     -14.189   0.723 -23.985  1.00  0.82           O  
ATOM   1195  CG1 VAL A 155     -13.527   2.317 -20.965  1.00  0.78           C  
ATOM   1196  CG2 VAL A 155     -11.920   3.931 -22.023  1.00  0.77           C  
ATOM   1197  N   CYS A 156     -12.936  -0.668 -22.838  1.00  0.85           N  
ATOM   1198  CA  CYS A 156     -13.843  -1.806 -22.949  1.00  0.86           C  
ATOM   1199  C   CYS A 156     -14.740  -1.910 -21.721  1.00  0.85           C  
ATOM   1200  CB  CYS A 156     -13.055  -3.104 -23.126  1.00  0.82           C  
ATOM   1201  O   CYS A 156     -14.250  -1.977 -20.593  1.00  0.82           O  
ATOM   1202  SG  CYS A 156     -14.081  -4.524 -23.565  1.00  0.77           S  
ATOM   1203  N   THR A 157     -16.074  -1.913 -21.938  1.00  0.86           N  
ATOM   1204  CA  THR A 157     -17.015  -2.193 -20.860  1.00  0.86           C  
ATOM   1205  C   THR A 157     -17.164  -3.697 -20.648  1.00  0.87           C  
ATOM   1206  CB  THR A 157     -18.395  -1.574 -21.148  1.00  0.85           C  
ATOM   1207  O   THR A 157     -17.670  -4.405 -21.522  1.00  0.86           O  
ATOM   1208  CG2 THR A 157     -19.363  -1.828 -19.997  1.00  0.83           C  
ATOM   1209  OG1 THR A 157     -18.249  -0.160 -21.331  1.00  0.84           O  
ATOM   1210  N   LEU A 158     -16.719  -4.188 -19.554  1.00  0.88           N  
ATOM   1211  CA  LEU A 158     -16.863  -5.599 -19.216  1.00  0.89           C  
ATOM   1212  C   LEU A 158     -18.238  -5.876 -18.615  1.00  0.88           C  
ATOM   1213  CB  LEU A 158     -15.769  -6.031 -18.236  1.00  0.88           C  
ATOM   1214  O   LEU A 158     -18.659  -5.195 -17.677  1.00  0.87           O  
ATOM   1215  CG  LEU A 158     -14.326  -5.859 -18.713  1.00  0.88           C  
ATOM   1216  CD1 LEU A 158     -13.356  -6.428 -17.683  1.00  0.87           C  
ATOM   1217  CD2 LEU A 158     -14.127  -6.527 -20.069  1.00  0.87           C  
ATOM   1218  N   PRO A 159     -19.028  -6.897 -19.094  1.00  0.89           N  
ATOM   1219  CA  PRO A 159     -20.293  -7.275 -18.460  1.00  0.89           C  
ATOM   1220  C   PRO A 159     -20.110  -7.768 -17.026  1.00  0.89           C  
ATOM   1221  CB  PRO A 159     -20.817  -8.396 -19.360  1.00  0.88           C  
ATOM   1222  O   PRO A 159     -19.068  -8.337 -16.693  1.00  0.88           O  
ATOM   1223  CG  PRO A 159     -19.594  -8.996 -19.975  1.00  0.87           C  
ATOM   1224  CD  PRO A 159     -18.544  -7.928 -20.086  1.00  0.88           C  
ATOM   1225  N   SER A 160     -21.113  -7.559 -16.122  1.00  0.86           N  
ATOM   1226  CA  SER A 160     -21.060  -7.997 -14.731  1.00  0.87           C  
ATOM   1227  C   SER A 160     -20.738  -9.485 -14.632  1.00  0.87           C  
ATOM   1228  CB  SER A 160     -22.384  -7.705 -14.025  1.00  0.85           C  
ATOM   1229  O   SER A 160     -21.386 -10.309 -15.280  1.00  0.86           O  
ATOM   1230  OG  SER A 160     -22.291  -7.994 -12.641  1.00  0.83           O  
ATOM   1231  N   GLY A 161     -19.685  -9.853 -13.922  1.00  0.86           N  
ATOM   1232  CA  GLY A 161     -19.254 -11.224 -13.702  1.00  0.87           C  
ATOM   1233  C   GLY A 161     -18.237 -11.702 -14.721  1.00  0.87           C  
ATOM   1234  O   GLY A 161     -17.761 -12.836 -14.646  1.00  0.87           O  
ATOM   1235  N   PHE A 162     -17.870 -10.866 -15.693  1.00  0.89           N  
ATOM   1236  CA  PHE A 162     -16.838 -11.219 -16.661  1.00  0.90           C  
ATOM   1237  C   PHE A 162     -15.468 -11.273 -15.996  1.00  0.90           C  
ATOM   1238  CB  PHE A 162     -16.821 -10.216 -17.819  1.00  0.90           C  
ATOM   1239  O   PHE A 162     -15.036 -10.302 -15.372  1.00  0.89           O  
ATOM   1240  CG  PHE A 162     -15.992 -10.661 -18.994  1.00  0.90           C  
ATOM   1241  CD1 PHE A 162     -16.567 -11.373 -20.038  1.00  0.89           C  
ATOM   1242  CD2 PHE A 162     -14.636 -10.365 -19.053  1.00  0.89           C  
ATOM   1243  CE1 PHE A 162     -15.802 -11.786 -21.127  1.00  0.89           C  
ATOM   1244  CE2 PHE A 162     -13.865 -10.774 -20.138  1.00  0.89           C  
ATOM   1245  CZ  PHE A 162     -14.450 -11.485 -21.173  1.00  0.89           C  
ATOM   1246  N   ASN A 163     -14.736 -12.355 -16.091  1.00  0.89           N  
ATOM   1247  CA  ASN A 163     -13.473 -12.611 -15.406  1.00  0.90           C  
ATOM   1248  C   ASN A 163     -12.315 -12.735 -16.392  1.00  0.90           C  
ATOM   1249  CB  ASN A 163     -13.575 -13.872 -14.545  1.00  0.89           C  
ATOM   1250  O   ASN A 163     -12.489 -13.253 -17.497  1.00  0.90           O  
ATOM   1251  CG  ASN A 163     -14.683 -13.786 -13.513  1.00  0.86           C  
ATOM   1252  ND2 ASN A 163     -15.580 -14.765 -13.524  1.00  0.87           N  
ATOM   1253  OD1 ASN A 163     -14.731 -12.848 -12.714  1.00  0.86           O  
ATOM   1254  N   MET A 164     -11.155 -12.235 -16.050  1.00  0.91           N  
ATOM   1255  CA  MET A 164      -9.967 -12.297 -16.896  1.00  0.92           C  
ATOM   1256  C   MET A 164      -8.831 -13.025 -16.186  1.00  0.92           C  
ATOM   1257  CB  MET A 164      -9.517 -10.891 -17.298  1.00  0.91           C  
ATOM   1258  O   MET A 164      -8.517 -12.721 -15.034  1.00  0.91           O  
ATOM   1259  CG  MET A 164     -10.570 -10.106 -18.064  1.00  0.89           C  
ATOM   1260  SD  MET A 164     -10.035  -8.390 -18.434  1.00  0.91           S  
ATOM   1261  CE  MET A 164      -8.684  -8.720 -19.599  1.00  0.85           C  
ATOM   1262  N   TYR A 165      -8.210 -13.946 -16.877  1.00  0.90           N  
ATOM   1263  CA  TYR A 165      -7.140 -14.782 -16.345  1.00  0.90           C  
ATOM   1264  C   TYR A 165      -5.903 -14.715 -17.233  1.00  0.90           C  
ATOM   1265  CB  TYR A 165      -7.609 -16.234 -16.211  1.00  0.90           C  
ATOM   1266  O   TYR A 165      -6.014 -14.645 -18.459  1.00  0.89           O  
ATOM   1267  CG  TYR A 165      -8.848 -16.397 -15.364  1.00  0.88           C  
ATOM   1268  CD1 TYR A 165      -8.766 -16.425 -13.974  1.00  0.87           C  
ATOM   1269  CD2 TYR A 165     -10.102 -16.523 -15.952  1.00  0.87           C  
ATOM   1270  CE1 TYR A 165      -9.904 -16.576 -13.189  1.00  0.87           C  
ATOM   1271  CE2 TYR A 165     -11.247 -16.675 -15.177  1.00  0.87           C  
ATOM   1272  OH  TYR A 165     -12.269 -16.850 -13.027  1.00  0.83           O  
ATOM   1273  CZ  TYR A 165     -11.139 -16.700 -13.799  1.00  0.86           C  
ATOM   1274  N   GLY A 166      -4.723 -14.825 -16.630  1.00  0.91           N  
ATOM   1275  CA  GLY A 166      -3.442 -14.844 -17.318  1.00  0.90           C  
ATOM   1276  C   GLY A 166      -2.415 -15.733 -16.643  1.00  0.89           C  
ATOM   1277  O   GLY A 166      -2.757 -16.532 -15.769  1.00  0.87           O  
ATOM   1278  N   GLN A 167      -1.240 -15.617 -17.081  1.00  0.88           N  
ATOM   1279  CA  GLN A 167      -0.039 -16.163 -16.457  1.00  0.88           C  
ATOM   1280  C   GLN A 167       1.148 -15.220 -16.630  1.00  0.87           C  
ATOM   1281  CB  GLN A 167       0.293 -17.537 -17.042  1.00  0.84           C  
ATOM   1282  O   GLN A 167       1.763 -15.177 -17.698  1.00  0.84           O  
ATOM   1283  CG  GLN A 167       1.408 -18.266 -16.304  1.00  0.77           C  
ATOM   1284  CD  GLN A 167       1.642 -19.669 -16.833  1.00  0.74           C  
ATOM   1285  NE2 GLN A 167       2.620 -20.363 -16.261  1.00  0.68           N  
ATOM   1286  OE1 GLN A 167       0.949 -20.126 -17.748  1.00  0.73           O  
ATOM   1287  N   SER A 168       1.458 -14.493 -15.601  1.00  0.88           N  
ATOM   1288  CA  SER A 168       2.472 -13.448 -15.694  1.00  0.89           C  
ATOM   1289  C   SER A 168       3.500 -13.573 -14.575  1.00  0.85           C  
ATOM   1290  CB  SER A 168       1.821 -12.065 -15.648  1.00  0.86           C  
ATOM   1291  O   SER A 168       3.204 -14.125 -13.513  1.00  0.81           O  
ATOM   1292  OG  SER A 168       1.170 -11.856 -14.407  1.00  0.75           O  
ATOM   1293  N   ARG A 169       4.660 -13.189 -14.818  1.00  0.87           N  
ATOM   1294  CA  ARG A 169       5.675 -12.807 -13.842  1.00  0.87           C  
ATOM   1295  C   ARG A 169       5.630 -11.308 -13.564  1.00  0.85           C  
ATOM   1296  CB  ARG A 169       7.069 -13.208 -14.330  1.00  0.82           C  
ATOM   1297  O   ARG A 169       5.670 -10.498 -14.492  1.00  0.82           O  
ATOM   1298  CG  ARG A 169       8.176 -12.933 -13.325  1.00  0.73           C  
ATOM   1299  CD  ARG A 169       9.540 -13.343 -13.863  1.00  0.70           C  
ATOM   1300  NE  ARG A 169      10.622 -12.877 -13.000  1.00  0.68           N  
ATOM   1301  NH1 ARG A 169      12.309 -13.860 -14.235  1.00  0.60           N  
ATOM   1302  NH2 ARG A 169      12.813 -12.659 -12.349  1.00  0.53           N  
ATOM   1303  CZ  ARG A 169      11.912 -13.133 -13.197  1.00  0.65           C  
ATOM   1304  N   LYS A 170       5.629 -10.944 -12.315  1.00  0.84           N  
ATOM   1305  CA  LYS A 170       5.566  -9.551 -11.881  1.00  0.85           C  
ATOM   1306  C   LYS A 170       6.959  -9.008 -11.573  1.00  0.81           C  
ATOM   1307  CB  LYS A 170       4.666  -9.411 -10.653  1.00  0.81           C  
ATOM   1308  O   LYS A 170       7.623  -9.477 -10.647  1.00  0.75           O  
ATOM   1309  CG  LYS A 170       3.224  -9.835 -10.890  1.00  0.81           C  
ATOM   1310  CD  LYS A 170       2.396  -9.738  -9.615  1.00  0.78           C  
ATOM   1311  CE  LYS A 170       2.878 -10.722  -8.558  1.00  0.79           C  
ATOM   1312  NZ  LYS A 170       2.248 -12.066  -8.723  1.00  0.79           N  
ATOM   1313  N   PRO A 171       7.390  -8.101 -12.446  1.00  0.85           N  
ATOM   1314  CA  PRO A 171       8.612  -7.414 -12.020  1.00  0.86           C  
ATOM   1315  C   PRO A 171       8.437  -6.663 -10.702  1.00  0.85           C  
ATOM   1316  CB  PRO A 171       8.889  -6.442 -13.169  1.00  0.84           C  
ATOM   1317  O   PRO A 171       7.349  -6.158 -10.414  1.00  0.83           O  
ATOM   1318  CG  PRO A 171       7.544  -6.139 -13.747  1.00  0.83           C  
ATOM   1319  CD  PRO A 171       6.658  -7.335 -13.544  1.00  0.83           C  
ATOM   1320  N   TYR A 172       9.498  -6.595  -9.913  1.00  0.84           N  
ATOM   1321  CA  TYR A 172       9.477  -5.868  -8.648  1.00  0.87           C  
ATOM   1322  C   TYR A 172       9.375  -4.366  -8.884  1.00  0.84           C  
ATOM   1323  CB  TYR A 172      10.730  -6.183  -7.826  1.00  0.84           C  
ATOM   1324  O   TYR A 172       8.552  -3.688  -8.264  1.00  0.81           O  
ATOM   1325  CG  TYR A 172      10.728  -5.559  -6.452  1.00  0.83           C  
ATOM   1326  CD1 TYR A 172       9.844  -5.997  -5.468  1.00  0.80           C  
ATOM   1327  CD2 TYR A 172      11.608  -4.530  -6.135  1.00  0.81           C  
ATOM   1328  CE1 TYR A 172       9.837  -5.423  -4.201  1.00  0.84           C  
ATOM   1329  CE2 TYR A 172      11.609  -3.949  -4.871  1.00  0.84           C  
ATOM   1330  OH  TYR A 172      10.719  -3.830  -2.660  1.00  0.70           O  
ATOM   1331  CZ  TYR A 172      10.722  -4.402  -3.912  1.00  0.82           C  
ATOM   1332  N   THR A 173      10.150  -3.801  -9.859  1.00  0.81           N  
ATOM   1333  CA  THR A 173      10.111  -2.432 -10.362  1.00  0.82           C  
ATOM   1334  C   THR A 173      10.112  -2.417 -11.888  1.00  0.81           C  
ATOM   1335  CB  THR A 173      11.302  -1.609  -9.837  1.00  0.78           C  
ATOM   1336  O   THR A 173      10.534  -3.386 -12.524  1.00  0.79           O  
ATOM   1337  CG2 THR A 173      11.269  -1.502  -8.316  1.00  0.67           C  
ATOM   1338  OG1 THR A 173      12.525  -2.242 -10.234  1.00  0.68           O  
ATOM   1339  N   VAL A 174       9.548  -1.304 -12.372  1.00  0.84           N  
ATOM   1340  CA  VAL A 174       9.588  -1.115 -13.818  1.00  0.85           C  
ATOM   1341  C   VAL A 174      10.094   0.289 -14.142  1.00  0.81           C  
ATOM   1342  CB  VAL A 174       8.200  -1.342 -14.458  1.00  0.79           C  
ATOM   1343  O   VAL A 174       9.640   1.272 -13.551  1.00  0.75           O  
ATOM   1344  CG1 VAL A 174       7.778  -2.804 -14.328  1.00  0.67           C  
ATOM   1345  CG2 VAL A 174       7.160  -0.424 -13.817  1.00  0.65           C  
ATOM   1346  N   SER A 175      11.049   0.380 -15.106  1.00  0.78           N  
ATOM   1347  CA  SER A 175      11.614   1.677 -15.463  1.00  0.78           C  
ATOM   1348  C   SER A 175      11.242   2.069 -16.889  1.00  0.78           C  
ATOM   1349  CB  SER A 175      13.136   1.660 -15.312  1.00  0.75           C  
ATOM   1350  O   SER A 175      11.168   3.256 -17.213  1.00  0.76           O  
ATOM   1351  OG  SER A 175      13.704   0.600 -16.062  1.00  0.72           O  
ATOM   1352  N   ASN A 176      11.039   1.120 -17.755  1.00  0.80           N  
ATOM   1353  CA  ASN A 176      10.775   1.332 -19.175  1.00  0.84           C  
ATOM   1354  C   ASN A 176       9.954   0.191 -19.769  1.00  0.85           C  
ATOM   1355  CB  ASN A 176      12.087   1.499 -19.945  1.00  0.79           C  
ATOM   1356  O   ASN A 176       9.690  -0.806 -19.094  1.00  0.86           O  
ATOM   1357  CG  ASN A 176      12.994   0.291 -19.824  1.00  0.76           C  
ATOM   1358  ND2 ASN A 176      14.234   0.519 -19.410  1.00  0.80           N  
ATOM   1359  OD1 ASN A 176      12.583  -0.839 -20.102  1.00  0.78           O  
ATOM   1360  N   ASP A 177       9.536   0.263 -21.016  1.00  0.84           N  
ATOM   1361  CA  ASP A 177       8.641  -0.660 -21.707  1.00  0.89           C  
ATOM   1362  C   ASP A 177       9.280  -2.038 -21.856  1.00  0.87           C  
ATOM   1363  CB  ASP A 177       8.258  -0.107 -23.082  1.00  0.85           C  
ATOM   1364  O   ASP A 177       8.590  -3.058 -21.802  1.00  0.86           O  
ATOM   1365  CG  ASP A 177       7.314   1.080 -23.002  1.00  0.82           C  
ATOM   1366  OD1 ASP A 177       6.846   1.413 -21.891  1.00  0.81           O  
ATOM   1367  OD2 ASP A 177       7.033   1.686 -24.058  1.00  0.87           O  
ATOM   1368  N   ALA A 178      10.617  -2.118 -21.930  1.00  0.83           N  
ATOM   1369  CA  ALA A 178      11.363  -3.359 -22.115  1.00  0.86           C  
ATOM   1370  C   ALA A 178      11.334  -4.211 -20.849  1.00  0.84           C  
ATOM   1371  CB  ALA A 178      12.805  -3.059 -22.517  1.00  0.82           C  
ATOM   1372  O   ALA A 178      11.529  -5.427 -20.906  1.00  0.83           O  
ATOM   1373  N   SER A 179      10.992  -3.655 -19.689  1.00  0.83           N  
ATOM   1374  CA  SER A 179      10.888  -4.354 -18.412  1.00  0.86           C  
ATOM   1375  C   SER A 179       9.771  -5.392 -18.438  1.00  0.85           C  
ATOM   1376  CB  SER A 179      10.646  -3.361 -17.275  1.00  0.82           C  
ATOM   1377  O   SER A 179       9.780  -6.342 -17.653  1.00  0.84           O  
ATOM   1378  OG  SER A 179      11.721  -2.444 -17.170  1.00  0.73           O  
ATOM   1379  N   PHE A 180       8.944  -5.288 -19.404  1.00  0.87           N  
ATOM   1380  CA  PHE A 180       7.791  -6.177 -19.494  1.00  0.89           C  
ATOM   1381  C   PHE A 180       8.043  -7.289 -20.504  1.00  0.86           C  
ATOM   1382  CB  PHE A 180       6.534  -5.391 -19.880  1.00  0.87           C  
ATOM   1383  O   PHE A 180       7.225  -8.200 -20.649  1.00  0.82           O  
ATOM   1384  CG  PHE A 180       6.085  -4.410 -18.831  1.00  0.89           C  
ATOM   1385  CD1 PHE A 180       5.417  -4.845 -17.693  1.00  0.86           C  
ATOM   1386  CD2 PHE A 180       6.332  -3.052 -18.983  1.00  0.86           C  
ATOM   1387  CE1 PHE A 180       5.000  -3.939 -16.720  1.00  0.87           C  
ATOM   1388  CE2 PHE A 180       5.919  -2.140 -18.015  1.00  0.86           C  
ATOM   1389  CZ  PHE A 180       5.252  -2.586 -16.885  1.00  0.86           C  
ATOM   1390  N   ASN A 181       9.152  -7.173 -21.171  1.00  0.84           N  
ATOM   1391  CA  ASN A 181       9.497  -8.249 -22.094  1.00  0.85           C  
ATOM   1392  C   ASN A 181       9.604  -9.591 -21.375  1.00  0.81           C  
ATOM   1393  CB  ASN A 181      10.804  -7.932 -22.824  1.00  0.81           C  
ATOM   1394  O   ASN A 181      10.266  -9.695 -20.341  1.00  0.76           O  
ATOM   1395  CG  ASN A 181      10.679  -6.741 -23.753  1.00  0.80           C  
ATOM   1396  ND2 ASN A 181      11.811  -6.257 -24.252  1.00  0.84           N  
ATOM   1397  OD1 ASN A 181       9.575  -6.258 -24.019  1.00  0.81           O  
ATOM   1398  N   ASN A 182       8.764 -10.640 -21.786  1.00  0.81           N  
ATOM   1399  CA  ASN A 182       8.753 -12.000 -21.258  1.00  0.82           C  
ATOM   1400  C   ASN A 182       8.132 -12.055 -19.865  1.00  0.82           C  
ATOM   1401  CB  ASN A 182      10.170 -12.577 -21.230  1.00  0.77           C  
ATOM   1402  O   ASN A 182       8.414 -12.971 -19.090  1.00  0.79           O  
ATOM   1403  CG  ASN A 182      10.781 -12.692 -22.613  1.00  0.73           C  
ATOM   1404  ND2 ASN A 182      12.009 -12.210 -22.760  1.00  0.72           N  
ATOM   1405  OD1 ASN A 182      10.154 -13.208 -23.541  1.00  0.71           O  
ATOM   1406  N   CYS A 183       7.344 -11.093 -19.485  1.00  0.87           N  
ATOM   1407  CA  CYS A 183       6.622 -11.096 -18.217  1.00  0.89           C  
ATOM   1408  C   CYS A 183       5.401 -12.004 -18.287  1.00  0.87           C  
ATOM   1409  CB  CYS A 183       6.194  -9.678 -17.841  1.00  0.84           C  
ATOM   1410  O   CYS A 183       4.664 -12.137 -17.308  1.00  0.84           O  
ATOM   1411  SG  CYS A 183       7.548  -8.643 -17.242  1.00  0.83           S  
ATOM   1412  N   GLY A 184       5.132 -12.725 -19.342  1.00  0.90           N  
ATOM   1413  CA  GLY A 184       3.980 -13.582 -19.570  1.00  0.90           C  
ATOM   1414  C   GLY A 184       2.778 -12.834 -20.114  1.00  0.91           C  
ATOM   1415  O   GLY A 184       2.771 -12.422 -21.276  1.00  0.87           O  
ATOM   1416  N   THR A 185       1.754 -12.810 -19.287  1.00  0.92           N  
ATOM   1417  CA  THR A 185       0.559 -12.081 -19.695  1.00  0.93           C  
ATOM   1418  C   THR A 185       0.642 -10.620 -19.262  1.00  0.92           C  
ATOM   1419  CB  THR A 185      -0.713 -12.721 -19.108  1.00  0.92           C  
ATOM   1420  O   THR A 185       0.456 -10.304 -18.085  1.00  0.92           O  
ATOM   1421  CG2 THR A 185      -1.966 -11.996 -19.587  1.00  0.91           C  
ATOM   1422  OG1 THR A 185      -0.783 -14.093 -19.518  1.00  0.92           O  
ATOM   1423  N   VAL A 186       0.849  -9.745 -20.246  1.00  0.94           N  
ATOM   1424  CA  VAL A 186       0.859  -8.300 -20.043  1.00  0.94           C  
ATOM   1425  C   VAL A 186      -0.229  -7.650 -20.895  1.00  0.94           C  
ATOM   1426  CB  VAL A 186       2.238  -7.689 -20.382  1.00  0.94           C  
ATOM   1427  O   VAL A 186      -0.243  -7.804 -22.118  1.00  0.94           O  
ATOM   1428  CG1 VAL A 186       2.245  -6.187 -20.106  1.00  0.92           C  
ATOM   1429  CG2 VAL A 186       3.340  -8.387 -19.588  1.00  0.92           C  
ATOM   1430  N   ILE A 187      -1.137  -6.934 -20.266  1.00  0.94           N  
ATOM   1431  CA  ILE A 187      -2.118  -6.051 -20.887  1.00  0.94           C  
ATOM   1432  C   ILE A 187      -1.695  -4.596 -20.700  1.00  0.94           C  
ATOM   1433  CB  ILE A 187      -3.531  -6.278 -20.304  1.00  0.94           C  
ATOM   1434  O   ILE A 187      -1.531  -4.132 -19.569  1.00  0.92           O  
ATOM   1435  CG1 ILE A 187      -3.993  -7.716 -20.565  1.00  0.93           C  
ATOM   1436  CG2 ILE A 187      -4.524  -5.269 -20.887  1.00  0.93           C  
ATOM   1437  CD1 ILE A 187      -5.364  -8.041 -19.989  1.00  0.92           C  
ATOM   1438  N   ARG A 188      -1.538  -3.917 -21.791  1.00  0.93           N  
ATOM   1439  CA  ARG A 188      -1.020  -2.552 -21.805  1.00  0.93           C  
ATOM   1440  C   ARG A 188      -2.033  -1.588 -22.413  1.00  0.92           C  
ATOM   1441  CB  ARG A 188       0.298  -2.485 -22.579  1.00  0.93           C  
ATOM   1442  O   ARG A 188      -2.701  -1.919 -23.395  1.00  0.91           O  
ATOM   1443  CG  ARG A 188       0.896  -1.090 -22.658  1.00  0.93           C  
ATOM   1444  CD  ARG A 188       2.245  -1.093 -23.362  1.00  0.92           C  
ATOM   1445  NE  ARG A 188       3.279  -1.720 -22.543  1.00  0.90           N  
ATOM   1446  NH1 ARG A 188       4.741  -2.078 -24.296  1.00  0.87           N  
ATOM   1447  NH2 ARG A 188       5.309  -2.728 -22.172  1.00  0.87           N  
ATOM   1448  CZ  ARG A 188       4.441  -2.174 -23.006  1.00  0.90           C  
ATOM   1449  N   LEU A 189      -2.091  -0.378 -21.851  1.00  0.90           N  
ATOM   1450  CA  LEU A 189      -2.847   0.725 -22.433  1.00  0.90           C  
ATOM   1451  C   LEU A 189      -2.124   1.300 -23.646  1.00  0.90           C  
ATOM   1452  CB  LEU A 189      -3.079   1.824 -21.394  1.00  0.88           C  
ATOM   1453  O   LEU A 189      -0.909   1.508 -23.608  1.00  0.88           O  
ATOM   1454  CG  LEU A 189      -4.032   2.950 -21.798  1.00  0.81           C  
ATOM   1455  CD1 LEU A 189      -5.449   2.410 -21.965  1.00  0.74           C  
ATOM   1456  CD2 LEU A 189      -4.001   4.073 -20.767  1.00  0.74           C  
ATOM   1457  N   ALA A 190      -2.844   1.612 -24.706  1.00  0.90           N  
ATOM   1458  CA  ALA A 190      -2.292   2.364 -25.831  1.00  0.89           C  
ATOM   1459  C   ALA A 190      -1.927   3.786 -25.414  1.00  0.88           C  
ATOM   1460  CB  ALA A 190      -3.285   2.391 -26.990  1.00  0.88           C  
ATOM   1461  O   ALA A 190      -2.583   4.374 -24.551  1.00  0.86           O  
ATOM   1462  N   SER A 191      -0.875   4.288 -25.994  1.00  0.86           N  
ATOM   1463  CA  SER A 191      -0.480   5.664 -25.713  1.00  0.87           C  
ATOM   1464  C   SER A 191      -1.626   6.634 -25.981  1.00  0.84           C  
ATOM   1465  CB  SER A 191       0.737   6.056 -26.552  1.00  0.83           C  
ATOM   1466  O   SER A 191      -2.221   6.616 -27.061  1.00  0.81           O  
ATOM   1467  OG  SER A 191       1.254   7.308 -26.136  1.00  0.75           O  
ATOM   1468  N   GLY A 192      -1.921   7.423 -24.995  1.00  0.81           N  
ATOM   1469  CA  GLY A 192      -2.934   8.461 -25.099  1.00  0.81           C  
ATOM   1470  C   GLY A 192      -4.343   7.943 -24.880  1.00  0.80           C  
ATOM   1471  O   GLY A 192      -5.305   8.715 -24.907  1.00  0.78           O  
ATOM   1472  N   SER A 193      -4.572   6.673 -24.663  1.00  0.84           N  
ATOM   1473  CA  SER A 193      -5.888   6.118 -24.365  1.00  0.84           C  
ATOM   1474  C   SER A 193      -6.385   6.574 -22.997  1.00  0.81           C  
ATOM   1475  CB  SER A 193      -5.851   4.591 -24.420  1.00  0.81           C  
ATOM   1476  O   SER A 193      -5.597   6.705 -22.058  1.00  0.77           O  
ATOM   1477  OG  SER A 193      -7.148   4.049 -24.240  1.00  0.76           O  
ATOM   1478  N   PRO A 194      -7.713   6.787 -22.808  1.00  0.78           N  
ATOM   1479  CA  PRO A 194      -8.284   7.274 -21.550  1.00  0.77           C  
ATOM   1480  C   PRO A 194      -8.400   6.180 -20.492  1.00  0.76           C  
ATOM   1481  CB  PRO A 194      -9.667   7.783 -21.964  1.00  0.74           C  
ATOM   1482  O   PRO A 194      -8.751   6.461 -19.343  1.00  0.72           O  
ATOM   1483  CG  PRO A 194     -10.053   6.933 -23.131  1.00  0.73           C  
ATOM   1484  CD  PRO A 194      -8.815   6.616 -23.921  1.00  0.73           C  
ATOM   1485  N   GLY A 195      -8.047   4.965 -20.714  1.00  0.74           N  
ATOM   1486  CA  GLY A 195      -8.105   3.848 -19.785  1.00  0.75           C  
ATOM   1487  C   GLY A 195      -8.275   2.507 -20.474  1.00  0.77           C  
ATOM   1488  O   GLY A 195      -8.368   2.441 -21.701  1.00  0.75           O  
ATOM   1489  N   ILE A 196      -8.429   1.455 -19.615  1.00  0.77           N  
ATOM   1490  CA  ILE A 196      -8.572   0.149 -20.250  1.00  0.79           C  
ATOM   1491  C   ILE A 196     -10.014  -0.336 -20.112  1.00  0.78           C  
ATOM   1492  CB  ILE A 196      -7.599  -0.885 -19.641  1.00  0.72           C  
ATOM   1493  O   ILE A 196     -10.675  -0.628 -21.112  1.00  0.72           O  
ATOM   1494  CG1 ILE A 196      -6.146  -0.461 -19.889  1.00  0.67           C  
ATOM   1495  CG2 ILE A 196      -7.867  -2.281 -20.211  1.00  0.63           C  
ATOM   1496  CD1 ILE A 196      -5.115  -1.397 -19.274  1.00  0.68           C  
ATOM   1497  N   PHE A 197     -10.522  -0.478 -18.853  1.00  0.77           N  
ATOM   1498  CA  PHE A 197     -11.811  -1.121 -18.631  1.00  0.77           C  
ATOM   1499  C   PHE A 197     -12.758  -0.191 -17.882  1.00  0.75           C  
ATOM   1500  CB  PHE A 197     -11.633  -2.428 -17.851  1.00  0.73           C  
ATOM   1501  O   PHE A 197     -12.347   0.504 -16.951  1.00  0.70           O  
ATOM   1502  CG  PHE A 197     -10.726  -3.420 -18.528  1.00  0.75           C  
ATOM   1503  CD1 PHE A 197     -11.031  -3.913 -19.791  1.00  0.74           C  
ATOM   1504  CD2 PHE A 197      -9.568  -3.861 -17.900  1.00  0.77           C  
ATOM   1505  CE1 PHE A 197     -10.194  -4.831 -20.420  1.00  0.78           C  
ATOM   1506  CE2 PHE A 197      -8.726  -4.778 -18.522  1.00  0.77           C  
ATOM   1507  CZ  PHE A 197      -9.041  -5.263 -19.782  1.00  0.75           C  
ATOM   1508  N   VAL A 198     -14.008  -0.206 -18.282  1.00  0.76           N  
ATOM   1509  CA  VAL A 198     -15.153   0.152 -17.452  1.00  0.79           C  
ATOM   1510  C   VAL A 198     -15.762  -1.109 -16.841  1.00  0.78           C  
ATOM   1511  CB  VAL A 198     -16.222   0.922 -18.260  1.00  0.74           C  
ATOM   1512  O   VAL A 198     -16.212  -2.001 -17.564  1.00  0.76           O  
ATOM   1513  CG1 VAL A 198     -17.435   1.237 -17.388  1.00  0.69           C  
ATOM   1514  CG2 VAL A 198     -15.629   2.204 -18.841  1.00  0.64           C  
ATOM   1515  N   LEU A 199     -15.719  -1.190 -15.540  1.00  0.75           N  
ATOM   1516  CA  LEU A 199     -16.277  -2.317 -14.800  1.00  0.74           C  
ATOM   1517  C   LEU A 199     -17.721  -2.039 -14.394  1.00  0.73           C  
ATOM   1518  CB  LEU A 199     -15.433  -2.612 -13.557  1.00  0.71           C  
ATOM   1519  O   LEU A 199     -18.006  -1.024 -13.755  1.00  0.70           O  
ATOM   1520  CG  LEU A 199     -13.936  -2.822 -13.789  1.00  0.72           C  
ATOM   1521  CD1 LEU A 199     -13.243  -3.189 -12.480  1.00  0.71           C  
ATOM   1522  CD2 LEU A 199     -13.704  -3.899 -14.843  1.00  0.73           C  
ATOM   1523  N   SER A 200     -18.634  -2.959 -14.774  1.00  0.74           N  
ATOM   1524  CA  SER A 200     -20.028  -2.959 -14.342  1.00  0.73           C  
ATOM   1525  C   SER A 200     -20.312  -4.117 -13.391  1.00  0.72           C  
ATOM   1526  CB  SER A 200     -20.964  -3.037 -15.548  1.00  0.69           C  
ATOM   1527  O   SER A 200     -20.420  -5.267 -13.821  1.00  0.67           O  
ATOM   1528  OG  SER A 200     -20.703  -4.202 -16.312  1.00  0.66           O  
ATOM   1529  N   GLY A 201     -19.993  -4.100 -12.122  1.00  0.78           N  
ATOM   1530  CA  GLY A 201     -20.253  -5.136 -11.136  1.00  0.79           C  
ATOM   1531  C   GLY A 201     -18.997  -5.850 -10.675  1.00  0.80           C  
ATOM   1532  O   GLY A 201     -17.934  -5.236 -10.559  1.00  0.78           O  
ATOM   1533  N   ARG A 202     -19.132  -7.253 -10.397  1.00  0.84           N  
ATOM   1534  CA  ARG A 202     -18.097  -8.086  -9.793  1.00  0.85           C  
ATOM   1535  C   ARG A 202     -17.221  -8.732 -10.861  1.00  0.86           C  
ATOM   1536  CB  ARG A 202     -18.723  -9.164  -8.906  1.00  0.83           C  
ATOM   1537  O   ARG A 202     -17.725  -9.408 -11.759  1.00  0.84           O  
ATOM   1538  CG  ARG A 202     -19.505  -8.612  -7.724  1.00  0.80           C  
ATOM   1539  CD  ARG A 202     -20.094  -9.725  -6.869  1.00  0.78           C  
ATOM   1540  NE  ARG A 202     -20.875  -9.193  -5.755  1.00  0.73           N  
ATOM   1541  NH1 ARG A 202     -21.442 -11.261  -4.895  1.00  0.67           N  
ATOM   1542  NH2 ARG A 202     -22.180  -9.347  -3.872  1.00  0.64           N  
ATOM   1543  CZ  ARG A 202     -21.497  -9.935  -4.843  1.00  0.73           C  
ATOM   1544  N   HIS A 203     -15.939  -8.551 -10.768  1.00  0.88           N  
ATOM   1545  CA  HIS A 203     -14.971  -9.132 -11.692  1.00  0.89           C  
ATOM   1546  C   HIS A 203     -13.820  -9.792 -10.942  1.00  0.89           C  
ATOM   1547  CB  HIS A 203     -14.433  -8.063 -12.646  1.00  0.88           C  
ATOM   1548  O   HIS A 203     -13.466  -9.366  -9.840  1.00  0.89           O  
ATOM   1549  CG  HIS A 203     -15.500  -7.356 -13.419  1.00  0.87           C  
ATOM   1550  CD2 HIS A 203     -16.138  -6.185 -13.186  1.00  0.85           C  
ATOM   1551  ND1 HIS A 203     -16.029  -7.859 -14.588  1.00  0.86           N  
ATOM   1552  CE1 HIS A 203     -16.949  -7.024 -15.042  1.00  0.85           C  
ATOM   1553  NE2 HIS A 203     -17.034  -6.000 -14.210  1.00  0.86           N  
ATOM   1554  N   THR A 204     -13.262 -10.852 -11.535  1.00  0.89           N  
ATOM   1555  CA  THR A 204     -12.006 -11.436 -11.077  1.00  0.89           C  
ATOM   1556  C   THR A 204     -10.915 -11.266 -12.131  1.00  0.90           C  
ATOM   1557  CB  THR A 204     -12.173 -12.931 -10.744  1.00  0.88           C  
ATOM   1558  O   THR A 204     -11.114 -11.607 -13.299  1.00  0.89           O  
ATOM   1559  CG2 THR A 204     -10.862 -13.534 -10.252  1.00  0.84           C  
ATOM   1560  OG1 THR A 204     -13.168 -13.078  -9.723  1.00  0.87           O  
ATOM   1561  N   PHE A 205      -9.834 -10.729 -11.757  1.00  0.90           N  
ATOM   1562  CA  PHE A 205      -8.576 -10.672 -12.492  1.00  0.91           C  
ATOM   1563  C   PHE A 205      -7.499 -11.488 -11.787  1.00  0.91           C  
ATOM   1564  CB  PHE A 205      -8.113  -9.221 -12.655  1.00  0.91           C  
ATOM   1565  O   PHE A 205      -7.246 -11.294 -10.597  1.00  0.90           O  
ATOM   1566  CG  PHE A 205      -9.127  -8.331 -13.322  1.00  0.90           C  
ATOM   1567  CD1 PHE A 205      -9.105  -8.139 -14.698  1.00  0.89           C  
ATOM   1568  CD2 PHE A 205     -10.103  -7.687 -12.573  1.00  0.89           C  
ATOM   1569  CE1 PHE A 205     -10.042  -7.316 -15.319  1.00  0.89           C  
ATOM   1570  CE2 PHE A 205     -11.043  -6.863 -13.186  1.00  0.89           C  
ATOM   1571  CZ  PHE A 205     -11.010  -6.678 -14.558  1.00  0.88           C  
ATOM   1572  N   ASP A 206      -6.910 -12.423 -12.490  1.00  0.90           N  
ATOM   1573  CA  ASP A 206      -5.909 -13.298 -11.887  1.00  0.90           C  
ATOM   1574  C   ASP A 206      -4.675 -13.417 -12.778  1.00  0.90           C  
ATOM   1575  CB  ASP A 206      -6.500 -14.684 -11.619  1.00  0.89           C  
ATOM   1576  O   ASP A 206      -4.788 -13.720 -13.967  1.00  0.89           O  
ATOM   1577  CG  ASP A 206      -5.522 -15.623 -10.936  1.00  0.87           C  
ATOM   1578  OD1 ASP A 206      -4.465 -15.160 -10.455  1.00  0.87           O  
ATOM   1579  OD2 ASP A 206      -5.808 -16.839 -10.881  1.00  0.86           O  
ATOM   1580  N   ASN A 207      -3.503 -13.174 -12.221  1.00  0.91           N  
ATOM   1581  CA  ASN A 207      -2.178 -13.404 -12.786  1.00  0.91           C  
ATOM   1582  C   ASN A 207      -1.982 -12.633 -14.088  1.00  0.91           C  
ATOM   1583  CB  ASN A 207      -1.943 -14.899 -13.014  1.00  0.88           C  
ATOM   1584  O   ASN A 207      -1.475 -13.180 -15.069  1.00  0.89           O  
ATOM   1585  CG  ASN A 207      -0.471 -15.256 -13.075  1.00  0.80           C  
ATOM   1586  ND2 ASN A 207      -0.172 -16.457 -13.557  1.00  0.77           N  
ATOM   1587  OD1 ASN A 207       0.390 -14.460 -12.691  1.00  0.75           O  
ATOM   1588  N   ILE A 208      -2.390 -11.306 -14.122  1.00  0.92           N  
ATOM   1589  CA  ILE A 208      -2.236 -10.377 -15.237  1.00  0.93           C  
ATOM   1590  C   ILE A 208      -1.406  -9.173 -14.795  1.00  0.93           C  
ATOM   1591  CB  ILE A 208      -3.606  -9.913 -15.780  1.00  0.92           C  
ATOM   1592  O   ILE A 208      -1.600  -8.648 -13.697  1.00  0.92           O  
ATOM   1593  CG1 ILE A 208      -4.411 -11.113 -16.292  1.00  0.91           C  
ATOM   1594  CG2 ILE A 208      -3.425  -8.865 -16.881  1.00  0.91           C  
ATOM   1595  CD1 ILE A 208      -5.846 -10.777 -16.677  1.00  0.90           C  
ATOM   1596  N   VAL A 209      -0.488  -8.798 -15.618  1.00  0.93           N  
ATOM   1597  CA  VAL A 209       0.220  -7.531 -15.463  1.00  0.93           C  
ATOM   1598  C   VAL A 209      -0.470  -6.450 -16.291  1.00  0.93           C  
ATOM   1599  CB  VAL A 209       1.703  -7.655 -15.878  1.00  0.92           C  
ATOM   1600  O   VAL A 209      -0.632  -6.596 -17.505  1.00  0.92           O  
ATOM   1601  CG1 VAL A 209       2.349  -6.276 -15.991  1.00  0.88           C  
ATOM   1602  CG2 VAL A 209       2.465  -8.526 -14.880  1.00  0.87           C  
ATOM   1603  N   PHE A 210      -0.904  -5.405 -15.655  1.00  0.93           N  
ATOM   1604  CA  PHE A 210      -1.476  -4.216 -16.277  1.00  0.93           C  
ATOM   1605  C   PHE A 210      -0.453  -3.088 -16.330  1.00  0.92           C  
ATOM   1606  CB  PHE A 210      -2.724  -3.758 -15.516  1.00  0.93           C  
ATOM   1607  O   PHE A 210       0.080  -2.676 -15.297  1.00  0.91           O  
ATOM   1608  CG  PHE A 210      -3.829  -4.780 -15.490  1.00  0.93           C  
ATOM   1609  CD1 PHE A 210      -4.728  -4.878 -16.545  1.00  0.91           C  
ATOM   1610  CD2 PHE A 210      -3.967  -5.643 -14.411  1.00  0.91           C  
ATOM   1611  CE1 PHE A 210      -5.751  -5.823 -16.524  1.00  0.91           C  
ATOM   1612  CE2 PHE A 210      -4.987  -6.590 -14.383  1.00  0.91           C  
ATOM   1613  CZ  PHE A 210      -5.879  -6.677 -15.440  1.00  0.91           C  
ATOM   1614  N   ASP A 211      -0.228  -2.535 -17.521  1.00  0.92           N  
ATOM   1615  CA  ASP A 211       0.716  -1.448 -17.761  1.00  0.92           C  
ATOM   1616  C   ASP A 211       0.004  -0.213 -18.308  1.00  0.92           C  
ATOM   1617  CB  ASP A 211       1.814  -1.894 -18.729  1.00  0.92           C  
ATOM   1618  O   ASP A 211      -0.479  -0.220 -19.442  1.00  0.91           O  
ATOM   1619  CG  ASP A 211       2.798  -0.786 -19.061  1.00  0.92           C  
ATOM   1620  OD1 ASP A 211       2.871   0.210 -18.310  1.00  0.91           O  
ATOM   1621  OD2 ASP A 211       3.503  -0.909 -20.086  1.00  0.90           O  
ATOM   1622  N   GLY A 212       0.058   0.966 -17.566  1.00  0.91           N  
ATOM   1623  CA  GLY A 212      -0.632   2.206 -17.884  1.00  0.91           C  
ATOM   1624  C   GLY A 212       0.185   3.136 -18.761  1.00  0.90           C  
ATOM   1625  O   GLY A 212      -0.284   4.211 -19.140  1.00  0.88           O  
ATOM   1626  N   ARG A 213       1.513   2.927 -19.044  1.00  0.91           N  
ATOM   1627  CA  ARG A 213       2.450   3.674 -19.877  1.00  0.90           C  
ATOM   1628  C   ARG A 213       2.586   5.114 -19.394  1.00  0.88           C  
ATOM   1629  CB  ARG A 213       2.005   3.652 -21.340  1.00  0.87           C  
ATOM   1630  O   ARG A 213       2.590   6.047 -20.199  1.00  0.84           O  
ATOM   1631  CG  ARG A 213       2.322   2.352 -22.062  1.00  0.80           C  
ATOM   1632  CD  ARG A 213       2.025   2.446 -23.552  1.00  0.77           C  
ATOM   1633  NE  ARG A 213       2.358   1.206 -24.248  1.00  0.74           N  
ATOM   1634  NH1 ARG A 213       1.796   1.991 -26.347  1.00  0.65           N  
ATOM   1635  NH2 ARG A 213       2.572  -0.150 -26.088  1.00  0.60           N  
ATOM   1636  CZ  ARG A 213       2.241   1.018 -25.559  1.00  0.73           C  
ATOM   1637  N   ASN A 214       2.546   5.249 -18.184  1.00  0.86           N  
ATOM   1638  CA  ASN A 214       2.606   6.557 -17.540  1.00  0.86           C  
ATOM   1639  C   ASN A 214       1.358   7.384 -17.833  1.00  0.83           C  
ATOM   1640  CB  ASN A 214       3.861   7.314 -17.979  1.00  0.82           C  
ATOM   1641  O   ASN A 214       1.427   8.611 -17.918  1.00  0.78           O  
ATOM   1642  CG  ASN A 214       5.138   6.560 -17.666  1.00  0.81           C  
ATOM   1643  ND2 ASN A 214       6.024   6.460 -18.650  1.00  0.81           N  
ATOM   1644  OD1 ASN A 214       5.326   6.070 -16.550  1.00  0.79           O  
ATOM   1645  N   ASN A 215       0.289   6.777 -18.018  1.00  0.84           N  
ATOM   1646  CA  ASN A 215      -0.994   7.458 -18.154  1.00  0.84           C  
ATOM   1647  C   ASN A 215      -1.442   8.080 -16.834  1.00  0.83           C  
ATOM   1648  CB  ASN A 215      -2.061   6.494 -18.676  1.00  0.81           C  
ATOM   1649  O   ASN A 215      -1.237   7.497 -15.768  1.00  0.79           O  
ATOM   1650  CG  ASN A 215      -3.295   7.210 -19.188  1.00  0.75           C  
ATOM   1651  ND2 ASN A 215      -3.735   6.850 -20.388  1.00  0.72           N  
ATOM   1652  OD1 ASN A 215      -3.848   8.081 -18.512  1.00  0.72           O  
ATOM   1653  N   THR A 216      -2.119   9.221 -16.893  1.00  0.81           N  
ATOM   1654  CA  THR A 216      -2.514   9.985 -15.714  1.00  0.81           C  
ATOM   1655  C   THR A 216      -3.827   9.457 -15.142  1.00  0.79           C  
ATOM   1656  CB  THR A 216      -2.659  11.482 -16.042  1.00  0.77           C  
ATOM   1657  O   THR A 216      -4.228   9.838 -14.041  1.00  0.75           O  
ATOM   1658  CG2 THR A 216      -1.307  12.107 -16.371  1.00  0.71           C  
ATOM   1659  OG1 THR A 216      -3.531  11.637 -17.168  1.00  0.79           O  
ATOM   1660  N   VAL A 217      -4.410   8.626 -15.817  1.00  0.76           N  
ATOM   1661  CA  VAL A 217      -5.721   8.124 -15.419  1.00  0.78           C  
ATOM   1662  C   VAL A 217      -5.556   6.859 -14.579  1.00  0.76           C  
ATOM   1663  CB  VAL A 217      -6.615   7.836 -16.645  1.00  0.72           C  
ATOM   1664  O   VAL A 217      -4.470   6.277 -14.527  1.00  0.71           O  
ATOM   1665  CG1 VAL A 217      -7.046   9.139 -17.316  1.00  0.59           C  
ATOM   1666  CG2 VAL A 217      -5.884   6.935 -17.639  1.00  0.57           C  
ATOM   1667  N   GLY A 218      -6.542   6.385 -13.884  1.00  0.72           N  
ATOM   1668  CA  GLY A 218      -6.529   5.149 -13.119  1.00  0.74           C  
ATOM   1669  C   GLY A 218      -6.714   3.912 -13.978  1.00  0.73           C  
ATOM   1670  O   GLY A 218      -7.349   3.973 -15.033  1.00  0.69           O  
ATOM   1671  N   SER A 219      -6.047   2.764 -13.603  1.00  0.70           N  
ATOM   1672  CA  SER A 219      -6.121   1.511 -14.347  1.00  0.69           C  
ATOM   1673  C   SER A 219      -7.567   1.060 -14.528  1.00  0.64           C  
ATOM   1674  CB  SER A 219      -5.322   0.418 -13.637  1.00  0.63           C  
ATOM   1675  O   SER A 219      -7.894   0.384 -15.505  1.00  0.58           O  
ATOM   1676  OG  SER A 219      -5.827   0.193 -12.332  1.00  0.59           O  
ATOM   1677  N   MET A 220      -8.404   1.350 -13.654  1.00  0.61           N  
ATOM   1678  CA  MET A 220      -9.824   1.008 -13.670  1.00  0.63           C  
ATOM   1679  C   MET A 220     -10.687   2.264 -13.621  1.00  0.58           C  
ATOM   1680  CB  MET A 220     -10.170   0.090 -12.496  1.00  0.54           C  
ATOM   1681  O   MET A 220     -10.695   2.979 -12.617  1.00  0.53           O  
ATOM   1682  CG  MET A 220      -9.435  -1.240 -12.521  1.00  0.49           C  
ATOM   1683  SD  MET A 220     -10.218  -2.497 -11.437  1.00  0.57           S  
ATOM   1684  CE  MET A 220      -9.120  -3.910 -11.740  1.00  0.43           C  
ATOM   1685  N   ASN A 221     -11.078   2.719 -14.793  1.00  0.54           N  
ATOM   1686  CA  ASN A 221     -12.143   3.710 -14.909  1.00  0.55           C  
ATOM   1687  C   ASN A 221     -13.520   3.075 -14.744  1.00  0.52           C  
ATOM   1688  CB  ASN A 221     -12.052   4.440 -16.251  1.00  0.48           C  
ATOM   1689  O   ASN A 221     -13.849   2.106 -15.431  1.00  0.49           O  
ATOM   1690  CG  ASN A 221     -11.214   5.701 -16.175  1.00  0.43           C  
ATOM   1691  ND2 ASN A 221     -10.643   6.102 -17.304  1.00  0.42           N  
ATOM   1692  OD1 ASN A 221     -11.080   6.308 -15.109  1.00  0.44           O  
ATOM   1693  N   ALA A 222     -14.066   3.070 -13.564  1.00  0.48           N  
ATOM   1694  CA  ALA A 222     -15.445   2.645 -13.338  1.00  0.50           C  
ATOM   1695  C   ALA A 222     -16.409   3.822 -13.455  1.00  0.49           C  
ATOM   1696  CB  ALA A 222     -15.580   1.985 -11.967  1.00  0.42           C  
ATOM   1697  O   ALA A 222     -16.124   4.916 -12.961  1.00  0.47           O  
ATOM   1698  N   THR A 223     -17.335   3.834 -14.408  1.00  0.40           N  
ATOM   1699  CA  THR A 223     -18.384   4.843 -14.511  1.00  0.43           C  
ATOM   1700  C   THR A 223     -19.276   4.824 -13.273  1.00  0.41           C  
ATOM   1701  CB  THR A 223     -19.244   4.628 -15.770  1.00  0.36           C  
ATOM   1702  O   THR A 223     -19.905   5.830 -12.939  1.00  0.39           O  
ATOM   1703  CG2 THR A 223     -18.477   5.012 -17.031  1.00  0.30           C  
ATOM   1704  OG1 THR A 223     -19.621   3.249 -15.854  1.00  0.31           O  
ATOM   1705  N   SER A 224     -19.384   3.687 -12.572  1.00  0.51           N  
ATOM   1706  CA  SER A 224     -20.208   3.467 -11.388  1.00  0.51           C  
ATOM   1707  C   SER A 224     -19.403   2.818 -10.267  1.00  0.51           C  
ATOM   1708  CB  SER A 224     -21.417   2.596 -11.730  1.00  0.45           C  
ATOM   1709  O   SER A 224     -18.236   2.468 -10.456  1.00  0.48           O  
ATOM   1710  OG  SER A 224     -21.003   1.325 -12.202  1.00  0.39           O  
ATOM   1711  N   GLN A 225     -19.956   2.826  -9.024  1.00  0.57           N  
ATOM   1712  CA  GLN A 225     -19.360   2.079  -7.922  1.00  0.58           C  
ATOM   1713  C   GLN A 225     -19.051   0.642  -8.334  1.00  0.58           C  
ATOM   1714  CB  GLN A 225     -20.285   2.088  -6.704  1.00  0.50           C  
ATOM   1715  O   GLN A 225     -19.963  -0.135  -8.625  1.00  0.55           O  
ATOM   1716  CG  GLN A 225     -20.284   3.405  -5.940  1.00  0.45           C  
ATOM   1717  CD  GLN A 225     -21.144   3.360  -4.691  1.00  0.48           C  
ATOM   1718  NE2 GLN A 225     -21.051   4.400  -3.869  1.00  0.39           N  
ATOM   1719  OE1 GLN A 225     -21.887   2.399  -4.467  1.00  0.54           O  
ATOM   1720  N   VAL A 226     -17.816   0.453  -8.732  1.00  0.64           N  
ATOM   1721  CA  VAL A 226     -17.382  -0.935  -8.849  1.00  0.64           C  
ATOM   1722  C   VAL A 226     -17.298  -1.568  -7.462  1.00  0.65           C  
ATOM   1723  CB  VAL A 226     -16.020  -1.046  -9.568  1.00  0.58           C  
ATOM   1724  O   VAL A 226     -16.596  -1.063  -6.583  1.00  0.62           O  
ATOM   1725  CG1 VAL A 226     -15.621  -2.509  -9.749  1.00  0.51           C  
ATOM   1726  CG2 VAL A 226     -16.070  -0.332 -10.918  1.00  0.51           C  
ATOM   1727  N   SER A 227     -18.169  -2.500  -7.248  1.00  0.71           N  
ATOM   1728  CA  SER A 227     -18.186  -3.284  -6.017  1.00  0.74           C  
ATOM   1729  C   SER A 227     -17.838  -4.744  -6.287  1.00  0.74           C  
ATOM   1730  CB  SER A 227     -19.556  -3.194  -5.343  1.00  0.68           C  
ATOM   1731  O   SER A 227     -18.252  -5.309  -7.301  1.00  0.71           O  
ATOM   1732  OG  SER A 227     -20.570  -3.698  -6.195  1.00  0.61           O  
ATOM   1733  N   GLY A 228     -17.002  -5.258  -5.430  1.00  0.81           N  
ATOM   1734  CA  GLY A 228     -16.777  -6.690  -5.320  1.00  0.82           C  
ATOM   1735  C   GLY A 228     -15.744  -7.210  -6.302  1.00  0.82           C  
ATOM   1736  O   GLY A 228     -15.772  -8.383  -6.679  1.00  0.80           O  
ATOM   1737  N   CYS A 229     -14.867  -6.430  -6.849  1.00  0.87           N  
ATOM   1738  CA  CYS A 229     -13.819  -6.890  -7.752  1.00  0.88           C  
ATOM   1739  C   CYS A 229     -12.699  -7.580  -6.982  1.00  0.89           C  
ATOM   1740  CB  CYS A 229     -13.252  -5.720  -8.556  1.00  0.85           C  
ATOM   1741  O   CYS A 229     -12.305  -7.121  -5.908  1.00  0.88           O  
ATOM   1742  SG  CYS A 229     -14.424  -5.010  -9.732  1.00  0.85           S  
ATOM   1743  N   ARG A 230     -12.250  -8.642  -7.532  1.00  0.89           N  
ATOM   1744  CA  ARG A 230     -11.155  -9.435  -6.981  1.00  0.90           C  
ATOM   1745  C   ARG A 230      -9.939  -9.403  -7.900  1.00  0.91           C  
ATOM   1746  CB  ARG A 230     -11.600 -10.880  -6.751  1.00  0.87           C  
ATOM   1747  O   ARG A 230     -10.042  -9.722  -9.086  1.00  0.91           O  
ATOM   1748  CG  ARG A 230     -10.552 -11.747  -6.071  1.00  0.80           C  
ATOM   1749  CD  ARG A 230     -11.092 -13.133  -5.744  1.00  0.78           C  
ATOM   1750  NE  ARG A 230     -10.070 -13.978  -5.132  1.00  0.75           N  
ATOM   1751  NH1 ARG A 230     -11.548 -15.607  -4.425  1.00  0.68           N  
ATOM   1752  NH2 ARG A 230      -9.306 -15.823  -3.997  1.00  0.64           N  
ATOM   1753  CZ  ARG A 230     -10.311 -15.134  -4.520  1.00  0.73           C  
ATOM   1754  N   PHE A 231      -8.723  -9.074  -7.381  1.00  0.90           N  
ATOM   1755  CA  PHE A 231      -7.427  -9.054  -8.048  1.00  0.91           C  
ATOM   1756  C   PHE A 231      -6.445  -9.989  -7.352  1.00  0.91           C  
ATOM   1757  CB  PHE A 231      -6.861  -7.631  -8.083  1.00  0.91           C  
ATOM   1758  O   PHE A 231      -5.983  -9.701  -6.246  1.00  0.90           O  
ATOM   1759  CG  PHE A 231      -7.749  -6.642  -8.788  1.00  0.91           C  
ATOM   1760  CD1 PHE A 231      -7.603  -6.401 -10.148  1.00  0.89           C  
ATOM   1761  CD2 PHE A 231      -8.732  -5.952  -8.089  1.00  0.89           C  
ATOM   1762  CE1 PHE A 231      -8.424  -5.485 -10.803  1.00  0.89           C  
ATOM   1763  CE2 PHE A 231      -9.556  -5.037  -8.737  1.00  0.89           C  
ATOM   1764  CZ  PHE A 231      -9.400  -4.804 -10.094  1.00  0.89           C  
ATOM   1765  N   GLU A 232      -6.131 -11.077  -8.048  1.00  0.91           N  
ATOM   1766  CA  GLU A 232      -5.215 -12.094  -7.540  1.00  0.91           C  
ATOM   1767  C   GLU A 232      -3.912 -12.109  -8.334  1.00  0.91           C  
ATOM   1768  CB  GLU A 232      -5.871 -13.476  -7.579  1.00  0.88           C  
ATOM   1769  O   GLU A 232      -3.927 -12.252  -9.558  1.00  0.90           O  
ATOM   1770  CG  GLU A 232      -7.106 -13.596  -6.697  1.00  0.78           C  
ATOM   1771  CD  GLU A 232      -6.781 -13.645  -5.213  1.00  0.75           C  
ATOM   1772  OE1 GLU A 232      -5.583 -13.717  -4.856  1.00  0.73           O  
ATOM   1773  OE2 GLU A 232      -7.732 -13.612  -4.401  1.00  0.71           O  
ATOM   1774  N   LYS A 233      -2.836 -11.806  -7.621  1.00  0.92           N  
ATOM   1775  CA  LYS A 233      -1.492 -11.954  -8.172  1.00  0.92           C  
ATOM   1776  C   LYS A 233      -1.305 -11.079  -9.408  1.00  0.92           C  
ATOM   1777  CB  LYS A 233      -1.212 -13.417  -8.518  1.00  0.91           C  
ATOM   1778  O   LYS A 233      -0.572 -11.445 -10.329  1.00  0.91           O  
ATOM   1779  CG  LYS A 233      -1.327 -14.366  -7.335  1.00  0.88           C  
ATOM   1780  CD  LYS A 233      -1.307 -15.822  -7.782  1.00  0.85           C  
ATOM   1781  CE  LYS A 233      -1.694 -16.761  -6.647  1.00  0.82           C  
ATOM   1782  NZ  LYS A 233      -2.022 -18.130  -7.149  1.00  0.81           N  
ATOM   1783  N   CYS A 234      -1.929  -9.938  -9.494  1.00  0.93           N  
ATOM   1784  CA  CYS A 234      -1.850  -8.986 -10.596  1.00  0.93           C  
ATOM   1785  C   CYS A 234      -0.694  -8.014 -10.395  1.00  0.93           C  
ATOM   1786  CB  CYS A 234      -3.161  -8.213 -10.731  1.00  0.92           C  
ATOM   1787  O   CYS A 234      -0.198  -7.854  -9.279  1.00  0.92           O  
ATOM   1788  SG  CYS A 234      -4.548  -9.223 -11.295  1.00  0.94           S  
ATOM   1789  N   GLY A 235      -0.226  -7.436 -11.476  1.00  0.93           N  
ATOM   1790  CA  GLY A 235       0.693  -6.310 -11.467  1.00  0.93           C  
ATOM   1791  C   GLY A 235       0.076  -5.031 -12.002  1.00  0.93           C  
ATOM   1792  O   GLY A 235      -0.577  -5.041 -13.048  1.00  0.92           O  
ATOM   1793  N   PHE A 236       0.233  -3.916 -11.335  1.00  0.93           N  
ATOM   1794  CA  PHE A 236      -0.230  -2.606 -11.778  1.00  0.93           C  
ATOM   1795  C   PHE A 236       0.931  -1.623 -11.868  1.00  0.92           C  
ATOM   1796  CB  PHE A 236      -1.305  -2.065 -10.830  1.00  0.92           C  
ATOM   1797  O   PHE A 236       1.497  -1.229 -10.846  1.00  0.91           O  
ATOM   1798  CG  PHE A 236      -2.531  -2.933 -10.744  1.00  0.93           C  
ATOM   1799  CD1 PHE A 236      -3.622  -2.703 -11.574  1.00  0.91           C  
ATOM   1800  CD2 PHE A 236      -2.594  -3.979  -9.833  1.00  0.91           C  
ATOM   1801  CE1 PHE A 236      -4.758  -3.504 -11.497  1.00  0.91           C  
ATOM   1802  CE2 PHE A 236      -3.726  -4.784  -9.750  1.00  0.91           C  
ATOM   1803  CZ  PHE A 236      -4.808  -4.544 -10.582  1.00  0.91           C  
ATOM   1804  N   TYR A 237       1.232  -1.190 -13.082  1.00  0.93           N  
ATOM   1805  CA  TYR A 237       2.465  -0.451 -13.333  1.00  0.93           C  
ATOM   1806  C   TYR A 237       2.188   0.813 -14.137  1.00  0.92           C  
ATOM   1807  CB  TYR A 237       3.477  -1.330 -14.074  1.00  0.93           C  
ATOM   1808  O   TYR A 237       1.473   0.774 -15.141  1.00  0.91           O  
ATOM   1809  CG  TYR A 237       3.917  -2.542 -13.289  1.00  0.92           C  
ATOM   1810  CD1 TYR A 237       4.980  -2.467 -12.392  1.00  0.90           C  
ATOM   1811  CD2 TYR A 237       3.273  -3.764 -13.445  1.00  0.90           C  
ATOM   1812  CE1 TYR A 237       5.390  -3.582 -11.668  1.00  0.90           C  
ATOM   1813  CE2 TYR A 237       3.674  -4.886 -12.727  1.00  0.90           C  
ATOM   1814  OH  TYR A 237       5.134  -5.892 -11.128  1.00  0.88           O  
ATOM   1815  CZ  TYR A 237       4.732  -4.785 -11.842  1.00  0.90           C  
ATOM   1816  N   ARG A 238       2.775   2.034 -13.694  1.00  0.93           N  
ATOM   1817  CA  ARG A 238       2.892   3.297 -14.416  1.00  0.92           C  
ATOM   1818  C   ARG A 238       1.517   3.862 -14.757  1.00  0.91           C  
ATOM   1819  CB  ARG A 238       3.714   3.112 -15.693  1.00  0.92           C  
ATOM   1820  O   ARG A 238       1.320   4.420 -15.839  1.00  0.89           O  
ATOM   1821  CG  ARG A 238       5.131   2.619 -15.448  1.00  0.91           C  
ATOM   1822  CD  ARG A 238       5.969   2.656 -16.718  1.00  0.90           C  
ATOM   1823  NE  ARG A 238       5.438   1.760 -17.741  1.00  0.88           N  
ATOM   1824  NH1 ARG A 238       6.997   2.333 -19.347  1.00  0.85           N  
ATOM   1825  NH2 ARG A 238       5.376   0.782 -19.818  1.00  0.85           N  
ATOM   1826  CZ  ARG A 238       5.938   1.627 -18.967  1.00  0.87           C  
ATOM   1827  N   TRP A 239       0.567   3.832 -13.817  1.00  0.90           N  
ATOM   1828  CA  TRP A 239      -0.772   4.408 -13.882  1.00  0.91           C  
ATOM   1829  C   TRP A 239      -0.839   5.719 -13.107  1.00  0.89           C  
ATOM   1830  CB  TRP A 239      -1.809   3.423 -13.334  1.00  0.90           C  
ATOM   1831  O   TRP A 239      -0.051   5.944 -12.186  1.00  0.87           O  
ATOM   1832  CG  TRP A 239      -1.967   2.182 -14.161  1.00  0.87           C  
ATOM   1833  CD1 TRP A 239      -1.353   0.977 -13.963  1.00  0.83           C  
ATOM   1834  CD2 TRP A 239      -2.790   2.029 -15.321  1.00  0.84           C  
ATOM   1835  CE2 TRP A 239      -2.627   0.701 -15.776  1.00  0.87           C  
ATOM   1836  CE3 TRP A 239      -3.651   2.885 -16.020  1.00  0.87           C  
ATOM   1837  NE1 TRP A 239      -1.746   0.081 -14.931  1.00  0.86           N  
ATOM   1838  CH2 TRP A 239      -4.131   1.069 -17.566  1.00  0.84           C  
ATOM   1839  CZ2 TRP A 239      -3.295   0.210 -16.900  1.00  0.85           C  
ATOM   1840  CZ3 TRP A 239      -4.314   2.394 -17.139  1.00  0.85           C  
ATOM   1841  N   GLY A 240      -1.774   6.622 -13.389  1.00  0.89           N  
ATOM   1842  CA  GLY A 240      -2.158   7.669 -12.457  1.00  0.90           C  
ATOM   1843  C   GLY A 240      -2.626   7.133 -11.117  1.00  0.90           C  
ATOM   1844  O   GLY A 240      -2.083   7.499 -10.072  1.00  0.89           O  
ATOM   1845  N   ILE A 241      -3.478   6.168 -11.175  1.00  0.89           N  
ATOM   1846  CA  ILE A 241      -3.928   5.384 -10.030  1.00  0.90           C  
ATOM   1847  C   ILE A 241      -3.921   3.899 -10.387  1.00  0.89           C  
ATOM   1848  CB  ILE A 241      -5.337   5.817  -9.566  1.00  0.89           C  
ATOM   1849  O   ILE A 241      -4.629   3.471 -11.302  1.00  0.89           O  
ATOM   1850  CG1 ILE A 241      -5.344   7.306  -9.201  1.00  0.87           C  
ATOM   1851  CG2 ILE A 241      -5.804   4.961  -8.386  1.00  0.87           C  
ATOM   1852  CD1 ILE A 241      -6.736   7.919  -9.132  1.00  0.86           C  
ATOM   1853  N   GLY A 242      -3.085   3.059  -9.683  1.00  0.90           N  
ATOM   1854  CA  GLY A 242      -2.997   1.634  -9.958  1.00  0.90           C  
ATOM   1855  C   GLY A 242      -4.325   0.915  -9.817  1.00  0.88           C  
ATOM   1856  O   GLY A 242      -4.864   0.398 -10.797  1.00  0.85           O  
ATOM   1857  N   LEU A 243      -4.867   0.933  -8.617  1.00  0.89           N  
ATOM   1858  CA  LEU A 243      -6.209   0.421  -8.357  1.00  0.89           C  
ATOM   1859  C   LEU A 243      -7.041   1.443  -7.590  1.00  0.87           C  
ATOM   1860  CB  LEU A 243      -6.139  -0.891  -7.571  1.00  0.86           C  
ATOM   1861  O   LEU A 243      -6.792   1.691  -6.408  1.00  0.84           O  
ATOM   1862  CG  LEU A 243      -5.604  -2.108  -8.328  1.00  0.81           C  
ATOM   1863  CD1 LEU A 243      -5.580  -3.331  -7.418  1.00  0.74           C  
ATOM   1864  CD2 LEU A 243      -6.446  -2.377  -9.571  1.00  0.74           C  
ATOM   1865  N   GLY A 244      -7.954   2.103  -8.259  1.00  0.85           N  
ATOM   1866  CA  GLY A 244      -8.818   3.150  -7.738  1.00  0.84           C  
ATOM   1867  C   GLY A 244      -9.394   4.043  -8.821  1.00  0.82           C  
ATOM   1868  O   GLY A 244      -9.320   3.716 -10.007  1.00  0.77           O  
ATOM   1869  N   ARG A 245      -9.981   5.213  -8.385  1.00  0.79           N  
ATOM   1870  CA  ARG A 245     -10.605   6.180  -9.283  1.00  0.79           C  
ATOM   1871  C   ARG A 245      -9.991   7.565  -9.108  1.00  0.79           C  
ATOM   1872  CB  ARG A 245     -12.115   6.241  -9.042  1.00  0.76           C  
ATOM   1873  O   ARG A 245      -9.560   7.925  -8.010  1.00  0.77           O  
ATOM   1874  CG  ARG A 245     -12.847   4.956  -9.395  1.00  0.72           C  
ATOM   1875  CD  ARG A 245     -14.343   5.070  -9.135  1.00  0.69           C  
ATOM   1876  NE  ARG A 245     -15.000   5.912 -10.130  1.00  0.61           N  
ATOM   1877  NH1 ARG A 245     -17.026   5.996  -9.023  1.00  0.52           N  
ATOM   1878  NH2 ARG A 245     -16.757   7.096 -11.016  1.00  0.47           N  
ATOM   1879  CZ  ARG A 245     -16.260   6.333 -10.054  1.00  0.62           C  
ATOM   1880  N   THR A 246     -10.162   8.263 -10.202  1.00  0.75           N  
ATOM   1881  CA  THR A 246      -9.806   9.676 -10.138  1.00  0.75           C  
ATOM   1882  C   THR A 246     -10.851  10.463  -9.352  1.00  0.74           C  
ATOM   1883  CB  THR A 246      -9.658  10.279 -11.547  1.00  0.72           C  
ATOM   1884  O   THR A 246     -10.514  11.404  -8.631  1.00  0.71           O  
ATOM   1885  CG2 THR A 246      -8.330   9.879 -12.181  1.00  0.63           C  
ATOM   1886  OG1 THR A 246     -10.730   9.811 -12.376  1.00  0.69           O  
ATOM   1887  N   SER A 247     -12.092  10.077  -9.512  1.00  0.76           N  
ATOM   1888  CA  SER A 247     -13.191  10.685  -8.770  1.00  0.77           C  
ATOM   1889  C   SER A 247     -14.183   9.631  -8.288  1.00  0.76           C  
ATOM   1890  CB  SER A 247     -13.914  11.719  -9.634  1.00  0.74           C  
ATOM   1891  O   SER A 247     -14.576   8.746  -9.051  1.00  0.73           O  
ATOM   1892  OG  SER A 247     -14.469  11.112 -10.787  1.00  0.72           O  
ATOM   1893  N   GLY A 248     -14.519   9.646  -7.036  1.00  0.77           N  
ATOM   1894  CA  GLY A 248     -15.408   8.706  -6.371  1.00  0.77           C  
ATOM   1895  C   GLY A 248     -14.676   7.533  -5.747  1.00  0.77           C  
ATOM   1896  O   GLY A 248     -13.444   7.509  -5.714  1.00  0.74           O  
ATOM   1897  N   TYR A 249     -15.546   6.466  -5.292  1.00  0.78           N  
ATOM   1898  CA  TYR A 249     -15.023   5.358  -4.501  1.00  0.79           C  
ATOM   1899  C   TYR A 249     -15.110   4.048  -5.274  1.00  0.78           C  
ATOM   1900  CB  TYR A 249     -15.784   5.236  -3.178  1.00  0.75           C  
ATOM   1901  O   TYR A 249     -15.996   3.873  -6.115  1.00  0.75           O  
ATOM   1902  CG  TYR A 249     -15.859   6.526  -2.399  1.00  0.72           C  
ATOM   1903  CD1 TYR A 249     -14.748   7.018  -1.718  1.00  0.68           C  
ATOM   1904  CD2 TYR A 249     -17.042   7.256  -2.342  1.00  0.72           C  
ATOM   1905  CE1 TYR A 249     -14.813   8.206  -0.998  1.00  0.71           C  
ATOM   1906  CE2 TYR A 249     -17.119   8.446  -1.624  1.00  0.73           C  
ATOM   1907  OH  TYR A 249     -16.071  10.089  -0.246  1.00  0.53           O  
ATOM   1908  CZ  TYR A 249     -16.001   8.912  -0.957  1.00  0.68           C  
ATOM   1909  N   VAL A 250     -14.129   3.191  -4.986  1.00  0.80           N  
ATOM   1910  CA  VAL A 250     -14.251   1.779  -5.334  1.00  0.82           C  
ATOM   1911  C   VAL A 250     -14.586   0.966  -4.086  1.00  0.83           C  
ATOM   1912  CB  VAL A 250     -12.959   1.242  -5.989  1.00  0.78           C  
ATOM   1913  O   VAL A 250     -13.909   1.082  -3.062  1.00  0.81           O  
ATOM   1914  CG1 VAL A 250     -13.198  -0.134  -6.607  1.00  0.67           C  
ATOM   1915  CG2 VAL A 250     -12.448   2.223  -7.043  1.00  0.65           C  
ATOM   1916  N   ALA A 251     -15.652   0.156  -4.155  1.00  0.80           N  
ATOM   1917  CA  ALA A 251     -16.145  -0.537  -2.968  1.00  0.84           C  
ATOM   1918  C   ALA A 251     -15.862  -2.034  -3.049  1.00  0.84           C  
ATOM   1919  CB  ALA A 251     -17.641  -0.290  -2.790  1.00  0.79           C  
ATOM   1920  O   ALA A 251     -15.864  -2.614  -4.138  1.00  0.81           O  
ATOM   1921  N   THR A 252     -15.569  -2.653  -1.889  1.00  0.84           N  
ATOM   1922  CA  THR A 252     -15.466  -4.094  -1.687  1.00  0.85           C  
ATOM   1923  C   THR A 252     -14.452  -4.704  -2.651  1.00  0.85           C  
ATOM   1924  CB  THR A 252     -16.830  -4.783  -1.870  1.00  0.81           C  
ATOM   1925  O   THR A 252     -14.718  -5.737  -3.268  1.00  0.82           O  
ATOM   1926  CG2 THR A 252     -17.819  -4.339  -0.797  1.00  0.71           C  
ATOM   1927  OG1 THR A 252     -17.359  -4.449  -3.159  1.00  0.76           O  
ATOM   1928  N   VAL A 253     -13.333  -4.088  -2.901  1.00  0.88           N  
ATOM   1929  CA  VAL A 253     -12.194  -4.600  -3.656  1.00  0.89           C  
ATOM   1930  C   VAL A 253     -11.382  -5.554  -2.782  1.00  0.89           C  
ATOM   1931  CB  VAL A 253     -11.294  -3.455  -4.173  1.00  0.87           C  
ATOM   1932  O   VAL A 253     -11.127  -5.267  -1.610  1.00  0.89           O  
ATOM   1933  CG1 VAL A 253     -10.057  -4.015  -4.873  1.00  0.84           C  
ATOM   1934  CG2 VAL A 253     -12.080  -2.545  -5.116  1.00  0.83           C  
ATOM   1935  N   TYR A 254     -11.059  -6.623  -3.357  1.00  0.89           N  
ATOM   1936  CA  TYR A 254     -10.122  -7.569  -2.762  1.00  0.91           C  
ATOM   1937  C   TYR A 254      -8.883  -7.732  -3.634  1.00  0.91           C  
ATOM   1938  CB  TYR A 254     -10.793  -8.929  -2.550  1.00  0.89           C  
ATOM   1939  O   TYR A 254      -8.965  -8.256  -4.748  1.00  0.91           O  
ATOM   1940  CG  TYR A 254      -9.932  -9.923  -1.808  1.00  0.84           C  
ATOM   1941  CD1 TYR A 254      -9.751  -9.826  -0.430  1.00  0.80           C  
ATOM   1942  CD2 TYR A 254      -9.295 -10.958  -2.484  1.00  0.81           C  
ATOM   1943  CE1 TYR A 254      -8.956 -10.738   0.257  1.00  0.81           C  
ATOM   1944  CE2 TYR A 254      -8.498 -11.876  -1.807  1.00  0.81           C  
ATOM   1945  OH  TYR A 254      -7.547 -12.663   0.236  1.00  0.69           O  
ATOM   1946  CZ  TYR A 254      -8.335 -11.758  -0.439  1.00  0.80           C  
ATOM   1947  N   ALA A 255      -7.689  -7.301  -3.171  1.00  0.92           N  
ATOM   1948  CA  ALA A 255      -6.389  -7.480  -3.812  1.00  0.93           C  
ATOM   1949  C   ALA A 255      -5.504  -8.426  -3.005  1.00  0.93           C  
ATOM   1950  CB  ALA A 255      -5.695  -6.132  -3.994  1.00  0.92           C  
ATOM   1951  O   ALA A 255      -5.277  -8.207  -1.813  1.00  0.92           O  
ATOM   1952  N   ARG A 256      -4.964  -9.483  -3.614  1.00  0.93           N  
ATOM   1953  CA  ARG A 256      -4.093 -10.440  -2.939  1.00  0.93           C  
ATOM   1954  C   ARG A 256      -2.854 -10.738  -3.778  1.00  0.93           C  
ATOM   1955  CB  ARG A 256      -4.847 -11.737  -2.640  1.00  0.92           C  
ATOM   1956  O   ARG A 256      -2.964 -11.063  -4.962  1.00  0.92           O  
ATOM   1957  CG  ARG A 256      -4.031 -12.760  -1.866  1.00  0.88           C  
ATOM   1958  CD  ARG A 256      -4.844 -14.007  -1.548  1.00  0.86           C  
ATOM   1959  NE  ARG A 256      -4.057 -14.990  -0.810  1.00  0.86           N  
ATOM   1960  NH1 ARG A 256      -5.567 -16.716  -1.089  1.00  0.80           N  
ATOM   1961  NH2 ARG A 256      -3.626 -17.064   0.078  1.00  0.78           N  
ATOM   1962  CZ  ARG A 256      -4.418 -16.254  -0.609  1.00  0.83           C  
ATOM   1963  N   GLY A 257      -1.703 -10.665  -3.130  1.00  0.94           N  
ATOM   1964  CA  GLY A 257      -0.441 -10.980  -3.781  1.00  0.94           C  
ATOM   1965  C   GLY A 257      -0.155 -10.103  -4.984  1.00  0.93           C  
ATOM   1966  O   GLY A 257       0.496 -10.539  -5.936  1.00  0.92           O  
ATOM   1967  N   CYS A 258      -0.705  -8.910  -5.080  1.00  0.93           N  
ATOM   1968  CA  CYS A 258      -0.530  -7.981  -6.191  1.00  0.94           C  
ATOM   1969  C   CYS A 258       0.732  -7.146  -6.009  1.00  0.93           C  
ATOM   1970  CB  CYS A 258      -1.745  -7.063  -6.319  1.00  0.93           C  
ATOM   1971  O   CYS A 258       1.181  -6.929  -4.882  1.00  0.92           O  
ATOM   1972  SG  CYS A 258      -3.257  -7.922  -6.810  1.00  0.95           S  
ATOM   1973  N   ASN A 259       1.302  -6.679  -7.113  1.00  0.94           N  
ATOM   1974  CA  ASN A 259       2.428  -5.751  -7.122  1.00  0.94           C  
ATOM   1975  C   ASN A 259       2.048  -4.414  -7.752  1.00  0.94           C  
ATOM   1976  CB  ASN A 259       3.622  -6.364  -7.857  1.00  0.92           C  
ATOM   1977  O   ASN A 259       1.435  -4.378  -8.820  1.00  0.94           O  
ATOM   1978  CG  ASN A 259       4.284  -7.478  -7.070  1.00  0.82           C  
ATOM   1979  ND2 ASN A 259       5.414  -7.965  -7.567  1.00  0.76           N  
ATOM   1980  OD1 ASN A 259       3.782  -7.898  -6.024  1.00  0.76           O  
ATOM   1981  N   PHE A 260       2.416  -3.325  -7.131  1.00  0.94           N  
ATOM   1982  CA  PHE A 260       2.225  -1.956  -7.595  1.00  0.94           C  
ATOM   1983  C   PHE A 260       3.557  -1.220  -7.672  1.00  0.93           C  
ATOM   1984  CB  PHE A 260       1.263  -1.203  -6.671  1.00  0.94           C  
ATOM   1985  O   PHE A 260       4.287  -1.140  -6.682  1.00  0.92           O  
ATOM   1986  CG  PHE A 260      -0.087  -1.856  -6.538  1.00  0.95           C  
ATOM   1987  CD1 PHE A 260      -1.174  -1.393  -7.269  1.00  0.94           C  
ATOM   1988  CD2 PHE A 260      -0.268  -2.934  -5.682  1.00  0.94           C  
ATOM   1989  CE1 PHE A 260      -2.424  -1.996  -7.148  1.00  0.94           C  
ATOM   1990  CE2 PHE A 260      -1.514  -3.542  -5.556  1.00  0.94           C  
ATOM   1991  CZ  PHE A 260      -2.591  -3.070  -6.289  1.00  0.94           C  
ATOM   1992  N   SER A 261       3.897  -0.607  -8.869  1.00  0.94           N  
ATOM   1993  CA  SER A 261       5.133   0.160  -8.977  1.00  0.94           C  
ATOM   1994  C   SER A 261       5.033   1.218 -10.072  1.00  0.93           C  
ATOM   1995  CB  SER A 261       6.317  -0.766  -9.259  1.00  0.93           C  
ATOM   1996  O   SER A 261       4.390   0.996 -11.100  1.00  0.92           O  
ATOM   1997  OG  SER A 261       7.535  -0.042  -9.254  1.00  0.85           O  
ATOM   1998  N   GLY A 262       5.625   2.324  -9.895  1.00  0.92           N  
ATOM   1999  CA  GLY A 262       5.714   3.398 -10.871  1.00  0.92           C  
ATOM   2000  C   GLY A 262       4.393   4.109 -11.098  1.00  0.92           C  
ATOM   2001  O   GLY A 262       4.262   4.902 -12.033  1.00  0.91           O  
ATOM   2002  N   ASN A 263       3.342   3.771 -10.314  1.00  0.91           N  
ATOM   2003  CA  ASN A 263       2.091   4.520 -10.366  1.00  0.92           C  
ATOM   2004  C   ASN A 263       2.220   5.876  -9.678  1.00  0.91           C  
ATOM   2005  CB  ASN A 263       0.955   3.710  -9.736  1.00  0.92           C  
ATOM   2006  O   ASN A 263       3.083   6.061  -8.819  1.00  0.90           O  
ATOM   2007  CG  ASN A 263       0.886   2.291 -10.265  1.00  0.92           C  
ATOM   2008  ND2 ASN A 263       1.357   1.338  -9.469  1.00  0.92           N  
ATOM   2009  OD1 ASN A 263       0.414   2.053 -11.380  1.00  0.91           O  
ATOM   2010  N   ASN A 264       1.335   6.887 -10.050  1.00  0.92           N  
ATOM   2011  CA  ASN A 264       1.277   8.063  -9.188  1.00  0.92           C  
ATOM   2012  C   ASN A 264       0.806   7.704  -7.782  1.00  0.92           C  
ATOM   2013  CB  ASN A 264       0.365   9.130  -9.797  1.00  0.91           C  
ATOM   2014  O   ASN A 264       1.486   8.006  -6.799  1.00  0.92           O  
ATOM   2015  CG  ASN A 264       0.351  10.415  -8.993  1.00  0.88           C  
ATOM   2016  ND2 ASN A 264      -0.841  10.896  -8.663  1.00  0.86           N  
ATOM   2017  OD1 ASN A 264       1.405  10.972  -8.672  1.00  0.85           O  
ATOM   2018  N   THR A 265      -0.305   7.039  -7.637  1.00  0.92           N  
ATOM   2019  CA  THR A 265      -0.810   6.405  -6.424  1.00  0.93           C  
ATOM   2020  C   THR A 265      -1.178   4.948  -6.688  1.00  0.93           C  
ATOM   2021  CB  THR A 265      -2.035   7.155  -5.870  1.00  0.93           C  
ATOM   2022  O   THR A 265      -1.873   4.644  -7.660  1.00  0.93           O  
ATOM   2023  CG2 THR A 265      -2.518   6.530  -4.565  1.00  0.90           C  
ATOM   2024  OG1 THR A 265      -1.683   8.523  -5.630  1.00  0.92           O  
ATOM   2025  N   ALA A 266      -0.764   3.967  -5.861  1.00  0.94           N  
ATOM   2026  CA  ALA A 266      -1.025   2.547  -6.082  1.00  0.94           C  
ATOM   2027  C   ALA A 266      -2.493   2.214  -5.832  1.00  0.94           C  
ATOM   2028  CB  ALA A 266      -0.129   1.695  -5.186  1.00  0.94           C  
ATOM   2029  O   ALA A 266      -3.167   1.658  -6.703  1.00  0.93           O  
ATOM   2030  N   MET A 267      -2.980   2.550  -4.677  1.00  0.94           N  
ATOM   2031  CA  MET A 267      -4.360   2.305  -4.266  1.00  0.94           C  
ATOM   2032  C   MET A 267      -5.015   3.590  -3.770  1.00  0.93           C  
ATOM   2033  CB  MET A 267      -4.415   1.235  -3.175  1.00  0.93           C  
ATOM   2034  O   MET A 267      -4.479   4.265  -2.890  1.00  0.91           O  
ATOM   2035  CG  MET A 267      -3.752  -0.076  -3.568  1.00  0.92           C  
ATOM   2036  SD  MET A 267      -3.777  -1.311  -2.212  1.00  0.94           S  
ATOM   2037  CE  MET A 267      -2.852  -2.663  -2.992  1.00  0.90           C  
ATOM   2038  N   GLN A 268      -6.189   3.951  -4.313  1.00  0.92           N  
ATOM   2039  CA  GLN A 268      -6.822   5.215  -3.948  1.00  0.92           C  
ATOM   2040  C   GLN A 268      -8.320   5.035  -3.721  1.00  0.91           C  
ATOM   2041  CB  GLN A 268      -6.577   6.269  -5.029  1.00  0.91           C  
ATOM   2042  O   GLN A 268      -8.997   4.371  -4.509  1.00  0.90           O  
ATOM   2043  CG  GLN A 268      -7.112   7.650  -4.673  1.00  0.89           C  
ATOM   2044  CD  GLN A 268      -6.693   8.716  -5.667  1.00  0.87           C  
ATOM   2045  NE2 GLN A 268      -7.664   9.272  -6.384  1.00  0.86           N  
ATOM   2046  OE1 GLN A 268      -5.507   9.038  -5.790  1.00  0.86           O  
ATOM   2047  N   ASP A 269      -8.840   5.582  -2.579  1.00  0.91           N  
ATOM   2048  CA  ASP A 269     -10.227   5.874  -2.230  1.00  0.90           C  
ATOM   2049  C   ASP A 269     -11.090   4.616  -2.311  1.00  0.89           C  
ATOM   2050  CB  ASP A 269     -10.794   6.961  -3.146  1.00  0.89           C  
ATOM   2051  O   ASP A 269     -12.157   4.628  -2.929  1.00  0.87           O  
ATOM   2052  CG  ASP A 269     -10.087   8.296  -2.989  1.00  0.88           C  
ATOM   2053  OD1 ASP A 269      -9.561   8.582  -1.892  1.00  0.86           O  
ATOM   2054  OD2 ASP A 269     -10.058   9.069  -3.971  1.00  0.86           O  
ATOM   2055  N   TRP A 270     -10.678   3.566  -1.612  1.00  0.90           N  
ATOM   2056  CA  TRP A 270     -11.385   2.306  -1.408  1.00  0.91           C  
ATOM   2057  C   TRP A 270     -12.413   2.433  -0.289  1.00  0.88           C  
ATOM   2058  CB  TRP A 270     -10.398   1.181  -1.086  1.00  0.89           C  
ATOM   2059  O   TRP A 270     -12.205   3.177   0.672  1.00  0.85           O  
ATOM   2060  CG  TRP A 270      -9.571   0.743  -2.258  1.00  0.86           C  
ATOM   2061  CD1 TRP A 270      -9.417   1.396  -3.449  1.00  0.81           C  
ATOM   2062  CD2 TRP A 270      -8.787  -0.451  -2.351  1.00  0.83           C  
ATOM   2063  CE2 TRP A 270      -8.184  -0.456  -3.628  1.00  0.87           C  
ATOM   2064  CE3 TRP A 270      -8.535  -1.517  -1.477  1.00  0.86           C  
ATOM   2065  NE1 TRP A 270      -8.584   0.680  -4.277  1.00  0.86           N  
ATOM   2066  CH2 TRP A 270      -7.114  -2.519  -3.178  1.00  0.84           C  
ATOM   2067  CZ2 TRP A 270      -7.343  -1.488  -4.052  1.00  0.85           C  
ATOM   2068  CZ3 TRP A 270      -7.699  -2.543  -1.901  1.00  0.85           C  
ATOM   2069  N   ILE A 271     -13.515   1.658  -0.395  1.00  0.90           N  
ATOM   2070  CA  ILE A 271     -14.502   1.484   0.665  1.00  0.90           C  
ATOM   2071  C   ILE A 271     -14.706  -0.003   0.942  1.00  0.90           C  
ATOM   2072  CB  ILE A 271     -15.848   2.150   0.298  1.00  0.89           C  
ATOM   2073  O   ILE A 271     -14.860  -0.799   0.013  1.00  0.90           O  
ATOM   2074  CG1 ILE A 271     -15.655   3.653   0.069  1.00  0.82           C  
ATOM   2075  CG2 ILE A 271     -16.893   1.892   1.388  1.00  0.82           C  
ATOM   2076  CD1 ILE A 271     -16.906   4.371  -0.419  1.00  0.79           C  
ATOM   2077  N   ASP A 272     -14.595  -0.362   2.252  1.00  0.91           N  
ATOM   2078  CA  ASP A 272     -14.885  -1.711   2.729  1.00  0.92           C  
ATOM   2079  C   ASP A 272     -14.034  -2.747   1.998  1.00  0.92           C  
ATOM   2080  CB  ASP A 272     -16.370  -2.034   2.556  1.00  0.91           C  
ATOM   2081  O   ASP A 272     -14.512  -3.837   1.677  1.00  0.90           O  
ATOM   2082  CG  ASP A 272     -17.276  -1.095   3.332  1.00  0.90           C  
ATOM   2083  OD1 ASP A 272     -16.896  -0.658   4.440  1.00  0.89           O  
ATOM   2084  OD2 ASP A 272     -18.381  -0.791   2.833  1.00  0.89           O  
ATOM   2085  N   SER A 273     -12.818  -2.462   1.724  1.00  0.92           N  
ATOM   2086  CA  SER A 273     -11.939  -3.208   0.829  1.00  0.92           C  
ATOM   2087  C   SER A 273     -10.726  -3.753   1.574  1.00  0.93           C  
ATOM   2088  CB  SER A 273     -11.480  -2.323  -0.331  1.00  0.91           C  
ATOM   2089  O   SER A 273     -10.448  -3.343   2.703  1.00  0.92           O  
ATOM   2090  OG  SER A 273     -12.579  -1.951  -1.145  1.00  0.88           O  
ATOM   2091  N   ARG A 274     -10.053  -4.663   0.964  1.00  0.94           N  
ATOM   2092  CA  ARG A 274      -8.962  -5.371   1.626  1.00  0.94           C  
ATOM   2093  C   ARG A 274      -7.820  -5.648   0.655  1.00  0.95           C  
ATOM   2094  CB  ARG A 274      -9.463  -6.684   2.233  1.00  0.92           C  
ATOM   2095  O   ARG A 274      -8.043  -6.151  -0.448  1.00  0.95           O  
ATOM   2096  CG  ARG A 274      -8.413  -7.430   3.039  1.00  0.81           C  
ATOM   2097  CD  ARG A 274      -8.984  -8.683   3.688  1.00  0.78           C  
ATOM   2098  NE  ARG A 274      -7.994  -9.358   4.523  1.00  0.76           N  
ATOM   2099  NH1 ARG A 274      -9.426 -11.027   5.232  1.00  0.67           N  
ATOM   2100  NH2 ARG A 274      -7.253 -10.987   5.962  1.00  0.61           N  
ATOM   2101  CZ  ARG A 274      -8.227 -10.455   5.237  1.00  0.73           C  
ATOM   2102  N   ALA A 275      -6.555  -5.429   1.056  1.00  0.96           N  
ATOM   2103  CA  ALA A 275      -5.322  -5.876   0.412  1.00  0.96           C  
ATOM   2104  C   ALA A 275      -4.549  -6.833   1.315  1.00  0.96           C  
ATOM   2105  CB  ALA A 275      -4.451  -4.679   0.040  1.00  0.95           C  
ATOM   2106  O   ALA A 275      -4.370  -6.565   2.505  1.00  0.95           O  
ATOM   2107  N   VAL A 276      -4.111  -7.995   0.778  1.00  0.95           N  
ATOM   2108  CA  VAL A 276      -3.389  -9.036   1.502  1.00  0.96           C  
ATOM   2109  C   VAL A 276      -2.135  -9.430   0.725  1.00  0.95           C  
ATOM   2110  CB  VAL A 276      -4.277 -10.276   1.747  1.00  0.95           C  
ATOM   2111  O   VAL A 276      -2.197  -9.681  -0.481  1.00  0.95           O  
ATOM   2112  CG1 VAL A 276      -3.519 -11.332   2.550  1.00  0.92           C  
ATOM   2113  CG2 VAL A 276      -5.565  -9.877   2.464  1.00  0.92           C  
ATOM   2114  N   ASP A 277      -0.992  -9.358   1.376  1.00  0.95           N  
ATOM   2115  CA  ASP A 277       0.289  -9.850   0.877  1.00  0.95           C  
ATOM   2116  C   ASP A 277       0.690  -9.131  -0.409  1.00  0.95           C  
ATOM   2117  CB  ASP A 277       0.227 -11.360   0.638  1.00  0.94           C  
ATOM   2118  O   ASP A 277       1.274  -9.738  -1.310  1.00  0.93           O  
ATOM   2119  CG  ASP A 277      -0.039 -12.151   1.907  1.00  0.91           C  
ATOM   2120  OD1 ASP A 277       0.370 -11.705   3.000  1.00  0.88           O  
ATOM   2121  OD2 ASP A 277      -0.660 -13.232   1.812  1.00  0.89           O  
ATOM   2122  N   CYS A 278       0.357  -7.871  -0.539  1.00  0.95           N  
ATOM   2123  CA  CYS A 278       0.661  -7.054  -1.709  1.00  0.95           C  
ATOM   2124  C   CYS A 278       1.986  -6.322  -1.533  1.00  0.95           C  
ATOM   2125  CB  CYS A 278      -0.459  -6.047  -1.965  1.00  0.95           C  
ATOM   2126  O   CYS A 278       2.372  -5.989  -0.411  1.00  0.94           O  
ATOM   2127  SG  CYS A 278      -2.012  -6.804  -2.495  1.00  0.96           S  
ATOM   2128  N   THR A 279       2.675  -6.025  -2.605  1.00  0.95           N  
ATOM   2129  CA  THR A 279       3.845  -5.155  -2.637  1.00  0.95           C  
ATOM   2130  C   THR A 279       3.506  -3.815  -3.283  1.00  0.95           C  
ATOM   2131  CB  THR A 279       5.011  -5.815  -3.397  1.00  0.94           C  
ATOM   2132  O   THR A 279       3.058  -3.769  -4.430  1.00  0.95           O  
ATOM   2133  CG2 THR A 279       6.249  -4.924  -3.386  1.00  0.90           C  
ATOM   2134  OG1 THR A 279       5.330  -7.067  -2.778  1.00  0.91           O  
ATOM   2135  N   ILE A 280       3.623  -2.760  -2.578  1.00  0.96           N  
ATOM   2136  CA  ILE A 280       3.444  -1.374  -2.995  1.00  0.96           C  
ATOM   2137  C   ILE A 280       4.779  -0.636  -2.924  1.00  0.95           C  
ATOM   2138  CB  ILE A 280       2.388  -0.655  -2.126  1.00  0.95           C  
ATOM   2139  O   ILE A 280       5.212  -0.225  -1.845  1.00  0.93           O  
ATOM   2140  CG1 ILE A 280       1.034  -1.366  -2.232  1.00  0.93           C  
ATOM   2141  CG2 ILE A 280       2.266   0.817  -2.531  1.00  0.93           C  
ATOM   2142  CD1 ILE A 280       0.805  -2.425  -1.162  1.00  0.92           C  
ATOM   2143  N   ASN A 281       5.390  -0.447  -4.090  1.00  0.93           N  
ATOM   2144  CA  ASN A 281       6.785  -0.025  -4.155  1.00  0.93           C  
ATOM   2145  C   ASN A 281       6.991   1.071  -5.197  1.00  0.92           C  
ATOM   2146  CB  ASN A 281       7.694  -1.220  -4.454  1.00  0.91           C  
ATOM   2147  O   ASN A 281       6.486   0.973  -6.316  1.00  0.91           O  
ATOM   2148  CG  ASN A 281       9.161  -0.840  -4.502  1.00  0.80           C  
ATOM   2149  ND2 ASN A 281       9.941  -1.583  -5.278  1.00  0.72           N  
ATOM   2150  OD1 ASN A 281       9.590   0.113  -3.846  1.00  0.72           O  
ATOM   2151  N   ALA A 282       7.766   2.073  -4.875  1.00  0.91           N  
ATOM   2152  CA  ALA A 282       8.327   3.059  -5.795  1.00  0.91           C  
ATOM   2153  C   ALA A 282       7.224   3.795  -6.550  1.00  0.91           C  
ATOM   2154  CB  ALA A 282       9.282   2.386  -6.779  1.00  0.90           C  
ATOM   2155  O   ALA A 282       7.307   3.971  -7.768  1.00  0.90           O  
ATOM   2156  N   GLN A 283       6.126   4.135  -5.898  1.00  0.92           N  
ATOM   2157  CA  GLN A 283       5.122   5.029  -6.465  1.00  0.93           C  
ATOM   2158  C   GLN A 283       5.660   6.452  -6.589  1.00  0.91           C  
ATOM   2159  CB  GLN A 283       3.853   5.021  -5.611  1.00  0.93           C  
ATOM   2160  O   GLN A 283       6.450   6.898  -5.754  1.00  0.90           O  
ATOM   2161  CG  GLN A 283       3.332   3.625  -5.298  1.00  0.94           C  
ATOM   2162  CD  GLN A 283       3.208   2.754  -6.534  1.00  0.93           C  
ATOM   2163  NE2 GLN A 283       3.675   1.514  -6.435  1.00  0.93           N  
ATOM   2164  OE1 GLN A 283       2.695   3.191  -7.569  1.00  0.92           O  
ATOM   2165  N   VAL A 284       5.269   7.270  -7.566  1.00  0.91           N  
ATOM   2166  CA  VAL A 284       5.732   8.631  -7.812  1.00  0.91           C  
ATOM   2167  C   VAL A 284       5.328   9.533  -6.648  1.00  0.91           C  
ATOM   2168  CB  VAL A 284       5.171   9.190  -9.139  1.00  0.91           C  
ATOM   2169  O   VAL A 284       6.126  10.348  -6.180  1.00  0.90           O  
ATOM   2170  CG1 VAL A 284       5.599  10.644  -9.337  1.00  0.89           C  
ATOM   2171  CG2 VAL A 284       5.629   8.331 -10.316  1.00  0.88           C  
ATOM   2172  N   SER A 285       4.110   9.391  -6.103  1.00  0.92           N  
ATOM   2173  CA  SER A 285       3.616  10.123  -4.941  1.00  0.92           C  
ATOM   2174  C   SER A 285       3.322   9.182  -3.778  1.00  0.92           C  
ATOM   2175  CB  SER A 285       2.357  10.913  -5.299  1.00  0.91           C  
ATOM   2176  O   SER A 285       4.244   8.659  -3.147  1.00  0.90           O  
ATOM   2177  OG  SER A 285       1.897  11.659  -4.186  1.00  0.87           O  
ATOM   2178  N   ARG A 286       2.186   8.556  -3.715  1.00  0.93           N  
ATOM   2179  CA  ARG A 286       1.732   7.851  -2.520  1.00  0.94           C  
ATOM   2180  C   ARG A 286       1.562   6.361  -2.795  1.00  0.95           C  
ATOM   2181  CB  ARG A 286       0.416   8.444  -2.012  1.00  0.94           C  
ATOM   2182  O   ARG A 286       1.092   5.971  -3.866  1.00  0.94           O  
ATOM   2183  CG  ARG A 286       0.529   9.887  -1.548  1.00  0.91           C  
ATOM   2184  CD  ARG A 286      -0.784  10.400  -0.974  1.00  0.89           C  
ATOM   2185  NE  ARG A 286      -0.651  11.756  -0.451  1.00  0.89           N  
ATOM   2186  NH1 ARG A 286      -1.831  12.756  -2.167  1.00  0.83           N  
ATOM   2187  NH2 ARG A 286      -0.971  14.031  -0.466  1.00  0.81           N  
ATOM   2188  CZ  ARG A 286      -1.151  12.845  -1.029  1.00  0.88           C  
ATOM   2189  N   GLY A 287       1.938   5.490  -1.806  1.00  0.96           N  
ATOM   2190  CA  GLY A 287       1.556   4.088  -1.855  1.00  0.96           C  
ATOM   2191  C   GLY A 287       0.053   3.879  -1.837  1.00  0.96           C  
ATOM   2192  O   GLY A 287      -0.535   3.482  -2.845  1.00  0.96           O  
ATOM   2193  N   ILE A 288      -0.553   4.288  -0.774  1.00  0.97           N  
ATOM   2194  CA  ILE A 288      -1.983   4.128  -0.534  1.00  0.97           C  
ATOM   2195  C   ILE A 288      -2.583   5.457  -0.082  1.00  0.96           C  
ATOM   2196  CB  ILE A 288      -2.260   3.030   0.518  1.00  0.97           C  
ATOM   2197  O   ILE A 288      -2.059   6.105   0.828  1.00  0.95           O  
ATOM   2198  CG1 ILE A 288      -1.720   1.679   0.035  1.00  0.95           C  
ATOM   2199  CG2 ILE A 288      -3.757   2.943   0.827  1.00  0.95           C  
ATOM   2200  CD1 ILE A 288      -1.506   0.664   1.149  1.00  0.93           C  
ATOM   2201  N   ALA A 289      -3.672   5.902  -0.665  1.00  0.96           N  
ATOM   2202  CA  ALA A 289      -4.333   7.157  -0.317  1.00  0.95           C  
ATOM   2203  C   ALA A 289      -5.833   6.953  -0.126  1.00  0.95           C  
ATOM   2204  CB  ALA A 289      -4.075   8.210  -1.393  1.00  0.95           C  
ATOM   2205  O   ALA A 289      -6.566   6.747  -1.095  1.00  0.93           O  
ATOM   2206  N   MET A 290      -6.289   7.069   1.120  1.00  0.95           N  
ATOM   2207  CA  MET A 290      -7.697   7.019   1.505  1.00  0.95           C  
ATOM   2208  C   MET A 290      -8.196   8.397   1.924  1.00  0.93           C  
ATOM   2209  CB  MET A 290      -7.908   6.018   2.642  1.00  0.94           C  
ATOM   2210  O   MET A 290      -7.819   8.904   2.982  1.00  0.91           O  
ATOM   2211  CG  MET A 290      -7.451   4.607   2.310  1.00  0.94           C  
ATOM   2212  SD  MET A 290      -8.319   3.911   0.851  1.00  0.94           S  
ATOM   2213  CE  MET A 290      -6.931   3.104   0.007  1.00  0.90           C  
ATOM   2214  N   ARG A 291      -9.079   9.019   1.035  1.00  0.92           N  
ATOM   2215  CA  ARG A 291      -9.587  10.369   1.257  1.00  0.92           C  
ATOM   2216  C   ARG A 291     -11.024  10.336   1.766  1.00  0.91           C  
ATOM   2217  CB  ARG A 291      -9.505  11.193  -0.029  1.00  0.91           C  
ATOM   2218  O   ARG A 291     -11.514   9.287   2.190  1.00  0.89           O  
ATOM   2219  CG  ARG A 291      -8.098  11.323  -0.589  1.00  0.88           C  
ATOM   2220  CD  ARG A 291      -8.094  11.990  -1.958  1.00  0.85           C  
ATOM   2221  NE  ARG A 291      -8.696  11.135  -2.976  1.00  0.82           N  
ATOM   2222  NH1 ARG A 291      -8.381  12.628  -4.711  1.00  0.76           N  
ATOM   2223  NH2 ARG A 291      -9.382  10.603  -5.103  1.00  0.72           N  
ATOM   2224  CZ  ARG A 291      -8.818  11.457  -4.261  1.00  0.80           C  
ATOM   2225  N   THR A 292     -11.629  11.476   1.816  1.00  0.90           N  
ATOM   2226  CA  THR A 292     -12.933  11.699   2.431  1.00  0.90           C  
ATOM   2227  C   THR A 292     -13.927  10.627   1.995  1.00  0.89           C  
ATOM   2228  CB  THR A 292     -13.487  13.091   2.075  1.00  0.88           C  
ATOM   2229  O   THR A 292     -14.285  10.545   0.818  1.00  0.85           O  
ATOM   2230  CG2 THR A 292     -14.786  13.374   2.822  1.00  0.82           C  
ATOM   2231  OG1 THR A 292     -12.520  14.088   2.428  1.00  0.84           O  
ATOM   2232  N   GLY A 293     -14.335   9.762   2.986  1.00  0.89           N  
ATOM   2233  CA  GLY A 293     -15.362   8.753   2.781  1.00  0.89           C  
ATOM   2234  C   GLY A 293     -14.799   7.396   2.403  1.00  0.89           C  
ATOM   2235  O   GLY A 293     -15.541   6.416   2.305  1.00  0.87           O  
ATOM   2236  N   ALA A 294     -13.487   7.245   2.188  1.00  0.91           N  
ATOM   2237  CA  ALA A 294     -12.805   5.982   1.919  1.00  0.92           C  
ATOM   2238  C   ALA A 294     -12.587   5.191   3.205  1.00  0.92           C  
ATOM   2239  CB  ALA A 294     -11.471   6.236   1.221  1.00  0.91           C  
ATOM   2240  O   ALA A 294     -11.460   5.093   3.698  1.00  0.90           O  
ATOM   2241  N   ASN A 295     -13.658   4.582   3.768  1.00  0.90           N  
ATOM   2242  CA  ASN A 295     -13.743   4.038   5.120  1.00  0.92           C  
ATOM   2243  C   ASN A 295     -13.640   2.515   5.118  1.00  0.93           C  
ATOM   2244  CB  ASN A 295     -15.041   4.482   5.796  1.00  0.91           C  
ATOM   2245  O   ASN A 295     -13.920   1.871   4.106  1.00  0.92           O  
ATOM   2246  CG  ASN A 295     -15.138   5.987   5.944  1.00  0.89           C  
ATOM   2247  ND2 ASN A 295     -16.354   6.514   5.868  1.00  0.90           N  
ATOM   2248  OD1 ASN A 295     -14.127   6.672   6.125  1.00  0.89           O  
ATOM   2249  N   ASN A 296     -13.253   1.886   6.295  1.00  0.94           N  
ATOM   2250  CA  ASN A 296     -13.374   0.484   6.677  1.00  0.94           C  
ATOM   2251  C   ASN A 296     -12.513  -0.415   5.795  1.00  0.94           C  
ATOM   2252  CB  ASN A 296     -14.837   0.036   6.623  1.00  0.93           C  
ATOM   2253  O   ASN A 296     -12.921  -1.523   5.443  1.00  0.93           O  
ATOM   2254  CG  ASN A 296     -15.739   0.882   7.500  1.00  0.91           C  
ATOM   2255  ND2 ASN A 296     -16.980   1.071   7.066  1.00  0.90           N  
ATOM   2256  OD1 ASN A 296     -15.324   1.362   8.558  1.00  0.89           O  
ATOM   2257  N   ASN A 297     -11.317   0.021   5.435  1.00  0.95           N  
ATOM   2258  CA  ASN A 297     -10.381  -0.745   4.619  1.00  0.95           C  
ATOM   2259  C   ASN A 297      -9.345  -1.463   5.479  1.00  0.95           C  
ATOM   2260  CB  ASN A 297      -9.688   0.163   3.601  1.00  0.95           C  
ATOM   2261  O   ASN A 297      -9.037  -1.020   6.587  1.00  0.95           O  
ATOM   2262  CG  ASN A 297     -10.669   0.877   2.692  1.00  0.94           C  
ATOM   2263  ND2 ASN A 297     -10.779   2.190   2.852  1.00  0.93           N  
ATOM   2264  OD1 ASN A 297     -11.324   0.252   1.853  1.00  0.93           O  
ATOM   2265  N   ALA A 298      -8.793  -2.556   4.966  1.00  0.96           N  
ATOM   2266  CA  ALA A 298      -7.814  -3.354   5.700  1.00  0.96           C  
ATOM   2267  C   ALA A 298      -6.625  -3.715   4.813  1.00  0.97           C  
ATOM   2268  CB  ALA A 298      -8.465  -4.619   6.252  1.00  0.95           C  
ATOM   2269  O   ALA A 298      -6.803  -4.191   3.690  1.00  0.96           O  
ATOM   2270  N   TRP A 299      -5.390  -3.570   5.238  1.00  0.97           N  
ATOM   2271  CA  TRP A 299      -4.122  -4.035   4.687  1.00  0.97           C  
ATOM   2272  C   TRP A 299      -3.436  -5.006   5.642  1.00  0.97           C  
ATOM   2273  CB  TRP A 299      -3.197  -2.851   4.392  1.00  0.97           C  
ATOM   2274  O   TRP A 299      -3.270  -4.708   6.827  1.00  0.95           O  
ATOM   2275  CG  TRP A 299      -3.725  -1.910   3.350  1.00  0.96           C  
ATOM   2276  CD1 TRP A 299      -3.463  -1.935   2.009  1.00  0.93           C  
ATOM   2277  CD2 TRP A 299      -4.603  -0.802   3.568  1.00  0.93           C  
ATOM   2278  CE2 TRP A 299      -4.833  -0.198   2.311  1.00  0.93           C  
ATOM   2279  CE3 TRP A 299      -5.220  -0.260   4.703  1.00  0.84           C  
ATOM   2280  NE1 TRP A 299      -4.126  -0.908   1.378  1.00  0.84           N  
ATOM   2281  CH2 TRP A 299      -6.245   1.431   3.287  1.00  0.87           C  
ATOM   2282  CZ2 TRP A 299      -5.654   0.922   2.160  1.00  0.86           C  
ATOM   2283  CZ3 TRP A 299      -6.037   0.854   4.551  1.00  0.86           C  
ATOM   2284  N   VAL A 300      -3.118  -6.200   5.128  1.00  0.97           N  
ATOM   2285  CA  VAL A 300      -2.603  -7.296   5.942  1.00  0.97           C  
ATOM   2286  C   VAL A 300      -1.381  -7.913   5.263  1.00  0.96           C  
ATOM   2287  CB  VAL A 300      -3.679  -8.377   6.185  1.00  0.96           C  
ATOM   2288  O   VAL A 300      -1.482  -8.449   4.157  1.00  0.96           O  
ATOM   2289  CG1 VAL A 300      -3.149  -9.468   7.114  1.00  0.94           C  
ATOM   2290  CG2 VAL A 300      -4.945  -7.748   6.763  1.00  0.94           C  
ATOM   2291  N   GLY A 301      -0.231  -7.791   5.923  1.00  0.96           N  
ATOM   2292  CA  GLY A 301       0.988  -8.438   5.463  1.00  0.96           C  
ATOM   2293  C   GLY A 301       1.550  -7.819   4.197  1.00  0.96           C  
ATOM   2294  O   GLY A 301       2.268  -8.479   3.443  1.00  0.95           O  
ATOM   2295  N   CYS A 302       1.165  -6.622   3.886  1.00  0.96           N  
ATOM   2296  CA  CYS A 302       1.668  -5.941   2.699  1.00  0.96           C  
ATOM   2297  C   CYS A 302       3.053  -5.357   2.951  1.00  0.95           C  
ATOM   2298  CB  CYS A 302       0.707  -4.833   2.269  1.00  0.96           C  
ATOM   2299  O   CYS A 302       3.465  -5.200   4.101  1.00  0.93           O  
ATOM   2300  SG  CYS A 302      -0.926  -5.432   1.786  1.00  0.96           S  
ATOM   2301  N   ARG A 303       3.776  -5.121   1.905  1.00  0.95           N  
ATOM   2302  CA  ARG A 303       5.037  -4.388   1.884  1.00  0.95           C  
ATOM   2303  C   ARG A 303       4.875  -3.039   1.190  1.00  0.95           C  
ATOM   2304  CB  ARG A 303       6.125  -5.208   1.186  1.00  0.93           C  
ATOM   2305  O   ARG A 303       4.624  -2.982  -0.015  1.00  0.94           O  
ATOM   2306  CG  ARG A 303       7.510  -4.588   1.265  1.00  0.86           C  
ATOM   2307  CD  ARG A 303       8.575  -5.510   0.688  1.00  0.83           C  
ATOM   2308  NE  ARG A 303       9.909  -4.926   0.793  1.00  0.81           N  
ATOM   2309  NH1 ARG A 303      10.883  -6.803   1.723  1.00  0.74           N  
ATOM   2310  NH2 ARG A 303      12.142  -4.927   1.333  1.00  0.70           N  
ATOM   2311  CZ  ARG A 303      10.975  -5.553   1.283  1.00  0.78           C  
ATOM   2312  N   VAL A 304       4.983  -1.885   1.872  1.00  0.96           N  
ATOM   2313  CA  VAL A 304       4.785  -0.522   1.388  1.00  0.96           C  
ATOM   2314  C   VAL A 304       6.089   0.264   1.509  1.00  0.95           C  
ATOM   2315  CB  VAL A 304       3.656   0.195   2.161  1.00  0.96           C  
ATOM   2316  O   VAL A 304       6.473   0.675   2.606  1.00  0.94           O  
ATOM   2317  CG1 VAL A 304       3.385   1.575   1.563  1.00  0.95           C  
ATOM   2318  CG2 VAL A 304       2.385  -0.652   2.157  1.00  0.95           C  
ATOM   2319  N   GLU A 305       6.741   0.514   0.341  1.00  0.93           N  
ATOM   2320  CA  GLU A 305       8.113   1.001   0.452  1.00  0.93           C  
ATOM   2321  C   GLU A 305       8.476   1.902  -0.724  1.00  0.92           C  
ATOM   2322  CB  GLU A 305       9.094  -0.171   0.539  1.00  0.91           C  
ATOM   2323  O   GLU A 305       7.906   1.775  -1.810  1.00  0.91           O  
ATOM   2324  CG  GLU A 305       9.083  -1.074  -0.686  1.00  0.84           C  
ATOM   2325  CD  GLU A 305      10.051  -2.243  -0.579  1.00  0.81           C  
ATOM   2326  OE1 GLU A 305      10.603  -2.474   0.521  1.00  0.79           O  
ATOM   2327  OE2 GLU A 305      10.259  -2.931  -1.603  1.00  0.76           O  
ATOM   2328  N   TRP A 306       9.321   2.809  -0.623  1.00  0.89           N  
ATOM   2329  CA  TRP A 306      10.004   3.646  -1.604  1.00  0.89           C  
ATOM   2330  C   TRP A 306       9.015   4.555  -2.327  1.00  0.89           C  
ATOM   2331  CB  TRP A 306      10.758   2.782  -2.618  1.00  0.88           C  
ATOM   2332  O   TRP A 306       9.265   4.978  -3.459  1.00  0.88           O  
ATOM   2333  CG  TRP A 306      11.921   2.035  -2.036  1.00  0.81           C  
ATOM   2334  CD1 TRP A 306      11.959   0.715  -1.683  1.00  0.74           C  
ATOM   2335  CD2 TRP A 306      13.214   2.569  -1.735  1.00  0.75           C  
ATOM   2336  CE2 TRP A 306      13.987   1.514  -1.202  1.00  0.78           C  
ATOM   2337  CE3 TRP A 306      13.794   3.837  -1.865  1.00  0.82           C  
ATOM   2338  NE1 TRP A 306      13.199   0.395  -1.181  1.00  0.83           N  
ATOM   2339  CH2 TRP A 306      15.857   2.941  -0.936  1.00  0.76           C  
ATOM   2340  CZ2 TRP A 306      15.313   1.690  -0.799  1.00  0.80           C  
ATOM   2341  CZ3 TRP A 306      15.114   4.011  -1.463  1.00  0.77           C  
ATOM   2342  N   ASN A 307       7.887   4.835  -1.720  1.00  0.91           N  
ATOM   2343  CA  ASN A 307       6.929   5.756  -2.324  1.00  0.91           C  
ATOM   2344  C   ASN A 307       7.371   7.208  -2.165  1.00  0.91           C  
ATOM   2345  CB  ASN A 307       5.538   5.555  -1.720  1.00  0.92           C  
ATOM   2346  O   ASN A 307       8.007   7.562  -1.170  1.00  0.89           O  
ATOM   2347  CG  ASN A 307       5.054   4.123  -1.833  1.00  0.92           C  
ATOM   2348  ND2 ASN A 307       4.932   3.446  -0.697  1.00  0.92           N  
ATOM   2349  OD1 ASN A 307       4.792   3.628  -2.933  1.00  0.91           O  
ATOM   2350  N   GLY A 308       7.066   8.059  -3.157  1.00  0.88           N  
ATOM   2351  CA  GLY A 308       7.612   9.400  -3.294  1.00  0.88           C  
ATOM   2352  C   GLY A 308       7.217  10.324  -2.157  1.00  0.88           C  
ATOM   2353  O   GLY A 308       7.972  11.229  -1.795  1.00  0.86           O  
ATOM   2354  N   THR A 309       6.077  10.178  -1.559  1.00  0.90           N  
ATOM   2355  CA  THR A 309       5.625  10.943  -0.403  1.00  0.90           C  
ATOM   2356  C   THR A 309       5.235  10.013   0.742  1.00  0.90           C  
ATOM   2357  CB  THR A 309       4.431  11.846  -0.764  1.00  0.89           C  
ATOM   2358  O   THR A 309       6.102   9.477   1.435  1.00  0.89           O  
ATOM   2359  CG2 THR A 309       4.837  12.922  -1.765  1.00  0.84           C  
ATOM   2360  OG1 THR A 309       3.389  11.045  -1.337  1.00  0.86           O  
ATOM   2361  N   ASP A 310       4.005   9.603   0.846  1.00  0.92           N  
ATOM   2362  CA  ASP A 310       3.503   8.795   1.953  1.00  0.93           C  
ATOM   2363  C   ASP A 310       3.377   7.328   1.550  1.00  0.94           C  
ATOM   2364  CB  ASP A 310       2.152   9.326   2.436  1.00  0.92           C  
ATOM   2365  O   ASP A 310       2.984   7.020   0.422  1.00  0.94           O  
ATOM   2366  CG  ASP A 310       2.169  10.816   2.728  1.00  0.90           C  
ATOM   2367  OD1 ASP A 310       2.456  11.208   3.879  1.00  0.89           O  
ATOM   2368  OD2 ASP A 310       1.892  11.605   1.799  1.00  0.90           O  
ATOM   2369  N   GLY A 311       3.756   6.412   2.487  1.00  0.95           N  
ATOM   2370  CA  GLY A 311       3.343   5.027   2.325  1.00  0.96           C  
ATOM   2371  C   GLY A 311       1.838   4.843   2.382  1.00  0.96           C  
ATOM   2372  O   GLY A 311       1.220   4.434   1.397  1.00  0.96           O  
ATOM   2373  N   PHE A 312       1.262   5.256   3.510  1.00  0.97           N  
ATOM   2374  CA  PHE A 312      -0.174   5.340   3.743  1.00  0.97           C  
ATOM   2375  C   PHE A 312      -0.595   6.779   4.014  1.00  0.97           C  
ATOM   2376  CB  PHE A 312      -0.584   4.444   4.916  1.00  0.97           C  
ATOM   2377  O   PHE A 312      -0.035   7.441   4.890  1.00  0.96           O  
ATOM   2378  CG  PHE A 312      -0.387   2.975   4.655  1.00  0.97           C  
ATOM   2379  CD1 PHE A 312      -1.442   2.186   4.210  1.00  0.97           C  
ATOM   2380  CD2 PHE A 312       0.853   2.382   4.854  1.00  0.97           C  
ATOM   2381  CE1 PHE A 312      -1.262   0.826   3.968  1.00  0.96           C  
ATOM   2382  CE2 PHE A 312       1.040   1.024   4.613  1.00  0.96           C  
ATOM   2383  CZ  PHE A 312      -0.019   0.247   4.171  1.00  0.96           C  
ATOM   2384  N   TYR A 313      -1.626   7.263   3.355  1.00  0.96           N  
ATOM   2385  CA  TYR A 313      -2.225   8.576   3.568  1.00  0.96           C  
ATOM   2386  C   TYR A 313      -3.724   8.458   3.813  1.00  0.96           C  
ATOM   2387  CB  TYR A 313      -1.962   9.488   2.366  1.00  0.96           C  
ATOM   2388  O   TYR A 313      -4.472   8.031   2.931  1.00  0.96           O  
ATOM   2389  CG  TYR A 313      -2.546  10.872   2.515  1.00  0.95           C  
ATOM   2390  CD1 TYR A 313      -1.875  11.858   3.234  1.00  0.94           C  
ATOM   2391  CD2 TYR A 313      -3.769  11.196   1.937  1.00  0.93           C  
ATOM   2392  CE1 TYR A 313      -2.409  13.134   3.376  1.00  0.93           C  
ATOM   2393  CE2 TYR A 313      -4.313  12.469   2.073  1.00  0.93           C  
ATOM   2394  OH  TYR A 313      -4.161  14.692   2.929  1.00  0.91           O  
ATOM   2395  CZ  TYR A 313      -3.627  13.430   2.792  1.00  0.92           C  
ATOM   2396  N   PHE A 314      -4.169   8.907   4.989  1.00  0.96           N  
ATOM   2397  CA  PHE A 314      -5.565   8.931   5.407  1.00  0.96           C  
ATOM   2398  C   PHE A 314      -6.034  10.361   5.646  1.00  0.95           C  
ATOM   2399  CB  PHE A 314      -5.763   8.094   6.675  1.00  0.96           C  
ATOM   2400  O   PHE A 314      -5.468  11.075   6.476  1.00  0.93           O  
ATOM   2401  CG  PHE A 314      -5.364   6.652   6.519  1.00  0.96           C  
ATOM   2402  CD1 PHE A 314      -6.210   5.747   5.889  1.00  0.96           C  
ATOM   2403  CD2 PHE A 314      -4.143   6.200   7.003  1.00  0.96           C  
ATOM   2404  CE1 PHE A 314      -5.843   4.411   5.743  1.00  0.95           C  
ATOM   2405  CE2 PHE A 314      -3.770   4.867   6.862  1.00  0.95           C  
ATOM   2406  CZ  PHE A 314      -4.622   3.973   6.232  1.00  0.95           C  
ATOM   2407  N   TYR A 315      -7.096  10.770   4.974  1.00  0.94           N  
ATOM   2408  CA  TYR A 315      -7.717  12.087   5.062  1.00  0.94           C  
ATOM   2409  C   TYR A 315      -9.235  11.971   5.123  1.00  0.93           C  
ATOM   2410  CB  TYR A 315      -7.307  12.955   3.868  1.00  0.94           C  
ATOM   2411  O   TYR A 315      -9.867  11.502   4.174  1.00  0.91           O  
ATOM   2412  CG  TYR A 315      -7.902  14.342   3.893  1.00  0.92           C  
ATOM   2413  CD1 TYR A 315      -7.330  15.352   4.663  1.00  0.89           C  
ATOM   2414  CD2 TYR A 315      -9.037  14.645   3.149  1.00  0.89           C  
ATOM   2415  CE1 TYR A 315      -7.875  16.631   4.691  1.00  0.89           C  
ATOM   2416  CE2 TYR A 315      -9.591  15.920   3.170  1.00  0.90           C  
ATOM   2417  OH  TYR A 315      -9.548  18.170   3.966  1.00  0.84           O  
ATOM   2418  CZ  TYR A 315      -9.004  16.906   3.942  1.00  0.89           C  
ATOM   2419  N   GLN A 316      -9.862  12.271   6.347  1.00  0.93           N  
ATOM   2420  CA  GLN A 316     -11.296  12.197   6.607  1.00  0.93           C  
ATOM   2421  C   GLN A 316     -11.841  10.806   6.295  1.00  0.93           C  
ATOM   2422  CB  GLN A 316     -12.045  13.251   5.790  1.00  0.92           C  
ATOM   2423  O   GLN A 316     -12.947  10.672   5.768  1.00  0.91           O  
ATOM   2424  CG  GLN A 316     -11.677  14.684   6.150  1.00  0.91           C  
ATOM   2425  CD  GLN A 316     -12.450  15.709   5.340  1.00  0.90           C  
ATOM   2426  NE2 GLN A 316     -12.724  16.859   5.946  1.00  0.90           N  
ATOM   2427  OE1 GLN A 316     -12.796  15.469   4.179  1.00  0.89           O  
ATOM   2428  N   SER A 317     -10.987   9.745   6.571  1.00  0.93           N  
ATOM   2429  CA  SER A 317     -11.306   8.336   6.370  1.00  0.93           C  
ATOM   2430  C   SER A 317     -11.262   7.566   7.686  1.00  0.93           C  
ATOM   2431  CB  SER A 317     -10.339   7.705   5.368  1.00  0.92           C  
ATOM   2432  O   SER A 317     -10.306   7.693   8.453  1.00  0.91           O  
ATOM   2433  OG  SER A 317      -9.015   7.715   5.872  1.00  0.81           O  
ATOM   2434  N   VAL A 318     -12.245   6.723   8.010  1.00  0.92           N  
ATOM   2435  CA  VAL A 318     -12.375   6.169   9.354  1.00  0.93           C  
ATOM   2436  C   VAL A 318     -12.435   4.645   9.282  1.00  0.94           C  
ATOM   2437  CB  VAL A 318     -13.626   6.719  10.076  1.00  0.91           C  
ATOM   2438  O   VAL A 318     -12.778   4.080   8.241  1.00  0.93           O  
ATOM   2439  CG1 VAL A 318     -13.504   8.226  10.295  1.00  0.81           C  
ATOM   2440  CG2 VAL A 318     -14.887   6.392   9.279  1.00  0.81           C  
ATOM   2441  N   GLY A 319     -12.113   3.982  10.358  1.00  0.93           N  
ATOM   2442  CA  GLY A 319     -12.271   2.542  10.491  1.00  0.94           C  
ATOM   2443  C   GLY A 319     -11.251   1.754   9.691  1.00  0.94           C  
ATOM   2444  O   GLY A 319     -11.475   0.586   9.368  1.00  0.93           O  
ATOM   2445  N   ASN A 320     -10.140   2.337   9.262  1.00  0.96           N  
ATOM   2446  CA  ASN A 320      -9.098   1.662   8.496  1.00  0.97           C  
ATOM   2447  C   ASN A 320      -8.146   0.889   9.403  1.00  0.96           C  
ATOM   2448  CB  ASN A 320      -8.321   2.668   7.644  1.00  0.96           C  
ATOM   2449  O   ASN A 320      -7.884   1.305  10.533  1.00  0.96           O  
ATOM   2450  CG  ASN A 320      -9.210   3.422   6.675  1.00  0.95           C  
ATOM   2451  ND2 ASN A 320      -9.399   4.713   6.925  1.00  0.94           N  
ATOM   2452  OD1 ASN A 320      -9.722   2.850   5.710  1.00  0.94           O  
ATOM   2453  N   VAL A 321      -7.637  -0.261   8.970  1.00  0.96           N  
ATOM   2454  CA  VAL A 321      -6.804  -1.172   9.749  1.00  0.97           C  
ATOM   2455  C   VAL A 321      -5.561  -1.549   8.947  1.00  0.97           C  
ATOM   2456  CB  VAL A 321      -7.582  -2.443  10.157  1.00  0.96           C  
ATOM   2457  O   VAL A 321      -5.663  -1.971   7.793  1.00  0.97           O  
ATOM   2458  CG1 VAL A 321      -6.696  -3.377  10.979  1.00  0.88           C  
ATOM   2459  CG2 VAL A 321      -8.841  -2.071  10.938  1.00  0.88           C  
ATOM   2460  N   ILE A 322      -4.378  -1.444   9.541  1.00  0.98           N  
ATOM   2461  CA  ILE A 322      -3.081  -1.882   9.038  1.00  0.98           C  
ATOM   2462  C   ILE A 322      -2.494  -2.938   9.973  1.00  0.97           C  
ATOM   2463  CB  ILE A 322      -2.102  -0.696   8.887  1.00  0.98           C  
ATOM   2464  O   ILE A 322      -2.266  -2.670  11.155  1.00  0.97           O  
ATOM   2465  CG1 ILE A 322      -2.738   0.417   8.046  1.00  0.97           C  
ATOM   2466  CG2 ILE A 322      -0.780  -1.162   8.271  1.00  0.97           C  
ATOM   2467  CD1 ILE A 322      -1.922   1.702   8.003  1.00  0.96           C  
ATOM   2468  N   THR A 323      -2.192  -4.171   9.469  1.00  0.97           N  
ATOM   2469  CA  THR A 323      -1.751  -5.265  10.328  1.00  0.97           C  
ATOM   2470  C   THR A 323      -0.601  -6.031   9.681  1.00  0.97           C  
ATOM   2471  CB  THR A 323      -2.908  -6.233  10.636  1.00  0.96           C  
ATOM   2472  O   THR A 323      -0.738  -6.543   8.568  1.00  0.96           O  
ATOM   2473  CG2 THR A 323      -2.440  -7.388  11.515  1.00  0.88           C  
ATOM   2474  OG1 THR A 323      -3.951  -5.523  11.315  1.00  0.90           O  
ATOM   2475  N   GLY A 324       0.499  -6.152  10.419  1.00  0.96           N  
ATOM   2476  CA  GLY A 324       1.593  -7.024  10.023  1.00  0.96           C  
ATOM   2477  C   GLY A 324       2.382  -6.493   8.841  1.00  0.95           C  
ATOM   2478  O   GLY A 324       2.976  -7.266   8.086  1.00  0.94           O  
ATOM   2479  N   GLU A 325       2.370  -5.156   8.595  1.00  0.96           N  
ATOM   2480  CA  GLU A 325       2.964  -4.553   7.406  1.00  0.96           C  
ATOM   2481  C   GLU A 325       4.444  -4.248   7.622  1.00  0.95           C  
ATOM   2482  CB  GLU A 325       2.215  -3.275   7.019  1.00  0.95           C  
ATOM   2483  O   GLU A 325       4.862  -3.941   8.740  1.00  0.92           O  
ATOM   2484  CG  GLU A 325       0.727  -3.484   6.776  1.00  0.93           C  
ATOM   2485  CD  GLU A 325       0.435  -4.405   5.602  1.00  0.87           C  
ATOM   2486  OE1 GLU A 325       1.304  -4.549   4.713  1.00  0.88           O  
ATOM   2487  OE2 GLU A 325      -0.673  -4.986   5.571  1.00  0.89           O  
ATOM   2488  N   LEU A 326       5.227  -4.282   6.538  1.00  0.94           N  
ATOM   2489  CA  LEU A 326       6.494  -3.568   6.428  1.00  0.94           C  
ATOM   2490  C   LEU A 326       6.301  -2.221   5.740  1.00  0.94           C  
ATOM   2491  CB  LEU A 326       7.517  -4.407   5.658  1.00  0.93           C  
ATOM   2492  O   LEU A 326       5.952  -2.168   4.558  1.00  0.94           O  
ATOM   2493  CG  LEU A 326       8.884  -3.762   5.423  1.00  0.92           C  
ATOM   2494  CD1 LEU A 326       9.584  -3.506   6.753  1.00  0.89           C  
ATOM   2495  CD2 LEU A 326       9.743  -4.643   4.521  1.00  0.89           C  
ATOM   2496  N   ILE A 327       6.442  -1.146   6.412  1.00  0.95           N  
ATOM   2497  CA  ILE A 327       6.368   0.226   5.921  1.00  0.95           C  
ATOM   2498  C   ILE A 327       7.755   0.863   5.961  1.00  0.94           C  
ATOM   2499  CB  ILE A 327       5.368   1.067   6.745  1.00  0.95           C  
ATOM   2500  O   ILE A 327       8.247   1.228   7.031  1.00  0.92           O  
ATOM   2501  CG1 ILE A 327       4.010   0.358   6.822  1.00  0.95           C  
ATOM   2502  CG2 ILE A 327       5.220   2.469   6.146  1.00  0.95           C  
ATOM   2503  CD1 ILE A 327       3.001   1.050   7.728  1.00  0.94           C  
ATOM   2504  N   ASP A 328       8.315   1.025   4.746  1.00  0.92           N  
ATOM   2505  CA  ASP A 328       9.756   1.251   4.693  1.00  0.91           C  
ATOM   2506  C   ASP A 328      10.111   2.286   3.627  1.00  0.91           C  
ATOM   2507  CB  ASP A 328      10.495  -0.061   4.419  1.00  0.90           C  
ATOM   2508  O   ASP A 328       9.619   2.217   2.499  1.00  0.90           O  
ATOM   2509  CG  ASP A 328      12.005   0.081   4.499  1.00  0.88           C  
ATOM   2510  OD1 ASP A 328      12.494   1.095   5.041  1.00  0.86           O  
ATOM   2511  OD2 ASP A 328      12.711  -0.829   4.013  1.00  0.86           O  
ATOM   2512  N   ARG A 329      10.835   3.290   3.975  1.00  0.87           N  
ATOM   2513  CA  ARG A 329      11.565   4.180   3.078  1.00  0.87           C  
ATOM   2514  C   ARG A 329      10.606   5.011   2.232  1.00  0.88           C  
ATOM   2515  CB  ARG A 329      12.503   3.380   2.172  1.00  0.86           C  
ATOM   2516  O   ARG A 329      10.922   5.368   1.095  1.00  0.86           O  
ATOM   2517  CG  ARG A 329      13.683   2.759   2.903  1.00  0.82           C  
ATOM   2518  CD  ARG A 329      14.550   1.926   1.969  1.00  0.79           C  
ATOM   2519  NE  ARG A 329      15.522   1.125   2.707  1.00  0.74           N  
ATOM   2520  NH1 ARG A 329      15.903  -0.372   0.990  1.00  0.64           N  
ATOM   2521  NH2 ARG A 329      17.010  -0.603   2.984  1.00  0.62           N  
ATOM   2522  CZ  ARG A 329      16.143   0.052   2.225  1.00  0.73           C  
ATOM   2523  N   ASN A 330       9.533   5.336   2.724  1.00  0.90           N  
ATOM   2524  CA  ASN A 330       8.631   6.285   2.082  1.00  0.90           C  
ATOM   2525  C   ASN A 330       9.095   7.725   2.284  1.00  0.89           C  
ATOM   2526  CB  ASN A 330       7.204   6.109   2.605  1.00  0.90           C  
ATOM   2527  O   ASN A 330       9.754   8.035   3.278  1.00  0.88           O  
ATOM   2528  CG  ASN A 330       6.674   4.704   2.396  1.00  0.91           C  
ATOM   2529  ND2 ASN A 330       6.574   3.940   3.477  1.00  0.91           N  
ATOM   2530  OD1 ASN A 330       6.359   4.308   1.270  1.00  0.91           O  
ATOM   2531  N   GLY A 331       8.838   8.598   1.309  1.00  0.86           N  
ATOM   2532  CA  GLY A 331       9.496   9.886   1.157  1.00  0.86           C  
ATOM   2533  C   GLY A 331       9.152  10.865   2.263  1.00  0.86           C  
ATOM   2534  O   GLY A 331      10.043  11.396   2.929  1.00  0.83           O  
ATOM   2535  N   TYR A 332       7.903  11.104   2.450  1.00  0.87           N  
ATOM   2536  CA  TYR A 332       7.435  12.109   3.397  1.00  0.87           C  
ATOM   2537  C   TYR A 332       7.092  11.475   4.740  1.00  0.87           C  
ATOM   2538  CB  TYR A 332       6.212  12.845   2.841  1.00  0.86           C  
ATOM   2539  O   TYR A 332       7.725  11.777   5.755  1.00  0.85           O  
ATOM   2540  CG  TYR A 332       5.755  13.999   3.700  1.00  0.83           C  
ATOM   2541  CD1 TYR A 332       6.620  15.046   4.011  1.00  0.80           C  
ATOM   2542  CD2 TYR A 332       4.460  14.045   4.202  1.00  0.80           C  
ATOM   2543  CE1 TYR A 332       6.204  16.111   4.803  1.00  0.78           C  
ATOM   2544  CE2 TYR A 332       4.033  15.104   4.996  1.00  0.79           C  
ATOM   2545  OH  TYR A 332       4.494  17.183   6.076  1.00  0.67           O  
ATOM   2546  CZ  TYR A 332       4.911  16.131   5.290  1.00  0.75           C  
ATOM   2547  N   ALA A 333       6.235  10.527   4.827  1.00  0.90           N  
ATOM   2548  CA  ALA A 333       5.930   9.739   6.019  1.00  0.90           C  
ATOM   2549  C   ALA A 333       5.630   8.287   5.654  1.00  0.91           C  
ATOM   2550  CB  ALA A 333       4.751  10.349   6.773  1.00  0.90           C  
ATOM   2551  O   ALA A 333       5.220   7.995   4.529  1.00  0.91           O  
ATOM   2552  N   GLY A 334       5.864   7.353   6.609  1.00  0.93           N  
ATOM   2553  CA  GLY A 334       5.325   6.011   6.464  1.00  0.94           C  
ATOM   2554  C   GLY A 334       3.809   5.970   6.499  1.00  0.94           C  
ATOM   2555  O   GLY A 334       3.177   5.426   5.591  1.00  0.94           O  
ATOM   2556  N   ILE A 335       3.244   6.647   7.489  1.00  0.95           N  
ATOM   2557  CA  ILE A 335       1.802   6.778   7.662  1.00  0.95           C  
ATOM   2558  C   ILE A 335       1.450   8.230   7.977  1.00  0.95           C  
ATOM   2559  CB  ILE A 335       1.279   5.846   8.778  1.00  0.95           C  
ATOM   2560  O   ILE A 335       1.934   8.794   8.961  1.00  0.94           O  
ATOM   2561  CG1 ILE A 335       1.701   4.398   8.505  1.00  0.96           C  
ATOM   2562  CG2 ILE A 335      -0.243   5.958   8.906  1.00  0.96           C  
ATOM   2563  CD1 ILE A 335       1.352   3.429   9.627  1.00  0.95           C  
ATOM   2564  N   THR A 336       0.555   8.830   7.219  1.00  0.94           N  
ATOM   2565  CA  THR A 336      -0.043  10.132   7.490  1.00  0.94           C  
ATOM   2566  C   THR A 336      -1.528   9.990   7.809  1.00  0.94           C  
ATOM   2567  CB  THR A 336       0.140  11.090   6.298  1.00  0.93           C  
ATOM   2568  O   THR A 336      -2.283   9.407   7.028  1.00  0.93           O  
ATOM   2569  CG2 THR A 336      -0.529  12.434   6.565  1.00  0.92           C  
ATOM   2570  OG1 THR A 336       1.539  11.302   6.073  1.00  0.92           O  
ATOM   2571  N   VAL A 337      -1.958  10.533   8.926  1.00  0.94           N  
ATOM   2572  CA  VAL A 337      -3.349  10.586   9.363  1.00  0.93           C  
ATOM   2573  C   VAL A 337      -3.772  12.039   9.566  1.00  0.92           C  
ATOM   2574  CB  VAL A 337      -3.567   9.780  10.663  1.00  0.93           C  
ATOM   2575  O   VAL A 337      -3.239  12.731  10.436  1.00  0.90           O  
ATOM   2576  CG1 VAL A 337      -5.056   9.665  10.984  1.00  0.91           C  
ATOM   2577  CG2 VAL A 337      -2.933   8.395  10.545  1.00  0.91           C  
ATOM   2578  N   ALA A 338      -4.774  12.486   8.800  1.00  0.91           N  
ATOM   2579  CA  ALA A 338      -5.107  13.908   8.769  1.00  0.91           C  
ATOM   2580  C   ALA A 338      -6.618  14.118   8.803  1.00  0.91           C  
ATOM   2581  CB  ALA A 338      -4.509  14.567   7.528  1.00  0.90           C  
ATOM   2582  O   ALA A 338      -7.382  13.243   8.389  1.00  0.89           O  
ATOM   2583  N   ASP A 339      -7.125  15.262   9.311  1.00  0.91           N  
ATOM   2584  CA  ASP A 339      -8.432  15.900   9.182  1.00  0.90           C  
ATOM   2585  C   ASP A 339      -9.550  14.953   9.614  1.00  0.90           C  
ATOM   2586  CB  ASP A 339      -8.663  16.365   7.743  1.00  0.88           C  
ATOM   2587  O   ASP A 339     -10.486  14.702   8.852  1.00  0.87           O  
ATOM   2588  CG  ASP A 339      -9.808  17.354   7.616  1.00  0.83           C  
ATOM   2589  OD1 ASP A 339     -10.187  17.982   8.629  1.00  0.78           O  
ATOM   2590  OD2 ASP A 339     -10.339  17.505   6.495  1.00  0.82           O  
ATOM   2591  N   GLY A 340      -9.433  14.325  10.786  1.00  0.87           N  
ATOM   2592  CA  GLY A 340     -10.454  13.492  11.402  1.00  0.88           C  
ATOM   2593  C   GLY A 340     -10.406  12.049  10.937  1.00  0.89           C  
ATOM   2594  O   GLY A 340     -11.321  11.271  11.216  1.00  0.88           O  
ATOM   2595  N   ALA A 341      -9.345  11.642  10.249  1.00  0.92           N  
ATOM   2596  CA  ALA A 341      -9.153  10.244   9.873  1.00  0.93           C  
ATOM   2597  C   ALA A 341      -8.853   9.383  11.097  1.00  0.92           C  
ATOM   2598  CB  ALA A 341      -8.028  10.117   8.849  1.00  0.92           C  
ATOM   2599  O   ALA A 341      -8.260   9.859  12.067  1.00  0.92           O  
ATOM   2600  N   SER A 342      -9.254   8.080  11.025  1.00  0.91           N  
ATOM   2601  CA  SER A 342      -8.961   7.125  12.088  1.00  0.93           C  
ATOM   2602  C   SER A 342      -8.389   5.829  11.525  1.00  0.94           C  
ATOM   2603  CB  SER A 342     -10.221   6.825  12.902  1.00  0.90           C  
ATOM   2604  O   SER A 342      -8.955   5.245  10.599  1.00  0.93           O  
ATOM   2605  OG  SER A 342     -11.185   6.156  12.107  1.00  0.77           O  
ATOM   2606  N   VAL A 343      -7.271   5.391  12.155  1.00  0.95           N  
ATOM   2607  CA  VAL A 343      -6.585   4.194  11.683  1.00  0.96           C  
ATOM   2608  C   VAL A 343      -6.043   3.405  12.873  1.00  0.96           C  
ATOM   2609  CB  VAL A 343      -5.437   4.545  10.709  1.00  0.94           C  
ATOM   2610  O   VAL A 343      -5.511   3.987  13.821  1.00  0.95           O  
ATOM   2611  CG1 VAL A 343      -4.381   5.401  11.406  1.00  0.82           C  
ATOM   2612  CG2 VAL A 343      -4.810   3.272  10.143  1.00  0.81           C  
ATOM   2613  N   SER A 344      -6.213   2.081  12.837  1.00  0.95           N  
ATOM   2614  CA  SER A 344      -5.569   1.134  13.741  1.00  0.96           C  
ATOM   2615  C   SER A 344      -4.368   0.467  13.080  1.00  0.96           C  
ATOM   2616  CB  SER A 344      -6.565   0.069  14.200  1.00  0.94           C  
ATOM   2617  O   SER A 344      -4.488  -0.105  11.995  1.00  0.96           O  
ATOM   2618  OG  SER A 344      -5.995  -0.754  15.203  1.00  0.80           O  
ATOM   2619  N   VAL A 345      -3.165   0.523  13.713  1.00  0.97           N  
ATOM   2620  CA  VAL A 345      -1.908  -0.041  13.230  1.00  0.97           C  
ATOM   2621  C   VAL A 345      -1.381  -1.064  14.233  1.00  0.96           C  
ATOM   2622  CB  VAL A 345      -0.851   1.059  12.984  1.00  0.97           C  
ATOM   2623  O   VAL A 345      -1.063  -0.718  15.374  1.00  0.96           O  
ATOM   2624  CG1 VAL A 345       0.388   0.475  12.308  1.00  0.96           C  
ATOM   2625  CG2 VAL A 345      -1.441   2.187  12.141  1.00  0.96           C  
ATOM   2626  N   THR A 346      -1.279  -2.335  13.800  1.00  0.96           N  
ATOM   2627  CA  THR A 346      -0.972  -3.437  14.706  1.00  0.96           C  
ATOM   2628  C   THR A 346       0.149  -4.305  14.142  1.00  0.96           C  
ATOM   2629  CB  THR A 346      -2.215  -4.306  14.969  1.00  0.94           C  
ATOM   2630  O   THR A 346       0.112  -4.693  12.972  1.00  0.95           O  
ATOM   2631  CG2 THR A 346      -1.910  -5.412  15.974  1.00  0.78           C  
ATOM   2632  OG1 THR A 346      -3.267  -3.482  15.488  1.00  0.82           O  
ATOM   2633  N   THR A 347       1.161  -4.552  14.931  1.00  0.96           N  
ATOM   2634  CA  THR A 347       2.232  -5.516  14.708  1.00  0.96           C  
ATOM   2635  C   THR A 347       2.977  -5.208  13.413  1.00  0.96           C  
ATOM   2636  CB  THR A 347       1.686  -6.956  14.659  1.00  0.94           C  
ATOM   2637  O   THR A 347       3.394  -6.121  12.698  1.00  0.94           O  
ATOM   2638  CG2 THR A 347       1.140  -7.383  16.017  1.00  0.87           C  
ATOM   2639  OG1 THR A 347       0.635  -7.029  13.689  1.00  0.87           O  
ATOM   2640  N   CYS A 348       3.197  -3.957  13.106  1.00  0.96           N  
ATOM   2641  CA  CYS A 348       3.893  -3.516  11.902  1.00  0.96           C  
ATOM   2642  C   CYS A 348       5.354  -3.201  12.201  1.00  0.95           C  
ATOM   2643  CB  CYS A 348       3.208  -2.286  11.308  1.00  0.96           C  
ATOM   2644  O   CYS A 348       5.696  -2.833  13.326  1.00  0.93           O  
ATOM   2645  SG  CYS A 348       1.536  -2.604  10.704  1.00  0.97           S  
ATOM   2646  N   SER A 349       6.224  -3.360  11.206  1.00  0.93           N  
ATOM   2647  CA  SER A 349       7.557  -2.767  11.184  1.00  0.93           C  
ATOM   2648  C   SER A 349       7.570  -1.466  10.390  1.00  0.93           C  
ATOM   2649  CB  SER A 349       8.570  -3.747  10.590  1.00  0.92           C  
ATOM   2650  O   SER A 349       7.379  -1.474   9.172  1.00  0.92           O  
ATOM   2651  OG  SER A 349       9.891  -3.251  10.729  1.00  0.85           O  
ATOM   2652  N   ILE A 350       7.711  -0.390  11.019  1.00  0.93           N  
ATOM   2653  CA  ILE A 350       7.702   0.952  10.447  1.00  0.93           C  
ATOM   2654  C   ILE A 350       9.097   1.566  10.551  1.00  0.91           C  
ATOM   2655  CB  ILE A 350       6.664   1.858  11.145  1.00  0.93           C  
ATOM   2656  O   ILE A 350       9.578   1.846  11.651  1.00  0.88           O  
ATOM   2657  CG1 ILE A 350       5.307   1.150  11.229  1.00  0.93           C  
ATOM   2658  CG2 ILE A 350       6.538   3.198  10.414  1.00  0.93           C  
ATOM   2659  CD1 ILE A 350       4.236   1.948  11.959  1.00  0.93           C  
ATOM   2660  N   GLN A 351       9.727   1.773   9.384  1.00  0.89           N  
ATOM   2661  CA  GLN A 351      11.155   2.052   9.500  1.00  0.89           C  
ATOM   2662  C   GLN A 351      11.631   2.959   8.369  1.00  0.89           C  
ATOM   2663  CB  GLN A 351      11.958   0.750   9.502  1.00  0.88           C  
ATOM   2664  O   GLN A 351      11.095   2.912   7.260  1.00  0.87           O  
ATOM   2665  CG  GLN A 351      11.759  -0.098   8.253  1.00  0.84           C  
ATOM   2666  CD  GLN A 351      12.522  -1.408   8.305  1.00  0.82           C  
ATOM   2667  NE2 GLN A 351      12.690  -2.043   7.150  1.00  0.78           N  
ATOM   2668  OE1 GLN A 351      12.958  -1.845   9.375  1.00  0.80           O  
ATOM   2669  N   ARG A 352      12.547   3.873   8.629  1.00  0.85           N  
ATOM   2670  CA  ARG A 352      13.354   4.653   7.696  1.00  0.85           C  
ATOM   2671  C   ARG A 352      12.470   5.476   6.764  1.00  0.86           C  
ATOM   2672  CB  ARG A 352      14.267   3.737   6.878  1.00  0.84           C  
ATOM   2673  O   ARG A 352      12.840   5.734   5.617  1.00  0.85           O  
ATOM   2674  CG  ARG A 352      15.238   2.925   7.720  1.00  0.83           C  
ATOM   2675  CD  ARG A 352      16.159   2.075   6.856  1.00  0.81           C  
ATOM   2676  NE  ARG A 352      15.440   0.971   6.226  1.00  0.77           N  
ATOM   2677  NH1 ARG A 352      17.341  -0.182   5.598  1.00  0.73           N  
ATOM   2678  NH2 ARG A 352      15.267  -1.024   5.101  1.00  0.71           N  
ATOM   2679  CZ  ARG A 352      16.017  -0.076   5.643  1.00  0.76           C  
ATOM   2680  N   ASN A 353      11.344   5.884   7.181  1.00  0.87           N  
ATOM   2681  CA  ASN A 353      10.501   6.816   6.439  1.00  0.88           C  
ATOM   2682  C   ASN A 353      10.913   8.264   6.688  1.00  0.86           C  
ATOM   2683  CB  ASN A 353       9.029   6.613   6.801  1.00  0.87           C  
ATOM   2684  O   ASN A 353      11.669   8.548   7.620  1.00  0.83           O  
ATOM   2685  CG  ASN A 353       8.562   5.189   6.573  1.00  0.89           C  
ATOM   2686  ND2 ASN A 353       8.420   4.431   7.654  1.00  0.90           N  
ATOM   2687  OD1 ASN A 353       8.332   4.773   5.435  1.00  0.89           O  
ATOM   2688  N   GLY A 354      10.449   9.338   5.783  1.00  0.85           N  
ATOM   2689  CA  GLY A 354      10.824  10.733   5.953  1.00  0.84           C  
ATOM   2690  C   GLY A 354      12.084  11.109   5.195  1.00  0.83           C  
ATOM   2691  O   GLY A 354      12.862  11.948   5.653  1.00  0.79           O  
ATOM   2692  N   ARG A 355      12.359  10.629   4.014  1.00  0.76           N  
ATOM   2693  CA  ARG A 355      13.634  10.657   3.305  1.00  0.75           C  
ATOM   2694  C   ARG A 355      13.773  11.931   2.478  1.00  0.75           C  
ATOM   2695  CB  ARG A 355      13.774   9.429   2.403  1.00  0.72           C  
ATOM   2696  O   ARG A 355      14.859  12.243   1.986  1.00  0.69           O  
ATOM   2697  CG  ARG A 355      12.755   9.373   1.276  1.00  0.68           C  
ATOM   2698  CD  ARG A 355      12.930   8.127   0.419  1.00  0.65           C  
ATOM   2699  NE  ARG A 355      11.964   8.085  -0.675  1.00  0.56           N  
ATOM   2700  NH1 ARG A 355      12.943   6.289  -1.747  1.00  0.47           N  
ATOM   2701  NH2 ARG A 355      11.063   7.265  -2.622  1.00  0.42           N  
ATOM   2702  CZ  ARG A 355      11.992   7.213  -1.679  1.00  0.60           C  
ATOM   2703  N   ILE A 356      12.570  12.476   2.084  1.00  0.72           N  
ATOM   2704  CA  ILE A 356      12.670  13.670   1.251  1.00  0.71           C  
ATOM   2705  C   ILE A 356      13.326  14.799   2.045  1.00  0.72           C  
ATOM   2706  CB  ILE A 356      11.285  14.115   0.732  1.00  0.67           C  
ATOM   2707  O   ILE A 356      12.759  15.286   3.026  1.00  0.67           O  
ATOM   2708  CG1 ILE A 356      10.672  13.024  -0.154  1.00  0.64           C  
ATOM   2709  CG2 ILE A 356      11.393  15.441  -0.027  1.00  0.63           C  
ATOM   2710  CD1 ILE A 356       9.256  13.331  -0.623  1.00  0.62           C  
ATOM   2711  N   SER A 357      14.617  14.954   1.707  1.00  0.52           N  
ATOM   2712  CA  SER A 357      15.634  15.824   2.289  1.00  0.53           C  
ATOM   2713  C   SER A 357      15.112  17.246   2.461  1.00  0.53           C  
ATOM   2714  CB  SER A 357      16.892  15.835   1.420  1.00  0.44           C  
ATOM   2715  O   SER A 357      15.578  17.983   3.333  1.00  0.49           O  
ATOM   2716  OG  SER A 357      16.610  16.358   0.134  1.00  0.36           O  
ATOM   2717  N   SER A 358      14.336  17.598   1.435  1.00  0.54           N  
ATOM   2718  CA  SER A 358      13.875  18.983   1.442  1.00  0.53           C  
ATOM   2719  C   SER A 358      12.917  19.241   2.600  1.00  0.53           C  
ATOM   2720  CB  SER A 358      13.193  19.327   0.118  1.00  0.47           C  
ATOM   2721  O   SER A 358      12.557  20.388   2.870  1.00  0.50           O  
ATOM   2722  OG  SER A 358      12.100  18.459  -0.126  1.00  0.45           O  
ATOM   2723  N   ASN A 359      12.659  18.273   3.316  1.00  0.55           N  
ATOM   2724  CA  ASN A 359      11.772  18.472   4.457  1.00  0.55           C  
ATOM   2725  C   ASN A 359      12.519  18.332   5.780  1.00  0.55           C  
ATOM   2726  CB  ASN A 359      10.599  17.490   4.403  1.00  0.49           C  
ATOM   2727  O   ASN A 359      12.342  17.345   6.496  1.00  0.52           O  
ATOM   2728  CG  ASN A 359       9.306  18.148   3.966  1.00  0.46           C  
ATOM   2729  ND2 ASN A 359       8.282  17.339   3.722  1.00  0.43           N  
ATOM   2730  OD1 ASN A 359       9.228  19.374   3.847  1.00  0.47           O  
ATOM   2731  N   THR A 360      13.548  19.141   5.921  1.00  0.53           N  
ATOM   2732  CA  THR A 360      14.261  19.305   7.183  1.00  0.54           C  
ATOM   2733  C   THR A 360      13.282  19.508   8.336  1.00  0.53           C  
ATOM   2734  CB  THR A 360      15.240  20.492   7.122  1.00  0.48           C  
ATOM   2735  O   THR A 360      12.473  20.438   8.313  1.00  0.51           O  
ATOM   2736  CG2 THR A 360      16.496  20.130   6.337  1.00  0.40           C  
ATOM   2737  OG1 THR A 360      14.595  21.602   6.484  1.00  0.40           O  
ATOM   2738  N   ASN A 361      13.113  18.518   9.196  1.00  0.59           N  
ATOM   2739  CA  ASN A 361      12.494  18.455  10.516  1.00  0.61           C  
ATOM   2740  C   ASN A 361      11.049  17.971  10.434  1.00  0.61           C  
ATOM   2741  CB  ASN A 361      12.559  19.819  11.205  1.00  0.53           C  
ATOM   2742  O   ASN A 361      10.275  18.154  11.375  1.00  0.57           O  
ATOM   2743  CG  ASN A 361      13.981  20.264  11.487  1.00  0.47           C  
ATOM   2744  ND2 ASN A 361      14.204  21.573  11.488  1.00  0.46           N  
ATOM   2745  OD1 ASN A 361      14.871  19.438  11.702  1.00  0.49           O  
ATOM   2746  N   ASN A 362      10.669  17.380   9.275  1.00  0.73           N  
ATOM   2747  CA  ASN A 362       9.268  16.988   9.165  1.00  0.74           C  
ATOM   2748  C   ASN A 362       9.124  15.564   8.636  1.00  0.75           C  
ATOM   2749  CB  ASN A 362       8.506  17.967   8.270  1.00  0.69           C  
ATOM   2750  O   ASN A 362       8.008  15.084   8.430  1.00  0.72           O  
ATOM   2751  CG  ASN A 362       8.353  19.338   8.900  1.00  0.65           C  
ATOM   2752  ND2 ASN A 362       8.390  20.377   8.075  1.00  0.63           N  
ATOM   2753  OD1 ASN A 362       8.204  19.461  10.119  1.00  0.64           O  
ATOM   2754  N   GLY A 363      10.203  14.907   8.396  1.00  0.81           N  
ATOM   2755  CA  GLY A 363      10.130  13.492   8.065  1.00  0.82           C  
ATOM   2756  C   GLY A 363       9.812  12.616   9.262  1.00  0.83           C  
ATOM   2757  O   GLY A 363      10.442  12.741  10.314  1.00  0.82           O  
ATOM   2758  N   ALA A 364       8.771  11.728   9.037  1.00  0.85           N  
ATOM   2759  CA  ALA A 364       8.407  10.899  10.183  1.00  0.86           C  
ATOM   2760  C   ALA A 364       8.054   9.481   9.743  1.00  0.88           C  
ATOM   2761  CB  ALA A 364       7.240  11.523  10.943  1.00  0.85           C  
ATOM   2762  O   ALA A 364       7.642   9.263   8.601  1.00  0.87           O  
ATOM   2763  N   ASN A 365       8.179   8.538  10.636  1.00  0.89           N  
ATOM   2764  CA  ASN A 365       7.524   7.250  10.428  1.00  0.90           C  
ATOM   2765  C   ASN A 365       6.005   7.383  10.457  1.00  0.91           C  
ATOM   2766  CB  ASN A 365       7.989   6.237  11.476  1.00  0.90           C  
ATOM   2767  O   ASN A 365       5.316   6.875   9.570  1.00  0.91           O  
ATOM   2768  CG  ASN A 365       9.354   5.656  11.162  1.00  0.88           C  
ATOM   2769  ND2 ASN A 365      10.170   5.468  12.192  1.00  0.88           N  
ATOM   2770  OD1 ASN A 365       9.673   5.381  10.002  1.00  0.88           O  
ATOM   2771  N   ILE A 366       5.525   8.197  11.403  1.00  0.92           N  
ATOM   2772  CA  ILE A 366       4.100   8.499  11.485  1.00  0.92           C  
ATOM   2773  C   ILE A 366       3.899  10.005  11.629  1.00  0.91           C  
ATOM   2774  CB  ILE A 366       3.432   7.753  12.662  1.00  0.92           C  
ATOM   2775  O   ILE A 366       4.432  10.623  12.554  1.00  0.90           O  
ATOM   2776  CG1 ILE A 366       3.585   6.238  12.489  1.00  0.91           C  
ATOM   2777  CG2 ILE A 366       1.956   8.145  12.780  1.00  0.91           C  
ATOM   2778  CD1 ILE A 366       2.923   5.420  13.590  1.00  0.90           C  
ATOM   2779  N   LEU A 367       3.038  10.555  10.803  1.00  0.90           N  
ATOM   2780  CA  LEU A 367       2.600  11.945  10.865  1.00  0.90           C  
ATOM   2781  C   LEU A 367       1.107  12.032  11.164  1.00  0.90           C  
ATOM   2782  CB  LEU A 367       2.912  12.664   9.550  1.00  0.89           C  
ATOM   2783  O   LEU A 367       0.285  11.537  10.390  1.00  0.89           O  
ATOM   2784  CG  LEU A 367       2.411  14.104   9.430  1.00  0.87           C  
ATOM   2785  CD1 LEU A 367       3.072  14.985  10.486  1.00  0.84           C  
ATOM   2786  CD2 LEU A 367       2.677  14.648   8.030  1.00  0.84           C  
ATOM   2787  N   ILE A 368       0.778  12.684  12.258  1.00  0.89           N  
ATOM   2788  CA  ILE A 368      -0.594  12.998  12.641  1.00  0.88           C  
ATOM   2789  C   ILE A 368      -0.847  14.495  12.471  1.00  0.87           C  
ATOM   2790  CB  ILE A 368      -0.889  12.567  14.095  1.00  0.88           C  
ATOM   2791  O   ILE A 368      -0.279  15.313  13.197  1.00  0.84           O  
ATOM   2792  CG1 ILE A 368      -0.428  11.123  14.327  1.00  0.87           C  
ATOM   2793  CG2 ILE A 368      -2.378  12.725  14.414  1.00  0.86           C  
ATOM   2794  CD1 ILE A 368      -0.520  10.670  15.778  1.00  0.85           C  
ATOM   2795  N   ASN A 369      -1.609  14.764  11.538  1.00  0.86           N  
ATOM   2796  CA  ASN A 369      -1.983  16.143  11.244  1.00  0.86           C  
ATOM   2797  C   ASN A 369      -3.431  16.427  11.636  1.00  0.85           C  
ATOM   2798  CB  ASN A 369      -1.763  16.456   9.763  1.00  0.84           C  
ATOM   2799  O   ASN A 369      -4.281  15.538  11.573  1.00  0.82           O  
ATOM   2800  CG  ASN A 369      -0.309  16.733   9.435  1.00  0.78           C  
ATOM   2801  ND2 ASN A 369       0.059  16.552   8.172  1.00  0.74           N  
ATOM   2802  OD1 ASN A 369       0.477  17.107  10.309  1.00  0.74           O  
ATOM   2803  N   ASP A 370      -3.702  17.564  12.249  1.00  0.81           N  
ATOM   2804  CA  ASP A 370      -5.017  18.113  12.563  1.00  0.81           C  
ATOM   2805  C   ASP A 370      -5.771  17.209  13.536  1.00  0.80           C  
ATOM   2806  CB  ASP A 370      -5.836  18.310  11.286  1.00  0.78           C  
ATOM   2807  O   ASP A 370      -5.315  16.978  14.658  1.00  0.74           O  
ATOM   2808  CG  ASP A 370      -5.182  19.266  10.304  1.00  0.77           C  
ATOM   2809  OD1 ASP A 370      -4.617  20.293  10.737  1.00  0.73           O  
ATOM   2810  OD2 ASP A 370      -5.235  18.991   9.086  1.00  0.75           O  
ATOM   2811  N   SER A 371      -6.947  16.649  13.341  1.00  0.79           N  
ATOM   2812  CA  SER A 371      -7.810  15.903  14.251  1.00  0.80           C  
ATOM   2813  C   SER A 371      -7.727  14.404  13.987  1.00  0.81           C  
ATOM   2814  CB  SER A 371      -9.260  16.373  14.122  1.00  0.76           C  
ATOM   2815  O   SER A 371      -8.686  13.670  14.238  1.00  0.78           O  
ATOM   2816  OG  SER A 371      -9.705  16.268  12.780  1.00  0.74           O  
ATOM   2817  N   GLY A 372      -6.610  13.898  13.571  1.00  0.84           N  
ATOM   2818  CA  GLY A 372      -6.392  12.488  13.290  1.00  0.85           C  
ATOM   2819  C   GLY A 372      -6.416  11.621  14.535  1.00  0.86           C  
ATOM   2820  O   GLY A 372      -5.949  12.039  15.597  1.00  0.84           O  
ATOM   2821  N   ILE A 373      -6.970  10.381  14.461  1.00  0.85           N  
ATOM   2822  CA  ILE A 373      -6.993   9.365  15.508  1.00  0.87           C  
ATOM   2823  C   ILE A 373      -6.173   8.154  15.069  1.00  0.88           C  
ATOM   2824  CB  ILE A 373      -8.438   8.939  15.851  1.00  0.85           C  
ATOM   2825  O   ILE A 373      -6.478   7.526  14.053  1.00  0.88           O  
ATOM   2826  CG1 ILE A 373      -9.286  10.166  16.208  1.00  0.82           C  
ATOM   2827  CG2 ILE A 373      -8.444   7.918  16.992  1.00  0.82           C  
ATOM   2828  CD1 ILE A 373     -10.753   9.850  16.464  1.00  0.79           C  
ATOM   2829  N   ILE A 374      -5.174   7.855  15.849  1.00  0.90           N  
ATOM   2830  CA  ILE A 374      -4.364   6.687  15.520  1.00  0.92           C  
ATOM   2831  C   ILE A 374      -4.221   5.795  16.751  1.00  0.91           C  
ATOM   2832  CB  ILE A 374      -2.972   7.097  14.990  1.00  0.90           C  
ATOM   2833  O   ILE A 374      -3.909   6.278  17.843  1.00  0.90           O  
ATOM   2834  CG1 ILE A 374      -2.235   5.876  14.427  1.00  0.88           C  
ATOM   2835  CG2 ILE A 374      -2.151   7.772  16.093  1.00  0.87           C  
ATOM   2836  CD1 ILE A 374      -1.053   6.224  13.534  1.00  0.85           C  
ATOM   2837  N   LEU A 375      -4.514   4.517  16.608  1.00  0.90           N  
ATOM   2838  CA  LEU A 375      -4.272   3.445  17.566  1.00  0.92           C  
ATOM   2839  C   LEU A 375      -3.078   2.596  17.142  1.00  0.93           C  
ATOM   2840  CB  LEU A 375      -5.515   2.563  17.709  1.00  0.88           C  
ATOM   2841  O   LEU A 375      -3.102   1.970  16.080  1.00  0.93           O  
ATOM   2842  CG  LEU A 375      -6.799   3.267  18.151  1.00  0.74           C  
ATOM   2843  CD1 LEU A 375      -7.572   3.771  16.937  1.00  0.67           C  
ATOM   2844  CD2 LEU A 375      -7.662   2.330  18.989  1.00  0.67           C  
ATOM   2845  N   LEU A 376      -2.038   2.578  17.959  1.00  0.92           N  
ATOM   2846  CA  LEU A 376      -0.806   1.828  17.737  1.00  0.92           C  
ATOM   2847  C   LEU A 376      -0.669   0.696  18.750  1.00  0.91           C  
ATOM   2848  CB  LEU A 376       0.409   2.755  17.821  1.00  0.92           C  
ATOM   2849  O   LEU A 376      -0.633   0.940  19.958  1.00  0.89           O  
ATOM   2850  CG  LEU A 376       0.421   3.945  16.861  1.00  0.92           C  
ATOM   2851  CD1 LEU A 376       1.660   4.803  17.096  1.00  0.90           C  
ATOM   2852  CD2 LEU A 376       0.363   3.467  15.414  1.00  0.90           C  
ATOM   2853  N   ASN A 377      -0.495  -0.550  18.247  1.00  0.92           N  
ATOM   2854  CA  ASN A 377      -0.352  -1.694  19.141  1.00  0.93           C  
ATOM   2855  C   ASN A 377       0.689  -2.683  18.624  1.00  0.94           C  
ATOM   2856  CB  ASN A 377      -1.698  -2.395  19.336  1.00  0.90           C  
ATOM   2857  O   ASN A 377       0.551  -3.217  17.522  1.00  0.93           O  
ATOM   2858  CG  ASN A 377      -1.641  -3.488  20.385  1.00  0.79           C  
ATOM   2859  ND2 ASN A 377      -2.601  -4.405  20.339  1.00  0.77           N  
ATOM   2860  OD1 ASN A 377      -0.743  -3.509  21.230  1.00  0.75           O  
ATOM   2861  N   GLY A 378       1.742  -2.921  19.463  1.00  0.92           N  
ATOM   2862  CA  GLY A 378       2.719  -3.963  19.191  1.00  0.93           C  
ATOM   2863  C   GLY A 378       3.605  -3.654  18.000  1.00  0.93           C  
ATOM   2864  O   GLY A 378       4.118  -4.566  17.348  1.00  0.91           O  
ATOM   2865  N   ASN A 379       3.769  -2.399  17.567  1.00  0.94           N  
ATOM   2866  CA  ASN A 379       4.570  -2.027  16.405  1.00  0.94           C  
ATOM   2867  C   ASN A 379       6.040  -1.847  16.773  1.00  0.92           C  
ATOM   2868  CB  ASN A 379       4.024  -0.751  15.762  1.00  0.94           C  
ATOM   2869  O   ASN A 379       6.362  -1.500  17.911  1.00  0.89           O  
ATOM   2870  CG  ASN A 379       2.560  -0.868  15.383  1.00  0.95           C  
ATOM   2871  ND2 ASN A 379       1.692  -0.247  16.173  1.00  0.95           N  
ATOM   2872  OD1 ASN A 379       2.213  -1.512  14.390  1.00  0.95           O  
ATOM   2873  N   ARG A 380       6.879  -2.035  15.778  1.00  0.91           N  
ATOM   2874  CA  ARG A 380       8.311  -1.770  15.860  1.00  0.91           C  
ATOM   2875  C   ARG A 380       8.701  -0.586  14.981  1.00  0.91           C  
ATOM   2876  CB  ARG A 380       9.112  -3.009  15.455  1.00  0.90           C  
ATOM   2877  O   ARG A 380       8.573  -0.647  13.757  1.00  0.90           O  
ATOM   2878  CG  ARG A 380      10.618  -2.837  15.578  1.00  0.85           C  
ATOM   2879  CD  ARG A 380      11.365  -4.103  15.180  1.00  0.83           C  
ATOM   2880  NE  ARG A 380      12.811  -3.921  15.254  1.00  0.81           N  
ATOM   2881  NH1 ARG A 380      13.325  -5.954  14.284  1.00  0.76           N  
ATOM   2882  NH2 ARG A 380      15.002  -4.536  14.943  1.00  0.73           N  
ATOM   2883  CZ  ARG A 380      13.709  -4.804  14.827  1.00  0.78           C  
ATOM   2884  N   PHE A 381       9.233   0.441  15.590  1.00  0.90           N  
ATOM   2885  CA  PHE A 381       9.815   1.608  14.937  1.00  0.89           C  
ATOM   2886  C   PHE A 381      11.336   1.521  14.929  1.00  0.85           C  
ATOM   2887  CB  PHE A 381       9.366   2.896  15.635  1.00  0.88           C  
ATOM   2888  O   PHE A 381      11.958   1.332  15.976  1.00  0.80           O  
ATOM   2889  CG  PHE A 381       7.875   3.101  15.631  1.00  0.91           C  
ATOM   2890  CD1 PHE A 381       7.276   3.928  14.689  1.00  0.90           C  
ATOM   2891  CD2 PHE A 381       7.073   2.466  16.570  1.00  0.89           C  
ATOM   2892  CE1 PHE A 381       5.896   4.120  14.684  1.00  0.90           C  
ATOM   2893  CE2 PHE A 381       5.694   2.652  16.571  1.00  0.90           C  
ATOM   2894  CZ  PHE A 381       5.107   3.480  15.627  1.00  0.89           C  
ATOM   2895  N   THR A 382      11.860   1.514  13.750  1.00  0.86           N  
ATOM   2896  CA  THR A 382      13.313   1.423  13.662  1.00  0.85           C  
ATOM   2897  C   THR A 382      13.865   2.491  12.722  1.00  0.83           C  
ATOM   2898  CB  THR A 382      13.758   0.031  13.178  1.00  0.82           C  
ATOM   2899  O   THR A 382      13.235   2.828  11.717  1.00  0.79           O  
ATOM   2900  CG2 THR A 382      13.344  -1.053  14.168  1.00  0.69           C  
ATOM   2901  OG1 THR A 382      13.154  -0.243  11.907  1.00  0.72           O  
ATOM   2902  N   SER A 383      15.031   3.039  13.180  1.00  0.76           N  
ATOM   2903  CA  SER A 383      15.950   3.816  12.354  1.00  0.75           C  
ATOM   2904  C   SER A 383      17.023   2.927  11.735  1.00  0.73           C  
ATOM   2905  CB  SER A 383      16.606   4.924  13.179  1.00  0.71           C  
ATOM   2906  O   SER A 383      17.180   1.769  12.128  1.00  0.68           O  
ATOM   2907  OG  SER A 383      17.326   4.379  14.271  1.00  0.68           O  
ATOM   2908  N   GLY A 384      17.533   3.307  10.702  1.00  0.68           N  
ATOM   2909  CA  GLY A 384      18.603   2.505  10.129  1.00  0.68           C  
ATOM   2910  C   GLY A 384      19.163   3.088   8.845  1.00  0.67           C  
ATOM   2911  O   GLY A 384      18.736   4.158   8.405  1.00  0.61           O  
ATOM   2912  N   VAL A 385      20.307   2.531   8.329  1.00  0.60           N  
ATOM   2913  CA  VAL A 385      20.979   2.836   7.070  1.00  0.61           C  
ATOM   2914  C   VAL A 385      20.242   2.163   5.915  1.00  0.60           C  
ATOM   2915  CB  VAL A 385      22.457   2.387   7.093  1.00  0.56           C  
ATOM   2916  O   VAL A 385      19.665   1.086   6.081  1.00  0.57           O  
ATOM   2917  CG1 VAL A 385      23.243   3.059   5.969  1.00  0.46           C  
ATOM   2918  CG2 VAL A 385      23.088   2.697   8.450  1.00  0.47           C  
ATOM   2919  N   ASP A 386      20.177   2.871   4.767  1.00  0.61           N  
ATOM   2920  CA  ASP A 386      19.745   2.259   3.514  1.00  0.61           C  
ATOM   2921  C   ASP A 386      20.498   0.957   3.250  1.00  0.61           C  
ATOM   2922  CB  ASP A 386      19.945   3.228   2.347  1.00  0.57           C  
ATOM   2923  O   ASP A 386      21.646   0.801   3.673  1.00  0.59           O  
ATOM   2924  CG  ASP A 386      19.177   2.823   1.101  1.00  0.54           C  
ATOM   2925  OD1 ASP A 386      18.446   1.809   1.138  1.00  0.53           O  
ATOM   2926  OD2 ASP A 386      19.306   3.521   0.073  1.00  0.56           O  
ATOM   2927  N   ASP A 387      19.773  -0.116   2.778  1.00  0.57           N  
ATOM   2928  CA  ASP A 387      20.431  -1.357   2.381  1.00  0.58           C  
ATOM   2929  C   ASP A 387      21.684  -1.074   1.555  1.00  0.57           C  
ATOM   2930  CB  ASP A 387      19.469  -2.245   1.590  1.00  0.53           C  
ATOM   2931  O   ASP A 387      22.612  -1.886   1.528  1.00  0.55           O  
ATOM   2932  CG  ASP A 387      18.309  -2.755   2.427  1.00  0.50           C  
ATOM   2933  OD1 ASP A 387      18.414  -2.767   3.673  1.00  0.51           O  
ATOM   2934  OD2 ASP A 387      17.281  -3.152   1.836  1.00  0.57           O  
ATOM   2935  N   GLY A 388      21.740   0.105   0.882  1.00  0.48           N  
ATOM   2936  CA  GLY A 388      22.935   0.389   0.103  1.00  0.48           C  
ATOM   2937  C   GLY A 388      24.038   1.038   0.917  1.00  0.48           C  
ATOM   2938  O   GLY A 388      25.102   1.361   0.384  1.00  0.47           O  
ATOM   2939  N   GLY A 389      23.858   1.109   2.172  1.00  0.47           N  
ATOM   2940  CA  GLY A 389      24.856   1.509   3.151  1.00  0.47           C  
ATOM   2941  C   GLY A 389      25.272   2.962   3.020  1.00  0.47           C  
ATOM   2942  O   GLY A 389      26.086   3.453   3.805  1.00  0.43           O  
ATOM   2943  N   THR A 390      24.857   3.653   1.981  1.00  0.48           N  
ATOM   2944  CA  THR A 390      25.199   5.053   1.758  1.00  0.48           C  
ATOM   2945  C   THR A 390      23.971   5.943   1.926  1.00  0.48           C  
ATOM   2946  CB  THR A 390      25.802   5.265   0.357  1.00  0.43           C  
ATOM   2947  O   THR A 390      22.982   5.788   1.206  1.00  0.45           O  
ATOM   2948  CG2 THR A 390      27.218   4.703   0.277  1.00  0.37           C  
ATOM   2949  OG1 THR A 390      24.982   4.604  -0.615  1.00  0.39           O  
ATOM   2950  N   GLY A 391      23.500   6.238   3.239  1.00  0.54           N  
ATOM   2951  CA  GLY A 391      22.560   7.272   3.642  1.00  0.53           C  
ATOM   2952  C   GLY A 391      21.729   6.885   4.850  1.00  0.54           C  
ATOM   2953  O   GLY A 391      21.275   5.744   4.959  1.00  0.51           O  
ATOM   2954  N   VAL A 392      22.073   7.455   6.023  1.00  0.56           N  
ATOM   2955  CA  VAL A 392      21.228   7.374   7.209  1.00  0.55           C  
ATOM   2956  C   VAL A 392      19.810   7.826   6.865  1.00  0.56           C  
ATOM   2957  CB  VAL A 392      21.793   8.225   8.368  1.00  0.50           C  
ATOM   2958  O   VAL A 392      19.576   9.009   6.604  1.00  0.53           O  
ATOM   2959  CG1 VAL A 392      20.967   8.025   9.638  1.00  0.42           C  
ATOM   2960  CG2 VAL A 392      23.258   7.876   8.620  1.00  0.43           C  
ATOM   2961  N   LEU A 393      18.999   6.843   6.487  1.00  0.67           N  
ATOM   2962  CA  LEU A 393      17.566   7.065   6.330  1.00  0.67           C  
ATOM   2963  C   LEU A 393      16.857   7.018   7.679  1.00  0.68           C  
ATOM   2964  CB  LEU A 393      16.962   6.022   5.386  1.00  0.61           C  
ATOM   2965  O   LEU A 393      16.199   6.028   8.005  1.00  0.63           O  
ATOM   2966  CG  LEU A 393      17.480   6.028   3.947  1.00  0.58           C  
ATOM   2967  CD1 LEU A 393      16.828   4.908   3.144  1.00  0.54           C  
ATOM   2968  CD2 LEU A 393      17.225   7.381   3.292  1.00  0.56           C  
ATOM   2969  N   THR A 394      17.189   7.900   8.534  1.00  0.70           N  
ATOM   2970  CA  THR A 394      16.523   8.071   9.820  1.00  0.71           C  
ATOM   2971  C   THR A 394      15.482   9.184   9.746  1.00  0.72           C  
ATOM   2972  CB  THR A 394      17.536   8.385  10.937  1.00  0.66           C  
ATOM   2973  O   THR A 394      15.780  10.291   9.292  1.00  0.70           O  
ATOM   2974  CG2 THR A 394      16.884   8.289  12.313  1.00  0.57           C  
ATOM   2975  OG1 THR A 394      18.619   7.449  10.867  1.00  0.63           O  
ATOM   2976  N   PRO A 395      14.253   8.844  10.028  1.00  0.79           N  
ATOM   2977  CA  PRO A 395      13.321   9.958  10.216  1.00  0.80           C  
ATOM   2978  C   PRO A 395      13.803  10.961  11.261  1.00  0.80           C  
ATOM   2979  CB  PRO A 395      12.034   9.267  10.676  1.00  0.78           C  
ATOM   2980  O   PRO A 395      14.622  10.620  12.119  1.00  0.78           O  
ATOM   2981  CG  PRO A 395      12.496   8.048  11.407  1.00  0.78           C  
ATOM   2982  CD  PRO A 395      13.764   7.559  10.767  1.00  0.77           C  
ATOM   2983  N   ASP A 396      13.356  12.228  11.185  1.00  0.78           N  
ATOM   2984  CA  ASP A 396      13.622  13.155  12.280  1.00  0.79           C  
ATOM   2985  C   ASP A 396      12.973  12.675  13.576  1.00  0.80           C  
ATOM   2986  CB  ASP A 396      13.123  14.558  11.930  1.00  0.78           C  
ATOM   2987  O   ASP A 396      13.599  12.701  14.637  1.00  0.79           O  
ATOM   2988  CG  ASP A 396      13.936  15.220  10.831  1.00  0.75           C  
ATOM   2989  OD1 ASP A 396      15.127  14.880  10.664  1.00  0.75           O  
ATOM   2990  OD2 ASP A 396      13.381  16.092  10.128  1.00  0.75           O  
ATOM   2991  N   TYR A 397      11.800  12.117  13.466  1.00  0.80           N  
ATOM   2992  CA  TYR A 397      11.031  11.616  14.599  1.00  0.81           C  
ATOM   2993  C   TYR A 397      10.305  10.326  14.238  1.00  0.82           C  
ATOM   2994  CB  TYR A 397      10.023  12.668  15.072  1.00  0.80           C  
ATOM   2995  O   TYR A 397       9.880  10.145  13.094  1.00  0.82           O  
ATOM   2996  CG  TYR A 397      10.661  13.956  15.532  1.00  0.80           C  
ATOM   2997  CD1 TYR A 397      11.120  14.102  16.839  1.00  0.79           C  
ATOM   2998  CD2 TYR A 397      10.805  15.031  14.661  1.00  0.80           C  
ATOM   2999  CE1 TYR A 397      11.707  15.288  17.267  1.00  0.79           C  
ATOM   3000  CE2 TYR A 397      11.390  16.222  15.078  1.00  0.79           C  
ATOM   3001  OH  TYR A 397      12.417  17.517  16.800  1.00  0.77           O  
ATOM   3002  CZ  TYR A 397      11.837  16.341  16.381  1.00  0.75           C  
ATOM   3003  N   ASP A 398      10.044   9.423  15.151  1.00  0.85           N  
ATOM   3004  CA  ASP A 398       9.145   8.293  14.941  1.00  0.86           C  
ATOM   3005  C   ASP A 398       7.704   8.764  14.760  1.00  0.87           C  
ATOM   3006  CB  ASP A 398       9.234   7.310  16.110  1.00  0.85           C  
ATOM   3007  O   ASP A 398       7.029   8.364  13.809  1.00  0.86           O  
ATOM   3008  CG  ASP A 398      10.524   6.509  16.115  1.00  0.84           C  
ATOM   3009  OD1 ASP A 398      11.038   6.175  15.026  1.00  0.84           O  
ATOM   3010  OD2 ASP A 398      11.029   6.207  17.218  1.00  0.84           O  
ATOM   3011  N   ILE A 399       7.313   9.728  15.561  1.00  0.86           N  
ATOM   3012  CA  ILE A 399       5.968  10.284  15.476  1.00  0.87           C  
ATOM   3013  C   ILE A 399       6.039  11.810  15.480  1.00  0.86           C  
ATOM   3014  CB  ILE A 399       5.075   9.786  16.634  1.00  0.86           C  
ATOM   3015  O   ILE A 399       6.620  12.408  16.389  1.00  0.84           O  
ATOM   3016  CG1 ILE A 399       5.019   8.254  16.645  1.00  0.88           C  
ATOM   3017  CG2 ILE A 399       3.670  10.385  16.529  1.00  0.87           C  
ATOM   3018  CD1 ILE A 399       4.240   7.671  17.816  1.00  0.86           C  
ATOM   3019  N   ILE A 400       5.399  12.404  14.554  1.00  0.84           N  
ATOM   3020  CA  ILE A 400       5.143  13.840  14.553  1.00  0.84           C  
ATOM   3021  C   ILE A 400       3.644  14.098  14.694  1.00  0.84           C  
ATOM   3022  CB  ILE A 400       5.684  14.510  13.270  1.00  0.83           C  
ATOM   3023  O   ILE A 400       2.845  13.598  13.899  1.00  0.82           O  
ATOM   3024  CG1 ILE A 400       7.208  14.363  13.193  1.00  0.83           C  
ATOM   3025  CG2 ILE A 400       5.272  15.984  13.217  1.00  0.83           C  
ATOM   3026  CD1 ILE A 400       7.824  14.963  11.937  1.00  0.81           C  
ATOM   3027  N   CYS A 401       3.343  14.865  15.596  1.00  0.84           N  
ATOM   3028  CA  CYS A 401       2.017  15.459  15.724  1.00  0.83           C  
ATOM   3029  C   CYS A 401       2.042  16.936  15.352  1.00  0.81           C  
ATOM   3030  CB  CYS A 401       1.490  15.291  17.149  1.00  0.80           C  
ATOM   3031  O   CYS A 401       2.484  17.772  16.143  1.00  0.77           O  
ATOM   3032  SG  CYS A 401       1.296  13.568  17.655  1.00  0.76           S  
ATOM   3033  N   ALA A 402       1.645  17.117  14.164  1.00  0.80           N  
ATOM   3034  CA  ALA A 402       1.710  18.457  13.586  1.00  0.80           C  
ATOM   3035  C   ALA A 402       0.323  19.090  13.513  1.00  0.78           C  
ATOM   3036  CB  ALA A 402       2.342  18.408  12.197  1.00  0.77           C  
ATOM   3037  O   ALA A 402      -0.662  18.409  13.220  1.00  0.74           O  
ATOM   3038  N   GLY A 403       0.243  20.441  13.968  1.00  0.71           N  
ATOM   3039  CA  GLY A 403      -0.948  21.237  13.719  1.00  0.70           C  
ATOM   3040  C   GLY A 403      -2.180  20.704  14.427  1.00  0.71           C  
ATOM   3041  O   GLY A 403      -2.128  19.652  15.067  1.00  0.65           O  
ATOM   3042  N   GLY A 404      -3.278  21.584  14.809  1.00  0.72           N  
ATOM   3043  CA  GLY A 404      -4.687  21.353  15.088  1.00  0.71           C  
ATOM   3044  C   GLY A 404      -4.944  20.874  16.504  1.00  0.72           C  
ATOM   3045  O   GLY A 404      -4.004  20.602  17.253  1.00  0.66           O  
ATOM   3046  N   THR A 405      -6.292  20.777  16.980  1.00  0.65           N  
ATOM   3047  CA  THR A 405      -6.861  20.296  18.234  1.00  0.64           C  
ATOM   3048  C   THR A 405      -7.680  19.029  18.005  1.00  0.64           C  
ATOM   3049  CB  THR A 405      -7.746  21.370  18.894  1.00  0.60           C  
ATOM   3050  O   THR A 405      -8.040  18.712  16.870  1.00  0.61           O  
ATOM   3051  CG2 THR A 405      -6.926  22.597  19.280  1.00  0.54           C  
ATOM   3052  OG1 THR A 405      -8.773  21.765  17.976  1.00  0.60           O  
ATOM   3053  N   GLY A 406      -7.702  18.048  18.919  1.00  0.65           N  
ATOM   3054  CA  GLY A 406      -8.607  16.910  18.883  1.00  0.67           C  
ATOM   3055  C   GLY A 406      -7.924  15.617  18.482  1.00  0.69           C  
ATOM   3056  O   GLY A 406      -8.588  14.609  18.231  1.00  0.64           O  
ATOM   3057  N   LYS A 407      -6.625  15.624  18.395  1.00  0.75           N  
ATOM   3058  CA  LYS A 407      -5.857  14.430  18.054  1.00  0.76           C  
ATOM   3059  C   LYS A 407      -5.925  13.395  19.173  1.00  0.77           C  
ATOM   3060  CB  LYS A 407      -4.399  14.793  17.765  1.00  0.72           C  
ATOM   3061  O   LYS A 407      -5.906  13.747  20.355  1.00  0.75           O  
ATOM   3062  CG  LYS A 407      -4.217  15.718  16.571  1.00  0.71           C  
ATOM   3063  CD  LYS A 407      -2.756  16.108  16.383  1.00  0.70           C  
ATOM   3064  CE  LYS A 407      -2.601  17.222  15.358  1.00  0.64           C  
ATOM   3065  NZ  LYS A 407      -1.406  18.073  15.640  1.00  0.59           N  
ATOM   3066  N   ILE A 408      -6.047  12.142  18.807  1.00  0.73           N  
ATOM   3067  CA  ILE A 408      -5.977  11.034  19.752  1.00  0.77           C  
ATOM   3068  C   ILE A 408      -4.864  10.073  19.339  1.00  0.79           C  
ATOM   3069  CB  ILE A 408      -7.325  10.285  19.846  1.00  0.71           C  
ATOM   3070  O   ILE A 408      -4.888   9.524  18.235  1.00  0.79           O  
ATOM   3071  CG1 ILE A 408      -8.449  11.255  20.229  1.00  0.68           C  
ATOM   3072  CG2 ILE A 408      -7.233   9.131  20.849  1.00  0.64           C  
ATOM   3073  CD1 ILE A 408      -9.830  10.615  20.271  1.00  0.66           C  
ATOM   3074  N   LEU A 409      -3.906   9.976  20.133  1.00  0.80           N  
ATOM   3075  CA  LEU A 409      -2.863   8.962  20.035  1.00  0.81           C  
ATOM   3076  C   LEU A 409      -2.974   7.956  21.176  1.00  0.83           C  
ATOM   3077  CB  LEU A 409      -1.478   9.614  20.047  1.00  0.78           C  
ATOM   3078  O   LEU A 409      -2.787   8.310  22.342  1.00  0.81           O  
ATOM   3079  CG  LEU A 409      -0.281   8.662  20.078  1.00  0.81           C  
ATOM   3080  CD1 LEU A 409      -0.271   7.782  18.834  1.00  0.80           C  
ATOM   3081  CD2 LEU A 409       1.022   9.446  20.196  1.00  0.82           C  
ATOM   3082  N   ILE A 410      -3.299   6.792  20.852  1.00  0.79           N  
ATOM   3083  CA  ILE A 410      -3.218   5.653  21.761  1.00  0.83           C  
ATOM   3084  C   ILE A 410      -2.109   4.707  21.304  1.00  0.85           C  
ATOM   3085  CB  ILE A 410      -4.564   4.899  21.844  1.00  0.80           C  
ATOM   3086  O   ILE A 410      -2.158   4.174  20.194  1.00  0.85           O  
ATOM   3087  CG1 ILE A 410      -5.691   5.861  22.239  1.00  0.77           C  
ATOM   3088  CG2 ILE A 410      -4.469   3.732  22.831  1.00  0.75           C  
ATOM   3089  CD1 ILE A 410      -7.073   5.223  22.252  1.00  0.74           C  
ATOM   3090  N   ALA A 411      -1.121   4.488  22.103  1.00  0.83           N  
ATOM   3091  CA  ALA A 411       0.031   3.638  21.813  1.00  0.85           C  
ATOM   3092  C   ALA A 411       0.316   2.687  22.972  1.00  0.84           C  
ATOM   3093  CB  ALA A 411       1.261   4.492  21.515  1.00  0.82           C  
ATOM   3094  O   ALA A 411       0.564   3.126  24.097  1.00  0.82           O  
ATOM   3095  N   SER A 412       0.331   1.388  22.654  1.00  0.83           N  
ATOM   3096  CA  SER A 412       0.570   0.379  23.680  1.00  0.86           C  
ATOM   3097  C   SER A 412       1.454  -0.747  23.152  1.00  0.87           C  
ATOM   3098  CB  SER A 412      -0.753  -0.196  24.187  1.00  0.82           C  
ATOM   3099  O   SER A 412       1.263  -1.218  22.029  1.00  0.87           O  
ATOM   3100  OG  SER A 412      -0.527  -1.157  25.203  1.00  0.71           O  
ATOM   3101  N   GLY A 413       2.446  -1.173  24.001  1.00  0.86           N  
ATOM   3102  CA  GLY A 413       3.272  -2.339  23.728  1.00  0.88           C  
ATOM   3103  C   GLY A 413       4.169  -2.164  22.517  1.00  0.88           C  
ATOM   3104  O   GLY A 413       4.549  -3.144  21.873  1.00  0.86           O  
ATOM   3105  N   ASN A 414       4.480  -0.913  22.022  1.00  0.89           N  
ATOM   3106  CA  ASN A 414       5.339  -0.661  20.870  1.00  0.89           C  
ATOM   3107  C   ASN A 414       6.807  -0.564  21.276  1.00  0.86           C  
ATOM   3108  CB  ASN A 414       4.904   0.613  20.144  1.00  0.89           C  
ATOM   3109  O   ASN A 414       7.118  -0.263  22.429  1.00  0.84           O  
ATOM   3110  CG  ASN A 414       3.443   0.584  19.739  1.00  0.91           C  
ATOM   3111  ND2 ASN A 414       2.595   1.227  20.533  1.00  0.92           N  
ATOM   3112  OD1 ASN A 414       3.080  -0.011  18.721  1.00  0.91           O  
ATOM   3113  N   SER A 415       7.694  -0.793  20.301  1.00  0.86           N  
ATOM   3114  CA  SER A 415       9.128  -0.559  20.433  1.00  0.87           C  
ATOM   3115  C   SER A 415       9.585   0.592  19.543  1.00  0.85           C  
ATOM   3116  CB  SER A 415       9.912  -1.825  20.086  1.00  0.84           C  
ATOM   3117  O   SER A 415       9.539   0.490  18.315  1.00  0.84           O  
ATOM   3118  OG  SER A 415      11.304  -1.617  20.255  1.00  0.80           O  
ATOM   3119  N   PHE A 416      10.009   1.638  20.169  1.00  0.83           N  
ATOM   3120  CA  PHE A 416      10.541   2.823  19.507  1.00  0.82           C  
ATOM   3121  C   PHE A 416      12.062   2.858  19.598  1.00  0.79           C  
ATOM   3122  CB  PHE A 416       9.949   4.095  20.122  1.00  0.81           C  
ATOM   3123  O   PHE A 416      12.630   2.631  20.668  1.00  0.75           O  
ATOM   3124  CG  PHE A 416       8.458   4.213  19.956  1.00  0.84           C  
ATOM   3125  CD1 PHE A 416       7.916   4.816  18.828  1.00  0.83           C  
ATOM   3126  CD2 PHE A 416       7.599   3.720  20.929  1.00  0.83           C  
ATOM   3127  CE1 PHE A 416       6.536   4.927  18.672  1.00  0.84           C  
ATOM   3128  CE2 PHE A 416       6.219   3.827  20.780  1.00  0.83           C  
ATOM   3129  CZ  PHE A 416       5.689   4.431  19.651  1.00  0.83           C  
ATOM   3130  N   SER A 417      12.767   3.093  18.507  1.00  0.81           N  
ATOM   3131  CA  SER A 417      14.225   3.162  18.494  1.00  0.79           C  
ATOM   3132  C   SER A 417      14.710   4.608  18.524  1.00  0.77           C  
ATOM   3133  CB  SER A 417      14.784   2.454  17.259  1.00  0.75           C  
ATOM   3134  O   SER A 417      15.889   4.867  18.771  1.00  0.71           O  
ATOM   3135  OG  SER A 417      14.355   3.099  16.072  1.00  0.66           O  
ATOM   3136  N   GLY A 418      13.740   5.610  18.290  1.00  0.71           N  
ATOM   3137  CA  GLY A 418      14.041   7.019  18.095  1.00  0.69           C  
ATOM   3138  C   GLY A 418      14.555   7.331  16.702  1.00  0.69           C  
ATOM   3139  O   GLY A 418      15.319   6.553  16.127  1.00  0.66           O  
ATOM   3140  N   GLY A 419      14.041   8.570  16.230  1.00  0.70           N  
ATOM   3141  CA  GLY A 419      14.641   9.206  15.069  1.00  0.68           C  
ATOM   3142  C   GLY A 419      15.894   9.994  15.402  1.00  0.69           C  
ATOM   3143  O   GLY A 419      16.410   9.907  16.518  1.00  0.63           O  
ATOM   3144  N   ASN A 420      16.382  10.804  14.514  1.00  0.67           N  
ATOM   3145  CA  ASN A 420      17.571  11.624  14.716  1.00  0.69           C  
ATOM   3146  C   ASN A 420      17.359  12.657  15.820  1.00  0.68           C  
ATOM   3147  CB  ASN A 420      17.974  12.316  13.412  1.00  0.64           C  
ATOM   3148  O   ASN A 420      18.294  12.994  16.548  1.00  0.67           O  
ATOM   3149  CG  ASN A 420      18.635  11.370  12.429  1.00  0.58           C  
ATOM   3150  ND2 ASN A 420      18.539  11.689  11.144  1.00  0.56           N  
ATOM   3151  OD1 ASN A 420      19.225  10.360  12.821  1.00  0.59           O  
ATOM   3152  N   LEU A 421      16.093  13.146  15.896  1.00  0.64           N  
ATOM   3153  CA  LEU A 421      15.804  14.241  16.816  1.00  0.66           C  
ATOM   3154  C   LEU A 421      14.971  13.753  17.997  1.00  0.66           C  
ATOM   3155  CB  LEU A 421      15.069  15.371  16.090  1.00  0.62           C  
ATOM   3156  O   LEU A 421      14.831  14.461  18.997  1.00  0.65           O  
ATOM   3157  CG  LEU A 421      15.821  16.039  14.939  1.00  0.61           C  
ATOM   3158  CD1 LEU A 421      14.979  17.158  14.334  1.00  0.58           C  
ATOM   3159  CD2 LEU A 421      17.166  16.575  15.418  1.00  0.63           C  
ATOM   3160  N   GLY A 422      14.407  12.513  17.871  1.00  0.68           N  
ATOM   3161  CA  GLY A 422      13.733  11.930  19.020  1.00  0.70           C  
ATOM   3162  C   GLY A 422      12.621  10.972  18.637  1.00  0.72           C  
ATOM   3163  O   GLY A 422      12.407  10.703  17.453  1.00  0.71           O  
ATOM   3164  N   TYR A 423      11.919  10.583  19.674  1.00  0.75           N  
ATOM   3165  CA  TYR A 423      10.832   9.627  19.499  1.00  0.77           C  
ATOM   3166  C   TYR A 423       9.575  10.319  18.986  1.00  0.77           C  
ATOM   3167  CB  TYR A 423      10.531   8.907  20.817  1.00  0.73           C  
ATOM   3168  O   TYR A 423       8.897   9.807  18.092  1.00  0.75           O  
ATOM   3169  CG  TYR A 423      11.700   8.122  21.361  1.00  0.71           C  
ATOM   3170  CD1 TYR A 423      12.025   6.871  20.843  1.00  0.68           C  
ATOM   3171  CD2 TYR A 423      12.481   8.630  22.394  1.00  0.71           C  
ATOM   3172  CE1 TYR A 423      13.100   6.143  21.343  1.00  0.70           C  
ATOM   3173  CE2 TYR A 423      13.558   7.911  22.901  1.00  0.71           C  
ATOM   3174  OH  TYR A 423      14.925   5.955  22.868  1.00  0.55           O  
ATOM   3175  CZ  TYR A 423      13.860   6.671  22.369  1.00  0.67           C  
ATOM   3176  N   MET A 424       9.314  11.487  19.466  1.00  0.77           N  
ATOM   3177  CA  MET A 424       8.071  12.190  19.163  1.00  0.78           C  
ATOM   3178  C   MET A 424       8.294  13.699  19.130  1.00  0.77           C  
ATOM   3179  CB  MET A 424       6.992  11.843  20.190  1.00  0.75           C  
ATOM   3180  O   MET A 424       8.898  14.261  20.044  1.00  0.74           O  
ATOM   3181  CG  MET A 424       5.621  12.406  19.852  1.00  0.71           C  
ATOM   3182  SD  MET A 424       4.312  11.796  20.985  1.00  0.75           S  
ATOM   3183  CE  MET A 424       4.838  12.580  22.534  1.00  0.64           C  
ATOM   3184  N   LYS A 425       7.884  14.364  18.095  1.00  0.77           N  
ATOM   3185  CA  LYS A 425       7.708  15.811  18.008  1.00  0.76           C  
ATOM   3186  C   LYS A 425       6.241  16.197  18.170  1.00  0.75           C  
ATOM   3187  CB  LYS A 425       8.245  16.338  16.676  1.00  0.75           C  
ATOM   3188  O   LYS A 425       5.423  15.932  17.286  1.00  0.72           O  
ATOM   3189  CG  LYS A 425       8.219  17.854  16.555  1.00  0.75           C  
ATOM   3190  CD  LYS A 425       8.811  18.319  15.230  1.00  0.74           C  
ATOM   3191  CE  LYS A 425       8.806  19.838  15.117  1.00  0.73           C  
ATOM   3192  NZ  LYS A 425       9.433  20.300  13.843  1.00  0.73           N  
ATOM   3193  N   GLU A 426       6.005  16.891  19.245  1.00  0.72           N  
ATOM   3194  CA  GLU A 426       4.648  17.297  19.597  1.00  0.72           C  
ATOM   3195  C   GLU A 426       4.488  18.812  19.524  1.00  0.72           C  
ATOM   3196  CB  GLU A 426       4.283  16.796  20.997  1.00  0.67           C  
ATOM   3197  O   GLU A 426       5.275  19.554  20.116  1.00  0.67           O  
ATOM   3198  CG  GLU A 426       2.820  17.001  21.361  1.00  0.63           C  
ATOM   3199  CD  GLU A 426       2.442  16.383  22.698  1.00  0.62           C  
ATOM   3200  OE1 GLU A 426       3.311  15.752  23.342  1.00  0.60           O  
ATOM   3201  OE2 GLU A 426       1.268  16.530  23.104  1.00  0.56           O  
ATOM   3202  N   VAL A 427       3.448  19.238  18.850  1.00  0.62           N  
ATOM   3203  CA  VAL A 427       3.084  20.651  18.884  1.00  0.63           C  
ATOM   3204  C   VAL A 427       1.887  20.854  19.810  1.00  0.61           C  
ATOM   3205  CB  VAL A 427       2.763  21.189  17.472  1.00  0.57           C  
ATOM   3206  O   VAL A 427       1.936  21.677  20.727  1.00  0.58           O  
ATOM   3207  CG1 VAL A 427       2.462  22.685  17.519  1.00  0.47           C  
ATOM   3208  CG2 VAL A 427       3.921  20.904  16.517  1.00  0.47           C  
ATOM   3209  N   THR A 428       0.808  19.984  19.727  1.00  0.59           N  
ATOM   3210  CA  THR A 428      -0.451  20.094  20.455  1.00  0.58           C  
ATOM   3211  C   THR A 428      -1.281  18.823  20.295  1.00  0.59           C  
ATOM   3212  CB  THR A 428      -1.269  21.308  19.976  1.00  0.54           C  
ATOM   3213  O   THR A 428      -2.028  18.681  19.325  1.00  0.56           O  
ATOM   3214  CG2 THR A 428      -0.886  22.568  20.745  1.00  0.50           C  
ATOM   3215  OG1 THR A 428      -1.025  21.520  18.580  1.00  0.50           O  
ATOM   3216  N   ILE A 429      -1.086  17.879  21.180  1.00  0.56           N  
ATOM   3217  CA  ILE A 429      -2.023  16.770  21.318  1.00  0.55           C  
ATOM   3218  C   ILE A 429      -2.773  16.889  22.643  1.00  0.57           C  
ATOM   3219  CB  ILE A 429      -1.302  15.406  21.231  1.00  0.50           C  
ATOM   3220  O   ILE A 429      -2.176  16.758  23.715  1.00  0.54           O  
ATOM   3221  CG1 ILE A 429      -0.521  15.298  19.916  1.00  0.44           C  
ATOM   3222  CG2 ILE A 429      -2.304  14.256  21.368  1.00  0.45           C  
ATOM   3223  CD1 ILE A 429       0.296  14.020  19.785  1.00  0.44           C  
ATOM   3224  N   ALA A 430      -4.159  17.026  22.411  1.00  0.61           N  
ATOM   3225  CA  ALA A 430      -5.002  17.142  23.598  1.00  0.61           C  
ATOM   3226  C   ALA A 430      -5.176  15.789  24.281  1.00  0.62           C  
ATOM   3227  CB  ALA A 430      -6.363  17.728  23.229  1.00  0.55           C  
ATOM   3228  O   ALA A 430      -5.134  15.697  25.510  1.00  0.60           O  
ATOM   3229  N   ASN A 431      -5.282  14.667  23.520  1.00  0.74           N  
ATOM   3230  CA  ASN A 431      -5.594  13.373  24.118  1.00  0.75           C  
ATOM   3231  C   ASN A 431      -4.601  12.300  23.683  1.00  0.75           C  
ATOM   3232  CB  ASN A 431      -7.022  12.949  23.766  1.00  0.72           C  
ATOM   3233  O   ASN A 431      -4.543  11.943  22.505  1.00  0.74           O  
ATOM   3234  CG  ASN A 431      -8.062  13.937  24.256  1.00  0.69           C  
ATOM   3235  ND2 ASN A 431      -8.876  14.445  23.339  1.00  0.69           N  
ATOM   3236  OD1 ASN A 431      -8.133  14.242  25.450  1.00  0.70           O  
ATOM   3237  N   LYS A 432      -3.729  11.747  24.564  1.00  0.76           N  
ATOM   3238  CA  LYS A 432      -2.761  10.681  24.322  1.00  0.76           C  
ATOM   3239  C   LYS A 432      -2.756   9.673  25.468  1.00  0.77           C  
ATOM   3240  CB  LYS A 432      -1.359  11.262  24.130  1.00  0.74           C  
ATOM   3241  O   LYS A 432      -2.726  10.056  26.639  1.00  0.75           O  
ATOM   3242  CG  LYS A 432      -0.893  12.147  25.277  1.00  0.70           C  
ATOM   3243  CD  LYS A 432       0.432  12.826  24.955  1.00  0.68           C  
ATOM   3244  CE  LYS A 432       0.905  13.704  26.106  1.00  0.62           C  
ATOM   3245  NZ  LYS A 432       2.043  14.582  25.702  1.00  0.58           N  
ATOM   3246  N   VAL A 433      -2.826   8.530  25.126  1.00  0.77           N  
ATOM   3247  CA  VAL A 433      -2.619   7.392  26.015  1.00  0.78           C  
ATOM   3248  C   VAL A 433      -1.473   6.529  25.492  1.00  0.79           C  
ATOM   3249  CB  VAL A 433      -3.902   6.543  26.158  1.00  0.77           C  
ATOM   3250  O   VAL A 433      -1.634   5.799  24.511  1.00  0.79           O  
ATOM   3251  CG1 VAL A 433      -3.691   5.410  27.160  1.00  0.77           C  
ATOM   3252  CG2 VAL A 433      -5.078   7.422  26.581  1.00  0.76           C  
ATOM   3253  N   ILE A 434      -0.298   6.657  26.044  1.00  0.79           N  
ATOM   3254  CA  ILE A 434       0.923   5.923  25.728  1.00  0.79           C  
ATOM   3255  C   ILE A 434       1.336   5.070  26.926  1.00  0.79           C  
ATOM   3256  CB  ILE A 434       2.070   6.878  25.329  1.00  0.77           C  
ATOM   3257  O   ILE A 434       1.657   5.600  27.992  1.00  0.77           O  
ATOM   3258  CG1 ILE A 434       1.632   7.784  24.173  1.00  0.78           C  
ATOM   3259  CG2 ILE A 434       3.327   6.086  24.958  1.00  0.78           C  
ATOM   3260  CD1 ILE A 434       2.675   8.815  23.765  1.00  0.76           C  
ATOM   3261  N   THR A 435       1.285   3.744  26.707  1.00  0.77           N  
ATOM   3262  CA  THR A 435       1.537   2.872  27.849  1.00  0.78           C  
ATOM   3263  C   THR A 435       2.273   1.608  27.412  1.00  0.79           C  
ATOM   3264  CB  THR A 435       0.226   2.487  28.558  1.00  0.75           C  
ATOM   3265  O   THR A 435       2.000   1.064  26.339  1.00  0.79           O  
ATOM   3266  CG2 THR A 435      -0.486   3.720  29.104  1.00  0.69           C  
ATOM   3267  OG1 THR A 435      -0.637   1.823  27.627  1.00  0.72           O  
ATOM   3268  N   GLY A 436       3.175   1.113  28.335  1.00  0.78           N  
ATOM   3269  CA  GLY A 436       3.810  -0.185  28.165  1.00  0.79           C  
ATOM   3270  C   GLY A 436       4.698  -0.259  26.938  1.00  0.80           C  
ATOM   3271  O   GLY A 436       4.836  -1.322  26.328  1.00  0.79           O  
ATOM   3272  N   ASN A 437       5.209   0.890  26.411  1.00  0.79           N  
ATOM   3273  CA  ASN A 437       6.101   0.923  25.257  1.00  0.79           C  
ATOM   3274  C   ASN A 437       7.566   0.844  25.678  1.00  0.77           C  
ATOM   3275  CB  ASN A 437       5.855   2.183  24.424  1.00  0.77           C  
ATOM   3276  O   ASN A 437       7.932   1.310  26.758  1.00  0.74           O  
ATOM   3277  CG  ASN A 437       4.421   2.296  23.945  1.00  0.80           C  
ATOM   3278  ND2 ASN A 437       3.642   3.145  24.603  1.00  0.86           N  
ATOM   3279  OD1 ASN A 437       4.018   1.624  22.992  1.00  0.84           O  
ATOM   3280  N   TYR A 438       8.439   0.312  24.818  1.00  0.78           N  
ATOM   3281  CA  TYR A 438       9.890   0.427  24.898  1.00  0.80           C  
ATOM   3282  C   TYR A 438      10.383   1.655  24.142  1.00  0.77           C  
ATOM   3283  CB  TYR A 438      10.561  -0.833  24.341  1.00  0.77           C  
ATOM   3284  O   TYR A 438       9.992   1.884  22.995  1.00  0.74           O  
ATOM   3285  CG  TYR A 438      12.069  -0.793  24.397  1.00  0.73           C  
ATOM   3286  CD1 TYR A 438      12.814  -0.333  23.314  1.00  0.72           C  
ATOM   3287  CD2 TYR A 438      12.751  -1.216  25.533  1.00  0.73           C  
ATOM   3288  CE1 TYR A 438      14.204  -0.297  23.361  1.00  0.73           C  
ATOM   3289  CE2 TYR A 438      14.141  -1.184  25.591  1.00  0.72           C  
ATOM   3290  OH  TYR A 438      16.233  -0.689  24.553  1.00  0.59           O  
ATOM   3291  CZ  TYR A 438      14.857  -0.723  24.502  1.00  0.72           C  
ATOM   3292  N   GLY A 439      11.150   2.470  24.807  1.00  0.73           N  
ATOM   3293  CA  GLY A 439      11.717   3.685  24.246  1.00  0.72           C  
ATOM   3294  C   GLY A 439      10.900   4.925  24.558  1.00  0.70           C  
ATOM   3295  O   GLY A 439      11.456   6.003  24.776  1.00  0.66           O  
ATOM   3296  N   LEU A 440       9.535   4.886  24.603  1.00  0.71           N  
ATOM   3297  CA  LEU A 440       8.674   5.998  24.992  1.00  0.71           C  
ATOM   3298  C   LEU A 440       8.146   5.807  26.410  1.00  0.70           C  
ATOM   3299  CB  LEU A 440       7.504   6.137  24.014  1.00  0.68           C  
ATOM   3300  O   LEU A 440       7.669   4.724  26.759  1.00  0.68           O  
ATOM   3301  CG  LEU A 440       7.829   6.754  22.652  1.00  0.66           C  
ATOM   3302  CD1 LEU A 440       6.607   6.701  21.741  1.00  0.63           C  
ATOM   3303  CD2 LEU A 440       8.317   8.189  22.818  1.00  0.64           C  
ATOM   3304  N   PRO A 441       8.314   6.809  27.192  1.00  0.61           N  
ATOM   3305  CA  PRO A 441       7.720   6.697  28.526  1.00  0.61           C  
ATOM   3306  C   PRO A 441       6.197   6.602  28.488  1.00  0.62           C  
ATOM   3307  CB  PRO A 441       8.170   7.984  29.221  1.00  0.58           C  
ATOM   3308  O   PRO A 441       5.570   7.057  27.527  1.00  0.60           O  
ATOM   3309  CG  PRO A 441       8.291   8.990  28.122  1.00  0.56           C  
ATOM   3310  CD  PRO A 441       8.742   8.283  26.876  1.00  0.58           C  
ATOM   3311  N   ASP A 442       5.642   6.120  29.509  1.00  0.62           N  
ATOM   3312  CA  ASP A 442       4.189   6.126  29.649  1.00  0.60           C  
ATOM   3313  C   ASP A 442       3.660   7.547  29.825  1.00  0.61           C  
ATOM   3314  CB  ASP A 442       3.759   5.254  30.831  1.00  0.56           C  
ATOM   3315  O   ASP A 442       4.133   8.288  30.689  1.00  0.58           O  
ATOM   3316  CG  ASP A 442       3.917   3.768  30.560  1.00  0.53           C  
ATOM   3317  OD1 ASP A 442       4.190   3.385  29.402  1.00  0.59           O  
ATOM   3318  OD2 ASP A 442       3.763   2.974  31.513  1.00  0.63           O  
ATOM   3319  N   ILE A 443       2.808   7.922  29.027  1.00  0.65           N  
ATOM   3320  CA  ILE A 443       2.107   9.202  29.061  1.00  0.64           C  
ATOM   3321  C   ILE A 443       0.600   8.966  28.993  1.00  0.65           C  
ATOM   3322  CB  ILE A 443       2.558  10.124  27.906  1.00  0.61           C  
ATOM   3323  O   ILE A 443       0.093   8.431  28.005  1.00  0.63           O  
ATOM   3324  CG1 ILE A 443       4.080  10.309  27.933  1.00  0.57           C  
ATOM   3325  CG2 ILE A 443       1.840  11.474  27.982  1.00  0.58           C  
ATOM   3326  CD1 ILE A 443       4.631  11.077  26.740  1.00  0.57           C  
ATOM   3327  N   ILE A 444      -0.142   9.364  29.967  1.00  0.58           N  
ATOM   3328  CA  ILE A 444      -1.599   9.438  29.957  1.00  0.56           C  
ATOM   3329  C   ILE A 444      -2.043  10.895  30.072  1.00  0.56           C  
ATOM   3330  CB  ILE A 444      -2.215   8.598  31.099  1.00  0.51           C  
ATOM   3331  O   ILE A 444      -1.919  11.506  31.136  1.00  0.53           O  
ATOM   3332  CG1 ILE A 444      -1.712   7.152  31.029  1.00  0.43           C  
ATOM   3333  CG2 ILE A 444      -3.745   8.650  31.042  1.00  0.43           C  
ATOM   3334  CD1 ILE A 444      -2.198   6.272  32.172  1.00  0.41           C  
ATOM   3335  N   ASN A 445      -2.312  11.405  28.922  1.00  0.57           N  
ATOM   3336  CA  ASN A 445      -2.924  12.722  28.781  1.00  0.57           C  
ATOM   3337  C   ASN A 445      -4.222  12.653  27.981  1.00  0.57           C  
ATOM   3338  CB  ASN A 445      -1.947  13.700  28.125  1.00  0.52           C  
ATOM   3339  O   ASN A 445      -4.195  12.574  26.751  1.00  0.54           O  
ATOM   3340  CG  ASN A 445      -2.455  15.129  28.139  1.00  0.48           C  
ATOM   3341  ND2 ASN A 445      -1.648  16.050  27.627  1.00  0.47           N  
ATOM   3342  OD1 ASN A 445      -3.564  15.402  28.607  1.00  0.50           O  
ATOM   3343  N   THR A 446      -5.413  12.494  28.583  1.00  0.44           N  
ATOM   3344  CA  THR A 446      -6.730  12.376  27.968  1.00  0.44           C  
ATOM   3345  C   THR A 446      -7.485  13.699  28.046  1.00  0.43           C  
ATOM   3346  CB  THR A 446      -7.562  11.266  28.638  1.00  0.39           C  
ATOM   3347  O   THR A 446      -8.703  13.738  27.857  1.00  0.41           O  
ATOM   3348  CG2 THR A 446      -6.927   9.896  28.422  1.00  0.32           C  
ATOM   3349  OG1 THR A 446      -7.647  11.525  30.045  1.00  0.37           O  
ATOM   3350  N   GLY A 447      -6.750  14.799  28.009  1.00  0.38           N  
ATOM   3351  CA  GLY A 447      -7.392  16.084  28.236  1.00  0.37           C  
ATOM   3352  C   GLY A 447      -7.967  16.226  29.633  1.00  0.38           C  
ATOM   3353  O   GLY A 447      -7.979  17.322  30.197  1.00  0.36           O  
ATOM   3354  N   THR A 448      -8.202  15.066  30.220  1.00  0.30           N  
ATOM   3355  CA  THR A 448      -8.737  15.044  31.577  1.00  0.30           C  
ATOM   3356  C   THR A 448      -7.734  14.419  32.543  1.00  0.30           C  
ATOM   3357  CB  THR A 448     -10.066  14.269  31.640  1.00  0.27           C  
ATOM   3358  O   THR A 448      -7.638  14.833  33.700  1.00  0.29           O  
ATOM   3359  CG2 THR A 448     -11.166  15.116  32.271  1.00  0.25           C  
ATOM   3360  OG1 THR A 448     -10.462  13.902  30.313  1.00  0.29           O  
ATOM   3361  N   TYR A 449      -6.872  13.557  32.197  1.00  0.33           N  
ATOM   3362  CA  TYR A 449      -5.902  12.764  32.943  1.00  0.35           C  
ATOM   3363  C   TYR A 449      -4.520  12.853  32.306  1.00  0.33           C  
ATOM   3364  CB  TYR A 449      -6.348  11.300  33.019  1.00  0.29           C  
ATOM   3365  O   TYR A 449      -4.348  12.517  31.132  1.00  0.31           O  
ATOM   3366  CG  TYR A 449      -7.224  10.994  34.209  1.00  0.27           C  
ATOM   3367  CD1 TYR A 449      -6.668  10.620  35.430  1.00  0.24           C  
ATOM   3368  CD2 TYR A 449      -8.609  11.076  34.114  1.00  0.27           C  
ATOM   3369  CE1 TYR A 449      -7.471  10.335  36.529  1.00  0.25           C  
ATOM   3370  CE2 TYR A 449      -9.423  10.793  35.207  1.00  0.29           C  
ATOM   3371  OH  TYR A 449      -9.646  10.143  37.493  1.00  0.20           O  
ATOM   3372  CZ  TYR A 449      -8.845  10.424  36.408  1.00  0.24           C  
ATOM   3373  N   GLN A 450      -3.576  13.677  33.003  1.00  0.37           N  
ATOM   3374  CA  GLN A 450      -2.154  13.585  32.688  1.00  0.39           C  
ATOM   3375  C   GLN A 450      -1.403  12.799  33.759  1.00  0.37           C  
ATOM   3376  CB  GLN A 450      -1.546  14.980  32.536  1.00  0.34           C  
ATOM   3377  O   GLN A 450      -1.406  13.180  34.932  1.00  0.36           O  
ATOM   3378  CG  GLN A 450      -1.953  15.692  31.254  1.00  0.32           C  
ATOM   3379  CD  GLN A 450      -1.157  16.961  31.009  1.00  0.38           C  
ATOM   3380  NE2 GLN A 450      -1.318  17.543  29.826  1.00  0.32           N  
ATOM   3381  OE1 GLN A 450      -0.405  17.415  31.878  1.00  0.45           O  
ATOM   3382  N   LYS A 451      -1.164  11.616  33.657  1.00  0.39           N  
ATOM   3383  CA  LYS A 451      -0.150  10.813  34.336  1.00  0.38           C  
ATOM   3384  C   LYS A 451       0.940  10.369  33.365  1.00  0.39           C  
ATOM   3385  CB  LYS A 451      -0.789   9.593  35.001  1.00  0.35           C  
ATOM   3386  O   LYS A 451       0.645   9.846  32.289  1.00  0.37           O  
ATOM   3387  CG  LYS A 451       0.136   8.854  35.957  1.00  0.33           C  
ATOM   3388  CD  LYS A 451      -0.570   7.678  36.620  1.00  0.36           C  
ATOM   3389  CE  LYS A 451       0.379   6.885  37.509  1.00  0.31           C  
ATOM   3390  NZ  LYS A 451      -0.309   5.731  38.163  1.00  0.30           N  
ATOM   3391  N   SER A 452       2.200  10.821  33.456  1.00  0.37           N  
ATOM   3392  CA  SER A 452       3.426  10.201  32.966  1.00  0.38           C  
ATOM   3393  C   SER A 452       4.130   9.419  34.069  1.00  0.38           C  
ATOM   3394  CB  SER A 452       4.372  11.260  32.397  1.00  0.35           C  
ATOM   3395  O   SER A 452       4.351   9.941  35.164  1.00  0.37           O  
ATOM   3396  OG  SER A 452       5.021  11.967  33.440  1.00  0.32           O  
ATOM   3397  N   SER A 453       3.917   8.209  34.214  1.00  0.37           N  
ATOM   3398  CA  SER A 453       4.840   7.344  34.941  1.00  0.36           C  
ATOM   3399  C   SER A 453       5.919   6.787  34.018  1.00  0.37           C  
ATOM   3400  CB  SER A 453       4.085   6.194  35.608  1.00  0.34           C  
ATOM   3401  O   SER A 453       5.613   6.251  32.950  1.00  0.36           O  
ATOM   3402  OG  SER A 453       3.329   5.468  34.654  1.00  0.34           O  
ATOM   3403  N   GLY A 454       7.207   7.564  33.911  1.00  0.36           N  
ATOM   3404  CA  GLY A 454       8.501   7.277  33.312  1.00  0.36           C  
ATOM   3405  C   GLY A 454       9.184   8.509  32.749  1.00  0.36           C  
ATOM   3406  O   GLY A 454       8.654   9.618  32.845  1.00  0.34           O  
ATOM   3407  N   LEU A 455      10.549   8.673  32.752  1.00  0.37           N  
ATOM   3408  CA  LEU A 455      11.428   9.761  32.337  1.00  0.38           C  
ATOM   3409  C   LEU A 455      10.864  10.481  31.117  1.00  0.37           C  
ATOM   3410  CB  LEU A 455      12.830   9.229  32.028  1.00  0.34           C  
ATOM   3411  O   LEU A 455      10.868   9.935  30.012  1.00  0.36           O  
ATOM   3412  CG  LEU A 455      13.895   9.460  33.101  1.00  0.32           C  
ATOM   3413  CD1 LEU A 455      14.728   8.199  33.301  1.00  0.29           C  
ATOM   3414  CD2 LEU A 455      14.784  10.641  32.727  1.00  0.31           C  
ATOM   3415  N   VAL A 456       9.658  11.037  31.175  1.00  0.36           N  
ATOM   3416  CA  VAL A 456       9.410  12.058  30.162  1.00  0.37           C  
ATOM   3417  C   VAL A 456      10.290  13.276  30.429  1.00  0.37           C  
ATOM   3418  CB  VAL A 456       7.922  12.473  30.128  1.00  0.34           C  
ATOM   3419  O   VAL A 456      10.235  13.865  31.512  1.00  0.35           O  
ATOM   3420  CG1 VAL A 456       7.661  13.455  28.987  1.00  0.32           C  
ATOM   3421  CG2 VAL A 456       7.028  11.242  29.992  1.00  0.32           C  
ATOM   3422  N   LYS A 457      11.543  13.257  29.884  1.00  0.38           N  
ATOM   3423  CA  LYS A 457      12.033  14.616  29.671  1.00  0.38           C  
ATOM   3424  C   LYS A 457      10.913  15.534  29.189  1.00  0.39           C  
ATOM   3425  CB  LYS A 457      13.185  14.620  28.665  1.00  0.36           C  
ATOM   3426  O   LYS A 457      10.483  15.445  28.037  1.00  0.37           O  
ATOM   3427  CG  LYS A 457      14.514  14.157  29.243  1.00  0.33           C  
ATOM   3428  CD  LYS A 457      15.641  14.286  28.227  1.00  0.37           C  
ATOM   3429  CE  LYS A 457      16.964  13.786  28.791  1.00  0.30           C  
ATOM   3430  NZ  LYS A 457      18.062  13.865  27.782  1.00  0.31           N  
ATOM   3431  N   MET A 458       9.875  15.715  29.964  1.00  0.39           N  
ATOM   3432  CA  MET A 458       8.951  16.816  29.708  1.00  0.39           C  
ATOM   3433  C   MET A 458       9.709  18.097  29.380  1.00  0.39           C  
ATOM   3434  CB  MET A 458       8.037  17.043  30.913  1.00  0.36           C  
ATOM   3435  O   MET A 458      10.596  18.509  30.130  1.00  0.38           O  
ATOM   3436  CG  MET A 458       6.984  15.961  31.096  1.00  0.34           C  
ATOM   3437  SD  MET A 458       5.574  16.520  32.129  1.00  0.34           S  
ATOM   3438  CE  MET A 458       6.223  18.107  32.724  1.00  0.31           C  
ATOM   3439  N   GLY A 459      10.159  18.139  28.077  1.00  0.43           N  
ATOM   3440  CA  GLY A 459      10.690  19.203  27.241  1.00  0.42           C  
ATOM   3441  C   GLY A 459      11.045  20.455  28.022  1.00  0.43           C  
ATOM   3442  O   GLY A 459      11.766  21.321  27.524  1.00  0.40           O  
ATOM   3443  N   ASN A 460      10.803  20.497  29.320  1.00  0.54           N  
ATOM   3444  CA  ASN A 460      11.318  21.668  30.021  1.00  0.54           C  
ATOM   3445  C   ASN A 460      12.483  21.305  30.938  1.00  0.54           C  
ATOM   3446  CB  ASN A 460      10.204  22.348  30.820  1.00  0.50           C  
ATOM   3447  O   ASN A 460      12.274  20.803  32.044  1.00  0.52           O  
ATOM   3448  CG  ASN A 460       9.308  23.212  29.955  1.00  0.47           C  
ATOM   3449  ND2 ASN A 460       8.138  23.560  30.476  1.00  0.45           N  
ATOM   3450  OD1 ASN A 460       9.664  23.562  28.827  1.00  0.49           O  
ATOM   3451  N   THR A 461      13.561  20.971  30.308  1.00  0.59           N  
ATOM   3452  CA  THR A 461      14.824  21.006  31.035  1.00  0.62           C  
ATOM   3453  C   THR A 461      15.341  22.438  31.151  1.00  0.62           C  
ATOM   3454  CB  THR A 461      15.888  20.127  30.352  1.00  0.56           C  
ATOM   3455  O   THR A 461      15.297  23.199  30.183  1.00  0.62           O  
ATOM   3456  CG2 THR A 461      15.634  18.648  30.620  1.00  0.45           C  
ATOM   3457  OG1 THR A 461      15.852  20.358  28.938  1.00  0.48           O  
ATOM   3458  N   SER A 462      15.667  22.743  32.229  1.00  0.72           N  
ATOM   3459  CA  SER A 462      16.521  23.908  32.444  1.00  0.76           C  
ATOM   3460  C   SER A 462      17.892  23.498  32.971  1.00  0.77           C  
ATOM   3461  CB  SER A 462      15.861  24.883  33.420  1.00  0.72           C  
ATOM   3462  O   SER A 462      18.003  22.567  33.771  1.00  0.76           O  
ATOM   3463  OG  SER A 462      16.573  26.108  33.466  1.00  0.67           O  
ATOM   3464  N   THR A 463      18.940  24.021  32.330  1.00  0.75           N  
ATOM   3465  CA  THR A 463      20.324  23.798  32.730  1.00  0.80           C  
ATOM   3466  C   THR A 463      20.989  25.110  33.137  1.00  0.80           C  
ATOM   3467  CB  THR A 463      21.134  23.139  31.598  1.00  0.74           C  
ATOM   3468  O   THR A 463      20.597  26.181  32.669  1.00  0.79           O  
ATOM   3469  CG2 THR A 463      20.552  21.780  31.224  1.00  0.62           C  
ATOM   3470  OG1 THR A 463      21.111  23.990  30.445  1.00  0.71           O  
ATOM   3471  N   GLY A 464      21.926  25.026  34.001  1.00  0.81           N  
ATOM   3472  CA  GLY A 464      22.756  26.161  34.372  1.00  0.84           C  
ATOM   3473  C   GLY A 464      23.943  25.776  35.234  1.00  0.83           C  
ATOM   3474  O   GLY A 464      24.048  24.631  35.679  1.00  0.82           O  
ATOM   3475  N   THR A 465      24.883  26.688  35.436  1.00  0.78           N  
ATOM   3476  CA  THR A 465      25.972  26.520  36.392  1.00  0.82           C  
ATOM   3477  C   THR A 465      25.645  27.212  37.712  1.00  0.80           C  
ATOM   3478  CB  THR A 465      27.296  27.073  35.833  1.00  0.77           C  
ATOM   3479  O   THR A 465      25.433  28.426  37.746  1.00  0.77           O  
ATOM   3480  CG2 THR A 465      28.455  26.789  36.783  1.00  0.66           C  
ATOM   3481  OG1 THR A 465      27.568  26.457  34.568  1.00  0.74           O  
ATOM   3482  N   LEU A 466      25.551  26.494  38.797  1.00  0.78           N  
ATOM   3483  CA  LEU A 466      25.518  27.008  40.162  1.00  0.81           C  
ATOM   3484  C   LEU A 466      26.927  27.298  40.668  1.00  0.80           C  
ATOM   3485  CB  LEU A 466      24.823  26.012  41.093  1.00  0.77           C  
ATOM   3486  O   LEU A 466      27.717  26.375  40.880  1.00  0.79           O  
ATOM   3487  CG  LEU A 466      24.704  26.425  42.561  1.00  0.75           C  
ATOM   3488  CD1 LEU A 466      23.831  27.669  42.693  1.00  0.73           C  
ATOM   3489  CD2 LEU A 466      24.142  25.280  43.396  1.00  0.75           C  
ATOM   3490  N   PRO A 467      27.277  28.631  40.836  1.00  0.83           N  
ATOM   3491  CA  PRO A 467      28.601  28.983  41.356  1.00  0.85           C  
ATOM   3492  C   PRO A 467      28.761  28.650  42.837  1.00  0.84           C  
ATOM   3493  CB  PRO A 467      28.680  30.494  41.124  1.00  0.83           C  
ATOM   3494  O   PRO A 467      27.770  28.401  43.528  1.00  0.81           O  
ATOM   3495  CG  PRO A 467      27.261  30.962  41.166  1.00  0.83           C  
ATOM   3496  CD  PRO A 467      26.381  29.865  40.639  1.00  0.83           C  
ATOM   3497  N   PRO A 468      30.025  28.648  43.353  1.00  0.80           N  
ATOM   3498  CA  PRO A 468      30.262  28.454  44.785  1.00  0.81           C  
ATOM   3499  C   PRO A 468      29.639  29.554  45.641  1.00  0.81           C  
ATOM   3500  CB  PRO A 468      31.788  28.475  44.896  1.00  0.78           C  
ATOM   3501  O   PRO A 468      29.430  30.671  45.161  1.00  0.78           O  
ATOM   3502  CG  PRO A 468      32.253  29.150  43.646  1.00  0.75           C  
ATOM   3503  CD  PRO A 468      31.170  29.036  42.612  1.00  0.75           C  
ATOM   3504  N   ALA A 469      29.404  29.334  46.919  1.00  0.77           N  
ATOM   3505  CA  ALA A 469      28.864  30.323  47.849  1.00  0.79           C  
ATOM   3506  C   ALA A 469      29.692  31.604  47.829  1.00  0.78           C  
ATOM   3507  CB  ALA A 469      28.810  29.749  49.263  1.00  0.75           C  
ATOM   3508  O   ALA A 469      29.141  32.707  47.849  1.00  0.76           O  
ATOM   3509  N   ALA A 470      30.929  31.510  47.699  1.00  0.73           N  
ATOM   3510  CA  ALA A 470      31.866  32.631  47.726  1.00  0.77           C  
ATOM   3511  C   ALA A 470      31.700  33.515  46.494  1.00  0.76           C  
ATOM   3512  CB  ALA A 470      33.302  32.121  47.822  1.00  0.71           C  
ATOM   3513  O   ALA A 470      32.183  34.650  46.467  1.00  0.73           O  
ATOM   3514  N   SER A 471      31.032  33.036  45.271  1.00  0.75           N  
ATOM   3515  CA  SER A 471      30.910  33.756  44.008  1.00  0.80           C  
ATOM   3516  C   SER A 471      29.449  34.003  43.651  1.00  0.74           C  
ATOM   3517  CB  SER A 471      31.595  32.981  42.881  1.00  0.70           C  
ATOM   3518  O   SER A 471      29.025  33.732  42.526  1.00  0.66           O  
ATOM   3519  OG  SER A 471      32.948  32.711  43.206  1.00  0.53           O  
ATOM   3520  N   ASN A 472      28.607  34.410  44.514  1.00  0.71           N  
ATOM   3521  CA  ASN A 472      27.166  34.625  44.429  1.00  0.74           C  
ATOM   3522  C   ASN A 472      26.418  33.318  44.181  1.00  0.67           C  
ATOM   3523  CB  ASN A 472      26.839  35.641  43.332  1.00  0.60           C  
ATOM   3524  O   ASN A 472      25.947  33.069  43.070  1.00  0.59           O  
ATOM   3525  CG  ASN A 472      27.243  37.054  43.705  1.00  0.53           C  
ATOM   3526  ND2 ASN A 472      27.346  37.924  42.708  1.00  0.52           N  
ATOM   3527  OD1 ASN A 472      27.461  37.360  44.880  1.00  0.50           O  
ATOM   3528  N   GLY A 473      26.586  32.218  44.814  1.00  0.78           N  
ATOM   3529  CA  GLY A 473      26.057  30.882  45.040  1.00  0.80           C  
ATOM   3530  C   GLY A 473      24.627  30.718  44.559  1.00  0.79           C  
ATOM   3531  O   GLY A 473      23.854  29.955  45.143  1.00  0.74           O  
ATOM   3532  N   THR A 474      24.141  31.522  43.568  1.00  0.81           N  
ATOM   3533  CA  THR A 474      22.735  31.382  43.208  1.00  0.84           C  
ATOM   3534  C   THR A 474      22.589  30.988  41.741  1.00  0.83           C  
ATOM   3535  CB  THR A 474      21.958  32.686  43.471  1.00  0.79           C  
ATOM   3536  O   THR A 474      23.339  31.464  40.887  1.00  0.81           O  
ATOM   3537  CG2 THR A 474      22.008  33.067  44.947  1.00  0.69           C  
ATOM   3538  OG1 THR A 474      22.535  33.744  42.696  1.00  0.74           O  
ATOM   3539  N   LEU A 475      21.641  30.171  41.467  1.00  0.84           N  
ATOM   3540  CA  LEU A 475      21.122  29.804  40.154  1.00  0.85           C  
ATOM   3541  C   LEU A 475      19.598  29.767  40.163  1.00  0.83           C  
ATOM   3542  CB  LEU A 475      21.675  28.444  39.720  1.00  0.83           C  
ATOM   3543  O   LEU A 475      18.995  29.053  40.967  1.00  0.81           O  
ATOM   3544  CG  LEU A 475      21.113  27.867  38.420  1.00  0.83           C  
ATOM   3545  CD1 LEU A 475      21.515  28.739  37.236  1.00  0.81           C  
ATOM   3546  CD2 LEU A 475      21.590  26.432  38.221  1.00  0.82           C  
ATOM   3547  N   THR A 476      18.996  30.560  39.243  1.00  0.85           N  
ATOM   3548  CA  THR A 476      17.561  30.507  38.991  1.00  0.86           C  
ATOM   3549  C   THR A 476      17.266  29.745  37.702  1.00  0.84           C  
ATOM   3550  CB  THR A 476      16.956  31.921  38.904  1.00  0.83           C  
ATOM   3551  O   THR A 476      17.774  30.099  36.635  1.00  0.80           O  
ATOM   3552  CG2 THR A 476      15.443  31.862  38.725  1.00  0.75           C  
ATOM   3553  OG1 THR A 476      17.256  32.637  40.108  1.00  0.81           O  
ATOM   3554  N   LEU A 477      16.495  28.709  37.843  1.00  0.83           N  
ATOM   3555  CA  LEU A 477      15.969  27.961  36.706  1.00  0.83           C  
ATOM   3556  C   LEU A 477      14.468  28.183  36.558  1.00  0.81           C  
ATOM   3557  CB  LEU A 477      16.263  26.467  36.865  1.00  0.82           C  
ATOM   3558  O   LEU A 477      13.755  28.321  37.554  1.00  0.78           O  
ATOM   3559  CG  LEU A 477      17.733  26.080  37.036  1.00  0.80           C  
ATOM   3560  CD1 LEU A 477      17.860  24.579  37.278  1.00  0.77           C  
ATOM   3561  CD2 LEU A 477      18.542  26.499  35.813  1.00  0.79           C  
ATOM   3562  N   SER A 478      13.954  28.283  35.354  1.00  0.81           N  
ATOM   3563  CA  SER A 478      12.535  28.370  35.028  1.00  0.81           C  
ATOM   3564  C   SER A 478      12.079  27.162  34.215  1.00  0.79           C  
ATOM   3565  CB  SER A 478      12.239  29.655  34.255  1.00  0.78           C  
ATOM   3566  O   SER A 478      12.700  26.814  33.209  1.00  0.75           O  
ATOM   3567  OG  SER A 478      12.545  30.796  35.039  1.00  0.73           O  
ATOM   3568  N   LEU A 479      11.132  26.543  34.739  1.00  0.77           N  
ATOM   3569  CA  LEU A 479      10.474  25.440  34.048  1.00  0.77           C  
ATOM   3570  C   LEU A 479       9.027  25.792  33.716  1.00  0.76           C  
ATOM   3571  CB  LEU A 479      10.519  24.169  34.900  1.00  0.74           C  
ATOM   3572  O   LEU A 479       8.295  26.295  34.571  1.00  0.72           O  
ATOM   3573  CG  LEU A 479      11.906  23.581  35.166  1.00  0.71           C  
ATOM   3574  CD1 LEU A 479      11.838  22.551  36.289  1.00  0.67           C  
ATOM   3575  CD2 LEU A 479      12.475  22.958  33.895  1.00  0.68           C  
ATOM   3576  N   SER A 480       8.646  25.648  32.405  1.00  0.71           N  
ATOM   3577  CA  SER A 480       7.216  25.726  32.127  1.00  0.70           C  
ATOM   3578  C   SER A 480       6.445  24.656  32.895  1.00  0.70           C  
ATOM   3579  CB  SER A 480       6.952  25.579  30.628  1.00  0.68           C  
ATOM   3580  O   SER A 480       6.856  23.495  32.932  1.00  0.68           O  
ATOM   3581  OG  SER A 480       7.727  26.506  29.888  1.00  0.64           O  
ATOM   3582  N   ARG A 481       5.394  25.105  33.628  1.00  0.66           N  
ATOM   3583  CA  ARG A 481       4.444  24.163  34.211  1.00  0.64           C  
ATOM   3584  C   ARG A 481       3.835  23.266  33.139  1.00  0.65           C  
ATOM   3585  CB  ARG A 481       3.338  24.909  34.960  1.00  0.62           C  
ATOM   3586  O   ARG A 481       3.513  23.730  32.043  1.00  0.62           O  
ATOM   3587  CG  ARG A 481       2.426  24.003  35.772  1.00  0.60           C  
ATOM   3588  CD  ARG A 481       1.314  24.788  36.454  1.00  0.59           C  
ATOM   3589  NE  ARG A 481       0.139  24.914  35.597  1.00  0.51           N  
ATOM   3590  NH1 ARG A 481      -1.327  25.375  37.322  1.00  0.43           N  
ATOM   3591  NH2 ARG A 481      -2.086  25.282  35.161  1.00  0.39           N  
ATOM   3592  CZ  ARG A 481      -1.089  25.190  36.028  1.00  0.56           C  
ATOM   3593  N   PRO A 482       3.687  21.867  33.447  1.00  0.57           N  
ATOM   3594  CA  PRO A 482       2.845  21.055  32.565  1.00  0.56           C  
ATOM   3595  C   PRO A 482       1.443  21.634  32.390  1.00  0.57           C  
ATOM   3596  CB  PRO A 482       2.792  19.701  33.276  1.00  0.55           C  
ATOM   3597  O   PRO A 482       0.856  22.140  33.350  1.00  0.56           O  
ATOM   3598  CG  PRO A 482       3.783  19.814  34.389  1.00  0.53           C  
ATOM   3599  CD  PRO A 482       4.123  21.264  34.579  1.00  0.54           C  
ATOM   3600  N   ALA A 483       0.975  21.848  31.125  1.00  0.52           N  
ATOM   3601  CA  ALA A 483      -0.390  22.259  30.807  1.00  0.51           C  
ATOM   3602  C   ALA A 483      -1.410  21.348  31.484  1.00  0.52           C  
ATOM   3603  CB  ALA A 483      -0.606  22.264  29.295  1.00  0.49           C  
ATOM   3604  O   ALA A 483      -1.443  20.143  31.224  1.00  0.50           O  
ATOM   3605  N   MET A 484      -2.079  21.801  32.661  1.00  0.48           N  
ATOM   3606  CA  MET A 484      -3.094  21.074  33.417  1.00  0.50           C  
ATOM   3607  C   MET A 484      -4.492  21.575  33.073  1.00  0.49           C  
ATOM   3608  CB  MET A 484      -2.845  21.208  34.920  1.00  0.46           C  
ATOM   3609  O   MET A 484      -4.747  22.781  33.097  1.00  0.47           O  
ATOM   3610  CG  MET A 484      -1.554  20.557  35.388  1.00  0.45           C  
ATOM   3611  SD  MET A 484      -1.556  20.209  37.190  1.00  0.49           S  
ATOM   3612  CE  MET A 484      -0.488  21.553  37.777  1.00  0.40           C  
ATOM   3613  N   THR A 485      -5.513  20.699  32.515  1.00  0.44           N  
ATOM   3614  CA  THR A 485      -6.863  21.051  32.090  1.00  0.44           C  
ATOM   3615  C   THR A 485      -7.864  20.817  33.219  1.00  0.44           C  
ATOM   3616  CB  THR A 485      -7.288  20.243  30.849  1.00  0.41           C  
ATOM   3617  O   THR A 485      -9.023  21.225  33.122  1.00  0.43           O  
ATOM   3618  CG2 THR A 485      -6.526  20.699  29.609  1.00  0.36           C  
ATOM   3619  OG1 THR A 485      -7.020  18.854  31.077  1.00  0.35           O  
ATOM   3620  N   GLN A 486      -7.479  20.205  34.372  1.00  0.43           N  
ATOM   3621  CA  GLN A 486      -8.532  20.083  35.374  1.00  0.44           C  
ATOM   3622  C   GLN A 486      -8.207  20.906  36.617  1.00  0.43           C  
ATOM   3623  CB  GLN A 486      -8.744  18.617  35.755  1.00  0.39           C  
ATOM   3624  O   GLN A 486      -7.179  20.687  37.262  1.00  0.41           O  
ATOM   3625  CG  GLN A 486      -9.485  17.808  34.699  1.00  0.37           C  
ATOM   3626  CD  GLN A 486      -9.846  16.413  35.175  1.00  0.41           C  
ATOM   3627  NE2 GLN A 486     -10.597  15.684  34.358  1.00  0.33           N  
ATOM   3628  OE1 GLN A 486      -9.453  15.995  36.269  1.00  0.43           O  
ATOM   3629  N   TYR A 487      -9.003  22.008  36.905  1.00  0.48           N  
ATOM   3630  CA  TYR A 487      -9.066  23.029  37.944  1.00  0.48           C  
ATOM   3631  C   TYR A 487      -9.235  22.397  39.320  1.00  0.48           C  
ATOM   3632  CB  TYR A 487     -10.216  24.004  37.672  1.00  0.43           C  
ATOM   3633  O   TYR A 487      -8.962  23.033  40.341  1.00  0.46           O  
ATOM   3634  CG  TYR A 487     -10.013  24.854  36.441  1.00  0.40           C  
ATOM   3635  CD1 TYR A 487      -9.165  25.958  36.466  1.00  0.35           C  
ATOM   3636  CD2 TYR A 487     -10.669  24.555  35.252  1.00  0.37           C  
ATOM   3637  CE1 TYR A 487      -8.976  26.746  35.335  1.00  0.37           C  
ATOM   3638  CE2 TYR A 487     -10.488  25.335  34.115  1.00  0.40           C  
ATOM   3639  OH  TYR A 487      -9.458  27.202  33.043  1.00  0.31           O  
ATOM   3640  CZ  TYR A 487      -9.641  26.427  34.166  1.00  0.34           C  
ATOM   3641  N   MET A 488      -9.297  21.033  39.527  1.00  0.42           N  
ATOM   3642  CA  MET A 488      -9.778  20.811  40.888  1.00  0.46           C  
ATOM   3643  C   MET A 488      -9.034  19.653  41.546  1.00  0.43           C  
ATOM   3644  CB  MET A 488     -11.282  20.535  40.890  1.00  0.37           C  
ATOM   3645  O   MET A 488      -9.301  19.314  42.700  1.00  0.40           O  
ATOM   3646  CG  MET A 488     -12.124  21.726  40.463  1.00  0.35           C  
ATOM   3647  SD  MET A 488     -13.831  21.657  41.134  1.00  0.31           S  
ATOM   3648  CE  MET A 488     -13.630  20.359  42.386  1.00  0.28           C  
ATOM   3649  N   ILE A 489      -7.983  18.971  40.931  1.00  0.54           N  
ATOM   3650  CA  ILE A 489      -7.302  17.933  41.697  1.00  0.54           C  
ATOM   3651  C   ILE A 489      -5.838  18.316  41.897  1.00  0.55           C  
ATOM   3652  CB  ILE A 489      -7.405  16.557  41.000  1.00  0.50           C  
ATOM   3653  O   ILE A 489      -5.099  18.501  40.927  1.00  0.53           O  
ATOM   3654  CG1 ILE A 489      -8.874  16.176  40.785  1.00  0.42           C  
ATOM   3655  CG2 ILE A 489      -6.674  15.484  41.812  1.00  0.43           C  
ATOM   3656  CD1 ILE A 489      -9.070  14.860  40.044  1.00  0.41           C  
ATOM   3657  N   PRO A 490      -5.489  18.669  43.210  1.00  0.62           N  
ATOM   3658  CA  PRO A 490      -4.059  18.867  43.455  1.00  0.60           C  
ATOM   3659  C   PRO A 490      -3.199  17.751  42.866  1.00  0.62           C  
ATOM   3660  CB  PRO A 490      -3.961  18.883  44.982  1.00  0.57           C  
ATOM   3661  O   PRO A 490      -3.528  16.571  43.013  1.00  0.59           O  
ATOM   3662  CG  PRO A 490      -5.376  18.977  45.455  1.00  0.53           C  
ATOM   3663  CD  PRO A 490      -6.282  18.563  44.331  1.00  0.55           C  
ATOM   3664  N   GLN A 491      -2.239  18.084  42.145  1.00  0.66           N  
ATOM   3665  CA  GLN A 491      -1.329  17.105  41.558  1.00  0.66           C  
ATOM   3666  C   GLN A 491       0.037  17.148  42.238  1.00  0.67           C  
ATOM   3667  CB  GLN A 491      -1.175  17.348  40.056  1.00  0.63           C  
ATOM   3668  O   GLN A 491       0.603  18.224  42.439  1.00  0.65           O  
ATOM   3669  CG  GLN A 491      -2.401  16.960  39.242  1.00  0.60           C  
ATOM   3670  CD  GLN A 491      -2.117  16.880  37.753  1.00  0.60           C  
ATOM   3671  NE2 GLN A 491      -3.022  16.254  37.009  1.00  0.49           N  
ATOM   3672  OE1 GLN A 491      -1.092  17.378  37.276  1.00  0.59           O  
ATOM   3673  N   LYS A 492       0.493  15.970  42.522  1.00  0.69           N  
ATOM   3674  CA  LYS A 492       1.899  15.827  42.891  1.00  0.68           C  
ATOM   3675  C   LYS A 492       2.793  15.819  41.655  1.00  0.69           C  
ATOM   3676  CB  LYS A 492       2.114  14.549  43.702  1.00  0.66           C  
ATOM   3677  O   LYS A 492       2.587  15.020  40.738  1.00  0.67           O  
ATOM   3678  CG  LYS A 492       3.455  14.489  44.419  1.00  0.62           C  
ATOM   3679  CD  LYS A 492       3.606  13.199  45.215  1.00  0.62           C  
ATOM   3680  CE  LYS A 492       5.001  13.070  45.811  1.00  0.54           C  
ATOM   3681  NZ  LYS A 492       5.172  11.781  46.547  1.00  0.47           N  
ATOM   3682  N   ILE A 493       3.648  16.781  41.593  1.00  0.73           N  
ATOM   3683  CA  ILE A 493       4.764  16.747  40.655  1.00  0.72           C  
ATOM   3684  C   ILE A 493       6.079  16.620  41.422  1.00  0.73           C  
ATOM   3685  CB  ILE A 493       4.786  18.004  39.757  1.00  0.71           C  
ATOM   3686  O   ILE A 493       6.167  17.021  42.585  1.00  0.71           O  
ATOM   3687  CG1 ILE A 493       4.909  19.270  40.614  1.00  0.65           C  
ATOM   3688  CG2 ILE A 493       3.536  18.060  38.875  1.00  0.65           C  
ATOM   3689  CD1 ILE A 493       5.104  20.547  39.807  1.00  0.63           C  
ATOM   3690  N   VAL A 494       7.015  15.964  40.804  1.00  0.75           N  
ATOM   3691  CA  VAL A 494       8.364  15.861  41.352  1.00  0.74           C  
ATOM   3692  C   VAL A 494       9.339  16.641  40.473  1.00  0.75           C  
ATOM   3693  CB  VAL A 494       8.816  14.388  41.473  1.00  0.73           C  
ATOM   3694  O   VAL A 494       9.450  16.378  39.273  1.00  0.74           O  
ATOM   3695  CG1 VAL A 494      10.214  14.301  42.085  1.00  0.72           C  
ATOM   3696  CG2 VAL A 494       7.815  13.590  42.306  1.00  0.73           C  
ATOM   3697  N   LEU A 495       9.912  17.688  41.039  1.00  0.77           N  
ATOM   3698  CA  LEU A 495      11.115  18.295  40.482  1.00  0.77           C  
ATOM   3699  C   LEU A 495      12.335  17.415  40.732  1.00  0.77           C  
ATOM   3700  CB  LEU A 495      11.342  19.685  41.084  1.00  0.75           C  
ATOM   3701  O   LEU A 495      12.686  17.146  41.883  1.00  0.76           O  
ATOM   3702  CG  LEU A 495      12.590  20.432  40.612  1.00  0.73           C  
ATOM   3703  CD1 LEU A 495      12.459  20.807  39.140  1.00  0.70           C  
ATOM   3704  CD2 LEU A 495      12.825  21.674  41.466  1.00  0.71           C  
ATOM   3705  N   GLU A 496      12.941  16.934  39.675  1.00  0.77           N  
ATOM   3706  CA  GLU A 496      14.216  16.227  39.750  1.00  0.77           C  
ATOM   3707  C   GLU A 496      15.378  17.141  39.373  1.00  0.77           C  
ATOM   3708  CB  GLU A 496      14.201  14.994  38.843  1.00  0.75           C  
ATOM   3709  O   GLU A 496      15.352  17.785  38.321  1.00  0.76           O  
ATOM   3710  CG  GLU A 496      13.233  13.910  39.295  1.00  0.72           C  
ATOM   3711  CD  GLU A 496      13.392  12.606  38.528  1.00  0.70           C  
ATOM   3712  OE1 GLU A 496      14.245  12.540  37.613  1.00  0.68           O  
ATOM   3713  OE2 GLU A 496      12.658  11.644  38.844  1.00  0.65           O  
ATOM   3714  N   ILE A 497      16.315  17.227  40.120  1.00  0.78           N  
ATOM   3715  CA  ILE A 497      17.509  18.041  39.921  1.00  0.77           C  
ATOM   3716  C   ILE A 497      18.753  17.159  39.996  1.00  0.78           C  
ATOM   3717  CB  ILE A 497      17.596  19.180  40.961  1.00  0.76           C  
ATOM   3718  O   ILE A 497      18.989  16.493  41.006  1.00  0.76           O  
ATOM   3719  CG1 ILE A 497      16.327  20.039  40.920  1.00  0.76           C  
ATOM   3720  CG2 ILE A 497      18.844  20.035  40.722  1.00  0.76           C  
ATOM   3721  CD1 ILE A 497      16.272  21.115  41.996  1.00  0.74           C  
ATOM   3722  N   SER A 498      19.526  17.113  38.868  1.00  0.76           N  
ATOM   3723  CA  SER A 498      20.875  16.558  38.858  1.00  0.76           C  
ATOM   3724  C   SER A 498      21.927  17.660  38.920  1.00  0.77           C  
ATOM   3725  CB  SER A 498      21.094  15.703  37.609  1.00  0.75           C  
ATOM   3726  O   SER A 498      21.813  18.674  38.228  1.00  0.76           O  
ATOM   3727  OG  SER A 498      20.972  16.487  36.435  1.00  0.70           O  
ATOM   3728  N   ALA A 499      22.838  17.475  39.784  1.00  0.75           N  
ATOM   3729  CA  ALA A 499      24.000  18.352  39.905  1.00  0.75           C  
ATOM   3730  C   ALA A 499      25.298  17.572  39.726  1.00  0.75           C  
ATOM   3731  CB  ALA A 499      23.991  19.062  41.257  1.00  0.73           C  
ATOM   3732  O   ALA A 499      25.449  16.472  40.265  1.00  0.73           O  
ATOM   3733  N   ARG A 500      26.179  18.035  38.938  1.00  0.74           N  
ATOM   3734  CA  ARG A 500      27.523  17.494  38.765  1.00  0.74           C  
ATOM   3735  C   ARG A 500      28.581  18.514  39.174  1.00  0.74           C  
ATOM   3736  CB  ARG A 500      27.746  17.060  37.315  1.00  0.71           C  
ATOM   3737  O   ARG A 500      28.585  19.643  38.680  1.00  0.72           O  
ATOM   3738  CG  ARG A 500      29.056  16.323  37.087  1.00  0.67           C  
ATOM   3739  CD  ARG A 500      29.182  15.827  35.653  1.00  0.66           C  
ATOM   3740  NE  ARG A 500      30.400  15.044  35.459  1.00  0.55           N  
ATOM   3741  NH1 ARG A 500      30.244  14.991  33.154  1.00  0.46           N  
ATOM   3742  NH2 ARG A 500      31.993  13.955  34.214  1.00  0.42           N  
ATOM   3743  CZ  ARG A 500      30.876  14.665  34.276  1.00  0.61           C  
ATOM   3744  N   ASP A 501      29.389  18.162  40.098  1.00  0.72           N  
ATOM   3745  CA  ASP A 501      30.596  18.925  40.398  1.00  0.73           C  
ATOM   3746  C   ASP A 501      31.505  19.017  39.174  1.00  0.73           C  
ATOM   3747  CB  ASP A 501      31.352  18.296  41.569  1.00  0.69           C  
ATOM   3748  O   ASP A 501      31.827  18.000  38.556  1.00  0.70           O  
ATOM   3749  CG  ASP A 501      32.611  19.059  41.941  1.00  0.64           C  
ATOM   3750  OD1 ASP A 501      32.884  20.119  41.336  1.00  0.62           O  
ATOM   3751  OD2 ASP A 501      33.340  18.596  42.845  1.00  0.66           O  
ATOM   3752  N   THR A 502      31.982  20.195  38.837  1.00  0.70           N  
ATOM   3753  CA  THR A 502      32.837  20.421  37.676  1.00  0.71           C  
ATOM   3754  C   THR A 502      34.274  20.005  37.973  1.00  0.70           C  
ATOM   3755  CB  THR A 502      32.807  21.898  37.240  1.00  0.66           C  
ATOM   3756  O   THR A 502      35.083  19.850  37.056  1.00  0.67           O  
ATOM   3757  CG2 THR A 502      31.429  22.289  36.716  1.00  0.57           C  
ATOM   3758  OG1 THR A 502      33.132  22.728  38.362  1.00  0.64           O  
ATOM   3759  N   ILE A 503      34.675  19.858  39.234  1.00  0.69           N  
ATOM   3760  CA  ILE A 503      36.077  19.611  39.555  1.00  0.69           C  
ATOM   3761  C   ILE A 503      36.265  18.147  39.949  1.00  0.66           C  
ATOM   3762  CB  ILE A 503      36.570  20.539  40.688  1.00  0.65           C  
ATOM   3763  O   ILE A 503      37.187  17.483  39.470  1.00  0.63           O  
ATOM   3764  CG1 ILE A 503      36.437  22.008  40.270  1.00  0.62           C  
ATOM   3765  CG2 ILE A 503      38.015  20.206  41.068  1.00  0.60           C  
ATOM   3766  CD1 ILE A 503      36.813  22.998  41.364  1.00  0.61           C  
ATOM   3767  N   GLY A 504      35.305  17.467  40.685  1.00  0.60           N  
ATOM   3768  CA  GLY A 504      35.481  16.140  41.253  1.00  0.60           C  
ATOM   3769  C   GLY A 504      34.610  15.088  40.593  1.00  0.61           C  
ATOM   3770  O   GLY A 504      34.708  13.902  40.914  1.00  0.59           O  
ATOM   3771  N   GLY A 505      33.789  15.436  39.582  1.00  0.60           N  
ATOM   3772  CA  GLY A 505      32.930  14.528  38.838  1.00  0.59           C  
ATOM   3773  C   GLY A 505      31.812  13.941  39.680  1.00  0.59           C  
ATOM   3774  O   GLY A 505      31.156  12.983  39.268  1.00  0.56           O  
ATOM   3775  N   ARG A 506      31.649  14.443  40.802  1.00  0.64           N  
ATOM   3776  CA  ARG A 506      30.568  13.918  41.630  1.00  0.64           C  
ATOM   3777  C   ARG A 506      29.209  14.375  41.110  1.00  0.64           C  
ATOM   3778  CB  ARG A 506      30.746  14.353  43.086  1.00  0.61           C  
ATOM   3779  O   ARG A 506      29.042  15.537  40.734  1.00  0.62           O  
ATOM   3780  CG  ARG A 506      31.924  13.694  43.786  1.00  0.59           C  
ATOM   3781  CD  ARG A 506      31.964  14.039  45.268  1.00  0.59           C  
ATOM   3782  NE  ARG A 506      33.091  13.400  45.940  1.00  0.50           N  
ATOM   3783  NH1 ARG A 506      32.506  14.122  48.056  1.00  0.43           N  
ATOM   3784  NH2 ARG A 506      34.379  12.835  47.756  1.00  0.39           N  
ATOM   3785  CZ  ARG A 506      33.323  13.453  47.249  1.00  0.55           C  
ATOM   3786  N   ALA A 507      28.286  13.444  40.925  1.00  0.65           N  
ATOM   3787  CA  ALA A 507      26.897  13.711  40.561  1.00  0.64           C  
ATOM   3788  C   ALA A 507      25.997  13.709  41.793  1.00  0.65           C  
ATOM   3789  CB  ALA A 507      26.406  12.682  39.545  1.00  0.60           C  
ATOM   3790  O   ALA A 507      26.174  12.889  42.698  1.00  0.62           O  
ATOM   3791  N   GLU A 508      25.232  14.733  41.872  1.00  0.68           N  
ATOM   3792  CA  GLU A 508      24.192  14.889  42.884  1.00  0.67           C  
ATOM   3793  C   GLU A 508      22.801  14.841  42.258  1.00  0.68           C  
ATOM   3794  CB  GLU A 508      24.379  16.201  43.650  1.00  0.65           C  
ATOM   3795  O   GLU A 508      22.604  15.306  41.134  1.00  0.66           O  
ATOM   3796  CG  GLU A 508      25.727  16.319  44.347  1.00  0.63           C  
ATOM   3797  CD  GLU A 508      25.963  17.687  44.968  1.00  0.62           C  
ATOM   3798  OE1 GLU A 508      25.049  18.541  44.922  1.00  0.61           O  
ATOM   3799  OE2 GLU A 508      27.072  17.906  45.505  1.00  0.57           O  
ATOM   3800  N   TYR A 509      21.920  14.119  43.029  1.00  0.69           N  
ATOM   3801  CA  TYR A 509      20.542  14.012  42.564  1.00  0.69           C  
ATOM   3802  C   TYR A 509      19.561  14.294  43.695  1.00  0.69           C  
ATOM   3803  CB  TYR A 509      20.278  12.621  41.979  1.00  0.66           C  
ATOM   3804  O   TYR A 509      19.695  13.748  44.793  1.00  0.66           O  
ATOM   3805  CG  TYR A 509      18.872  12.438  41.460  1.00  0.62           C  
ATOM   3806  CD1 TYR A 509      17.881  11.875  42.261  1.00  0.59           C  
ATOM   3807  CD2 TYR A 509      18.533  12.826  40.169  1.00  0.60           C  
ATOM   3808  CE1 TYR A 509      16.585  11.702  41.787  1.00  0.56           C  
ATOM   3809  CE2 TYR A 509      17.240  12.658  39.684  1.00  0.57           C  
ATOM   3810  OH  TYR A 509      14.993  11.927  40.024  1.00  0.55           O  
ATOM   3811  CZ  TYR A 509      16.274  12.096  40.499  1.00  0.54           C  
ATOM   3812  N   PHE A 510      18.609  15.246  43.671  1.00  0.70           N  
ATOM   3813  CA  PHE A 510      17.530  15.430  44.634  1.00  0.70           C  
ATOM   3814  C   PHE A 510      16.190  15.582  43.922  1.00  0.70           C  
ATOM   3815  CB  PHE A 510      17.797  16.653  45.516  1.00  0.68           C  
ATOM   3816  O   PHE A 510      16.138  16.032  42.776  1.00  0.67           O  
ATOM   3817  CG  PHE A 510      19.100  17.344  45.216  1.00  0.64           C  
ATOM   3818  CD1 PHE A 510      20.273  16.952  45.849  1.00  0.60           C  
ATOM   3819  CD2 PHE A 510      19.151  18.388  44.302  1.00  0.60           C  
ATOM   3820  CE1 PHE A 510      21.480  17.590  45.573  1.00  0.53           C  
ATOM   3821  CE2 PHE A 510      20.353  19.031  44.021  1.00  0.53           C  
ATOM   3822  CZ  PHE A 510      21.516  18.631  44.659  1.00  0.57           C  
ATOM   3823  N   THR A 511      15.135  15.069  44.622  1.00  0.73           N  
ATOM   3824  CA  THR A 511      13.738  15.216  44.227  1.00  0.73           C  
ATOM   3825  C   THR A 511      13.006  16.164  45.172  1.00  0.73           C  
ATOM   3826  CB  THR A 511      13.019  13.854  44.203  1.00  0.71           C  
ATOM   3827  O   THR A 511      13.203  16.113  46.388  1.00  0.72           O  
ATOM   3828  CG2 THR A 511      13.607  12.941  43.132  1.00  0.67           C  
ATOM   3829  OG1 THR A 511      13.158  13.224  45.482  1.00  0.69           O  
ATOM   3830  N   VAL A 512      12.408  17.090  44.577  1.00  0.75           N  
ATOM   3831  CA  VAL A 512      11.557  17.995  45.342  1.00  0.75           C  
ATOM   3832  C   VAL A 512      10.091  17.735  45.005  1.00  0.75           C  
ATOM   3833  CB  VAL A 512      11.913  19.474  45.072  1.00  0.74           C  
ATOM   3834  O   VAL A 512       9.631  18.068  43.910  1.00  0.74           O  
ATOM   3835  CG1 VAL A 512      11.122  20.398  45.996  1.00  0.73           C  
ATOM   3836  CG2 VAL A 512      13.414  19.701  45.241  1.00  0.74           C  
ATOM   3837  N   PRO A 513       9.420  16.912  45.922  1.00  0.75           N  
ATOM   3838  CA  PRO A 513       7.979  16.791  45.686  1.00  0.75           C  
ATOM   3839  C   PRO A 513       7.251  18.129  45.784  1.00  0.76           C  
ATOM   3840  CB  PRO A 513       7.519  15.836  46.791  1.00  0.74           C  
ATOM   3841  O   PRO A 513       7.396  18.844  46.779  1.00  0.74           O  
ATOM   3842  CG  PRO A 513       8.482  16.059  47.912  1.00  0.71           C  
ATOM   3843  CD  PRO A 513       9.799  16.487  47.333  1.00  0.70           C  
ATOM   3844  N   LEU A 514       6.586  18.416  44.778  1.00  0.76           N  
ATOM   3845  CA  LEU A 514       5.750  19.610  44.703  1.00  0.76           C  
ATOM   3846  C   LEU A 514       4.273  19.236  44.633  1.00  0.76           C  
ATOM   3847  CB  LEU A 514       6.133  20.457  43.486  1.00  0.74           C  
ATOM   3848  O   LEU A 514       3.906  18.258  43.979  1.00  0.74           O  
ATOM   3849  CG  LEU A 514       7.608  20.840  43.364  1.00  0.74           C  
ATOM   3850  CD1 LEU A 514       7.850  21.608  42.068  1.00  0.74           C  
ATOM   3851  CD2 LEU A 514       8.050  21.662  44.569  1.00  0.74           C  
ATOM   3852  N   LEU A 515       3.455  19.928  45.422  1.00  0.74           N  
ATOM   3853  CA  LEU A 515       2.003  19.904  45.281  1.00  0.74           C  
ATOM   3854  C   LEU A 515       1.515  21.111  44.487  1.00  0.74           C  
ATOM   3855  CB  LEU A 515       1.332  19.878  46.657  1.00  0.72           C  
ATOM   3856  O   LEU A 515       1.694  22.254  44.913  1.00  0.71           O  
ATOM   3857  CG  LEU A 515      -0.184  19.670  46.668  1.00  0.69           C  
ATOM   3858  CD1 LEU A 515      -0.527  18.250  46.229  1.00  0.67           C  
ATOM   3859  CD2 LEU A 515      -0.754  19.960  48.052  1.00  0.68           C  
ATOM   3860  N   CYS A 516       0.995  20.757  43.416  1.00  0.71           N  
ATOM   3861  CA  CYS A 516       0.291  21.766  42.633  1.00  0.71           C  
ATOM   3862  C   CYS A 516      -1.206  21.727  42.912  1.00  0.70           C  
ATOM   3863  CB  CYS A 516       0.547  21.561  41.141  1.00  0.68           C  
ATOM   3864  O   CYS A 516      -1.858  20.706  42.682  1.00  0.67           O  
ATOM   3865  SG  CYS A 516       1.092  23.055  40.283  1.00  0.64           S  
ATOM   3866  N   SER A 517      -1.745  22.759  43.517  1.00  0.69           N  
ATOM   3867  CA  SER A 517      -3.168  22.930  43.790  1.00  0.68           C  
ATOM   3868  C   SER A 517      -3.706  24.201  43.144  1.00  0.68           C  
ATOM   3869  CB  SER A 517      -3.424  22.966  45.297  1.00  0.65           C  
ATOM   3870  O   SER A 517      -2.941  25.114  42.825  1.00  0.65           O  
ATOM   3871  OG  SER A 517      -2.685  24.010  45.908  1.00  0.64           O  
ATOM   3872  N   TRP A 518      -5.021  24.249  42.892  1.00  0.53           N  
ATOM   3873  CA  TRP A 518      -5.838  25.375  42.451  1.00  0.61           C  
ATOM   3874  C   TRP A 518      -6.802  25.811  43.549  1.00  0.54           C  
ATOM   3875  CB  TRP A 518      -6.617  25.012  41.185  1.00  0.52           C  
ATOM   3876  O   TRP A 518      -7.757  25.097  43.865  1.00  0.52           O  
ATOM   3877  CG  TRP A 518      -5.754  24.803  39.977  1.00  0.50           C  
ATOM   3878  CD1 TRP A 518      -5.068  23.669  39.641  1.00  0.45           C  
ATOM   3879  CD2 TRP A 518      -5.480  25.758  38.947  1.00  0.47           C  
ATOM   3880  CE2 TRP A 518      -4.621  25.134  38.016  1.00  0.43           C  
ATOM   3881  CE3 TRP A 518      -5.880  27.082  38.720  1.00  0.46           C  
ATOM   3882  NE1 TRP A 518      -4.384  23.862  38.462  1.00  0.44           N  
ATOM   3883  CH2 TRP A 518      -4.559  27.085  36.677  1.00  0.36           C  
ATOM   3884  CZ2 TRP A 518      -4.153  25.790  36.875  1.00  0.39           C  
ATOM   3885  CZ3 TRP A 518      -5.414  27.733  37.584  1.00  0.36           C  
ATOM   3886  N   GLU A 519      -6.349  26.661  44.334  1.00  0.60           N  
ATOM   3887  CA  GLU A 519      -7.302  27.285  45.247  1.00  0.60           C  
ATOM   3888  C   GLU A 519      -8.139  28.342  44.533  1.00  0.61           C  
ATOM   3889  CB  GLU A 519      -6.574  27.909  46.441  1.00  0.57           C  
ATOM   3890  O   GLU A 519      -9.277  28.609  44.925  1.00  0.59           O  
ATOM   3891  CG  GLU A 519      -6.023  26.889  47.427  1.00  0.54           C  
ATOM   3892  CD  GLU A 519      -5.382  27.523  48.651  1.00  0.54           C  
ATOM   3893  OE1 GLU A 519      -5.311  28.771  48.721  1.00  0.58           O  
ATOM   3894  OE2 GLU A 519      -4.946  26.766  49.547  1.00  0.51           O  
ATOM   3895  N   SER A 520      -7.759  28.861  43.259  1.00  0.58           N  
ATOM   3896  CA  SER A 520      -8.313  29.943  42.453  1.00  0.57           C  
ATOM   3897  C   SER A 520      -7.764  29.910  41.031  1.00  0.58           C  
ATOM   3898  CB  SER A 520      -8.011  31.299  43.093  1.00  0.53           C  
ATOM   3899  O   SER A 520      -7.193  28.905  40.603  1.00  0.54           O  
ATOM   3900  OG  SER A 520      -6.662  31.671  42.871  1.00  0.53           O  
ATOM   3901  N   THR A 521      -8.062  30.962  40.026  1.00  0.60           N  
ATOM   3902  CA  THR A 521      -7.524  31.086  38.675  1.00  0.59           C  
ATOM   3903  C   THR A 521      -6.002  30.970  38.687  1.00  0.60           C  
ATOM   3904  CB  THR A 521      -7.934  32.423  38.031  1.00  0.56           C  
ATOM   3905  O   THR A 521      -5.377  30.828  37.634  1.00  0.59           O  
ATOM   3906  CG2 THR A 521      -9.409  32.415  37.640  1.00  0.52           C  
ATOM   3907  OG1 THR A 521      -7.704  33.487  38.963  1.00  0.54           O  
ATOM   3908  N   VAL A 522      -5.401  31.028  39.908  1.00  0.63           N  
ATOM   3909  CA  VAL A 522      -3.945  31.013  40.005  1.00  0.62           C  
ATOM   3910  C   VAL A 522      -3.485  29.722  40.677  1.00  0.63           C  
ATOM   3911  CB  VAL A 522      -3.416  32.238  40.784  1.00  0.60           C  
ATOM   3912  O   VAL A 522      -3.898  29.417  41.798  1.00  0.61           O  
ATOM   3913  CG1 VAL A 522      -1.890  32.297  40.725  1.00  0.54           C  
ATOM   3914  CG2 VAL A 522      -4.025  33.525  40.232  1.00  0.56           C  
ATOM   3915  N   PRO A 523      -2.725  28.922  40.040  1.00  0.65           N  
ATOM   3916  CA  PRO A 523      -2.183  27.735  40.705  1.00  0.65           C  
ATOM   3917  C   PRO A 523      -1.206  28.081  41.826  1.00  0.66           C  
ATOM   3918  CB  PRO A 523      -1.473  26.990  39.572  1.00  0.62           C  
ATOM   3919  O   PRO A 523      -0.336  28.937  41.649  1.00  0.64           O  
ATOM   3920  CG  PRO A 523      -1.237  28.027  38.522  1.00  0.61           C  
ATOM   3921  CD  PRO A 523      -2.190  29.164  38.751  1.00  0.60           C  
ATOM   3922  N   VAL A 524      -1.413  27.370  42.974  1.00  0.68           N  
ATOM   3923  CA  VAL A 524      -0.450  27.375  44.070  1.00  0.68           C  
ATOM   3924  C   VAL A 524       0.425  26.126  43.995  1.00  0.69           C  
ATOM   3925  CB  VAL A 524      -1.153  27.452  45.444  1.00  0.65           C  
ATOM   3926  O   VAL A 524      -0.085  25.010  43.873  1.00  0.67           O  
ATOM   3927  CG1 VAL A 524      -0.127  27.554  46.571  1.00  0.61           C  
ATOM   3928  CG2 VAL A 524      -2.115  28.638  45.484  1.00  0.62           C  
ATOM   3929  N   ILE A 525       1.706  26.309  43.912  1.00  0.70           N  
ATOM   3930  CA  ILE A 525       2.673  25.227  44.067  1.00  0.70           C  
ATOM   3931  C   ILE A 525       3.299  25.290  45.458  1.00  0.71           C  
ATOM   3932  CB  ILE A 525       3.771  25.290  42.981  1.00  0.68           C  
ATOM   3933  O   ILE A 525       3.943  26.280  45.811  1.00  0.69           O  
ATOM   3934  CG1 ILE A 525       3.147  25.194  41.584  1.00  0.63           C  
ATOM   3935  CG2 ILE A 525       4.806  24.182  43.196  1.00  0.64           C  
ATOM   3936  CD1 ILE A 525       4.163  25.188  40.451  1.00  0.63           C  
ATOM   3937  N   ASN A 526       2.985  24.256  46.174  1.00  0.70           N  
ATOM   3938  CA  ASN A 526       3.588  24.082  47.490  1.00  0.70           C  
ATOM   3939  C   ASN A 526       4.659  22.995  47.477  1.00  0.71           C  
ATOM   3940  CB  ASN A 526       2.517  23.761  48.534  1.00  0.68           C  
ATOM   3941  O   ASN A 526       4.443  21.913  46.928  1.00  0.69           O  
ATOM   3942  CG  ASN A 526       1.550  24.908  48.751  1.00  0.65           C  
ATOM   3943  ND2 ASN A 526       0.261  24.636  48.585  1.00  0.66           N  
ATOM   3944  OD1 ASN A 526       1.958  26.029  49.065  1.00  0.68           O  
ATOM   3945  N   MET A 527       5.782  23.276  48.038  1.00  0.71           N  
ATOM   3946  CA  MET A 527       6.718  22.206  48.372  1.00  0.71           C  
ATOM   3947  C   MET A 527       6.163  21.326  49.487  1.00  0.72           C  
ATOM   3948  CB  MET A 527       8.071  22.786  48.788  1.00  0.68           C  
ATOM   3949  O   MET A 527       5.804  21.823  50.556  1.00  0.69           O  
ATOM   3950  CG  MET A 527       8.934  23.227  47.617  1.00  0.64           C  
ATOM   3951  SD  MET A 527      10.643  23.659  48.127  1.00  0.59           S  
ATOM   3952  CE  MET A 527      10.323  24.331  49.782  1.00  0.54           C  
ATOM   3953  N   ILE A 528       5.843  20.037  49.234  1.00  0.74           N  
ATOM   3954  CA  ILE A 528       5.334  19.110  50.239  1.00  0.73           C  
ATOM   3955  C   ILE A 528       6.356  18.954  51.362  1.00  0.73           C  
ATOM   3956  CB  ILE A 528       5.001  17.734  49.621  1.00  0.70           C  
ATOM   3957  O   ILE A 528       5.989  18.850  52.535  1.00  0.69           O  
ATOM   3958  CG1 ILE A 528       3.910  17.877  48.554  1.00  0.67           C  
ATOM   3959  CG2 ILE A 528       4.578  16.742  50.709  1.00  0.66           C  
ATOM   3960  CD1 ILE A 528       3.616  16.591  47.793  1.00  0.64           C  
ATOM   3961  N   SER A 529       7.537  18.886  51.009  1.00  0.58           N  
ATOM   3962  CA  SER A 529       8.579  18.762  52.023  1.00  0.58           C  
ATOM   3963  C   SER A 529       9.761  19.675  51.715  1.00  0.58           C  
ATOM   3964  CB  SER A 529       9.057  17.313  52.126  1.00  0.53           C  
ATOM   3965  O   SER A 529      10.203  19.762  50.568  1.00  0.56           O  
ATOM   3966  OG  SER A 529      10.450  17.259  52.383  1.00  0.51           O  
ATOM   3967  N   SER A 530      10.012  20.551  52.658  1.00  0.53           N  
ATOM   3968  CA  SER A 530      11.313  21.209  52.683  1.00  0.51           C  
ATOM   3969  C   SER A 530      12.446  20.192  52.765  1.00  0.53           C  
ATOM   3970  CB  SER A 530      11.401  22.179  53.862  1.00  0.49           C  
ATOM   3971  O   SER A 530      13.622  20.555  52.685  1.00  0.50           O  
ATOM   3972  OG  SER A 530      11.175  21.503  55.087  1.00  0.47           O  
ATOM   3973  N   LYS A 531      11.983  19.027  53.101  1.00  0.48           N  
ATOM   3974  CA  LYS A 531      12.982  17.969  53.216  1.00  0.48           C  
ATOM   3975  C   LYS A 531      13.243  17.310  51.865  1.00  0.48           C  
ATOM   3976  CB  LYS A 531      12.537  16.918  54.234  1.00  0.44           C  
ATOM   3977  O   LYS A 531      12.345  16.698  51.283  1.00  0.46           O  
ATOM   3978  CG  LYS A 531      13.221  17.039  55.588  1.00  0.41           C  
ATOM   3979  CD  LYS A 531      12.787  15.928  56.535  1.00  0.42           C  
ATOM   3980  CE  LYS A 531      13.479  16.041  57.886  1.00  0.37           C  
ATOM   3981  NZ  LYS A 531      13.105  14.918  58.796  1.00  0.36           N  
ATOM   3982  N   LEU A 532      14.153  17.757  51.109  1.00  0.53           N  
ATOM   3983  CA  LEU A 532      14.831  17.057  50.023  1.00  0.52           C  
ATOM   3984  C   LEU A 532      15.059  15.592  50.379  1.00  0.53           C  
ATOM   3985  CB  LEU A 532      16.167  17.731  49.703  1.00  0.49           C  
ATOM   3986  O   LEU A 532      15.607  15.285  51.441  1.00  0.51           O  
ATOM   3987  CG  LEU A 532      16.092  19.081  48.987  1.00  0.47           C  
ATOM   3988  CD1 LEU A 532      17.352  19.896  49.258  1.00  0.44           C  
ATOM   3989  CD2 LEU A 532      15.889  18.882  47.489  1.00  0.46           C  
ATOM   3990  N   ASP A 533      14.040  14.561  50.044  1.00  0.47           N  
ATOM   3991  CA  ASP A 533      14.245  13.128  50.234  1.00  0.47           C  
ATOM   3992  C   ASP A 533      15.696  12.739  49.958  1.00  0.48           C  
ATOM   3993  CB  ASP A 533      13.305  12.327  49.331  1.00  0.44           C  
ATOM   3994  O   ASP A 533      16.192  12.923  48.844  1.00  0.46           O  
ATOM   3995  CG  ASP A 533      11.903  12.198  49.901  1.00  0.41           C  
ATOM   3996  OD1 ASP A 533      11.734  12.302  51.135  1.00  0.43           O  
ATOM   3997  OD2 ASP A 533      10.959  11.988  49.108  1.00  0.44           O  
ATOM   3998  N   THR A 534      16.678  13.081  50.808  1.00  0.44           N  
ATOM   3999  CA  THR A 534      18.088  12.822  51.078  1.00  0.43           C  
ATOM   4000  C   THR A 534      18.372  11.323  51.081  1.00  0.44           C  
ATOM   4001  CB  THR A 534      18.520  13.433  52.424  1.00  0.41           C  
ATOM   4002  O   THR A 534      17.751  10.570  51.834  1.00  0.43           O  
ATOM   4003  CG2 THR A 534      18.790  14.927  52.289  1.00  0.37           C  
ATOM   4004  OG1 THR A 534      17.480  13.232  53.389  1.00  0.35           O  
ATOM   4005  N   TYR A 535      18.795  10.730  49.958  1.00  0.42           N  
ATOM   4006  CA  TYR A 535      19.458   9.431  49.936  1.00  0.43           C  
ATOM   4007  C   TYR A 535      20.642   9.406  50.895  1.00  0.43           C  
ATOM   4008  CB  TYR A 535      19.927   9.091  48.518  1.00  0.40           C  
ATOM   4009  O   TYR A 535      21.496  10.295  50.859  1.00  0.41           O  
ATOM   4010  CG  TYR A 535      18.864   8.440  47.666  1.00  0.38           C  
ATOM   4011  CD1 TYR A 535      18.675   7.060  47.689  1.00  0.35           C  
ATOM   4012  CD2 TYR A 535      18.049   9.202  46.837  1.00  0.37           C  
ATOM   4013  CE1 TYR A 535      17.698   6.455  46.905  1.00  0.37           C  
ATOM   4014  CE2 TYR A 535      17.069   8.608  46.049  1.00  0.39           C  
ATOM   4015  OH  TYR A 535      15.933   6.643  45.311  1.00  0.30           O  
ATOM   4016  CZ  TYR A 535      16.901   7.236  46.089  1.00  0.36           C  
ATOM   4017  N   PRO A 536      20.368   8.793  52.091  1.00  0.35           N  
ATOM   4018  CA  PRO A 536      21.151   8.712  53.326  1.00  0.35           C  
ATOM   4019  C   PRO A 536      22.647   8.555  53.067  1.00  0.35           C  
ATOM   4020  CB  PRO A 536      20.584   7.471  54.022  1.00  0.32           C  
ATOM   4021  O   PRO A 536      23.467   8.972  53.890  1.00  0.33           O  
ATOM   4022  CG  PRO A 536      19.801   6.764  52.963  1.00  0.30           C  
ATOM   4023  CD  PRO A 536      19.524   7.731  51.848  1.00  0.33           C  
ATOM   4024  N   ASP A 537      22.971   7.941  51.886  1.00  0.36           N  
ATOM   4025  CA  ASP A 537      24.300   7.337  51.904  1.00  0.36           C  
ATOM   4026  C   ASP A 537      25.327   8.249  51.237  1.00  0.36           C  
ATOM   4027  CB  ASP A 537      24.279   5.973  51.211  1.00  0.32           C  
ATOM   4028  O   ASP A 537      26.530   7.992  51.306  1.00  0.33           O  
ATOM   4029  CG  ASP A 537      23.521   4.919  51.998  1.00  0.31           C  
ATOM   4030  OD1 ASP A 537      23.408   5.047  53.237  1.00  0.33           O  
ATOM   4031  OD2 ASP A 537      23.035   3.950  51.376  1.00  0.31           O  
ATOM   4032  N   ASN A 538      24.990   9.565  50.878  1.00  0.39           N  
ATOM   4033  CA  ASN A 538      25.967  10.558  50.445  1.00  0.40           C  
ATOM   4034  C   ASN A 538      26.069  11.713  51.436  1.00  0.39           C  
ATOM   4035  CB  ASN A 538      25.617  11.083  49.051  1.00  0.37           C  
ATOM   4036  O   ASN A 538      25.138  12.511  51.565  1.00  0.37           O  
ATOM   4037  CG  ASN A 538      26.130  10.185  47.943  1.00  0.34           C  
ATOM   4038  ND2 ASN A 538      25.454  10.209  46.800  1.00  0.32           N  
ATOM   4039  OD1 ASN A 538      27.124   9.474  48.113  1.00  0.35           O  
ATOM   4040  N   VAL A 539      26.290  11.549  52.765  1.00  0.35           N  
ATOM   4041  CA  VAL A 539      26.773  12.040  54.052  1.00  0.38           C  
ATOM   4042  C   VAL A 539      26.632  13.559  54.112  1.00  0.35           C  
ATOM   4043  CB  VAL A 539      28.242  11.630  54.300  1.00  0.33           C  
ATOM   4044  O   VAL A 539      27.288  14.280  53.356  1.00  0.34           O  
ATOM   4045  CG1 VAL A 539      28.636  11.887  55.754  1.00  0.31           C  
ATOM   4046  CG2 VAL A 539      28.455  10.162  53.937  1.00  0.31           C  
ATOM   4047  N   TRP A 540      25.424  14.215  54.243  1.00  0.31           N  
ATOM   4048  CA  TRP A 540      24.934  15.357  55.007  1.00  0.42           C  
ATOM   4049  C   TRP A 540      24.989  15.073  56.505  1.00  0.32           C  
ATOM   4050  CB  TRP A 540      23.502  15.707  54.593  1.00  0.31           C  
ATOM   4051  O   TRP A 540      24.230  14.245  57.014  1.00  0.32           O  
ATOM   4052  CG  TRP A 540      23.394  16.310  53.225  1.00  0.31           C  
ATOM   4053  CD1 TRP A 540      23.176  15.649  52.048  1.00  0.32           C  
ATOM   4054  CD2 TRP A 540      23.504  17.697  52.892  1.00  0.34           C  
ATOM   4055  CE2 TRP A 540      23.341  17.806  51.493  1.00  0.31           C  
ATOM   4056  CE3 TRP A 540      23.723  18.861  53.642  1.00  0.39           C  
ATOM   4057  NE1 TRP A 540      23.143  16.543  51.003  1.00  0.36           N  
ATOM   4058  CH2 TRP A 540      23.608  20.156  51.586  1.00  0.28           C  
ATOM   4059  CZ2 TRP A 540      23.392  19.033  50.829  1.00  0.28           C  
ATOM   4060  CZ3 TRP A 540      23.773  20.081  52.979  1.00  0.30           C  
ATOM   4061  N   GLY A 541      26.058  14.802  57.044  1.00  0.34           N  
ATOM   4062  CA  GLY A 541      26.235  14.785  58.487  1.00  0.34           C  
ATOM   4063  C   GLY A 541      25.706  16.033  59.168  1.00  0.34           C  
ATOM   4064  O   GLY A 541      25.742  17.123  58.593  1.00  0.33           O  
ATOM   4065  N   PRO A 542      24.754  16.138  60.117  1.00  0.31           N  
ATOM   4066  CA  PRO A 542      25.055  16.825  61.375  1.00  0.31           C  
ATOM   4067  C   PRO A 542      26.498  16.617  61.830  1.00  0.31           C  
ATOM   4068  CB  PRO A 542      24.073  16.194  62.365  1.00  0.29           C  
ATOM   4069  O   PRO A 542      26.864  15.516  62.250  1.00  0.30           O  
ATOM   4070  CG  PRO A 542      23.734  14.865  61.772  1.00  0.29           C  
ATOM   4071  CD  PRO A 542      23.959  14.933  60.289  1.00  0.36           C  
ATOM   4072  N   SER A 543      27.503  17.009  61.046  1.00  0.30           N  
ATOM   4073  CA  SER A 543      28.718  17.063  61.853  1.00  0.32           C  
ATOM   4074  C   SER A 543      29.640  18.185  61.389  1.00  0.30           C  
ATOM   4075  CB  SER A 543      29.459  15.726  61.797  1.00  0.27           C  
ATOM   4076  O   SER A 543      29.974  18.272  60.206  1.00  0.29           O  
ATOM   4077  OG  SER A 543      30.347  15.690  60.693  1.00  0.28           O  
ATOM   4078  N   THR A 544      29.299  19.604  61.781  1.00  0.32           N  
ATOM   4079  CA  THR A 544      30.102  20.713  62.284  1.00  0.35           C  
ATOM   4080  C   THR A 544      29.827  21.985  61.486  1.00  0.32           C  
ATOM   4081  CB  THR A 544      31.606  20.384  62.227  1.00  0.29           C  
ATOM   4082  O   THR A 544      29.925  21.987  60.257  1.00  0.32           O  
ATOM   4083  CG2 THR A 544      31.980  19.339  63.274  1.00  0.30           C  
ATOM   4084  OG1 THR A 544      31.930  19.879  60.926  1.00  0.27           O  
ATOM   4085  N   ASN A 545      28.709  22.841  61.657  1.00  0.31           N  
ATOM   4086  CA  ASN A 545      28.659  24.299  61.652  1.00  0.34           C  
ATOM   4087  C   ASN A 545      29.002  24.867  60.278  1.00  0.31           C  
ATOM   4088  CB  ASN A 545      29.601  24.872  62.714  1.00  0.28           C  
ATOM   4089  O   ASN A 545      29.140  26.082  60.120  1.00  0.30           O  
ATOM   4090  CG  ASN A 545      29.057  24.719  64.120  1.00  0.28           C  
ATOM   4091  ND2 ASN A 545      29.941  24.789  65.109  1.00  0.22           N  
ATOM   4092  OD1 ASN A 545      27.852  24.540  64.317  1.00  0.30           O  
ATOM   4093  N   THR A 546      28.686  24.229  58.986  1.00  0.44           N  
ATOM   4094  CA  THR A 546      28.639  24.933  57.710  1.00  0.45           C  
ATOM   4095  C   THR A 546      27.685  24.237  56.743  1.00  0.44           C  
ATOM   4096  CB  THR A 546      30.038  25.029  57.073  1.00  0.41           C  
ATOM   4097  O   THR A 546      27.873  23.064  56.413  1.00  0.42           O  
ATOM   4098  CG2 THR A 546      30.174  26.295  56.233  1.00  0.37           C  
ATOM   4099  OG1 THR A 546      31.028  25.048  58.109  1.00  0.34           O  
ATOM   4100  N   PRO A 547      26.415  24.606  56.564  1.00  0.47           N  
ATOM   4101  CA  PRO A 547      25.570  24.067  55.496  1.00  0.47           C  
ATOM   4102  C   PRO A 547      26.355  23.749  54.226  1.00  0.48           C  
ATOM   4103  CB  PRO A 547      24.559  25.190  55.247  1.00  0.43           C  
ATOM   4104  O   PRO A 547      27.043  24.619  53.687  1.00  0.46           O  
ATOM   4105  CG  PRO A 547      25.001  26.306  56.136  1.00  0.41           C  
ATOM   4106  CD  PRO A 547      26.204  25.851  56.912  1.00  0.43           C  
ATOM   4107  N   THR A 548      27.020  22.519  53.952  1.00  0.59           N  
ATOM   4108  CA  THR A 548      27.517  21.961  52.699  1.00  0.58           C  
ATOM   4109  C   THR A 548      26.368  21.410  51.860  1.00  0.58           C  
ATOM   4110  CB  THR A 548      28.549  20.847  52.955  1.00  0.54           C  
ATOM   4111  O   THR A 548      25.423  20.827  52.396  1.00  0.55           O  
ATOM   4112  CG2 THR A 548      29.858  21.422  53.486  1.00  0.49           C  
ATOM   4113  OG1 THR A 548      28.020  19.924  53.915  1.00  0.49           O  
ATOM   4114  N   GLY A 549      26.149  22.122  50.734  1.00  0.66           N  
ATOM   4115  CA  GLY A 549      25.226  21.612  49.733  1.00  0.66           C  
ATOM   4116  C   GLY A 549      24.529  22.709  48.950  1.00  0.66           C  
ATOM   4117  O   GLY A 549      25.128  23.745  48.655  1.00  0.63           O  
ATOM   4118  N   VAL A 550      23.350  22.387  48.396  1.00  0.74           N  
ATOM   4119  CA  VAL A 550      22.506  23.284  47.613  1.00  0.74           C  
ATOM   4120  C   VAL A 550      21.173  23.493  48.327  1.00  0.74           C  
ATOM   4121  CB  VAL A 550      22.268  22.739  46.187  1.00  0.72           C  
ATOM   4122  O   VAL A 550      20.486  22.527  48.668  1.00  0.72           O  
ATOM   4123  CG1 VAL A 550      21.417  23.712  45.373  1.00  0.72           C  
ATOM   4124  CG2 VAL A 550      23.599  22.474  45.488  1.00  0.71           C  
ATOM   4125  N   GLN A 551      20.902  24.685  48.738  1.00  0.75           N  
ATOM   4126  CA  GLN A 551      19.539  25.036  49.123  1.00  0.76           C  
ATOM   4127  C   GLN A 551      18.650  25.217  47.896  1.00  0.76           C  
ATOM   4128  CB  GLN A 551      19.531  26.310  49.970  1.00  0.74           C  
ATOM   4129  O   GLN A 551      19.052  25.852  46.919  1.00  0.75           O  
ATOM   4130  CG  GLN A 551      20.037  26.106  51.391  1.00  0.71           C  
ATOM   4131  CD  GLN A 551      19.972  27.373  52.224  1.00  0.69           C  
ATOM   4132  NE2 GLN A 551      20.290  27.255  53.509  1.00  0.64           N  
ATOM   4133  OE1 GLN A 551      19.639  28.449  51.717  1.00  0.68           O  
ATOM   4134  N   VAL A 552      17.529  24.661  47.940  1.00  0.77           N  
ATOM   4135  CA  VAL A 552      16.551  24.780  46.864  1.00  0.77           C  
ATOM   4136  C   VAL A 552      15.292  25.472  47.384  1.00  0.77           C  
ATOM   4137  CB  VAL A 552      16.193  23.400  46.268  1.00  0.75           C  
ATOM   4138  O   VAL A 552      14.767  25.109  48.439  1.00  0.75           O  
ATOM   4139  CG1 VAL A 552      15.237  23.555  45.086  1.00  0.72           C  
ATOM   4140  CG2 VAL A 552      17.459  22.659  45.842  1.00  0.72           C  
ATOM   4141  N   SER A 553      14.883  26.473  46.719  1.00  0.78           N  
ATOM   4142  CA  SER A 553      13.551  27.044  46.893  1.00  0.78           C  
ATOM   4143  C   SER A 553      12.784  27.070  45.576  1.00  0.78           C  
ATOM   4144  CB  SER A 553      13.645  28.459  47.465  1.00  0.77           C  
ATOM   4145  O   SER A 553      13.384  27.172  44.503  1.00  0.77           O  
ATOM   4146  OG  SER A 553      14.365  29.309  46.588  1.00  0.77           O  
ATOM   4147  N   VAL A 554      11.600  26.819  45.625  1.00  0.78           N  
ATOM   4148  CA  VAL A 554      10.712  26.809  44.467  1.00  0.78           C  
ATOM   4149  C   VAL A 554       9.635  27.879  44.632  1.00  0.77           C  
ATOM   4150  CB  VAL A 554      10.060  25.423  44.265  1.00  0.76           C  
ATOM   4151  O   VAL A 554       9.093  28.059  45.725  1.00  0.75           O  
ATOM   4152  CG1 VAL A 554       9.202  25.410  43.001  1.00  0.72           C  
ATOM   4153  CG2 VAL A 554      11.130  24.335  44.199  1.00  0.72           C  
ATOM   4154  N   SER A 555       9.440  28.652  43.591  1.00  0.76           N  
ATOM   4155  CA  SER A 555       8.334  29.599  43.500  1.00  0.76           C  
ATOM   4156  C   SER A 555       7.598  29.465  42.171  1.00  0.76           C  
ATOM   4157  CB  SER A 555       8.840  31.032  43.669  1.00  0.75           C  
ATOM   4158  O   SER A 555       8.089  28.814  41.247  1.00  0.74           O  
ATOM   4159  OG  SER A 555       9.788  31.352  42.666  1.00  0.79           O  
ATOM   4160  N   THR A 556       6.440  30.038  42.046  1.00  0.74           N  
ATOM   4161  CA  THR A 556       5.682  30.095  40.801  1.00  0.74           C  
ATOM   4162  C   THR A 556       5.384  31.542  40.416  1.00  0.75           C  
ATOM   4163  CB  THR A 556       4.362  29.309  40.914  1.00  0.72           C  
ATOM   4164  O   THR A 556       5.352  32.425  41.276  1.00  0.73           O  
ATOM   4165  CG2 THR A 556       4.624  27.822  41.128  1.00  0.66           C  
ATOM   4166  OG1 THR A 556       3.605  29.814  42.021  1.00  0.70           O  
ATOM   4167  N   THR A 557       5.309  31.730  39.127  1.00  0.73           N  
ATOM   4168  CA  THR A 557       4.733  32.992  38.677  1.00  0.72           C  
ATOM   4169  C   THR A 557       3.284  33.120  39.139  1.00  0.73           C  
ATOM   4170  CB  THR A 557       4.799  33.122  37.144  1.00  0.70           C  
ATOM   4171  O   THR A 557       2.638  32.120  39.459  1.00  0.70           O  
ATOM   4172  CG2 THR A 557       6.233  33.344  36.673  1.00  0.64           C  
ATOM   4173  OG1 THR A 557       4.292  31.922  36.547  1.00  0.69           O  
ATOM   4174  N   SER A 558       2.719  34.304  39.169  1.00  0.67           N  
ATOM   4175  CA  SER A 558       1.391  34.629  39.680  1.00  0.67           C  
ATOM   4176  C   SER A 558       0.302  33.938  38.866  1.00  0.67           C  
ATOM   4177  CB  SER A 558       1.166  36.141  39.666  1.00  0.64           C  
ATOM   4178  O   SER A 558      -0.795  33.689  39.372  1.00  0.65           O  
ATOM   4179  OG  SER A 558       1.504  36.689  38.403  1.00  0.62           O  
ATOM   4180  N   ASP A 559       0.695  33.649  37.617  1.00  0.65           N  
ATOM   4181  CA  ASP A 559      -0.213  32.946  36.717  1.00  0.64           C  
ATOM   4182  C   ASP A 559      -0.019  31.434  36.811  1.00  0.64           C  
ATOM   4183  CB  ASP A 559      -0.009  33.414  35.274  1.00  0.61           C  
ATOM   4184  O   ASP A 559      -0.734  30.669  36.161  1.00  0.62           O  
ATOM   4185  CG  ASP A 559       1.361  33.058  34.724  1.00  0.58           C  
ATOM   4186  OD1 ASP A 559       2.214  32.556  35.488  1.00  0.62           O  
ATOM   4187  OD2 ASP A 559       1.592  33.285  33.517  1.00  0.64           O  
ATOM   4188  N   GLY A 560       1.032  31.035  37.638  1.00  0.66           N  
ATOM   4189  CA  GLY A 560       1.384  29.640  37.850  1.00  0.66           C  
ATOM   4190  C   GLY A 560       1.973  28.979  36.619  1.00  0.66           C  
ATOM   4191  O   GLY A 560       2.172  27.763  36.596  1.00  0.64           O  
ATOM   4192  N   SER A 561       2.189  29.629  35.447  1.00  0.68           N  
ATOM   4193  CA  SER A 561       2.668  29.041  34.200  1.00  0.68           C  
ATOM   4194  C   SER A 561       4.131  28.625  34.312  1.00  0.69           C  
ATOM   4195  CB  SER A 561       2.497  30.026  33.042  1.00  0.66           C  
ATOM   4196  O   SER A 561       4.568  27.689  33.639  1.00  0.69           O  
ATOM   4197  OG  SER A 561       3.347  31.147  33.206  1.00  0.65           O  
ATOM   4198  N   THR A 562       4.862  29.263  35.148  1.00  0.76           N  
ATOM   4199  CA  THR A 562       6.295  29.031  35.291  1.00  0.77           C  
ATOM   4200  C   THR A 562       6.643  28.670  36.732  1.00  0.77           C  
ATOM   4201  CB  THR A 562       7.106  30.267  34.859  1.00  0.75           C  
ATOM   4202  O   THR A 562       6.231  29.359  37.668  1.00  0.76           O  
ATOM   4203  CG2 THR A 562       8.604  29.986  34.911  1.00  0.72           C  
ATOM   4204  OG1 THR A 562       6.744  30.624  33.519  1.00  0.75           O  
ATOM   4205  N   ILE A 563       7.320  27.600  36.879  1.00  0.77           N  
ATOM   4206  CA  ILE A 563       7.986  27.224  38.121  1.00  0.78           C  
ATOM   4207  C   ILE A 563       9.413  27.766  38.126  1.00  0.79           C  
ATOM   4208  CB  ILE A 563       7.994  25.691  38.316  1.00  0.76           C  
ATOM   4209  O   ILE A 563      10.219  27.418  37.259  1.00  0.78           O  
ATOM   4210  CG1 ILE A 563       6.562  25.144  38.307  1.00  0.75           C  
ATOM   4211  CG2 ILE A 563       8.715  25.316  39.613  1.00  0.75           C  
ATOM   4212  CD1 ILE A 563       6.480  23.624  38.305  1.00  0.72           C  
ATOM   4213  N   THR A 564       9.667  28.641  39.061  1.00  0.81           N  
ATOM   4214  CA  THR A 564      11.011  29.156  39.299  1.00  0.81           C  
ATOM   4215  C   THR A 564      11.701  28.374  40.412  1.00  0.81           C  
ATOM   4216  CB  THR A 564      10.980  30.652  39.662  1.00  0.80           C  
ATOM   4217  O   THR A 564      11.169  28.258  41.518  1.00  0.80           O  
ATOM   4218  CG2 THR A 564      12.390  31.204  39.840  1.00  0.76           C  
ATOM   4219  OG1 THR A 564      10.322  31.379  38.616  1.00  0.78           O  
ATOM   4220  N   ILE A 565      12.774  27.820  40.093  1.00  0.80           N  
ATOM   4221  CA  ILE A 565      13.647  27.091  41.006  1.00  0.81           C  
ATOM   4222  C   ILE A 565      14.865  27.945  41.348  1.00  0.81           C  
ATOM   4223  CB  ILE A 565      14.091  25.739  40.405  1.00  0.79           C  
ATOM   4224  O   ILE A 565      15.686  28.243  40.478  1.00  0.80           O  
ATOM   4225  CG1 ILE A 565      12.874  24.942  39.924  1.00  0.77           C  
ATOM   4226  CG2 ILE A 565      14.904  24.935  41.424  1.00  0.77           C  
ATOM   4227  CD1 ILE A 565      13.209  23.839  38.930  1.00  0.75           C  
ATOM   4228  N   ASN A 566      14.977  28.329  42.552  1.00  0.81           N  
ATOM   4229  CA  ASN A 566      16.173  28.998  43.053  1.00  0.82           C  
ATOM   4230  C   ASN A 566      17.087  28.029  43.796  1.00  0.82           C  
ATOM   4231  CB  ASN A 566      15.792  30.171  43.959  1.00  0.80           C  
ATOM   4232  O   ASN A 566      16.666  27.387  44.761  1.00  0.80           O  
ATOM   4233  CG  ASN A 566      14.908  31.185  43.261  1.00  0.75           C  
ATOM   4234  ND2 ASN A 566      13.719  31.410  43.807  1.00  0.75           N  
ATOM   4235  OD1 ASN A 566      15.290  31.761  42.239  1.00  0.75           O  
ATOM   4236  N   LEU A 567      18.259  27.940  43.337  1.00  0.81           N  
ATOM   4237  CA  LEU A 567      19.334  27.153  43.932  1.00  0.81           C  
ATOM   4238  C   LEU A 567      20.385  28.059  44.566  1.00  0.81           C  
ATOM   4239  CB  LEU A 567      19.986  26.253  42.880  1.00  0.80           C  
ATOM   4240  O   LEU A 567      20.868  28.996  43.927  1.00  0.80           O  
ATOM   4241  CG  LEU A 567      19.056  25.288  42.142  1.00  0.78           C  
ATOM   4242  CD1 LEU A 567      19.771  24.677  40.941  1.00  0.76           C  
ATOM   4243  CD2 LEU A 567      18.559  24.198  43.086  1.00  0.77           C  
ATOM   4244  N   VAL A 568      20.717  27.802  45.801  1.00  0.80           N  
ATOM   4245  CA  VAL A 568      21.765  28.510  46.530  1.00  0.81           C  
ATOM   4246  C   VAL A 568      22.839  27.522  46.978  1.00  0.80           C  
ATOM   4247  CB  VAL A 568      21.195  29.267  47.750  1.00  0.79           C  
ATOM   4248  O   VAL A 568      22.549  26.565  47.700  1.00  0.78           O  
ATOM   4249  CG1 VAL A 568      22.285  30.093  48.430  1.00  0.80           C  
ATOM   4250  CG2 VAL A 568      20.030  30.160  47.326  1.00  0.79           C  
ATOM   4251  N   SER A 569      24.020  27.742  46.471  1.00  0.79           N  
ATOM   4252  CA  SER A 569      25.171  26.971  46.931  1.00  0.79           C  
ATOM   4253  C   SER A 569      25.567  27.363  48.350  1.00  0.79           C  
ATOM   4254  CB  SER A 569      26.359  27.168  45.988  1.00  0.78           C  
ATOM   4255  O   SER A 569      25.731  28.547  48.651  1.00  0.76           O  
ATOM   4256  OG  SER A 569      27.385  26.232  46.271  1.00  0.75           O  
ATOM   4257  N   MET A 570      25.746  26.427  49.239  1.00  0.76           N  
ATOM   4258  CA  MET A 570      26.169  26.640  50.621  1.00  0.76           C  
ATOM   4259  C   MET A 570      27.640  26.284  50.800  1.00  0.75           C  
ATOM   4260  CB  MET A 570      25.310  25.814  51.580  1.00  0.74           C  
ATOM   4261  O   MET A 570      28.182  26.399  51.901  1.00  0.73           O  
ATOM   4262  CG  MET A 570      23.822  26.111  51.481  1.00  0.70           C  
ATOM   4263  SD  MET A 570      23.429  27.863  51.855  1.00  0.66           S  
ATOM   4264  CE  MET A 570      23.771  27.895  53.637  1.00  0.61           C  
ATOM   4265  N   ASP A 571      28.329  25.838  49.799  1.00  0.75           N  
ATOM   4266  CA  ASP A 571      29.724  25.423  49.906  1.00  0.75           C  
ATOM   4267  C   ASP A 571      30.560  26.013  48.773  1.00  0.75           C  
ATOM   4268  CB  ASP A 571      29.833  23.897  49.900  1.00  0.73           C  
ATOM   4269  O   ASP A 571      30.104  26.908  48.058  1.00  0.73           O  
ATOM   4270  CG  ASP A 571      29.392  23.276  48.587  1.00  0.71           C  
ATOM   4271  OD1 ASP A 571      29.444  23.959  47.541  1.00  0.70           O  
ATOM   4272  OD2 ASP A 571      28.987  22.093  48.597  1.00  0.70           O  
ATOM   4273  N   THR A 572      31.884  25.607  48.537  1.00  0.77           N  
ATOM   4274  CA  THR A 572      32.885  26.202  47.659  1.00  0.77           C  
ATOM   4275  C   THR A 572      32.880  25.521  46.294  1.00  0.77           C  
ATOM   4276  CB  THR A 572      34.293  26.112  48.275  1.00  0.75           C  
ATOM   4277  O   THR A 572      33.809  25.696  45.503  1.00  0.75           O  
ATOM   4278  CG2 THR A 572      34.375  26.901  49.578  1.00  0.73           C  
ATOM   4279  OG1 THR A 572      34.605  24.738  48.541  1.00  0.77           O  
ATOM   4280  N   ARG A 573      31.886  24.757  45.915  1.00  0.77           N  
ATOM   4281  CA  ARG A 573      31.934  23.952  44.699  1.00  0.77           C  
ATOM   4282  C   ARG A 573      31.098  24.583  43.591  1.00  0.77           C  
ATOM   4283  CB  ARG A 573      31.447  22.528  44.977  1.00  0.75           C  
ATOM   4284  O   ARG A 573      29.998  25.080  43.843  1.00  0.76           O  
ATOM   4285  CG  ARG A 573      32.322  21.757  45.952  1.00  0.72           C  
ATOM   4286  CD  ARG A 573      31.813  20.339  46.167  1.00  0.71           C  
ATOM   4287  NE  ARG A 573      30.634  20.314  47.029  1.00  0.64           N  
ATOM   4288  NH1 ARG A 573      30.358  18.022  46.934  1.00  0.61           N  
ATOM   4289  NH2 ARG A 573      28.910  19.306  48.162  1.00  0.57           N  
ATOM   4290  CZ  ARG A 573      29.970  19.214  47.373  1.00  0.66           C  
ATOM   4291  N   ASN A 574      31.571  24.488  42.358  1.00  0.79           N  
ATOM   4292  CA  ASN A 574      30.819  24.723  41.130  1.00  0.81           C  
ATOM   4293  C   ASN A 574      30.019  23.490  40.718  1.00  0.79           C  
ATOM   4294  CB  ASN A 574      31.757  25.149  39.999  1.00  0.77           C  
ATOM   4295  O   ASN A 574      30.546  22.376  40.714  1.00  0.76           O  
ATOM   4296  CG  ASN A 574      31.070  26.023  38.968  1.00  0.71           C  
ATOM   4297  ND2 ASN A 574      31.857  26.642  38.096  1.00  0.70           N  
ATOM   4298  OD1 ASN A 574      29.842  26.142  38.957  1.00  0.71           O  
ATOM   4299  N   ARG A 575      28.792  23.731  40.378  1.00  0.79           N  
ATOM   4300  CA  ARG A 575      27.938  22.621  39.967  1.00  0.80           C  
ATOM   4301  C   ARG A 575      27.316  22.885  38.600  1.00  0.80           C  
ATOM   4302  CB  ARG A 575      26.839  22.376  41.003  1.00  0.78           C  
ATOM   4303  O   ARG A 575      26.748  23.953  38.366  1.00  0.78           O  
ATOM   4304  CG  ARG A 575      27.353  21.846  42.333  1.00  0.77           C  
ATOM   4305  CD  ARG A 575      26.247  21.777  43.377  1.00  0.76           C  
ATOM   4306  NE  ARG A 575      26.742  21.264  44.652  1.00  0.71           N  
ATOM   4307  NH1 ARG A 575      27.438  23.320  45.445  1.00  0.68           N  
ATOM   4308  NH2 ARG A 575      27.712  21.439  46.726  1.00  0.66           N  
ATOM   4309  CZ  ARG A 575      27.296  22.009  45.605  1.00  0.75           C  
ATOM   4310  N   GLN A 576      27.388  21.914  37.698  1.00  0.80           N  
ATOM   4311  CA  GLN A 576      26.481  21.861  36.557  1.00  0.81           C  
ATOM   4312  C   GLN A 576      25.138  21.252  36.950  1.00  0.80           C  
ATOM   4313  CB  GLN A 576      27.104  21.064  35.411  1.00  0.78           C  
ATOM   4314  O   GLN A 576      25.077  20.102  37.390  1.00  0.78           O  
ATOM   4315  CG  GLN A 576      28.317  21.736  34.782  1.00  0.71           C  
ATOM   4316  CD  GLN A 576      27.974  23.048  34.102  1.00  0.69           C  
ATOM   4317  NE2 GLN A 576      28.928  23.973  34.083  1.00  0.62           N  
ATOM   4318  OE1 GLN A 576      26.861  23.229  33.598  1.00  0.70           O  
ATOM   4319  N   ILE A 577      24.143  22.115  36.871  1.00  0.81           N  
ATOM   4320  CA  ILE A 577      22.797  21.729  37.279  1.00  0.81           C  
ATOM   4321  C   ILE A 577      21.960  21.393  36.046  1.00  0.80           C  
ATOM   4322  CB  ILE A 577      22.114  22.845  38.102  1.00  0.80           C  
ATOM   4323  O   ILE A 577      22.020  22.099  35.037  1.00  0.78           O  
ATOM   4324  CG1 ILE A 577      22.963  23.199  39.329  1.00  0.77           C  
ATOM   4325  CG2 ILE A 577      20.701  22.423  38.516  1.00  0.77           C  
ATOM   4326  CD1 ILE A 577      23.094  22.066  40.338  1.00  0.75           C  
ATOM   4327  N   GLN A 578      21.188  20.316  36.101  1.00  0.80           N  
ATOM   4328  CA  GLN A 578      20.070  19.990  35.221  1.00  0.81           C  
ATOM   4329  C   GLN A 578      18.804  19.705  36.024  1.00  0.80           C  
ATOM   4330  CB  GLN A 578      20.413  18.790  34.338  1.00  0.79           C  
ATOM   4331  O   GLN A 578      18.805  18.850  36.911  1.00  0.78           O  
ATOM   4332  CG  GLN A 578      19.363  18.486  33.278  1.00  0.74           C  
ATOM   4333  CD  GLN A 578      19.785  17.375  32.335  1.00  0.72           C  
ATOM   4334  NE2 GLN A 578      19.192  17.348  31.146  1.00  0.67           N  
ATOM   4335  OE1 GLN A 578      20.638  16.547  32.672  1.00  0.72           O  
ATOM   4336  N   ALA A 579      17.769  20.519  35.756  1.00  0.79           N  
ATOM   4337  CA  ALA A 579      16.476  20.350  36.413  1.00  0.79           C  
ATOM   4338  C   ALA A 579      15.392  19.981  35.404  1.00  0.78           C  
ATOM   4339  CB  ALA A 579      16.089  21.624  37.162  1.00  0.77           C  
ATOM   4340  O   ALA A 579      15.378  20.494  34.283  1.00  0.76           O  
ATOM   4341  N   TYR A 580      14.479  19.134  35.752  1.00  0.77           N  
ATOM   4342  CA  TYR A 580      13.299  18.813  34.959  1.00  0.77           C  
ATOM   4343  C   TYR A 580      12.129  18.422  35.854  1.00  0.76           C  
ATOM   4344  CB  TYR A 580      13.604  17.680  33.974  1.00  0.74           C  
ATOM   4345  O   TYR A 580      12.320  18.097  37.028  1.00  0.73           O  
ATOM   4346  CG  TYR A 580      14.074  16.409  34.639  1.00  0.69           C  
ATOM   4347  CD1 TYR A 580      15.419  16.216  34.945  1.00  0.65           C  
ATOM   4348  CD2 TYR A 580      13.175  15.398  34.961  1.00  0.66           C  
ATOM   4349  CE1 TYR A 580      15.857  15.045  35.556  1.00  0.60           C  
ATOM   4350  CE2 TYR A 580      13.601  14.224  35.572  1.00  0.61           C  
ATOM   4351  OH  TYR A 580      15.370  12.896  36.470  1.00  0.44           O  
ATOM   4352  CZ  TYR A 580      14.942  14.057  35.865  1.00  0.60           C  
ATOM   4353  N   ILE A 581      10.927  18.493  35.411  1.00  0.72           N  
ATOM   4354  CA  ILE A 581       9.697  18.105  36.093  1.00  0.71           C  
ATOM   4355  C   ILE A 581       9.255  16.724  35.614  1.00  0.71           C  
ATOM   4356  CB  ILE A 581       8.571  19.138  35.860  1.00  0.69           C  
ATOM   4357  O   ILE A 581       9.180  16.472  34.409  1.00  0.68           O  
ATOM   4358  CG1 ILE A 581       8.950  20.489  36.478  1.00  0.66           C  
ATOM   4359  CG2 ILE A 581       7.244  18.628  36.428  1.00  0.66           C  
ATOM   4360  CD1 ILE A 581       7.988  21.618  36.136  1.00  0.65           C  
ATOM   4361  N   ARG A 582       8.993  15.785  36.617  1.00  0.66           N  
ATOM   4362  CA  ARG A 582       8.284  14.524  36.420  1.00  0.65           C  
ATOM   4363  C   ARG A 582       6.894  14.575  37.044  1.00  0.65           C  
ATOM   4364  CB  ARG A 582       9.082  13.360  37.011  1.00  0.64           C  
ATOM   4365  O   ARG A 582       6.718  15.115  38.138  1.00  0.63           O  
ATOM   4366  CG  ARG A 582       8.475  11.994  36.736  1.00  0.61           C  
ATOM   4367  CD  ARG A 582       9.325  10.872  37.315  1.00  0.60           C  
ATOM   4368  NE  ARG A 582       8.647   9.582  37.225  1.00  0.54           N  
ATOM   4369  NH1 ARG A 582      10.510   8.332  37.780  1.00  0.45           N  
ATOM   4370  NH2 ARG A 582       8.515   7.292  37.339  1.00  0.41           N  
ATOM   4371  CZ  ARG A 582       9.226   8.405  37.448  1.00  0.57           C  
ATOM   4372  N   GLY A 583       5.829  14.091  36.400  1.00  0.60           N  
ATOM   4373  CA  GLY A 583       4.616  13.678  37.088  1.00  0.59           C  
ATOM   4374  C   GLY A 583       4.842  12.536  38.061  1.00  0.61           C  
ATOM   4375  O   GLY A 583       5.663  11.652  37.808  1.00  0.59           O  
ATOM   4376  N   ALA A 584       4.349  12.700  39.420  1.00  0.57           N  
ATOM   4377  CA  ALA A 584       4.377  11.610  40.392  1.00  0.56           C  
ATOM   4378  C   ALA A 584       3.266  10.600  40.116  1.00  0.55           C  
ATOM   4379  CB  ALA A 584       4.252  12.159  41.811  1.00  0.54           C  
ATOM   4380  O   ALA A 584       2.215  10.956  39.578  1.00  0.53           O  
TER    4381      ALA A 584
END
