# Supplementary material for: DepoScope: Accurate phage depolymerase annotation and domain delineation using large language models
Source: PLoS Comput Biol. 2024 Aug 5;20(8):e1011831. doi: 10.1371/journal.pcbi.1011831 (PMC11326577; doi:10.1371/journal.pcbi.1011831)
Supplement: S1 Data — (ZIP) [file pcbi.1011831.s003.zip › FN_FP_deposcope_032024/False_positives/NC_019526.1__YP_007007686.pdb]

PARENT N/A
ATOM      1  N   MET A   1      16.326 -31.829  21.659  1.00  0.15           N  
ATOM      2  CA  MET A   1      15.100 -31.065  21.873  1.00  0.26           C  
ATOM      3  C   MET A   1      15.058 -29.839  20.966  1.00  0.15           C  
ATOM      4  CB  MET A   1      14.981 -30.638  23.336  1.00  0.16           C  
ATOM      5  O   MET A   1      15.918 -28.962  21.062  1.00  0.17           O  
ATOM      6  CG  MET A   1      13.558 -30.673  23.871  1.00  0.12           C  
ATOM      7  SD  MET A   1      13.470 -30.282  25.662  1.00  0.17           S  
ATOM      8  CE  MET A   1      12.061 -31.318  26.146  1.00  0.10           C  
ATOM      9  N   ARG A   2      14.882 -30.084  19.812  1.00  0.33           N  
ATOM     10  CA  ARG A   2      15.315 -29.345  18.631  1.00  0.33           C  
ATOM     11  C   ARG A   2      14.153 -28.578  18.008  1.00  0.33           C  
ATOM     12  CB  ARG A   2      15.931 -30.292  17.599  1.00  0.30           C  
ATOM     13  O   ARG A   2      13.104 -29.159  17.718  1.00  0.32           O  
ATOM     14  CG  ARG A   2      17.369 -30.681  17.902  1.00  0.31           C  
ATOM     15  CD  ARG A   2      17.948 -31.584  16.822  1.00  0.35           C  
ATOM     16  NE  ARG A   2      19.337 -31.938  17.102  1.00  0.28           N  
ATOM     17  NH1 ARG A   2      19.605 -33.237  15.211  1.00  0.24           N  
ATOM     18  NH2 ARG A   2      21.344 -32.972  16.681  1.00  0.18           N  
ATOM     19  CZ  ARG A   2      20.092 -32.715  16.331  1.00  0.26           C  
ATOM     20  N   PHE A   3      13.875 -27.407  18.645  1.00  0.31           N  
ATOM     21  CA  PHE A   3      12.871 -26.351  18.700  1.00  0.33           C  
ATOM     22  C   PHE A   3      12.122 -26.247  17.377  1.00  0.32           C  
ATOM     23  CB  PHE A   3      13.521 -25.006  19.043  1.00  0.30           C  
ATOM     24  O   PHE A   3      12.695 -25.843  16.363  1.00  0.32           O  
ATOM     25  CG  PHE A   3      13.202 -24.514  20.428  1.00  0.30           C  
ATOM     26  CD1 PHE A   3      12.116 -23.676  20.650  1.00  0.27           C  
ATOM     27  CD2 PHE A   3      13.988 -24.889  21.509  1.00  0.29           C  
ATOM     28  CE1 PHE A   3      11.818 -23.219  21.932  1.00  0.27           C  
ATOM     29  CE2 PHE A   3      13.697 -24.436  22.793  1.00  0.31           C  
ATOM     30  CZ  PHE A   3      12.612 -23.600  23.002  1.00  0.26           C  
ATOM     31  N   ASN A   4      11.407 -27.309  16.975  1.00  0.31           N  
ATOM     32  CA  ASN A   4      10.253 -27.215  16.087  1.00  0.33           C  
ATOM     33  C   ASN A   4       9.251 -26.175  16.577  1.00  0.32           C  
ATOM     34  CB  ASN A   4       9.575 -28.579  15.942  1.00  0.30           C  
ATOM     35  O   ASN A   4       8.492 -26.431  17.514  1.00  0.31           O  
ATOM     36  CG  ASN A   4       9.947 -29.283  14.652  1.00  0.30           C  
ATOM     37  ND2 ASN A   4       9.697 -30.586  14.594  1.00  0.32           N  
ATOM     38  OD1 ASN A   4      10.458 -28.662  13.717  1.00  0.33           O  
ATOM     39  N   MET A   5       9.626 -24.955  16.844  1.00  0.30           N  
ATOM     40  CA  MET A   5       8.611 -23.935  17.094  1.00  0.33           C  
ATOM     41  C   MET A   5       7.970 -23.474  15.790  1.00  0.30           C  
ATOM     42  CB  MET A   5       9.220 -22.740  17.829  1.00  0.29           C  
ATOM     43  O   MET A   5       8.652 -22.944  14.911  1.00  0.30           O  
ATOM     44  CG  MET A   5       9.002 -22.769  19.333  1.00  0.29           C  
ATOM     45  SD  MET A   5       9.617 -21.251  20.162  1.00  0.24           S  
ATOM     46  CE  MET A   5      10.086 -21.936  21.776  1.00  0.29           C  
ATOM     47  N   SER A   6       7.063 -24.385  15.221  1.00  0.34           N  
ATOM     48  CA  SER A   6       5.970 -24.150  14.283  1.00  0.34           C  
ATOM     49  C   SER A   6       5.561 -22.681  14.268  1.00  0.35           C  
ATOM     50  CB  SER A   6       4.763 -25.020  14.636  1.00  0.32           C  
ATOM     51  O   SER A   6       5.350 -22.079  15.323  1.00  0.34           O  
ATOM     52  OG  SER A   6       3.681 -24.222  15.083  1.00  0.33           O  
ATOM     53  N   LEU A   7       6.262 -21.725  13.599  1.00  0.35           N  
ATOM     54  CA  LEU A   7       5.671 -20.426  13.298  1.00  0.37           C  
ATOM     55  C   LEU A   7       4.169 -20.553  13.063  1.00  0.35           C  
ATOM     56  CB  LEU A   7       6.340 -19.804  12.070  1.00  0.33           C  
ATOM     57  O   LEU A   7       3.548 -19.655  12.490  1.00  0.34           O  
ATOM     58  CG  LEU A   7       7.590 -18.962  12.332  1.00  0.32           C  
ATOM     59  CD1 LEU A   7       8.519 -19.001  11.124  1.00  0.31           C  
ATOM     60  CD2 LEU A   7       7.206 -17.525  12.671  1.00  0.34           C  
ATOM     61  N   ASN A   8       3.589 -21.740  13.279  1.00  0.32           N  
ATOM     62  CA  ASN A   8       2.144 -21.884  13.420  1.00  0.33           C  
ATOM     63  C   ASN A   8       1.640 -21.250  14.713  1.00  0.32           C  
ATOM     64  CB  ASN A   8       1.743 -23.359  13.361  1.00  0.29           C  
ATOM     65  O   ASN A   8       0.470 -20.876  14.812  1.00  0.30           O  
ATOM     66  CG  ASN A   8       1.744 -23.909  11.948  1.00  0.29           C  
ATOM     67  ND2 ASN A   8       1.740 -25.231  11.826  1.00  0.28           N  
ATOM     68  OD1 ASN A   8       1.749 -23.152  10.974  1.00  0.32           O  
ATOM     69  N   ASN A   9       2.522 -20.909  15.597  1.00  0.33           N  
ATOM     70  CA  ASN A   9       1.994 -20.160  16.732  1.00  0.34           C  
ATOM     71  C   ASN A   9       1.971 -18.660  16.454  1.00  0.33           C  
ATOM     72  CB  ASN A   9       2.808 -20.454  17.994  1.00  0.31           C  
ATOM     73  O   ASN A   9       1.317 -17.901  17.171  1.00  0.32           O  
ATOM     74  CG  ASN A   9       2.290 -21.658  18.757  1.00  0.30           C  
ATOM     75  ND2 ASN A   9       3.103 -22.176  19.670  1.00  0.28           N  
ATOM     76  OD1 ASN A   9       1.169 -22.119  18.526  1.00  0.33           O  
ATOM     77  N   LEU A  10       2.253 -18.175  15.257  1.00  0.33           N  
ATOM     78  CA  LEU A  10       1.976 -16.764  15.013  1.00  0.35           C  
ATOM     79  C   LEU A  10       0.685 -16.593  14.219  1.00  0.33           C  
ATOM     80  CB  LEU A  10       3.140 -16.110  14.263  1.00  0.32           C  
ATOM     81  O   LEU A  10       0.034 -15.549  14.300  1.00  0.32           O  
ATOM     82  CG  LEU A  10       4.267 -15.541  15.126  1.00  0.31           C  
ATOM     83  CD1 LEU A  10       5.583 -15.554  14.355  1.00  0.29           C  
ATOM     84  CD2 LEU A  10       3.926 -14.128  15.589  1.00  0.32           C  
ATOM     85  N   SER A  11       0.055 -17.585  13.694  1.00  0.32           N  
ATOM     86  CA  SER A  11      -1.293 -17.465  13.149  1.00  0.33           C  
ATOM     87  C   SER A  11      -2.329 -18.052  14.102  1.00  0.32           C  
ATOM     88  CB  SER A  11      -1.386 -18.161  11.790  1.00  0.29           C  
ATOM     89  O   SER A  11      -3.503 -17.681  14.056  1.00  0.30           O  
ATOM     90  OG  SER A  11      -1.325 -19.569  11.941  1.00  0.30           O  
ATOM     91  N   ALA A  12      -1.963 -18.849  15.143  1.00  0.32           N  
ATOM     92  CA  ALA A  12      -3.012 -19.423  15.982  1.00  0.33           C  
ATOM     93  C   ALA A  12      -3.120 -18.680  17.310  1.00  0.33           C  
ATOM     94  CB  ALA A  12      -2.747 -20.906  16.225  1.00  0.30           C  
ATOM     95  O   ALA A  12      -4.059 -18.903  18.078  1.00  0.31           O  
ATOM     96  N   THR A  13      -2.388 -17.595  17.471  1.00  0.32           N  
ATOM     97  CA  THR A  13      -2.657 -16.799  18.664  1.00  0.35           C  
ATOM     98  C   THR A  13      -3.188 -15.420  18.285  1.00  0.33           C  
ATOM     99  CB  THR A  13      -1.393 -16.646  19.530  1.00  0.31           C  
ATOM    100  O   THR A  13      -2.570 -14.708  17.490  1.00  0.32           O  
ATOM    101  CG2 THR A  13      -1.232 -17.826  20.482  1.00  0.31           C  
ATOM    102  OG1 THR A  13      -0.243 -16.574  18.678  1.00  0.28           O  
ATOM    103  N   ASN A  14      -4.562 -15.365  17.982  1.00  0.34           N  
ATOM    104  CA  ASN A  14      -5.366 -14.161  18.160  1.00  0.34           C  
ATOM    105  C   ASN A  14      -4.517 -12.986  18.636  1.00  0.34           C  
ATOM    106  CB  ASN A  14      -6.511 -14.420  19.142  1.00  0.31           C  
ATOM    107  O   ASN A  14      -4.830 -12.358  19.649  1.00  0.32           O  
ATOM    108  CG  ASN A  14      -7.729 -15.026  18.472  1.00  0.31           C  
ATOM    109  ND2 ASN A  14      -8.567 -15.693  19.256  1.00  0.29           N  
ATOM    110  OD1 ASN A  14      -7.914 -14.896  17.259  1.00  0.34           O  
ATOM    111  N   ILE A  15      -3.261 -12.912  18.178  1.00  0.38           N  
ATOM    112  CA  ILE A  15      -2.699 -11.570  18.281  1.00  0.38           C  
ATOM    113  C   ILE A  15      -3.000 -10.784  17.007  1.00  0.38           C  
ATOM    114  CB  ILE A  15      -1.176 -11.613  18.536  1.00  0.36           C  
ATOM    115  O   ILE A  15      -2.204 -10.786  16.066  1.00  0.38           O  
ATOM    116  CG1 ILE A  15      -0.865 -12.471  19.768  1.00  0.34           C  
ATOM    117  CG2 ILE A  15      -0.614 -10.198  18.699  1.00  0.35           C  
ATOM    118  CD1 ILE A  15       0.623 -12.673  20.023  1.00  0.32           C  
ATOM    119  N   SER A  16      -4.207 -10.850  16.615  1.00  0.35           N  
ATOM    120  CA  SER A  16      -4.670  -9.877  15.631  1.00  0.36           C  
ATOM    121  C   SER A  16      -4.525  -8.451  16.153  1.00  0.35           C  
ATOM    122  CB  SER A  16      -6.128 -10.146  15.256  1.00  0.32           C  
ATOM    123  O   SER A  16      -4.833  -7.491  15.444  1.00  0.33           O  
ATOM    124  OG  SER A  16      -6.986  -9.879  16.352  1.00  0.32           O  
ATOM    125  N   GLY A  17      -3.717  -8.199  17.261  1.00  0.39           N  
ATOM    126  CA  GLY A  17      -3.325  -6.883  17.738  1.00  0.39           C  
ATOM    127  C   GLY A  17      -1.822  -6.710  17.847  1.00  0.40           C  
ATOM    128  O   GLY A  17      -1.104  -7.662  18.162  1.00  0.38           O  
ATOM    129  N   ALA A  18      -1.277  -5.754  17.028  1.00  0.58           N  
ATOM    130  CA  ALA A  18       0.098  -5.288  17.183  1.00  0.59           C  
ATOM    131  C   ALA A  18       0.601  -5.521  18.604  1.00  0.60           C  
ATOM    132  CB  ALA A  18       0.202  -3.808  16.822  1.00  0.52           C  
ATOM    133  O   ALA A  18      -0.080  -5.181  19.574  1.00  0.58           O  
ATOM    134  N   LEU A  19       1.399  -6.603  18.764  1.00  0.73           N  
ATOM    135  CA  LEU A  19       2.170  -6.654  20.001  1.00  0.75           C  
ATOM    136  C   LEU A  19       2.604  -5.256  20.430  1.00  0.75           C  
ATOM    137  CB  LEU A  19       3.399  -7.552  19.830  1.00  0.72           C  
ATOM    138  O   LEU A  19       3.105  -4.480  19.614  1.00  0.73           O  
ATOM    139  CG  LEU A  19       3.125  -9.030  19.549  1.00  0.70           C  
ATOM    140  CD1 LEU A  19       4.430  -9.766  19.264  1.00  0.68           C  
ATOM    141  CD2 LEU A  19       2.388  -9.670  20.721  1.00  0.69           C  
ATOM    142  N   ILE A  20       2.268  -4.746  21.590  1.00  0.74           N  
ATOM    143  CA  ILE A  20       2.693  -3.519  22.256  1.00  0.77           C  
ATOM    144  C   ILE A  20       3.992  -3.770  23.020  1.00  0.78           C  
ATOM    145  CB  ILE A  20       1.602  -2.989  23.214  1.00  0.73           C  
ATOM    146  O   ILE A  20       4.035  -4.606  23.925  1.00  0.78           O  
ATOM    147  CG1 ILE A  20       0.305  -2.714  22.445  1.00  0.72           C  
ATOM    148  CG2 ILE A  20       2.086  -1.730  23.940  1.00  0.70           C  
ATOM    149  CD1 ILE A  20      -0.883  -2.376  23.336  1.00  0.68           C  
ATOM    150  N   ASP A  21       5.116  -3.210  22.593  1.00  0.76           N  
ATOM    151  CA  ASP A  21       6.360  -3.193  23.356  1.00  0.80           C  
ATOM    152  C   ASP A  21       6.132  -2.653  24.766  1.00  0.81           C  
ATOM    153  CB  ASP A  21       7.420  -2.356  22.637  1.00  0.75           C  
ATOM    154  O   ASP A  21       5.795  -1.480  24.940  1.00  0.80           O  
ATOM    155  CG  ASP A  21       8.791  -2.455  23.281  1.00  0.71           C  
ATOM    156  OD1 ASP A  21       8.897  -2.970  24.415  1.00  0.74           O  
ATOM    157  OD2 ASP A  21       9.775  -2.012  22.650  1.00  0.80           O  
ATOM    158  N   ALA A  22       6.342  -3.404  25.700  1.00  0.81           N  
ATOM    159  CA  ALA A  22       6.226  -3.059  27.115  1.00  0.84           C  
ATOM    160  C   ALA A  22       7.601  -2.943  27.766  1.00  0.83           C  
ATOM    161  CB  ALA A  22       5.380  -4.098  27.847  1.00  0.81           C  
ATOM    162  O   ALA A  22       7.705  -2.707  28.972  1.00  0.82           O  
ATOM    163  N   GLY A  23       8.654  -2.949  26.913  1.00  0.81           N  
ATOM    164  CA  GLY A  23      10.024  -2.764  27.361  1.00  0.83           C  
ATOM    165  C   GLY A  23      10.659  -4.039  27.883  1.00  0.82           C  
ATOM    166  O   GLY A  23      10.259  -5.140  27.498  1.00  0.80           O  
ATOM    167  N   ASP A  24      11.768  -4.018  28.705  1.00  0.85           N  
ATOM    168  CA  ASP A  24      12.567  -5.133  29.204  1.00  0.89           C  
ATOM    169  C   ASP A  24      11.850  -5.856  30.343  1.00  0.88           C  
ATOM    170  CB  ASP A  24      13.939  -4.643  29.673  1.00  0.84           C  
ATOM    171  O   ASP A  24      11.034  -5.258  31.047  1.00  0.87           O  
ATOM    172  CG  ASP A  24      14.830  -4.193  28.528  1.00  0.78           C  
ATOM    173  OD1 ASP A  24      14.749  -4.777  27.426  1.00  0.78           O  
ATOM    174  OD2 ASP A  24      15.622  -3.248  28.732  1.00  0.84           O  
ATOM    175  N   PHE A  25      12.135  -7.104  30.484  1.00  0.84           N  
ATOM    176  CA  PHE A  25      11.699  -7.913  31.616  1.00  0.90           C  
ATOM    177  C   PHE A  25      12.342  -7.428  32.909  1.00  0.86           C  
ATOM    178  CB  PHE A  25      12.035  -9.390  31.384  1.00  0.86           C  
ATOM    179  O   PHE A  25      13.493  -7.761  33.199  1.00  0.83           O  
ATOM    180  CG  PHE A  25      11.055 -10.342  32.015  1.00  0.80           C  
ATOM    181  CD1 PHE A  25      10.958 -10.447  33.397  1.00  0.75           C  
ATOM    182  CD2 PHE A  25      10.230 -11.132  31.225  1.00  0.77           C  
ATOM    183  CE1 PHE A  25      10.051 -11.328  33.983  1.00  0.84           C  
ATOM    184  CE2 PHE A  25       9.322 -12.014  31.804  1.00  0.83           C  
ATOM    185  CZ  PHE A  25       9.235 -12.111  33.183  1.00  0.85           C  
ATOM    186  N   VAL A  26      11.742  -6.617  33.745  1.00  0.90           N  
ATOM    187  CA  VAL A  26      12.186  -6.110  35.038  1.00  0.91           C  
ATOM    188  C   VAL A  26      11.172  -6.484  36.117  1.00  0.91           C  
ATOM    189  CB  VAL A  26      12.391  -4.579  35.008  1.00  0.87           C  
ATOM    190  O   VAL A  26      10.007  -6.756  35.814  1.00  0.89           O  
ATOM    191  CG1 VAL A  26      13.510  -4.203  34.039  1.00  0.81           C  
ATOM    192  CG2 VAL A  26      11.090  -3.875  34.625  1.00  0.80           C  
ATOM    193  N   ILE A  27      11.579  -6.482  37.415  1.00  0.85           N  
ATOM    194  CA  ILE A  27      10.699  -6.701  38.558  1.00  0.90           C  
ATOM    195  C   ILE A  27       9.657  -5.586  38.627  1.00  0.86           C  
ATOM    196  CB  ILE A  27      11.497  -6.772  39.879  1.00  0.82           C  
ATOM    197  O   ILE A  27       9.968  -4.420  38.374  1.00  0.83           O  
ATOM    198  CG1 ILE A  27      12.481  -7.947  39.846  1.00  0.67           C  
ATOM    199  CG2 ILE A  27      10.549  -6.884  41.077  1.00  0.65           C  
ATOM    200  CD1 ILE A  27      13.442  -7.982  41.026  1.00  0.66           C  
ATOM    201  N   ASN A  28       8.399  -5.878  39.048  1.00  0.87           N  
ATOM    202  CA  ASN A  28       7.238  -5.020  39.260  1.00  0.89           C  
ATOM    203  C   ASN A  28       6.749  -4.405  37.952  1.00  0.84           C  
ATOM    204  CB  ASN A  28       7.560  -3.922  40.275  1.00  0.83           C  
ATOM    205  O   ASN A  28       6.086  -3.366  37.959  1.00  0.79           O  
ATOM    206  CG  ASN A  28       7.857  -4.472  41.656  1.00  0.78           C  
ATOM    207  ND2 ASN A  28       8.778  -3.830  42.365  1.00  0.88           N  
ATOM    208  OD1 ASN A  28       7.264  -5.466  42.083  1.00  0.80           O  
ATOM    209  N   LYS A  29       7.045  -5.002  36.773  1.00  0.94           N  
ATOM    210  CA  LYS A  29       6.417  -4.575  35.526  1.00  0.94           C  
ATOM    211  C   LYS A  29       4.978  -5.074  35.436  1.00  0.93           C  
ATOM    212  CB  LYS A  29       7.220  -5.072  34.323  1.00  0.92           C  
ATOM    213  O   LYS A  29       4.729  -6.280  35.480  1.00  0.89           O  
ATOM    214  CG  LYS A  29       6.791  -4.460  32.997  1.00  0.83           C  
ATOM    215  CD  LYS A  29       7.216  -3.001  32.892  1.00  0.76           C  
ATOM    216  CE  LYS A  29       6.964  -2.444  31.498  1.00  0.80           C  
ATOM    217  NZ  LYS A  29       7.610  -1.110  31.309  1.00  0.77           N  
ATOM    218  N   ARG A  30       3.957  -4.151  35.431  1.00  0.83           N  
ATOM    219  CA  ARG A  30       2.537  -4.471  35.333  1.00  0.86           C  
ATOM    220  C   ARG A  30       2.112  -4.635  33.877  1.00  0.79           C  
ATOM    221  CB  ARG A  30       1.693  -3.387  36.006  1.00  0.80           C  
ATOM    222  O   ARG A  30       2.201  -3.691  33.089  1.00  0.74           O  
ATOM    223  CG  ARG A  30       0.215  -3.727  36.102  1.00  0.76           C  
ATOM    224  CD  ARG A  30      -0.558  -2.672  36.881  1.00  0.75           C  
ATOM    225  NE  ARG A  30      -1.963  -3.037  37.035  1.00  0.89           N  
ATOM    226  NH1 ARG A  30      -2.568  -1.080  38.104  1.00  0.78           N  
ATOM    227  NH2 ARG A  30      -4.136  -2.703  37.699  1.00  0.75           N  
ATOM    228  CZ  ARG A  30      -2.886  -2.272  37.612  1.00  0.82           C  
ATOM    229  N   LEU A  31       1.553  -5.762  33.498  1.00  0.87           N  
ATOM    230  CA  LEU A  31       0.882  -6.075  32.241  1.00  0.90           C  
ATOM    231  C   LEU A  31      -0.632  -6.099  32.425  1.00  0.84           C  
ATOM    232  CB  LEU A  31       1.363  -7.423  31.698  1.00  0.85           C  
ATOM    233  O   LEU A  31      -1.136  -6.686  33.385  1.00  0.78           O  
ATOM    234  CG  LEU A  31       2.875  -7.587  31.531  1.00  0.78           C  
ATOM    235  CD1 LEU A  31       3.205  -8.993  31.042  1.00  0.73           C  
ATOM    236  CD2 LEU A  31       3.423  -6.537  30.570  1.00  0.75           C  
ATOM    237  N   VAL A  32      -1.363  -5.438  31.472  1.00  0.85           N  
ATOM    238  CA  VAL A  32      -2.816  -5.305  31.490  1.00  0.85           C  
ATOM    239  C   VAL A  32      -3.408  -5.933  30.230  1.00  0.78           C  
ATOM    240  CB  VAL A  32      -3.250  -3.826  31.603  1.00  0.79           C  
ATOM    241  O   VAL A  32      -4.628  -6.064  30.108  1.00  0.73           O  
ATOM    242  CG1 VAL A  32      -2.838  -3.245  32.954  1.00  0.70           C  
ATOM    243  CG2 VAL A  32      -2.652  -3.007  30.460  1.00  0.69           C  
ATOM    244  N   SER A  33      -2.553  -6.281  29.322  1.00  0.85           N  
ATOM    245  CA  SER A  33      -3.012  -6.894  28.080  1.00  0.85           C  
ATOM    246  C   SER A  33      -2.077  -8.016  27.639  1.00  0.84           C  
ATOM    247  CB  SER A  33      -3.122  -5.846  26.972  1.00  0.82           C  
ATOM    248  O   SER A  33      -0.864  -7.937  27.845  1.00  0.81           O  
ATOM    249  OG  SER A  33      -3.586  -6.433  25.768  1.00  0.74           O  
ATOM    250  N   ASN A  34      -2.618  -9.093  26.947  1.00  0.80           N  
ATOM    251  CA  ASN A  34      -1.893 -10.281  26.509  1.00  0.81           C  
ATOM    252  C   ASN A  34      -1.049  -9.997  25.269  1.00  0.77           C  
ATOM    253  CB  ASN A  34      -2.863 -11.433  26.239  1.00  0.76           C  
ATOM    254  O   ASN A  34      -0.237 -10.829  24.863  1.00  0.73           O  
ATOM    255  CG  ASN A  34      -3.626 -11.856  27.479  1.00  0.70           C  
ATOM    256  ND2 ASN A  34      -4.561 -12.784  27.311  1.00  0.67           N  
ATOM    257  OD1 ASN A  34      -3.379 -11.352  28.577  1.00  0.66           O  
ATOM    258  N   ASN A  35      -1.213  -8.706  24.659  1.00  0.75           N  
ATOM    259  CA  ASN A  35      -0.385  -8.272  23.539  1.00  0.78           C  
ATOM    260  C   ASN A  35       0.810  -7.448  24.012  1.00  0.76           C  
ATOM    261  CB  ASN A  35      -1.217  -7.473  22.534  1.00  0.73           C  
ATOM    262  O   ASN A  35       1.570  -6.925  23.196  1.00  0.74           O  
ATOM    263  CG  ASN A  35      -1.781  -6.197  23.126  1.00  0.68           C  
ATOM    264  ND2 ASN A  35      -2.192  -5.274  22.265  1.00  0.66           N  
ATOM    265  OD1 ASN A  35      -1.848  -6.042  24.349  1.00  0.65           O  
ATOM    266  N   GLN A  36       1.002  -7.158  25.240  1.00  0.83           N  
ATOM    267  CA  GLN A  36       2.210  -6.519  25.751  1.00  0.84           C  
ATOM    268  C   GLN A  36       3.371  -7.507  25.812  1.00  0.83           C  
ATOM    269  CB  GLN A  36       1.957  -5.920  27.135  1.00  0.81           C  
ATOM    270  O   GLN A  36       3.261  -8.565  26.435  1.00  0.81           O  
ATOM    271  CG  GLN A  36       1.030  -4.712  27.123  1.00  0.80           C  
ATOM    272  CD  GLN A  36       0.769  -4.158  28.511  1.00  0.80           C  
ATOM    273  NE2 GLN A  36       0.975  -2.857  28.679  1.00  0.86           N  
ATOM    274  OE1 GLN A  36       0.384  -4.894  29.425  1.00  0.85           O  
ATOM    275  N   ILE A  37       4.400  -7.265  25.104  1.00  0.83           N  
ATOM    276  CA  ILE A  37       5.639  -8.032  25.046  1.00  0.85           C  
ATOM    277  C   ILE A  37       6.659  -7.438  26.015  1.00  0.86           C  
ATOM    278  CB  ILE A  37       6.217  -8.066  23.614  1.00  0.82           C  
ATOM    279  O   ILE A  37       6.869  -6.222  26.037  1.00  0.85           O  
ATOM    280  CG1 ILE A  37       7.377  -9.065  23.529  1.00  0.72           C  
ATOM    281  CG2 ILE A  37       6.666  -6.668  23.179  1.00  0.71           C  
ATOM    282  CD1 ILE A  37       7.770  -9.439  22.107  1.00  0.70           C  
ATOM    283  N   LEU A  38       7.317  -8.167  26.842  1.00  0.85           N  
ATOM    284  CA  LEU A  38       8.510  -7.886  27.633  1.00  0.86           C  
ATOM    285  C   LEU A  38       9.729  -8.593  27.049  1.00  0.83           C  
ATOM    286  CB  LEU A  38       8.303  -8.319  29.087  1.00  0.84           C  
ATOM    287  O   LEU A  38       9.645  -9.758  26.652  1.00  0.81           O  
ATOM    288  CG  LEU A  38       7.225  -7.568  29.871  1.00  0.81           C  
ATOM    289  CD1 LEU A  38       7.133  -8.106  31.295  1.00  0.78           C  
ATOM    290  CD2 LEU A  38       7.514  -6.071  29.878  1.00  0.80           C  
ATOM    291  N   TYR A  39      10.873  -7.988  26.927  1.00  0.83           N  
ATOM    292  CA  TYR A  39      12.112  -8.550  26.402  1.00  0.85           C  
ATOM    293  C   TYR A  39      13.018  -9.024  27.531  1.00  0.84           C  
ATOM    294  CB  TYR A  39      12.847  -7.518  25.541  1.00  0.81           C  
ATOM    295  O   TYR A  39      13.364  -8.248  28.425  1.00  0.83           O  
ATOM    296  CG  TYR A  39      12.089  -7.110  24.302  1.00  0.76           C  
ATOM    297  CD1 TYR A  39      12.089  -7.914  23.164  1.00  0.73           C  
ATOM    298  CD2 TYR A  39      11.371  -5.919  24.265  1.00  0.75           C  
ATOM    299  CE1 TYR A  39      11.393  -7.541  22.019  1.00  0.75           C  
ATOM    300  CE2 TYR A  39      10.671  -5.536  23.126  1.00  0.74           C  
ATOM    301  OH  TYR A  39       9.997  -5.978  20.879  1.00  0.64           O  
ATOM    302  CZ  TYR A  39      10.688  -6.352  22.010  1.00  0.75           C  
ATOM    303  N   TYR A  40      13.465 -10.179  27.424  1.00  0.86           N  
ATOM    304  CA  TYR A  40      14.470 -10.763  28.305  1.00  0.87           C  
ATOM    305  C   TYR A  40      15.744 -11.093  27.537  1.00  0.84           C  
ATOM    306  CB  TYR A  40      13.926 -12.026  28.979  1.00  0.84           C  
ATOM    307  O   TYR A  40      15.692 -11.720  26.477  1.00  0.81           O  
ATOM    308  CG  TYR A  40      14.941 -12.741  29.838  1.00  0.81           C  
ATOM    309  CD1 TYR A  40      15.362 -12.199  31.050  1.00  0.78           C  
ATOM    310  CD2 TYR A  40      15.480 -13.959  29.439  1.00  0.79           C  
ATOM    311  CE1 TYR A  40      16.299 -12.853  31.844  1.00  0.84           C  
ATOM    312  CE2 TYR A  40      16.417 -14.623  30.225  1.00  0.83           C  
ATOM    313  OH  TYR A  40      17.746 -14.715  32.206  1.00  0.73           O  
ATOM    314  CZ  TYR A  40      16.819 -14.063  31.424  1.00  0.85           C  
ATOM    315  N   THR A  41      16.877 -10.628  27.834  1.00  0.79           N  
ATOM    316  CA  THR A  41      18.198 -11.040  27.375  1.00  0.81           C  
ATOM    317  C   THR A  41      18.766 -12.136  28.273  1.00  0.79           C  
ATOM    318  CB  THR A  41      19.173  -9.848  27.336  1.00  0.77           C  
ATOM    319  O   THR A  41      19.057 -11.895  29.446  1.00  0.77           O  
ATOM    320  CG2 THR A  41      20.525 -10.263  26.765  1.00  0.73           C  
ATOM    321  OG1 THR A  41      18.619  -8.811  26.517  1.00  0.76           O  
ATOM    322  N   ASP A  42      18.817 -13.300  27.655  1.00  0.78           N  
ATOM    323  CA  ASP A  42      19.452 -14.392  28.387  1.00  0.81           C  
ATOM    324  C   ASP A  42      20.909 -14.064  28.706  1.00  0.82           C  
ATOM    325  CB  ASP A  42      19.369 -15.693  27.587  1.00  0.77           C  
ATOM    326  O   ASP A  42      21.685 -13.725  27.810  1.00  0.82           O  
ATOM    327  CG  ASP A  42      19.970 -16.880  28.320  1.00  0.74           C  
ATOM    328  OD1 ASP A  42      21.196 -16.888  28.565  1.00  0.75           O  
ATOM    329  OD2 ASP A  42      19.212 -17.816  28.654  1.00  0.79           O  
ATOM    330  N   PRO A  43      21.347 -14.014  29.909  1.00  0.77           N  
ATOM    331  CA  PRO A  43      22.718 -13.640  30.261  1.00  0.78           C  
ATOM    332  C   PRO A  43      23.756 -14.611  29.703  1.00  0.74           C  
ATOM    333  CB  PRO A  43      22.710 -13.669  31.792  1.00  0.76           C  
ATOM    334  O   PRO A  43      24.945 -14.284  29.645  1.00  0.74           O  
ATOM    335  CG  PRO A  43      21.635 -14.644  32.149  1.00  0.75           C  
ATOM    336  CD  PRO A  43      20.542 -14.545  31.125  1.00  0.76           C  
ATOM    337  N   VAL A  44      23.402 -15.876  29.423  1.00  0.79           N  
ATOM    338  CA  VAL A  44      24.332 -16.896  28.950  1.00  0.80           C  
ATOM    339  C   VAL A  44      24.516 -16.767  27.439  1.00  0.74           C  
ATOM    340  CB  VAL A  44      23.846 -18.318  29.308  1.00  0.77           C  
ATOM    341  O   VAL A  44      25.645 -16.742  26.945  1.00  0.71           O  
ATOM    342  CG1 VAL A  44      24.843 -19.368  28.822  1.00  0.73           C  
ATOM    343  CG2 VAL A  44      23.626 -18.442  30.815  1.00  0.72           C  
ATOM    344  N   THR A  45      23.443 -16.406  26.681  1.00  0.70           N  
ATOM    345  CA  THR A  45      23.445 -16.467  25.224  1.00  0.70           C  
ATOM    346  C   THR A  45      23.412 -15.064  24.623  1.00  0.66           C  
ATOM    347  CB  THR A  45      22.250 -17.282  24.697  1.00  0.67           C  
ATOM    348  O   THR A  45      23.665 -14.888  23.430  1.00  0.64           O  
ATOM    349  CG2 THR A  45      22.283 -18.712  25.227  1.00  0.60           C  
ATOM    350  OG1 THR A  45      21.031 -16.657  25.116  1.00  0.59           O  
ATOM    351  N   SER A  46      23.167 -13.992  25.426  1.00  0.68           N  
ATOM    352  CA  SER A  46      22.922 -12.606  25.039  1.00  0.69           C  
ATOM    353  C   SER A  46      21.746 -12.500  24.074  1.00  0.65           C  
ATOM    354  CB  SER A  46      24.171 -11.998  24.401  1.00  0.63           C  
ATOM    355  O   SER A  46      21.585 -11.487  23.391  1.00  0.63           O  
ATOM    356  OG  SER A  46      25.259 -12.015  25.310  1.00  0.63           O  
ATOM    357  N   ILE A  47      21.070 -13.600  24.218  1.00  0.72           N  
ATOM    358  CA  ILE A  47      19.929 -13.597  23.309  1.00  0.72           C  
ATOM    359  C   ILE A  47      18.753 -12.871  23.959  1.00  0.73           C  
ATOM    360  CB  ILE A  47      19.519 -15.032  22.912  1.00  0.69           C  
ATOM    361  O   ILE A  47      18.332 -13.223  25.064  1.00  0.71           O  
ATOM    362  CG1 ILE A  47      20.648 -15.713  22.129  1.00  0.64           C  
ATOM    363  CG2 ILE A  47      18.220 -15.018  22.100  1.00  0.65           C  
ATOM    364  CD1 ILE A  47      20.399 -17.186  21.838  1.00  0.63           C  
ATOM    365  N   LYS A  48      18.244 -11.736  23.239  1.00  0.76           N  
ATOM    366  CA  LYS A  48      17.035 -11.015  23.624  1.00  0.77           C  
ATOM    367  C   LYS A  48      15.788 -11.694  23.064  1.00  0.76           C  
ATOM    368  CB  LYS A  48      17.100  -9.563  23.147  1.00  0.74           C  
ATOM    369  O   LYS A  48      15.581 -11.719  21.849  1.00  0.72           O  
ATOM    370  CG  LYS A  48      16.015  -8.670  23.730  1.00  0.71           C  
ATOM    371  CD  LYS A  48      16.255  -7.205  23.390  1.00  0.72           C  
ATOM    372  CE  LYS A  48      15.236  -6.299  24.069  1.00  0.74           C  
ATOM    373  NZ  LYS A  48      15.561  -4.855  23.870  1.00  0.67           N  
ATOM    374  N   THR A  49      15.014 -12.282  23.907  1.00  0.81           N  
ATOM    375  CA  THR A  49      13.775 -12.963  23.545  1.00  0.82           C  
ATOM    376  C   THR A  49      12.565 -12.206  24.083  1.00  0.82           C  
ATOM    377  CB  THR A  49      13.758 -14.408  24.076  1.00  0.80           C  
ATOM    378  O   THR A  49      12.562 -11.765  25.235  1.00  0.81           O  
ATOM    379  CG2 THR A  49      12.511 -15.151  23.607  1.00  0.75           C  
ATOM    380  OG1 THR A  49      14.919 -15.100  23.601  1.00  0.78           O  
ATOM    381  N   GLY A  50      11.611 -11.913  23.227  1.00  0.82           N  
ATOM    382  CA  GLY A  50      10.329 -11.391  23.674  1.00  0.83           C  
ATOM    383  C   GLY A  50       9.428 -12.454  24.274  1.00  0.84           C  
ATOM    384  O   GLY A  50       9.411 -13.595  23.809  1.00  0.82           O  
ATOM    385  N   TYR A  51       8.606 -12.054  25.299  1.00  0.85           N  
ATOM    386  CA  TYR A  51       7.658 -12.945  25.959  1.00  0.87           C  
ATOM    387  C   TYR A  51       6.304 -12.267  26.135  1.00  0.86           C  
ATOM    388  CB  TYR A  51       8.199 -13.393  27.320  1.00  0.85           C  
ATOM    389  O   TYR A  51       6.236 -11.083  26.474  1.00  0.84           O  
ATOM    390  CG  TYR A  51       9.415 -14.282  27.227  1.00  0.85           C  
ATOM    391  CD1 TYR A  51       9.290 -15.669  27.229  1.00  0.83           C  
ATOM    392  CD2 TYR A  51      10.691 -13.736  27.138  1.00  0.84           C  
ATOM    393  CE1 TYR A  51      10.409 -16.492  27.145  1.00  0.87           C  
ATOM    394  CE2 TYR A  51      11.817 -14.550  27.054  1.00  0.86           C  
ATOM    395  OH  TYR A  51      12.776 -16.734  26.975  1.00  0.79           O  
ATOM    396  CZ  TYR A  51      11.666 -15.924  27.058  1.00  0.87           C  
ATOM    397  N   VAL A  52       5.216 -12.915  25.871  1.00  0.85           N  
ATOM    398  CA  VAL A  52       3.860 -12.484  26.197  1.00  0.86           C  
ATOM    399  C   VAL A  52       3.307 -13.337  27.336  1.00  0.86           C  
ATOM    400  CB  VAL A  52       2.927 -12.567  24.968  1.00  0.83           C  
ATOM    401  O   VAL A  52       3.578 -14.538  27.409  1.00  0.86           O  
ATOM    402  CG1 VAL A  52       3.317 -11.522  23.924  1.00  0.73           C  
ATOM    403  CG2 VAL A  52       2.964 -13.969  24.365  1.00  0.73           C  
ATOM    404  N   TRP A  53       2.636 -12.841  28.263  1.00  0.78           N  
ATOM    405  CA  TRP A  53       1.994 -13.518  29.386  1.00  0.85           C  
ATOM    406  C   TRP A  53       0.663 -14.130  28.963  1.00  0.76           C  
ATOM    407  CB  TRP A  53       1.777 -12.545  30.548  1.00  0.75           C  
ATOM    408  O   TRP A  53      -0.201 -13.438  28.419  1.00  0.69           O  
ATOM    409  CG  TRP A  53       1.172 -13.176  31.765  1.00  0.66           C  
ATOM    410  CD1 TRP A  53      -0.096 -12.994  32.244  1.00  0.62           C  
ATOM    411  CD2 TRP A  53       1.812 -14.088  32.662  1.00  0.69           C  
ATOM    412  CE2 TRP A  53       0.873 -14.420  33.663  1.00  0.78           C  
ATOM    413  CE3 TRP A  53       3.091 -14.659  32.717  1.00  0.74           C  
ATOM    414  NE1 TRP A  53      -0.282 -13.740  33.385  1.00  0.74           N  
ATOM    415  CH2 TRP A  53       2.430 -15.842  34.737  1.00  0.73           C  
ATOM    416  CZ2 TRP A  53       1.172 -15.298  34.708  1.00  0.73           C  
ATOM    417  CZ3 TRP A  53       3.387 -15.532  33.757  1.00  0.73           C  
ATOM    418  N   LYS A  54       0.337 -15.349  29.206  1.00  0.84           N  
ATOM    419  CA  LYS A  54      -0.893 -16.054  28.858  1.00  0.85           C  
ATOM    420  C   LYS A  54      -1.721 -16.360  30.103  1.00  0.84           C  
ATOM    421  CB  LYS A  54      -0.577 -17.348  28.108  1.00  0.81           C  
ATOM    422  O   LYS A  54      -2.855 -16.832  30.000  1.00  0.82           O  
ATOM    423  CG  LYS A  54       0.079 -17.133  26.752  1.00  0.76           C  
ATOM    424  CD  LYS A  54      -0.831 -16.357  25.808  1.00  0.75           C  
ATOM    425  CE  LYS A  54      -0.239 -16.268  24.408  1.00  0.73           C  
ATOM    426  NZ  LYS A  54      -1.113 -15.482  23.486  1.00  0.67           N  
ATOM    427  N   GLY A  55      -1.176 -16.147  31.277  1.00  0.81           N  
ATOM    428  CA  GLY A  55      -1.887 -16.317  32.534  1.00  0.83           C  
ATOM    429  C   GLY A  55      -2.891 -15.212  32.806  1.00  0.82           C  
ATOM    430  O   GLY A  55      -3.310 -14.507  31.886  1.00  0.80           O  
ATOM    431  N   THR A  56      -3.475 -15.231  34.024  1.00  0.79           N  
ATOM    432  CA  THR A  56      -4.451 -14.249  34.484  1.00  0.85           C  
ATOM    433  C   THR A  56      -3.842 -12.850  34.505  1.00  0.82           C  
ATOM    434  CB  THR A  56      -4.981 -14.602  35.886  1.00  0.77           C  
ATOM    435  O   THR A  56      -2.758 -12.647  35.056  1.00  0.84           O  
ATOM    436  CG2 THR A  56      -6.183 -13.738  36.254  1.00  0.66           C  
ATOM    437  OG1 THR A  56      -5.371 -15.980  35.910  1.00  0.70           O  
ATOM    438  N   LEU A  57      -4.545 -11.706  33.936  1.00  0.68           N  
ATOM    439  CA  LEU A  57      -4.213 -10.286  33.964  1.00  0.77           C  
ATOM    440  C   LEU A  57      -5.016  -9.561  35.040  1.00  0.68           C  
ATOM    441  CB  LEU A  57      -4.475  -9.647  32.598  1.00  0.64           C  
ATOM    442  O   LEU A  57      -6.167  -9.914  35.304  1.00  0.64           O  
ATOM    443  CG  LEU A  57      -3.571 -10.103  31.452  1.00  0.58           C  
ATOM    444  CD1 LEU A  57      -4.097  -9.578  30.120  1.00  0.56           C  
ATOM    445  CD2 LEU A  57      -2.137  -9.640  31.685  1.00  0.61           C  
ATOM    446  N   PRO A  58      -4.466  -8.636  35.751  1.00  0.81           N  
ATOM    447  CA  PRO A  58      -3.119  -8.120  35.498  1.00  0.87           C  
ATOM    448  C   PRO A  58      -2.025  -9.030  36.053  1.00  0.81           C  
ATOM    449  CB  PRO A  58      -3.119  -6.767  36.214  1.00  0.79           C  
ATOM    450  O   PRO A  58      -2.192  -9.620  37.123  1.00  0.76           O  
ATOM    451  CG  PRO A  58      -4.076  -6.937  37.350  1.00  0.72           C  
ATOM    452  CD  PRO A  58      -5.153  -7.893  36.928  1.00  0.72           C  
ATOM    453  N   HIS A  59      -1.014  -9.051  35.353  1.00  0.88           N  
ATOM    454  CA  HIS A  59       0.169  -9.741  35.854  1.00  0.92           C  
ATOM    455  C   HIS A  59       1.265  -8.750  36.232  1.00  0.90           C  
ATOM    456  CB  HIS A  59       0.693 -10.732  34.813  1.00  0.90           C  
ATOM    457  O   HIS A  59       1.473  -7.753  35.538  1.00  0.88           O  
ATOM    458  CG  HIS A  59       1.855 -11.544  35.290  1.00  0.87           C  
ATOM    459  CD2 HIS A  59       3.154 -11.545  34.910  1.00  0.83           C  
ATOM    460  ND1 HIS A  59       1.741 -12.498  36.277  1.00  0.84           N  
ATOM    461  CE1 HIS A  59       2.924 -13.051  36.486  1.00  0.88           C  
ATOM    462  NE2 HIS A  59       3.799 -12.491  35.668  1.00  0.92           N  
ATOM    463  N   ILE A  60       1.849  -8.852  37.429  1.00  0.89           N  
ATOM    464  CA  ILE A  60       3.025  -8.127  37.896  1.00  0.92           C  
ATOM    465  C   ILE A  60       4.219  -9.076  37.975  1.00  0.88           C  
ATOM    466  CB  ILE A  60       2.773  -7.467  39.270  1.00  0.86           C  
ATOM    467  O   ILE A  60       4.169 -10.089  38.677  1.00  0.85           O  
ATOM    468  CG1 ILE A  60       1.556  -6.536  39.200  1.00  0.77           C  
ATOM    469  CG2 ILE A  60       4.017  -6.707  39.741  1.00  0.75           C  
ATOM    470  CD1 ILE A  60       1.173  -5.917  40.537  1.00  0.73           C  
ATOM    471  N   THR A  61       5.355  -8.794  37.225  1.00  0.85           N  
ATOM    472  CA  THR A  61       6.539  -9.646  37.205  1.00  0.90           C  
ATOM    473  C   THR A  61       7.165  -9.735  38.594  1.00  0.87           C  
ATOM    474  CB  THR A  61       7.584  -9.127  36.201  1.00  0.86           C  
ATOM    475  O   THR A  61       7.475  -8.712  39.208  1.00  0.85           O  
ATOM    476  CG2 THR A  61       7.067  -9.225  34.769  1.00  0.73           C  
ATOM    477  OG1 THR A  61       7.883  -7.757  36.496  1.00  0.80           O  
ATOM    478  N   SER A  62       7.401 -10.916  39.149  1.00  0.93           N  
ATOM    479  CA  SER A  62       7.947 -11.157  40.480  1.00  0.94           C  
ATOM    480  C   SER A  62       9.471 -11.211  40.451  1.00  0.92           C  
ATOM    481  CB  SER A  62       7.394 -12.459  41.060  1.00  0.91           C  
ATOM    482  O   SER A  62      10.125 -10.987  41.472  1.00  0.90           O  
ATOM    483  OG  SER A  62       7.694 -13.555  40.213  1.00  0.80           O  
ATOM    484  N   THR A  63       9.948 -11.411  39.272  1.00  0.94           N  
ATOM    485  CA  THR A  63      11.386 -11.535  39.059  1.00  0.94           C  
ATOM    486  C   THR A  63      11.795 -10.883  37.741  1.00  0.91           C  
ATOM    487  CB  THR A  63      11.825 -13.011  39.063  1.00  0.91           C  
ATOM    488  O   THR A  63      10.943 -10.414  36.983  1.00  0.88           O  
ATOM    489  CG2 THR A  63      11.331 -13.729  40.314  1.00  0.80           C  
ATOM    490  OG1 THR A  63      11.290 -13.666  37.906  1.00  0.82           O  
ATOM    491  N   ASN A  64      13.137 -10.755  37.392  1.00  0.89           N  
ATOM    492  CA  ASN A  64      13.633 -10.190  36.141  1.00  0.90           C  
ATOM    493  C   ASN A  64      13.898 -11.275  35.102  1.00  0.81           C  
ATOM    494  CB  ASN A  64      14.902  -9.371  36.389  1.00  0.82           C  
ATOM    495  O   ASN A  64      14.665 -11.066  34.161  1.00  0.73           O  
ATOM    496  CG  ASN A  64      16.051 -10.216  36.903  1.00  0.70           C  
ATOM    497  ND2 ASN A  64      17.264  -9.680  36.821  1.00  0.73           N  
ATOM    498  OD1 ASN A  64      15.851 -11.341  37.368  1.00  0.65           O  
ATOM    499  N   ASN A  65      13.208 -12.520  35.297  1.00  0.90           N  
ATOM    500  CA  ASN A  65      13.436 -13.642  34.393  1.00  0.92           C  
ATOM    501  C   ASN A  65      12.155 -14.434  34.148  1.00  0.91           C  
ATOM    502  CB  ASN A  65      14.531 -14.559  34.940  1.00  0.87           C  
ATOM    503  O   ASN A  65      11.489 -14.853  35.096  1.00  0.88           O  
ATOM    504  CG  ASN A  65      14.764 -15.777  34.067  1.00  0.76           C  
ATOM    505  ND2 ASN A  65      15.825 -16.520  34.357  1.00  0.81           N  
ATOM    506  OD1 ASN A  65      13.997 -16.046  33.139  1.00  0.75           O  
ATOM    507  N   PRO A  66      11.755 -14.582  32.879  1.00  0.85           N  
ATOM    508  CA  PRO A  66      10.486 -15.276  32.642  1.00  0.89           C  
ATOM    509  C   PRO A  66      10.462 -16.681  33.240  1.00  0.85           C  
ATOM    510  CB  PRO A  66      10.394 -15.330  31.115  1.00  0.85           C  
ATOM    511  O   PRO A  66       9.396 -17.177  33.614  1.00  0.82           O  
ATOM    512  CG  PRO A  66      11.806 -15.203  30.642  1.00  0.82           C  
ATOM    513  CD  PRO A  66      12.555 -14.329  31.606  1.00  0.81           C  
ATOM    514  N   ASN A  67      11.659 -17.370  33.440  1.00  0.88           N  
ATOM    515  CA  ASN A  67      11.732 -18.717  33.997  1.00  0.90           C  
ATOM    516  C   ASN A  67      11.349 -18.734  35.474  1.00  0.89           C  
ATOM    517  CB  ASN A  67      13.133 -19.302  33.806  1.00  0.85           C  
ATOM    518  O   ASN A  67      10.785 -19.715  35.962  1.00  0.88           O  
ATOM    519  CG  ASN A  67      13.489 -19.499  32.345  1.00  0.75           C  
ATOM    520  ND2 ASN A  67      14.686 -19.068  31.963  1.00  0.78           N  
ATOM    521  OD1 ASN A  67      12.695 -20.032  31.566  1.00  0.75           O  
ATOM    522  N   THR A  68      11.651 -17.712  36.087  1.00  0.85           N  
ATOM    523  CA  THR A  68      11.414 -17.619  37.523  1.00  0.88           C  
ATOM    524  C   THR A  68      10.144 -16.824  37.812  1.00  0.85           C  
ATOM    525  CB  THR A  68      12.607 -16.966  38.245  1.00  0.83           C  
ATOM    526  O   THR A  68       9.651 -16.821  38.942  1.00  0.82           O  
ATOM    527  CG2 THR A  68      13.834 -17.872  38.211  1.00  0.70           C  
ATOM    528  OG1 THR A  68      12.925 -15.725  37.603  1.00  0.75           O  
ATOM    529  N   ASP A  69       9.604 -16.224  36.754  1.00  0.88           N  
ATOM    530  CA  ASP A  69       8.315 -15.545  36.848  1.00  0.89           C  
ATOM    531  C   ASP A  69       7.215 -16.358  36.170  1.00  0.82           C  
ATOM    532  CB  ASP A  69       8.397 -14.149  36.227  1.00  0.85           C  
ATOM    533  O   ASP A  69       6.940 -16.171  34.983  1.00  0.71           O  
ATOM    534  CG  ASP A  69       7.193 -13.283  36.555  1.00  0.82           C  
ATOM    535  OD1 ASP A  69       6.969 -12.977  37.746  1.00  0.79           O  
ATOM    536  OD2 ASP A  69       6.462 -12.905  35.615  1.00  0.89           O  
ATOM    537  N   GLY A  70       6.700 -17.524  36.831  1.00  0.86           N  
ATOM    538  CA  GLY A  70       5.619 -18.393  36.394  1.00  0.85           C  
ATOM    539  C   GLY A  70       6.067 -19.451  35.404  1.00  0.79           C  
ATOM    540  O   GLY A  70       5.340 -20.412  35.144  1.00  0.72           O  
ATOM    541  N   GLY A  71       7.387 -19.389  34.898  1.00  0.86           N  
ATOM    542  CA  GLY A  71       7.985 -20.318  33.952  1.00  0.87           C  
ATOM    543  C   GLY A  71       7.532 -20.086  32.522  1.00  0.82           C  
ATOM    544  O   GLY A  71       6.636 -19.278  32.273  1.00  0.80           O  
ATOM    545  N   ILE A  72       8.125 -20.544  31.512  1.00  0.79           N  
ATOM    546  CA  ILE A  72       7.744 -20.576  30.104  1.00  0.81           C  
ATOM    547  C   ILE A  72       6.757 -21.716  29.863  1.00  0.74           C  
ATOM    548  CB  ILE A  72       8.978 -20.733  29.187  1.00  0.75           C  
ATOM    549  O   ILE A  72       7.104 -22.890  30.018  1.00  0.70           O  
ATOM    550  CG1 ILE A  72       9.962 -19.581  29.416  1.00  0.69           C  
ATOM    551  CG2 ILE A  72       8.553 -20.808  27.718  1.00  0.67           C  
ATOM    552  CD1 ILE A  72      11.286 -19.744  28.682  1.00  0.68           C  
ATOM    553  N   SER A  73       5.539 -21.279  29.691  1.00  0.83           N  
ATOM    554  CA  SER A  73       4.495 -22.271  29.454  1.00  0.84           C  
ATOM    555  C   SER A  73       3.309 -21.660  28.717  1.00  0.82           C  
ATOM    556  CB  SER A  73       4.026 -22.882  30.775  1.00  0.82           C  
ATOM    557  O   SER A  73       3.162 -20.436  28.673  1.00  0.79           O  
ATOM    558  OG  SER A  73       3.285 -21.939  31.530  1.00  0.82           O  
ATOM    559  N   ASP A  74       2.358 -22.473  28.127  1.00  0.73           N  
ATOM    560  CA  ASP A  74       1.188 -22.028  27.375  1.00  0.76           C  
ATOM    561  C   ASP A  74       0.199 -21.297  28.280  1.00  0.74           C  
ATOM    562  CB  ASP A  74       0.502 -23.216  26.698  1.00  0.69           C  
ATOM    563  O   ASP A  74      -0.735 -20.654  27.796  1.00  0.72           O  
ATOM    564  CG  ASP A  74       1.356 -23.857  25.617  1.00  0.64           C  
ATOM    565  OD1 ASP A  74       2.259 -23.184  25.075  1.00  0.61           O  
ATOM    566  OD2 ASP A  74       1.121 -25.044  25.304  1.00  0.68           O  
ATOM    567  N   THR A  75       0.296 -21.287  29.495  1.00  0.74           N  
ATOM    568  CA  THR A  75      -0.581 -20.668  30.483  1.00  0.78           C  
ATOM    569  C   THR A  75       0.148 -19.557  31.233  1.00  0.75           C  
ATOM    570  CB  THR A  75      -1.111 -21.707  31.488  1.00  0.72           C  
ATOM    571  O   THR A  75      -0.429 -18.909  32.108  1.00  0.75           O  
ATOM    572  CG2 THR A  75      -1.998 -22.738  30.798  1.00  0.68           C  
ATOM    573  OG1 THR A  75      -0.003 -22.379  32.100  1.00  0.75           O  
ATOM    574  N   ALA A  76       1.464 -19.296  31.021  1.00  0.87           N  
ATOM    575  CA  ALA A  76       2.265 -18.226  31.610  1.00  0.88           C  
ATOM    576  C   ALA A  76       3.012 -17.444  30.533  1.00  0.84           C  
ATOM    577  CB  ALA A  76       3.249 -18.796  32.628  1.00  0.83           C  
ATOM    578  O   ALA A  76       2.395 -16.757  29.715  1.00  0.76           O  
ATOM    579  N   TRP A  77       4.254 -17.418  30.445  1.00  0.73           N  
ATOM    580  CA  TRP A  77       5.067 -16.689  29.477  1.00  0.78           C  
ATOM    581  C   TRP A  77       5.303 -17.524  28.224  1.00  0.63           C  
ATOM    582  CB  TRP A  77       6.408 -16.285  30.097  1.00  0.67           C  
ATOM    583  O   TRP A  77       5.895 -18.604  28.292  1.00  0.54           O  
ATOM    584  CG  TRP A  77       6.292 -15.269  31.193  1.00  0.61           C  
ATOM    585  CD1 TRP A  77       6.368 -15.496  32.539  1.00  0.58           C  
ATOM    586  CD2 TRP A  77       6.073 -13.864  31.035  1.00  0.67           C  
ATOM    587  CE2 TRP A  77       6.028 -13.300  32.329  1.00  0.81           C  
ATOM    588  CE3 TRP A  77       5.911 -13.026  29.923  1.00  0.75           C  
ATOM    589  NE1 TRP A  77       6.210 -14.316  33.227  1.00  0.75           N  
ATOM    590  CH2 TRP A  77       5.672 -11.136  31.437  1.00  0.73           C  
ATOM    591  CZ2 TRP A  77       5.827 -11.933  32.541  1.00  0.73           C  
ATOM    592  CZ3 TRP A  77       5.712 -11.667  30.137  1.00  0.74           C  
ATOM    593  N   VAL A  78       4.796 -17.146  27.169  1.00  0.82           N  
ATOM    594  CA  VAL A  78       5.083 -17.729  25.863  1.00  0.82           C  
ATOM    595  C   VAL A  78       6.133 -16.887  25.141  1.00  0.80           C  
ATOM    596  CB  VAL A  78       3.807 -17.845  24.999  1.00  0.79           C  
ATOM    597  O   VAL A  78       5.964 -15.676  24.981  1.00  0.78           O  
ATOM    598  CG1 VAL A  78       4.129 -18.463  23.640  1.00  0.71           C  
ATOM    599  CG2 VAL A  78       2.744 -18.667  25.726  1.00  0.70           C  
ATOM    600  N   PRO A  79       7.326 -17.348  24.888  1.00  0.77           N  
ATOM    601  CA  PRO A  79       8.261 -16.612  24.035  1.00  0.76           C  
ATOM    602  C   PRO A  79       7.661 -16.247  22.679  1.00  0.74           C  
ATOM    603  CB  PRO A  79       9.430 -17.587  23.870  1.00  0.74           C  
ATOM    604  O   PRO A  79       7.031 -17.088  22.032  1.00  0.71           O  
ATOM    605  CG  PRO A  79       8.822 -18.943  24.030  1.00  0.72           C  
ATOM    606  CD  PRO A  79       7.630 -18.827  24.937  1.00  0.72           C  
ATOM    607  N   VAL A  80       7.605 -15.016  22.339  1.00  0.72           N  
ATOM    608  CA  VAL A  80       7.510 -14.526  20.968  1.00  0.70           C  
ATOM    609  C   VAL A  80       8.887 -14.567  20.308  1.00  0.68           C  
ATOM    610  CB  VAL A  80       6.936 -13.093  20.915  1.00  0.68           C  
ATOM    611  O   VAL A  80       9.750 -13.739  20.608  1.00  0.65           O  
ATOM    612  CG1 VAL A  80       6.701 -12.657  19.470  1.00  0.64           C  
ATOM    613  CG2 VAL A  80       5.641 -13.008  21.720  1.00  0.64           C  
ATOM    614  N   ILE A  81       9.475 -15.733  20.055  1.00  0.53           N  
ATOM    615  CA  ILE A  81      10.739 -15.895  19.346  1.00  0.52           C  
ATOM    616  C   ILE A  81      10.658 -15.211  17.983  1.00  0.53           C  
ATOM    617  CB  ILE A  81      11.105 -17.386  19.176  1.00  0.49           C  
ATOM    618  O   ILE A  81       9.864 -15.610  17.127  1.00  0.51           O  
ATOM    619  CG1 ILE A  81      11.146 -18.085  20.540  1.00  0.45           C  
ATOM    620  CG2 ILE A  81      12.443 -17.534  18.444  1.00  0.46           C  
ATOM    621  CD1 ILE A  81      11.418 -19.581  20.461  1.00  0.44           C  
ATOM    622  N   TYR A  82      11.061 -13.927  17.762  1.00  0.48           N  
ATOM    623  CA  TYR A  82      11.615 -13.466  16.495  1.00  0.47           C  
ATOM    624  C   TYR A  82      12.516 -14.527  15.875  1.00  0.47           C  
ATOM    625  CB  TYR A  82      12.401 -12.166  16.693  1.00  0.46           C  
ATOM    626  O   TYR A  82      13.388 -15.081  16.548  1.00  0.46           O  
ATOM    627  CG  TYR A  82      11.553 -10.922  16.585  1.00  0.44           C  
ATOM    628  CD1 TYR A  82      11.302 -10.331  15.348  1.00  0.41           C  
ATOM    629  CD2 TYR A  82      11.002 -10.334  17.718  1.00  0.42           C  
ATOM    630  CE1 TYR A  82      10.523  -9.184  15.244  1.00  0.41           C  
ATOM    631  CE2 TYR A  82      10.221  -9.186  17.626  1.00  0.43           C  
ATOM    632  OH  TYR A  82       9.215  -7.483  16.290  1.00  0.33           O  
ATOM    633  CZ  TYR A  82       9.987  -8.620  16.387  1.00  0.40           C  
ATOM    634  N   SER A  83      12.097 -15.559  15.015  1.00  0.43           N  
ATOM    635  CA  SER A  83      12.922 -16.486  14.248  1.00  0.43           C  
ATOM    636  C   SER A  83      14.401 -16.130  14.357  1.00  0.43           C  
ATOM    637  CB  SER A  83      12.497 -16.492  12.779  1.00  0.40           C  
ATOM    638  O   SER A  83      14.768 -14.954  14.298  1.00  0.41           O  
ATOM    639  OG  SER A  83      13.102 -15.419  12.076  1.00  0.35           O  
ATOM    640  N   LYS A  84      15.361 -16.921  15.319  1.00  0.41           N  
ATOM    641  CA  LYS A  84      16.809 -16.926  15.129  1.00  0.41           C  
ATOM    642  C   LYS A  84      17.181 -16.453  13.726  1.00  0.41           C  
ATOM    643  CB  LYS A  84      17.379 -18.323  15.379  1.00  0.38           C  
ATOM    644  O   LYS A  84      18.360 -16.414  13.371  1.00  0.39           O  
ATOM    645  CG  LYS A  84      17.580 -18.654  16.851  1.00  0.37           C  
ATOM    646  CD  LYS A  84      18.415 -19.916  17.030  1.00  0.41           C  
ATOM    647  CE  LYS A  84      18.693 -20.199  18.500  1.00  0.36           C  
ATOM    648  NZ  LYS A  84      19.559 -21.402  18.679  1.00  0.36           N  
ATOM    649  N   LEU A  85      16.468 -16.137  12.800  1.00  0.41           N  
ATOM    650  CA  LEU A  85      16.767 -15.606  11.475  1.00  0.42           C  
ATOM    651  C   LEU A  85      17.181 -14.141  11.557  1.00  0.41           C  
ATOM    652  CB  LEU A  85      15.555 -15.755  10.552  1.00  0.40           C  
ATOM    653  O   LEU A  85      18.166 -13.734  10.936  1.00  0.40           O  
ATOM    654  CG  LEU A  85      15.813 -15.560   9.057  1.00  0.39           C  
ATOM    655  CD1 LEU A  85      16.501 -16.790   8.473  1.00  0.37           C  
ATOM    656  CD2 LEU A  85      14.509 -15.272   8.322  1.00  0.39           C  
ATOM    657  N   LYS A  86      16.608 -13.344  12.424  1.00  0.46           N  
ATOM    658  CA  LYS A  86      17.138 -11.994  12.597  1.00  0.45           C  
ATOM    659  C   LYS A  86      18.477 -12.018  13.328  1.00  0.46           C  
ATOM    660  CB  LYS A  86      16.140 -11.120  13.358  1.00  0.44           C  
ATOM    661  O   LYS A  86      19.451 -11.417  12.870  1.00  0.44           O  
ATOM    662  CG  LYS A  86      16.546  -9.656  13.451  1.00  0.42           C  
ATOM    663  CD  LYS A  86      15.502  -8.833  14.194  1.00  0.44           C  
ATOM    664  CE  LYS A  86      15.979  -7.407  14.434  1.00  0.40           C  
ATOM    665  NZ  LYS A  86      15.001  -6.625  15.248  1.00  0.40           N  
ATOM    666  N   GLU A  87      18.731 -12.691  14.459  1.00  0.44           N  
ATOM    667  CA  GLU A  87      19.958 -12.701  15.251  1.00  0.46           C  
ATOM    668  C   GLU A  87      21.067 -13.473  14.540  1.00  0.44           C  
ATOM    669  CB  GLU A  87      19.701 -13.305  16.634  1.00  0.43           C  
ATOM    670  O   GLU A  87      22.216 -13.029  14.508  1.00  0.42           O  
ATOM    671  CG  GLU A  87      19.847 -12.309  17.776  1.00  0.43           C  
ATOM    672  CD  GLU A  87      19.491 -12.897  19.132  1.00  0.47           C  
ATOM    673  OE1 GLU A  87      19.106 -14.086  19.197  1.00  0.48           O  
ATOM    674  OE2 GLU A  87      19.598 -12.161  20.139  1.00  0.45           O  
ATOM    675  N   LYS A  88      20.812 -14.670  13.969  1.00  0.44           N  
ATOM    676  CA  LYS A  88      21.791 -15.342  13.118  1.00  0.44           C  
ATOM    677  C   LYS A  88      22.119 -14.500  11.888  1.00  0.45           C  
ATOM    678  CB  LYS A  88      21.276 -16.717  12.690  1.00  0.43           C  
ATOM    679  O   LYS A  88      23.272 -14.450  11.454  1.00  0.43           O  
ATOM    680  CG  LYS A  88      22.376 -17.720  12.379  1.00  0.42           C  
ATOM    681  CD  LYS A  88      21.803 -19.091  12.040  1.00  0.44           C  
ATOM    682  CE  LYS A  88      22.896 -20.069  11.631  1.00  0.42           C  
ATOM    683  NZ  LYS A  88      22.329 -21.364  11.151  1.00  0.41           N  
ATOM    684  N   MET A  89      21.220 -13.651  11.512  1.00  0.42           N  
ATOM    685  CA  MET A  89      21.499 -12.764  10.387  1.00  0.44           C  
ATOM    686  C   MET A  89      22.200 -11.494  10.856  1.00  0.43           C  
ATOM    687  CB  MET A  89      20.206 -12.407   9.651  1.00  0.42           C  
ATOM    688  O   MET A  89      23.166 -11.047  10.235  1.00  0.42           O  
ATOM    689  CG  MET A  89      19.621 -13.556   8.847  1.00  0.41           C  
ATOM    690  SD  MET A  89      18.144 -13.057   7.878  1.00  0.48           S  
ATOM    691  CE  MET A  89      18.939 -12.115   6.546  1.00  0.39           C  
ATOM    692  N   GLU A  90      21.781 -10.799  11.933  1.00  0.47           N  
ATOM    693  CA  GLU A  90      22.546  -9.712  12.536  1.00  0.47           C  
ATOM    694  C   GLU A  90      23.912 -10.197  13.013  1.00  0.47           C  
ATOM    695  CB  GLU A  90      21.771  -9.091  13.701  1.00  0.45           C  
ATOM    696  O   GLU A  90      24.924  -9.525  12.801  1.00  0.46           O  
ATOM    697  CG  GLU A  90      20.664  -8.142  13.266  1.00  0.44           C  
ATOM    698  CD  GLU A  90      19.864  -7.580  14.431  1.00  0.46           C  
ATOM    699  OE1 GLU A  90      20.028  -8.069  15.572  1.00  0.52           O  
ATOM    700  OE2 GLU A  90      19.067  -6.644  14.201  1.00  0.48           O  
ATOM    701  N   THR A  91      24.016 -11.393  13.674  1.00  0.43           N  
ATOM    702  CA  THR A  91      25.314 -11.873  14.134  1.00  0.44           C  
ATOM    703  C   THR A  91      26.182 -12.300  12.954  1.00  0.43           C  
ATOM    704  CB  THR A  91      25.159 -13.051  15.113  1.00  0.43           C  
ATOM    705  O   THR A  91      27.411 -12.243  13.028  1.00  0.42           O  
ATOM    706  CG2 THR A  91      25.740 -12.710  16.481  1.00  0.43           C  
ATOM    707  OG1 THR A  91      23.768 -13.362  15.262  1.00  0.41           O  
ATOM    708  N   GLU A  92      25.603 -12.587  11.778  1.00  0.41           N  
ATOM    709  CA  GLU A  92      26.316 -12.889  10.540  1.00  0.42           C  
ATOM    710  C   GLU A  92      26.451 -11.648   9.664  1.00  0.41           C  
ATOM    711  CB  GLU A  92      25.605 -14.004   9.768  1.00  0.40           C  
ATOM    712  O   GLU A  92      26.962 -11.724   8.544  1.00  0.40           O  
ATOM    713  CG  GLU A  92      25.713 -15.372  10.424  1.00  0.39           C  
ATOM    714  CD  GLU A  92      25.337 -16.515   9.495  1.00  0.44           C  
ATOM    715  OE1 GLU A  92      24.842 -16.249   8.376  1.00  0.50           O  
ATOM    716  OE2 GLU A  92      25.537 -17.685   9.889  1.00  0.45           O  
ATOM    717  N   GLY A  93      26.215 -10.333  10.362  1.00  0.41           N  
ATOM    718  CA  GLY A  93      26.331  -9.045   9.697  1.00  0.39           C  
ATOM    719  C   GLY A  93      25.317  -8.854   8.586  1.00  0.41           C  
ATOM    720  O   GLY A  93      25.598  -8.184   7.590  1.00  0.39           O  
ATOM    721  N   LEU A  94      24.178  -9.524   8.696  1.00  0.36           N  
ATOM    722  CA  LEU A  94      23.029  -9.461   7.799  1.00  0.38           C  
ATOM    723  C   LEU A  94      22.073  -8.350   8.217  1.00  0.36           C  
ATOM    724  CB  LEU A  94      22.292 -10.803   7.778  1.00  0.35           C  
ATOM    725  O   LEU A  94      21.564  -8.352   9.341  1.00  0.36           O  
ATOM    726  CG  LEU A  94      22.980 -11.942   7.022  1.00  0.34           C  
ATOM    727  CD1 LEU A  94      22.491 -13.291   7.539  1.00  0.33           C  
ATOM    728  CD2 LEU A  94      22.731 -11.816   5.523  1.00  0.35           C  
ATOM    729  N   THR A  95      22.296  -7.070   7.924  1.00  0.35           N  
ATOM    730  CA  THR A  95      21.313  -5.992   7.944  1.00  0.37           C  
ATOM    731  C   THR A  95      20.072  -6.377   7.145  1.00  0.35           C  
ATOM    732  CB  THR A  95      21.905  -4.687   7.380  1.00  0.33           C  
ATOM    733  O   THR A  95      20.163  -6.685   5.955  1.00  0.34           O  
ATOM    734  CG2 THR A  95      21.896  -3.581   8.430  1.00  0.33           C  
ATOM    735  OG1 THR A  95      23.256  -4.923   6.963  1.00  0.31           O  
ATOM    736  N   LEU A  96      19.136  -7.215   7.676  1.00  0.32           N  
ATOM    737  CA  LEU A  96      17.758  -7.196   7.198  1.00  0.33           C  
ATOM    738  C   LEU A  96      17.373  -5.805   6.704  1.00  0.32           C  
ATOM    739  CB  LEU A  96      16.799  -7.641   8.305  1.00  0.31           C  
ATOM    740  O   LEU A  96      17.356  -4.849   7.482  1.00  0.31           O  
ATOM    741  CG  LEU A  96      16.486  -9.136   8.370  1.00  0.30           C  
ATOM    742  CD1 LEU A  96      16.242  -9.564   9.814  1.00  0.30           C  
ATOM    743  CD2 LEU A  96      15.280  -9.468   7.498  1.00  0.33           C  
ATOM    744  N   ASP A  97      17.668  -5.479   5.539  1.00  0.33           N  
ATOM    745  CA  ASP A  97      16.736  -4.520   4.955  1.00  0.32           C  
ATOM    746  C   ASP A  97      15.319  -5.088   4.909  1.00  0.33           C  
ATOM    747  CB  ASP A  97      17.188  -4.120   3.549  1.00  0.31           C  
ATOM    748  O   ASP A  97      15.028  -5.979   4.108  1.00  0.32           O  
ATOM    749  CG  ASP A  97      16.567  -2.818   3.074  1.00  0.30           C  
ATOM    750  OD1 ASP A  97      15.651  -2.298   3.748  1.00  0.33           O  
ATOM    751  OD2 ASP A  97      16.994  -2.309   2.016  1.00  0.35           O  
ATOM    752  N   TRP A  98      14.596  -5.401   6.111  1.00  0.08           N  
ATOM    753  CA  TRP A  98      13.182  -5.737   6.244  1.00  0.31           C  
ATOM    754  C   TRP A  98      12.367  -5.120   5.112  1.00  0.13           C  
ATOM    755  CB  TRP A  98      12.641  -5.264   7.596  1.00  0.11           C  
ATOM    756  O   TRP A  98      11.242  -5.549   4.844  1.00  0.15           O  
ATOM    757  CG  TRP A  98      13.074  -6.112   8.755  1.00  0.18           C  
ATOM    758  CD1 TRP A  98      14.101  -5.860   9.622  1.00  0.09           C  
ATOM    759  CD2 TRP A  98      12.493  -7.352   9.170  1.00  0.08           C  
ATOM    760  CE2 TRP A  98      13.219  -7.797  10.297  1.00  0.08           C  
ATOM    761  CE3 TRP A  98      11.428  -8.130   8.698  1.00  0.18           C  
ATOM    762  NE1 TRP A  98      14.193  -6.870  10.552  1.00  0.19           N  
ATOM    763  CH2 TRP A  98      11.865  -9.730  10.478  1.00  0.17           C  
ATOM    764  CZ2 TRP A  98      12.912  -8.987  10.960  1.00  0.17           C  
ATOM    765  CZ3 TRP A  98      11.124  -9.315   9.360  1.00  0.17           C  
ATOM    766  N   ASN A  99      12.911  -4.253   4.275  1.00  0.27           N  
ATOM    767  CA  ASN A  99      12.317  -3.696   3.064  1.00  0.27           C  
ATOM    768  C   ASN A  99      12.762  -4.459   1.820  1.00  0.27           C  
ATOM    769  CB  ASN A  99      12.662  -2.212   2.930  1.00  0.25           C  
ATOM    770  O   ASN A  99      12.166  -4.313   0.751  1.00  0.26           O  
ATOM    771  CG  ASN A  99      11.909  -1.344   3.918  1.00  0.25           C  
ATOM    772  ND2 ASN A  99      12.566  -0.305   4.417  1.00  0.25           N  
ATOM    773  OD1 ASN A  99      10.745  -1.607   4.232  1.00  0.30           O  
ATOM    774  N   ALA A 100      13.537  -5.533   1.877  1.00  0.29           N  
ATOM    775  CA  ALA A 100      14.115  -6.427   0.877  1.00  0.29           C  
ATOM    776  C   ALA A 100      13.494  -7.819   0.961  1.00  0.29           C  
ATOM    777  CB  ALA A 100      15.629  -6.512   1.051  1.00  0.27           C  
ATOM    778  O   ALA A 100      13.407  -8.402   2.045  1.00  0.28           O  
ATOM    779  N   HIS A 101      12.167  -8.017   0.490  1.00  0.30           N  
ATOM    780  CA  HIS A 101      11.259  -9.064   0.034  1.00  0.31           C  
ATOM    781  C   HIS A 101      11.825 -10.450   0.324  1.00  0.30           C  
ATOM    782  CB  HIS A 101      10.976  -8.914  -1.462  1.00  0.27           C  
ATOM    783  O   HIS A 101      12.817 -10.859  -0.283  1.00  0.29           O  
ATOM    784  CG  HIS A 101      10.009  -7.820  -1.783  1.00  0.26           C  
ATOM    785  CD2 HIS A 101       9.797  -7.128  -2.927  1.00  0.26           C  
ATOM    786  ND1 HIS A 101       9.116  -7.320  -0.859  1.00  0.25           N  
ATOM    787  CE1 HIS A 101       8.395  -6.366  -1.424  1.00  0.25           C  
ATOM    788  NE2 HIS A 101       8.789  -6.230  -2.678  1.00  0.27           N  
ATOM    789  N   LEU A 102      11.951 -10.853   1.547  1.00  0.30           N  
ATOM    790  CA  LEU A 102      11.960 -12.298   1.743  1.00  0.31           C  
ATOM    791  C   LEU A 102      11.130 -12.998   0.672  1.00  0.30           C  
ATOM    792  CB  LEU A 102      11.427 -12.655   3.133  1.00  0.29           C  
ATOM    793  O   LEU A 102      10.083 -12.491   0.264  1.00  0.29           O  
ATOM    794  CG  LEU A 102      12.341 -12.329   4.315  1.00  0.28           C  
ATOM    795  CD1 LEU A 102      11.578 -12.461   5.628  1.00  0.26           C  
ATOM    796  CD2 LEU A 102      13.567 -13.236   4.309  1.00  0.29           C  
ATOM    797  N   PRO A 103      11.688 -13.798  -0.365  1.00  0.32           N  
ATOM    798  CA  PRO A 103      10.854 -14.782  -1.059  1.00  0.31           C  
ATOM    799  C   PRO A 103       9.751 -15.353  -0.169  1.00  0.32           C  
ATOM    800  CB  PRO A 103      11.852 -15.872  -1.458  1.00  0.30           C  
ATOM    801  O   PRO A 103      10.000 -15.686   0.992  1.00  0.31           O  
ATOM    802  CG  PRO A 103      13.122 -15.500  -0.762  1.00  0.29           C  
ATOM    803  CD  PRO A 103      12.941 -14.151  -0.128  1.00  0.32           C  
ATOM    804  N   THR A 104       8.649 -14.594   0.352  1.00  0.31           N  
ATOM    805  CA  THR A 104       7.468 -15.072   1.062  1.00  0.30           C  
ATOM    806  C   THR A 104       7.792 -16.331   1.862  1.00  0.31           C  
ATOM    807  CB  THR A 104       6.310 -15.363   0.089  1.00  0.28           C  
ATOM    808  O   THR A 104       8.541 -17.192   1.398  1.00  0.30           O  
ATOM    809  CG2 THR A 104       5.466 -14.115  -0.148  1.00  0.28           C  
ATOM    810  OG1 THR A 104       6.846 -15.808  -1.163  1.00  0.30           O  
ATOM    811  N   VAL A 105       8.136 -16.261   3.227  1.00  0.28           N  
ATOM    812  CA  VAL A 105       8.240 -17.360   4.181  1.00  0.30           C  
ATOM    813  C   VAL A 105       7.968 -18.686   3.474  1.00  0.28           C  
ATOM    814  CB  VAL A 105       7.265 -17.177   5.365  1.00  0.27           C  
ATOM    815  O   VAL A 105       8.531 -19.720   3.841  1.00  0.27           O  
ATOM    816  CG1 VAL A 105       7.426 -18.310   6.377  1.00  0.27           C  
ATOM    817  CG2 VAL A 105       7.488 -15.822   6.035  1.00  0.26           C  
ATOM    818  N   GLU A 106       7.471 -18.730   2.189  1.00  0.25           N  
ATOM    819  CA  GLU A 106       7.188 -19.975   1.482  1.00  0.26           C  
ATOM    820  C   GLU A 106       8.422 -20.483   0.743  1.00  0.25           C  
ATOM    821  CB  GLU A 106       6.028 -19.785   0.501  1.00  0.23           C  
ATOM    822  O   GLU A 106       8.570 -21.687   0.525  1.00  0.24           O  
ATOM    823  CG  GLU A 106       4.655 -19.975   1.127  1.00  0.23           C  
ATOM    824  CD  GLU A 106       3.512 -19.650   0.178  1.00  0.26           C  
ATOM    825  OE1 GLU A 106       3.772 -19.117  -0.925  1.00  0.34           O  
ATOM    826  OE2 GLU A 106       2.348 -19.928   0.541  1.00  0.25           O  
ATOM    827  N   VAL A 107       9.558 -19.708   0.533  1.00  0.29           N  
ATOM    828  CA  VAL A 107      10.802 -20.281   0.031  1.00  0.30           C  
ATOM    829  C   VAL A 107      11.638 -20.802   1.198  1.00  0.29           C  
ATOM    830  CB  VAL A 107      11.613 -19.251  -0.787  1.00  0.27           C  
ATOM    831  O   VAL A 107      12.412 -21.750   1.041  1.00  0.27           O  
ATOM    832  CG1 VAL A 107      12.832 -19.910  -1.430  1.00  0.27           C  
ATOM    833  CG2 VAL A 107      10.730 -18.601  -1.850  1.00  0.27           C  
ATOM    834  N   ALA A 108      11.367 -20.460   2.481  1.00  0.29           N  
ATOM    835  CA  ALA A 108      12.170 -21.023   3.563  1.00  0.29           C  
ATOM    836  C   ALA A 108      11.718 -22.441   3.902  1.00  0.29           C  
ATOM    837  CB  ALA A 108      12.094 -20.133   4.802  1.00  0.27           C  
ATOM    838  O   ALA A 108      12.499 -23.242   4.420  1.00  0.27           O  
ATOM    839  N   TYR A 109      10.527 -22.930   3.373  1.00  0.31           N  
ATOM    840  CA  TYR A 109      10.015 -24.205   3.861  1.00  0.32           C  
ATOM    841  C   TYR A 109      10.642 -25.371   3.106  1.00  0.31           C  
ATOM    842  CB  TYR A 109       8.490 -24.258   3.729  1.00  0.29           C  
ATOM    843  O   TYR A 109      10.701 -26.491   3.618  1.00  0.29           O  
ATOM    844  CG  TYR A 109       7.757 -23.788   4.962  1.00  0.28           C  
ATOM    845  CD1 TYR A 109       7.598 -24.627   6.063  1.00  0.25           C  
ATOM    846  CD2 TYR A 109       7.222 -22.506   5.029  1.00  0.28           C  
ATOM    847  CE1 TYR A 109       6.922 -24.199   7.201  1.00  0.28           C  
ATOM    848  CE2 TYR A 109       6.544 -22.068   6.162  1.00  0.31           C  
ATOM    849  OH  TYR A 109       5.729 -22.491   8.365  1.00  0.20           O  
ATOM    850  CZ  TYR A 109       6.399 -22.920   7.241  1.00  0.27           C  
ATOM    851  N   GLY A 110      11.481 -25.101   1.972  1.00  0.31           N  
ATOM    852  CA  GLY A 110      12.147 -26.258   1.397  1.00  0.31           C  
ATOM    853  C   GLY A 110      13.652 -26.236   1.588  1.00  0.31           C  
ATOM    854  O   GLY A 110      14.349 -27.167   1.179  1.00  0.29           O  
ATOM    855  N   LEU A 111      14.166 -25.237   2.440  1.00  0.30           N  
ATOM    856  CA  LEU A 111      15.612 -25.083   2.555  1.00  0.32           C  
ATOM    857  C   LEU A 111      16.131 -25.749   3.825  1.00  0.30           C  
ATOM    858  CB  LEU A 111      15.995 -23.600   2.549  1.00  0.29           C  
ATOM    859  O   LEU A 111      15.621 -25.494   4.918  1.00  0.30           O  
ATOM    860  CG  LEU A 111      15.753 -22.842   1.243  1.00  0.29           C  
ATOM    861  CD1 LEU A 111      15.944 -21.345   1.456  1.00  0.28           C  
ATOM    862  CD2 LEU A 111      16.681 -23.355   0.147  1.00  0.31           C  
ATOM    863  N   THR A 112      16.313 -27.061   3.852  1.00  0.30           N  
ATOM    864  CA  THR A 112      17.028 -27.923   4.788  1.00  0.31           C  
ATOM    865  C   THR A 112      18.016 -27.112   5.622  1.00  0.30           C  
ATOM    866  CB  THR A 112      17.776 -29.049   4.051  1.00  0.28           C  
ATOM    867  O   THR A 112      18.633 -26.170   5.121  1.00  0.30           O  
ATOM    868  CG2 THR A 112      16.800 -30.037   3.422  1.00  0.28           C  
ATOM    869  OG1 THR A 112      18.591 -28.478   3.020  1.00  0.28           O  
ATOM    870  N   LYS A 113      17.710 -26.826   6.911  1.00  0.32           N  
ATOM    871  CA  LYS A 113      18.262 -26.451   8.210  1.00  0.32           C  
ATOM    872  C   LYS A 113      19.785 -26.376   8.159  1.00  0.32           C  
ATOM    873  CB  LYS A 113      17.822 -27.444   9.287  1.00  0.29           C  
ATOM    874  O   LYS A 113      20.412 -25.783   9.039  1.00  0.30           O  
ATOM    875  CG  LYS A 113      16.763 -26.900  10.235  1.00  0.28           C  
ATOM    876  CD  LYS A 113      16.412 -27.910  11.319  1.00  0.32           C  
ATOM    877  CE  LYS A 113      15.370 -27.358  12.283  1.00  0.26           C  
ATOM    878  NZ  LYS A 113      14.998 -28.357  13.329  1.00  0.27           N  
ATOM    879  N   ASN A 114      20.502 -26.648   6.801  1.00  0.32           N  
ATOM    880  CA  ASN A 114      21.956 -26.536   6.822  1.00  0.33           C  
ATOM    881  C   ASN A 114      22.436 -25.322   6.032  1.00  0.32           C  
ATOM    882  CB  ASN A 114      22.601 -27.813   6.277  1.00  0.30           C  
ATOM    883  O   ASN A 114      22.101 -25.169   4.856  1.00  0.31           O  
ATOM    884  CG  ASN A 114      22.430 -28.996   7.209  1.00  0.28           C  
ATOM    885  ND2 ASN A 114      22.539 -30.201   6.663  1.00  0.25           N  
ATOM    886  OD1 ASN A 114      22.201 -28.828   8.410  1.00  0.30           O  
ATOM    887  N   SER A 115      22.453 -24.117   6.611  1.00  0.37           N  
ATOM    888  CA  SER A 115      23.233 -22.884   6.587  1.00  0.37           C  
ATOM    889  C   SER A 115      23.185 -22.226   5.212  1.00  0.38           C  
ATOM    890  CB  SER A 115      24.686 -23.160   6.978  1.00  0.35           C  
ATOM    891  O   SER A 115      23.541 -22.847   4.208  1.00  0.36           O  
ATOM    892  OG  SER A 115      25.214 -24.237   6.223  1.00  0.32           O  
ATOM    893  N   LEU A 116      22.109 -21.473   4.843  1.00  0.39           N  
ATOM    894  CA  LEU A 116      22.261 -20.386   3.882  1.00  0.41           C  
ATOM    895  C   LEU A 116      23.495 -19.548   4.199  1.00  0.40           C  
ATOM    896  CB  LEU A 116      21.014 -19.497   3.876  1.00  0.39           C  
ATOM    897  O   LEU A 116      23.576 -18.934   5.266  1.00  0.40           O  
ATOM    898  CG  LEU A 116      20.256 -19.400   2.551  1.00  0.39           C  
ATOM    899  CD1 LEU A 116      18.835 -19.930   2.713  1.00  0.37           C  
ATOM    900  CD2 LEU A 116      20.242 -17.961   2.047  1.00  0.39           C  
ATOM    901  N   LYS A 117      24.545 -19.918   3.680  1.00  0.40           N  
ATOM    902  CA  LYS A 117      25.777 -19.134   3.696  1.00  0.41           C  
ATOM    903  C   LYS A 117      25.869 -18.228   2.472  1.00  0.40           C  
ATOM    904  CB  LYS A 117      26.997 -20.055   3.759  1.00  0.40           C  
ATOM    905  O   LYS A 117      25.389 -18.582   1.393  1.00  0.39           O  
ATOM    906  CG  LYS A 117      27.146 -20.796   5.080  1.00  0.39           C  
ATOM    907  CD  LYS A 117      28.410 -21.644   5.105  1.00  0.42           C  
ATOM    908  CE  LYS A 117      28.512 -22.459   6.388  1.00  0.38           C  
ATOM    909  NZ  LYS A 117      29.686 -23.383   6.365  1.00  0.38           N  
ATOM    910  N   MET A 118      26.066 -16.893   2.608  1.00  0.43           N  
ATOM    911  CA  MET A 118      26.534 -15.974   1.574  1.00  0.44           C  
ATOM    912  C   MET A 118      27.901 -16.399   1.048  1.00  0.43           C  
ATOM    913  CB  MET A 118      26.604 -14.545   2.116  1.00  0.41           C  
ATOM    914  O   MET A 118      28.831 -16.618   1.827  1.00  0.42           O  
ATOM    915  CG  MET A 118      25.393 -13.697   1.764  1.00  0.40           C  
ATOM    916  SD  MET A 118      25.698 -11.903   1.999  1.00  0.37           S  
ATOM    917  CE  MET A 118      27.167 -11.965   3.063  1.00  0.35           C  
ATOM    918  N   TRP A 119      27.779 -16.743  -0.204  1.00  0.27           N  
ATOM    919  CA  TRP A 119      29.085 -16.798  -0.852  1.00  0.41           C  
ATOM    920  C   TRP A 119      29.739 -15.420  -0.878  1.00  0.28           C  
ATOM    921  CB  TRP A 119      28.956 -17.342  -2.278  1.00  0.31           C  
ATOM    922  O   TRP A 119      29.107 -14.434  -1.264  1.00  0.28           O  
ATOM    923  CG  TRP A 119      30.268 -17.540  -2.975  1.00  0.35           C  
ATOM    924  CD1 TRP A 119      31.166 -18.551  -2.769  1.00  0.34           C  
ATOM    925  CD2 TRP A 119      30.832 -16.703  -3.988  1.00  0.33           C  
ATOM    926  CE2 TRP A 119      32.075 -17.266  -4.353  1.00  0.25           C  
ATOM    927  CE3 TRP A 119      30.407 -15.529  -4.625  1.00  0.24           C  
ATOM    928  NE1 TRP A 119      32.255 -18.392  -3.595  1.00  0.23           N  
ATOM    929  CH2 TRP A 119      32.457 -15.547  -5.934  1.00  0.22           C  
ATOM    930  CZ2 TRP A 119      32.897 -16.695  -5.327  1.00  0.22           C  
ATOM    931  CZ3 TRP A 119      31.226 -14.962  -5.594  1.00  0.23           C  
ATOM    932  N   LYS A 120      30.858 -15.159  -0.240  1.00  0.44           N  
ATOM    933  CA  LYS A 120      31.957 -14.224  -0.465  1.00  0.45           C  
ATOM    934  C   LYS A 120      33.056 -14.861  -1.311  1.00  0.45           C  
ATOM    935  CB  LYS A 120      32.533 -13.742   0.867  1.00  0.43           C  
ATOM    936  O   LYS A 120      33.456 -16.001  -1.062  1.00  0.44           O  
ATOM    937  CG  LYS A 120      32.440 -12.238   1.074  1.00  0.43           C  
ATOM    938  CD  LYS A 120      33.007 -11.823   2.425  1.00  0.46           C  
ATOM    939  CE  LYS A 120      32.928 -10.316   2.627  1.00  0.40           C  
ATOM    940  NZ  LYS A 120      33.442  -9.908   3.969  1.00  0.38           N  
ATOM    941  N   SER A 121      33.300 -14.323  -2.541  1.00  0.40           N  
ATOM    942  CA  SER A 121      34.636 -14.580  -3.070  1.00  0.43           C  
ATOM    943  C   SER A 121      35.644 -14.791  -1.946  1.00  0.41           C  
ATOM    944  CB  SER A 121      35.091 -13.426  -3.964  1.00  0.40           C  
ATOM    945  O   SER A 121      35.731 -13.979  -1.022  1.00  0.40           O  
ATOM    946  OG  SER A 121      36.397 -13.660  -4.462  1.00  0.38           O  
ATOM    947  N   GLY A 122      36.350 -15.993  -1.877  1.00  0.40           N  
ATOM    948  CA  GLY A 122      37.405 -16.523  -1.028  1.00  0.39           C  
ATOM    949  C   GLY A 122      36.888 -17.430   0.072  1.00  0.40           C  
ATOM    950  O   GLY A 122      37.671 -18.005   0.830  1.00  0.38           O  
ATOM    951  N   THR A 123      35.543 -17.740   0.236  1.00  0.41           N  
ATOM    952  CA  THR A 123      35.095 -18.744   1.195  1.00  0.44           C  
ATOM    953  C   THR A 123      34.942 -20.105   0.522  1.00  0.41           C  
ATOM    954  CB  THR A 123      33.760 -18.337   1.846  1.00  0.39           C  
ATOM    955  O   THR A 123      34.368 -20.205  -0.565  1.00  0.40           O  
ATOM    956  CG2 THR A 123      33.904 -18.203   3.359  1.00  0.38           C  
ATOM    957  OG1 THR A 123      33.334 -17.081   1.305  1.00  0.34           O  
ATOM    958  N   THR A 124      35.739 -21.147   0.858  1.00  0.41           N  
ATOM    959  CA  THR A 124      35.653 -22.577   0.582  1.00  0.42           C  
ATOM    960  C   THR A 124      34.301 -23.132   1.022  1.00  0.41           C  
ATOM    961  CB  THR A 124      36.782 -23.351   1.287  1.00  0.40           C  
ATOM    962  O   THR A 124      33.938 -23.038   2.197  1.00  0.40           O  
ATOM    963  CG2 THR A 124      37.438 -24.351   0.340  1.00  0.40           C  
ATOM    964  OG1 THR A 124      37.773 -22.424   1.748  1.00  0.37           O  
ATOM    965  N   ALA A 125      33.451 -23.289   0.157  1.00  0.41           N  
ATOM    966  CA  ALA A 125      32.193 -24.028   0.234  1.00  0.43           C  
ATOM    967  C   ALA A 125      32.444 -25.529   0.345  1.00  0.41           C  
ATOM    968  CB  ALA A 125      31.324 -23.725  -0.984  1.00  0.40           C  
ATOM    969  O   ALA A 125      33.350 -26.063  -0.300  1.00  0.41           O  
ATOM    970  N   THR A 126      31.777 -26.213   1.342  1.00  0.40           N  
ATOM    971  CA  THR A 126      31.683 -27.661   1.491  1.00  0.41           C  
ATOM    972  C   THR A 126      30.382 -28.184   0.888  1.00  0.40           C  
ATOM    973  CB  THR A 126      31.770 -28.077   2.971  1.00  0.39           C  
ATOM    974  O   THR A 126      29.387 -27.459   0.822  1.00  0.39           O  
ATOM    975  CG2 THR A 126      33.147 -27.769   3.549  1.00  0.38           C  
ATOM    976  OG1 THR A 126      30.779 -27.364   3.720  1.00  0.36           O  
ATOM    977  N   SER A 127      30.304 -29.215  -0.158  1.00  0.40           N  
ATOM    978  CA  SER A 127      29.339 -29.929  -0.988  1.00  0.40           C  
ATOM    979  C   SER A 127      27.948 -29.907  -0.362  1.00  0.40           C  
ATOM    980  CB  SER A 127      29.785 -31.375  -1.207  1.00  0.37           C  
ATOM    981  O   SER A 127      26.943 -30.037  -1.064  1.00  0.38           O  
ATOM    982  OG  SER A 127      29.997 -32.029   0.032  1.00  0.34           O  
ATOM    983  N   ASP A 128      27.833 -29.626   0.973  1.00  0.40           N  
ATOM    984  CA  ASP A 128      26.573 -29.808   1.688  1.00  0.41           C  
ATOM    985  C   ASP A 128      25.991 -28.467   2.126  1.00  0.40           C  
ATOM    986  CB  ASP A 128      26.772 -30.718   2.902  1.00  0.38           C  
ATOM    987  O   ASP A 128      25.012 -28.424   2.874  1.00  0.39           O  
ATOM    988  CG  ASP A 128      27.328 -32.083   2.536  1.00  0.37           C  
ATOM    989  OD1 ASP A 128      27.034 -32.585   1.430  1.00  0.38           O  
ATOM    990  OD2 ASP A 128      28.065 -32.663   3.363  1.00  0.39           O  
ATOM    991  N   ASP A 129      26.454 -27.237   1.469  1.00  0.38           N  
ATOM    992  CA  ASP A 129      26.121 -25.860   1.822  1.00  0.40           C  
ATOM    993  C   ASP A 129      25.346 -25.177   0.698  1.00  0.38           C  
ATOM    994  CB  ASP A 129      27.390 -25.067   2.144  1.00  0.37           C  
ATOM    995  O   ASP A 129      25.634 -25.391  -0.481  1.00  0.37           O  
ATOM    996  CG  ASP A 129      28.002 -25.445   3.481  1.00  0.36           C  
ATOM    997  OD1 ASP A 129      27.267 -25.908   4.379  1.00  0.36           O  
ATOM    998  OD2 ASP A 129      29.231 -25.275   3.638  1.00  0.40           O  
ATOM    999  N   TYR A 130      24.131 -24.747   0.922  1.00  0.46           N  
ATOM   1000  CA  TYR A 130      23.330 -23.855   0.091  1.00  0.47           C  
ATOM   1001  C   TYR A 130      23.759 -22.404   0.278  1.00  0.46           C  
ATOM   1002  CB  TYR A 130      21.842 -24.006   0.420  1.00  0.44           C  
ATOM   1003  O   TYR A 130      23.882 -21.927   1.408  1.00  0.45           O  
ATOM   1004  CG  TYR A 130      21.292 -25.381   0.130  1.00  0.43           C  
ATOM   1005  CD1 TYR A 130      20.800 -25.703  -1.133  1.00  0.42           C  
ATOM   1006  CD2 TYR A 130      21.264 -26.361   1.117  1.00  0.43           C  
ATOM   1007  CE1 TYR A 130      20.290 -26.969  -1.405  1.00  0.40           C  
ATOM   1008  CE2 TYR A 130      20.757 -27.629   0.856  1.00  0.44           C  
ATOM   1009  OH  TYR A 130      19.771 -29.178  -0.669  1.00  0.29           O  
ATOM   1010  CZ  TYR A 130      20.274 -27.924  -0.406  1.00  0.41           C  
ATOM   1011  N   TRP A 131      24.231 -21.783  -0.679  1.00  0.37           N  
ATOM   1012  CA  TRP A 131      24.829 -20.459  -0.810  1.00  0.45           C  
ATOM   1013  C   TRP A 131      23.870 -19.494  -1.499  1.00  0.38           C  
ATOM   1014  CB  TRP A 131      26.144 -20.537  -1.592  1.00  0.38           C  
ATOM   1015  O   TRP A 131      23.217 -19.853  -2.481  1.00  0.38           O  
ATOM   1016  CG  TRP A 131      27.171 -21.433  -0.968  1.00  0.39           C  
ATOM   1017  CD1 TRP A 131      27.244 -22.795  -1.062  1.00  0.37           C  
ATOM   1018  CD2 TRP A 131      28.272 -21.028  -0.148  1.00  0.38           C  
ATOM   1019  CE2 TRP A 131      28.971 -22.199   0.220  1.00  0.38           C  
ATOM   1020  CE3 TRP A 131      28.735 -19.788   0.311  1.00  0.45           C  
ATOM   1021  NE1 TRP A 131      28.324 -23.262  -0.350  1.00  0.42           N  
ATOM   1022  CH2 TRP A 131      30.543 -20.939   1.462  1.00  0.33           C  
ATOM   1023  CZ2 TRP A 131      30.111 -22.165   1.027  1.00  0.34           C  
ATOM   1024  CZ3 TRP A 131      29.870 -19.756   1.114  1.00  0.34           C  
ATOM   1025  N   LEU A 132      23.602 -18.420  -0.948  1.00  0.44           N  
ATOM   1026  CA  LEU A 132      23.060 -17.195  -1.527  1.00  0.46           C  
ATOM   1027  C   LEU A 132      24.150 -16.401  -2.238  1.00  0.44           C  
ATOM   1028  CB  LEU A 132      22.408 -16.333  -0.443  1.00  0.43           C  
ATOM   1029  O   LEU A 132      25.180 -16.080  -1.640  1.00  0.44           O  
ATOM   1030  CG  LEU A 132      20.879 -16.322  -0.413  1.00  0.43           C  
ATOM   1031  CD1 LEU A 132      20.374 -16.558   1.007  1.00  0.41           C  
ATOM   1032  CD2 LEU A 132      20.342 -15.006  -0.965  1.00  0.43           C  
ATOM   1033  N   TYR A 133      24.309 -16.522  -3.559  1.00  0.38           N  
ATOM   1034  CA  TYR A 133      25.303 -15.715  -4.257  1.00  0.41           C  
ATOM   1035  C   TYR A 133      24.663 -14.482  -4.883  1.00  0.39           C  
ATOM   1036  CB  TYR A 133      26.006 -16.544  -5.337  1.00  0.37           C  
ATOM   1037  O   TYR A 133      23.531 -14.542  -5.371  1.00  0.38           O  
ATOM   1038  CG  TYR A 133      25.468 -16.310  -6.727  1.00  0.36           C  
ATOM   1039  CD1 TYR A 133      24.389 -17.047  -7.210  1.00  0.35           C  
ATOM   1040  CD2 TYR A 133      26.037 -15.354  -7.561  1.00  0.36           C  
ATOM   1041  CE1 TYR A 133      23.890 -16.838  -8.492  1.00  0.36           C  
ATOM   1042  CE2 TYR A 133      25.547 -15.136  -8.845  1.00  0.37           C  
ATOM   1043  OH  TYR A 133      23.985 -15.669 -10.570  1.00  0.30           O  
ATOM   1044  CZ  TYR A 133      24.475 -15.881  -9.300  1.00  0.35           C  
ATOM   1045  N   THR A 134      25.219 -13.314  -4.528  1.00  0.41           N  
ATOM   1046  CA  THR A 134      25.242 -12.038  -5.235  1.00  0.41           C  
ATOM   1047  C   THR A 134      26.511 -11.907  -6.073  1.00  0.41           C  
ATOM   1048  CB  THR A 134      25.147 -10.854  -4.255  1.00  0.39           C  
ATOM   1049  O   THR A 134      27.604 -12.236  -5.609  1.00  0.40           O  
ATOM   1050  CG2 THR A 134      24.790 -11.330  -2.851  1.00  0.36           C  
ATOM   1051  OG1 THR A 134      26.408 -10.175  -4.211  1.00  0.35           O  
ATOM   1052  N   ASP A 135      26.375 -11.920  -7.509  1.00  0.31           N  
ATOM   1053  CA  ASP A 135      27.517 -11.471  -8.299  1.00  0.33           C  
ATOM   1054  C   ASP A 135      27.825  -9.999  -8.033  1.00  0.31           C  
ATOM   1055  CB  ASP A 135      27.259 -11.693  -9.791  1.00  0.30           C  
ATOM   1056  O   ASP A 135      28.632  -9.390  -8.738  1.00  0.31           O  
ATOM   1057  CG  ASP A 135      26.313 -10.666 -10.388  1.00  0.30           C  
ATOM   1058  OD1 ASP A 135      25.844  -9.770  -9.654  1.00  0.33           O  
ATOM   1059  OD2 ASP A 135      26.031 -10.757 -11.602  1.00  0.33           O  
ATOM   1060  N   GLY A 136      27.633  -9.441  -6.755  1.00  0.33           N  
ATOM   1061  CA  GLY A 136      28.037  -8.064  -6.516  1.00  0.32           C  
ATOM   1062  C   GLY A 136      27.031  -7.050  -7.025  1.00  0.33           C  
ATOM   1063  O   GLY A 136      26.988  -5.915  -6.546  1.00  0.31           O  
ATOM   1064  N   THR A 137      25.960  -7.426  -7.746  1.00  0.29           N  
ATOM   1065  CA  THR A 137      25.072  -6.340  -8.145  1.00  0.27           C  
ATOM   1066  C   THR A 137      23.614  -6.791  -8.108  1.00  0.29           C  
ATOM   1067  CB  THR A 137      25.417  -5.826  -9.555  1.00  0.26           C  
ATOM   1068  O   THR A 137      22.745  -6.060  -7.629  1.00  0.27           O  
ATOM   1069  CG2 THR A 137      26.183  -4.509  -9.489  1.00  0.24           C  
ATOM   1070  OG1 THR A 137      26.222  -6.801 -10.229  1.00  0.29           O  
ATOM   1071  N   VAL A 138      23.280  -8.110  -8.401  1.00  0.36           N  
ATOM   1072  CA  VAL A 138      21.976  -8.703  -8.677  1.00  0.36           C  
ATOM   1073  C   VAL A 138      21.924 -10.122  -8.116  1.00  0.36           C  
ATOM   1074  CB  VAL A 138      21.667  -8.717 -10.191  1.00  0.33           C  
ATOM   1075  O   VAL A 138      22.871 -10.895  -8.278  1.00  0.34           O  
ATOM   1076  CG1 VAL A 138      20.225  -9.150 -10.445  1.00  0.31           C  
ATOM   1077  CG2 VAL A 138      21.931  -7.341 -10.801  1.00  0.30           C  
ATOM   1078  N   TRP A 139      20.995 -10.482  -7.083  1.00  0.11           N  
ATOM   1079  CA  TRP A 139      20.630 -11.759  -6.479  1.00  0.41           C  
ATOM   1080  C   TRP A 139      20.130 -12.738  -7.537  1.00  0.15           C  
ATOM   1081  CB  TRP A 139      19.559 -11.559  -5.403  1.00  0.22           C  
ATOM   1082  O   TRP A 139      19.152 -12.461  -8.234  1.00  0.20           O  
ATOM   1083  CG  TRP A 139      20.099 -11.084  -4.088  1.00  0.29           C  
ATOM   1084  CD1 TRP A 139      20.199  -9.790  -3.658  1.00  0.29           C  
ATOM   1085  CD2 TRP A 139      20.616 -11.899  -3.032  1.00  0.23           C  
ATOM   1086  CE2 TRP A 139      21.013 -11.032  -1.990  1.00  0.11           C  
ATOM   1087  CE3 TRP A 139      20.783 -13.281  -2.865  1.00  0.21           C  
ATOM   1088  NE1 TRP A 139      20.748  -9.752  -2.397  1.00  0.21           N  
ATOM   1089  CH2 TRP A 139      21.719 -12.858  -0.660  1.00  0.20           C  
ATOM   1090  CZ2 TRP A 139      21.567 -11.502  -0.797  1.00  0.20           C  
ATOM   1091  CZ3 TRP A 139      21.334 -13.747  -1.677  1.00  0.20           C  
ATOM   1092  N   ASN A 140      20.893 -13.696  -8.053  1.00  0.34           N  
ATOM   1093  CA  ASN A 140      20.692 -14.647  -9.141  1.00  0.34           C  
ATOM   1094  C   ASN A 140      20.197 -15.995  -8.625  1.00  0.34           C  
ATOM   1095  CB  ASN A 140      21.983 -14.827  -9.942  1.00  0.32           C  
ATOM   1096  O   ASN A 140      19.697 -16.815  -9.397  1.00  0.33           O  
ATOM   1097  CG  ASN A 140      22.217 -13.704 -10.933  1.00  0.31           C  
ATOM   1098  ND2 ASN A 140      23.482 -13.405 -11.203  1.00  0.32           N  
ATOM   1099  OD1 ASN A 140      21.268 -13.109 -11.451  1.00  0.34           O  
ATOM   1100  N   GLY A 141      19.770 -16.159  -7.201  1.00  0.37           N  
ATOM   1101  CA  GLY A 141      19.130 -17.442  -6.958  1.00  0.37           C  
ATOM   1102  C   GLY A 141      19.909 -18.326  -6.003  1.00  0.37           C  
ATOM   1103  O   GLY A 141      20.967 -17.932  -5.507  1.00  0.36           O  
ATOM   1104  N   VAL A 142      19.282 -19.351  -5.216  1.00  0.39           N  
ATOM   1105  CA  VAL A 142      19.770 -20.472  -4.419  1.00  0.41           C  
ATOM   1106  C   VAL A 142      20.367 -21.537  -5.336  1.00  0.39           C  
ATOM   1107  CB  VAL A 142      18.647 -21.083  -3.552  1.00  0.38           C  
ATOM   1108  O   VAL A 142      19.725 -21.968  -6.297  1.00  0.39           O  
ATOM   1109  CG1 VAL A 142      19.215 -22.120  -2.584  1.00  0.35           C  
ATOM   1110  CG2 VAL A 142      17.905 -19.987  -2.789  1.00  0.35           C  
ATOM   1111  N   GLY A 143      21.747 -21.724  -5.479  1.00  0.35           N  
ATOM   1112  CA  GLY A 143      22.500 -22.805  -6.095  1.00  0.35           C  
ATOM   1113  C   GLY A 143      23.057 -23.793  -5.088  1.00  0.36           C  
ATOM   1114  O   GLY A 143      23.238 -23.457  -3.915  1.00  0.35           O  
ATOM   1115  N   VAL A 144      22.921 -25.248  -5.214  1.00  0.39           N  
ATOM   1116  CA  VAL A 144      23.834 -26.325  -4.845  1.00  0.40           C  
ATOM   1117  C   VAL A 144      25.125 -26.206  -5.651  1.00  0.39           C  
ATOM   1118  CB  VAL A 144      23.194 -27.714  -5.068  1.00  0.38           C  
ATOM   1119  O   VAL A 144      25.091 -25.932  -6.853  1.00  0.39           O  
ATOM   1120  CG1 VAL A 144      24.050 -28.810  -4.438  1.00  0.36           C  
ATOM   1121  CG2 VAL A 144      21.777 -27.744  -4.498  1.00  0.36           C  
ATOM   1122  N   LEU A 145      26.274 -25.835  -5.024  1.00  0.34           N  
ATOM   1123  CA  LEU A 145      27.623 -26.015  -5.551  1.00  0.36           C  
ATOM   1124  C   LEU A 145      27.680 -27.207  -6.502  1.00  0.34           C  
ATOM   1125  CB  LEU A 145      28.623 -26.210  -4.409  1.00  0.33           C  
ATOM   1126  O   LEU A 145      27.423 -28.343  -6.096  1.00  0.34           O  
ATOM   1127  CG  LEU A 145      29.633 -25.082  -4.192  1.00  0.32           C  
ATOM   1128  CD1 LEU A 145      29.607 -24.620  -2.739  1.00  0.30           C  
ATOM   1129  CD2 LEU A 145      31.034 -25.534  -4.590  1.00  0.32           C  
ATOM   1130  N   GLY A 146      27.525 -26.984  -7.801  1.00  0.36           N  
ATOM   1131  CA  GLY A 146      28.273 -27.757  -8.780  1.00  0.34           C  
ATOM   1132  C   GLY A 146      29.776 -27.662  -8.594  1.00  0.36           C  
ATOM   1133  O   GLY A 146      30.263 -26.792  -7.869  1.00  0.34           O  
ATOM   1134  N   SER A 147      30.543 -28.794  -8.601  1.00  0.34           N  
ATOM   1135  CA  SER A 147      31.887 -29.363  -8.583  1.00  0.35           C  
ATOM   1136  C   SER A 147      32.945 -28.288  -8.803  1.00  0.34           C  
ATOM   1137  CB  SER A 147      32.023 -30.451  -9.649  1.00  0.31           C  
ATOM   1138  O   SER A 147      34.118 -28.489  -8.482  1.00  0.33           O  
ATOM   1139  OG  SER A 147      31.623 -29.963 -10.919  1.00  0.32           O  
ATOM   1140  N   THR A 148      32.573 -26.911  -8.977  1.00  0.33           N  
ATOM   1141  CA  THR A 148      33.638 -25.931  -9.161  1.00  0.35           C  
ATOM   1142  C   THR A 148      33.248 -24.588  -8.550  1.00  0.33           C  
ATOM   1143  CB  THR A 148      33.971 -25.741 -10.653  1.00  0.31           C  
ATOM   1144  O   THR A 148      32.461 -23.840  -9.132  1.00  0.32           O  
ATOM   1145  CG2 THR A 148      35.231 -26.510 -11.037  1.00  0.30           C  
ATOM   1146  OG1 THR A 148      32.875 -26.216 -11.445  1.00  0.29           O  
ATOM   1147  N   PRO A 149      33.372 -24.468  -7.089  1.00  0.37           N  
ATOM   1148  CA  PRO A 149      32.992 -23.410  -6.151  1.00  0.38           C  
ATOM   1149  C   PRO A 149      33.555 -22.045  -6.541  1.00  0.37           C  
ATOM   1150  CB  PRO A 149      33.587 -23.886  -4.823  1.00  0.34           C  
ATOM   1151  O   PRO A 149      33.169 -21.025  -5.964  1.00  0.36           O  
ATOM   1152  CG  PRO A 149      34.357 -25.119  -5.170  1.00  0.33           C  
ATOM   1153  CD  PRO A 149      34.163 -25.407  -6.631  1.00  0.37           C  
ATOM   1154  N   GLU A 150      34.341 -22.006  -7.564  1.00  0.36           N  
ATOM   1155  CA  GLU A 150      35.189 -20.828  -7.722  1.00  0.37           C  
ATOM   1156  C   GLU A 150      34.589 -19.846  -8.724  1.00  0.36           C  
ATOM   1157  CB  GLU A 150      36.598 -21.234  -8.162  1.00  0.34           C  
ATOM   1158  O   GLU A 150      34.975 -18.676  -8.763  1.00  0.34           O  
ATOM   1159  CG  GLU A 150      37.393 -21.958  -7.085  1.00  0.33           C  
ATOM   1160  CD  GLU A 150      38.762 -22.420  -7.560  1.00  0.37           C  
ATOM   1161  OE1 GLU A 150      39.082 -22.241  -8.757  1.00  0.42           O  
ATOM   1162  OE2 GLU A 150      39.519 -22.968  -6.728  1.00  0.38           O  
ATOM   1163  N   THR A 151      33.442 -20.177  -9.497  1.00  0.37           N  
ATOM   1164  CA  THR A 151      32.884 -19.317 -10.535  1.00  0.37           C  
ATOM   1165  C   THR A 151      31.361 -19.292 -10.456  1.00  0.37           C  
ATOM   1166  CB  THR A 151      33.321 -19.780 -11.938  1.00  0.35           C  
ATOM   1167  O   THR A 151      30.738 -20.284 -10.070  1.00  0.36           O  
ATOM   1168  CG2 THR A 151      34.839 -19.741 -12.082  1.00  0.34           C  
ATOM   1169  OG1 THR A 151      32.865 -21.120 -12.156  1.00  0.33           O  
ATOM   1170  N   SER A 152      30.656 -18.181 -10.265  1.00  0.38           N  
ATOM   1171  CA  SER A 152      29.225 -17.920 -10.378  1.00  0.39           C  
ATOM   1172  C   SER A 152      28.543 -18.954 -11.268  1.00  0.38           C  
ATOM   1173  CB  SER A 152      28.978 -16.516 -10.932  1.00  0.36           C  
ATOM   1174  O   SER A 152      27.343 -19.202 -11.133  1.00  0.37           O  
ATOM   1175  OG  SER A 152      29.566 -16.371 -12.214  1.00  0.33           O  
ATOM   1176  N   THR A 153      29.190 -19.713 -12.165  1.00  0.34           N  
ATOM   1177  CA  THR A 153      28.722 -20.734 -13.096  1.00  0.35           C  
ATOM   1178  C   THR A 153      28.650 -22.097 -12.413  1.00  0.34           C  
ATOM   1179  CB  THR A 153      29.636 -20.824 -14.332  1.00  0.32           C  
ATOM   1180  O   THR A 153      28.026 -23.024 -12.931  1.00  0.33           O  
ATOM   1181  CG2 THR A 153      29.380 -19.666 -15.291  1.00  0.30           C  
ATOM   1182  OG1 THR A 153      31.005 -20.786 -13.911  1.00  0.30           O  
ATOM   1183  N   GLY A 154      29.067 -22.236 -11.079  1.00  0.36           N  
ATOM   1184  CA  GLY A 154      29.072 -23.503 -10.365  1.00  0.35           C  
ATOM   1185  C   GLY A 154      27.895 -23.660  -9.420  1.00  0.36           C  
ATOM   1186  O   GLY A 154      27.752 -24.695  -8.766  1.00  0.35           O  
ATOM   1187  N   PHE A 155      26.834 -22.760  -9.453  1.00  0.38           N  
ATOM   1188  CA  PHE A 155      25.645 -22.877  -8.617  1.00  0.40           C  
ATOM   1189  C   PHE A 155      24.447 -23.331  -9.441  1.00  0.38           C  
ATOM   1190  CB  PHE A 155      25.335 -21.542  -7.931  1.00  0.37           C  
ATOM   1191  O   PHE A 155      24.184 -22.788 -10.516  1.00  0.37           O  
ATOM   1192  CG  PHE A 155      26.319 -21.170  -6.854  1.00  0.36           C  
ATOM   1193  CD1 PHE A 155      26.134 -21.601  -5.546  1.00  0.35           C  
ATOM   1194  CD2 PHE A 155      27.429 -20.390  -7.151  1.00  0.37           C  
ATOM   1195  CE1 PHE A 155      27.042 -21.258  -4.547  1.00  0.36           C  
ATOM   1196  CE2 PHE A 155      28.341 -20.044  -6.158  1.00  0.38           C  
ATOM   1197  CZ  PHE A 155      28.145 -20.478  -4.857  1.00  0.35           C  
ATOM   1198  N   GLU A 156      23.923 -24.572  -9.209  1.00  0.36           N  
ATOM   1199  CA  GLU A 156      22.658 -25.134  -9.671  1.00  0.37           C  
ATOM   1200  C   GLU A 156      21.471 -24.364  -9.099  1.00  0.36           C  
ATOM   1201  CB  GLU A 156      22.556 -26.614  -9.294  1.00  0.34           C  
ATOM   1202  O   GLU A 156      21.358 -24.201  -7.882  1.00  0.35           O  
ATOM   1203  CG  GLU A 156      22.053 -27.503 -10.422  1.00  0.33           C  
ATOM   1204  CD  GLU A 156      21.943 -28.967 -10.029  1.00  0.37           C  
ATOM   1205  OE1 GLU A 156      22.352 -29.325  -8.901  1.00  0.45           O  
ATOM   1206  OE2 GLU A 156      21.445 -29.764 -10.856  1.00  0.39           O  
ATOM   1207  N   LYS A 157      20.789 -23.427  -9.711  1.00  0.35           N  
ATOM   1208  CA  LYS A 157      19.503 -22.775  -9.486  1.00  0.36           C  
ATOM   1209  C   LYS A 157      18.469 -23.766  -8.958  1.00  0.35           C  
ATOM   1210  CB  LYS A 157      18.996 -22.126 -10.774  1.00  0.33           C  
ATOM   1211  O   LYS A 157      18.083 -24.701  -9.662  1.00  0.34           O  
ATOM   1212  CG  LYS A 157      18.102 -20.916 -10.548  1.00  0.32           C  
ATOM   1213  CD  LYS A 157      17.719 -20.249 -11.863  1.00  0.37           C  
ATOM   1214  CE  LYS A 157      16.825 -19.037 -11.637  1.00  0.33           C  
ATOM   1215  NZ  LYS A 157      16.455 -18.375 -12.924  1.00  0.34           N  
ATOM   1216  N   ILE A 158      18.156 -23.927  -7.659  1.00  0.30           N  
ATOM   1217  CA  ILE A 158      17.021 -24.638  -7.081  1.00  0.32           C  
ATOM   1218  C   ILE A 158      15.767 -23.771  -7.174  1.00  0.30           C  
ATOM   1219  CB  ILE A 158      17.291 -25.033  -5.612  1.00  0.29           C  
ATOM   1220  O   ILE A 158      15.690 -22.710  -6.549  1.00  0.30           O  
ATOM   1221  CG1 ILE A 158      18.578 -25.859  -5.509  1.00  0.28           C  
ATOM   1222  CG2 ILE A 158      16.100 -25.802  -5.032  1.00  0.28           C  
ATOM   1223  CD1 ILE A 158      18.971 -26.218  -4.083  1.00  0.27           C  
ATOM   1224  N   THR A 159      14.896 -23.653  -8.132  1.00  0.30           N  
ATOM   1225  CA  THR A 159      13.472 -23.350  -8.227  1.00  0.29           C  
ATOM   1226  C   THR A 159      12.668 -24.221  -7.267  1.00  0.30           C  
ATOM   1227  CB  THR A 159      12.954 -23.550  -9.663  1.00  0.28           C  
ATOM   1228  O   THR A 159      12.662 -25.448  -7.390  1.00  0.29           O  
ATOM   1229  CG2 THR A 159      12.187 -22.324 -10.147  1.00  0.28           C  
ATOM   1230  OG1 THR A 159      14.064 -23.782 -10.538  1.00  0.30           O  
ATOM   1231  N   PRO A 160      12.342 -23.905  -5.861  1.00  0.29           N  
ATOM   1232  CA  PRO A 160      11.339 -24.694  -5.143  1.00  0.30           C  
ATOM   1233  C   PRO A 160      10.071 -24.923  -5.962  1.00  0.29           C  
ATOM   1234  CB  PRO A 160      11.043 -23.844  -3.905  1.00  0.28           C  
ATOM   1235  O   PRO A 160       9.606 -24.014  -6.654  1.00  0.29           O  
ATOM   1236  CG  PRO A 160      11.637 -22.506  -4.208  1.00  0.27           C  
ATOM   1237  CD  PRO A 160      12.521 -22.640  -5.415  1.00  0.31           C  
ATOM   1238  N   ASN A 161       9.699 -26.228  -6.342  1.00  0.29           N  
ATOM   1239  CA  ASN A 161       8.435 -26.866  -6.693  1.00  0.29           C  
ATOM   1240  C   ASN A 161       7.397 -26.702  -5.586  1.00  0.29           C  
ATOM   1241  CB  ASN A 161       8.650 -28.349  -7.003  1.00  0.28           C  
ATOM   1242  O   ASN A 161       7.440 -27.411  -4.579  1.00  0.29           O  
ATOM   1243  CG  ASN A 161       8.306 -28.702  -8.437  1.00  0.27           C  
ATOM   1244  ND2 ASN A 161       8.706 -29.892  -8.868  1.00  0.29           N  
ATOM   1245  OD1 ASN A 161       7.686 -27.910  -9.152  1.00  0.31           O  
ATOM   1246  N   PHE A 162       6.834 -25.447  -5.127  1.00  0.28           N  
ATOM   1247  CA  PHE A 162       5.837 -25.191  -4.094  1.00  0.30           C  
ATOM   1248  C   PHE A 162       4.436 -25.142  -4.694  1.00  0.28           C  
ATOM   1249  CB  PHE A 162       6.141 -23.879  -3.365  1.00  0.27           C  
ATOM   1250  O   PHE A 162       4.045 -24.137  -5.290  1.00  0.28           O  
ATOM   1251  CG  PHE A 162       7.303 -23.968  -2.413  1.00  0.27           C  
ATOM   1252  CD1 PHE A 162       7.130 -24.469  -1.129  1.00  0.26           C  
ATOM   1253  CD2 PHE A 162       8.569 -23.552  -2.803  1.00  0.29           C  
ATOM   1254  CE1 PHE A 162       8.204 -24.554  -0.246  1.00  0.28           C  
ATOM   1255  CE2 PHE A 162       9.647 -23.633  -1.926  1.00  0.31           C  
ATOM   1256  CZ  PHE A 162       9.462 -24.133  -0.648  1.00  0.28           C  
ATOM   1257  N   ASN A 163       3.781 -26.260  -5.101  1.00  0.30           N  
ATOM   1258  CA  ASN A 163       2.383 -26.375  -5.504  1.00  0.31           C  
ATOM   1259  C   ASN A 163       1.638 -27.399  -4.652  1.00  0.31           C  
ATOM   1260  CB  ASN A 163       2.280 -26.740  -6.986  1.00  0.28           C  
ATOM   1261  O   ASN A 163       0.535 -27.820  -5.004  1.00  0.29           O  
ATOM   1262  CG  ASN A 163       2.312 -25.524  -7.891  1.00  0.27           C  
ATOM   1263  ND2 ASN A 163       2.665 -25.734  -9.153  1.00  0.29           N  
ATOM   1264  OD1 ASN A 163       2.024 -24.406  -7.458  1.00  0.31           O  
ATOM   1265  N   ALA A 164       1.843 -27.578  -3.340  1.00  0.36           N  
ATOM   1266  CA  ALA A 164       1.067 -28.327  -2.356  1.00  0.37           C  
ATOM   1267  C   ALA A 164       0.588 -27.417  -1.228  1.00  0.37           C  
ATOM   1268  CB  ALA A 164       1.894 -29.479  -1.791  1.00  0.34           C  
ATOM   1269  O   ALA A 164       1.363 -27.062  -0.337  1.00  0.36           O  
ATOM   1270  N   SER A 165      -0.203 -26.312  -1.357  1.00  0.40           N  
ATOM   1271  CA  SER A 165      -0.810 -25.798  -0.133  1.00  0.41           C  
ATOM   1272  C   SER A 165      -1.379 -26.928   0.718  1.00  0.40           C  
ATOM   1273  CB  SER A 165      -1.913 -24.792  -0.463  1.00  0.37           C  
ATOM   1274  O   SER A 165      -2.449 -27.461   0.416  1.00  0.38           O  
ATOM   1275  OG  SER A 165      -2.871 -25.364  -1.336  1.00  0.33           O  
ATOM   1276  N   ILE A 166      -0.650 -27.902   1.062  1.00  0.52           N  
ATOM   1277  CA  ILE A 166      -1.087 -28.640   2.242  1.00  0.53           C  
ATOM   1278  C   ILE A 166      -1.772 -27.689   3.221  1.00  0.53           C  
ATOM   1279  CB  ILE A 166       0.096 -29.357   2.931  1.00  0.50           C  
ATOM   1280  O   ILE A 166      -1.173 -26.707   3.665  1.00  0.52           O  
ATOM   1281  CG1 ILE A 166       0.772 -30.328   1.956  1.00  0.45           C  
ATOM   1282  CG2 ILE A 166      -0.375 -30.087   4.192  1.00  0.46           C  
ATOM   1283  CD1 ILE A 166       2.045 -30.963   2.498  1.00  0.47           C  
ATOM   1284  N   LYS A 167      -3.154 -27.572   3.179  1.00  0.62           N  
ATOM   1285  CA  LYS A 167      -3.809 -26.982   4.343  1.00  0.64           C  
ATOM   1286  C   LYS A 167      -3.452 -27.741   5.618  1.00  0.64           C  
ATOM   1287  CB  LYS A 167      -5.327 -26.963   4.152  1.00  0.60           C  
ATOM   1288  O   LYS A 167      -3.297 -28.964   5.596  1.00  0.63           O  
ATOM   1289  CG  LYS A 167      -5.796 -26.073   3.011  1.00  0.58           C  
ATOM   1290  CD  LYS A 167      -7.310 -25.907   3.018  1.00  0.59           C  
ATOM   1291  CE  LYS A 167      -7.781 -25.021   1.872  1.00  0.54           C  
ATOM   1292  NZ  LYS A 167      -9.268 -24.881   1.856  1.00  0.49           N  
ATOM   1293  N   THR A 168      -3.055 -26.914   6.614  1.00  0.69           N  
ATOM   1294  CA  THR A 168      -2.854 -27.430   7.964  1.00  0.71           C  
ATOM   1295  C   THR A 168      -3.976 -26.970   8.891  1.00  0.72           C  
ATOM   1296  CB  THR A 168      -1.496 -26.985   8.536  1.00  0.67           C  
ATOM   1297  O   THR A 168      -4.497 -25.863   8.740  1.00  0.70           O  
ATOM   1298  CG2 THR A 168      -0.342 -27.525   7.697  1.00  0.61           C  
ATOM   1299  OG1 THR A 168      -1.435 -25.553   8.547  1.00  0.64           O  
ATOM   1300  N   TYR A 169      -4.390 -27.802   9.710  1.00  0.76           N  
ATOM   1301  CA  TYR A 169      -5.243 -27.548  10.865  1.00  0.80           C  
ATOM   1302  C   TYR A 169      -4.543 -27.949  12.158  1.00  0.80           C  
ATOM   1303  CB  TYR A 169      -6.568 -28.304  10.732  1.00  0.76           C  
ATOM   1304  O   TYR A 169      -3.899 -28.999  12.223  1.00  0.80           O  
ATOM   1305  CG  TYR A 169      -7.447 -28.208  11.955  1.00  0.75           C  
ATOM   1306  CD1 TYR A 169      -8.129 -27.030  12.257  1.00  0.74           C  
ATOM   1307  CD2 TYR A 169      -7.598 -29.292  12.813  1.00  0.76           C  
ATOM   1308  CE1 TYR A 169      -8.938 -26.936  13.384  1.00  0.80           C  
ATOM   1309  CE2 TYR A 169      -8.405 -29.209  13.943  1.00  0.79           C  
ATOM   1310  OH  TYR A 169      -9.871 -27.941  15.336  1.00  0.71           O  
ATOM   1311  CZ  TYR A 169      -9.071 -28.029  14.219  1.00  0.79           C  
ATOM   1312  N   SER A 170      -4.585 -26.968  13.108  1.00  0.76           N  
ATOM   1313  CA  SER A 170      -4.077 -27.259  14.445  1.00  0.81           C  
ATOM   1314  C   SER A 170      -5.096 -26.889  15.516  1.00  0.80           C  
ATOM   1315  CB  SER A 170      -2.767 -26.511  14.695  1.00  0.74           C  
ATOM   1316  O   SER A 170      -5.788 -25.875  15.399  1.00  0.78           O  
ATOM   1317  OG  SER A 170      -2.971 -25.109  14.643  1.00  0.67           O  
ATOM   1318  N   ALA A 171      -5.187 -27.665  16.485  1.00  0.80           N  
ATOM   1319  CA  ALA A 171      -5.998 -27.451  17.680  1.00  0.84           C  
ATOM   1320  C   ALA A 171      -5.326 -28.047  18.913  1.00  0.84           C  
ATOM   1321  CB  ALA A 171      -7.390 -28.052  17.494  1.00  0.81           C  
ATOM   1322  O   ALA A 171      -4.570 -29.016  18.809  1.00  0.85           O  
ATOM   1323  N   SER A 172      -5.497 -27.422  20.137  1.00  0.77           N  
ATOM   1324  CA  SER A 172      -5.201 -28.039  21.425  1.00  0.82           C  
ATOM   1325  C   SER A 172      -6.422 -28.757  21.989  1.00  0.81           C  
ATOM   1326  CB  SER A 172      -4.711 -26.988  22.423  1.00  0.74           C  
ATOM   1327  O   SER A 172      -7.515 -28.188  22.038  1.00  0.78           O  
ATOM   1328  OG  SER A 172      -3.503 -26.396  21.979  1.00  0.67           O  
ATOM   1329  N   ALA A 173      -6.300 -30.020  22.342  1.00  0.79           N  
ATOM   1330  CA  ALA A 173      -7.390 -30.833  22.877  1.00  0.84           C  
ATOM   1331  C   ALA A 173      -7.801 -30.353  24.266  1.00  0.84           C  
ATOM   1332  CB  ALA A 173      -6.983 -32.303  22.924  1.00  0.79           C  
ATOM   1333  O   ALA A 173      -6.980 -29.813  25.011  1.00  0.83           O  
ATOM   1334  N   THR A 174      -9.140 -30.342  24.654  1.00  0.79           N  
ATOM   1335  CA  THR A 174      -9.667 -30.352  26.015  1.00  0.83           C  
ATOM   1336  C   THR A 174      -9.690 -31.770  26.576  1.00  0.81           C  
ATOM   1337  CB  THR A 174     -11.084 -29.751  26.070  1.00  0.76           C  
ATOM   1338  O   THR A 174      -9.681 -32.743  25.818  1.00  0.80           O  
ATOM   1339  CG2 THR A 174     -11.075 -28.283  25.658  1.00  0.68           C  
ATOM   1340  OG1 THR A 174     -11.940 -30.480  25.181  1.00  0.69           O  
ATOM   1341  N   ASP A 175      -9.682 -31.927  27.978  1.00  0.69           N  
ATOM   1342  CA  ASP A 175      -9.748 -33.238  28.615  1.00  0.78           C  
ATOM   1343  C   ASP A 175     -10.962 -34.026  28.127  1.00  0.71           C  
ATOM   1344  CB  ASP A 175      -9.794 -33.093  30.138  1.00  0.66           C  
ATOM   1345  O   ASP A 175     -12.080 -33.507  28.111  1.00  0.68           O  
ATOM   1346  CG  ASP A 175      -9.590 -34.411  30.865  1.00  0.59           C  
ATOM   1347  OD1 ASP A 175      -8.700 -35.194  30.470  1.00  0.64           O  
ATOM   1348  OD2 ASP A 175     -10.328 -34.669  31.841  1.00  0.82           O  
ATOM   1349  N   GLY A 176     -10.771 -35.076  27.641  1.00  0.83           N  
ATOM   1350  CA  GLY A 176     -11.801 -35.990  27.175  1.00  0.86           C  
ATOM   1351  C   GLY A 176     -12.271 -35.691  25.764  1.00  0.81           C  
ATOM   1352  O   GLY A 176     -13.218 -36.310  25.274  1.00  0.79           O  
ATOM   1353  N   GLN A 177     -11.635 -34.788  25.036  1.00  0.89           N  
ATOM   1354  CA  GLN A 177     -12.082 -34.431  23.693  1.00  0.91           C  
ATOM   1355  C   GLN A 177     -11.669 -35.491  22.676  1.00  0.89           C  
ATOM   1356  CB  GLN A 177     -11.523 -33.066  23.286  1.00  0.89           C  
ATOM   1357  O   GLN A 177     -10.491 -35.839  22.579  1.00  0.87           O  
ATOM   1358  CG  GLN A 177     -12.099 -32.529  21.983  1.00  0.87           C  
ATOM   1359  CD  GLN A 177     -11.692 -31.094  21.709  1.00  0.83           C  
ATOM   1360  NE2 GLN A 177     -12.165 -30.546  20.594  1.00  0.90           N  
ATOM   1361  OE1 GLN A 177     -10.959 -30.482  22.492  1.00  0.89           O  
ATOM   1362  N   THR A 178     -12.627 -36.017  21.821  1.00  0.89           N  
ATOM   1363  CA  THR A 178     -12.398 -37.034  20.801  1.00  0.91           C  
ATOM   1364  C   THR A 178     -12.632 -36.463  19.405  1.00  0.86           C  
ATOM   1365  CB  THR A 178     -13.307 -38.258  21.017  1.00  0.86           C  
ATOM   1366  O   THR A 178     -11.993 -36.886  18.440  1.00  0.83           O  
ATOM   1367  CG2 THR A 178     -12.934 -39.001  22.296  1.00  0.77           C  
ATOM   1368  OG1 THR A 178     -14.669 -37.823  21.112  1.00  0.82           O  
ATOM   1369  N   ASP A 179     -13.588 -35.395  19.364  1.00  0.88           N  
ATOM   1370  CA  ASP A 179     -14.031 -34.910  18.061  1.00  0.90           C  
ATOM   1371  C   ASP A 179     -13.414 -33.551  17.741  1.00  0.85           C  
ATOM   1372  CB  ASP A 179     -15.558 -34.819  18.013  1.00  0.84           C  
ATOM   1373  O   ASP A 179     -13.449 -32.637  18.569  1.00  0.81           O  
ATOM   1374  CG  ASP A 179     -16.238 -36.169  18.163  1.00  0.74           C  
ATOM   1375  OD1 ASP A 179     -15.824 -37.138  17.491  1.00  0.75           O  
ATOM   1376  OD2 ASP A 179     -17.197 -36.264  18.958  1.00  0.84           O  
ATOM   1377  N   PHE A 180     -12.968 -33.357  16.631  1.00  0.91           N  
ATOM   1378  CA  PHE A 180     -12.412 -32.132  16.070  1.00  0.91           C  
ATOM   1379  C   PHE A 180     -12.995 -31.857  14.689  1.00  0.86           C  
ATOM   1380  CB  PHE A 180     -10.885 -32.222  15.986  1.00  0.90           C  
ATOM   1381  O   PHE A 180     -12.847 -32.669  13.773  1.00  0.80           O  
ATOM   1382  CG  PHE A 180     -10.206 -32.275  17.328  1.00  0.89           C  
ATOM   1383  CD1 PHE A 180      -9.735 -31.115  17.931  1.00  0.86           C  
ATOM   1384  CD2 PHE A 180     -10.039 -33.486  17.987  1.00  0.86           C  
ATOM   1385  CE1 PHE A 180      -9.107 -31.161  19.173  1.00  0.88           C  
ATOM   1386  CE2 PHE A 180      -9.412 -33.540  19.229  1.00  0.88           C  
ATOM   1387  CZ  PHE A 180      -8.945 -32.377  19.820  1.00  0.88           C  
ATOM   1388  N   ASN A 181     -13.745 -30.676  14.523  1.00  0.84           N  
ATOM   1389  CA  ASN A 181     -14.259 -30.212  13.239  1.00  0.85           C  
ATOM   1390  C   ASN A 181     -13.197 -29.449  12.452  1.00  0.79           C  
ATOM   1391  CB  ASN A 181     -15.499 -29.338  13.441  1.00  0.78           C  
ATOM   1392  O   ASN A 181     -12.791 -28.355  12.849  1.00  0.75           O  
ATOM   1393  CG  ASN A 181     -16.339 -29.216  12.185  1.00  0.69           C  
ATOM   1394  ND2 ASN A 181     -17.500 -28.583  12.307  1.00  0.69           N  
ATOM   1395  OD1 ASN A 181     -15.948 -29.687  11.114  1.00  0.67           O  
ATOM   1396  N   ILE A 182     -12.623 -29.863  11.430  1.00  0.86           N  
ATOM   1397  CA  ILE A 182     -11.631 -29.290  10.527  1.00  0.85           C  
ATOM   1398  C   ILE A 182     -12.323 -28.393   9.503  1.00  0.82           C  
ATOM   1399  CB  ILE A 182     -10.817 -30.391   9.811  1.00  0.82           C  
ATOM   1400  O   ILE A 182     -13.140 -28.863   8.708  1.00  0.77           O  
ATOM   1401  CG1 ILE A 182     -10.143 -31.309  10.837  1.00  0.76           C  
ATOM   1402  CG2 ILE A 182      -9.781 -29.770   8.869  1.00  0.74           C  
ATOM   1403  CD1 ILE A 182      -9.370 -32.467  10.220  1.00  0.73           C  
ATOM   1404  N   PRO A 183     -12.125 -26.991   9.624  1.00  0.76           N  
ATOM   1405  CA  PRO A 183     -12.877 -26.043   8.799  1.00  0.75           C  
ATOM   1406  C   PRO A 183     -12.486 -26.103   7.325  1.00  0.70           C  
ATOM   1407  CB  PRO A 183     -12.515 -24.684   9.405  1.00  0.70           C  
ATOM   1408  O   PRO A 183     -12.394 -25.066   6.663  1.00  0.65           O  
ATOM   1409  CG  PRO A 183     -11.104 -24.839   9.875  1.00  0.70           C  
ATOM   1410  CD  PRO A 183     -10.921 -26.242  10.378  1.00  0.70           C  
ATOM   1411  N   PHE A 184     -12.100 -27.373   6.854  1.00  0.76           N  
ATOM   1412  CA  PHE A 184     -11.760 -27.585   5.452  1.00  0.77           C  
ATOM   1413  C   PHE A 184     -12.363 -28.888   4.940  1.00  0.73           C  
ATOM   1414  CB  PHE A 184     -10.241 -27.600   5.262  1.00  0.72           C  
ATOM   1415  O   PHE A 184     -12.450 -29.871   5.680  1.00  0.69           O  
ATOM   1416  CG  PHE A 184      -9.539 -26.426   5.890  1.00  0.68           C  
ATOM   1417  CD1 PHE A 184      -9.688 -25.148   5.367  1.00  0.64           C  
ATOM   1418  CD2 PHE A 184      -8.729 -26.602   7.005  1.00  0.66           C  
ATOM   1419  CE1 PHE A 184      -9.040 -24.060   5.947  1.00  0.64           C  
ATOM   1420  CE2 PHE A 184      -8.078 -25.520   7.590  1.00  0.63           C  
ATOM   1421  CZ  PHE A 184      -8.234 -24.249   7.059  1.00  0.64           C  
ATOM   1422  N   THR A 185     -12.943 -28.843   3.634  1.00  0.62           N  
ATOM   1423  CA  THR A 185     -13.112 -30.092   2.899  1.00  0.63           C  
ATOM   1424  C   THR A 185     -11.757 -30.703   2.553  1.00  0.61           C  
ATOM   1425  CB  THR A 185     -13.924 -29.875   1.608  1.00  0.59           C  
ATOM   1426  O   THR A 185     -10.843 -29.997   2.121  1.00  0.60           O  
ATOM   1427  CG2 THR A 185     -15.396 -30.211   1.823  1.00  0.55           C  
ATOM   1428  OG1 THR A 185     -13.812 -28.505   1.204  1.00  0.57           O  
ATOM   1429  N   PHE A 186     -11.621 -32.031   2.825  1.00  0.65           N  
ATOM   1430  CA  PHE A 186     -10.441 -32.830   2.513  1.00  0.65           C  
ATOM   1431  C   PHE A 186     -10.836 -34.252   2.134  1.00  0.65           C  
ATOM   1432  CB  PHE A 186      -9.475 -32.852   3.701  1.00  0.61           C  
ATOM   1433  O   PHE A 186     -11.899 -34.734   2.530  1.00  0.62           O  
ATOM   1434  CG  PHE A 186     -10.107 -33.307   4.989  1.00  0.57           C  
ATOM   1435  CD1 PHE A 186     -10.736 -32.398   5.831  1.00  0.53           C  
ATOM   1436  CD2 PHE A 186     -10.071 -34.646   5.358  1.00  0.56           C  
ATOM   1437  CE1 PHE A 186     -11.321 -32.817   7.023  1.00  0.56           C  
ATOM   1438  CE2 PHE A 186     -10.654 -35.072   6.548  1.00  0.55           C  
ATOM   1439  CZ  PHE A 186     -11.278 -34.156   7.380  1.00  0.54           C  
ATOM   1440  N   SER A 187      -9.933 -35.033   1.249  1.00  0.60           N  
ATOM   1441  CA  SER A 187      -9.900 -36.469   0.990  1.00  0.59           C  
ATOM   1442  C   SER A 187      -8.884 -37.169   1.886  1.00  0.60           C  
ATOM   1443  CB  SER A 187      -9.572 -36.742  -0.478  1.00  0.57           C  
ATOM   1444  O   SER A 187      -9.037 -38.351   2.201  1.00  0.59           O  
ATOM   1445  OG  SER A 187      -8.330 -36.160  -0.833  1.00  0.57           O  
ATOM   1446  N   THR A 188      -7.822 -36.539   2.197  1.00  0.64           N  
ATOM   1447  CA  THR A 188      -6.772 -37.127   3.020  1.00  0.64           C  
ATOM   1448  C   THR A 188      -6.282 -36.129   4.065  1.00  0.64           C  
ATOM   1449  CB  THR A 188      -5.585 -37.598   2.159  1.00  0.61           C  
ATOM   1450  O   THR A 188      -6.200 -34.929   3.795  1.00  0.63           O  
ATOM   1451  CG2 THR A 188      -5.980 -38.775   1.273  1.00  0.57           C  
ATOM   1452  OG1 THR A 188      -5.146 -36.515   1.329  1.00  0.57           O  
ATOM   1453  N   ILE A 189      -6.016 -36.574   5.155  1.00  0.74           N  
ATOM   1454  CA  ILE A 189      -5.378 -35.865   6.259  1.00  0.74           C  
ATOM   1455  C   ILE A 189      -4.282 -36.737   6.868  1.00  0.74           C  
ATOM   1456  CB  ILE A 189      -6.405 -35.461   7.341  1.00  0.72           C  
ATOM   1457  O   ILE A 189      -4.376 -37.966   6.848  1.00  0.72           O  
ATOM   1458  CG1 ILE A 189      -7.107 -36.703   7.900  1.00  0.70           C  
ATOM   1459  CG2 ILE A 189      -7.421 -34.465   6.775  1.00  0.70           C  
ATOM   1460  CD1 ILE A 189      -7.998 -36.421   9.102  1.00  0.69           C  
ATOM   1461  N   THR A 190      -3.073 -36.115   7.122  1.00  0.75           N  
ATOM   1462  CA  THR A 190      -2.115 -36.652   8.081  1.00  0.76           C  
ATOM   1463  C   THR A 190      -2.252 -35.956   9.432  1.00  0.78           C  
ATOM   1464  CB  THR A 190      -0.670 -36.505   7.569  1.00  0.74           C  
ATOM   1465  O   THR A 190      -2.145 -34.731   9.518  1.00  0.77           O  
ATOM   1466  CG2 THR A 190       0.320 -37.179   8.514  1.00  0.71           C  
ATOM   1467  OG1 THR A 190      -0.564 -37.109   6.274  1.00  0.71           O  
ATOM   1468  N   VAL A 191      -2.638 -36.718  10.392  1.00  0.78           N  
ATOM   1469  CA  VAL A 191      -2.943 -36.220  11.729  1.00  0.81           C  
ATOM   1470  C   VAL A 191      -1.763 -36.487  12.661  1.00  0.80           C  
ATOM   1471  CB  VAL A 191      -4.227 -36.866  12.296  1.00  0.78           C  
ATOM   1472  O   VAL A 191      -1.224 -37.596  12.689  1.00  0.79           O  
ATOM   1473  CG1 VAL A 191      -4.556 -36.294  13.674  1.00  0.78           C  
ATOM   1474  CG2 VAL A 191      -5.396 -36.660  11.335  1.00  0.77           C  
ATOM   1475  N   PHE A 192      -1.355 -35.484  13.356  1.00  0.76           N  
ATOM   1476  CA  PHE A 192      -0.402 -35.555  14.457  1.00  0.77           C  
ATOM   1477  C   PHE A 192      -1.054 -35.125  15.765  1.00  0.78           C  
ATOM   1478  CB  PHE A 192       0.822 -34.681  14.168  1.00  0.74           C  
ATOM   1479  O   PHE A 192      -1.790 -34.137  15.803  1.00  0.78           O  
ATOM   1480  CG  PHE A 192       1.533 -35.036  12.890  1.00  0.73           C  
ATOM   1481  CD1 PHE A 192       2.634 -35.883  12.904  1.00  0.72           C  
ATOM   1482  CD2 PHE A 192       1.101 -34.522  11.675  1.00  0.72           C  
ATOM   1483  CE1 PHE A 192       3.295 -36.214  11.723  1.00  0.72           C  
ATOM   1484  CE2 PHE A 192       1.756 -34.847  10.490  1.00  0.66           C  
ATOM   1485  CZ  PHE A 192       2.853 -35.693  10.517  1.00  0.72           C  
ATOM   1486  N   VAL A 193      -0.758 -35.884  16.835  1.00  0.76           N  
ATOM   1487  CA  VAL A 193      -0.955 -35.496  18.227  1.00  0.78           C  
ATOM   1488  C   VAL A 193       0.392 -35.447  18.946  1.00  0.75           C  
ATOM   1489  CB  VAL A 193      -1.913 -36.464  18.957  1.00  0.75           C  
ATOM   1490  O   VAL A 193       1.163 -36.409  18.900  1.00  0.72           O  
ATOM   1491  CG1 VAL A 193      -2.071 -36.065  20.423  1.00  0.75           C  
ATOM   1492  CG2 VAL A 193      -3.271 -36.496  18.259  1.00  0.74           C  
ATOM   1493  N   ASN A 194       0.768 -34.112  19.446  1.00  0.65           N  
ATOM   1494  CA  ASN A 194       2.011 -33.825  20.155  1.00  0.64           C  
ATOM   1495  C   ASN A 194       3.230 -34.272  19.353  1.00  0.59           C  
ATOM   1496  CB  ASN A 194       2.009 -34.491  21.533  1.00  0.59           C  
ATOM   1497  O   ASN A 194       4.172 -34.837  19.910  1.00  0.55           O  
ATOM   1498  CG  ASN A 194       0.899 -33.978  22.428  1.00  0.59           C  
ATOM   1499  ND2 ASN A 194       0.389 -34.843  23.296  1.00  0.67           N  
ATOM   1500  OD1 ASN A 194       0.502 -32.813  22.340  1.00  0.62           O  
ATOM   1501  N   GLY A 195       3.133 -34.220  17.896  1.00  0.59           N  
ATOM   1502  CA  GLY A 195       4.202 -34.555  16.969  1.00  0.58           C  
ATOM   1503  C   GLY A 195       4.218 -36.022  16.581  1.00  0.58           C  
ATOM   1504  O   GLY A 195       4.971 -36.426  15.693  1.00  0.57           O  
ATOM   1505  N   SER A 196       3.291 -36.733  17.281  1.00  0.65           N  
ATOM   1506  CA  SER A 196       3.202 -38.147  16.932  1.00  0.66           C  
ATOM   1507  C   SER A 196       2.156 -38.384  15.848  1.00  0.66           C  
ATOM   1508  CB  SER A 196       2.868 -38.985  18.167  1.00  0.64           C  
ATOM   1509  O   SER A 196       1.029 -37.895  15.949  1.00  0.64           O  
ATOM   1510  OG  SER A 196       3.920 -38.926  19.115  1.00  0.63           O  
ATOM   1511  N   ILE A 197       2.516 -38.952  14.787  1.00  0.68           N  
ATOM   1512  CA  ILE A 197       1.565 -39.305  13.739  1.00  0.70           C  
ATOM   1513  C   ILE A 197       0.505 -40.250  14.302  1.00  0.69           C  
ATOM   1514  CB  ILE A 197       2.273 -39.953  12.528  1.00  0.66           C  
ATOM   1515  O   ILE A 197       0.826 -41.182  15.042  1.00  0.68           O  
ATOM   1516  CG1 ILE A 197       1.323 -40.019  11.327  1.00  0.59           C  
ATOM   1517  CG2 ILE A 197       2.795 -41.346  12.891  1.00  0.60           C  
ATOM   1518  CD1 ILE A 197       2.023 -40.258   9.997  1.00  0.59           C  
ATOM   1519  N   GLN A 198      -0.688 -39.946  13.974  1.00  0.76           N  
ATOM   1520  CA  GLN A 198      -1.882 -40.732  14.266  1.00  0.76           C  
ATOM   1521  C   GLN A 198      -2.365 -41.480  13.027  1.00  0.75           C  
ATOM   1522  CB  GLN A 198      -2.997 -39.836  14.806  1.00  0.74           C  
ATOM   1523  O   GLN A 198      -2.412 -40.914  11.933  1.00  0.72           O  
ATOM   1524  CG  GLN A 198      -2.589 -39.008  16.018  1.00  0.78           C  
ATOM   1525  CD  GLN A 198      -2.112 -39.862  17.178  1.00  0.79           C  
ATOM   1526  NE2 GLN A 198      -0.886 -39.616  17.630  1.00  0.89           N  
ATOM   1527  OE1 GLN A 198      -2.838 -40.734  17.664  1.00  0.85           O  
ATOM   1528  N   LEU A 199      -2.693 -42.845  13.069  1.00  0.68           N  
ATOM   1529  CA  LEU A 199      -3.030 -43.730  11.960  1.00  0.69           C  
ATOM   1530  C   LEU A 199      -4.539 -43.786  11.748  1.00  0.69           C  
ATOM   1531  CB  LEU A 199      -2.486 -45.139  12.213  1.00  0.66           C  
ATOM   1532  O   LEU A 199      -5.294 -44.029  12.692  1.00  0.68           O  
ATOM   1533  CG  LEU A 199      -0.964 -45.276  12.275  1.00  0.64           C  
ATOM   1534  CD1 LEU A 199      -0.575 -46.713  12.605  1.00  0.62           C  
ATOM   1535  CD2 LEU A 199      -0.333 -44.836  10.958  1.00  0.62           C  
ATOM   1536  N   PRO A 200      -5.004 -43.418  10.484  1.00  0.72           N  
ATOM   1537  CA  PRO A 200      -6.434 -43.571  10.208  1.00  0.75           C  
ATOM   1538  C   PRO A 200      -6.934 -44.993  10.452  1.00  0.75           C  
ATOM   1539  CB  PRO A 200      -6.549 -43.199   8.727  1.00  0.71           C  
ATOM   1540  O   PRO A 200      -6.260 -45.960  10.086  1.00  0.74           O  
ATOM   1541  CG  PRO A 200      -5.212 -43.531   8.146  1.00  0.70           C  
ATOM   1542  CD  PRO A 200      -4.173 -43.373   9.218  1.00  0.72           C  
ATOM   1543  N   GLY A 201      -8.126 -45.232  11.022  1.00  0.69           N  
ATOM   1544  CA  GLY A 201      -8.761 -46.488  11.385  1.00  0.71           C  
ATOM   1545  C   GLY A 201      -8.256 -47.055  12.698  1.00  0.71           C  
ATOM   1546  O   GLY A 201      -8.943 -47.850  13.343  1.00  0.73           O  
ATOM   1547  N   LEU A 202      -7.082 -46.674  13.155  1.00  0.67           N  
ATOM   1548  CA  LEU A 202      -6.542 -47.127  14.432  1.00  0.69           C  
ATOM   1549  C   LEU A 202      -6.682 -46.044  15.496  1.00  0.66           C  
ATOM   1550  CB  LEU A 202      -5.071 -47.524  14.282  1.00  0.64           C  
ATOM   1551  O   LEU A 202      -7.251 -46.285  16.563  1.00  0.65           O  
ATOM   1552  CG  LEU A 202      -4.386 -48.073  15.535  1.00  0.61           C  
ATOM   1553  CD1 LEU A 202      -5.034 -49.386  15.962  1.00  0.61           C  
ATOM   1554  CD2 LEU A 202      -2.893 -48.263  15.288  1.00  0.63           C  
ATOM   1555  N   ASN A 203      -6.157 -44.868  15.210  1.00  0.76           N  
ATOM   1556  CA  ASN A 203      -6.108 -43.820  16.224  1.00  0.80           C  
ATOM   1557  C   ASN A 203      -7.263 -42.836  16.069  1.00  0.77           C  
ATOM   1558  CB  ASN A 203      -4.769 -43.081  16.168  1.00  0.74           C  
ATOM   1559  O   ASN A 203      -7.684 -42.208  17.043  1.00  0.75           O  
ATOM   1560  CG  ASN A 203      -3.584 -44.002  16.385  1.00  0.70           C  
ATOM   1561  ND2 ASN A 203      -3.452 -44.523  17.599  1.00  0.72           N  
ATOM   1562  OD1 ASN A 203      -2.794 -44.242  15.468  1.00  0.71           O  
ATOM   1563  N   TYR A 204      -7.900 -42.747  14.831  1.00  0.83           N  
ATOM   1564  CA  TYR A 204      -8.981 -41.819  14.518  1.00  0.85           C  
ATOM   1565  C   TYR A 204      -9.760 -42.282  13.292  1.00  0.81           C  
ATOM   1566  CB  TYR A 204      -8.430 -40.410  14.284  1.00  0.82           C  
ATOM   1567  O   TYR A 204      -9.242 -43.044  12.472  1.00  0.76           O  
ATOM   1568  CG  TYR A 204      -7.689 -40.256  12.978  1.00  0.82           C  
ATOM   1569  CD1 TYR A 204      -6.330 -40.549  12.887  1.00  0.80           C  
ATOM   1570  CD2 TYR A 204      -8.346 -39.819  11.833  1.00  0.82           C  
ATOM   1571  CE1 TYR A 204      -5.643 -40.407  11.685  1.00  0.86           C  
ATOM   1572  CE2 TYR A 204      -7.669 -39.674  10.626  1.00  0.85           C  
ATOM   1573  OH  TYR A 204      -5.645 -39.828   9.371  1.00  0.74           O  
ATOM   1574  CZ  TYR A 204      -6.320 -39.970  10.562  1.00  0.85           C  
ATOM   1575  N   THR A 205     -11.039 -41.863  13.187  1.00  0.84           N  
ATOM   1576  CA  THR A 205     -11.881 -41.988  12.002  1.00  0.84           C  
ATOM   1577  C   THR A 205     -12.257 -40.613  11.457  1.00  0.80           C  
ATOM   1578  CB  THR A 205     -13.160 -42.789  12.309  1.00  0.81           C  
ATOM   1579  O   THR A 205     -12.185 -39.614  12.176  1.00  0.78           O  
ATOM   1580  CG2 THR A 205     -12.830 -44.228  12.689  1.00  0.80           C  
ATOM   1581  OG1 THR A 205     -13.858 -42.167  13.395  1.00  0.83           O  
ATOM   1582  N   VAL A 206     -12.646 -40.530  10.328  1.00  0.84           N  
ATOM   1583  CA  VAL A 206     -13.104 -39.330   9.636  1.00  0.85           C  
ATOM   1584  C   VAL A 206     -14.530 -39.537   9.130  1.00  0.82           C  
ATOM   1585  CB  VAL A 206     -12.170 -38.961   8.461  1.00  0.80           C  
ATOM   1586  O   VAL A 206     -14.816 -40.524   8.448  1.00  0.78           O  
ATOM   1587  CG1 VAL A 206     -12.648 -37.684   7.772  1.00  0.72           C  
ATOM   1588  CG2 VAL A 206     -10.733 -38.801   8.953  1.00  0.71           C  
ATOM   1589  N   SER A 207     -15.400 -38.598   9.548  1.00  0.80           N  
ATOM   1590  CA  SER A 207     -16.758 -38.518   9.019  1.00  0.81           C  
ATOM   1591  C   SER A 207     -17.102 -37.095   8.593  1.00  0.77           C  
ATOM   1592  CB  SER A 207     -17.767 -39.006  10.059  1.00  0.78           C  
ATOM   1593  O   SER A 207     -17.202 -36.197   9.433  1.00  0.74           O  
ATOM   1594  OG  SER A 207     -19.074 -39.045   9.511  1.00  0.74           O  
ATOM   1595  N   GLY A 208     -17.193 -36.817   7.248  1.00  0.75           N  
ATOM   1596  CA  GLY A 208     -17.239 -35.478   6.684  1.00  0.75           C  
ATOM   1597  C   GLY A 208     -16.023 -34.641   7.034  1.00  0.73           C  
ATOM   1598  O   GLY A 208     -14.905 -34.960   6.624  1.00  0.68           O  
ATOM   1599  N   SER A 209     -16.235 -33.436   7.765  1.00  0.78           N  
ATOM   1600  CA  SER A 209     -15.215 -32.526   8.275  1.00  0.82           C  
ATOM   1601  C   SER A 209     -14.835 -32.870   9.712  1.00  0.81           C  
ATOM   1602  CB  SER A 209     -15.702 -31.078   8.201  1.00  0.75           C  
ATOM   1603  O   SER A 209     -14.005 -32.191  10.319  1.00  0.79           O  
ATOM   1604  OG  SER A 209     -16.971 -30.943   8.818  1.00  0.69           O  
ATOM   1605  N   THR A 210     -15.379 -33.907  10.253  1.00  0.80           N  
ATOM   1606  CA  THR A 210     -15.092 -34.272  11.636  1.00  0.85           C  
ATOM   1607  C   THR A 210     -14.037 -35.373  11.697  1.00  0.83           C  
ATOM   1608  CB  THR A 210     -16.366 -34.735  12.367  1.00  0.79           C  
ATOM   1609  O   THR A 210     -14.190 -36.422  11.068  1.00  0.83           O  
ATOM   1610  CG2 THR A 210     -16.081 -35.027  13.836  1.00  0.73           C  
ATOM   1611  OG1 THR A 210     -17.361 -33.708  12.279  1.00  0.79           O  
ATOM   1612  N   LEU A 211     -13.005 -35.248  12.360  1.00  0.87           N  
ATOM   1613  CA  LEU A 211     -11.991 -36.169  12.861  1.00  0.90           C  
ATOM   1614  C   LEU A 211     -12.340 -36.649  14.266  1.00  0.91           C  
ATOM   1615  CB  LEU A 211     -10.614 -35.499  12.866  1.00  0.86           C  
ATOM   1616  O   LEU A 211     -12.431 -35.846  15.197  1.00  0.90           O  
ATOM   1617  CG  LEU A 211      -9.423 -36.399  13.199  1.00  0.77           C  
ATOM   1618  CD1 LEU A 211      -8.436 -36.423  12.038  1.00  0.72           C  
ATOM   1619  CD2 LEU A 211      -8.740 -35.929  14.479  1.00  0.72           C  
ATOM   1620  N   THR A 212     -12.671 -37.961  14.417  1.00  0.84           N  
ATOM   1621  CA  THR A 212     -13.001 -38.583  15.695  1.00  0.89           C  
ATOM   1622  C   THR A 212     -11.888 -39.528  16.139  1.00  0.87           C  
ATOM   1623  CB  THR A 212     -14.331 -39.354  15.614  1.00  0.84           C  
ATOM   1624  O   THR A 212     -11.585 -40.506  15.451  1.00  0.86           O  
ATOM   1625  CG2 THR A 212     -14.735 -39.898  16.980  1.00  0.78           C  
ATOM   1626  OG1 THR A 212     -15.358 -38.475  15.139  1.00  0.84           O  
ATOM   1627  N   PHE A 213     -11.244 -39.347  17.310  1.00  0.85           N  
ATOM   1628  CA  PHE A 213     -10.174 -40.164  17.871  1.00  0.89           C  
ATOM   1629  C   PHE A 213     -10.744 -41.359  18.625  1.00  0.86           C  
ATOM   1630  CB  PHE A 213      -9.290 -39.328  18.802  1.00  0.87           C  
ATOM   1631  O   PHE A 213     -11.799 -41.257  19.253  1.00  0.84           O  
ATOM   1632  CG  PHE A 213      -8.337 -38.416  18.078  1.00  0.89           C  
ATOM   1633  CD1 PHE A 213      -7.064 -38.853  17.730  1.00  0.86           C  
ATOM   1634  CD2 PHE A 213      -8.713 -37.121  17.746  1.00  0.86           C  
ATOM   1635  CE1 PHE A 213      -6.180 -38.011  17.060  1.00  0.90           C  
ATOM   1636  CE2 PHE A 213      -7.834 -36.274  17.076  1.00  0.88           C  
ATOM   1637  CZ  PHE A 213      -6.568 -36.721  16.735  1.00  0.89           C  
ATOM   1638  N   THR A 214     -10.003 -42.637  18.664  1.00  0.84           N  
ATOM   1639  CA  THR A 214     -10.381 -43.861  19.361  1.00  0.86           C  
ATOM   1640  C   THR A 214     -10.102 -43.740  20.856  1.00  0.83           C  
ATOM   1641  CB  THR A 214      -9.631 -45.081  18.793  1.00  0.81           C  
ATOM   1642  O   THR A 214     -10.678 -44.474  21.662  1.00  0.80           O  
ATOM   1643  CG2 THR A 214     -10.091 -45.398  17.374  1.00  0.72           C  
ATOM   1644  OG1 THR A 214      -8.225 -44.804  18.777  1.00  0.74           O  
ATOM   1645  N   THR A 215      -9.265 -42.913  21.175  1.00  0.83           N  
ATOM   1646  CA  THR A 215      -8.911 -42.634  22.562  1.00  0.84           C  
ATOM   1647  C   THR A 215      -9.066 -41.147  22.870  1.00  0.83           C  
ATOM   1648  CB  THR A 215      -7.469 -43.077  22.871  1.00  0.79           C  
ATOM   1649  O   THR A 215      -8.725 -40.297  22.045  1.00  0.81           O  
ATOM   1650  CG2 THR A 215      -7.307 -43.432  24.345  1.00  0.70           C  
ATOM   1651  OG1 THR A 215      -7.148 -44.225  22.076  1.00  0.71           O  
ATOM   1652  N   GLU A 216      -9.625 -40.742  24.065  1.00  0.83           N  
ATOM   1653  CA  GLU A 216      -9.724 -39.369  24.551  1.00  0.87           C  
ATOM   1654  C   GLU A 216      -8.350 -38.708  24.620  1.00  0.81           C  
ATOM   1655  CB  GLU A 216     -10.395 -39.331  25.926  1.00  0.79           C  
ATOM   1656  O   GLU A 216      -7.379 -39.326  25.059  1.00  0.78           O  
ATOM   1657  CG  GLU A 216     -11.843 -39.799  25.917  1.00  0.69           C  
ATOM   1658  CD  GLU A 216     -12.475 -39.823  27.300  1.00  0.68           C  
ATOM   1659  OE1 GLU A 216     -11.757 -39.592  28.299  1.00  0.80           O  
ATOM   1660  OE2 GLU A 216     -13.697 -40.077  27.384  1.00  0.84           O  
ATOM   1661  N   LEU A 217      -8.237 -37.493  24.096  1.00  0.80           N  
ATOM   1662  CA  LEU A 217      -7.041 -36.671  24.247  1.00  0.83           C  
ATOM   1663  C   LEU A 217      -7.069 -35.910  25.568  1.00  0.78           C  
ATOM   1664  CB  LEU A 217      -6.917 -35.687  23.080  1.00  0.78           C  
ATOM   1665  O   LEU A 217      -8.140 -35.547  26.058  1.00  0.77           O  
ATOM   1666  CG  LEU A 217      -6.784 -36.302  21.686  1.00  0.76           C  
ATOM   1667  CD1 LEU A 217      -6.571 -35.210  20.643  1.00  0.74           C  
ATOM   1668  CD2 LEU A 217      -5.641 -37.311  21.653  1.00  0.76           C  
ATOM   1669  N   GLU A 218      -5.827 -35.795  26.127  1.00  0.80           N  
ATOM   1670  CA  GLU A 218      -5.636 -35.043  27.363  1.00  0.83           C  
ATOM   1671  C   GLU A 218      -5.655 -33.540  27.103  1.00  0.80           C  
ATOM   1672  CB  GLU A 218      -4.323 -35.444  28.039  1.00  0.78           C  
ATOM   1673  O   GLU A 218      -5.352 -33.092  25.995  1.00  0.78           O  
ATOM   1674  CG  GLU A 218      -4.270 -36.905  28.463  1.00  0.73           C  
ATOM   1675  CD  GLU A 218      -3.019 -37.256  29.253  1.00  0.73           C  
ATOM   1676  OE1 GLU A 218      -2.132 -36.385  29.403  1.00  0.80           O  
ATOM   1677  OE2 GLU A 218      -2.925 -38.411  29.725  1.00  0.84           O  
ATOM   1678  N   ALA A 219      -6.054 -32.721  28.041  1.00  0.71           N  
ATOM   1679  CA  ALA A 219      -5.956 -31.267  27.944  1.00  0.75           C  
ATOM   1680  C   ALA A 219      -4.535 -30.836  27.592  1.00  0.67           C  
ATOM   1681  CB  ALA A 219      -6.398 -30.616  29.252  1.00  0.66           C  
ATOM   1682  O   ALA A 219      -3.585 -31.167  28.306  1.00  0.64           O  
ATOM   1683  N   GLY A 220      -4.383 -30.222  26.471  1.00  0.71           N  
ATOM   1684  CA  GLY A 220      -3.119 -29.702  25.973  1.00  0.72           C  
ATOM   1685  C   GLY A 220      -2.510 -30.561  24.881  1.00  0.67           C  
ATOM   1686  O   GLY A 220      -1.526 -30.166  24.251  1.00  0.66           O  
ATOM   1687  N   ASP A 221      -3.063 -31.695  24.599  1.00  0.78           N  
ATOM   1688  CA  ASP A 221      -2.572 -32.447  23.448  1.00  0.80           C  
ATOM   1689  C   ASP A 221      -2.710 -31.636  22.162  1.00  0.75           C  
ATOM   1690  CB  ASP A 221      -3.320 -33.775  23.316  1.00  0.77           C  
ATOM   1691  O   ASP A 221      -3.781 -31.098  21.874  1.00  0.72           O  
ATOM   1692  CG  ASP A 221      -2.837 -34.829  24.297  1.00  0.76           C  
ATOM   1693  OD1 ASP A 221      -1.724 -34.686  24.847  1.00  0.78           O  
ATOM   1694  OD2 ASP A 221      -3.576 -35.812  24.521  1.00  0.84           O  
ATOM   1695  N   LEU A 222      -1.642 -31.297  21.471  1.00  0.72           N  
ATOM   1696  CA  LEU A 222      -1.615 -30.563  20.211  1.00  0.73           C  
ATOM   1697  C   LEU A 222      -1.935 -31.484  19.038  1.00  0.70           C  
ATOM   1698  CB  LEU A 222      -0.247 -29.907  20.001  1.00  0.68           C  
ATOM   1699  O   LEU A 222      -1.124 -32.340  18.677  1.00  0.68           O  
ATOM   1700  CG  LEU A 222      -0.119 -28.978  18.793  1.00  0.64           C  
ATOM   1701  CD1 LEU A 222      -0.918 -27.699  19.022  1.00  0.61           C  
ATOM   1702  CD2 LEU A 222       1.346 -28.657  18.519  1.00  0.61           C  
ATOM   1703  N   LEU A 223      -3.041 -31.270  18.492  1.00  0.82           N  
ATOM   1704  CA  LEU A 223      -3.444 -31.813  17.199  1.00  0.82           C  
ATOM   1705  C   LEU A 223      -2.879 -30.975  16.058  1.00  0.78           C  
ATOM   1706  CB  LEU A 223      -4.971 -31.874  17.096  1.00  0.79           C  
ATOM   1707  O   LEU A 223      -3.056 -29.754  16.031  1.00  0.74           O  
ATOM   1708  CG  LEU A 223      -5.541 -32.402  15.779  1.00  0.77           C  
ATOM   1709  CD1 LEU A 223      -5.321 -33.907  15.671  1.00  0.74           C  
ATOM   1710  CD2 LEU A 223      -7.023 -32.062  15.663  1.00  0.75           C  
ATOM   1711  N   TYR A 224      -2.216 -31.605  15.220  1.00  0.77           N  
ATOM   1712  CA  TYR A 224      -1.773 -31.051  13.946  1.00  0.78           C  
ATOM   1713  C   TYR A 224      -2.215 -31.933  12.784  1.00  0.75           C  
ATOM   1714  CB  TYR A 224      -0.250 -30.892  13.930  1.00  0.74           C  
ATOM   1715  O   TYR A 224      -1.920 -33.130  12.758  1.00  0.72           O  
ATOM   1716  CG  TYR A 224       0.248 -29.919  12.888  1.00  0.69           C  
ATOM   1717  CD1 TYR A 224       0.221 -28.546  13.120  1.00  0.65           C  
ATOM   1718  CD2 TYR A 224       0.744 -30.371  11.670  1.00  0.65           C  
ATOM   1719  CE1 TYR A 224       0.677 -27.646  12.162  1.00  0.64           C  
ATOM   1720  CE2 TYR A 224       1.202 -29.480  10.705  1.00  0.58           C  
ATOM   1721  OH  TYR A 224       1.617 -27.235  10.009  1.00  0.57           O  
ATOM   1722  CZ  TYR A 224       1.165 -28.122  10.960  1.00  0.65           C  
ATOM   1723  N   VAL A 225      -2.950 -31.352  11.823  1.00  0.80           N  
ATOM   1724  CA  VAL A 225      -3.487 -32.053  10.661  1.00  0.80           C  
ATOM   1725  C   VAL A 225      -2.936 -31.429   9.381  1.00  0.77           C  
ATOM   1726  CB  VAL A 225      -5.032 -32.026  10.646  1.00  0.78           C  
ATOM   1727  O   VAL A 225      -3.080 -30.224   9.158  1.00  0.73           O  
ATOM   1728  CG1 VAL A 225      -5.576 -32.902   9.518  1.00  0.78           C  
ATOM   1729  CG2 VAL A 225      -5.586 -32.480  11.995  1.00  0.77           C  
ATOM   1730  N   PHE A 226      -2.208 -32.244   8.639  1.00  0.74           N  
ATOM   1731  CA  PHE A 226      -1.949 -31.945   7.236  1.00  0.74           C  
ATOM   1732  C   PHE A 226      -3.134 -32.351   6.367  1.00  0.73           C  
ATOM   1733  CB  PHE A 226      -0.679 -32.656   6.758  1.00  0.71           C  
ATOM   1734  O   PHE A 226      -3.554 -33.509   6.385  1.00  0.69           O  
ATOM   1735  CG  PHE A 226       0.581 -32.148   7.404  1.00  0.68           C  
ATOM   1736  CD1 PHE A 226       1.232 -31.027   6.902  1.00  0.65           C  
ATOM   1737  CD2 PHE A 226       1.116 -32.790   8.512  1.00  0.65           C  
ATOM   1738  CE1 PHE A 226       2.399 -30.553   7.498  1.00  0.62           C  
ATOM   1739  CE2 PHE A 226       2.282 -32.323   9.113  1.00  0.59           C  
ATOM   1740  CZ  PHE A 226       2.922 -31.205   8.603  1.00  0.64           C  
ATOM   1741  N   ILE A 227      -3.901 -31.407   5.795  1.00  0.72           N  
ATOM   1742  CA  ILE A 227      -5.052 -31.566   4.912  1.00  0.70           C  
ATOM   1743  C   ILE A 227      -4.588 -31.582   3.457  1.00  0.69           C  
ATOM   1744  CB  ILE A 227      -6.091 -30.444   5.131  1.00  0.67           C  
ATOM   1745  O   ILE A 227      -4.100 -30.572   2.944  1.00  0.66           O  
ATOM   1746  CG1 ILE A 227      -6.511 -30.385   6.604  1.00  0.66           C  
ATOM   1747  CG2 ILE A 227      -7.307 -30.649   4.223  1.00  0.66           C  
ATOM   1748  CD1 ILE A 227      -7.342 -29.161   6.963  1.00  0.65           C  
ATOM   1749  N   GLY A 228      -4.433 -32.906   2.986  1.00  0.60           N  
ATOM   1750  CA  GLY A 228      -4.301 -33.158   1.560  1.00  0.59           C  
ATOM   1751  C   GLY A 228      -5.502 -32.693   0.758  1.00  0.59           C  
ATOM   1752  O   GLY A 228      -6.624 -32.667   1.269  1.00  0.57           O  
ATOM   1753  N   ASN A 229      -5.417 -32.021  -0.196  1.00  0.47           N  
ATOM   1754  CA  ASN A 229      -6.425 -31.577  -1.153  1.00  0.47           C  
ATOM   1755  C   ASN A 229      -7.343 -32.722  -1.572  1.00  0.47           C  
ATOM   1756  CB  ASN A 229      -5.760 -30.953  -2.382  1.00  0.44           C  
ATOM   1757  O   ASN A 229      -6.873 -33.815  -1.892  1.00  0.46           O  
ATOM   1758  CG  ASN A 229      -6.653 -29.945  -3.080  1.00  0.43           C  
ATOM   1759  ND2 ASN A 229      -6.055 -29.098  -3.909  1.00  0.41           N  
ATOM   1760  OD1 ASN A 229      -7.869 -29.928  -2.875  1.00  0.45           O  
ATOM   1761  N   PRO A 230      -8.688 -32.653  -1.154  1.00  0.41           N  
ATOM   1762  CA  PRO A 230      -9.712 -33.666  -1.421  1.00  0.41           C  
ATOM   1763  C   PRO A 230      -9.622 -34.237  -2.835  1.00  0.41           C  
ATOM   1764  CB  PRO A 230     -11.023 -32.902  -1.223  1.00  0.38           C  
ATOM   1765  O   PRO A 230     -10.201 -35.289  -3.117  1.00  0.39           O  
ATOM   1766  CG  PRO A 230     -10.676 -31.472  -1.483  1.00  0.36           C  
ATOM   1767  CD  PRO A 230      -9.240 -31.253  -1.102  1.00  0.40           C  
ATOM   1768  N   ASN A 231      -8.850 -33.636  -3.623  1.00  0.36           N  
ATOM   1769  CA  ASN A 231      -9.036 -34.064  -5.005  1.00  0.36           C  
ATOM   1770  C   ASN A 231      -7.817 -34.821  -5.525  1.00  0.36           C  
ATOM   1771  CB  ASN A 231      -9.338 -32.863  -5.903  1.00  0.33           C  
ATOM   1772  O   ASN A 231      -7.454 -34.692  -6.696  1.00  0.34           O  
ATOM   1773  CG  ASN A 231     -10.770 -32.382  -5.773  1.00  0.31           C  
ATOM   1774  ND2 ASN A 231     -10.996 -31.107  -6.065  1.00  0.31           N  
ATOM   1775  OD1 ASN A 231     -11.665 -33.150  -5.411  1.00  0.34           O  
ATOM   1776  N   ILE A 232      -6.916 -35.486  -4.614  1.00  0.36           N  
ATOM   1777  CA  ILE A 232      -5.922 -36.450  -5.073  1.00  0.36           C  
ATOM   1778  C   ILE A 232      -6.585 -37.807  -5.298  1.00  0.36           C  
ATOM   1779  CB  ILE A 232      -4.757 -36.584  -4.066  1.00  0.34           C  
ATOM   1780  O   ILE A 232      -7.171 -38.380  -4.376  1.00  0.35           O  
ATOM   1781  CG1 ILE A 232      -4.091 -35.223  -3.837  1.00  0.33           C  
ATOM   1782  CG2 ILE A 232      -3.738 -37.618  -4.554  1.00  0.33           C  
ATOM   1783  CD1 ILE A 232      -3.037 -35.227  -2.738  1.00  0.31           C  
ATOM   1784  N   SER A 233      -7.193 -38.004  -6.424  1.00  0.33           N  
ATOM   1785  CA  SER A 233      -7.616 -39.308  -6.926  1.00  0.33           C  
ATOM   1786  C   SER A 233      -6.665 -40.410  -6.472  1.00  0.33           C  
ATOM   1787  CB  SER A 233      -7.701 -39.292  -8.453  1.00  0.31           C  
ATOM   1788  O   SER A 233      -5.444 -40.242  -6.518  1.00  0.32           O  
ATOM   1789  OG  SER A 233      -6.872 -40.297  -9.013  1.00  0.32           O  
ATOM   1790  N   THR A 234      -6.961 -41.270  -5.458  1.00  0.32           N  
ATOM   1791  CA  THR A 234      -6.758 -42.591  -4.875  1.00  0.32           C  
ATOM   1792  C   THR A 234      -5.850 -43.439  -5.762  1.00  0.32           C  
ATOM   1793  CB  THR A 234      -8.097 -43.321  -4.662  1.00  0.29           C  
ATOM   1794  O   THR A 234      -5.298 -44.446  -5.313  1.00  0.30           O  
ATOM   1795  CG2 THR A 234      -8.880 -42.706  -3.507  1.00  0.28           C  
ATOM   1796  OG1 THR A 234      -8.881 -43.228  -5.858  1.00  0.30           O  
ATOM   1797  N   ASN A 235      -5.177 -42.890  -6.888  1.00  0.34           N  
ATOM   1798  CA  ASN A 235      -4.313 -43.792  -7.643  1.00  0.34           C  
ATOM   1799  C   ASN A 235      -2.914 -43.208  -7.822  1.00  0.34           C  
ATOM   1800  CB  ASN A 235      -4.932 -44.114  -9.004  1.00  0.31           C  
ATOM   1801  O   ASN A 235      -2.053 -43.830  -8.448  1.00  0.32           O  
ATOM   1802  CG  ASN A 235      -5.965 -45.221  -8.929  1.00  0.29           C  
ATOM   1803  ND2 ASN A 235      -6.756 -45.367  -9.985  1.00  0.29           N  
ATOM   1804  OD1 ASN A 235      -6.053 -45.938  -7.928  1.00  0.33           O  
ATOM   1805  N   ASP A 236      -2.523 -42.085  -7.215  1.00  0.36           N  
ATOM   1806  CA  ASP A 236      -1.151 -41.589  -7.246  1.00  0.38           C  
ATOM   1807  C   ASP A 236      -0.343 -42.134  -6.071  1.00  0.36           C  
ATOM   1808  CB  ASP A 236      -1.133 -40.059  -7.233  1.00  0.34           C  
ATOM   1809  O   ASP A 236      -0.769 -42.034  -4.918  1.00  0.35           O  
ATOM   1810  CG  ASP A 236      -1.535 -39.450  -8.564  1.00  0.31           C  
ATOM   1811  OD1 ASP A 236      -1.384 -40.116  -9.611  1.00  0.33           O  
ATOM   1812  OD2 ASP A 236      -2.005 -38.291  -8.567  1.00  0.34           O  
ATOM   1813  N   LYS A 237       0.182 -43.453  -6.332  1.00  0.42           N  
ATOM   1814  CA  LYS A 237       1.294 -44.126  -5.666  1.00  0.41           C  
ATOM   1815  C   LYS A 237       2.018 -43.180  -4.712  1.00  0.42           C  
ATOM   1816  CB  LYS A 237       2.277 -44.686  -6.696  1.00  0.39           C  
ATOM   1817  O   LYS A 237       2.726 -42.271  -5.150  1.00  0.40           O  
ATOM   1818  CG  LYS A 237       1.715 -45.826  -7.532  1.00  0.36           C  
ATOM   1819  CD  LYS A 237       2.783 -46.442  -8.426  1.00  0.39           C  
ATOM   1820  CE  LYS A 237       2.215 -47.563  -9.286  1.00  0.33           C  
ATOM   1821  NZ  LYS A 237       3.261 -48.180 -10.155  1.00  0.33           N  
ATOM   1822  N   LEU A 238       1.241 -42.450  -3.756  1.00  0.43           N  
ATOM   1823  CA  LEU A 238       1.285 -42.074  -2.347  1.00  0.43           C  
ATOM   1824  C   LEU A 238       2.701 -42.196  -1.796  1.00  0.43           C  
ATOM   1825  CB  LEU A 238       0.329 -42.948  -1.530  1.00  0.39           C  
ATOM   1826  O   LEU A 238       3.384 -43.193  -2.041  1.00  0.41           O  
ATOM   1827  CG  LEU A 238      -1.162 -42.644  -1.679  1.00  0.36           C  
ATOM   1828  CD1 LEU A 238      -1.995 -43.813  -1.163  1.00  0.33           C  
ATOM   1829  CD2 LEU A 238      -1.523 -41.358  -0.943  1.00  0.35           C  
ATOM   1830  N   ASN A 239       3.628 -41.121  -1.637  1.00  0.52           N  
ATOM   1831  CA  ASN A 239       4.578 -41.289  -0.542  1.00  0.52           C  
ATOM   1832  C   ASN A 239       4.190 -42.457   0.361  1.00  0.52           C  
ATOM   1833  CB  ASN A 239       4.690 -40.000   0.274  1.00  0.48           C  
ATOM   1834  O   ASN A 239       3.145 -42.422   1.013  1.00  0.51           O  
ATOM   1835  CG  ASN A 239       5.315 -38.864  -0.511  1.00  0.46           C  
ATOM   1836  ND2 ASN A 239       4.927 -37.636  -0.187  1.00  0.41           N  
ATOM   1837  OD1 ASN A 239       6.138 -39.088  -1.401  1.00  0.47           O  
ATOM   1838  N   ARG A 240       4.369 -43.700  -0.175  1.00  0.62           N  
ATOM   1839  CA  ARG A 240       4.260 -44.830   0.742  1.00  0.61           C  
ATOM   1840  C   ARG A 240       4.941 -44.524   2.072  1.00  0.63           C  
ATOM   1841  CB  ARG A 240       4.869 -46.088   0.119  1.00  0.58           C  
ATOM   1842  O   ARG A 240       6.085 -44.065   2.098  1.00  0.62           O  
ATOM   1843  CG  ARG A 240       4.109 -46.606  -1.091  1.00  0.56           C  
ATOM   1844  CD  ARG A 240       4.704 -47.904  -1.618  1.00  0.56           C  
ATOM   1845  NE  ARG A 240       4.066 -48.324  -2.863  1.00  0.44           N  
ATOM   1846  NH1 ARG A 240       5.010 -50.433  -2.877  1.00  0.36           N  
ATOM   1847  NH2 ARG A 240       3.597 -49.792  -4.565  1.00  0.33           N  
ATOM   1848  CZ  ARG A 240       4.226 -49.515  -3.432  1.00  0.50           C  
ATOM   1849  N   ILE A 241       4.094 -44.279   2.998  1.00  0.72           N  
ATOM   1850  CA  ILE A 241       4.538 -44.378   4.384  1.00  0.73           C  
ATOM   1851  C   ILE A 241       4.676 -45.847   4.778  1.00  0.74           C  
ATOM   1852  CB  ILE A 241       3.564 -43.656   5.343  1.00  0.70           C  
ATOM   1853  O   ILE A 241       3.742 -46.633   4.604  1.00  0.73           O  
ATOM   1854  CG1 ILE A 241       3.421 -42.182   4.946  1.00  0.67           C  
ATOM   1855  CG2 ILE A 241       4.036 -43.789   6.793  1.00  0.67           C  
ATOM   1856  CD1 ILE A 241       2.392 -41.417   5.768  1.00  0.65           C  
ATOM   1857  N   TYR A 242       5.780 -46.327   5.091  1.00  0.76           N  
ATOM   1858  CA  TYR A 242       6.079 -47.585   5.766  1.00  0.79           C  
ATOM   1859  C   TYR A 242       6.339 -47.360   7.250  1.00  0.79           C  
ATOM   1860  CB  TYR A 242       7.290 -48.266   5.121  1.00  0.76           C  
ATOM   1861  O   TYR A 242       7.108 -46.472   7.624  1.00  0.79           O  
ATOM   1862  CG  TYR A 242       7.692 -49.555   5.796  1.00  0.76           C  
ATOM   1863  CD1 TYR A 242       6.891 -50.691   5.706  1.00  0.75           C  
ATOM   1864  CD2 TYR A 242       8.873 -49.639   6.526  1.00  0.77           C  
ATOM   1865  CE1 TYR A 242       7.256 -51.880   6.328  1.00  0.80           C  
ATOM   1866  CE2 TYR A 242       9.248 -50.823   7.152  1.00  0.78           C  
ATOM   1867  OH  TYR A 242       8.802 -53.111   7.666  1.00  0.73           O  
ATOM   1868  CZ  TYR A 242       8.435 -51.936   7.048  1.00  0.78           C  
ATOM   1869  N   THR A 243       5.488 -47.994   8.010  1.00  0.75           N  
ATOM   1870  CA  THR A 243       5.648 -48.009   9.459  1.00  0.79           C  
ATOM   1871  C   THR A 243       6.148 -49.371   9.934  1.00  0.79           C  
ATOM   1872  CB  THR A 243       4.325 -47.669  10.171  1.00  0.73           C  
ATOM   1873  O   THR A 243       5.697 -50.409   9.444  1.00  0.78           O  
ATOM   1874  CG2 THR A 243       3.878 -46.247   9.850  1.00  0.64           C  
ATOM   1875  OG1 THR A 243       3.309 -48.585   9.742  1.00  0.67           O  
ATOM   1876  N   ALA A 244       7.063 -49.401  10.809  1.00  0.80           N  
ATOM   1877  CA  ALA A 244       7.584 -50.595  11.468  1.00  0.83           C  
ATOM   1878  C   ALA A 244       7.908 -50.316  12.933  1.00  0.83           C  
ATOM   1879  CB  ALA A 244       8.825 -51.107  10.740  1.00  0.80           C  
ATOM   1880  O   ALA A 244       8.141 -49.167  13.316  1.00  0.83           O  
ATOM   1881  N   ASN A 245       7.745 -51.278  13.835  1.00  0.73           N  
ATOM   1882  CA  ASN A 245       8.310 -51.266  15.179  1.00  0.78           C  
ATOM   1883  C   ASN A 245       9.661 -51.975  15.226  1.00  0.76           C  
ATOM   1884  CB  ASN A 245       7.341 -51.904  16.176  1.00  0.71           C  
ATOM   1885  O   ASN A 245       9.798 -53.092  14.725  1.00  0.73           O  
ATOM   1886  CG  ASN A 245       6.051 -51.121  16.320  1.00  0.67           C  
ATOM   1887  ND2 ASN A 245       4.926 -51.826  16.320  1.00  0.70           N  
ATOM   1888  OD1 ASN A 245       6.066 -49.892  16.429  1.00  0.68           O  
ATOM   1889  N   ALA A 246      10.733 -51.302  15.801  1.00  0.78           N  
ATOM   1890  CA  ALA A 246      12.092 -51.835  15.846  1.00  0.84           C  
ATOM   1891  C   ALA A 246      12.203 -52.967  16.864  1.00  0.83           C  
ATOM   1892  CB  ALA A 246      13.089 -50.727  16.177  1.00  0.79           C  
ATOM   1893  O   ALA A 246      11.505 -52.966  17.881  1.00  0.82           O  
ATOM   1894  N   MET A 247      13.014 -54.055  16.576  1.00  0.78           N  
ATOM   1895  CA  MET A 247      13.520 -55.042  17.526  1.00  0.83           C  
ATOM   1896  C   MET A 247      14.792 -54.543  18.204  1.00  0.80           C  
ATOM   1897  CB  MET A 247      13.790 -56.375  16.825  1.00  0.77           C  
ATOM   1898  O   MET A 247      15.558 -53.781  17.612  1.00  0.79           O  
ATOM   1899  CG  MET A 247      12.550 -57.010  16.217  1.00  0.71           C  
ATOM   1900  SD  MET A 247      12.881 -58.675  15.521  1.00  0.83           S  
ATOM   1901  CE  MET A 247      13.898 -58.225  14.086  1.00  0.76           C  
ATOM   1902  N   GLN A 248      15.042 -55.018  19.512  1.00  0.67           N  
ATOM   1903  CA  GLN A 248      16.275 -54.689  20.220  1.00  0.75           C  
ATOM   1904  C   GLN A 248      17.501 -55.075  19.398  1.00  0.67           C  
ATOM   1905  CB  GLN A 248      16.314 -55.385  21.581  1.00  0.64           C  
ATOM   1906  O   GLN A 248      17.633 -56.224  18.972  1.00  0.65           O  
ATOM   1907  CG  GLN A 248      17.527 -55.017  22.425  1.00  0.58           C  
ATOM   1908  CD  GLN A 248      17.537 -53.556  22.833  1.00  0.59           C  
ATOM   1909  NE2 GLN A 248      18.725 -52.961  22.880  1.00  0.72           N  
ATOM   1910  OE1 GLN A 248      16.486 -52.965  23.101  1.00  0.77           O  
ATOM   1911  N   GLY A 249      18.319 -54.039  19.119  1.00  0.78           N  
ATOM   1912  CA  GLY A 249      19.552 -54.241  18.375  1.00  0.82           C  
ATOM   1913  C   GLY A 249      19.350 -54.230  16.872  1.00  0.75           C  
ATOM   1914  O   GLY A 249      20.290 -54.473  16.112  1.00  0.75           O  
ATOM   1915  N   GLN A 250      18.309 -53.912  16.320  1.00  0.87           N  
ATOM   1916  CA  GLN A 250      18.052 -53.881  14.884  1.00  0.88           C  
ATOM   1917  C   GLN A 250      18.698 -52.659  14.237  1.00  0.85           C  
ATOM   1918  CB  GLN A 250      16.548 -53.889  14.607  1.00  0.86           C  
ATOM   1919  O   GLN A 250      18.464 -51.527  14.665  1.00  0.82           O  
ATOM   1920  CG  GLN A 250      16.195 -54.028  13.132  1.00  0.82           C  
ATOM   1921  CD  GLN A 250      14.710 -54.232  12.901  1.00  0.78           C  
ATOM   1922  NE2 GLN A 250      14.320 -54.370  11.638  1.00  0.87           N  
ATOM   1923  OE1 GLN A 250      13.919 -54.266  13.849  1.00  0.85           O  
ATOM   1924  N   THR A 251      19.521 -52.821  13.156  1.00  0.89           N  
ATOM   1925  CA  THR A 251      20.266 -51.788  12.446  1.00  0.90           C  
ATOM   1926  C   THR A 251      19.741 -51.623  11.023  1.00  0.84           C  
ATOM   1927  CB  THR A 251      21.771 -52.112  12.405  1.00  0.87           C  
ATOM   1928  O   THR A 251      20.123 -50.686  10.318  1.00  0.81           O  
ATOM   1929  CG2 THR A 251      22.373 -52.104  13.807  1.00  0.84           C  
ATOM   1930  OG1 THR A 251      21.959 -53.409  11.824  1.00  0.89           O  
ATOM   1931  N   THR A 252      18.850 -52.563  10.595  1.00  0.89           N  
ATOM   1932  CA  THR A 252      18.330 -52.477   9.235  1.00  0.91           C  
ATOM   1933  C   THR A 252      16.817 -52.681   9.221  1.00  0.86           C  
ATOM   1934  CB  THR A 252      18.999 -53.515   8.315  1.00  0.87           C  
ATOM   1935  O   THR A 252      16.289 -53.498   9.978  1.00  0.84           O  
ATOM   1936  CG2 THR A 252      20.506 -53.294   8.241  1.00  0.76           C  
ATOM   1937  OG1 THR A 252      18.744 -54.830   8.823  1.00  0.81           O  
ATOM   1938  N   ILE A 253      16.189 -52.079   8.321  1.00  0.91           N  
ATOM   1939  CA  ILE A 253      14.787 -52.308   7.991  1.00  0.90           C  
ATOM   1940  C   ILE A 253      14.623 -52.407   6.476  1.00  0.86           C  
ATOM   1941  CB  ILE A 253      13.883 -51.189   8.556  1.00  0.86           C  
ATOM   1942  O   ILE A 253      15.051 -51.516   5.739  1.00  0.81           O  
ATOM   1943  CG1 ILE A 253      13.795 -51.294  10.083  1.00  0.75           C  
ATOM   1944  CG2 ILE A 253      12.491 -51.247   7.922  1.00  0.75           C  
ATOM   1945  CD1 ILE A 253      12.933 -50.217  10.729  1.00  0.73           C  
ATOM   1946  N   GLN A 254      14.061 -53.563   6.028  1.00  0.83           N  
ATOM   1947  CA  GLN A 254      13.637 -53.747   4.645  1.00  0.84           C  
ATOM   1948  C   GLN A 254      12.249 -53.158   4.411  1.00  0.80           C  
ATOM   1949  CB  GLN A 254      13.647 -55.231   4.273  1.00  0.81           C  
ATOM   1950  O   GLN A 254      11.272 -53.595   5.024  1.00  0.78           O  
ATOM   1951  CG  GLN A 254      13.399 -55.496   2.794  1.00  0.77           C  
ATOM   1952  CD  GLN A 254      13.771 -56.907   2.380  1.00  0.77           C  
ATOM   1953  NE2 GLN A 254      13.956 -57.115   1.081  1.00  0.85           N  
ATOM   1954  OE1 GLN A 254      13.892 -57.803   3.221  1.00  0.82           O  
ATOM   1955  N   VAL A 255      12.057 -52.224   3.560  1.00  0.85           N  
ATOM   1956  CA  VAL A 255      10.789 -51.634   3.144  1.00  0.84           C  
ATOM   1957  C   VAL A 255      10.232 -52.398   1.945  1.00  0.81           C  
ATOM   1958  CB  VAL A 255      10.947 -50.137   2.796  1.00  0.81           C  
ATOM   1959  O   VAL A 255      10.956 -52.672   0.985  1.00  0.78           O  
ATOM   1960  CG1 VAL A 255       9.588 -49.504   2.502  1.00  0.72           C  
ATOM   1961  CG2 VAL A 255      11.650 -49.397   3.932  1.00  0.71           C  
ATOM   1962  N   PRO A 256       8.935 -52.825   2.158  1.00  0.75           N  
ATOM   1963  CA  PRO A 256       8.362 -53.680   1.116  1.00  0.73           C  
ATOM   1964  C   PRO A 256       7.985 -52.904  -0.144  1.00  0.70           C  
ATOM   1965  CB  PRO A 256       7.118 -54.268   1.787  1.00  0.71           C  
ATOM   1966  O   PRO A 256       7.245 -53.413  -0.989  1.00  0.66           O  
ATOM   1967  CG  PRO A 256       6.643 -53.198   2.716  1.00  0.72           C  
ATOM   1968  CD  PRO A 256       7.841 -52.477   3.265  1.00  0.72           C  
ATOM   1969  N   TYR A 257       8.610 -51.715  -0.212  1.00  0.77           N  
ATOM   1970  CA  TYR A 257       8.304 -50.864  -1.356  1.00  0.77           C  
ATOM   1971  C   TYR A 257       9.580 -50.407  -2.052  1.00  0.76           C  
ATOM   1972  CB  TYR A 257       7.484 -49.647  -0.917  1.00  0.74           C  
ATOM   1973  O   TYR A 257      10.620 -50.243  -1.410  1.00  0.72           O  
ATOM   1974  CG  TYR A 257       6.281 -49.997  -0.075  1.00  0.71           C  
ATOM   1975  CD1 TYR A 257       5.214 -50.713  -0.614  1.00  0.68           C  
ATOM   1976  CD2 TYR A 257       6.208 -49.613   1.259  1.00  0.69           C  
ATOM   1977  CE1 TYR A 257       4.102 -51.036   0.157  1.00  0.67           C  
ATOM   1978  CE2 TYR A 257       5.102 -49.931   2.040  1.00  0.67           C  
ATOM   1979  OH  TYR A 257       2.958 -50.959   2.249  1.00  0.57           O  
ATOM   1980  CZ  TYR A 257       4.056 -50.642   1.481  1.00  0.66           C  
ATOM   1981  N   ASP A 258       9.516 -50.287  -3.444  1.00  0.66           N  
ATOM   1982  CA  ASP A 258      10.570 -49.562  -4.147  1.00  0.67           C  
ATOM   1983  C   ASP A 258      10.546 -48.077  -3.791  1.00  0.66           C  
ATOM   1984  CB  ASP A 258      10.429 -49.743  -5.660  1.00  0.64           C  
ATOM   1985  O   ASP A 258       9.477 -47.468  -3.717  1.00  0.65           O  
ATOM   1986  CG  ASP A 258      10.610 -51.184  -6.104  1.00  0.62           C  
ATOM   1987  OD1 ASP A 258      11.490 -51.884  -5.558  1.00  0.63           O  
ATOM   1988  OD2 ASP A 258       9.869 -51.621  -7.010  1.00  0.65           O  
ATOM   1989  N   PHE A 259      11.899 -47.539  -3.494  1.00  0.71           N  
ATOM   1990  CA  PHE A 259      12.078 -46.125  -3.187  1.00  0.72           C  
ATOM   1991  C   PHE A 259      13.507 -45.684  -3.480  1.00  0.72           C  
ATOM   1992  CB  PHE A 259      11.731 -45.843  -1.722  1.00  0.69           C  
ATOM   1993  O   PHE A 259      14.436 -46.492  -3.421  1.00  0.69           O  
ATOM   1994  CG  PHE A 259      12.637 -46.535  -0.740  1.00  0.68           C  
ATOM   1995  CD1 PHE A 259      12.429 -47.865  -0.398  1.00  0.66           C  
ATOM   1996  CD2 PHE A 259      13.699 -45.854  -0.158  1.00  0.69           C  
ATOM   1997  CE1 PHE A 259      13.266 -48.508   0.511  1.00  0.70           C  
ATOM   1998  CE2 PHE A 259      14.540 -46.489   0.751  1.00  0.68           C  
ATOM   1999  CZ  PHE A 259      14.321 -47.816   1.085  1.00  0.65           C  
ATOM   2000  N   SER A 260      13.710 -44.392  -3.970  1.00  0.66           N  
ATOM   2001  CA  SER A 260      15.010 -43.770  -4.195  1.00  0.67           C  
ATOM   2002  C   SER A 260      15.398 -42.862  -3.032  1.00  0.67           C  
ATOM   2003  CB  SER A 260      15.004 -42.969  -5.498  1.00  0.64           C  
ATOM   2004  O   SER A 260      16.584 -42.635  -2.785  1.00  0.67           O  
ATOM   2005  OG  SER A 260      14.003 -41.966  -5.466  1.00  0.63           O  
ATOM   2006  N   THR A 261      14.333 -42.246  -2.483  1.00  0.71           N  
ATOM   2007  CA  THR A 261      14.532 -41.414  -1.301  1.00  0.73           C  
ATOM   2008  C   THR A 261      13.608 -41.853  -0.169  1.00  0.73           C  
ATOM   2009  CB  THR A 261      14.291 -39.927  -1.618  1.00  0.70           C  
ATOM   2010  O   THR A 261      12.495 -42.322  -0.416  1.00  0.73           O  
ATOM   2011  CG2 THR A 261      15.280 -39.418  -2.661  1.00  0.63           C  
ATOM   2012  OG1 THR A 261      12.958 -39.761  -2.119  1.00  0.66           O  
ATOM   2013  N   ALA A 262      14.017 -41.750   0.974  1.00  0.80           N  
ATOM   2014  CA  ALA A 262      13.247 -41.981   2.193  1.00  0.81           C  
ATOM   2015  C   ALA A 262      13.481 -40.866   3.209  1.00  0.81           C  
ATOM   2016  CB  ALA A 262      13.608 -43.335   2.801  1.00  0.79           C  
ATOM   2017  O   ALA A 262      14.599 -40.361   3.340  1.00  0.79           O  
ATOM   2018  N   ILE A 263      12.421 -40.381   3.752  1.00  0.77           N  
ATOM   2019  CA  ILE A 263      12.437 -39.610   4.990  1.00  0.78           C  
ATOM   2020  C   ILE A 263      12.047 -40.507   6.162  1.00  0.79           C  
ATOM   2021  CB  ILE A 263      11.490 -38.392   4.909  1.00  0.75           C  
ATOM   2022  O   ILE A 263      10.939 -41.048   6.196  1.00  0.80           O  
ATOM   2023  CG1 ILE A 263      11.870 -37.497   3.723  1.00  0.72           C  
ATOM   2024  CG2 ILE A 263      11.513 -37.602   6.221  1.00  0.72           C  
ATOM   2025  CD1 ILE A 263      10.900 -36.350   3.478  1.00  0.69           C  
ATOM   2026  N   VAL A 264      12.892 -40.736   7.031  1.00  0.79           N  
ATOM   2027  CA  VAL A 264      12.714 -41.654   8.151  1.00  0.81           C  
ATOM   2028  C   VAL A 264      12.447 -40.864   9.430  1.00  0.80           C  
ATOM   2029  CB  VAL A 264      13.945 -42.569   8.337  1.00  0.79           C  
ATOM   2030  O   VAL A 264      13.172 -39.917   9.745  1.00  0.79           O  
ATOM   2031  CG1 VAL A 264      13.723 -43.547   9.489  1.00  0.79           C  
ATOM   2032  CG2 VAL A 264      14.250 -43.322   7.044  1.00  0.78           C  
ATOM   2033  N   TYR A 265      11.460 -41.246  10.137  1.00  0.76           N  
ATOM   2034  CA  TYR A 265      11.181 -40.853  11.513  1.00  0.78           C  
ATOM   2035  C   TYR A 265      11.352 -42.033  12.463  1.00  0.79           C  
ATOM   2036  CB  TYR A 265       9.762 -40.288  11.634  1.00  0.75           C  
ATOM   2037  O   TYR A 265      10.847 -43.127  12.201  1.00  0.79           O  
ATOM   2038  CG  TYR A 265       9.494 -39.120  10.716  1.00  0.73           C  
ATOM   2039  CD1 TYR A 265       9.582 -37.809  11.180  1.00  0.71           C  
ATOM   2040  CD2 TYR A 265       9.152 -39.324   9.384  1.00  0.71           C  
ATOM   2041  CE1 TYR A 265       9.334 -36.730  10.339  1.00  0.70           C  
ATOM   2042  CE2 TYR A 265       8.902 -38.252   8.533  1.00  0.65           C  
ATOM   2043  OH  TYR A 265       8.749 -35.896   8.181  1.00  0.64           O  
ATOM   2044  CZ  TYR A 265       8.996 -36.961   9.019  1.00  0.70           C  
ATOM   2045  N   ILE A 266      12.032 -41.793  13.636  1.00  0.76           N  
ATOM   2046  CA  ILE A 266      12.105 -42.694  14.781  1.00  0.78           C  
ATOM   2047  C   ILE A 266      11.500 -42.017  16.009  1.00  0.75           C  
ATOM   2048  CB  ILE A 266      13.561 -43.125  15.069  1.00  0.75           C  
ATOM   2049  O   ILE A 266      11.907 -40.914  16.382  1.00  0.72           O  
ATOM   2050  CG1 ILE A 266      14.176 -43.789  13.833  1.00  0.78           C  
ATOM   2051  CG2 ILE A 266      13.617 -44.062  16.280  1.00  0.76           C  
ATOM   2052  CD1 ILE A 266      15.664 -44.084  13.964  1.00  0.75           C  
ATOM   2053  N   ASN A 267      10.353 -42.674  16.534  1.00  0.60           N  
ATOM   2054  CA  ASN A 267       9.577 -42.174  17.664  1.00  0.60           C  
ATOM   2055  C   ASN A 267       9.117 -40.736  17.436  1.00  0.55           C  
ATOM   2056  CB  ASN A 267      10.387 -42.273  18.958  1.00  0.54           C  
ATOM   2057  O   ASN A 267       9.307 -39.875  18.297  1.00  0.52           O  
ATOM   2058  CG  ASN A 267      10.771 -43.700  19.298  1.00  0.53           C  
ATOM   2059  ND2 ASN A 267      11.963 -43.876  19.856  1.00  0.62           N  
ATOM   2060  OD1 ASN A 267      10.004 -44.636  19.061  1.00  0.58           O  
ATOM   2061  N   GLY A 268       8.876 -40.402  16.057  1.00  0.61           N  
ATOM   2062  CA  GLY A 268       8.317 -39.130  15.628  1.00  0.61           C  
ATOM   2063  C   GLY A 268       9.374 -38.084  15.330  1.00  0.59           C  
ATOM   2064  O   GLY A 268       9.052 -36.971  14.909  1.00  0.58           O  
ATOM   2065  N   VAL A 269      10.690 -38.535  15.597  1.00  0.65           N  
ATOM   2066  CA  VAL A 269      11.822 -37.650  15.338  1.00  0.66           C  
ATOM   2067  C   VAL A 269      12.353 -37.892  13.927  1.00  0.64           C  
ATOM   2068  CB  VAL A 269      12.950 -37.852  16.374  1.00  0.63           C  
ATOM   2069  O   VAL A 269      12.688 -39.023  13.568  1.00  0.64           O  
ATOM   2070  CG1 VAL A 269      14.113 -36.902  16.098  1.00  0.64           C  
ATOM   2071  CG2 VAL A 269      12.415 -37.648  17.791  1.00  0.65           C  
ATOM   2072  N   LEU A 270      12.405 -36.808  13.064  1.00  0.68           N  
ATOM   2073  CA  LEU A 270      13.045 -36.884  11.756  1.00  0.71           C  
ATOM   2074  C   LEU A 270      14.523 -37.233  11.893  1.00  0.70           C  
ATOM   2075  CB  LEU A 270      12.889 -35.559  11.004  1.00  0.66           C  
ATOM   2076  O   LEU A 270      15.263 -36.551  12.606  1.00  0.69           O  
ATOM   2077  CG  LEU A 270      13.528 -35.487   9.617  1.00  0.63           C  
ATOM   2078  CD1 LEU A 270      12.843 -36.464   8.667  1.00  0.62           C  
ATOM   2079  CD2 LEU A 270      13.461 -34.065   9.070  1.00  0.63           C  
ATOM   2080  N   GLN A 271      14.909 -38.210  11.179  1.00  0.75           N  
ATOM   2081  CA  GLN A 271      16.276 -38.715  11.109  1.00  0.74           C  
ATOM   2082  C   GLN A 271      17.006 -38.161   9.889  1.00  0.72           C  
ATOM   2083  CB  GLN A 271      16.282 -40.244  11.074  1.00  0.72           C  
ATOM   2084  O   GLN A 271      16.421 -38.044   8.809  1.00  0.68           O  
ATOM   2085  CG  GLN A 271      15.614 -40.889  12.281  1.00  0.76           C  
ATOM   2086  CD  GLN A 271      16.225 -40.445  13.597  1.00  0.76           C  
ATOM   2087  NE2 GLN A 271      15.396 -39.901  14.482  1.00  0.88           N  
ATOM   2088  OE1 GLN A 271      17.431 -40.591  13.818  1.00  0.84           O  
ATOM   2089  N   ASN A 272      18.354 -37.652  10.020  1.00  0.67           N  
ATOM   2090  CA  ASN A 272      19.170 -37.110   8.938  1.00  0.70           C  
ATOM   2091  C   ASN A 272      19.611 -38.202   7.968  1.00  0.67           C  
ATOM   2092  CB  ASN A 272      20.388 -36.376   9.501  1.00  0.64           C  
ATOM   2093  O   ASN A 272      20.286 -39.154   8.364  1.00  0.67           O  
ATOM   2094  CG  ASN A 272      21.163 -35.626   8.435  1.00  0.59           C  
ATOM   2095  ND2 ASN A 272      21.884 -34.590   8.844  1.00  0.58           N  
ATOM   2096  OD1 ASN A 272      21.112 -35.976   7.253  1.00  0.58           O  
ATOM   2097  N   PRO A 273      19.209 -37.922   6.694  1.00  0.64           N  
ATOM   2098  CA  PRO A 273      19.842 -38.803   5.710  1.00  0.66           C  
ATOM   2099  C   PRO A 273      21.364 -38.682   5.701  1.00  0.62           C  
ATOM   2100  CB  PRO A 273      19.248 -38.330   4.381  1.00  0.60           C  
ATOM   2101  O   PRO A 273      21.901 -37.590   5.903  1.00  0.58           O  
ATOM   2102  CG  PRO A 273      18.799 -36.928   4.640  1.00  0.59           C  
ATOM   2103  CD  PRO A 273      18.587 -36.761   6.117  1.00  0.61           C  
ATOM   2104  N   SER A 274      22.233 -39.710   5.704  1.00  0.63           N  
ATOM   2105  CA  SER A 274      23.671 -39.940   5.608  1.00  0.66           C  
ATOM   2106  C   SER A 274      24.300 -40.090   6.989  1.00  0.65           C  
ATOM   2107  CB  SER A 274      24.348 -38.795   4.853  1.00  0.60           C  
ATOM   2108  O   SER A 274      25.367 -40.692   7.128  1.00  0.66           O  
ATOM   2109  OG  SER A 274      23.987 -37.542   5.409  1.00  0.57           O  
ATOM   2110  N   THR A 275      23.645 -39.383   8.146  1.00  0.63           N  
ATOM   2111  CA  THR A 275      24.248 -39.581   9.460  1.00  0.68           C  
ATOM   2112  C   THR A 275      23.438 -40.580  10.282  1.00  0.62           C  
ATOM   2113  CB  THR A 275      24.363 -38.252  10.229  1.00  0.59           C  
ATOM   2114  O   THR A 275      24.005 -41.413  10.991  1.00  0.61           O  
ATOM   2115  CG2 THR A 275      25.464 -37.373   9.646  1.00  0.52           C  
ATOM   2116  OG1 THR A 275      23.115 -37.552  10.148  1.00  0.52           O  
ATOM   2117  N   ALA A 276      22.087 -40.554  10.193  1.00  0.74           N  
ATOM   2118  CA  ALA A 276      21.300 -41.408  11.078  1.00  0.79           C  
ATOM   2119  C   ALA A 276      20.860 -42.682  10.362  1.00  0.76           C  
ATOM   2120  CB  ALA A 276      20.083 -40.651  11.604  1.00  0.72           C  
ATOM   2121  O   ALA A 276      20.677 -43.725  10.994  1.00  0.74           O  
ATOM   2122  N   TYR A 277      20.919 -42.603   9.037  1.00  0.81           N  
ATOM   2123  CA  TYR A 277      20.548 -43.770   8.244  1.00  0.83           C  
ATOM   2124  C   TYR A 277      21.036 -43.630   6.807  1.00  0.78           C  
ATOM   2125  CB  TYR A 277      19.030 -43.972   8.263  1.00  0.79           C  
ATOM   2126  O   TYR A 277      21.289 -42.519   6.336  1.00  0.72           O  
ATOM   2127  CG  TYR A 277      18.271 -42.945   7.459  1.00  0.80           C  
ATOM   2128  CD1 TYR A 277      17.905 -41.724   8.021  1.00  0.78           C  
ATOM   2129  CD2 TYR A 277      17.918 -43.193   6.137  1.00  0.80           C  
ATOM   2130  CE1 TYR A 277      17.203 -40.775   7.284  1.00  0.83           C  
ATOM   2131  CE2 TYR A 277      17.216 -42.251   5.391  1.00  0.81           C  
ATOM   2132  OH  TYR A 277      16.171 -40.111   5.238  1.00  0.71           O  
ATOM   2133  CZ  TYR A 277      16.865 -41.047   5.972  1.00  0.83           C  
ATOM   2134  N   SER A 278      21.270 -44.716   6.079  1.00  0.84           N  
ATOM   2135  CA  SER A 278      21.571 -44.816   4.655  1.00  0.85           C  
ATOM   2136  C   SER A 278      20.554 -45.696   3.936  1.00  0.81           C  
ATOM   2137  CB  SER A 278      22.979 -45.373   4.442  1.00  0.82           C  
ATOM   2138  O   SER A 278      19.928 -46.561   4.552  1.00  0.79           O  
ATOM   2139  OG  SER A 278      23.095 -46.673   4.996  1.00  0.84           O  
ATOM   2140  N   ILE A 279      20.399 -45.422   2.755  1.00  0.83           N  
ATOM   2141  CA  ILE A 279      19.604 -46.247   1.852  1.00  0.84           C  
ATOM   2142  C   ILE A 279      20.519 -47.191   1.076  1.00  0.81           C  
ATOM   2143  CB  ILE A 279      18.776 -45.381   0.876  1.00  0.80           C  
ATOM   2144  O   ILE A 279      21.429 -46.745   0.373  1.00  0.77           O  
ATOM   2145  CG1 ILE A 279      17.849 -44.439   1.654  1.00  0.76           C  
ATOM   2146  CG2 ILE A 279      17.977 -46.265  -0.086  1.00  0.74           C  
ATOM   2147  CD1 ILE A 279      17.174 -43.383   0.790  1.00  0.73           C  
ATOM   2148  N   GLY A 280      20.430 -48.406   1.390  1.00  0.77           N  
ATOM   2149  CA  GLY A 280      21.159 -49.467   0.714  1.00  0.76           C  
ATOM   2150  C   GLY A 280      20.432 -50.010  -0.502  1.00  0.74           C  
ATOM   2151  O   GLY A 280      19.304 -49.605  -0.789  1.00  0.70           O  
ATOM   2152  N   ALA A 281      21.222 -50.949  -1.177  1.00  0.69           N  
ATOM   2153  CA  ALA A 281      20.629 -51.815  -2.193  1.00  0.69           C  
ATOM   2154  C   ALA A 281      19.547 -52.706  -1.591  1.00  0.68           C  
ATOM   2155  CB  ALA A 281      21.706 -52.668  -2.860  1.00  0.64           C  
ATOM   2156  O   ALA A 281      19.489 -52.885  -0.372  1.00  0.64           O  
ATOM   2157  N   ASP A 282      18.368 -52.983  -2.375  1.00  0.68           N  
ATOM   2158  CA  ASP A 282      17.332 -53.988  -2.152  1.00  0.71           C  
ATOM   2159  C   ASP A 282      16.327 -53.517  -1.104  1.00  0.71           C  
ATOM   2160  CB  ASP A 282      17.958 -55.316  -1.721  1.00  0.64           C  
ATOM   2161  O   ASP A 282      15.744 -54.331  -0.385  1.00  0.68           O  
ATOM   2162  CG  ASP A 282      18.889 -55.901  -2.769  1.00  0.60           C  
ATOM   2163  OD1 ASP A 282      18.575 -55.822  -3.976  1.00  0.62           O  
ATOM   2164  OD2 ASP A 282      19.945 -56.448  -2.383  1.00  0.77           O  
ATOM   2165  N   LYS A 283      16.136 -52.152  -1.015  1.00  0.76           N  
ATOM   2166  CA  LYS A 283      15.073 -51.547  -0.218  1.00  0.80           C  
ATOM   2167  C   LYS A 283      15.398 -51.611   1.271  1.00  0.81           C  
ATOM   2168  CB  LYS A 283      13.736 -52.237  -0.494  1.00  0.74           C  
ATOM   2169  O   LYS A 283      14.494 -51.702   2.105  1.00  0.80           O  
ATOM   2170  CG  LYS A 283      13.399 -52.365  -1.972  1.00  0.69           C  
ATOM   2171  CD  LYS A 283      12.114 -53.156  -2.185  1.00  0.67           C  
ATOM   2172  CE  LYS A 283      11.876 -53.449  -3.660  1.00  0.64           C  
ATOM   2173  NZ  LYS A 283      10.562 -54.123  -3.886  1.00  0.56           N  
ATOM   2174  N   ILE A 284      16.721 -51.643   1.545  1.00  0.81           N  
ATOM   2175  CA  ILE A 284      17.121 -51.670   2.948  1.00  0.85           C  
ATOM   2176  C   ILE A 284      17.490 -50.261   3.406  1.00  0.84           C  
ATOM   2177  CB  ILE A 284      18.303 -52.637   3.180  1.00  0.80           C  
ATOM   2178  O   ILE A 284      18.327 -49.600   2.787  1.00  0.83           O  
ATOM   2179  CG1 ILE A 284      17.913 -54.065   2.781  1.00  0.78           C  
ATOM   2180  CG2 ILE A 284      18.766 -52.583   4.639  1.00  0.77           C  
ATOM   2181  CD1 ILE A 284      19.054 -55.068   2.875  1.00  0.75           C  
ATOM   2182  N   ILE A 285      16.937 -49.770   4.385  1.00  0.86           N  
ATOM   2183  CA  ILE A 285      17.391 -48.642   5.190  1.00  0.89           C  
ATOM   2184  C   ILE A 285      18.215 -49.149   6.372  1.00  0.90           C  
ATOM   2185  CB  ILE A 285      16.203 -47.790   5.691  1.00  0.87           C  
ATOM   2186  O   ILE A 285      17.726 -49.939   7.184  1.00  0.90           O  
ATOM   2187  CG1 ILE A 285      15.387 -47.263   4.506  1.00  0.85           C  
ATOM   2188  CG2 ILE A 285      16.697 -46.639   6.572  1.00  0.85           C  
ATOM   2189  CD1 ILE A 285      14.162 -46.453   4.909  1.00  0.81           C  
ATOM   2190  N   THR A 286      19.577 -48.735   6.363  1.00  0.85           N  
ATOM   2191  CA  THR A 286      20.530 -49.071   7.415  1.00  0.89           C  
ATOM   2192  C   THR A 286      20.720 -47.895   8.368  1.00  0.88           C  
ATOM   2193  CB  THR A 286      21.891 -49.483   6.825  1.00  0.84           C  
ATOM   2194  O   THR A 286      21.067 -46.792   7.940  1.00  0.87           O  
ATOM   2195  CG2 THR A 286      22.843 -49.959   7.918  1.00  0.79           C  
ATOM   2196  OG1 THR A 286      21.696 -50.544   5.882  1.00  0.83           O  
ATOM   2197  N   PHE A 287      20.526 -48.060   9.720  1.00  0.84           N  
ATOM   2198  CA  PHE A 287      20.643 -47.054  10.769  1.00  0.88           C  
ATOM   2199  C   PHE A 287      22.044 -47.059  11.369  1.00  0.86           C  
ATOM   2200  CB  PHE A 287      19.602 -47.296  11.866  1.00  0.87           C  
ATOM   2201  O   PHE A 287      22.666 -48.116  11.500  1.00  0.82           O  
ATOM   2202  CG  PHE A 287      18.179 -47.213  11.382  1.00  0.88           C  
ATOM   2203  CD1 PHE A 287      17.559 -45.981  11.212  1.00  0.86           C  
ATOM   2204  CD2 PHE A 287      17.463 -48.368  11.095  1.00  0.86           C  
ATOM   2205  CE1 PHE A 287      16.242 -45.902  10.763  1.00  0.90           C  
ATOM   2206  CE2 PHE A 287      16.147 -48.296  10.647  1.00  0.88           C  
ATOM   2207  CZ  PHE A 287      15.538 -47.063  10.482  1.00  0.89           C  
ATOM   2208  N   SER A 288      22.599 -45.886  11.632  1.00  0.82           N  
ATOM   2209  CA  SER A 288      23.937 -45.748  12.198  1.00  0.85           C  
ATOM   2210  C   SER A 288      23.971 -46.199  13.654  1.00  0.83           C  
ATOM   2211  CB  SER A 288      24.417 -44.299  12.093  1.00  0.80           C  
ATOM   2212  O   SER A 288      25.030 -46.556  14.174  1.00  0.82           O  
ATOM   2213  OG  SER A 288      23.507 -43.421  12.732  1.00  0.73           O  
ATOM   2214  N   GLU A 289      22.926 -46.097  14.288  1.00  0.81           N  
ATOM   2215  CA  GLU A 289      22.763 -46.515  15.677  1.00  0.83           C  
ATOM   2216  C   GLU A 289      21.753 -47.652  15.796  1.00  0.81           C  
ATOM   2217  CB  GLU A 289      22.329 -45.333  16.547  1.00  0.78           C  
ATOM   2218  O   GLU A 289      20.848 -47.775  14.968  1.00  0.80           O  
ATOM   2219  CG  GLU A 289      23.352 -44.208  16.612  1.00  0.71           C  
ATOM   2220  CD  GLU A 289      22.963 -43.098  17.575  1.00  0.71           C  
ATOM   2221  OE1 GLU A 289      21.873 -43.177  18.185  1.00  0.77           O  
ATOM   2222  OE2 GLU A 289      23.755 -42.140  17.720  1.00  0.79           O  
ATOM   2223  N   GLU A 290      21.927 -48.642  16.768  1.00  0.80           N  
ATOM   2224  CA  GLU A 290      20.999 -49.730  17.061  1.00  0.84           C  
ATOM   2225  C   GLU A 290      19.660 -49.194  17.560  1.00  0.79           C  
ATOM   2226  CB  GLU A 290      21.601 -50.687  18.094  1.00  0.76           C  
ATOM   2227  O   GLU A 290      19.620 -48.318  18.425  1.00  0.76           O  
ATOM   2228  CG  GLU A 290      22.819 -51.447  17.591  1.00  0.68           C  
ATOM   2229  CD  GLU A 290      23.391 -52.411  18.619  1.00  0.67           C  
ATOM   2230  OE1 GLU A 290      22.938 -52.392  19.786  1.00  0.79           O  
ATOM   2231  OE2 GLU A 290      24.299 -53.190  18.254  1.00  0.84           O  
ATOM   2232  N   LEU A 291      18.566 -49.685  17.068  1.00  0.81           N  
ATOM   2233  CA  LEU A 291      17.215 -49.339  17.495  1.00  0.85           C  
ATOM   2234  C   LEU A 291      16.843 -50.078  18.776  1.00  0.82           C  
ATOM   2235  CB  LEU A 291      16.204 -49.664  16.392  1.00  0.84           C  
ATOM   2236  O   LEU A 291      17.297 -51.202  19.003  1.00  0.81           O  
ATOM   2237  CG  LEU A 291      16.399 -48.940  15.059  1.00  0.86           C  
ATOM   2238  CD1 LEU A 291      15.437 -49.491  14.011  1.00  0.84           C  
ATOM   2239  CD2 LEU A 291      16.205 -47.437  15.233  1.00  0.84           C  
ATOM   2240  N   TYR A 292      16.176 -49.318  19.631  1.00  0.74           N  
ATOM   2241  CA  TYR A 292      15.672 -49.915  20.863  1.00  0.78           C  
ATOM   2242  C   TYR A 292      14.411 -50.728  20.599  1.00  0.72           C  
ATOM   2243  CB  TYR A 292      15.386 -48.832  21.907  1.00  0.71           C  
ATOM   2244  O   TYR A 292      13.698 -50.481  19.623  1.00  0.70           O  
ATOM   2245  CG  TYR A 292      16.621 -48.105  22.381  1.00  0.68           C  
ATOM   2246  CD1 TYR A 292      17.414 -48.629  23.400  1.00  0.67           C  
ATOM   2247  CD2 TYR A 292      16.997 -46.892  21.813  1.00  0.68           C  
ATOM   2248  CE1 TYR A 292      18.551 -47.962  23.842  1.00  0.71           C  
ATOM   2249  CE2 TYR A 292      18.132 -46.216  22.247  1.00  0.64           C  
ATOM   2250  OH  TYR A 292      20.027 -46.093  23.693  1.00  0.60           O  
ATOM   2251  CZ  TYR A 292      18.902 -46.758  23.260  1.00  0.72           C  
ATOM   2252  N   GLN A 293      13.984 -51.704  21.386  1.00  0.69           N  
ATOM   2253  CA  GLN A 293      12.719 -52.431  21.343  1.00  0.73           C  
ATOM   2254  C   GLN A 293      11.532 -51.473  21.402  1.00  0.64           C  
ATOM   2255  CB  GLN A 293      12.639 -53.437  22.492  1.00  0.64           C  
ATOM   2256  O   GLN A 293      11.441 -50.645  22.310  1.00  0.61           O  
ATOM   2257  CG  GLN A 293      11.396 -54.315  22.455  1.00  0.59           C  
ATOM   2258  CD  GLN A 293      11.427 -55.421  23.493  1.00  0.59           C  
ATOM   2259  NE2 GLN A 293      10.477 -56.346  23.403  1.00  0.72           N  
ATOM   2260  OE1 GLN A 293      12.297 -55.444  24.369  1.00  0.75           O  
ATOM   2261  N   ASN A 294      10.735 -51.509  20.369  1.00  0.68           N  
ATOM   2262  CA  ASN A 294       9.483 -50.792  20.152  1.00  0.70           C  
ATOM   2263  C   ASN A 294       9.731 -49.350  19.717  1.00  0.66           C  
ATOM   2264  CB  ASN A 294       8.619 -50.825  21.414  1.00  0.64           C  
ATOM   2265  O   ASN A 294       8.819 -48.523  19.747  1.00  0.64           O  
ATOM   2266  CG  ASN A 294       8.308 -52.236  21.873  1.00  0.62           C  
ATOM   2267  ND2 ASN A 294       8.417 -52.474  23.174  1.00  0.69           N  
ATOM   2268  OD1 ASN A 294       7.974 -53.105  21.063  1.00  0.65           O  
ATOM   2269  N   ASP A 295      10.935 -48.970  19.262  1.00  0.76           N  
ATOM   2270  CA  ASP A 295      11.025 -47.733  18.492  1.00  0.78           C  
ATOM   2271  C   ASP A 295      10.075 -47.759  17.297  1.00  0.72           C  
ATOM   2272  CB  ASP A 295      12.461 -47.500  18.018  1.00  0.75           C  
ATOM   2273  O   ASP A 295      10.108 -48.690  16.491  1.00  0.70           O  
ATOM   2274  CG  ASP A 295      13.379 -47.008  19.123  1.00  0.74           C  
ATOM   2275  OD1 ASP A 295      12.879 -46.584  20.187  1.00  0.77           O  
ATOM   2276  OD2 ASP A 295      14.613 -47.041  18.927  1.00  0.83           O  
ATOM   2277  N   GLU A 296       9.174 -46.803  17.251  1.00  0.74           N  
ATOM   2278  CA  GLU A 296       8.289 -46.597  16.109  1.00  0.75           C  
ATOM   2279  C   GLU A 296       9.023 -45.913  14.959  1.00  0.73           C  
ATOM   2280  CB  GLU A 296       7.067 -45.771  16.517  1.00  0.70           C  
ATOM   2281  O   GLU A 296       9.452 -44.764  15.084  1.00  0.70           O  
ATOM   2282  CG  GLU A 296       6.008 -45.661  15.429  1.00  0.67           C  
ATOM   2283  CD  GLU A 296       4.819 -44.804  15.833  1.00  0.66           C  
ATOM   2284  OE1 GLU A 296       4.974 -43.928  16.714  1.00  0.70           O  
ATOM   2285  OE2 GLU A 296       3.724 -45.010  15.265  1.00  0.69           O  
ATOM   2286  N   ILE A 297       9.189 -46.607  13.855  1.00  0.80           N  
ATOM   2287  CA  ILE A 297       9.796 -46.132  12.617  1.00  0.80           C  
ATOM   2288  C   ILE A 297       8.708 -45.842  11.587  1.00  0.75           C  
ATOM   2289  CB  ILE A 297      10.808 -47.156  12.055  1.00  0.77           C  
ATOM   2290  O   ILE A 297       7.929 -46.729  11.230  1.00  0.72           O  
ATOM   2291  CG1 ILE A 297      11.839 -47.532  13.125  1.00  0.80           C  
ATOM   2292  CG2 ILE A 297      11.495 -46.605  10.802  1.00  0.79           C  
ATOM   2293  CD1 ILE A 297      12.732 -48.703  12.740  1.00  0.77           C  
ATOM   2294  N   ILE A 298       8.734 -44.592  11.199  1.00  0.79           N  
ATOM   2295  CA  ILE A 298       7.910 -44.152  10.078  1.00  0.79           C  
ATOM   2296  C   ILE A 298       8.805 -43.717   8.920  1.00  0.78           C  
ATOM   2297  CB  ILE A 298       6.966 -43.000  10.489  1.00  0.76           C  
ATOM   2298  O   ILE A 298       9.644 -42.827   9.076  1.00  0.75           O  
ATOM   2299  CG1 ILE A 298       6.076 -43.431  11.660  1.00  0.75           C  
ATOM   2300  CG2 ILE A 298       6.119 -42.545   9.296  1.00  0.75           C  
ATOM   2301  CD1 ILE A 298       5.199 -42.317  12.214  1.00  0.73           C  
ATOM   2302  N   ILE A 299       8.742 -44.252   7.799  1.00  0.82           N  
ATOM   2303  CA  ILE A 299       9.459 -43.991   6.555  1.00  0.82           C  
ATOM   2304  C   ILE A 299       8.484 -43.486   5.494  1.00  0.79           C  
ATOM   2305  CB  ILE A 299      10.194 -45.253   6.051  1.00  0.81           C  
ATOM   2306  O   ILE A 299       7.582 -44.215   5.073  1.00  0.75           O  
ATOM   2307  CG1 ILE A 299      11.038 -45.864   7.176  1.00  0.84           C  
ATOM   2308  CG2 ILE A 299      11.061 -44.923   4.833  1.00  0.83           C  
ATOM   2309  CD1 ILE A 299      11.656 -47.211   6.824  1.00  0.82           C  
ATOM   2310  N   MET A 300       8.763 -42.162   5.242  1.00  0.79           N  
ATOM   2311  CA  MET A 300       8.120 -41.614   4.052  1.00  0.78           C  
ATOM   2312  C   MET A 300       8.974 -41.856   2.812  1.00  0.77           C  
ATOM   2313  CB  MET A 300       7.858 -40.117   4.222  1.00  0.76           C  
ATOM   2314  O   MET A 300      10.115 -41.397   2.740  1.00  0.74           O  
ATOM   2315  CG  MET A 300       6.948 -39.783   5.393  1.00  0.70           C  
ATOM   2316  SD  MET A 300       6.612 -37.984   5.533  1.00  0.67           S  
ATOM   2317  CE  MET A 300       5.577 -37.737   4.063  1.00  0.62           C  
ATOM   2318  N   LEU A 301       8.673 -42.639   1.935  1.00  0.74           N  
ATOM   2319  CA  LEU A 301       9.328 -43.088   0.711  1.00  0.73           C  
ATOM   2320  C   LEU A 301       8.976 -42.176  -0.460  1.00  0.72           C  
ATOM   2321  CB  LEU A 301       8.929 -44.530   0.388  1.00  0.71           C  
ATOM   2322  O   LEU A 301       7.797 -41.956  -0.748  1.00  0.68           O  
ATOM   2323  CG  LEU A 301       9.109 -45.552   1.512  1.00  0.70           C  
ATOM   2324  CD1 LEU A 301       8.579 -46.915   1.079  1.00  0.68           C  
ATOM   2325  CD2 LEU A 301      10.576 -45.647   1.918  1.00  0.70           C  
ATOM   2326  N   GLY A 302       9.971 -41.405  -1.038  1.00  0.68           N  
ATOM   2327  CA  GLY A 302       9.966 -40.783  -2.353  1.00  0.67           C  
ATOM   2328  C   GLY A 302      10.092 -41.784  -3.486  1.00  0.67           C  
ATOM   2329  O   GLY A 302      10.614 -42.884  -3.295  1.00  0.64           O  
ATOM   2330  N   ASP A 303       9.520 -41.623  -4.610  1.00  0.55           N  
ATOM   2331  CA  ASP A 303       9.402 -42.478  -5.787  1.00  0.55           C  
ATOM   2332  C   ASP A 303      10.770 -42.991  -6.232  1.00  0.55           C  
ATOM   2333  CB  ASP A 303       8.724 -41.724  -6.932  1.00  0.51           C  
ATOM   2334  O   ASP A 303      11.761 -42.261  -6.173  1.00  0.54           O  
ATOM   2335  CG  ASP A 303       7.212 -41.874  -6.928  1.00  0.49           C  
ATOM   2336  OD1 ASP A 303       6.699 -42.867  -6.369  1.00  0.49           O  
ATOM   2337  OD2 ASP A 303       6.529 -40.991  -7.491  1.00  0.49           O  
ATOM   2338  N   VAL A 304      11.239 -44.337  -6.342  1.00  0.42           N  
ATOM   2339  CA  VAL A 304      12.229 -44.977  -7.203  1.00  0.41           C  
ATOM   2340  C   VAL A 304      12.257 -44.283  -8.563  1.00  0.42           C  
ATOM   2341  CB  VAL A 304      11.938 -46.484  -7.378  1.00  0.38           C  
ATOM   2342  O   VAL A 304      11.217 -44.124  -9.207  1.00  0.40           O  
ATOM   2343  CG1 VAL A 304      13.056 -47.161  -8.169  1.00  0.36           C  
ATOM   2344  CG2 VAL A 304      11.759 -47.155  -6.018  1.00  0.36           C  
ATOM   2345  N   VAL A 305      13.303 -43.720  -9.111  1.00  0.40           N  
ATOM   2346  CA  VAL A 305      13.772 -43.965 -10.471  1.00  0.41           C  
ATOM   2347  C   VAL A 305      13.788 -45.466 -10.750  1.00  0.40           C  
ATOM   2348  CB  VAL A 305      15.177 -43.365 -10.703  1.00  0.38           C  
ATOM   2349  O   VAL A 305      14.616 -46.197 -10.200  1.00  0.38           O  
ATOM   2350  CG1 VAL A 305      15.622 -43.575 -12.149  1.00  0.36           C  
ATOM   2351  CG2 VAL A 305      15.187 -41.879 -10.348  1.00  0.36           C  
ATOM   2352  N   VAL A 306      12.738 -46.232 -10.769  1.00  0.37           N  
ATOM   2353  CA  VAL A 306      12.722 -47.613 -11.239  1.00  0.39           C  
ATOM   2354  C   VAL A 306      13.723 -47.783 -12.380  1.00  0.38           C  
ATOM   2355  CB  VAL A 306      11.310 -48.040 -11.700  1.00  0.35           C  
ATOM   2356  O   VAL A 306      13.620 -47.111 -13.409  1.00  0.36           O  
ATOM   2357  CG1 VAL A 306      11.263 -49.542 -11.975  1.00  0.35           C  
ATOM   2358  CG2 VAL A 306      10.268 -47.652 -10.652  1.00  0.34           C  
ATOM   2359  N   GLN A 307      14.953 -48.207 -12.244  1.00  0.36           N  
ATOM   2360  CA  GLN A 307      15.754 -49.138 -13.032  1.00  0.38           C  
ATOM   2361  C   GLN A 307      15.148 -50.538 -13.013  1.00  0.36           C  
ATOM   2362  CB  GLN A 307      17.192 -49.181 -12.512  1.00  0.34           C  
ATOM   2363  O   GLN A 307      15.098 -51.185 -11.965  1.00  0.35           O  
ATOM   2364  CG  GLN A 307      18.050 -48.012 -12.976  1.00  0.34           C  
ATOM   2365  CD  GLN A 307      19.536 -48.275 -12.820  1.00  0.40           C  
ATOM   2366  NE2 GLN A 307      20.353 -47.489 -13.513  1.00  0.35           N  
ATOM   2367  OE1 GLN A 307      19.946 -49.177 -12.082  1.00  0.47           O  
ATOM   2368  N   SER A 308      14.026 -50.798 -13.876  1.00  0.35           N  
ATOM   2369  CA  SER A 308      13.605 -52.120 -14.328  1.00  0.38           C  
ATOM   2370  C   SER A 308      12.513 -52.020 -15.388  1.00  0.35           C  
ATOM   2371  CB  SER A 308      13.107 -52.957 -13.149  1.00  0.32           C  
ATOM   2372  O   SER A 308      11.609 -51.188 -15.279  1.00  0.34           O  
ATOM   2373  OG  SER A 308      11.866 -52.467 -12.673  1.00  0.33           O  
ATOM   2374  N   ASP A 309      12.900 -52.616 -16.802  1.00  0.42           N  
ATOM   2375  CA  ASP A 309      12.173 -53.255 -17.895  1.00  0.42           C  
ATOM   2376  C   ASP A 309      10.717 -52.796 -17.929  1.00  0.42           C  
ATOM   2377  CB  ASP A 309      12.242 -54.778 -17.768  1.00  0.40           C  
ATOM   2378  O   ASP A 309       9.974 -53.140 -18.851  1.00  0.40           O  
ATOM   2379  CG  ASP A 309      13.663 -55.311 -17.783  1.00  0.39           C  
ATOM   2380  OD1 ASP A 309      14.571 -54.613 -18.283  1.00  0.42           O  
ATOM   2381  OD2 ASP A 309      13.877 -56.442 -17.294  1.00  0.46           O  
ATOM   2382  N   GLU A 310      10.195 -51.758 -17.127  1.00  0.44           N  
ATOM   2383  CA  GLU A 310       8.874 -51.147 -17.233  1.00  0.45           C  
ATOM   2384  C   GLU A 310       8.969 -49.712 -17.746  1.00  0.44           C  
ATOM   2385  CB  GLU A 310       8.157 -51.175 -15.881  1.00  0.42           C  
ATOM   2386  O   GLU A 310       7.949 -49.047 -17.938  1.00  0.42           O  
ATOM   2387  CG  GLU A 310       7.617 -52.546 -15.500  1.00  0.40           C  
ATOM   2388  CD  GLU A 310       6.796 -52.533 -14.220  1.00  0.43           C  
ATOM   2389  OE1 GLU A 310       6.855 -51.531 -13.472  1.00  0.46           O  
ATOM   2390  OE2 GLU A 310       6.089 -53.533 -13.964  1.00  0.43           O  
ATOM   2391  N   TYR A 311      10.170 -49.246 -18.118  1.00  0.46           N  
ATOM   2392  CA  TYR A 311      10.312 -47.951 -18.773  1.00  0.48           C  
ATOM   2393  C   TYR A 311      10.858 -48.111 -20.187  1.00  0.46           C  
ATOM   2394  CB  TYR A 311      11.231 -47.035 -17.960  1.00  0.43           C  
ATOM   2395  O   TYR A 311      11.806 -48.868 -20.411  1.00  0.44           O  
ATOM   2396  CG  TYR A 311      10.653 -46.622 -16.628  1.00  0.41           C  
ATOM   2397  CD1 TYR A 311       9.780 -45.541 -16.530  1.00  0.39           C  
ATOM   2398  CD2 TYR A 311      10.978 -47.312 -15.465  1.00  0.41           C  
ATOM   2399  CE1 TYR A 311       9.247 -45.156 -15.305  1.00  0.40           C  
ATOM   2400  CE2 TYR A 311      10.450 -46.936 -14.234  1.00  0.41           C  
ATOM   2401  OH  TYR A 311       9.061 -45.482 -12.949  1.00  0.34           O  
ATOM   2402  CZ  TYR A 311       9.587 -45.859 -14.164  1.00  0.37           C  
ATOM   2403  N   VAL A 312      10.110 -47.690 -21.179  1.00  0.51           N  
ATOM   2404  CA  VAL A 312      10.539 -47.388 -22.541  1.00  0.52           C  
ATOM   2405  C   VAL A 312      11.776 -46.493 -22.506  1.00  0.52           C  
ATOM   2406  CB  VAL A 312       9.413 -46.711 -23.353  1.00  0.50           C  
ATOM   2407  O   VAL A 312      11.732 -45.383 -21.970  1.00  0.51           O  
ATOM   2408  CG1 VAL A 312       9.857 -46.471 -24.795  1.00  0.46           C  
ATOM   2409  CG2 VAL A 312       8.144 -47.561 -23.316  1.00  0.48           C  
ATOM   2410  N   LEU A 313      13.109 -47.038 -22.521  1.00  0.51           N  
ATOM   2411  CA  LEU A 313      14.308 -46.257 -22.808  1.00  0.51           C  
ATOM   2412  C   LEU A 313      14.051 -45.262 -23.935  1.00  0.52           C  
ATOM   2413  CB  LEU A 313      15.472 -47.179 -23.180  1.00  0.48           C  
ATOM   2414  O   LEU A 313      13.302 -45.555 -24.869  1.00  0.51           O  
ATOM   2415  CG  LEU A 313      15.954 -48.136 -22.089  1.00  0.47           C  
ATOM   2416  CD1 LEU A 313      16.988 -49.105 -22.653  1.00  0.43           C  
ATOM   2417  CD2 LEU A 313      16.531 -47.357 -20.911  1.00  0.45           C  
ATOM   2418  N   LYS A 314      14.461 -44.093 -23.762  1.00  0.58           N  
ATOM   2419  CA  LYS A 314      14.389 -43.020 -24.750  1.00  0.59           C  
ATOM   2420  C   LYS A 314      14.599 -43.558 -26.162  1.00  0.60           C  
ATOM   2421  CB  LYS A 314      15.424 -41.937 -24.442  1.00  0.54           C  
ATOM   2422  O   LYS A 314      14.012 -43.050 -27.119  1.00  0.59           O  
ATOM   2423  CG  LYS A 314      15.275 -40.681 -25.288  1.00  0.50           C  
ATOM   2424  CD  LYS A 314      16.290 -39.616 -24.892  1.00  0.53           C  
ATOM   2425  CE  LYS A 314      16.182 -38.382 -25.777  1.00  0.47           C  
ATOM   2426  NZ  LYS A 314      17.169 -37.332 -25.386  1.00  0.41           N  
ATOM   2427  N   ASN A 315      15.409 -44.757 -26.175  1.00  0.48           N  
ATOM   2428  CA  ASN A 315      15.601 -45.406 -27.467  1.00  0.48           C  
ATOM   2429  C   ASN A 315      14.331 -46.111 -27.935  1.00  0.48           C  
ATOM   2430  CB  ASN A 315      16.765 -46.397 -27.402  1.00  0.46           C  
ATOM   2431  O   ASN A 315      14.001 -46.081 -29.122  1.00  0.47           O  
ATOM   2432  CG  ASN A 315      18.117 -45.713 -27.424  1.00  0.44           C  
ATOM   2433  ND2 ASN A 315      19.180 -46.494 -27.273  1.00  0.48           N  
ATOM   2434  OD1 ASN A 315      18.206 -44.491 -27.575  1.00  0.49           O  
ATOM   2435  N   ASP A 316      13.648 -46.718 -26.999  1.00  0.51           N  
ATOM   2436  CA  ASP A 316      12.390 -47.364 -27.363  1.00  0.50           C  
ATOM   2437  C   ASP A 316      11.324 -46.330 -27.716  1.00  0.51           C  
ATOM   2438  CB  ASP A 316      11.898 -48.261 -26.225  1.00  0.48           C  
ATOM   2439  O   ASP A 316      10.506 -46.554 -28.611  1.00  0.50           O  
ATOM   2440  CG  ASP A 316      12.890 -49.349 -25.857  1.00  0.47           C  
ATOM   2441  OD1 ASP A 316      13.631 -49.826 -26.744  1.00  0.51           O  
ATOM   2442  OD2 ASP A 316      12.930 -49.737 -24.669  1.00  0.57           O  
ATOM   2443  N   LEU A 317      11.352 -45.081 -27.187  1.00  0.57           N  
ATOM   2444  CA  LEU A 317      10.472 -43.973 -27.546  1.00  0.59           C  
ATOM   2445  C   LEU A 317      10.876 -43.372 -28.888  1.00  0.58           C  
ATOM   2446  CB  LEU A 317      10.500 -42.893 -26.461  1.00  0.55           C  
ATOM   2447  O   LEU A 317      10.120 -42.597 -29.478  1.00  0.58           O  
ATOM   2448  CG  LEU A 317       9.842 -43.254 -25.128  1.00  0.53           C  
ATOM   2449  CD1 LEU A 317      10.099 -42.160 -24.097  1.00  0.50           C  
ATOM   2450  CD2 LEU A 317       8.345 -43.480 -25.314  1.00  0.52           C  
ATOM   2451  N   LEU A 318      12.149 -43.724 -29.385  1.00  0.58           N  
ATOM   2452  CA  LEU A 318      12.572 -43.247 -30.697  1.00  0.61           C  
ATOM   2453  C   LEU A 318      12.299 -44.295 -31.771  1.00  0.58           C  
ATOM   2454  CB  LEU A 318      14.061 -42.890 -30.683  1.00  0.55           C  
ATOM   2455  O   LEU A 318      12.507 -44.041 -32.960  1.00  0.58           O  
ATOM   2456  CG  LEU A 318      14.454 -41.653 -29.874  1.00  0.53           C  
ATOM   2457  CD1 LEU A 318      15.972 -41.534 -29.791  1.00  0.50           C  
ATOM   2458  CD2 LEU A 318      13.847 -40.397 -30.490  1.00  0.55           C  
ATOM   2459  N   SER A 319      11.761 -45.516 -31.344  1.00  0.52           N  
ATOM   2460  CA  SER A 319      11.320 -46.466 -32.360  1.00  0.55           C  
ATOM   2461  C   SER A 319       9.975 -46.058 -32.952  1.00  0.53           C  
ATOM   2462  CB  SER A 319      11.220 -47.874 -31.769  1.00  0.52           C  
ATOM   2463  O   SER A 319       9.134 -45.483 -32.259  1.00  0.54           O  
ATOM   2464  OG  SER A 319      10.287 -48.657 -32.493  1.00  0.52           O  
ATOM   2465  N   PRO A 320       9.852 -46.126 -34.335  1.00  0.54           N  
ATOM   2466  CA  PRO A 320       8.573 -45.821 -34.980  1.00  0.53           C  
ATOM   2467  C   PRO A 320       7.390 -46.501 -34.295  1.00  0.53           C  
ATOM   2468  CB  PRO A 320       8.759 -46.353 -36.403  1.00  0.51           C  
ATOM   2469  O   PRO A 320       6.268 -45.991 -34.342  1.00  0.52           O  
ATOM   2470  CG  PRO A 320      10.217 -46.666 -36.506  1.00  0.50           C  
ATOM   2471  CD  PRO A 320      10.789 -46.736 -35.119  1.00  0.52           C  
ATOM   2472  N   ASP A 321       7.649 -47.763 -33.643  1.00  0.55           N  
ATOM   2473  CA  ASP A 321       6.639 -48.546 -32.938  1.00  0.56           C  
ATOM   2474  C   ASP A 321       6.623 -48.209 -31.449  1.00  0.53           C  
ATOM   2475  CB  ASP A 321       6.885 -50.043 -33.136  1.00  0.52           C  
ATOM   2476  O   ASP A 321       6.008 -48.921 -30.652  1.00  0.53           O  
ATOM   2477  CG  ASP A 321       7.333 -50.389 -34.545  1.00  0.50           C  
ATOM   2478  OD1 ASP A 321       6.935 -49.688 -35.501  1.00  0.51           O  
ATOM   2479  OD2 ASP A 321       8.088 -51.372 -34.702  1.00  0.58           O  
ATOM   2480  N   ALA A 322       7.265 -47.113 -31.006  1.00  0.54           N  
ATOM   2481  CA  ALA A 322       7.364 -46.812 -29.581  1.00  0.56           C  
ATOM   2482  C   ALA A 322       5.980 -46.689 -28.949  1.00  0.53           C  
ATOM   2483  CB  ALA A 322       8.160 -45.527 -29.362  1.00  0.50           C  
ATOM   2484  O   ALA A 322       5.780 -47.083 -27.797  1.00  0.52           O  
ATOM   2485  N   SER A 323       5.030 -46.146 -29.722  1.00  0.59           N  
ATOM   2486  CA  SER A 323       3.665 -45.913 -29.264  1.00  0.61           C  
ATOM   2487  C   SER A 323       2.930 -47.227 -29.023  1.00  0.60           C  
ATOM   2488  CB  SER A 323       2.895 -45.068 -30.280  1.00  0.57           C  
ATOM   2489  O   SER A 323       2.035 -47.299 -28.179  1.00  0.60           O  
ATOM   2490  OG  SER A 323       2.909 -45.682 -31.558  1.00  0.56           O  
ATOM   2491  N   ASP A 324       3.274 -48.421 -29.694  1.00  0.62           N  
ATOM   2492  CA  ASP A 324       2.754 -49.769 -29.483  1.00  0.63           C  
ATOM   2493  C   ASP A 324       3.347 -50.395 -28.223  1.00  0.61           C  
ATOM   2494  CB  ASP A 324       3.045 -50.653 -30.697  1.00  0.60           C  
ATOM   2495  O   ASP A 324       2.735 -51.274 -27.613  1.00  0.61           O  
ATOM   2496  CG  ASP A 324       2.196 -50.299 -31.905  1.00  0.57           C  
ATOM   2497  OD1 ASP A 324       1.129 -49.671 -31.738  1.00  0.63           O  
ATOM   2498  OD2 ASP A 324       2.596 -50.655 -33.035  1.00  0.68           O  
ATOM   2499  N   ASN A 325       4.564 -49.957 -27.834  1.00  0.57           N  
ATOM   2500  CA  ASN A 325       5.280 -50.581 -26.727  1.00  0.56           C  
ATOM   2501  C   ASN A 325       5.023 -49.853 -25.410  1.00  0.55           C  
ATOM   2502  CB  ASN A 325       6.781 -50.633 -27.020  1.00  0.54           C  
ATOM   2503  O   ASN A 325       5.522 -50.264 -24.361  1.00  0.55           O  
ATOM   2504  CG  ASN A 325       7.124 -51.593 -28.142  1.00  0.52           C  
ATOM   2505  ND2 ASN A 325       8.006 -51.167 -29.038  1.00  0.57           N  
ATOM   2506  OD1 ASN A 325       6.601 -52.709 -28.202  1.00  0.56           O  
ATOM   2507  N   ILE A 326       4.182 -48.695 -25.383  1.00  0.59           N  
ATOM   2508  CA  ILE A 326       3.743 -47.983 -24.187  1.00  0.59           C  
ATOM   2509  C   ILE A 326       2.317 -48.400 -23.834  1.00  0.60           C  
ATOM   2510  CB  ILE A 326       3.821 -46.452 -24.380  1.00  0.57           C  
ATOM   2511  O   ILE A 326       1.365 -48.027 -24.524  1.00  0.59           O  
ATOM   2512  CG1 ILE A 326       5.250 -46.033 -24.745  1.00  0.52           C  
ATOM   2513  CG2 ILE A 326       3.341 -45.724 -23.121  1.00  0.52           C  
ATOM   2514  CD1 ILE A 326       5.390 -44.559 -25.101  1.00  0.52           C  
ATOM   2515  N   ASN A 327       2.147 -49.356 -22.832  1.00  0.61           N  
ATOM   2516  CA  ASN A 327       0.852 -49.685 -22.247  1.00  0.60           C  
ATOM   2517  C   ASN A 327       0.269 -48.504 -21.475  1.00  0.61           C  
ATOM   2518  CB  ASN A 327       0.969 -50.908 -21.335  1.00  0.57           C  
ATOM   2519  O   ASN A 327       0.985 -47.823 -20.739  1.00  0.61           O  
ATOM   2520  CG  ASN A 327       1.103 -52.204 -22.111  1.00  0.55           C  
ATOM   2521  ND2 ASN A 327       1.832 -53.160 -21.548  1.00  0.58           N  
ATOM   2522  OD1 ASN A 327       0.556 -52.344 -23.208  1.00  0.58           O  
ATOM   2523  N   THR A 328      -0.971 -48.178 -21.717  1.00  0.65           N  
ATOM   2524  CA  THR A 328      -1.823 -47.298 -20.924  1.00  0.67           C  
ATOM   2525  C   THR A 328      -2.620 -48.097 -19.897  1.00  0.66           C  
ATOM   2526  CB  THR A 328      -2.789 -46.500 -21.820  1.00  0.63           C  
ATOM   2527  O   THR A 328      -2.608 -49.329 -19.917  1.00  0.65           O  
ATOM   2528  CG2 THR A 328      -2.026 -45.603 -22.789  1.00  0.58           C  
ATOM   2529  OG1 THR A 328      -3.601 -47.413 -22.569  1.00  0.60           O  
ATOM   2530  N   ASN A 329      -3.110 -47.467 -18.913  1.00  0.65           N  
ATOM   2531  CA  ASN A 329      -3.724 -48.056 -17.728  1.00  0.69           C  
ATOM   2532  C   ASN A 329      -4.938 -48.908 -18.089  1.00  0.68           C  
ATOM   2533  CB  ASN A 329      -4.119 -46.965 -16.730  1.00  0.62           C  
ATOM   2534  O   ASN A 329      -5.372 -49.744 -17.296  1.00  0.68           O  
ATOM   2535  CG  ASN A 329      -2.934 -46.431 -15.949  1.00  0.58           C  
ATOM   2536  ND2 ASN A 329      -3.108 -45.271 -15.328  1.00  0.56           N  
ATOM   2537  OD1 ASN A 329      -1.870 -47.055 -15.907  1.00  0.57           O  
ATOM   2538  N   ASP A 330      -5.426 -48.709 -19.390  1.00  0.47           N  
ATOM   2539  CA  ASP A 330      -6.564 -49.486 -19.871  1.00  0.51           C  
ATOM   2540  C   ASP A 330      -6.102 -50.739 -20.610  1.00  0.49           C  
ATOM   2541  CB  ASP A 330      -7.448 -48.633 -20.784  1.00  0.48           C  
ATOM   2542  O   ASP A 330      -6.920 -51.479 -21.161  1.00  0.52           O  
ATOM   2543  CG  ASP A 330      -6.731 -48.172 -22.041  1.00  0.48           C  
ATOM   2544  OD1 ASP A 330      -5.503 -48.376 -22.152  1.00  0.49           O  
ATOM   2545  OD2 ASP A 330      -7.400 -47.596 -22.926  1.00  0.57           O  
ATOM   2546  N   GLY A 331      -4.748 -51.092 -20.430  1.00  0.55           N  
ATOM   2547  CA  GLY A 331      -4.246 -52.246 -21.159  1.00  0.56           C  
ATOM   2548  C   GLY A 331      -4.063 -51.983 -22.641  1.00  0.56           C  
ATOM   2549  O   GLY A 331      -3.659 -52.875 -23.390  1.00  0.57           O  
ATOM   2550  N   THR A 332      -4.421 -50.733 -23.126  1.00  0.64           N  
ATOM   2551  CA  THR A 332      -4.145 -50.382 -24.515  1.00  0.66           C  
ATOM   2552  C   THR A 332      -2.763 -49.748 -24.647  1.00  0.64           C  
ATOM   2553  CB  THR A 332      -5.210 -49.419 -25.070  1.00  0.61           C  
ATOM   2554  O   THR A 332      -2.205 -49.252 -23.666  1.00  0.62           O  
ATOM   2555  CG2 THR A 332      -6.601 -50.042 -25.010  1.00  0.54           C  
ATOM   2556  OG1 THR A 332      -5.205 -48.213 -24.296  1.00  0.56           O  
ATOM   2557  N   SER A 333      -2.028 -49.956 -25.690  1.00  0.62           N  
ATOM   2558  CA  SER A 333      -0.809 -49.241 -26.053  1.00  0.62           C  
ATOM   2559  C   SER A 333      -1.093 -47.770 -26.334  1.00  0.63           C  
ATOM   2560  CB  SER A 333      -0.153 -49.885 -27.275  1.00  0.59           C  
ATOM   2561  O   SER A 333      -2.233 -47.396 -26.617  1.00  0.61           O  
ATOM   2562  OG  SER A 333      -0.928 -49.656 -28.440  1.00  0.63           O  
ATOM   2563  N   VAL A 334      -0.157 -46.862 -26.166  1.00  0.62           N  
ATOM   2564  CA  VAL A 334      -0.270 -45.473 -26.600  1.00  0.63           C  
ATOM   2565  C   VAL A 334      -0.757 -45.421 -28.046  1.00  0.63           C  
ATOM   2566  CB  VAL A 334       1.075 -44.725 -26.463  1.00  0.60           C  
ATOM   2567  O   VAL A 334      -1.621 -44.611 -28.388  1.00  0.63           O  
ATOM   2568  CG1 VAL A 334       0.988 -43.338 -27.097  1.00  0.55           C  
ATOM   2569  CG2 VAL A 334       1.479 -44.619 -24.993  1.00  0.56           C  
ATOM   2570  N   GLN A 335      -0.210 -46.362 -28.893  1.00  0.64           N  
ATOM   2571  CA  GLN A 335      -0.682 -46.341 -30.274  1.00  0.64           C  
ATOM   2572  C   GLN A 335      -2.176 -46.641 -30.349  1.00  0.64           C  
ATOM   2573  CB  GLN A 335       0.098 -47.346 -31.123  1.00  0.61           C  
ATOM   2574  O   GLN A 335      -2.931 -45.907 -30.991  1.00  0.63           O  
ATOM   2575  CG  GLN A 335      -0.178 -47.233 -32.616  1.00  0.60           C  
ATOM   2576  CD  GLN A 335       0.206 -45.880 -33.184  1.00  0.61           C  
ATOM   2577  NE2 GLN A 335      -0.662 -45.319 -34.019  1.00  0.65           N  
ATOM   2578  OE1 GLN A 335       1.274 -45.342 -32.874  1.00  0.72           O  
ATOM   2579  N   GLN A 336      -2.583 -47.830 -29.554  1.00  0.64           N  
ATOM   2580  CA  GLN A 336      -4.006 -48.154 -29.548  1.00  0.63           C  
ATOM   2581  C   GLN A 336      -4.824 -47.026 -28.926  1.00  0.62           C  
ATOM   2582  CB  GLN A 336      -4.256 -49.461 -28.794  1.00  0.61           C  
ATOM   2583  O   GLN A 336      -5.927 -46.724 -29.388  1.00  0.62           O  
ATOM   2584  CG  GLN A 336      -4.027 -50.709 -29.635  1.00  0.59           C  
ATOM   2585  CD  GLN A 336      -4.076 -51.986 -28.817  1.00  0.59           C  
ATOM   2586  NE2 GLN A 336      -4.496 -53.078 -29.447  1.00  0.61           N  
ATOM   2587  OE1 GLN A 336      -3.740 -51.991 -27.628  1.00  0.68           O  
ATOM   2588  N   ASN A 337      -4.226 -46.327 -27.930  1.00  0.64           N  
ATOM   2589  CA  ASN A 337      -4.855 -45.111 -27.427  1.00  0.64           C  
ATOM   2590  C   ASN A 337      -4.801 -43.985 -28.455  1.00  0.63           C  
ATOM   2591  CB  ASN A 337      -4.196 -44.668 -26.119  1.00  0.61           C  
ATOM   2592  O   ASN A 337      -5.784 -43.267 -28.649  1.00  0.63           O  
ATOM   2593  CG  ASN A 337      -4.743 -45.403 -24.911  1.00  0.58           C  
ATOM   2594  ND2 ASN A 337      -3.852 -45.982 -24.115  1.00  0.59           N  
ATOM   2595  OD1 ASN A 337      -5.957 -45.451 -24.695  1.00  0.59           O  
ATOM   2596  N   ILE A 338      -3.670 -43.767 -29.153  1.00  0.63           N  
ATOM   2597  CA  ILE A 338      -3.572 -42.792 -30.233  1.00  0.63           C  
ATOM   2598  C   ILE A 338      -4.549 -43.157 -31.349  1.00  0.62           C  
ATOM   2599  CB  ILE A 338      -2.133 -42.707 -30.788  1.00  0.60           C  
ATOM   2600  O   ILE A 338      -5.292 -42.302 -31.837  1.00  0.62           O  
ATOM   2601  CG1 ILE A 338      -1.200 -42.063 -29.756  1.00  0.56           C  
ATOM   2602  CG2 ILE A 338      -2.108 -41.930 -32.108  1.00  0.58           C  
ATOM   2603  CD1 ILE A 338       0.278 -42.172 -30.105  1.00  0.56           C  
ATOM   2604  N   ASP A 339      -4.541 -44.445 -31.735  1.00  0.63           N  
ATOM   2605  CA  ASP A 339      -5.448 -44.912 -32.779  1.00  0.62           C  
ATOM   2606  C   ASP A 339      -6.904 -44.800 -32.332  1.00  0.62           C  
ATOM   2607  CB  ASP A 339      -5.126 -46.358 -33.162  1.00  0.60           C  
ATOM   2608  O   ASP A 339      -7.769 -44.401 -33.114  1.00  0.61           O  
ATOM   2609  CG  ASP A 339      -3.794 -46.499 -33.878  1.00  0.59           C  
ATOM   2610  OD1 ASP A 339      -3.274 -45.491 -34.403  1.00  0.64           O  
ATOM   2611  OD2 ASP A 339      -3.261 -47.629 -33.919  1.00  0.66           O  
ATOM   2612  N   ASN A 340      -7.140 -45.304 -31.048  1.00  0.58           N  
ATOM   2613  CA  ASN A 340      -8.423 -45.037 -30.405  1.00  0.57           C  
ATOM   2614  C   ASN A 340      -8.655 -43.541 -30.218  1.00  0.56           C  
ATOM   2615  CB  ASN A 340      -8.510 -45.761 -29.060  1.00  0.55           C  
ATOM   2616  O   ASN A 340      -9.797 -43.079 -30.237  1.00  0.55           O  
ATOM   2617  CG  ASN A 340      -8.753 -47.250 -29.212  1.00  0.53           C  
ATOM   2618  ND2 ASN A 340      -8.353 -48.022 -28.209  1.00  0.55           N  
ATOM   2619  OD1 ASN A 340      -9.296 -47.702 -30.224  1.00  0.55           O  
ATOM   2620  N   PHE A 341      -7.639 -42.713 -30.125  1.00  0.54           N  
ATOM   2621  CA  PHE A 341      -7.624 -41.255 -30.162  1.00  0.56           C  
ATOM   2622  C   PHE A 341      -8.052 -40.744 -31.532  1.00  0.53           C  
ATOM   2623  CB  PHE A 341      -6.231 -40.722 -29.814  1.00  0.51           C  
ATOM   2624  O   PHE A 341      -8.774 -39.750 -31.632  1.00  0.52           O  
ATOM   2625  CG  PHE A 341      -6.187 -39.931 -28.534  1.00  0.50           C  
ATOM   2626  CD1 PHE A 341      -6.644 -38.619 -28.495  1.00  0.47           C  
ATOM   2627  CD2 PHE A 341      -5.687 -40.500 -27.370  1.00  0.48           C  
ATOM   2628  CE1 PHE A 341      -6.603 -37.885 -27.312  1.00  0.44           C  
ATOM   2629  CE2 PHE A 341      -5.644 -39.772 -26.184  1.00  0.46           C  
ATOM   2630  CZ  PHE A 341      -6.101 -38.465 -26.157  1.00  0.43           C  
ATOM   2631  N   SER A 342      -7.709 -41.353 -32.645  1.00  0.52           N  
ATOM   2632  CA  SER A 342      -8.212 -40.995 -33.967  1.00  0.51           C  
ATOM   2633  C   SER A 342      -9.735 -41.049 -34.012  1.00  0.51           C  
ATOM   2634  CB  SER A 342      -7.629 -41.924 -35.032  1.00  0.48           C  
ATOM   2635  O   SER A 342     -10.366 -40.313 -34.774  1.00  0.49           O  
ATOM   2636  OG  SER A 342      -7.997 -43.270 -34.782  1.00  0.49           O  
ATOM   2637  N   ASN A 343     -10.452 -41.770 -32.998  1.00  0.46           N  
ATOM   2638  CA  ASN A 343     -11.899 -41.755 -32.819  1.00  0.45           C  
ATOM   2639  C   ASN A 343     -12.331 -40.668 -31.838  1.00  0.46           C  
ATOM   2640  CB  ASN A 343     -12.396 -43.123 -32.347  1.00  0.43           C  
ATOM   2641  O   ASN A 343     -12.897 -40.966 -30.785  1.00  0.44           O  
ATOM   2642  CG  ASN A 343     -12.704 -44.061 -33.498  1.00  0.41           C  
ATOM   2643  ND2 ASN A 343     -12.607 -45.361 -33.245  1.00  0.44           N  
ATOM   2644  OD1 ASN A 343     -13.027 -43.621 -34.604  1.00  0.45           O  
ATOM   2645  N   PHE A 344     -11.643 -39.543 -31.499  1.00  0.39           N  
ATOM   2646  CA  PHE A 344     -11.782 -38.382 -30.627  1.00  0.43           C  
ATOM   2647  C   PHE A 344     -13.129 -37.702 -30.841  1.00  0.39           C  
ATOM   2648  CB  PHE A 344     -10.645 -37.385 -30.873  1.00  0.37           C  
ATOM   2649  O   PHE A 344     -13.676 -37.094 -29.919  1.00  0.38           O  
ATOM   2650  CG  PHE A 344      -9.916 -36.975 -29.622  1.00  0.36           C  
ATOM   2651  CD1 PHE A 344     -10.352 -35.890 -28.871  1.00  0.36           C  
ATOM   2652  CD2 PHE A 344      -8.794 -37.675 -29.197  1.00  0.39           C  
ATOM   2653  CE1 PHE A 344      -9.679 -35.508 -27.713  1.00  0.39           C  
ATOM   2654  CE2 PHE A 344      -8.117 -37.299 -28.041  1.00  0.39           C  
ATOM   2655  CZ  PHE A 344      -8.560 -36.215 -27.300  1.00  0.36           C  
ATOM   2656  N   ASN A 345     -13.881 -37.947 -31.852  1.00  0.46           N  
ATOM   2657  CA  ASN A 345     -15.257 -37.476 -31.968  1.00  0.46           C  
ATOM   2658  C   ASN A 345     -16.148 -38.075 -30.884  1.00  0.45           C  
ATOM   2659  CB  ASN A 345     -15.818 -37.796 -33.355  1.00  0.43           C  
ATOM   2660  O   ASN A 345     -17.067 -37.414 -30.395  1.00  0.43           O  
ATOM   2661  CG  ASN A 345     -15.272 -36.880 -34.432  1.00  0.42           C  
ATOM   2662  ND2 ASN A 345     -15.285 -37.351 -35.674  1.00  0.42           N  
ATOM   2663  OD1 ASN A 345     -14.840 -35.759 -34.151  1.00  0.44           O  
ATOM   2664  N   ASN A 346     -15.770 -39.186 -30.223  1.00  0.43           N  
ATOM   2665  CA  ASN A 346     -16.578 -39.887 -29.232  1.00  0.43           C  
ATOM   2666  C   ASN A 346     -16.123 -39.570 -27.810  1.00  0.43           C  
ATOM   2667  CB  ASN A 346     -16.538 -41.397 -29.477  1.00  0.40           C  
ATOM   2668  O   ASN A 346     -16.908 -39.670 -26.865  1.00  0.40           O  
ATOM   2669  CG  ASN A 346     -17.573 -41.853 -30.486  1.00  0.38           C  
ATOM   2670  ND2 ASN A 346     -17.378 -43.044 -31.039  1.00  0.39           N  
ATOM   2671  OD1 ASN A 346     -18.541 -41.140 -30.766  1.00  0.42           O  
ATOM   2672  N   LEU A 347     -15.018 -38.853 -27.520  1.00  0.42           N  
ATOM   2673  CA  LEU A 347     -14.630 -38.441 -26.176  1.00  0.43           C  
ATOM   2674  C   LEU A 347     -15.197 -37.064 -25.845  1.00  0.42           C  
ATOM   2675  CB  LEU A 347     -13.106 -38.425 -26.039  1.00  0.40           C  
ATOM   2676  O   LEU A 347     -15.456 -36.758 -24.679  1.00  0.40           O  
ATOM   2677  CG  LEU A 347     -12.459 -39.706 -25.511  1.00  0.39           C  
ATOM   2678  CD1 LEU A 347     -11.043 -39.850 -26.060  1.00  0.37           C  
ATOM   2679  CD2 LEU A 347     -12.450 -39.713 -23.986  1.00  0.39           C  
ATOM   2680  N   PHE A 348     -15.509 -36.288 -26.880  1.00  0.42           N  
ATOM   2681  CA  PHE A 348     -16.221 -35.033 -26.674  1.00  0.44           C  
ATOM   2682  C   PHE A 348     -17.727 -35.264 -26.631  1.00  0.42           C  
ATOM   2683  CB  PHE A 348     -15.875 -34.029 -27.778  1.00  0.40           C  
ATOM   2684  O   PHE A 348     -18.478 -34.415 -26.146  1.00  0.41           O  
ATOM   2685  CG  PHE A 348     -14.479 -33.477 -27.681  1.00  0.39           C  
ATOM   2686  CD1 PHE A 348     -14.147 -32.561 -26.690  1.00  0.36           C  
ATOM   2687  CD2 PHE A 348     -13.498 -33.873 -28.581  1.00  0.39           C  
ATOM   2688  CE1 PHE A 348     -12.855 -32.047 -26.597  1.00  0.40           C  
ATOM   2689  CE2 PHE A 348     -12.205 -33.364 -28.494  1.00  0.41           C  
ATOM   2690  CZ  PHE A 348     -11.886 -32.451 -27.503  1.00  0.36           C  
ATOM   2691  N   SER A 349     -18.096 -36.450 -26.931  1.00  0.42           N  
ATOM   2692  CA  SER A 349     -19.538 -36.672 -26.897  1.00  0.42           C  
ATOM   2693  C   SER A 349     -19.951 -37.421 -25.634  1.00  0.42           C  
ATOM   2694  CB  SER A 349     -19.991 -37.451 -28.132  1.00  0.39           C  
ATOM   2695  O   SER A 349     -21.133 -37.450 -25.282  1.00  0.40           O  
ATOM   2696  OG  SER A 349     -19.508 -38.783 -28.092  1.00  0.40           O  
ATOM   2697  N   ASN A 350     -18.920 -37.851 -24.749  1.00  0.41           N  
ATOM   2698  CA  ASN A 350     -19.306 -38.542 -23.523  1.00  0.43           C  
ATOM   2699  C   ASN A 350     -18.840 -37.785 -22.282  1.00  0.42           C  
ATOM   2700  CB  ASN A 350     -18.752 -39.968 -23.514  1.00  0.39           C  
ATOM   2701  O   ASN A 350     -17.665 -37.432 -22.170  1.00  0.40           O  
ATOM   2702  CG  ASN A 350     -19.744 -40.984 -24.046  1.00  0.39           C  
ATOM   2703  ND2 ASN A 350     -19.253 -42.168 -24.391  1.00  0.39           N  
ATOM   2704  OD1 ASN A 350     -20.942 -40.706 -24.146  1.00  0.41           O  
ATOM   2705  N   ASP A 351     -19.795 -36.907 -21.541  1.00  0.41           N  
ATOM   2706  CA  ASP A 351     -19.776 -36.175 -20.278  1.00  0.42           C  
ATOM   2707  C   ASP A 351     -18.695 -36.717 -19.345  1.00  0.41           C  
ATOM   2708  CB  ASP A 351     -21.143 -36.246 -19.595  1.00  0.37           C  
ATOM   2709  O   ASP A 351     -18.200 -35.997 -18.475  1.00  0.39           O  
ATOM   2710  CG  ASP A 351     -22.146 -35.262 -20.172  1.00  0.36           C  
ATOM   2711  OD1 ASP A 351     -21.729 -34.261 -20.794  1.00  0.38           O  
ATOM   2712  OD2 ASP A 351     -23.363 -35.488 -20.000  1.00  0.42           O  
ATOM   2713  N   ASN A 352     -18.043 -37.975 -19.610  1.00  0.42           N  
ATOM   2714  CA  ASN A 352     -17.103 -38.666 -18.735  1.00  0.42           C  
ATOM   2715  C   ASN A 352     -15.708 -38.733 -19.352  1.00  0.42           C  
ATOM   2716  CB  ASN A 352     -17.607 -40.074 -18.410  1.00  0.39           C  
ATOM   2717  O   ASN A 352     -14.749 -39.127 -18.686  1.00  0.39           O  
ATOM   2718  CG  ASN A 352     -18.803 -40.065 -17.478  1.00  0.37           C  
ATOM   2719  ND2 ASN A 352     -19.681 -41.050 -17.630  1.00  0.35           N  
ATOM   2720  OD1 ASN A 352     -18.938 -39.179 -16.630  1.00  0.40           O  
ATOM   2721  N   GLY A 353     -15.539 -38.379 -20.769  1.00  0.41           N  
ATOM   2722  CA  GLY A 353     -14.286 -38.657 -21.453  1.00  0.41           C  
ATOM   2723  C   GLY A 353     -13.154 -37.747 -21.016  1.00  0.41           C  
ATOM   2724  O   GLY A 353     -12.011 -38.189 -20.881  1.00  0.39           O  
ATOM   2725  N   LEU A 354     -13.389 -36.519 -20.563  1.00  0.41           N  
ATOM   2726  CA  LEU A 354     -12.363 -35.580 -20.122  1.00  0.43           C  
ATOM   2727  C   LEU A 354     -12.013 -35.807 -18.655  1.00  0.41           C  
ATOM   2728  CB  LEU A 354     -12.832 -34.137 -20.329  1.00  0.39           C  
ATOM   2729  O   LEU A 354     -10.904 -35.489 -18.220  1.00  0.39           O  
ATOM   2730  CG  LEU A 354     -12.799 -33.614 -21.766  1.00  0.38           C  
ATOM   2731  CD1 LEU A 354     -13.591 -32.315 -21.875  1.00  0.36           C  
ATOM   2732  CD2 LEU A 354     -11.360 -33.409 -22.228  1.00  0.38           C  
ATOM   2733  N   SER A 355     -12.955 -36.422 -17.889  1.00  0.42           N  
ATOM   2734  CA  SER A 355     -12.714 -36.801 -16.501  1.00  0.43           C  
ATOM   2735  C   SER A 355     -11.596 -37.833 -16.396  1.00  0.41           C  
ATOM   2736  CB  SER A 355     -13.991 -37.354 -15.867  1.00  0.40           C  
ATOM   2737  O   SER A 355     -10.964 -37.966 -15.345  1.00  0.40           O  
ATOM   2738  OG  SER A 355     -14.474 -38.468 -16.599  1.00  0.38           O  
ATOM   2739  N   ASN A 356     -11.205 -38.454 -17.597  1.00  0.42           N  
ATOM   2740  CA  ASN A 356     -10.316 -39.608 -17.533  1.00  0.43           C  
ATOM   2741  C   ASN A 356      -9.015 -39.356 -18.289  1.00  0.42           C  
ATOM   2742  CB  ASN A 356     -11.014 -40.855 -18.079  1.00  0.40           C  
ATOM   2743  O   ASN A 356      -8.146 -40.229 -18.346  1.00  0.40           O  
ATOM   2744  CG  ASN A 356     -12.033 -41.425 -17.111  1.00  0.39           C  
ATOM   2745  ND2 ASN A 356     -13.017 -42.142 -17.640  1.00  0.36           N  
ATOM   2746  OD1 ASN A 356     -11.936 -41.222 -15.898  1.00  0.40           O  
ATOM   2747  N   ILE A 357      -8.776 -38.035 -18.934  1.00  0.41           N  
ATOM   2748  CA  ILE A 357      -7.503 -37.722 -19.575  1.00  0.43           C  
ATOM   2749  C   ILE A 357      -6.629 -36.913 -18.620  1.00  0.41           C  
ATOM   2750  CB  ILE A 357      -7.711 -36.948 -20.896  1.00  0.40           C  
ATOM   2751  O   ILE A 357      -6.961 -35.777 -18.275  1.00  0.40           O  
ATOM   2752  CG1 ILE A 357      -8.581 -37.762 -21.861  1.00  0.37           C  
ATOM   2753  CG2 ILE A 357      -6.364 -36.598 -21.535  1.00  0.37           C  
ATOM   2754  CD1 ILE A 357      -8.867 -37.059 -23.181  1.00  0.38           C  
ATOM   2755  N   ASN A 358      -5.775 -37.502 -17.737  1.00  0.41           N  
ATOM   2756  CA  ASN A 358      -4.606 -37.062 -16.983  1.00  0.41           C  
ATOM   2757  C   ASN A 358      -3.525 -36.500 -17.902  1.00  0.41           C  
ATOM   2758  CB  ASN A 358      -4.044 -38.212 -16.144  1.00  0.38           C  
ATOM   2759  O   ASN A 358      -3.018 -37.206 -18.776  1.00  0.40           O  
ATOM   2760  CG  ASN A 358      -4.823 -38.435 -14.863  1.00  0.37           C  
ATOM   2761  ND2 ASN A 358      -4.978 -39.696 -14.475  1.00  0.34           N  
ATOM   2762  OD1 ASN A 358      -5.283 -37.483 -14.228  1.00  0.38           O  
ATOM   2763  N   TYR A 359      -3.552 -35.228 -18.341  1.00  0.39           N  
ATOM   2764  CA  TYR A 359      -2.460 -34.505 -18.983  1.00  0.41           C  
ATOM   2765  C   TYR A 359      -1.312 -34.273 -18.008  1.00  0.39           C  
ATOM   2766  CB  TYR A 359      -2.954 -33.165 -19.536  1.00  0.37           C  
ATOM   2767  O   TYR A 359      -1.509 -33.705 -16.931  1.00  0.38           O  
ATOM   2768  CG  TYR A 359      -1.948 -32.463 -20.416  1.00  0.36           C  
ATOM   2769  CD1 TYR A 359      -1.106 -31.481 -19.899  1.00  0.35           C  
ATOM   2770  CD2 TYR A 359      -1.837 -32.781 -21.766  1.00  0.37           C  
ATOM   2771  CE1 TYR A 359      -0.179 -30.830 -20.706  1.00  0.37           C  
ATOM   2772  CE2 TYR A 359      -0.913 -32.136 -22.582  1.00  0.39           C  
ATOM   2773  OH  TYR A 359       0.826 -30.524 -22.848  1.00  0.28           O  
ATOM   2774  CZ  TYR A 359      -0.090 -31.165 -22.044  1.00  0.35           C  
ATOM   2775  N   LYS A 360      -0.184 -35.011 -18.031  1.00  0.36           N  
ATOM   2776  CA  LYS A 360       1.215 -34.775 -17.685  1.00  0.36           C  
ATOM   2777  C   LYS A 360       1.848 -33.753 -18.624  1.00  0.36           C  
ATOM   2778  CB  LYS A 360       2.006 -36.084 -17.724  1.00  0.34           C  
ATOM   2779  O   LYS A 360       2.051 -34.032 -19.808  1.00  0.35           O  
ATOM   2780  CG  LYS A 360       2.209 -36.725 -16.359  1.00  0.33           C  
ATOM   2781  CD  LYS A 360       3.047 -37.993 -16.456  1.00  0.36           C  
ATOM   2782  CE  LYS A 360       3.230 -38.650 -15.094  1.00  0.32           C  
ATOM   2783  NZ  LYS A 360       4.005 -39.922 -15.192  1.00  0.33           N  
ATOM   2784  N   SER A 361       1.634 -32.438 -18.477  1.00  0.38           N  
ATOM   2785  CA  SER A 361       2.540 -31.488 -19.114  1.00  0.39           C  
ATOM   2786  C   SER A 361       3.997 -31.850 -18.847  1.00  0.38           C  
ATOM   2787  CB  SER A 361       2.261 -30.068 -18.621  1.00  0.36           C  
ATOM   2788  O   SER A 361       4.386 -32.077 -17.700  1.00  0.37           O  
ATOM   2789  OG  SER A 361       3.461 -29.318 -18.541  1.00  0.34           O  
ATOM   2790  N   SER A 362       4.809 -32.564 -19.725  1.00  0.32           N  
ATOM   2791  CA  SER A 362       6.255 -32.738 -19.812  1.00  0.32           C  
ATOM   2792  C   SER A 362       6.978 -31.396 -19.746  1.00  0.32           C  
ATOM   2793  CB  SER A 362       6.631 -33.467 -21.102  1.00  0.30           C  
ATOM   2794  O   SER A 362       8.183 -31.347 -19.491  1.00  0.31           O  
ATOM   2795  OG  SER A 362       6.232 -32.718 -22.238  1.00  0.31           O  
ATOM   2796  N   LEU A 363       6.320 -30.231 -19.660  1.00  0.31           N  
ATOM   2797  CA  LEU A 363       7.049 -28.971 -19.573  1.00  0.32           C  
ATOM   2798  C   LEU A 363       7.314 -28.596 -18.118  1.00  0.31           C  
ATOM   2799  CB  LEU A 363       6.269 -27.851 -20.266  1.00  0.29           C  
ATOM   2800  O   LEU A 363       8.304 -27.925 -17.816  1.00  0.30           O  
ATOM   2801  CG  LEU A 363       6.411 -27.767 -21.787  1.00  0.29           C  
ATOM   2802  CD1 LEU A 363       5.252 -26.975 -22.384  1.00  0.26           C  
ATOM   2803  CD2 LEU A 363       7.747 -27.137 -22.165  1.00  0.29           C  
ATOM   2804  N   PHE A 364       6.747 -29.261 -17.128  1.00  0.34           N  
ATOM   2805  CA  PHE A 364       6.912 -29.126 -15.685  1.00  0.35           C  
ATOM   2806  C   PHE A 364       7.107 -30.490 -15.033  1.00  0.34           C  
ATOM   2807  CB  PHE A 364       5.703 -28.417 -15.068  1.00  0.31           C  
ATOM   2808  O   PHE A 364       6.213 -31.338 -15.076  1.00  0.33           O  
ATOM   2809  CG  PHE A 364       5.459 -27.040 -15.622  1.00  0.31           C  
ATOM   2810  CD1 PHE A 364       6.273 -25.974 -15.259  1.00  0.30           C  
ATOM   2811  CD2 PHE A 364       4.413 -26.810 -16.508  1.00  0.33           C  
ATOM   2812  CE1 PHE A 364       6.049 -24.698 -15.771  1.00  0.31           C  
ATOM   2813  CE2 PHE A 364       4.183 -25.538 -17.023  1.00  0.34           C  
ATOM   2814  CZ  PHE A 364       5.002 -24.483 -16.653  1.00  0.29           C  
ATOM   2815  N   SER A 365       8.250 -31.151 -15.323  1.00  0.33           N  
ATOM   2816  CA  SER A 365       8.811 -32.363 -14.736  1.00  0.37           C  
ATOM   2817  C   SER A 365       8.263 -32.603 -13.333  1.00  0.33           C  
ATOM   2818  CB  SER A 365      10.337 -32.279 -14.688  1.00  0.30           C  
ATOM   2819  O   SER A 365       8.371 -31.736 -12.462  1.00  0.32           O  
ATOM   2820  OG  SER A 365      10.760 -31.367 -13.689  1.00  0.31           O  
ATOM   2821  N   ASN A 366       7.080 -33.477 -13.219  1.00  0.31           N  
ATOM   2822  CA  ASN A 366       6.780 -34.526 -12.250  1.00  0.35           C  
ATOM   2823  C   ASN A 366       6.003 -33.980 -11.056  1.00  0.32           C  
ATOM   2824  CB  ASN A 366       8.067 -35.207 -11.780  1.00  0.29           C  
ATOM   2825  O   ASN A 366       6.563 -33.271 -10.218  1.00  0.31           O  
ATOM   2826  CG  ASN A 366       8.671 -36.109 -12.839  1.00  0.29           C  
ATOM   2827  ND2 ASN A 366       9.971 -36.358 -12.734  1.00  0.26           N  
ATOM   2828  OD1 ASN A 366       7.975 -36.577 -13.743  1.00  0.32           O  
ATOM   2829  N   ASN A 367       4.804 -33.336 -11.248  1.00  0.34           N  
ATOM   2830  CA  ASN A 367       3.804 -33.433 -10.190  1.00  0.36           C  
ATOM   2831  C   ASN A 367       2.677 -32.425 -10.390  1.00  0.34           C  
ATOM   2832  CB  ASN A 367       4.453 -33.240  -8.818  1.00  0.31           C  
ATOM   2833  O   ASN A 367       2.341 -31.673  -9.473  1.00  0.33           O  
ATOM   2834  CG  ASN A 367       5.198 -34.472  -8.345  1.00  0.30           C  
ATOM   2835  ND2 ASN A 367       6.207 -34.270  -7.506  1.00  0.30           N  
ATOM   2836  OD1 ASN A 367       4.871 -35.597  -8.732  1.00  0.34           O  
ATOM   2837  N   TYR A 368       2.169 -32.142 -11.776  1.00  0.37           N  
ATOM   2838  CA  TYR A 368       0.934 -31.436 -12.097  1.00  0.38           C  
ATOM   2839  C   TYR A 368      -0.080 -32.375 -12.739  1.00  0.37           C  
ATOM   2840  CB  TYR A 368       1.217 -30.255 -13.031  1.00  0.34           C  
ATOM   2841  O   TYR A 368       0.155 -32.901 -13.829  1.00  0.36           O  
ATOM   2842  CG  TYR A 368       1.114 -28.909 -12.355  1.00  0.32           C  
ATOM   2843  CD1 TYR A 368      -0.100 -28.229 -12.294  1.00  0.30           C  
ATOM   2844  CD2 TYR A 368       2.231 -28.314 -11.779  1.00  0.33           C  
ATOM   2845  CE1 TYR A 368      -0.199 -26.988 -11.674  1.00  0.30           C  
ATOM   2846  CE2 TYR A 368       2.144 -27.073 -11.157  1.00  0.34           C  
ATOM   2847  OH  TYR A 368       0.835 -25.190 -10.495  1.00  0.23           O  
ATOM   2848  CZ  TYR A 368       0.927 -26.419 -11.109  1.00  0.29           C  
ATOM   2849  N   LYS A 369      -1.033 -32.949 -11.839  1.00  0.36           N  
ATOM   2850  CA  LYS A 369      -2.280 -33.593 -12.240  1.00  0.37           C  
ATOM   2851  C   LYS A 369      -3.483 -32.710 -11.918  1.00  0.37           C  
ATOM   2852  CB  LYS A 369      -2.429 -34.952 -11.554  1.00  0.34           C  
ATOM   2853  O   LYS A 369      -3.845 -32.548 -10.751  1.00  0.36           O  
ATOM   2854  CG  LYS A 369      -1.456 -36.009 -12.058  1.00  0.33           C  
ATOM   2855  CD  LYS A 369      -1.736 -37.369 -11.431  1.00  0.37           C  
ATOM   2856  CE  LYS A 369      -0.733 -38.416 -11.897  1.00  0.31           C  
ATOM   2857  NZ  LYS A 369      -1.013 -39.755 -11.298  1.00  0.32           N  
ATOM   2858  N   SER A 370      -3.764 -31.504 -12.514  1.00  0.39           N  
ATOM   2859  CA  SER A 370      -5.133 -31.065 -12.767  1.00  0.42           C  
ATOM   2860  C   SER A 370      -5.788 -31.900 -13.861  1.00  0.40           C  
ATOM   2861  CB  SER A 370      -5.158 -29.587 -13.158  1.00  0.38           C  
ATOM   2862  O   SER A 370      -5.116 -32.358 -14.787  1.00  0.39           O  
ATOM   2863  OG  SER A 370      -4.383 -29.362 -14.323  1.00  0.35           O  
ATOM   2864  N   THR A 371      -6.967 -32.676 -13.651  1.00  0.40           N  
ATOM   2865  CA  THR A 371      -7.763 -33.053 -14.814  1.00  0.41           C  
ATOM   2866  C   THR A 371      -7.827 -31.907 -15.820  1.00  0.40           C  
ATOM   2867  CB  THR A 371      -9.191 -33.461 -14.405  1.00  0.37           C  
ATOM   2868  O   THR A 371      -7.629 -30.745 -15.459  1.00  0.38           O  
ATOM   2869  CG2 THR A 371      -9.169 -34.619 -13.413  1.00  0.36           C  
ATOM   2870  OG1 THR A 371      -9.847 -32.340 -13.800  1.00  0.34           O  
ATOM   2871  N   LEU A 372      -7.456 -32.119 -17.149  1.00  0.37           N  
ATOM   2872  CA  LEU A 372      -7.876 -31.192 -18.194  1.00  0.40           C  
ATOM   2873  C   LEU A 372      -9.108 -30.405 -17.760  1.00  0.37           C  
ATOM   2874  CB  LEU A 372      -8.168 -31.946 -19.494  1.00  0.35           C  
ATOM   2875  O   LEU A 372      -9.224 -29.213 -18.053  1.00  0.35           O  
ATOM   2876  CG  LEU A 372      -7.127 -31.810 -20.606  1.00  0.34           C  
ATOM   2877  CD1 LEU A 372      -6.883 -33.160 -21.272  1.00  0.34           C  
ATOM   2878  CD2 LEU A 372      -7.573 -30.774 -21.632  1.00  0.36           C  
ATOM   2879  N   TYR A 373      -9.990 -31.015 -16.965  1.00  0.44           N  
ATOM   2880  CA  TYR A 373     -11.218 -30.421 -16.449  1.00  0.44           C  
ATOM   2881  C   TYR A 373     -10.911 -29.369 -15.390  1.00  0.44           C  
ATOM   2882  CB  TYR A 373     -12.133 -31.500 -15.864  1.00  0.39           C  
ATOM   2883  O   TYR A 373     -11.419 -28.247 -15.455  1.00  0.41           O  
ATOM   2884  CG  TYR A 373     -13.531 -31.015 -15.566  1.00  0.37           C  
ATOM   2885  CD1 TYR A 373     -14.504 -30.980 -16.562  1.00  0.34           C  
ATOM   2886  CD2 TYR A 373     -13.881 -30.588 -14.289  1.00  0.36           C  
ATOM   2887  CE1 TYR A 373     -15.793 -30.531 -16.293  1.00  0.38           C  
ATOM   2888  CE2 TYR A 373     -15.167 -30.138 -14.009  1.00  0.41           C  
ATOM   2889  OH  TYR A 373     -17.389 -29.668 -14.743  1.00  0.37           O  
ATOM   2890  CZ  TYR A 373     -16.115 -30.113 -15.015  1.00  0.33           C  
ATOM   2891  N   ASP A 374     -10.021 -29.351 -14.382  1.00  0.48           N  
ATOM   2892  CA  ASP A 374      -9.624 -28.360 -13.386  1.00  0.48           C  
ATOM   2893  C   ASP A 374      -8.601 -27.383 -13.960  1.00  0.47           C  
ATOM   2894  CB  ASP A 374      -9.056 -29.047 -12.142  1.00  0.44           C  
ATOM   2895  O   ASP A 374      -8.689 -26.176 -13.727  1.00  0.45           O  
ATOM   2896  CG  ASP A 374     -10.066 -29.941 -11.445  1.00  0.41           C  
ATOM   2897  OD1 ASP A 374     -11.257 -29.571 -11.366  1.00  0.43           O  
ATOM   2898  OD2 ASP A 374      -9.666 -31.025 -10.968  1.00  0.47           O  
ATOM   2899  N   LEU A 375      -7.633 -27.715 -14.854  1.00  0.42           N  
ATOM   2900  CA  LEU A 375      -6.731 -26.839 -15.593  1.00  0.43           C  
ATOM   2901  C   LEU A 375      -7.473 -26.108 -16.707  1.00  0.42           C  
ATOM   2902  CB  LEU A 375      -5.567 -27.641 -16.181  1.00  0.39           C  
ATOM   2903  O   LEU A 375      -7.194 -24.940 -16.983  1.00  0.40           O  
ATOM   2904  CG  LEU A 375      -4.335 -27.801 -15.289  1.00  0.37           C  
ATOM   2905  CD1 LEU A 375      -3.551 -29.048 -15.686  1.00  0.35           C  
ATOM   2906  CD2 LEU A 375      -3.451 -26.560 -15.369  1.00  0.37           C  
ATOM   2907  N   TYR A 376      -8.577 -26.674 -17.175  1.00  0.41           N  
ATOM   2908  CA  TYR A 376      -9.278 -26.082 -18.308  1.00  0.43           C  
ATOM   2909  C   TYR A 376     -10.522 -25.331 -17.848  1.00  0.41           C  
ATOM   2910  CB  TYR A 376      -9.666 -27.161 -19.324  1.00  0.38           C  
ATOM   2911  O   TYR A 376     -11.015 -24.445 -18.550  1.00  0.39           O  
ATOM   2912  CG  TYR A 376      -8.657 -27.343 -20.431  1.00  0.35           C  
ATOM   2913  CD1 TYR A 376      -8.588 -26.443 -21.492  1.00  0.32           C  
ATOM   2914  CD2 TYR A 376      -7.771 -28.416 -20.420  1.00  0.35           C  
ATOM   2915  CE1 TYR A 376      -7.661 -26.607 -22.516  1.00  0.33           C  
ATOM   2916  CE2 TYR A 376      -6.840 -28.590 -21.438  1.00  0.36           C  
ATOM   2917  OH  TYR A 376      -5.872 -27.850 -23.491  1.00  0.25           O  
ATOM   2918  CZ  TYR A 376      -6.792 -27.682 -22.480  1.00  0.32           C  
ATOM   2919  N   GLN A 377     -11.005 -25.585 -16.498  1.00  0.48           N  
ATOM   2920  CA  GLN A 377     -12.164 -24.699 -16.477  1.00  0.48           C  
ATOM   2921  C   GLN A 377     -11.741 -23.244 -16.290  1.00  0.48           C  
ATOM   2922  CB  GLN A 377     -13.134 -25.109 -15.368  1.00  0.42           C  
ATOM   2923  O   GLN A 377     -12.390 -22.333 -16.807  1.00  0.45           O  
ATOM   2924  CG  GLN A 377     -13.926 -26.372 -15.681  1.00  0.39           C  
ATOM   2925  CD  GLN A 377     -15.423 -26.179 -15.525  1.00  0.44           C  
ATOM   2926  NE2 GLN A 377     -16.202 -27.054 -16.153  1.00  0.33           N  
ATOM   2927  OE1 GLN A 377     -15.876 -25.252 -14.847  1.00  0.43           O  
ATOM   2928  N   ASN A 378     -10.471 -22.746 -16.189  1.00  0.68           N  
ATOM   2929  CA  ASN A 378     -10.411 -21.289 -16.228  1.00  0.69           C  
ATOM   2930  C   ASN A 378      -8.971 -20.787 -16.264  1.00  0.69           C  
ATOM   2931  CB  ASN A 378     -11.153 -20.688 -15.032  1.00  0.62           C  
ATOM   2932  O   ASN A 378      -8.590 -19.921 -15.474  1.00  0.65           O  
ATOM   2933  CG  ASN A 378     -12.645 -20.956 -15.075  1.00  0.58           C  
ATOM   2934  ND2 ASN A 378     -13.265 -21.049 -13.905  1.00  0.54           N  
ATOM   2935  OD1 ASN A 378     -13.235 -21.080 -16.152  1.00  0.57           O  
ATOM   2936  N   LYS A 379      -7.934 -21.712 -16.747  1.00  0.80           N  
ATOM   2937  CA  LYS A 379      -6.632 -21.151 -17.096  1.00  0.80           C  
ATOM   2938  C   LYS A 379      -6.356 -21.289 -18.590  1.00  0.80           C  
ATOM   2939  CB  LYS A 379      -5.522 -21.831 -16.293  1.00  0.77           C  
ATOM   2940  O   LYS A 379      -6.368 -22.398 -19.129  1.00  0.78           O  
ATOM   2941  CG  LYS A 379      -4.167 -21.148 -16.409  1.00  0.72           C  
ATOM   2942  CD  LYS A 379      -3.131 -21.804 -15.504  1.00  0.70           C  
ATOM   2943  CE  LYS A 379      -1.762 -21.155 -15.658  1.00  0.61           C  
ATOM   2944  NZ  LYS A 379      -0.732 -21.827 -14.811  1.00  0.55           N  
ATOM   2945  N   LEU A 380      -6.135 -20.301 -19.324  1.00  0.83           N  
ATOM   2946  CA  LEU A 380      -5.751 -20.159 -20.725  1.00  0.84           C  
ATOM   2947  C   LEU A 380      -4.345 -19.582 -20.848  1.00  0.84           C  
ATOM   2948  CB  LEU A 380      -6.749 -19.264 -21.465  1.00  0.83           C  
ATOM   2949  O   LEU A 380      -3.906 -18.816 -19.986  1.00  0.83           O  
ATOM   2950  CG  LEU A 380      -8.215 -19.698 -21.415  1.00  0.82           C  
ATOM   2951  CD1 LEU A 380      -9.097 -18.664 -22.107  1.00  0.80           C  
ATOM   2952  CD2 LEU A 380      -8.389 -21.071 -22.056  1.00  0.81           C  
ATOM   2953  N   SER A 381      -3.572 -20.043 -21.774  1.00  0.85           N  
ATOM   2954  CA  SER A 381      -2.349 -19.352 -22.168  1.00  0.86           C  
ATOM   2955  C   SER A 381      -2.582 -18.463 -23.385  1.00  0.87           C  
ATOM   2956  CB  SER A 381      -1.237 -20.359 -22.467  1.00  0.84           C  
ATOM   2957  O   SER A 381      -3.213 -18.885 -24.356  1.00  0.87           O  
ATOM   2958  OG  SER A 381      -0.055 -19.695 -22.881  1.00  0.82           O  
ATOM   2959  N   LEU A 382      -2.030 -17.351 -23.377  1.00  0.91           N  
ATOM   2960  CA  LEU A 382      -2.143 -16.441 -24.511  1.00  0.92           C  
ATOM   2961  C   LEU A 382      -1.532 -17.056 -25.766  1.00  0.91           C  
ATOM   2962  CB  LEU A 382      -1.460 -15.107 -24.198  1.00  0.89           C  
ATOM   2963  O   LEU A 382      -2.032 -16.845 -26.873  1.00  0.90           O  
ATOM   2964  CG  LEU A 382      -1.687 -13.976 -25.203  1.00  0.81           C  
ATOM   2965  CD1 LEU A 382      -3.179 -13.706 -25.369  1.00  0.75           C  
ATOM   2966  CD2 LEU A 382      -0.956 -12.713 -24.762  1.00  0.75           C  
ATOM   2967  N   PHE A 383      -0.554 -18.001 -25.678  1.00  0.86           N  
ATOM   2968  CA  PHE A 383       0.115 -18.637 -26.807  1.00  0.87           C  
ATOM   2969  C   PHE A 383      -0.771 -19.709 -27.429  1.00  0.84           C  
ATOM   2970  CB  PHE A 383       1.449 -19.249 -26.367  1.00  0.84           C  
ATOM   2971  O   PHE A 383      -0.539 -20.134 -28.562  1.00  0.82           O  
ATOM   2972  CG  PHE A 383       2.578 -18.256 -26.297  1.00  0.83           C  
ATOM   2973  CD1 PHE A 383       2.350 -16.905 -26.528  1.00  0.80           C  
ATOM   2974  CD2 PHE A 383       3.869 -18.675 -26.000  1.00  0.81           C  
ATOM   2975  CE1 PHE A 383       3.393 -15.984 -26.464  1.00  0.81           C  
ATOM   2976  CE2 PHE A 383       4.916 -17.761 -25.934  1.00  0.81           C  
ATOM   2977  CZ  PHE A 383       4.677 -16.416 -26.167  1.00  0.79           C  
ATOM   2978  N   GLU A 384      -1.835 -20.077 -26.837  1.00  0.84           N  
ATOM   2979  CA  GLU A 384      -2.839 -20.947 -27.443  1.00  0.84           C  
ATOM   2980  C   GLU A 384      -3.661 -20.197 -28.488  1.00  0.84           C  
ATOM   2981  CB  GLU A 384      -3.761 -21.532 -26.370  1.00  0.81           C  
ATOM   2982  O   GLU A 384      -4.253 -20.812 -29.377  1.00  0.83           O  
ATOM   2983  CG  GLU A 384      -3.066 -22.499 -25.422  1.00  0.74           C  
ATOM   2984  CD  GLU A 384      -3.910 -22.865 -24.212  1.00  0.72           C  
ATOM   2985  OE1 GLU A 384      -5.144 -22.656 -24.248  1.00  0.71           O  
ATOM   2986  OE2 GLU A 384      -3.333 -23.363 -23.220  1.00  0.68           O  
ATOM   2987  N   PHE A 385      -3.678 -18.904 -28.421  1.00  0.86           N  
ATOM   2988  CA  PHE A 385      -4.485 -18.053 -29.287  1.00  0.88           C  
ATOM   2989  C   PHE A 385      -3.611 -17.336 -30.309  1.00  0.86           C  
ATOM   2990  CB  PHE A 385      -5.269 -17.031 -28.459  1.00  0.88           C  
ATOM   2991  O   PHE A 385      -4.097 -16.908 -31.358  1.00  0.85           O  
ATOM   2992  CG  PHE A 385      -6.310 -17.646 -27.562  1.00  0.89           C  
ATOM   2993  CD1 PHE A 385      -7.621 -17.796 -27.997  1.00  0.87           C  
ATOM   2994  CD2 PHE A 385      -5.976 -18.074 -26.284  1.00  0.87           C  
ATOM   2995  CE1 PHE A 385      -8.586 -18.365 -27.169  1.00  0.89           C  
ATOM   2996  CE2 PHE A 385      -6.935 -18.644 -25.451  1.00  0.89           C  
ATOM   2997  CZ  PHE A 385      -8.240 -18.788 -25.896  1.00  0.89           C  
ATOM   2998  N   ILE A 386      -2.261 -17.279 -30.133  1.00  0.89           N  
ATOM   2999  CA  ILE A 386      -1.301 -16.612 -31.007  1.00  0.90           C  
ATOM   3000  C   ILE A 386      -0.634 -17.639 -31.919  1.00  0.88           C  
ATOM   3001  CB  ILE A 386      -0.235 -15.844 -30.194  1.00  0.90           C  
ATOM   3002  O   ILE A 386      -0.140 -18.667 -31.449  1.00  0.86           O  
ATOM   3003  CG1 ILE A 386      -0.887 -14.708 -29.398  1.00  0.89           C  
ATOM   3004  CG2 ILE A 386       0.864 -15.307 -31.116  1.00  0.89           C  
ATOM   3005  CD1 ILE A 386       0.042 -14.049 -28.387  1.00  0.88           C  
ATOM   3006  N   PRO A 387      -0.558 -17.386 -33.236  1.00  0.84           N  
ATOM   3007  CA  PRO A 387       0.091 -18.327 -34.152  1.00  0.86           C  
ATOM   3008  C   PRO A 387       1.529 -18.644 -33.748  1.00  0.86           C  
ATOM   3009  CB  PRO A 387       0.050 -17.596 -35.496  1.00  0.85           C  
ATOM   3010  O   PRO A 387       2.285 -17.742 -33.379  1.00  0.87           O  
ATOM   3011  CG  PRO A 387      -1.141 -16.698 -35.406  1.00  0.85           C  
ATOM   3012  CD  PRO A 387      -1.240 -16.175 -34.002  1.00  0.86           C  
ATOM   3013  N   PRO A 388       1.944 -19.925 -33.749  1.00  0.86           N  
ATOM   3014  CA  PRO A 388       3.248 -20.357 -33.239  1.00  0.88           C  
ATOM   3015  C   PRO A 388       4.413 -19.625 -33.903  1.00  0.87           C  
ATOM   3016  CB  PRO A 388       3.280 -21.850 -33.573  1.00  0.83           C  
ATOM   3017  O   PRO A 388       5.450 -19.409 -33.271  1.00  0.86           O  
ATOM   3018  CG  PRO A 388       1.847 -22.278 -33.549  1.00  0.79           C  
ATOM   3019  CD  PRO A 388       1.005 -21.153 -34.079  1.00  0.79           C  
ATOM   3020  N   GLU A 389       4.260 -19.181 -35.161  1.00  0.87           N  
ATOM   3021  CA  GLU A 389       5.306 -18.505 -35.923  1.00  0.89           C  
ATOM   3022  C   GLU A 389       5.615 -17.130 -35.337  1.00  0.87           C  
ATOM   3023  CB  GLU A 389       4.900 -18.371 -37.393  1.00  0.86           C  
ATOM   3024  O   GLU A 389       6.671 -16.555 -35.610  1.00  0.85           O  
ATOM   3025  CG  GLU A 389       3.670 -17.504 -37.614  1.00  0.81           C  
ATOM   3026  CD  GLU A 389       2.367 -18.284 -37.552  1.00  0.75           C  
ATOM   3027  OE1 GLU A 389       2.315 -19.324 -36.857  1.00  0.82           O  
ATOM   3028  OE2 GLU A 389       1.390 -17.853 -38.204  1.00  0.81           O  
ATOM   3029  N   LEU A 390       4.771 -16.580 -34.437  1.00  0.89           N  
ATOM   3030  CA  LEU A 390       4.952 -15.266 -33.830  1.00  0.91           C  
ATOM   3031  C   LEU A 390       5.610 -15.385 -32.460  1.00  0.89           C  
ATOM   3032  CB  LEU A 390       3.607 -14.544 -33.703  1.00  0.91           C  
ATOM   3033  O   LEU A 390       6.113 -14.397 -31.920  1.00  0.86           O  
ATOM   3034  CG  LEU A 390       2.847 -14.291 -35.006  1.00  0.92           C  
ATOM   3035  CD1 LEU A 390       1.595 -13.464 -34.736  1.00  0.90           C  
ATOM   3036  CD2 LEU A 390       3.746 -13.596 -36.023  1.00  0.90           C  
ATOM   3037  N   HIS A 391       5.708 -16.597 -31.856  1.00  0.89           N  
ATOM   3038  CA  HIS A 391       6.125 -16.825 -30.477  1.00  0.90           C  
ATOM   3039  C   HIS A 391       7.564 -16.373 -30.255  1.00  0.87           C  
ATOM   3040  CB  HIS A 391       5.975 -18.303 -30.110  1.00  0.89           C  
ATOM   3041  O   HIS A 391       7.862 -15.700 -29.266  1.00  0.85           O  
ATOM   3042  CG  HIS A 391       4.553 -18.751 -29.993  1.00  0.89           C  
ATOM   3043  CD2 HIS A 391       3.393 -18.110 -30.268  1.00  0.87           C  
ATOM   3044  ND1 HIS A 391       4.204 -20.005 -29.541  1.00  0.88           N  
ATOM   3045  CE1 HIS A 391       2.886 -20.116 -29.544  1.00  0.88           C  
ATOM   3046  NE2 HIS A 391       2.370 -18.979 -29.981  1.00  0.90           N  
ATOM   3047  N   ASP A 392       8.387 -16.685 -31.169  1.00  0.86           N  
ATOM   3048  CA  ASP A 392       9.794 -16.333 -31.002  1.00  0.87           C  
ATOM   3049  C   ASP A 392       9.993 -14.820 -31.066  1.00  0.86           C  
ATOM   3050  CB  ASP A 392      10.649 -17.022 -32.068  1.00  0.84           C  
ATOM   3051  O   ASP A 392      10.718 -14.249 -30.249  1.00  0.85           O  
ATOM   3052  CG  ASP A 392      10.800 -18.515 -31.834  1.00  0.79           C  
ATOM   3053  OD1 ASP A 392      10.542 -18.984 -30.704  1.00  0.80           O  
ATOM   3054  OD2 ASP A 392      11.182 -19.228 -32.787  1.00  0.85           O  
ATOM   3055  N   GLY A 393       9.330 -14.131 -31.990  1.00  0.89           N  
ATOM   3056  CA  GLY A 393       9.365 -12.680 -32.082  1.00  0.89           C  
ATOM   3057  C   GLY A 393       8.845 -11.990 -30.834  1.00  0.89           C  
ATOM   3058  O   GLY A 393       9.410 -10.988 -30.392  1.00  0.88           O  
ATOM   3059  N   ILE A 394       7.873 -12.540 -30.166  1.00  0.90           N  
ATOM   3060  CA  ILE A 394       7.294 -12.060 -28.916  1.00  0.90           C  
ATOM   3061  C   ILE A 394       8.273 -12.298 -27.769  1.00  0.88           C  
ATOM   3062  CB  ILE A 394       5.942 -12.748 -28.618  1.00  0.90           C  
ATOM   3063  O   ILE A 394       8.628 -11.365 -27.044  1.00  0.85           O  
ATOM   3064  CG1 ILE A 394       4.880 -12.298 -29.628  1.00  0.91           C  
ATOM   3065  CG2 ILE A 394       5.493 -12.456 -27.183  1.00  0.90           C  
ATOM   3066  CD1 ILE A 394       3.628 -13.163 -29.635  1.00  0.91           C  
ATOM   3067  N   ARG A 395       8.788 -13.522 -27.607  1.00  0.88           N  
ATOM   3068  CA  ARG A 395       9.701 -13.901 -26.534  1.00  0.87           C  
ATOM   3069  C   ARG A 395      11.014 -13.131 -26.637  1.00  0.84           C  
ATOM   3070  CB  ARG A 395       9.972 -15.406 -26.564  1.00  0.85           C  
ATOM   3071  O   ARG A 395      11.603 -12.760 -25.619  1.00  0.81           O  
ATOM   3072  CG  ARG A 395       8.818 -16.250 -26.047  1.00  0.81           C  
ATOM   3073  CD  ARG A 395       9.128 -17.739 -26.127  1.00  0.79           C  
ATOM   3074  NE  ARG A 395       7.990 -18.550 -25.705  1.00  0.76           N  
ATOM   3075  NH1 ARG A 395       8.432 -20.294 -27.154  1.00  0.72           N  
ATOM   3076  NH2 ARG A 395       6.625 -20.396 -25.746  1.00  0.69           N  
ATOM   3077  CZ  ARG A 395       7.685 -19.745 -26.203  1.00  0.75           C  
ATOM   3078  N   ASN A 396      11.399 -12.866 -27.902  1.00  0.83           N  
ATOM   3079  CA  ASN A 396      12.652 -12.167 -28.166  1.00  0.82           C  
ATOM   3080  C   ASN A 396      12.453 -10.654 -28.206  1.00  0.82           C  
ATOM   3081  CB  ASN A 396      13.273 -12.655 -29.476  1.00  0.81           C  
ATOM   3082  O   ASN A 396      13.385  -9.909 -28.513  1.00  0.79           O  
ATOM   3083  CG  ASN A 396      13.755 -14.091 -29.395  1.00  0.79           C  
ATOM   3084  ND2 ASN A 396      13.643 -14.818 -30.500  1.00  0.80           N  
ATOM   3085  OD1 ASN A 396      14.224 -14.542 -28.347  1.00  0.79           O  
ATOM   3086  N   TYR A 397      11.155 -10.154 -28.001  1.00  0.83           N  
ATOM   3087  CA  TYR A 397      10.789  -8.744 -27.941  1.00  0.83           C  
ATOM   3088  C   TYR A 397      11.032  -8.059 -29.281  1.00  0.82           C  
ATOM   3089  CB  TYR A 397      11.579  -8.030 -26.839  1.00  0.81           C  
ATOM   3090  O   TYR A 397      11.333  -6.864 -29.329  1.00  0.79           O  
ATOM   3091  CG  TYR A 397      11.260  -8.521 -25.448  1.00  0.79           C  
ATOM   3092  CD1 TYR A 397      10.354  -7.840 -24.638  1.00  0.77           C  
ATOM   3093  CD2 TYR A 397      11.864  -9.667 -24.941  1.00  0.77           C  
ATOM   3094  CE1 TYR A 397      10.058  -8.288 -23.355  1.00  0.76           C  
ATOM   3095  CE2 TYR A 397      11.576 -10.124 -23.659  1.00  0.77           C  
ATOM   3096  OH  TYR A 397      10.384  -9.877 -21.605  1.00  0.66           O  
ATOM   3097  CZ  TYR A 397      10.673  -9.429 -22.875  1.00  0.73           C  
ATOM   3098  N   THR A 398      11.028  -8.765 -30.321  1.00  0.83           N  
ATOM   3099  CA  THR A 398      11.319  -8.226 -31.645  1.00  0.84           C  
ATOM   3100  C   THR A 398      10.034  -8.035 -32.446  1.00  0.84           C  
ATOM   3101  CB  THR A 398      12.280  -9.144 -32.423  1.00  0.83           C  
ATOM   3102  O   THR A 398       9.994  -7.234 -33.382  1.00  0.84           O  
ATOM   3103  CG2 THR A 398      13.644  -9.216 -31.743  1.00  0.81           C  
ATOM   3104  OG1 THR A 398      11.722 -10.462 -32.491  1.00  0.85           O  
ATOM   3105  N   TYR A 399       8.963  -8.704 -32.138  1.00  0.88           N  
ATOM   3106  CA  TYR A 399       7.686  -8.557 -32.826  1.00  0.89           C  
ATOM   3107  C   TYR A 399       6.994  -7.261 -32.421  1.00  0.88           C  
ATOM   3108  CB  TYR A 399       6.774  -9.751 -32.529  1.00  0.89           C  
ATOM   3109  O   TYR A 399       6.846  -6.976 -31.230  1.00  0.87           O  
ATOM   3110  CG  TYR A 399       5.487  -9.743 -33.318  1.00  0.90           C  
ATOM   3111  CD1 TYR A 399       5.466 -10.129 -34.657  1.00  0.90           C  
ATOM   3112  CD2 TYR A 399       4.291  -9.350 -32.727  1.00  0.90           C  
ATOM   3113  CE1 TYR A 399       4.283 -10.121 -35.388  1.00  0.90           C  
ATOM   3114  CE2 TYR A 399       3.102  -9.339 -33.449  1.00  0.91           C  
ATOM   3115  OH  TYR A 399       1.934  -9.717 -35.496  1.00  0.88           O  
ATOM   3116  CZ  TYR A 399       3.108  -9.726 -34.777  1.00  0.90           C  
ATOM   3117  N   LYS A 400       6.537  -6.446 -33.440  1.00  0.88           N  
ATOM   3118  CA  LYS A 400       5.930  -5.135 -33.229  1.00  0.89           C  
ATOM   3119  C   LYS A 400       4.554  -5.055 -33.882  1.00  0.88           C  
ATOM   3120  CB  LYS A 400       6.835  -4.030 -33.775  1.00  0.87           C  
ATOM   3121  O   LYS A 400       4.018  -3.963 -34.083  1.00  0.86           O  
ATOM   3122  CG  LYS A 400       8.173  -3.915 -33.060  1.00  0.83           C  
ATOM   3123  CD  LYS A 400       8.932  -2.667 -33.491  1.00  0.80           C  
ATOM   3124  CE  LYS A 400      10.239  -2.514 -32.725  1.00  0.79           C  
ATOM   3125  NZ  LYS A 400      10.927  -1.230 -33.054  1.00  0.76           N  
ATOM   3126  N   GLY A 401       3.994  -6.238 -34.359  1.00  0.90           N  
ATOM   3127  CA  GLY A 401       2.673  -6.278 -34.965  1.00  0.91           C  
ATOM   3128  C   GLY A 401       1.549  -6.287 -33.947  1.00  0.92           C  
ATOM   3129  O   GLY A 401       1.773  -6.578 -32.770  1.00  0.92           O  
ATOM   3130  N   ASP A 402       0.325  -5.922 -34.386  1.00  0.91           N  
ATOM   3131  CA  ASP A 402      -0.886  -5.885 -33.573  1.00  0.93           C  
ATOM   3132  C   ASP A 402      -1.335  -7.293 -33.192  1.00  0.93           C  
ATOM   3133  CB  ASP A 402      -2.009  -5.157 -34.316  1.00  0.92           C  
ATOM   3134  O   ASP A 402      -1.584  -8.129 -34.064  1.00  0.93           O  
ATOM   3135  CG  ASP A 402      -3.232  -4.912 -33.449  1.00  0.92           C  
ATOM   3136  OD1 ASP A 402      -3.208  -5.260 -32.249  1.00  0.92           O  
ATOM   3137  OD2 ASP A 402      -4.229  -4.369 -33.972  1.00  0.92           O  
ATOM   3138  N   LEU A 403      -1.418  -7.487 -31.870  1.00  0.94           N  
ATOM   3139  CA  LEU A 403      -1.855  -8.761 -31.309  1.00  0.95           C  
ATOM   3140  C   LEU A 403      -3.231  -8.627 -30.665  1.00  0.95           C  
ATOM   3141  CB  LEU A 403      -0.843  -9.268 -30.278  1.00  0.95           C  
ATOM   3142  O   LEU A 403      -3.694  -9.545 -29.983  1.00  0.95           O  
ATOM   3143  CG  LEU A 403       0.538  -9.647 -30.814  1.00  0.95           C  
ATOM   3144  CD1 LEU A 403       1.487  -9.957 -29.660  1.00  0.93           C  
ATOM   3145  CD2 LEU A 403       0.436 -10.836 -31.763  1.00  0.93           C  
ATOM   3146  N   SER A 404      -3.950  -7.607 -30.886  1.00  0.95           N  
ATOM   3147  CA  SER A 404      -5.205  -7.284 -30.215  1.00  0.95           C  
ATOM   3148  C   SER A 404      -6.254  -8.365 -30.455  1.00  0.95           C  
ATOM   3149  CB  SER A 404      -5.737  -5.932 -30.693  1.00  0.95           C  
ATOM   3150  O   SER A 404      -6.913  -8.818 -29.517  1.00  0.95           O  
ATOM   3151  OG  SER A 404      -4.803  -4.901 -30.424  1.00  0.94           O  
ATOM   3152  N   VAL A 405      -6.352  -8.857 -31.691  1.00  0.93           N  
ATOM   3153  CA  VAL A 405      -7.365  -9.836 -32.070  1.00  0.94           C  
ATOM   3154  C   VAL A 405      -7.141 -11.136 -31.302  1.00  0.94           C  
ATOM   3155  CB  VAL A 405      -7.351 -10.107 -33.592  1.00  0.91           C  
ATOM   3156  O   VAL A 405      -8.086 -11.715 -30.760  1.00  0.94           O  
ATOM   3157  CG1 VAL A 405      -8.320 -11.233 -33.948  1.00  0.82           C  
ATOM   3158  CG2 VAL A 405      -7.698  -8.835 -34.363  1.00  0.80           C  
ATOM   3159  N   TYR A 406      -5.905 -11.550 -31.173  1.00  0.91           N  
ATOM   3160  CA  TYR A 406      -5.572 -12.803 -30.503  1.00  0.93           C  
ATOM   3161  C   TYR A 406      -5.794 -12.693 -28.999  1.00  0.93           C  
ATOM   3162  CB  TYR A 406      -4.120 -13.196 -30.790  1.00  0.93           C  
ATOM   3163  O   TYR A 406      -6.379 -13.587 -28.385  1.00  0.93           O  
ATOM   3164  CG  TYR A 406      -3.809 -13.341 -32.260  1.00  0.93           C  
ATOM   3165  CD1 TYR A 406      -4.421 -14.329 -33.028  1.00  0.91           C  
ATOM   3166  CD2 TYR A 406      -2.902 -12.491 -32.883  1.00  0.91           C  
ATOM   3167  CE1 TYR A 406      -4.136 -14.467 -34.382  1.00  0.92           C  
ATOM   3168  CE2 TYR A 406      -2.609 -12.619 -34.237  1.00  0.92           C  
ATOM   3169  OH  TYR A 406      -2.945 -13.740 -36.317  1.00  0.88           O  
ATOM   3170  CZ  TYR A 406      -3.231 -13.608 -34.977  1.00  0.91           C  
ATOM   3171  N   ILE A 407      -5.462 -11.561 -28.426  1.00  0.96           N  
ATOM   3172  CA  ILE A 407      -5.616 -11.328 -26.994  1.00  0.96           C  
ATOM   3173  C   ILE A 407      -7.092 -11.126 -26.660  1.00  0.96           C  
ATOM   3174  CB  ILE A 407      -4.790 -10.108 -26.527  1.00  0.96           C  
ATOM   3175  O   ILE A 407      -7.596 -11.684 -25.682  1.00  0.96           O  
ATOM   3176  CG1 ILE A 407      -3.296 -10.349 -26.774  1.00  0.95           C  
ATOM   3177  CG2 ILE A 407      -5.059  -9.806 -25.050  1.00  0.95           C  
ATOM   3178  CD1 ILE A 407      -2.427  -9.118 -26.561  1.00  0.94           C  
ATOM   3179  N   GLN A 408      -7.839 -10.515 -27.532  1.00  0.95           N  
ATOM   3180  CA  GLN A 408      -9.275 -10.343 -27.338  1.00  0.95           C  
ATOM   3181  C   GLN A 408     -10.004 -11.682 -27.418  1.00  0.94           C  
ATOM   3182  CB  GLN A 408      -9.844  -9.373 -28.374  1.00  0.95           C  
ATOM   3183  O   GLN A 408     -10.869 -11.973 -26.590  1.00  0.93           O  
ATOM   3184  CG  GLN A 408     -11.282  -8.952 -28.097  1.00  0.95           C  
ATOM   3185  CD  GLN A 408     -11.436  -8.225 -26.775  1.00  0.94           C  
ATOM   3186  NE2 GLN A 408     -12.366  -8.690 -25.947  1.00  0.94           N  
ATOM   3187  OE1 GLN A 408     -10.725  -7.253 -26.499  1.00  0.93           O  
ATOM   3188  N   ASN A 409      -9.570 -12.517 -28.375  1.00  0.89           N  
ATOM   3189  CA  ASN A 409     -10.141 -13.856 -28.481  1.00  0.90           C  
ATOM   3190  C   ASN A 409      -9.904 -14.669 -27.212  1.00  0.89           C  
ATOM   3191  CB  ASN A 409      -9.569 -14.589 -29.696  1.00  0.89           C  
ATOM   3192  O   ASN A 409     -10.790 -15.396 -26.760  1.00  0.89           O  
ATOM   3193  CG  ASN A 409     -10.083 -14.032 -31.009  1.00  0.85           C  
ATOM   3194  ND2 ASN A 409      -9.395 -14.352 -32.099  1.00  0.88           N  
ATOM   3195  OD1 ASN A 409     -11.090 -13.320 -31.044  1.00  0.86           O  
ATOM   3196  N   ALA A 410      -8.706 -14.471 -26.595  1.00  0.90           N  
ATOM   3197  CA  ALA A 410      -8.408 -15.138 -25.330  1.00  0.91           C  
ATOM   3198  C   ALA A 410      -9.292 -14.604 -24.207  1.00  0.91           C  
ATOM   3199  CB  ALA A 410      -6.934 -14.964 -24.971  1.00  0.90           C  
ATOM   3200  O   ALA A 410      -9.859 -15.379 -23.433  1.00  0.90           O  
ATOM   3201  N   ILE A 411      -9.562 -13.349 -24.107  1.00  0.93           N  
ATOM   3202  CA  ILE A 411     -10.401 -12.679 -23.119  1.00  0.93           C  
ATOM   3203  C   ILE A 411     -11.859 -13.086 -23.320  1.00  0.92           C  
ATOM   3204  CB  ILE A 411     -10.257 -11.143 -23.203  1.00  0.94           C  
ATOM   3205  O   ILE A 411     -12.557 -13.412 -22.358  1.00  0.91           O  
ATOM   3206  CG1 ILE A 411      -8.875 -10.708 -22.700  1.00  0.94           C  
ATOM   3207  CG2 ILE A 411     -11.371 -10.452 -22.412  1.00  0.94           C  
ATOM   3208  CD1 ILE A 411      -8.539  -9.253 -22.996  1.00  0.93           C  
ATOM   3209  N   ASP A 412     -12.321 -13.155 -24.542  1.00  0.90           N  
ATOM   3210  CA  ASP A 412     -13.688 -13.545 -24.877  1.00  0.90           C  
ATOM   3211  C   ASP A 412     -13.933 -15.018 -24.556  1.00  0.88           C  
ATOM   3212  CB  ASP A 412     -13.977 -13.273 -26.354  1.00  0.90           C  
ATOM   3213  O   ASP A 412     -14.953 -15.368 -23.960  1.00  0.86           O  
ATOM   3214  CG  ASP A 412     -14.072 -11.792 -26.677  1.00  0.89           C  
ATOM   3215  OD1 ASP A 412     -14.317 -10.982 -25.757  1.00  0.90           O  
ATOM   3216  OD2 ASP A 412     -13.904 -11.433 -27.863  1.00  0.90           O  
ATOM   3217  N   GLN A 413     -12.947 -15.814 -24.847  1.00  0.87           N  
ATOM   3218  CA  GLN A 413     -13.031 -17.231 -24.507  1.00  0.87           C  
ATOM   3219  C   GLN A 413     -13.039 -17.434 -22.995  1.00  0.86           C  
ATOM   3220  CB  GLN A 413     -11.869 -18.004 -25.134  1.00  0.85           C  
ATOM   3221  O   GLN A 413     -13.843 -18.209 -22.471  1.00  0.84           O  
ATOM   3222  CG  GLN A 413     -11.917 -19.503 -24.875  1.00  0.81           C  
ATOM   3223  CD  GLN A 413     -13.152 -20.161 -25.462  1.00  0.78           C  
ATOM   3224  NE2 GLN A 413     -13.506 -21.331 -24.939  1.00  0.77           N  
ATOM   3225  OE1 GLN A 413     -13.783 -19.623 -26.377  1.00  0.79           O  
ATOM   3226  N   ALA A 414     -12.188 -16.710 -22.233  1.00  0.88           N  
ATOM   3227  CA  ALA A 414     -12.157 -16.756 -20.774  1.00  0.88           C  
ATOM   3228  C   ALA A 414     -13.494 -16.317 -20.183  1.00  0.88           C  
ATOM   3229  CB  ALA A 414     -11.028 -15.880 -20.237  1.00  0.87           C  
ATOM   3230  O   ALA A 414     -14.016 -16.958 -19.267  1.00  0.87           O  
ATOM   3231  N   ASN A 415     -14.114 -15.327 -20.719  1.00  0.88           N  
ATOM   3232  CA  ASN A 415     -15.424 -14.840 -20.301  1.00  0.88           C  
ATOM   3233  C   ASN A 415     -16.522 -15.858 -20.597  1.00  0.87           C  
ATOM   3234  CB  ASN A 415     -15.741 -13.505 -20.978  1.00  0.87           C  
ATOM   3235  O   ASN A 415     -17.376 -16.120 -19.749  1.00  0.85           O  
ATOM   3236  CG  ASN A 415     -17.131 -12.997 -20.647  1.00  0.86           C  
ATOM   3237  ND2 ASN A 415     -17.323 -12.563 -19.407  1.00  0.86           N  
ATOM   3238  OD1 ASN A 415     -18.024 -12.997 -21.498  1.00  0.85           O  
ATOM   3239  N   LEU A 416     -16.484 -16.529 -21.746  1.00  0.85           N  
ATOM   3240  CA  LEU A 416     -17.449 -17.539 -22.165  1.00  0.84           C  
ATOM   3241  C   LEU A 416     -17.386 -18.761 -21.255  1.00  0.81           C  
ATOM   3242  CB  LEU A 416     -17.194 -17.955 -23.616  1.00  0.82           C  
ATOM   3243  O   LEU A 416     -18.401 -19.421 -21.022  1.00  0.78           O  
ATOM   3244  CG  LEU A 416     -17.624 -16.958 -24.692  1.00  0.77           C  
ATOM   3245  CD1 LEU A 416     -17.128 -17.409 -26.062  1.00  0.72           C  
ATOM   3246  CD2 LEU A 416     -19.140 -16.794 -24.695  1.00  0.72           C  
ATOM   3247  N   LEU A 417     -16.241 -18.955 -20.689  1.00  0.81           N  
ATOM   3248  CA  LEU A 417     -16.021 -20.054 -19.754  1.00  0.81           C  
ATOM   3249  C   LEU A 417     -16.538 -19.697 -18.364  1.00  0.80           C  
ATOM   3250  CB  LEU A 417     -14.534 -20.409 -19.684  1.00  0.79           C  
ATOM   3251  O   LEU A 417     -16.447 -20.506 -17.438  1.00  0.77           O  
ATOM   3252  CG  LEU A 417     -13.940 -21.092 -20.916  1.00  0.77           C  
ATOM   3253  CD1 LEU A 417     -12.426 -21.208 -20.780  1.00  0.75           C  
ATOM   3254  CD2 LEU A 417     -14.571 -22.466 -21.122  1.00  0.75           C  
ATOM   3255  N   GLY A 418     -17.155 -18.489 -18.097  1.00  0.81           N  
ATOM   3256  CA  GLY A 418     -17.624 -17.970 -16.822  1.00  0.81           C  
ATOM   3257  C   GLY A 418     -16.527 -17.314 -16.005  1.00  0.80           C  
ATOM   3258  O   GLY A 418     -16.720 -17.013 -14.825  1.00  0.78           O  
ATOM   3259  N   GLY A 419     -15.351 -17.067 -16.595  1.00  0.83           N  
ATOM   3260  CA  GLY A 419     -14.146 -16.516 -15.995  1.00  0.84           C  
ATOM   3261  C   GLY A 419     -12.960 -17.461 -16.063  1.00  0.83           C  
ATOM   3262  O   GLY A 419     -13.121 -18.677 -15.936  1.00  0.81           O  
ATOM   3263  N   ALA A 420     -11.853 -16.781 -16.373  1.00  0.85           N  
ATOM   3264  CA  ALA A 420     -10.618 -17.559 -16.424  1.00  0.85           C  
ATOM   3265  C   ALA A 420      -9.404 -16.682 -16.134  1.00  0.86           C  
ATOM   3266  CB  ALA A 420     -10.470 -18.233 -17.786  1.00  0.84           C  
ATOM   3267  O   ALA A 420      -9.469 -15.457 -16.264  1.00  0.85           O  
ATOM   3268  N   VAL A 421      -8.336 -17.331 -15.747  1.00  0.86           N  
ATOM   3269  CA  VAL A 421      -7.003 -16.739 -15.706  1.00  0.87           C  
ATOM   3270  C   VAL A 421      -6.312 -16.927 -17.055  1.00  0.87           C  
ATOM   3271  CB  VAL A 421      -6.144 -17.352 -14.577  1.00  0.85           C  
ATOM   3272  O   VAL A 421      -6.170 -18.054 -17.535  1.00  0.86           O  
ATOM   3273  CG1 VAL A 421      -4.725 -16.788 -14.611  1.00  0.81           C  
ATOM   3274  CG2 VAL A 421      -6.791 -17.098 -13.217  1.00  0.79           C  
ATOM   3275  N   ILE A 422      -5.880 -15.883 -17.697  1.00  0.89           N  
ATOM   3276  CA  ILE A 422      -5.069 -15.890 -18.910  1.00  0.90           C  
ATOM   3277  C   ILE A 422      -3.606 -15.638 -18.555  1.00  0.90           C  
ATOM   3278  CB  ILE A 422      -5.563 -14.836 -19.926  1.00  0.90           C  
ATOM   3279  O   ILE A 422      -3.238 -14.528 -18.162  1.00  0.89           O  
ATOM   3280  CG1 ILE A 422      -7.050 -15.045 -20.233  1.00  0.90           C  
ATOM   3281  CG2 ILE A 422      -4.727 -14.888 -21.208  1.00  0.90           C  
ATOM   3282  CD1 ILE A 422      -7.669 -13.943 -21.082  1.00  0.90           C  
ATOM   3283  N   GLU A 423      -2.855 -16.689 -18.649  1.00  0.89           N  
ATOM   3284  CA  GLU A 423      -1.405 -16.564 -18.537  1.00  0.89           C  
ATOM   3285  C   GLU A 423      -0.815 -15.869 -19.760  1.00  0.90           C  
ATOM   3286  CB  GLU A 423      -0.760 -17.939 -18.350  1.00  0.86           C  
ATOM   3287  O   GLU A 423      -1.020 -16.313 -20.892  1.00  0.90           O  
ATOM   3288  CG  GLU A 423       0.738 -17.885 -18.085  1.00  0.77           C  
ATOM   3289  CD  GLU A 423       1.362 -19.257 -17.885  1.00  0.74           C  
ATOM   3290  OE1 GLU A 423       0.644 -20.275 -18.012  1.00  0.72           O  
ATOM   3291  OE2 GLU A 423       2.578 -19.315 -17.599  1.00  0.68           O  
ATOM   3292  N   CYS A 424      -0.067 -14.803 -19.532  1.00  0.92           N  
ATOM   3293  CA  CYS A 424       0.688 -14.035 -20.516  1.00  0.92           C  
ATOM   3294  C   CYS A 424       2.181 -14.317 -20.400  1.00  0.91           C  
ATOM   3295  CB  CYS A 424       0.427 -12.539 -20.343  1.00  0.91           C  
ATOM   3296  O   CYS A 424       2.866 -13.724 -19.565  1.00  0.89           O  
ATOM   3297  SG  CYS A 424      -1.324 -12.096 -20.377  1.00  0.92           S  
ATOM   3298  N   PRO A 425       2.726 -15.290 -21.082  1.00  0.88           N  
ATOM   3299  CA  PRO A 425       4.147 -15.626 -20.968  1.00  0.88           C  
ATOM   3300  C   PRO A 425       5.057 -14.414 -21.155  1.00  0.88           C  
ATOM   3301  CB  PRO A 425       4.359 -16.646 -22.090  1.00  0.87           C  
ATOM   3302  O   PRO A 425       4.644 -13.413 -21.747  1.00  0.87           O  
ATOM   3303  CG  PRO A 425       3.016 -17.269 -22.298  1.00  0.86           C  
ATOM   3304  CD  PRO A 425       1.966 -16.212 -22.112  1.00  0.86           C  
ATOM   3305  N   PRO A 426       6.318 -14.511 -20.651  1.00  0.85           N  
ATOM   3306  CA  PRO A 426       7.248 -13.407 -20.902  1.00  0.86           C  
ATOM   3307  C   PRO A 426       7.353 -13.049 -22.382  1.00  0.86           C  
ATOM   3308  CB  PRO A 426       8.581 -13.943 -20.374  1.00  0.84           C  
ATOM   3309  O   PRO A 426       7.487 -13.937 -23.228  1.00  0.85           O  
ATOM   3310  CG  PRO A 426       8.204 -14.955 -19.341  1.00  0.82           C  
ATOM   3311  CD  PRO A 426       6.946 -15.645 -19.786  1.00  0.82           C  
ATOM   3312  N   GLY A 427       7.285 -11.790 -22.652  1.00  0.87           N  
ATOM   3313  CA  GLY A 427       7.291 -11.305 -24.023  1.00  0.87           C  
ATOM   3314  C   GLY A 427       6.705  -9.913 -24.166  1.00  0.88           C  
ATOM   3315  O   GLY A 427       6.273  -9.311 -23.180  1.00  0.87           O  
ATOM   3316  N   GLN A 428       6.795  -9.416 -25.391  1.00  0.88           N  
ATOM   3317  CA  GLN A 428       6.230  -8.114 -25.729  1.00  0.89           C  
ATOM   3318  C   GLN A 428       4.974  -8.264 -26.583  1.00  0.90           C  
ATOM   3319  CB  GLN A 428       7.262  -7.255 -26.461  1.00  0.87           C  
ATOM   3320  O   GLN A 428       4.999  -8.927 -27.622  1.00  0.89           O  
ATOM   3321  CG  GLN A 428       6.768  -5.855 -26.799  1.00  0.80           C  
ATOM   3322  CD  GLN A 428       7.837  -4.996 -27.448  1.00  0.78           C  
ATOM   3323  NE2 GLN A 428       7.792  -4.892 -28.772  1.00  0.71           N  
ATOM   3324  OE1 GLN A 428       8.696  -4.428 -26.765  1.00  0.76           O  
ATOM   3325  N   TYR A 429       3.880  -7.587 -26.167  1.00  0.92           N  
ATOM   3326  CA  TYR A 429       2.557  -7.671 -26.777  1.00  0.93           C  
ATOM   3327  C   TYR A 429       2.046  -6.288 -27.163  1.00  0.92           C  
ATOM   3328  CB  TYR A 429       1.567  -8.346 -25.823  1.00  0.92           C  
ATOM   3329  O   TYR A 429       1.668  -5.495 -26.297  1.00  0.91           O  
ATOM   3330  CG  TYR A 429       2.022  -9.700 -25.335  1.00  0.93           C  
ATOM   3331  CD1 TYR A 429       1.622 -10.866 -25.983  1.00  0.92           C  
ATOM   3332  CD2 TYR A 429       2.851  -9.816 -24.224  1.00  0.92           C  
ATOM   3333  CE1 TYR A 429       2.036 -12.116 -25.536  1.00  0.92           C  
ATOM   3334  CE2 TYR A 429       3.272 -11.061 -23.768  1.00  0.93           C  
ATOM   3335  OH  TYR A 429       3.274 -13.438 -23.982  1.00  0.90           O  
ATOM   3336  CZ  TYR A 429       2.860 -12.203 -24.430  1.00  0.93           C  
ATOM   3337  N   TYR A 430       2.033  -6.019 -28.473  1.00  0.92           N  
ATOM   3338  CA  TYR A 430       1.372  -4.813 -28.960  1.00  0.92           C  
ATOM   3339  C   TYR A 430      -0.127  -5.038 -29.116  1.00  0.92           C  
ATOM   3340  CB  TYR A 430       1.976  -4.372 -30.297  1.00  0.91           C  
ATOM   3341  O   TYR A 430      -0.556  -5.888 -29.900  1.00  0.91           O  
ATOM   3342  CG  TYR A 430       3.370  -3.807 -30.177  1.00  0.86           C  
ATOM   3343  CD1 TYR A 430       3.590  -2.432 -30.206  1.00  0.82           C  
ATOM   3344  CD2 TYR A 430       4.470  -4.646 -30.034  1.00  0.83           C  
ATOM   3345  CE1 TYR A 430       4.874  -1.906 -30.097  1.00  0.84           C  
ATOM   3346  CE2 TYR A 430       5.758  -4.132 -29.925  1.00  0.84           C  
ATOM   3347  OH  TYR A 430       7.222  -2.248 -29.849  1.00  0.75           O  
ATOM   3348  CZ  TYR A 430       5.949  -2.763 -29.957  1.00  0.84           C  
ATOM   3349  N   CYS A 431      -0.914  -4.282 -28.329  1.00  0.94           N  
ATOM   3350  CA  CYS A 431      -2.337  -4.603 -28.329  1.00  0.94           C  
ATOM   3351  C   CYS A 431      -3.158  -3.439 -27.787  1.00  0.94           C  
ATOM   3352  CB  CYS A 431      -2.604  -5.857 -27.497  1.00  0.94           C  
ATOM   3353  O   CYS A 431      -2.645  -2.608 -27.036  1.00  0.93           O  
ATOM   3354  SG  CYS A 431      -2.181  -5.677 -25.751  1.00  0.95           S  
ATOM   3355  N   ASN A 432      -4.442  -3.454 -28.051  1.00  0.94           N  
ATOM   3356  CA  ASN A 432      -5.553  -2.723 -27.450  1.00  0.94           C  
ATOM   3357  C   ASN A 432      -6.781  -3.611 -27.278  1.00  0.94           C  
ATOM   3358  CB  ASN A 432      -5.901  -1.491 -28.289  1.00  0.92           C  
ATOM   3359  O   ASN A 432      -7.393  -4.030 -28.263  1.00  0.92           O  
ATOM   3360  CG  ASN A 432      -4.724  -0.552 -28.465  1.00  0.84           C  
ATOM   3361  ND2 ASN A 432      -4.612   0.430 -27.578  1.00  0.80           N  
ATOM   3362  OD1 ASN A 432      -3.922  -0.708 -29.389  1.00  0.78           O  
ATOM   3363  N   VAL A 433      -7.141  -3.815 -26.071  1.00  0.95           N  
ATOM   3364  CA  VAL A 433      -8.148  -4.841 -25.822  1.00  0.96           C  
ATOM   3365  C   VAL A 433      -9.198  -4.310 -24.849  1.00  0.95           C  
ATOM   3366  CB  VAL A 433      -7.515  -6.137 -25.268  1.00  0.95           C  
ATOM   3367  O   VAL A 433      -8.932  -3.378 -24.086  1.00  0.94           O  
ATOM   3368  CG1 VAL A 433      -6.613  -6.788 -26.316  1.00  0.93           C  
ATOM   3369  CG2 VAL A 433      -6.730  -5.842 -23.991  1.00  0.93           C  
ATOM   3370  N   VAL A 434     -10.374  -4.956 -24.863  1.00  0.95           N  
ATOM   3371  CA  VAL A 434     -11.515  -4.618 -24.019  1.00  0.95           C  
ATOM   3372  C   VAL A 434     -11.690  -5.680 -22.937  1.00  0.95           C  
ATOM   3373  CB  VAL A 434     -12.812  -4.480 -24.847  1.00  0.93           C  
ATOM   3374  O   VAL A 434     -11.606  -6.879 -23.216  1.00  0.94           O  
ATOM   3375  CG1 VAL A 434     -14.000  -4.165 -23.940  1.00  0.84           C  
ATOM   3376  CG2 VAL A 434     -12.651  -3.401 -25.916  1.00  0.84           C  
ATOM   3377  N   THR A 435     -11.938  -5.254 -21.711  1.00  0.94           N  
ATOM   3378  CA  THR A 435     -12.091  -6.134 -20.558  1.00  0.94           C  
ATOM   3379  C   THR A 435     -13.394  -6.924 -20.650  1.00  0.92           C  
ATOM   3380  CB  THR A 435     -12.063  -5.337 -19.240  1.00  0.93           C  
ATOM   3381  O   THR A 435     -14.355  -6.475 -21.277  1.00  0.89           O  
ATOM   3382  CG2 THR A 435     -10.716  -4.649 -19.042  1.00  0.89           C  
ATOM   3383  OG1 THR A 435     -13.096  -4.344 -19.267  1.00  0.91           O  
ATOM   3384  N   LYS A 436     -13.433  -8.057 -19.941  1.00  0.92           N  
ATOM   3385  CA  LYS A 436     -14.627  -8.866 -19.718  1.00  0.92           C  
ATOM   3386  C   LYS A 436     -14.705  -9.343 -18.270  1.00  0.91           C  
ATOM   3387  CB  LYS A 436     -14.649 -10.065 -20.667  1.00  0.91           C  
ATOM   3388  O   LYS A 436     -13.683  -9.445 -17.589  1.00  0.90           O  
ATOM   3389  CG  LYS A 436     -14.742  -9.689 -22.138  1.00  0.91           C  
ATOM   3390  CD  LYS A 436     -16.085  -9.049 -22.467  1.00  0.89           C  
ATOM   3391  CE  LYS A 436     -16.255  -8.845 -23.966  1.00  0.89           C  
ATOM   3392  NZ  LYS A 436     -17.620  -8.341 -24.305  1.00  0.88           N  
ATOM   3393  N   GLN A 437     -15.907  -9.663 -17.843  1.00  0.90           N  
ATOM   3394  CA  GLN A 437     -16.157 -10.083 -16.468  1.00  0.90           C  
ATOM   3395  C   GLN A 437     -15.413 -11.375 -16.143  1.00  0.90           C  
ATOM   3396  CB  GLN A 437     -17.656 -10.264 -16.225  1.00  0.86           C  
ATOM   3397  O   GLN A 437     -15.349 -12.285 -16.972  1.00  0.88           O  
ATOM   3398  CG  GLN A 437     -18.471  -8.994 -16.431  1.00  0.75           C  
ATOM   3399  CD  GLN A 437     -19.964  -9.227 -16.300  1.00  0.73           C  
ATOM   3400  NE2 GLN A 437     -20.736  -8.146 -16.312  1.00  0.68           N  
ATOM   3401  OE1 GLN A 437     -20.420 -10.370 -16.189  1.00  0.74           O  
ATOM   3402  N   TYR A 438     -14.808 -11.380 -14.940  1.00  0.86           N  
ATOM   3403  CA  TYR A 438     -14.241 -12.556 -14.290  1.00  0.87           C  
ATOM   3404  C   TYR A 438     -13.000 -13.042 -15.030  1.00  0.86           C  
ATOM   3405  CB  TYR A 438     -15.277 -13.681 -14.213  1.00  0.85           C  
ATOM   3406  O   TYR A 438     -12.634 -14.217 -14.937  1.00  0.85           O  
ATOM   3407  CG  TYR A 438     -16.586 -13.259 -13.592  1.00  0.84           C  
ATOM   3408  CD1 TYR A 438     -16.628 -12.713 -12.311  1.00  0.82           C  
ATOM   3409  CD2 TYR A 438     -17.784 -13.406 -14.284  1.00  0.82           C  
ATOM   3410  CE1 TYR A 438     -17.832 -12.324 -11.734  1.00  0.82           C  
ATOM   3411  CE2 TYR A 438     -18.994 -13.021 -13.716  1.00  0.83           C  
ATOM   3412  OH  TYR A 438     -20.203 -12.099 -11.876  1.00  0.76           O  
ATOM   3413  CZ  TYR A 438     -19.008 -12.482 -12.443  1.00  0.81           C  
ATOM   3414  N   VAL A 439     -12.331 -12.155 -15.744  1.00  0.90           N  
ATOM   3415  CA  VAL A 439     -11.088 -12.478 -16.436  1.00  0.91           C  
ATOM   3416  C   VAL A 439      -9.904 -11.882 -15.677  1.00  0.91           C  
ATOM   3417  CB  VAL A 439     -11.100 -11.964 -17.894  1.00  0.90           C  
ATOM   3418  O   VAL A 439      -9.925 -10.706 -15.306  1.00  0.91           O  
ATOM   3419  CG1 VAL A 439      -9.785 -12.299 -18.595  1.00  0.90           C  
ATOM   3420  CG2 VAL A 439     -12.282 -12.556 -18.658  1.00  0.89           C  
ATOM   3421  N   VAL A 440      -8.837 -12.662 -15.447  1.00  0.90           N  
ATOM   3422  CA  VAL A 440      -7.591 -12.194 -14.850  1.00  0.91           C  
ATOM   3423  C   VAL A 440      -6.434 -12.428 -15.818  1.00  0.91           C  
ATOM   3424  CB  VAL A 440      -7.309 -12.894 -13.502  1.00  0.90           C  
ATOM   3425  O   VAL A 440      -6.166 -13.566 -16.211  1.00  0.91           O  
ATOM   3426  CG1 VAL A 440      -6.020 -12.364 -12.877  1.00  0.87           C  
ATOM   3427  CG2 VAL A 440      -8.486 -12.706 -12.547  1.00  0.86           C  
ATOM   3428  N   LEU A 441      -5.750 -11.378 -16.214  1.00  0.93           N  
ATOM   3429  CA  LEU A 441      -4.494 -11.470 -16.949  1.00  0.94           C  
ATOM   3430  C   LEU A 441      -3.311 -11.576 -15.993  1.00  0.93           C  
ATOM   3431  CB  LEU A 441      -4.318 -10.255 -17.864  1.00  0.93           C  
ATOM   3432  O   LEU A 441      -3.119 -10.710 -15.136  1.00  0.91           O  
ATOM   3433  CG  LEU A 441      -5.457  -9.974 -18.845  1.00  0.93           C  
ATOM   3434  CD1 LEU A 441      -5.113  -8.781 -19.730  1.00  0.92           C  
ATOM   3435  CD2 LEU A 441      -5.751 -11.208 -19.692  1.00  0.91           C  
ATOM   3436  N   ILE A 442      -2.493 -12.627 -16.119  1.00  0.92           N  
ATOM   3437  CA  ILE A 442      -1.318 -12.830 -15.279  1.00  0.91           C  
ATOM   3438  C   ILE A 442      -0.065 -12.888 -16.150  1.00  0.90           C  
ATOM   3439  CB  ILE A 442      -1.443 -14.117 -14.433  1.00  0.89           C  
ATOM   3440  O   ILE A 442       0.086 -13.797 -16.970  1.00  0.88           O  
ATOM   3441  CG1 ILE A 442      -2.698 -14.058 -13.554  1.00  0.78           C  
ATOM   3442  CG2 ILE A 442      -0.187 -14.328 -13.582  1.00  0.77           C  
ATOM   3443  CD1 ILE A 442      -2.790 -15.182 -12.531  1.00  0.74           C  
ATOM   3444  N   GLY A 443       0.823 -11.923 -15.976  1.00  0.90           N  
ATOM   3445  CA  GLY A 443       2.128 -11.860 -16.614  1.00  0.89           C  
ATOM   3446  C   GLY A 443       3.245 -12.401 -15.742  1.00  0.87           C  
ATOM   3447  O   GLY A 443       3.015 -12.777 -14.591  1.00  0.84           O  
ATOM   3448  N   SER A 444       4.393 -12.566 -16.280  1.00  0.85           N  
ATOM   3449  CA  SER A 444       5.638 -12.867 -15.581  1.00  0.83           C  
ATOM   3450  C   SER A 444       6.389 -11.591 -15.215  1.00  0.80           C  
ATOM   3451  CB  SER A 444       6.531 -13.766 -16.438  1.00  0.81           C  
ATOM   3452  O   SER A 444       6.972 -10.937 -16.083  1.00  0.74           O  
ATOM   3453  OG  SER A 444       7.688 -14.158 -15.719  1.00  0.69           O  
ATOM   3454  N   ARG A 445       6.007 -11.026 -14.121  1.00  0.73           N  
ATOM   3455  CA  ARG A 445       6.789  -9.894 -13.634  1.00  0.71           C  
ATOM   3456  C   ARG A 445       7.895 -10.357 -12.691  1.00  0.71           C  
ATOM   3457  CB  ARG A 445       5.886  -8.882 -12.925  1.00  0.67           C  
ATOM   3458  O   ARG A 445       7.631 -11.059 -11.713  1.00  0.65           O  
ATOM   3459  CG  ARG A 445       6.555  -7.544 -12.654  1.00  0.64           C  
ATOM   3460  CD  ARG A 445       5.587  -6.544 -12.038  1.00  0.64           C  
ATOM   3461  NE  ARG A 445       6.238  -5.268 -11.753  1.00  0.43           N  
ATOM   3462  NH1 ARG A 445       4.445  -4.374 -10.604  1.00  0.35           N  
ATOM   3463  NH2 ARG A 445       6.364  -3.150 -10.876  1.00  0.31           N  
ATOM   3464  CZ  ARG A 445       5.681  -4.267 -11.078  1.00  0.61           C  
ATOM   3465  N   ASN A 446       9.239 -10.241 -13.107  1.00  0.43           N  
ATOM   3466  CA  ASN A 446      10.427 -10.594 -12.337  1.00  0.45           C  
ATOM   3467  C   ASN A 446      10.645  -9.632 -11.172  1.00  0.43           C  
ATOM   3468  CB  ASN A 446      11.662 -10.625 -13.239  1.00  0.39           C  
ATOM   3469  O   ASN A 446      11.382  -8.652 -11.301  1.00  0.42           O  
ATOM   3470  CG  ASN A 446      12.165 -12.032 -13.492  1.00  0.36           C  
ATOM   3471  ND2 ASN A 446      13.087 -12.172 -14.437  1.00  0.32           N  
ATOM   3472  OD1 ASN A 446      11.728 -12.987 -12.844  1.00  0.37           O  
ATOM   3473  N   GLY A 447       9.593  -9.434 -10.306  1.00  0.39           N  
ATOM   3474  CA  GLY A 447       9.666  -9.009  -8.918  1.00  0.39           C  
ATOM   3475  C   GLY A 447      10.388  -7.687  -8.736  1.00  0.39           C  
ATOM   3476  O   GLY A 447      10.496  -7.181  -7.617  1.00  0.36           O  
ATOM   3477  N   SER A 448      10.941  -7.030  -9.814  1.00  0.38           N  
ATOM   3478  CA  SER A 448      11.680  -5.811  -9.500  1.00  0.38           C  
ATOM   3479  C   SER A 448      10.805  -4.575  -9.674  1.00  0.38           C  
ATOM   3480  CB  SER A 448      12.922  -5.695 -10.384  1.00  0.34           C  
ATOM   3481  O   SER A 448      10.423  -4.230 -10.794  1.00  0.36           O  
ATOM   3482  OG  SER A 448      12.627  -4.985 -11.575  1.00  0.30           O  
ATOM   3483  N   VAL A 449       9.834  -4.394  -8.712  1.00  0.42           N  
ATOM   3484  CA  VAL A 449       8.851  -3.325  -8.575  1.00  0.43           C  
ATOM   3485  C   VAL A 449       9.434  -2.016  -9.102  1.00  0.42           C  
ATOM   3486  CB  VAL A 449       8.398  -3.154  -7.108  1.00  0.37           C  
ATOM   3487  O   VAL A 449       8.713  -1.191  -9.669  1.00  0.39           O  
ATOM   3488  CG1 VAL A 449       7.133  -2.300  -7.029  1.00  0.32           C  
ATOM   3489  CG2 VAL A 449       8.166  -4.518  -6.459  1.00  0.33           C  
ATOM   3490  N   ARG A 450      10.755  -1.817  -9.183  1.00  0.46           N  
ATOM   3491  CA  ARG A 450      11.323  -0.507  -9.485  1.00  0.45           C  
ATOM   3492  C   ARG A 450      12.163  -0.555 -10.757  1.00  0.46           C  
ATOM   3493  CB  ARG A 450      12.173  -0.007  -8.314  1.00  0.42           C  
ATOM   3494  O   ARG A 450      13.148  -1.292 -10.830  1.00  0.44           O  
ATOM   3495  CG  ARG A 450      11.368   0.651  -7.206  1.00  0.39           C  
ATOM   3496  CD  ARG A 450      12.268   1.309  -6.169  1.00  0.40           C  
ATOM   3497  NE  ARG A 450      11.493   1.951  -5.111  1.00  0.35           N  
ATOM   3498  NH1 ARG A 450      13.277   3.127  -4.233  1.00  0.27           N  
ATOM   3499  NH2 ARG A 450      11.194   3.326  -3.296  1.00  0.24           N  
ATOM   3500  CZ  ARG A 450      11.990   2.800  -4.216  1.00  0.35           C  
ATOM   3501  N   ARG A 451      11.640  -0.660 -11.978  1.00  0.44           N  
ATOM   3502  CA  ARG A 451      12.500  -0.174 -13.052  1.00  0.43           C  
ATOM   3503  C   ARG A 451      13.489   0.866 -12.534  1.00  0.44           C  
ATOM   3504  CB  ARG A 451      11.662   0.419 -14.186  1.00  0.40           C  
ATOM   3505  O   ARG A 451      13.104   1.793 -11.819  1.00  0.42           O  
ATOM   3506  CG  ARG A 451      11.438  -0.534 -15.350  1.00  0.36           C  
ATOM   3507  CD  ARG A 451      10.729   0.151 -16.510  1.00  0.39           C  
ATOM   3508  NE  ARG A 451      10.510  -0.767 -17.625  1.00  0.35           N  
ATOM   3509  NH1 ARG A 451       9.727   0.852 -19.075  1.00  0.28           N  
ATOM   3510  NH2 ARG A 451       9.879  -1.330 -19.760  1.00  0.25           N  
ATOM   3511  CZ  ARG A 451      10.039  -0.413 -18.817  1.00  0.32           C  
ATOM   3512  N   SER A 452      14.705   0.514 -12.106  1.00  0.35           N  
ATOM   3513  CA  SER A 452      15.743   1.528 -12.263  1.00  0.35           C  
ATOM   3514  C   SER A 452      15.334   2.584 -13.284  1.00  0.35           C  
ATOM   3515  CB  SER A 452      17.063   0.883 -12.685  1.00  0.32           C  
ATOM   3516  O   SER A 452      15.137   2.274 -14.461  1.00  0.33           O  
ATOM   3517  OG  SER A 452      16.869   0.014 -13.787  1.00  0.27           O  
ATOM   3518  N   LEU A 453      14.264   3.357 -13.387  1.00  0.39           N  
ATOM   3519  CA  LEU A 453      14.295   4.699 -13.957  1.00  0.38           C  
ATOM   3520  C   LEU A 453      15.635   4.973 -14.632  1.00  0.39           C  
ATOM   3521  CB  LEU A 453      14.032   5.748 -12.873  1.00  0.36           C  
ATOM   3522  O   LEU A 453      16.664   4.435 -14.218  1.00  0.37           O  
ATOM   3523  CG  LEU A 453      12.636   5.743 -12.249  1.00  0.33           C  
ATOM   3524  CD1 LEU A 453      12.596   6.664 -11.034  1.00  0.30           C  
ATOM   3525  CD2 LEU A 453      11.588   6.158 -13.276  1.00  0.33           C  
ATOM   3526  N   PRO A 454      15.775   5.063 -15.947  1.00  0.34           N  
ATOM   3527  CA  PRO A 454      17.049   5.725 -16.238  1.00  0.33           C  
ATOM   3528  C   PRO A 454      17.353   6.868 -15.272  1.00  0.34           C  
ATOM   3529  CB  PRO A 454      16.856   6.251 -17.662  1.00  0.31           C  
ATOM   3530  O   PRO A 454      16.896   7.995 -15.479  1.00  0.32           O  
ATOM   3531  CG  PRO A 454      15.384   6.167 -17.904  1.00  0.29           C  
ATOM   3532  CD  PRO A 454      14.775   5.292 -16.846  1.00  0.34           C  
ATOM   3533  N   TRP A 455      17.159   6.927 -14.014  1.00  0.18           N  
ATOM   3534  CA  TRP A 455      18.156   7.718 -13.300  1.00  0.30           C  
ATOM   3535  C   TRP A 455      19.548   7.118 -13.465  1.00  0.25           C  
ATOM   3536  CB  TRP A 455      17.802   7.816 -11.813  1.00  0.24           C  
ATOM   3537  O   TRP A 455      19.735   5.911 -13.295  1.00  0.23           O  
ATOM   3538  CG  TRP A 455      16.510   8.526 -11.540  1.00  0.24           C  
ATOM   3539  CD1 TRP A 455      15.248   8.014 -11.653  1.00  0.08           C  
ATOM   3540  CD2 TRP A 455      16.356   9.883 -11.113  1.00  0.08           C  
ATOM   3541  CE2 TRP A 455      14.970  10.126 -10.985  1.00  0.08           C  
ATOM   3542  CE3 TRP A 455      17.255  10.918 -10.824  1.00  0.17           C  
ATOM   3543  NE1 TRP A 455      14.317   8.970 -11.321  1.00  0.18           N  
ATOM   3544  CH2 TRP A 455      15.364  12.358 -10.304  1.00  0.15           C  
ATOM   3545  CZ2 TRP A 455      14.463  11.363 -10.581  1.00  0.16           C  
ATOM   3546  CZ3 TRP A 455      16.748  12.148 -10.421  1.00  0.16           C  
ATOM   3547  N   THR A 456      20.244   7.423 -14.663  1.00  0.27           N  
ATOM   3548  CA  THR A 456      21.699   7.422 -14.764  1.00  0.29           C  
ATOM   3549  C   THR A 456      22.300   6.306 -13.914  1.00  0.27           C  
ATOM   3550  CB  THR A 456      22.290   8.776 -14.330  1.00  0.25           C  
ATOM   3551  O   THR A 456      23.505   6.296 -13.655  1.00  0.26           O  
ATOM   3552  CG2 THR A 456      22.675   9.621 -15.541  1.00  0.24           C  
ATOM   3553  OG1 THR A 456      21.319   9.488 -13.554  1.00  0.18           O  
ATOM   3554  N   TYR A 457      21.636   5.168 -13.658  1.00  0.25           N  
ATOM   3555  CA  TYR A 457      22.506   4.036 -13.357  1.00  0.29           C  
ATOM   3556  C   TYR A 457      22.258   2.885 -14.323  1.00  0.25           C  
ATOM   3557  CB  TYR A 457      22.294   3.563 -11.915  1.00  0.23           C  
ATOM   3558  O   TYR A 457      21.224   2.216 -14.249  1.00  0.25           O  
ATOM   3559  CG  TYR A 457      23.084   4.348 -10.896  1.00  0.23           C  
ATOM   3560  CD1 TYR A 457      24.412   4.029 -10.620  1.00  0.16           C  
ATOM   3561  CD2 TYR A 457      22.506   5.408 -10.208  1.00  0.14           C  
ATOM   3562  CE1 TYR A 457      25.144   4.748  -9.680  1.00  0.09           C  
ATOM   3563  CE2 TYR A 457      23.228   6.134  -9.266  1.00  0.11           C  
ATOM   3564  OH  TYR A 457      25.264   6.512  -8.079  1.00  0.08           O  
ATOM   3565  CZ  TYR A 457      24.544   5.797  -9.010  1.00  0.12           C  
ATOM   3566  N   GLY A 458      22.224   3.104 -15.794  1.00  0.29           N  
ATOM   3567  CA  GLY A 458      22.672   2.244 -16.878  1.00  0.29           C  
ATOM   3568  C   GLY A 458      22.229   2.728 -18.245  1.00  0.29           C  
ATOM   3569  O   GLY A 458      21.116   3.237 -18.399  1.00  0.29           O  
ATOM   3570  N   THR A 459      22.963   3.671 -18.857  1.00  0.33           N  
ATOM   3571  CA  THR A 459      23.067   3.972 -20.280  1.00  0.34           C  
ATOM   3572  C   THR A 459      21.740   3.708 -20.987  1.00  0.33           C  
ATOM   3573  CB  THR A 459      24.181   3.145 -20.947  1.00  0.30           C  
ATOM   3574  O   THR A 459      21.171   2.621 -20.863  1.00  0.32           O  
ATOM   3575  CG2 THR A 459      24.880   3.944 -22.041  1.00  0.28           C  
ATOM   3576  OG1 THR A 459      25.145   2.767 -19.956  1.00  0.29           O  
ATOM   3577  N   PRO A 460      20.644   4.703 -21.111  1.00  0.33           N  
ATOM   3578  CA  PRO A 460      19.822   4.498 -22.306  1.00  0.34           C  
ATOM   3579  C   PRO A 460      20.526   3.660 -23.370  1.00  0.33           C  
ATOM   3580  CB  PRO A 460      19.572   5.922 -22.810  1.00  0.31           C  
ATOM   3581  O   PRO A 460      21.560   4.073 -23.902  1.00  0.32           O  
ATOM   3582  CG  PRO A 460      19.980   6.806 -21.675  1.00  0.31           C  
ATOM   3583  CD  PRO A 460      20.921   6.042 -20.790  1.00  0.36           C  
ATOM   3584  N   GLY A 461      20.735   2.494 -23.162  1.00  0.31           N  
ATOM   3585  CA  GLY A 461      21.334   1.545 -24.088  1.00  0.32           C  
ATOM   3586  C   GLY A 461      21.493   0.157 -23.499  1.00  0.31           C  
ATOM   3587  O   GLY A 461      21.936  -0.767 -24.185  1.00  0.29           O  
ATOM   3588  N   ASN A 462      20.874  -0.008 -22.281  1.00  0.34           N  
ATOM   3589  CA  ASN A 462      20.834  -1.430 -21.957  1.00  0.37           C  
ATOM   3590  C   ASN A 462      19.400  -1.940 -21.851  1.00  0.34           C  
ATOM   3591  CB  ASN A 462      21.594  -1.707 -20.659  1.00  0.32           C  
ATOM   3592  O   ASN A 462      18.721  -1.693 -20.852  1.00  0.33           O  
ATOM   3593  CG  ASN A 462      22.158  -3.113 -20.601  1.00  0.31           C  
ATOM   3594  ND2 ASN A 462      22.963  -3.388 -19.582  1.00  0.23           N  
ATOM   3595  OD1 ASN A 462      21.872  -3.946 -21.466  1.00  0.31           O  
ATOM   3596  N   PRO A 463      18.557  -1.973 -22.944  1.00  0.38           N  
ATOM   3597  CA  PRO A 463      17.425  -2.899 -23.025  1.00  0.39           C  
ATOM   3598  C   PRO A 463      17.748  -4.276 -22.448  1.00  0.39           C  
ATOM   3599  CB  PRO A 463      17.148  -2.988 -24.527  1.00  0.36           C  
ATOM   3600  O   PRO A 463      17.052  -5.251 -22.743  1.00  0.37           O  
ATOM   3601  CG  PRO A 463      18.458  -2.677 -25.176  1.00  0.34           C  
ATOM   3602  CD  PRO A 463      19.232  -1.760 -24.273  1.00  0.39           C  
ATOM   3603  N   SER A 464      18.931  -4.405 -21.792  1.00  0.37           N  
ATOM   3604  CA  SER A 464      19.318  -5.774 -21.468  1.00  0.38           C  
ATOM   3605  C   SER A 464      18.486  -6.325 -20.315  1.00  0.37           C  
ATOM   3606  CB  SER A 464      20.804  -5.842 -21.114  1.00  0.33           C  
ATOM   3607  O   SER A 464      18.804  -6.093 -19.147  1.00  0.35           O  
ATOM   3608  OG  SER A 464      21.181  -4.734 -20.315  1.00  0.29           O  
ATOM   3609  N   ARG A 465      17.109  -5.991 -20.302  1.00  0.42           N  
ATOM   3610  CA  ARG A 465      16.385  -6.884 -19.404  1.00  0.44           C  
ATOM   3611  C   ARG A 465      15.028  -7.263 -19.987  1.00  0.43           C  
ATOM   3612  CB  ARG A 465      16.202  -6.234 -18.031  1.00  0.39           C  
ATOM   3613  O   ARG A 465      14.061  -6.508 -19.866  1.00  0.41           O  
ATOM   3614  CG  ARG A 465      17.479  -6.159 -17.210  1.00  0.36           C  
ATOM   3615  CD  ARG A 465      17.215  -5.650 -15.800  1.00  0.41           C  
ATOM   3616  NE  ARG A 465      18.446  -5.558 -15.020  1.00  0.35           N  
ATOM   3617  NH1 ARG A 465      17.395  -4.988 -13.043  1.00  0.28           N  
ATOM   3618  NH2 ARG A 465      19.677  -5.191 -13.116  1.00  0.24           N  
ATOM   3619  CZ  ARG A 465      18.503  -5.246 -13.728  1.00  0.32           C  
ATOM   3620  N   PRO A 466      14.976  -8.134 -21.023  1.00  0.49           N  
ATOM   3621  CA  PRO A 466      13.861  -8.861 -21.634  1.00  0.48           C  
ATOM   3622  C   PRO A 466      13.065  -9.681 -20.621  1.00  0.50           C  
ATOM   3623  CB  PRO A 466      14.550  -9.773 -22.653  1.00  0.42           C  
ATOM   3624  O   PRO A 466      12.403 -10.654 -20.992  1.00  0.47           O  
ATOM   3625  CG  PRO A 466      15.930  -9.971 -22.115  1.00  0.38           C  
ATOM   3626  CD  PRO A 466      16.306  -8.763 -21.306  1.00  0.41           C  
ATOM   3627  N   TYR A 467      13.130  -9.273 -19.194  1.00  0.61           N  
ATOM   3628  CA  TYR A 467      12.494 -10.355 -18.451  1.00  0.61           C  
ATOM   3629  C   TYR A 467      11.194  -9.886 -17.811  1.00  0.61           C  
ATOM   3630  CB  TYR A 467      13.440 -10.897 -17.376  1.00  0.52           C  
ATOM   3631  O   TYR A 467      11.137  -8.799 -17.230  1.00  0.55           O  
ATOM   3632  CG  TYR A 467      14.764 -11.379 -17.918  1.00  0.46           C  
ATOM   3633  CD1 TYR A 467      14.859 -12.590 -18.602  1.00  0.38           C  
ATOM   3634  CD2 TYR A 467      15.921 -10.628 -17.748  1.00  0.40           C  
ATOM   3635  CE1 TYR A 467      16.076 -13.039 -19.102  1.00  0.36           C  
ATOM   3636  CE2 TYR A 467      17.144 -11.068 -18.244  1.00  0.42           C  
ATOM   3637  OH  TYR A 467      18.419 -12.713 -19.412  1.00  0.30           O  
ATOM   3638  CZ  TYR A 467      17.211 -12.273 -18.919  1.00  0.33           C  
ATOM   3639  N   GLY A 468      10.077 -10.152 -18.539  1.00  0.80           N  
ATOM   3640  CA  GLY A 468       8.711 -10.308 -18.066  1.00  0.81           C  
ATOM   3641  C   GLY A 468       7.674 -10.082 -19.150  1.00  0.82           C  
ATOM   3642  O   GLY A 468       7.997 -10.109 -20.339  1.00  0.80           O  
ATOM   3643  N   THR A 469       6.488 -10.037 -18.748  1.00  0.86           N  
ATOM   3644  CA  THR A 469       5.368  -9.756 -19.639  1.00  0.87           C  
ATOM   3645  C   THR A 469       5.167  -8.251 -19.797  1.00  0.87           C  
ATOM   3646  CB  THR A 469       4.067 -10.399 -19.123  1.00  0.86           C  
ATOM   3647  O   THR A 469       4.964  -7.540 -18.811  1.00  0.86           O  
ATOM   3648  CG2 THR A 469       2.911 -10.153 -20.087  1.00  0.86           C  
ATOM   3649  OG1 THR A 469       4.263 -11.811 -18.980  1.00  0.89           O  
ATOM   3650  N   ARG A 470       5.213  -7.754 -21.081  1.00  0.86           N  
ATOM   3651  CA  ARG A 470       5.055  -6.337 -21.395  1.00  0.87           C  
ATOM   3652  C   ARG A 470       3.948  -6.124 -22.421  1.00  0.88           C  
ATOM   3653  CB  ARG A 470       6.370  -5.752 -21.914  1.00  0.85           C  
ATOM   3654  O   ARG A 470       4.008  -6.662 -23.529  1.00  0.87           O  
ATOM   3655  CG  ARG A 470       6.300  -4.268 -22.236  1.00  0.81           C  
ATOM   3656  CD  ARG A 470       7.642  -3.729 -22.711  1.00  0.79           C  
ATOM   3657  NE  ARG A 470       8.632  -3.726 -21.638  1.00  0.73           N  
ATOM   3658  NH1 ARG A 470      10.456  -3.521 -23.040  1.00  0.63           N  
ATOM   3659  NH2 ARG A 470      10.757  -3.634 -20.771  1.00  0.59           N  
ATOM   3660  CZ  ARG A 470       9.946  -3.627 -21.819  1.00  0.73           C  
ATOM   3661  N   PHE A 471       2.962  -5.328 -22.102  1.00  0.91           N  
ATOM   3662  CA  PHE A 471       1.939  -4.854 -23.027  1.00  0.91           C  
ATOM   3663  C   PHE A 471       2.280  -3.462 -23.544  1.00  0.90           C  
ATOM   3664  CB  PHE A 471       0.565  -4.840 -22.349  1.00  0.91           C  
ATOM   3665  O   PHE A 471       2.655  -2.580 -22.769  1.00  0.89           O  
ATOM   3666  CG  PHE A 471      -0.070  -6.200 -22.237  1.00  0.92           C  
ATOM   3667  CD1 PHE A 471       0.682  -7.305 -21.857  1.00  0.91           C  
ATOM   3668  CD2 PHE A 471      -1.421  -6.373 -22.513  1.00  0.91           C  
ATOM   3669  CE1 PHE A 471       0.096  -8.565 -21.753  1.00  0.92           C  
ATOM   3670  CE2 PHE A 471      -2.013  -7.629 -22.411  1.00  0.92           C  
ATOM   3671  CZ  PHE A 471      -1.252  -8.723 -22.032  1.00  0.92           C  
ATOM   3672  N   ARG A 472       2.214  -3.276 -24.885  1.00  0.89           N  
ATOM   3673  CA  ARG A 472       2.501  -2.011 -25.555  1.00  0.89           C  
ATOM   3674  C   ARG A 472       1.298  -1.533 -26.361  1.00  0.88           C  
ATOM   3675  CB  ARG A 472       3.722  -2.150 -26.466  1.00  0.87           C  
ATOM   3676  O   ARG A 472       0.519  -2.346 -26.864  1.00  0.87           O  
ATOM   3677  CG  ARG A 472       5.013  -2.456 -25.725  1.00  0.82           C  
ATOM   3678  CD  ARG A 472       6.230  -2.312 -26.627  1.00  0.80           C  
ATOM   3679  NE  ARG A 472       7.470  -2.270 -25.857  1.00  0.76           N  
ATOM   3680  NH1 ARG A 472       8.745  -1.382 -27.567  1.00  0.69           N  
ATOM   3681  NH2 ARG A 472       9.702  -1.837 -25.535  1.00  0.66           N  
ATOM   3682  CZ  ARG A 472       8.636  -1.830 -26.322  1.00  0.74           C  
ATOM   3683  N   ASN A 473       1.192  -0.225 -26.463  1.00  0.87           N  
ATOM   3684  CA  ASN A 473       0.094   0.358 -27.226  1.00  0.88           C  
ATOM   3685  C   ASN A 473       0.310   0.203 -28.728  1.00  0.87           C  
ATOM   3686  CB  ASN A 473      -0.086   1.834 -26.865  1.00  0.85           C  
ATOM   3687  O   ASN A 473       1.386   0.516 -29.240  1.00  0.85           O  
ATOM   3688  CG  ASN A 473      -1.447   2.371 -27.263  1.00  0.80           C  
ATOM   3689  ND2 ASN A 473      -1.849   3.480 -26.653  1.00  0.77           N  
ATOM   3690  OD1 ASN A 473      -2.132   1.793 -28.111  1.00  0.77           O  
ATOM   3691  N   PHE A 474      -0.679  -0.150 -29.447  1.00  0.86           N  
ATOM   3692  CA  PHE A 474      -0.643  -0.312 -30.896  1.00  0.86           C  
ATOM   3693  C   PHE A 474      -1.320   0.864 -31.589  1.00  0.83           C  
ATOM   3694  CB  PHE A 474      -1.318  -1.624 -31.308  1.00  0.84           C  
ATOM   3695  O   PHE A 474      -1.016   1.169 -32.744  1.00  0.79           O  
ATOM   3696  CG  PHE A 474      -1.160  -1.956 -32.767  1.00  0.83           C  
ATOM   3697  CD1 PHE A 474       0.044  -2.450 -33.255  1.00  0.79           C  
ATOM   3698  CD2 PHE A 474      -2.215  -1.773 -33.652  1.00  0.80           C  
ATOM   3699  CE1 PHE A 474       0.194  -2.758 -34.605  1.00  0.81           C  
ATOM   3700  CE2 PHE A 474      -2.073  -2.079 -35.002  1.00  0.81           C  
ATOM   3701  CZ  PHE A 474      -0.867  -2.570 -35.477  1.00  0.79           C  
ATOM   3702  N   SER A 475      -2.216   1.514 -30.876  1.00  0.86           N  
ATOM   3703  CA  SER A 475      -2.980   2.628 -31.427  1.00  0.85           C  
ATOM   3704  C   SER A 475      -3.018   3.805 -30.459  1.00  0.84           C  
ATOM   3705  CB  SER A 475      -4.406   2.187 -31.763  1.00  0.84           C  
ATOM   3706  O   SER A 475      -2.417   3.751 -29.384  1.00  0.81           O  
ATOM   3707  OG  SER A 475      -5.186   2.068 -30.585  1.00  0.80           O  
ATOM   3708  N   ASN A 476      -3.722   4.823 -30.830  1.00  0.86           N  
ATOM   3709  CA  ASN A 476      -3.952   5.993 -29.989  1.00  0.86           C  
ATOM   3710  C   ASN A 476      -5.097   5.761 -29.006  1.00  0.85           C  
ATOM   3711  CB  ASN A 476      -4.234   7.226 -30.850  1.00  0.82           C  
ATOM   3712  O   ASN A 476      -6.038   6.553 -28.945  1.00  0.82           O  
ATOM   3713  CG  ASN A 476      -4.167   8.518 -30.059  1.00  0.75           C  
ATOM   3714  ND2 ASN A 476      -4.863   9.543 -30.537  1.00  0.72           N  
ATOM   3715  OD1 ASN A 476      -3.494   8.595 -29.027  1.00  0.70           O  
ATOM   3716  N   ASP A 477      -5.180   4.647 -28.476  1.00  0.88           N  
ATOM   3717  CA  ASP A 477      -6.193   4.319 -27.477  1.00  0.89           C  
ATOM   3718  C   ASP A 477      -5.561   3.682 -26.243  1.00  0.89           C  
ATOM   3719  CB  ASP A 477      -7.249   3.384 -28.071  1.00  0.88           C  
ATOM   3720  O   ASP A 477      -4.344   3.489 -26.191  1.00  0.89           O  
ATOM   3721  CG  ASP A 477      -8.560   3.408 -27.305  1.00  0.87           C  
ATOM   3722  OD1 ASP A 477      -8.635   4.064 -26.244  1.00  0.86           O  
ATOM   3723  OD2 ASP A 477      -9.526   2.762 -27.766  1.00  0.87           O  
ATOM   3724  N   TRP A 478      -6.343   3.301 -25.196  1.00  0.90           N  
ATOM   3725  CA  TRP A 478      -5.910   2.585 -24.000  1.00  0.92           C  
ATOM   3726  C   TRP A 478      -5.472   1.165 -24.344  1.00  0.92           C  
ATOM   3727  CB  TRP A 478      -7.032   2.549 -22.959  1.00  0.91           C  
ATOM   3728  O   TRP A 478      -6.116   0.488 -25.148  1.00  0.91           O  
ATOM   3729  CG  TRP A 478      -7.405   3.896 -22.419  1.00  0.86           C  
ATOM   3730  CD1 TRP A 478      -8.233   4.816 -23.000  1.00  0.80           C  
ATOM   3731  CD2 TRP A 478      -6.959   4.477 -21.190  1.00  0.82           C  
ATOM   3732  CE2 TRP A 478      -7.558   5.753 -21.089  1.00  0.86           C  
ATOM   3733  CE3 TRP A 478      -6.112   4.042 -20.162  1.00  0.88           C  
ATOM   3734  NE1 TRP A 478      -8.329   5.935 -22.205  1.00  0.88           N  
ATOM   3735  CH2 TRP A 478      -6.501   6.148 -19.008  1.00  0.85           C  
ATOM   3736  CZ2 TRP A 478      -7.335   6.598 -19.999  1.00  0.86           C  
ATOM   3737  CZ3 TRP A 478      -5.891   4.885 -19.079  1.00  0.86           C  
ATOM   3738  N   ILE A 479      -4.404   0.652 -23.734  1.00  0.93           N  
ATOM   3739  CA  ILE A 479      -3.970  -0.720 -23.973  1.00  0.94           C  
ATOM   3740  C   ILE A 479      -5.050  -1.693 -23.504  1.00  0.94           C  
ATOM   3741  CB  ILE A 479      -2.632  -1.022 -23.261  1.00  0.93           C  
ATOM   3742  O   ILE A 479      -5.441  -2.599 -24.243  1.00  0.94           O  
ATOM   3743  CG1 ILE A 479      -1.508  -0.160 -23.847  1.00  0.91           C  
ATOM   3744  CG2 ILE A 479      -2.290  -2.511 -23.362  1.00  0.91           C  
ATOM   3745  CD1 ILE A 479      -0.150  -0.386 -23.197  1.00  0.89           C  
ATOM   3746  N   ILE A 480      -5.553  -1.479 -22.350  1.00  0.95           N  
ATOM   3747  CA  ILE A 480      -6.693  -2.209 -21.806  1.00  0.96           C  
ATOM   3748  C   ILE A 480      -7.756  -1.223 -21.326  1.00  0.95           C  
ATOM   3749  CB  ILE A 480      -6.267  -3.143 -20.651  1.00  0.95           C  
ATOM   3750  O   ILE A 480      -7.468  -0.332 -20.524  1.00  0.94           O  
ATOM   3751  CG1 ILE A 480      -5.162  -4.098 -21.117  1.00  0.95           C  
ATOM   3752  CG2 ILE A 480      -7.472  -3.920 -20.113  1.00  0.94           C  
ATOM   3753  CD1 ILE A 480      -4.712  -5.089 -20.052  1.00  0.93           C  
ATOM   3754  N   LYS A 481      -9.065  -1.438 -21.750  1.00  0.94           N  
ATOM   3755  CA  LYS A 481     -10.144  -0.568 -21.290  1.00  0.94           C  
ATOM   3756  C   LYS A 481     -11.435  -1.356 -21.084  1.00  0.93           C  
ATOM   3757  CB  LYS A 481     -10.378   0.569 -22.285  1.00  0.93           C  
ATOM   3758  O   LYS A 481     -11.667  -2.363 -21.757  1.00  0.92           O  
ATOM   3759  CG  LYS A 481     -10.891   0.109 -23.642  1.00  0.91           C  
ATOM   3760  CD  LYS A 481     -11.056   1.280 -24.603  1.00  0.89           C  
ATOM   3761  CE  LYS A 481     -11.563   0.820 -25.963  1.00  0.86           C  
ATOM   3762  NZ  LYS A 481     -11.571   1.935 -26.957  1.00  0.85           N  
ATOM   3763  N   SER A 482     -12.214  -0.838 -20.219  1.00  0.92           N  
ATOM   3764  CA  SER A 482     -13.583  -1.322 -20.067  1.00  0.92           C  
ATOM   3765  C   SER A 482     -14.425  -0.992 -21.294  1.00  0.90           C  
ATOM   3766  CB  SER A 482     -14.228  -0.721 -18.818  1.00  0.90           C  
ATOM   3767  O   SER A 482     -14.163  -0.006 -21.986  1.00  0.88           O  
ATOM   3768  OG  SER A 482     -13.525  -1.110 -17.651  1.00  0.81           O  
ATOM   3769  N   GLU A 483     -15.448  -1.774 -21.562  1.00  0.86           N  
ATOM   3770  CA  GLU A 483     -16.318  -1.605 -22.721  1.00  0.87           C  
ATOM   3771  C   GLU A 483     -17.062  -0.274 -22.664  1.00  0.83           C  
ATOM   3772  CB  GLU A 483     -17.317  -2.762 -22.818  1.00  0.83           C  
ATOM   3773  O   GLU A 483     -17.195   0.413 -23.678  1.00  0.79           O  
ATOM   3774  CG  GLU A 483     -18.161  -2.742 -24.083  1.00  0.78           C  
ATOM   3775  CD  GLU A 483     -18.941  -4.028 -24.305  1.00  0.74           C  
ATOM   3776  OE1 GLU A 483     -19.049  -4.843 -23.361  1.00  0.79           O  
ATOM   3777  OE2 GLU A 483     -19.447  -4.223 -25.433  1.00  0.79           O  
ATOM   3778  N   THR A 484     -17.533   0.013 -21.523  1.00  0.84           N  
ATOM   3779  CA  THR A 484     -18.236   1.280 -21.360  1.00  0.84           C  
ATOM   3780  C   THR A 484     -17.455   2.218 -20.444  1.00  0.82           C  
ATOM   3781  CB  THR A 484     -19.651   1.065 -20.793  1.00  0.81           C  
ATOM   3782  O   THR A 484     -16.606   1.773 -19.669  1.00  0.78           O  
ATOM   3783  CG2 THR A 484     -20.376  -0.055 -21.533  1.00  0.75           C  
ATOM   3784  OG1 THR A 484     -19.556   0.722 -19.405  1.00  0.78           O  
ATOM   3785  N   ASN A 485     -17.749   3.493 -20.532  1.00  0.75           N  
ATOM   3786  CA  ASN A 485     -17.215   4.508 -19.630  1.00  0.77           C  
ATOM   3787  C   ASN A 485     -18.077   4.657 -18.380  1.00  0.73           C  
ATOM   3788  CB  ASN A 485     -17.087   5.852 -20.350  1.00  0.70           C  
ATOM   3789  O   ASN A 485     -17.943   5.634 -17.641  1.00  0.69           O  
ATOM   3790  CG  ASN A 485     -15.819   5.956 -21.175  1.00  0.65           C  
ATOM   3791  ND2 ASN A 485     -15.878   6.717 -22.261  1.00  0.65           N  
ATOM   3792  OD1 ASN A 485     -14.795   5.355 -20.838  1.00  0.63           O  
ATOM   3793  N   SER A 486     -18.988   3.748 -18.175  1.00  0.78           N  
ATOM   3794  CA  SER A 486     -19.831   3.827 -16.987  1.00  0.79           C  
ATOM   3795  C   SER A 486     -19.102   3.298 -15.756  1.00  0.77           C  
ATOM   3796  CB  SER A 486     -21.128   3.044 -17.197  1.00  0.76           C  
ATOM   3797  O   SER A 486     -18.450   2.254 -15.815  1.00  0.74           O  
ATOM   3798  OG  SER A 486     -21.948   3.112 -16.043  1.00  0.72           O  
ATOM   3799  N   GLN A 487     -19.197   3.901 -14.582  1.00  0.74           N  
ATOM   3800  CA  GLN A 487     -18.629   3.481 -13.305  1.00  0.75           C  
ATOM   3801  C   GLN A 487     -19.192   2.131 -12.870  1.00  0.73           C  
ATOM   3802  CB  GLN A 487     -18.896   4.533 -12.227  1.00  0.70           C  
ATOM   3803  O   GLN A 487     -18.518   1.366 -12.176  1.00  0.70           O  
ATOM   3804  CG  GLN A 487     -18.063   5.798 -12.383  1.00  0.65           C  
ATOM   3805  CD  GLN A 487     -18.279   6.786 -11.252  1.00  0.64           C  
ATOM   3806  NE2 GLN A 487     -17.494   7.858 -11.242  1.00  0.59           N  
ATOM   3807  OE1 GLN A 487     -19.145   6.587 -10.393  1.00  0.68           O  
ATOM   3808  N   ASN A 488     -20.363   1.850 -13.245  1.00  0.68           N  
ATOM   3809  CA  ASN A 488     -21.055   0.600 -12.948  1.00  0.69           C  
ATOM   3810  C   ASN A 488     -20.988  -0.371 -14.123  1.00  0.69           C  
ATOM   3811  CB  ASN A 488     -22.512   0.871 -12.565  1.00  0.65           C  
ATOM   3812  O   ASN A 488     -21.940  -1.111 -14.377  1.00  0.68           O  
ATOM   3813  CG  ASN A 488     -22.640   1.685 -11.293  1.00  0.62           C  
ATOM   3814  ND2 ASN A 488     -23.677   2.510 -11.219  1.00  0.65           N  
ATOM   3815  OD1 ASN A 488     -21.812   1.574 -10.384  1.00  0.63           O  
ATOM   3816  N   ASP A 489     -20.016  -0.243 -14.872  1.00  0.75           N  
ATOM   3817  CA  ASP A 489     -19.828  -1.165 -15.988  1.00  0.78           C  
ATOM   3818  C   ASP A 489     -19.550  -2.581 -15.489  1.00  0.75           C  
ATOM   3819  CB  ASP A 489     -18.685  -0.691 -16.888  1.00  0.73           C  
ATOM   3820  O   ASP A 489     -18.459  -2.868 -14.993  1.00  0.70           O  
ATOM   3821  CG  ASP A 489     -18.574  -1.490 -18.175  1.00  0.72           C  
ATOM   3822  OD1 ASP A 489     -19.330  -2.469 -18.352  1.00  0.72           O  
ATOM   3823  OD2 ASP A 489     -17.720  -1.139 -19.018  1.00  0.78           O  
ATOM   3824  N   VAL A 490     -20.537  -3.416 -15.572  1.00  0.77           N  
ATOM   3825  CA  VAL A 490     -20.478  -4.800 -15.114  1.00  0.80           C  
ATOM   3826  C   VAL A 490     -19.592  -5.618 -16.051  1.00  0.79           C  
ATOM   3827  CB  VAL A 490     -21.887  -5.430 -15.028  1.00  0.74           C  
ATOM   3828  O   VAL A 490     -19.191  -6.736 -15.719  1.00  0.77           O  
ATOM   3829  CG1 VAL A 490     -22.678  -4.825 -13.870  1.00  0.64           C  
ATOM   3830  CG2 VAL A 490     -22.635  -5.243 -16.346  1.00  0.63           C  
ATOM   3831  N   SER A 491     -19.242  -5.044 -17.238  1.00  0.83           N  
ATOM   3832  CA  SER A 491     -18.451  -5.807 -18.198  1.00  0.85           C  
ATOM   3833  C   SER A 491     -17.035  -6.043 -17.684  1.00  0.84           C  
ATOM   3834  CB  SER A 491     -18.401  -5.085 -19.545  1.00  0.81           C  
ATOM   3835  O   SER A 491     -16.390  -7.025 -18.056  1.00  0.81           O  
ATOM   3836  OG  SER A 491     -17.630  -3.899 -19.452  1.00  0.73           O  
ATOM   3837  N   SER A 492     -16.622  -5.258 -16.765  1.00  0.86           N  
ATOM   3838  CA  SER A 492     -15.280  -5.379 -16.205  1.00  0.87           C  
ATOM   3839  C   SER A 492     -15.323  -5.918 -14.779  1.00  0.86           C  
ATOM   3840  CB  SER A 492     -14.566  -4.027 -16.226  1.00  0.83           C  
ATOM   3841  O   SER A 492     -14.326  -5.858 -14.057  1.00  0.82           O  
ATOM   3842  OG  SER A 492     -15.332  -3.042 -15.554  1.00  0.71           O  
ATOM   3843  N   ARG A 493     -16.498  -6.391 -14.379  1.00  0.83           N  
ATOM   3844  CA  ARG A 493     -16.608  -6.924 -13.025  1.00  0.86           C  
ATOM   3845  C   ARG A 493     -15.589  -8.034 -12.788  1.00  0.85           C  
ATOM   3846  CB  ARG A 493     -18.022  -7.447 -12.765  1.00  0.83           C  
ATOM   3847  O   ARG A 493     -15.501  -8.980 -13.573  1.00  0.84           O  
ATOM   3848  CG  ARG A 493     -18.242  -7.953 -11.349  1.00  0.79           C  
ATOM   3849  CD  ARG A 493     -19.680  -8.401 -11.126  1.00  0.78           C  
ATOM   3850  NE  ARG A 493     -19.964  -8.618  -9.711  1.00  0.78           N  
ATOM   3851  NH1 ARG A 493     -22.088  -9.460 -10.054  1.00  0.74           N  
ATOM   3852  NH2 ARG A 493     -21.254  -9.272  -7.927  1.00  0.70           N  
ATOM   3853  CZ  ARG A 493     -21.101  -9.116  -9.234  1.00  0.77           C  
ATOM   3854  N   SER A 494     -14.800  -7.884 -11.643  1.00  0.82           N  
ATOM   3855  CA  SER A 494     -13.776  -8.828 -11.207  1.00  0.84           C  
ATOM   3856  C   SER A 494     -12.722  -9.039 -12.289  1.00  0.85           C  
ATOM   3857  CB  SER A 494     -14.408 -10.169 -10.831  1.00  0.81           C  
ATOM   3858  O   SER A 494     -12.139 -10.120 -12.392  1.00  0.83           O  
ATOM   3859  OG  SER A 494     -15.408  -9.994  -9.842  1.00  0.79           O  
ATOM   3860  N   PHE A 495     -12.468  -8.121 -13.085  1.00  0.91           N  
ATOM   3861  CA  PHE A 495     -11.317  -8.144 -13.980  1.00  0.92           C  
ATOM   3862  C   PHE A 495     -10.028  -7.882 -13.212  1.00  0.92           C  
ATOM   3863  CB  PHE A 495     -11.482  -7.109 -15.097  1.00  0.92           C  
ATOM   3864  O   PHE A 495      -9.960  -6.956 -12.400  1.00  0.91           O  
ATOM   3865  CG  PHE A 495     -10.463  -7.235 -16.197  1.00  0.93           C  
ATOM   3866  CD1 PHE A 495     -10.681  -8.091 -17.271  1.00  0.92           C  
ATOM   3867  CD2 PHE A 495      -9.287  -6.498 -16.158  1.00  0.92           C  
ATOM   3868  CE1 PHE A 495      -9.739  -8.210 -18.290  1.00  0.92           C  
ATOM   3869  CE2 PHE A 495      -8.341  -6.612 -17.173  1.00  0.92           C  
ATOM   3870  CZ  PHE A 495      -8.569  -7.469 -18.238  1.00  0.92           C  
ATOM   3871  N   GLY A 496      -8.960  -8.681 -13.535  1.00  0.92           N  
ATOM   3872  CA  GLY A 496      -7.699  -8.588 -12.817  1.00  0.92           C  
ATOM   3873  C   GLY A 496      -6.495  -8.491 -13.735  1.00  0.92           C  
ATOM   3874  O   GLY A 496      -6.482  -9.086 -14.815  1.00  0.91           O  
ATOM   3875  N   ILE A 497      -5.485  -7.737 -13.352  1.00  0.94           N  
ATOM   3876  CA  ILE A 497      -4.183  -7.645 -14.005  1.00  0.94           C  
ATOM   3877  C   ILE A 497      -3.074  -7.830 -12.973  1.00  0.93           C  
ATOM   3878  CB  ILE A 497      -4.013  -6.296 -14.740  1.00  0.93           C  
ATOM   3879  O   ILE A 497      -3.004  -7.091 -11.988  1.00  0.92           O  
ATOM   3880  CG1 ILE A 497      -5.220  -6.026 -15.646  1.00  0.89           C  
ATOM   3881  CG2 ILE A 497      -2.710  -6.280 -15.544  1.00  0.88           C  
ATOM   3882  CD1 ILE A 497      -5.240  -4.627 -16.248  1.00  0.86           C  
ATOM   3883  N   ILE A 498      -2.205  -8.824 -13.194  1.00  0.91           N  
ATOM   3884  CA  ILE A 498      -1.155  -9.155 -12.237  1.00  0.91           C  
ATOM   3885  C   ILE A 498       0.171  -9.342 -12.970  1.00  0.90           C  
ATOM   3886  CB  ILE A 498      -1.506 -10.425 -11.430  1.00  0.90           C  
ATOM   3887  O   ILE A 498       0.253 -10.111 -13.930  1.00  0.88           O  
ATOM   3888  CG1 ILE A 498      -2.877 -10.272 -10.761  1.00  0.88           C  
ATOM   3889  CG2 ILE A 498      -0.420 -10.722 -10.391  1.00  0.87           C  
ATOM   3890  CD1 ILE A 498      -3.332 -11.505  -9.993  1.00  0.86           C  
ATOM   3891  N   GLY A 499       1.144  -8.717 -12.547  1.00  0.87           N  
ATOM   3892  CA  GLY A 499       2.509  -8.993 -12.966  1.00  0.87           C  
ATOM   3893  C   GLY A 499       2.788  -8.582 -14.399  1.00  0.87           C  
ATOM   3894  O   GLY A 499       3.547  -9.250 -15.105  1.00  0.85           O  
ATOM   3895  N   ILE A 500       2.218  -7.388 -14.979  1.00  0.89           N  
ATOM   3896  CA  ILE A 500       2.360  -6.926 -16.356  1.00  0.89           C  
ATOM   3897  C   ILE A 500       2.920  -5.506 -16.369  1.00  0.89           C  
ATOM   3898  CB  ILE A 500       1.013  -6.978 -17.111  1.00  0.89           C  
ATOM   3899  O   ILE A 500       2.464  -4.645 -15.612  1.00  0.88           O  
ATOM   3900  CG1 ILE A 500       0.471  -8.412 -17.139  1.00  0.89           C  
ATOM   3901  CG2 ILE A 500       1.169  -6.424 -18.531  1.00  0.89           C  
ATOM   3902  CD1 ILE A 500      -0.867  -8.554 -17.851  1.00  0.89           C  
ATOM   3903  N   ASP A 501       3.938  -5.314 -17.229  1.00  0.86           N  
ATOM   3904  CA  ASP A 501       4.463  -3.983 -17.518  1.00  0.86           C  
ATOM   3905  C   ASP A 501       3.754  -3.361 -18.719  1.00  0.86           C  
ATOM   3906  CB  ASP A 501       5.971  -4.044 -17.772  1.00  0.84           C  
ATOM   3907  O   ASP A 501       3.669  -3.976 -19.783  1.00  0.86           O  
ATOM   3908  CG  ASP A 501       6.763  -4.464 -16.546  1.00  0.80           C  
ATOM   3909  OD1 ASP A 501       6.296  -4.232 -15.410  1.00  0.78           O  
ATOM   3910  OD2 ASP A 501       7.864  -5.030 -16.718  1.00  0.80           O  
ATOM   3911  N   PHE A 502       3.192  -2.190 -18.518  1.00  0.88           N  
ATOM   3912  CA  PHE A 502       2.569  -1.398 -19.571  1.00  0.88           C  
ATOM   3913  C   PHE A 502       3.491  -0.269 -20.016  1.00  0.87           C  
ATOM   3914  CB  PHE A 502       1.230  -0.825 -19.094  1.00  0.88           C  
ATOM   3915  O   PHE A 502       3.902   0.562 -19.203  1.00  0.85           O  
ATOM   3916  CG  PHE A 502       0.226  -1.876 -18.702  1.00  0.89           C  
ATOM   3917  CD1 PHE A 502      -0.710  -2.339 -19.619  1.00  0.88           C  
ATOM   3918  CD2 PHE A 502       0.218  -2.400 -17.416  1.00  0.88           C  
ATOM   3919  CE1 PHE A 502      -1.640  -3.311 -19.259  1.00  0.89           C  
ATOM   3920  CE2 PHE A 502      -0.709  -3.371 -17.049  1.00  0.89           C  
ATOM   3921  CZ  PHE A 502      -1.638  -3.825 -17.972  1.00  0.89           C  
ATOM   3922  N   ASP A 503       3.797  -0.215 -21.348  1.00  0.85           N  
ATOM   3923  CA  ASP A 503       4.864   0.643 -21.856  1.00  0.84           C  
ATOM   3924  C   ASP A 503       4.427   1.368 -23.127  1.00  0.84           C  
ATOM   3925  CB  ASP A 503       6.128  -0.175 -22.126  1.00  0.83           C  
ATOM   3926  O   ASP A 503       4.039   0.732 -24.109  1.00  0.83           O  
ATOM   3927  CG  ASP A 503       7.283   0.669 -22.635  1.00  0.79           C  
ATOM   3928  OD1 ASP A 503       7.125   1.902 -22.770  1.00  0.78           O  
ATOM   3929  OD2 ASP A 503       8.361   0.096 -22.906  1.00  0.78           O  
ATOM   3930  N   ALA A 504       4.561   2.661 -23.202  1.00  0.84           N  
ATOM   3931  CA  ALA A 504       4.183   3.503 -24.334  1.00  0.83           C  
ATOM   3932  C   ALA A 504       5.409   4.150 -24.969  1.00  0.82           C  
ATOM   3933  CB  ALA A 504       3.188   4.574 -23.891  1.00  0.82           C  
ATOM   3934  O   ALA A 504       5.287   5.115 -25.728  1.00  0.78           O  
ATOM   3935  N   THR A 505       6.692   3.755 -24.764  1.00  0.77           N  
ATOM   3936  CA  THR A 505       7.917   4.409 -25.209  1.00  0.76           C  
ATOM   3937  C   THR A 505       7.991   4.442 -26.733  1.00  0.75           C  
ATOM   3938  CB  THR A 505       9.164   3.700 -24.647  1.00  0.74           C  
ATOM   3939  O   THR A 505       8.619   5.331 -27.310  1.00  0.72           O  
ATOM   3940  CG2 THR A 505       9.296   3.928 -23.145  1.00  0.68           C  
ATOM   3941  OG1 THR A 505       9.061   2.294 -24.899  1.00  0.70           O  
ATOM   3942  N   ASP A 506       7.289   3.503 -27.493  1.00  0.71           N  
ATOM   3943  CA  ASP A 506       7.363   3.398 -28.947  1.00  0.71           C  
ATOM   3944  C   ASP A 506       6.188   4.114 -29.610  1.00  0.70           C  
ATOM   3945  CB  ASP A 506       7.394   1.930 -29.377  1.00  0.67           C  
ATOM   3946  O   ASP A 506       6.175   4.297 -30.829  1.00  0.66           O  
ATOM   3947  CG  ASP A 506       8.679   1.223 -28.982  1.00  0.65           C  
ATOM   3948  OD1 ASP A 506       9.691   1.905 -28.710  1.00  0.67           O  
ATOM   3949  OD2 ASP A 506       8.680  -0.026 -28.943  1.00  0.70           O  
ATOM   3950  N   ALA A 507       5.164   4.404 -28.857  1.00  0.65           N  
ATOM   3951  CA  ALA A 507       3.962   5.035 -29.395  1.00  0.64           C  
ATOM   3952  C   ALA A 507       4.015   6.550 -29.225  1.00  0.66           C  
ATOM   3953  CB  ALA A 507       2.716   4.470 -28.719  1.00  0.58           C  
ATOM   3954  O   ALA A 507       4.058   7.054 -28.100  1.00  0.60           O  
ATOM   3955  N   ILE A 508       4.049   7.206 -30.494  1.00  0.54           N  
ATOM   3956  CA  ILE A 508       4.070   8.664 -30.531  1.00  0.54           C  
ATOM   3957  C   ILE A 508       2.770   9.214 -29.948  1.00  0.54           C  
ATOM   3958  CB  ILE A 508       4.278   9.191 -31.968  1.00  0.46           C  
ATOM   3959  O   ILE A 508       2.751  10.310 -29.383  1.00  0.50           O  
ATOM   3960  CG1 ILE A 508       5.632   8.725 -32.517  1.00  0.37           C  
ATOM   3961  CG2 ILE A 508       4.169  10.718 -32.005  1.00  0.37           C  
ATOM   3962  CD1 ILE A 508       5.835   9.022 -33.996  1.00  0.35           C  
ATOM   3963  N   ASN A 509       1.751   8.382 -29.873  1.00  0.63           N  
ATOM   3964  CA  ASN A 509       0.439   8.918 -29.527  1.00  0.63           C  
ATOM   3965  C   ASN A 509      -0.354   7.943 -28.660  1.00  0.63           C  
ATOM   3966  CB  ASN A 509      -0.349   9.265 -30.792  1.00  0.56           C  
ATOM   3967  O   ASN A 509      -1.558   7.769 -28.856  1.00  0.58           O  
ATOM   3968  CG  ASN A 509       0.282  10.395 -31.581  1.00  0.51           C  
ATOM   3969  ND2 ASN A 509       0.085  10.384 -32.894  1.00  0.53           N  
ATOM   3970  OD1 ASN A 509       0.943  11.270 -31.016  1.00  0.54           O  
ATOM   3971  N   SER A 510       0.156   7.463 -27.588  1.00  0.74           N  
ATOM   3972  CA  SER A 510      -0.568   6.524 -26.737  1.00  0.76           C  
ATOM   3973  C   SER A 510      -1.414   7.257 -25.701  1.00  0.76           C  
ATOM   3974  CB  SER A 510       0.405   5.577 -26.035  1.00  0.69           C  
ATOM   3975  O   SER A 510      -0.881   7.970 -24.849  1.00  0.71           O  
ATOM   3976  OG  SER A 510       1.164   6.268 -25.058  1.00  0.61           O  
ATOM   3977  N   THR A 511      -2.772   7.083 -25.752  1.00  0.83           N  
ATOM   3978  CA  THR A 511      -3.643   7.732 -24.778  1.00  0.83           C  
ATOM   3979  C   THR A 511      -3.294   7.288 -23.360  1.00  0.83           C  
ATOM   3980  CB  THR A 511      -5.125   7.428 -25.064  1.00  0.80           C  
ATOM   3981  O   THR A 511      -2.734   8.062 -22.582  1.00  0.78           O  
ATOM   3982  CG2 THR A 511      -6.039   8.224 -24.138  1.00  0.75           C  
ATOM   3983  OG1 THR A 511      -5.424   7.772 -26.423  1.00  0.75           O  
ATOM   3984  N   GLY A 512      -3.561   6.005 -23.006  1.00  0.88           N  
ATOM   3985  CA  GLY A 512      -3.327   5.589 -21.632  1.00  0.90           C  
ATOM   3986  C   GLY A 512      -3.022   4.108 -21.501  1.00  0.90           C  
ATOM   3987  O   GLY A 512      -3.143   3.356 -22.470  1.00  0.90           O  
ATOM   3988  N   GLY A 513      -2.553   3.650 -20.354  1.00  0.92           N  
ATOM   3989  CA  GLY A 513      -2.236   2.256 -20.091  1.00  0.92           C  
ATOM   3990  C   GLY A 513      -3.463   1.402 -19.837  1.00  0.93           C  
ATOM   3991  O   GLY A 513      -3.933   0.699 -20.734  1.00  0.92           O  
ATOM   3992  N   VAL A 514      -4.060   1.535 -18.728  1.00  0.94           N  
ATOM   3993  CA  VAL A 514      -5.199   0.722 -18.314  1.00  0.95           C  
ATOM   3994  C   VAL A 514      -6.314   1.623 -17.789  1.00  0.94           C  
ATOM   3995  CB  VAL A 514      -4.797  -0.312 -17.239  1.00  0.94           C  
ATOM   3996  O   VAL A 514      -6.095   2.423 -16.875  1.00  0.93           O  
ATOM   3997  CG1 VAL A 514      -6.022  -1.078 -16.742  1.00  0.94           C  
ATOM   3998  CG2 VAL A 514      -3.748  -1.275 -17.791  1.00  0.93           C  
ATOM   3999  N   ARG A 515      -7.522   1.414 -18.305  1.00  0.93           N  
ATOM   4000  CA  ARG A 515      -8.740   2.053 -17.819  1.00  0.93           C  
ATOM   4001  C   ARG A 515      -9.782   1.013 -17.420  1.00  0.92           C  
ATOM   4002  CB  ARG A 515      -9.317   2.992 -18.881  1.00  0.92           C  
ATOM   4003  O   ARG A 515     -10.411   0.395 -18.281  1.00  0.91           O  
ATOM   4004  CG  ARG A 515     -10.603   3.683 -18.459  1.00  0.91           C  
ATOM   4005  CD  ARG A 515     -11.134   4.602 -19.551  1.00  0.90           C  
ATOM   4006  NE  ARG A 515     -10.302   5.792 -19.705  1.00  0.88           N  
ATOM   4007  NH1 ARG A 515     -11.039   6.284 -21.838  1.00  0.85           N  
ATOM   4008  NH2 ARG A 515      -9.481   7.623 -20.822  1.00  0.84           N  
ATOM   4009  CZ  ARG A 515     -10.276   6.564 -20.788  1.00  0.87           C  
ATOM   4010  N   LEU A 516      -9.978   0.896 -16.154  1.00  0.93           N  
ATOM   4011  CA  LEU A 516     -10.935  -0.055 -15.601  1.00  0.92           C  
ATOM   4012  C   LEU A 516     -12.148   0.667 -15.023  1.00  0.90           C  
ATOM   4013  CB  LEU A 516     -10.274  -0.913 -14.518  1.00  0.92           C  
ATOM   4014  O   LEU A 516     -12.002   1.572 -14.198  1.00  0.87           O  
ATOM   4015  CG  LEU A 516      -9.063  -1.739 -14.954  1.00  0.91           C  
ATOM   4016  CD1 LEU A 516      -8.527  -2.552 -13.781  1.00  0.88           C  
ATOM   4017  CD2 LEU A 516      -9.427  -2.650 -16.121  1.00  0.87           C  
ATOM   4018  N   ARG A 517     -13.333   0.210 -15.531  1.00  0.90           N  
ATOM   4019  CA  ARG A 517     -14.634   0.656 -15.044  1.00  0.89           C  
ATOM   4020  C   ARG A 517     -15.481  -0.526 -14.583  1.00  0.85           C  
ATOM   4021  CB  ARG A 517     -15.376   1.439 -16.129  1.00  0.86           C  
ATOM   4022  O   ARG A 517     -15.697  -1.475 -15.340  1.00  0.80           O  
ATOM   4023  CG  ARG A 517     -14.571   2.588 -16.717  1.00  0.81           C  
ATOM   4024  CD  ARG A 517     -14.493   3.769 -15.761  1.00  0.79           C  
ATOM   4025  NE  ARG A 517     -13.904   4.942 -16.400  1.00  0.76           N  
ATOM   4026  NH1 ARG A 517     -13.417   6.032 -14.422  1.00  0.67           N  
ATOM   4027  NH2 ARG A 517     -12.894   7.005 -16.431  1.00  0.65           N  
ATOM   4028  CZ  ARG A 517     -13.407   5.991 -15.750  1.00  0.76           C  
ATOM   4029  N   GLY A 518     -15.748  -0.568 -13.254  1.00  0.86           N  
ATOM   4030  CA  GLY A 518     -16.572  -1.637 -12.713  1.00  0.86           C  
ATOM   4031  C   GLY A 518     -16.130  -2.091 -11.335  1.00  0.86           C  
ATOM   4032  O   GLY A 518     -15.049  -1.721 -10.870  1.00  0.84           O  
ATOM   4033  N   PRO A 519     -17.022  -2.891 -10.669  1.00  0.84           N  
ATOM   4034  CA  PRO A 519     -16.692  -3.329  -9.311  1.00  0.85           C  
ATOM   4035  C   PRO A 519     -15.717  -4.503  -9.290  1.00  0.86           C  
ATOM   4036  CB  PRO A 519     -18.049  -3.736  -8.732  1.00  0.83           C  
ATOM   4037  O   PRO A 519     -15.614  -5.243 -10.272  1.00  0.84           O  
ATOM   4038  CG  PRO A 519     -18.827  -4.243  -9.902  1.00  0.82           C  
ATOM   4039  CD  PRO A 519     -18.445  -3.441 -11.113  1.00  0.83           C  
ATOM   4040  N   GLU A 520     -15.055  -4.628  -8.156  1.00  0.84           N  
ATOM   4041  CA  GLU A 520     -14.308  -5.814  -7.748  1.00  0.85           C  
ATOM   4042  C   GLU A 520     -13.101  -6.045  -8.654  1.00  0.84           C  
ATOM   4043  CB  GLU A 520     -15.213  -7.049  -7.754  1.00  0.83           C  
ATOM   4044  O   GLU A 520     -12.749  -7.189  -8.949  1.00  0.80           O  
ATOM   4045  CG  GLU A 520     -16.350  -6.982  -6.744  1.00  0.82           C  
ATOM   4046  CD  GLU A 520     -17.347  -8.120  -6.888  1.00  0.79           C  
ATOM   4047  OE1 GLU A 520     -17.024  -9.130  -7.554  1.00  0.83           O  
ATOM   4048  OE2 GLU A 520     -18.461  -8.002  -6.330  1.00  0.84           O  
ATOM   4049  N   PHE A 521     -12.371  -5.038  -8.997  1.00  0.88           N  
ATOM   4050  CA  PHE A 521     -11.220  -5.129  -9.887  1.00  0.90           C  
ATOM   4051  C   PHE A 521      -9.951  -5.438  -9.102  1.00  0.90           C  
ATOM   4052  CB  PHE A 521     -11.046  -3.828 -10.677  1.00  0.89           C  
ATOM   4053  O   PHE A 521      -9.877  -5.168  -7.901  1.00  0.88           O  
ATOM   4054  CG  PHE A 521     -10.766  -2.627  -9.814  1.00  0.87           C  
ATOM   4055  CD1 PHE A 521     -11.803  -1.814  -9.374  1.00  0.84           C  
ATOM   4056  CD2 PHE A 521      -9.465  -2.312  -9.443  1.00  0.85           C  
ATOM   4057  CE1 PHE A 521     -11.547  -0.701  -8.575  1.00  0.85           C  
ATOM   4058  CE2 PHE A 521      -9.202  -1.202  -8.645  1.00  0.85           C  
ATOM   4059  CZ  PHE A 521     -10.244  -0.398  -8.213  1.00  0.84           C  
ATOM   4060  N   CYS A 522      -8.918  -5.953  -9.770  1.00  0.90           N  
ATOM   4061  CA  CYS A 522      -7.609  -6.195  -9.175  1.00  0.92           C  
ATOM   4062  C   CYS A 522      -6.493  -5.747 -10.111  1.00  0.92           C  
ATOM   4063  CB  CYS A 522      -7.440  -7.676  -8.837  1.00  0.89           C  
ATOM   4064  O   CYS A 522      -6.396  -6.226 -11.242  1.00  0.90           O  
ATOM   4065  SG  CYS A 522      -5.843  -8.075  -8.092  1.00  0.87           S  
ATOM   4066  N   VAL A 523      -5.599  -4.822  -9.678  1.00  0.93           N  
ATOM   4067  CA  VAL A 523      -4.340  -4.459 -10.320  1.00  0.93           C  
ATOM   4068  C   VAL A 523      -3.186  -4.650  -9.339  1.00  0.92           C  
ATOM   4069  CB  VAL A 523      -4.366  -3.003 -10.837  1.00  0.92           C  
ATOM   4070  O   VAL A 523      -3.081  -3.927  -8.345  1.00  0.91           O  
ATOM   4071  CG1 VAL A 523      -3.115  -2.700 -11.659  1.00  0.92           C  
ATOM   4072  CG2 VAL A 523      -5.626  -2.752 -11.663  1.00  0.92           C  
ATOM   4073  N   LYS A 524      -2.342  -5.609  -9.613  1.00  0.90           N  
ATOM   4074  CA  LYS A 524      -1.313  -5.993  -8.651  1.00  0.90           C  
ATOM   4075  C   LYS A 524       0.035  -6.193  -9.339  1.00  0.89           C  
ATOM   4076  CB  LYS A 524      -1.718  -7.268  -7.911  1.00  0.89           C  
ATOM   4077  O   LYS A 524       0.116  -6.852 -10.377  1.00  0.87           O  
ATOM   4078  CG  LYS A 524      -0.696  -7.742  -6.889  1.00  0.86           C  
ATOM   4079  CD  LYS A 524      -1.254  -8.858  -6.016  1.00  0.84           C  
ATOM   4080  CE  LYS A 524      -0.269  -9.265  -4.928  1.00  0.82           C  
ATOM   4081  NZ  LYS A 524      -0.942 -10.007  -3.820  1.00  0.80           N  
ATOM   4082  N   SER A 525       1.079  -5.630  -8.767  1.00  0.86           N  
ATOM   4083  CA  SER A 525       2.460  -5.801  -9.207  1.00  0.86           C  
ATOM   4084  C   SER A 525       2.631  -5.383 -10.664  1.00  0.85           C  
ATOM   4085  CB  SER A 525       2.904  -7.254  -9.030  1.00  0.84           C  
ATOM   4086  O   SER A 525       3.308  -6.066 -11.436  1.00  0.83           O  
ATOM   4087  OG  SER A 525       2.840  -7.636  -7.666  1.00  0.81           O  
ATOM   4088  N   CYS A 526       2.049  -4.231 -11.105  1.00  0.88           N  
ATOM   4089  CA  CYS A 526       2.068  -3.699 -12.463  1.00  0.88           C  
ATOM   4090  C   CYS A 526       2.884  -2.414 -12.535  1.00  0.87           C  
ATOM   4091  CB  CYS A 526       0.645  -3.439 -12.957  1.00  0.87           C  
ATOM   4092  O   CYS A 526       2.977  -1.677 -11.552  1.00  0.85           O  
ATOM   4093  SG  CYS A 526      -0.338  -4.939 -13.169  1.00  0.91           S  
ATOM   4094  N   SER A 527       3.476  -2.103 -13.673  1.00  0.85           N  
ATOM   4095  CA  SER A 527       4.128  -0.821 -13.918  1.00  0.85           C  
ATOM   4096  C   SER A 527       3.594  -0.162 -15.186  1.00  0.86           C  
ATOM   4097  CB  SER A 527       5.642  -1.001 -14.027  1.00  0.84           C  
ATOM   4098  O   SER A 527       3.240  -0.849 -16.146  1.00  0.85           O  
ATOM   4099  OG  SER A 527       5.974  -1.814 -15.139  1.00  0.76           O  
ATOM   4100  N   PHE A 528       3.456   1.109 -15.239  1.00  0.87           N  
ATOM   4101  CA  PHE A 528       3.005   1.952 -16.340  1.00  0.87           C  
ATOM   4102  C   PHE A 528       4.057   2.999 -16.686  1.00  0.86           C  
ATOM   4103  CB  PHE A 528       1.680   2.636 -15.987  1.00  0.87           C  
ATOM   4104  O   PHE A 528       4.549   3.707 -15.805  1.00  0.85           O  
ATOM   4105  CG  PHE A 528       0.589   1.677 -15.594  1.00  0.88           C  
ATOM   4106  CD1 PHE A 528      -0.334   1.230 -16.532  1.00  0.87           C  
ATOM   4107  CD2 PHE A 528       0.485   1.224 -14.285  1.00  0.87           C  
ATOM   4108  CE1 PHE A 528      -1.345   0.343 -16.171  1.00  0.87           C  
ATOM   4109  CE2 PHE A 528      -0.523   0.337 -13.917  1.00  0.87           C  
ATOM   4110  CZ  PHE A 528      -1.438  -0.101 -14.861  1.00  0.88           C  
ATOM   4111  N   TYR A 529       4.305   3.185 -18.015  1.00  0.83           N  
ATOM   4112  CA  TYR A 529       5.401   4.080 -18.368  1.00  0.83           C  
ATOM   4113  C   TYR A 529       5.101   4.826 -19.662  1.00  0.83           C  
ATOM   4114  CB  TYR A 529       6.710   3.297 -18.509  1.00  0.81           C  
ATOM   4115  O   TYR A 529       4.769   4.211 -20.679  1.00  0.82           O  
ATOM   4116  CG  TYR A 529       7.905   4.164 -18.824  1.00  0.78           C  
ATOM   4117  CD1 TYR A 529       8.589   4.835 -17.812  1.00  0.74           C  
ATOM   4118  CD2 TYR A 529       8.352   4.315 -20.132  1.00  0.75           C  
ATOM   4119  CE1 TYR A 529       9.689   5.637 -18.097  1.00  0.74           C  
ATOM   4120  CE2 TYR A 529       9.451   5.115 -20.429  1.00  0.75           C  
ATOM   4121  OH  TYR A 529      11.201   6.562 -19.694  1.00  0.61           O  
ATOM   4122  CZ  TYR A 529      10.112   5.770 -19.406  1.00  0.69           C  
ATOM   4123  N   GLY A 530       5.400   6.053 -19.692  1.00  0.81           N  
ATOM   4124  CA  GLY A 530       5.580   6.886 -20.871  1.00  0.81           C  
ATOM   4125  C   GLY A 530       4.276   7.216 -21.573  1.00  0.81           C  
ATOM   4126  O   GLY A 530       4.275   7.589 -22.748  1.00  0.79           O  
ATOM   4127  N   PHE A 531       3.133   7.152 -20.915  1.00  0.84           N  
ATOM   4128  CA  PHE A 531       1.834   7.390 -21.532  1.00  0.85           C  
ATOM   4129  C   PHE A 531       1.543   8.883 -21.625  1.00  0.84           C  
ATOM   4130  CB  PHE A 531       0.725   6.688 -20.742  1.00  0.84           C  
ATOM   4131  O   PHE A 531       1.968   9.658 -20.766  1.00  0.83           O  
ATOM   4132  CG  PHE A 531       0.781   5.186 -20.821  1.00  0.86           C  
ATOM   4133  CD1 PHE A 531       0.312   4.517 -21.946  1.00  0.85           C  
ATOM   4134  CD2 PHE A 531       1.303   4.442 -19.771  1.00  0.86           C  
ATOM   4135  CE1 PHE A 531       0.362   3.127 -22.022  1.00  0.86           C  
ATOM   4136  CE2 PHE A 531       1.357   3.053 -19.840  1.00  0.86           C  
ATOM   4137  CZ  PHE A 531       0.885   2.398 -20.966  1.00  0.85           C  
ATOM   4138  N   GLN A 532       0.832   9.376 -22.637  1.00  0.83           N  
ATOM   4139  CA  GLN A 532       0.398  10.761 -22.793  1.00  0.83           C  
ATOM   4140  C   GLN A 532      -0.707  11.107 -21.799  1.00  0.83           C  
ATOM   4141  CB  GLN A 532      -0.084  11.014 -24.223  1.00  0.81           C  
ATOM   4142  O   GLN A 532      -0.786  12.240 -21.320  1.00  0.81           O  
ATOM   4143  CG  GLN A 532       1.029  10.984 -25.261  1.00  0.76           C  
ATOM   4144  CD  GLN A 532       0.551  11.377 -26.646  1.00  0.72           C  
ATOM   4145  NE2 GLN A 532       1.475  11.435 -27.599  1.00  0.65           N  
ATOM   4146  OE1 GLN A 532      -0.640  11.627 -26.859  1.00  0.69           O  
ATOM   4147  N   ASP A 533      -1.499  10.074 -21.521  1.00  0.84           N  
ATOM   4148  CA  ASP A 533      -2.510  10.179 -20.474  1.00  0.85           C  
ATOM   4149  C   ASP A 533      -2.107   9.378 -19.238  1.00  0.86           C  
ATOM   4150  CB  ASP A 533      -3.869   9.702 -20.990  1.00  0.83           C  
ATOM   4151  O   ASP A 533      -0.920   9.264 -18.926  1.00  0.85           O  
ATOM   4152  CG  ASP A 533      -5.038  10.378 -20.294  1.00  0.81           C  
ATOM   4153  OD1 ASP A 533      -4.869  10.873 -19.159  1.00  0.80           O  
ATOM   4154  OD2 ASP A 533      -6.139  10.412 -20.886  1.00  0.81           O  
ATOM   4155  N   GLN A 534      -3.032   8.896 -18.526  1.00  0.88           N  
ATOM   4156  CA  GLN A 534      -2.791   8.176 -17.280  1.00  0.89           C  
ATOM   4157  C   GLN A 534      -2.197   6.796 -17.548  1.00  0.90           C  
ATOM   4158  CB  GLN A 534      -4.086   8.043 -16.477  1.00  0.88           C  
ATOM   4159  O   GLN A 534      -2.598   6.114 -18.493  1.00  0.89           O  
ATOM   4160  CG  GLN A 534      -4.690   9.376 -16.059  1.00  0.84           C  
ATOM   4161  CD  GLN A 534      -5.737   9.879 -17.035  1.00  0.81           C  
ATOM   4162  NE2 GLN A 534      -6.745  10.573 -16.518  1.00  0.81           N  
ATOM   4163  OE1 GLN A 534      -5.640   9.646 -18.244  1.00  0.82           O  
ATOM   4164  N   GLY A 535      -1.310   6.425 -16.681  1.00  0.90           N  
ATOM   4165  CA  GLY A 535      -0.907   5.028 -16.672  1.00  0.91           C  
ATOM   4166  C   GLY A 535      -2.022   4.088 -16.252  1.00  0.91           C  
ATOM   4167  O   GLY A 535      -2.325   3.123 -16.956  1.00  0.91           O  
ATOM   4168  N   LEU A 536      -2.674   4.441 -15.206  1.00  0.93           N  
ATOM   4169  CA  LEU A 536      -3.783   3.672 -14.651  1.00  0.94           C  
ATOM   4170  C   LEU A 536      -4.943   4.587 -14.273  1.00  0.93           C  
ATOM   4171  CB  LEU A 536      -3.324   2.877 -13.426  1.00  0.94           C  
ATOM   4172  O   LEU A 536      -4.783   5.491 -13.450  1.00  0.92           O  
ATOM   4173  CG  LEU A 536      -4.399   2.062 -12.705  1.00  0.94           C  
ATOM   4174  CD1 LEU A 536      -4.945   0.975 -13.625  1.00  0.93           C  
ATOM   4175  CD2 LEU A 536      -3.840   1.454 -11.424  1.00  0.93           C  
ATOM   4176  N   GLU A 537      -6.106   4.312 -14.810  1.00  0.92           N  
ATOM   4177  CA  GLU A 537      -7.380   4.904 -14.412  1.00  0.92           C  
ATOM   4178  C   GLU A 537      -8.369   3.833 -13.962  1.00  0.92           C  
ATOM   4179  CB  GLU A 537      -7.976   5.721 -15.562  1.00  0.91           C  
ATOM   4180  O   GLU A 537      -8.748   2.961 -14.746  1.00  0.91           O  
ATOM   4181  CG  GLU A 537      -9.193   6.544 -15.165  1.00  0.88           C  
ATOM   4182  CD  GLU A 537      -9.892   7.189 -16.351  1.00  0.86           C  
ATOM   4183  OE1 GLU A 537      -9.291   7.258 -17.447  1.00  0.85           O  
ATOM   4184  OE2 GLU A 537     -11.051   7.631 -16.182  1.00  0.85           O  
ATOM   4185  N   VAL A 538      -8.795   3.983 -12.752  1.00  0.92           N  
ATOM   4186  CA  VAL A 538      -9.775   3.037 -12.229  1.00  0.92           C  
ATOM   4187  C   VAL A 538     -10.996   3.792 -11.709  1.00  0.90           C  
ATOM   4188  CB  VAL A 538      -9.175   2.158 -11.110  1.00  0.90           C  
ATOM   4189  O   VAL A 538     -10.859   4.813 -11.031  1.00  0.87           O  
ATOM   4190  CG1 VAL A 538      -8.078   1.250 -11.665  1.00  0.76           C  
ATOM   4191  CG2 VAL A 538      -8.630   3.031  -9.981  1.00  0.76           C  
ATOM   4192  N   SER A 539     -12.177   3.308 -12.083  1.00  0.89           N  
ATOM   4193  CA  SER A 539     -13.469   3.769 -11.584  1.00  0.88           C  
ATOM   4194  C   SER A 539     -14.393   2.596 -11.274  1.00  0.84           C  
ATOM   4195  CB  SER A 539     -14.135   4.700 -12.598  1.00  0.85           C  
ATOM   4196  O   SER A 539     -14.714   1.802 -12.160  1.00  0.79           O  
ATOM   4197  OG  SER A 539     -15.377   5.172 -12.106  1.00  0.74           O  
ATOM   4198  N   GLY A 540     -14.432   2.247 -10.005  1.00  0.85           N  
ATOM   4199  CA  GLY A 540     -15.253   1.137  -9.548  1.00  0.85           C  
ATOM   4200  C   GLY A 540     -15.192   0.929  -8.046  1.00  0.84           C  
ATOM   4201  O   GLY A 540     -14.333   1.498  -7.370  1.00  0.81           O  
ATOM   4202  N   ASN A 541     -16.088   0.096  -7.507  1.00  0.82           N  
ATOM   4203  CA  ASN A 541     -16.168  -0.176  -6.076  1.00  0.84           C  
ATOM   4204  C   ASN A 541     -15.460  -1.479  -5.714  1.00  0.83           C  
ATOM   4205  CB  ASN A 541     -17.627  -0.220  -5.618  1.00  0.80           C  
ATOM   4206  O   ASN A 541     -15.394  -2.402  -6.527  1.00  0.81           O  
ATOM   4207  CG  ASN A 541     -18.381   1.053  -5.950  1.00  0.74           C  
ATOM   4208  ND2 ASN A 541     -19.620   0.907  -6.404  1.00  0.74           N  
ATOM   4209  OD1 ASN A 541     -17.854   2.158  -5.800  1.00  0.73           O  
ATOM   4210  N   ILE A 542     -14.906  -1.575  -4.511  1.00  0.81           N  
ATOM   4211  CA  ILE A 542     -14.369  -2.783  -3.895  1.00  0.83           C  
ATOM   4212  C   ILE A 542     -13.214  -3.322  -4.736  1.00  0.81           C  
ATOM   4213  CB  ILE A 542     -15.460  -3.864  -3.727  1.00  0.80           C  
ATOM   4214  O   ILE A 542     -13.192  -4.503  -5.088  1.00  0.77           O  
ATOM   4215  CG1 ILE A 542     -16.717  -3.261  -3.090  1.00  0.81           C  
ATOM   4216  CG2 ILE A 542     -14.933  -5.037  -2.894  1.00  0.78           C  
ATOM   4217  CD1 ILE A 542     -17.893  -4.224  -3.008  1.00  0.78           C  
ATOM   4218  N   GLY A 543     -12.270  -2.519  -5.126  1.00  0.88           N  
ATOM   4219  CA  GLY A 543     -11.093  -2.883  -5.898  1.00  0.89           C  
ATOM   4220  C   GLY A 543      -9.854  -3.074  -5.044  1.00  0.89           C  
ATOM   4221  O   GLY A 543      -9.776  -2.553  -3.929  1.00  0.88           O  
ATOM   4222  N   LEU A 544      -8.929  -3.804  -5.518  1.00  0.89           N  
ATOM   4223  CA  LEU A 544      -7.575  -3.913  -4.985  1.00  0.91           C  
ATOM   4224  C   LEU A 544      -6.559  -3.319  -5.955  1.00  0.91           C  
ATOM   4225  CB  LEU A 544      -7.229  -5.376  -4.697  1.00  0.90           C  
ATOM   4226  O   LEU A 544      -6.465  -3.753  -7.105  1.00  0.91           O  
ATOM   4227  CG  LEU A 544      -5.801  -5.655  -4.226  1.00  0.88           C  
ATOM   4228  CD1 LEU A 544      -5.553  -5.001  -2.870  1.00  0.86           C  
ATOM   4229  CD2 LEU A 544      -5.543  -7.156  -4.157  1.00  0.86           C  
ATOM   4230  N   ILE A 545      -5.727  -2.356  -5.519  1.00  0.93           N  
ATOM   4231  CA  ILE A 545      -4.547  -1.842  -6.205  1.00  0.93           C  
ATOM   4232  C   ILE A 545      -3.320  -2.000  -5.309  1.00  0.92           C  
ATOM   4233  CB  ILE A 545      -4.728  -0.362  -6.609  1.00  0.92           C  
ATOM   4234  O   ILE A 545      -3.240  -1.388  -4.241  1.00  0.90           O  
ATOM   4235  CG1 ILE A 545      -6.056  -0.169  -7.350  1.00  0.90           C  
ATOM   4236  CG2 ILE A 545      -3.549   0.112  -7.465  1.00  0.90           C  
ATOM   4237  CD1 ILE A 545      -6.390   1.285  -7.653  1.00  0.88           C  
ATOM   4238  N   GLU A 546      -2.386  -2.866  -5.705  1.00  0.90           N  
ATOM   4239  CA  GLU A 546      -1.254  -3.211  -4.849  1.00  0.90           C  
ATOM   4240  C   GLU A 546       0.039  -3.303  -5.654  1.00  0.89           C  
ATOM   4241  CB  GLU A 546      -1.515  -4.532  -4.120  1.00  0.89           C  
ATOM   4242  O   GLU A 546       0.067  -3.913  -6.725  1.00  0.87           O  
ATOM   4243  CG  GLU A 546      -0.438  -4.899  -3.109  1.00  0.86           C  
ATOM   4244  CD  GLU A 546      -0.725  -6.197  -2.372  1.00  0.84           C  
ATOM   4245  OE1 GLU A 546      -1.450  -7.059  -2.919  1.00  0.85           O  
ATOM   4246  OE2 GLU A 546      -0.220  -6.354  -1.237  1.00  0.85           O  
ATOM   4247  N   ASP A 547       1.094  -2.638  -5.142  1.00  0.87           N  
ATOM   4248  CA  ASP A 547       2.431  -2.693  -5.724  1.00  0.87           C  
ATOM   4249  C   ASP A 547       2.423  -2.187  -7.165  1.00  0.86           C  
ATOM   4250  CB  ASP A 547       2.983  -4.119  -5.670  1.00  0.85           C  
ATOM   4251  O   ASP A 547       2.884  -2.881  -8.075  1.00  0.84           O  
ATOM   4252  CG  ASP A 547       3.187  -4.622  -4.252  1.00  0.82           C  
ATOM   4253  OD1 ASP A 547       3.761  -3.887  -3.421  1.00  0.80           O  
ATOM   4254  OD2 ASP A 547       2.772  -5.766  -3.965  1.00  0.82           O  
ATOM   4255  N   VAL A 548       1.884  -0.972  -7.435  1.00  0.89           N  
ATOM   4256  CA  VAL A 548       1.700  -0.386  -8.759  1.00  0.89           C  
ATOM   4257  C   VAL A 548       2.542   0.881  -8.884  1.00  0.89           C  
ATOM   4258  CB  VAL A 548       0.213  -0.069  -9.037  1.00  0.89           C  
ATOM   4259  O   VAL A 548       2.505   1.748  -8.007  1.00  0.87           O  
ATOM   4260  CG1 VAL A 548       0.056   0.651 -10.376  1.00  0.88           C  
ATOM   4261  CG2 VAL A 548      -0.619  -1.350  -9.015  1.00  0.87           C  
ATOM   4262  N   ILE A 549       3.216   1.042  -9.989  1.00  0.86           N  
ATOM   4263  CA  ILE A 549       4.049   2.206 -10.273  1.00  0.87           C  
ATOM   4264  C   ILE A 549       3.638   2.822 -11.608  1.00  0.87           C  
ATOM   4265  CB  ILE A 549       5.549   1.835 -10.293  1.00  0.85           C  
ATOM   4266  O   ILE A 549       3.544   2.122 -12.619  1.00  0.86           O  
ATOM   4267  CG1 ILE A 549       5.948   1.154  -8.979  1.00  0.78           C  
ATOM   4268  CG2 ILE A 549       6.408   3.077 -10.549  1.00  0.77           C  
ATOM   4269  CD1 ILE A 549       7.393   0.677  -8.944  1.00  0.76           C  
ATOM   4270  N   ALA A 550       3.416   4.050 -11.652  1.00  0.87           N  
ATOM   4271  CA  ALA A 550       3.216   4.807 -12.885  1.00  0.87           C  
ATOM   4272  C   ALA A 550       4.233   5.937 -13.007  1.00  0.86           C  
ATOM   4273  CB  ALA A 550       1.796   5.365 -12.942  1.00  0.86           C  
ATOM   4274  O   ALA A 550       4.205   6.894 -12.229  1.00  0.84           O  
ATOM   4275  N   ASN A 551       5.127   5.858 -13.977  1.00  0.82           N  
ATOM   4276  CA  ASN A 551       6.222   6.798 -14.191  1.00  0.82           C  
ATOM   4277  C   ASN A 551       6.131   7.463 -15.561  1.00  0.82           C  
ATOM   4278  CB  ASN A 551       7.572   6.095 -14.031  1.00  0.80           C  
ATOM   4279  O   ASN A 551       5.808   6.808 -16.554  1.00  0.80           O  
ATOM   4280  CG  ASN A 551       7.924   5.831 -12.580  1.00  0.75           C  
ATOM   4281  ND2 ASN A 551       8.688   4.772 -12.339  1.00  0.71           N  
ATOM   4282  OD1 ASN A 551       7.512   6.571 -11.684  1.00  0.72           O  
ATOM   4283  N   GLU A 552       6.496   8.647 -15.664  1.00  0.79           N  
ATOM   4284  CA  GLU A 552       6.575   9.447 -16.884  1.00  0.79           C  
ATOM   4285  C   GLU A 552       5.271   9.377 -17.674  1.00  0.79           C  
ATOM   4286  CB  GLU A 552       7.744   8.983 -17.756  1.00  0.77           C  
ATOM   4287  O   GLU A 552       5.288   9.312 -18.905  1.00  0.77           O  
ATOM   4288  CG  GLU A 552       9.109   9.199 -17.120  1.00  0.74           C  
ATOM   4289  CD  GLU A 552      10.258   9.072 -18.108  1.00  0.72           C  
ATOM   4290  OE1 GLU A 552      10.008   9.083 -19.335  1.00  0.69           O  
ATOM   4291  OE2 GLU A 552      11.418   8.961 -17.652  1.00  0.66           O  
ATOM   4292  N   CYS A 553       4.187   9.374 -17.049  1.00  0.82           N  
ATOM   4293  CA  CYS A 553       2.849   9.453 -17.624  1.00  0.83           C  
ATOM   4294  C   CYS A 553       2.326  10.884 -17.593  1.00  0.82           C  
ATOM   4295  CB  CYS A 553       1.887   8.533 -16.873  1.00  0.81           C  
ATOM   4296  O   CYS A 553       2.865  11.731 -16.879  1.00  0.79           O  
ATOM   4297  SG  CYS A 553       2.322   6.783 -16.979  1.00  0.87           S  
ATOM   4298  N   LEU A 554       1.340  11.337 -18.589  1.00  0.83           N  
ATOM   4299  CA  LEU A 554       0.682  12.630 -18.746  1.00  0.82           C  
ATOM   4300  C   LEU A 554       1.568  13.600 -19.520  1.00  0.80           C  
ATOM   4301  CB  LEU A 554       0.330  13.221 -17.379  1.00  0.81           C  
ATOM   4302  O   LEU A 554       1.520  14.810 -19.289  1.00  0.76           O  
ATOM   4303  CG  LEU A 554      -0.646  12.414 -16.521  1.00  0.83           C  
ATOM   4304  CD1 LEU A 554      -0.829  13.077 -15.160  1.00  0.81           C  
ATOM   4305  CD2 LEU A 554      -1.986  12.266 -17.234  1.00  0.82           C  
ATOM   4306  N   LYS A 555       2.433  13.310 -20.482  1.00  0.76           N  
ATOM   4307  CA  LYS A 555       3.463  14.035 -21.220  1.00  0.76           C  
ATOM   4308  C   LYS A 555       2.854  15.156 -22.058  1.00  0.75           C  
ATOM   4309  CB  LYS A 555       4.254  13.081 -22.117  1.00  0.74           C  
ATOM   4310  O   LYS A 555       3.488  16.190 -22.276  1.00  0.71           O  
ATOM   4311  CG  LYS A 555       5.194  12.155 -21.359  1.00  0.72           C  
ATOM   4312  CD  LYS A 555       5.980  11.259 -22.307  1.00  0.70           C  
ATOM   4313  CE  LYS A 555       6.939  10.349 -21.552  1.00  0.63           C  
ATOM   4314  NZ  LYS A 555       7.621   9.383 -22.464  1.00  0.61           N  
ATOM   4315  N   ASN A 556       1.694  15.049 -22.619  1.00  0.70           N  
ATOM   4316  CA  ASN A 556       1.203  16.032 -23.579  1.00  0.69           C  
ATOM   4317  C   ASN A 556      -0.186  16.538 -23.203  1.00  0.69           C  
ATOM   4318  CB  ASN A 556       1.190  15.443 -24.991  1.00  0.66           C  
ATOM   4319  O   ASN A 556      -0.889  17.113 -24.036  1.00  0.66           O  
ATOM   4320  CG  ASN A 556       2.582  15.140 -25.510  1.00  0.63           C  
ATOM   4321  ND2 ASN A 556       2.685  14.148 -26.386  1.00  0.61           N  
ATOM   4322  OD1 ASN A 556       3.557  15.792 -25.126  1.00  0.63           O  
ATOM   4323  N   ARG A 557      -0.459  16.478 -21.980  1.00  0.69           N  
ATOM   4324  CA  ARG A 557      -1.845  16.835 -21.694  1.00  0.68           C  
ATOM   4325  C   ARG A 557      -1.932  18.213 -21.045  1.00  0.68           C  
ATOM   4326  CB  ARG A 557      -2.495  15.787 -20.788  1.00  0.64           C  
ATOM   4327  O   ARG A 557      -1.289  18.465 -20.024  1.00  0.64           O  
ATOM   4328  CG  ARG A 557      -3.933  15.460 -21.158  1.00  0.61           C  
ATOM   4329  CD  ARG A 557      -4.514  14.377 -20.260  1.00  0.61           C  
ATOM   4330  NE  ARG A 557      -5.884  14.042 -20.637  1.00  0.49           N  
ATOM   4331  NH1 ARG A 557      -6.129  12.372 -19.060  1.00  0.42           N  
ATOM   4332  NH2 ARG A 557      -7.856  12.874 -20.482  1.00  0.38           N  
ATOM   4333  CZ  ARG A 557      -6.620  13.097 -20.059  1.00  0.55           C  
ATOM   4334  N   ILE A 558      -2.753  19.125 -21.600  1.00  0.69           N  
ATOM   4335  CA  ILE A 558      -3.327  20.345 -21.044  1.00  0.68           C  
ATOM   4336  C   ILE A 558      -4.688  20.039 -20.423  1.00  0.69           C  
ATOM   4337  CB  ILE A 558      -3.464  21.447 -22.119  1.00  0.65           C  
ATOM   4338  O   ILE A 558      -5.639  19.702 -21.132  1.00  0.66           O  
ATOM   4339  CG1 ILE A 558      -2.107  21.722 -22.777  1.00  0.62           C  
ATOM   4340  CG2 ILE A 558      -4.047  22.725 -21.511  1.00  0.61           C  
ATOM   4341  CD1 ILE A 558      -2.169  22.710 -23.934  1.00  0.58           C  
ATOM   4342  N   ARG A 559      -4.934  20.094 -19.166  1.00  0.68           N  
ATOM   4343  CA  ARG A 559      -6.202  19.972 -18.454  1.00  0.69           C  
ATOM   4344  C   ARG A 559      -6.449  21.186 -17.565  1.00  0.68           C  
ATOM   4345  CB  ARG A 559      -6.227  18.693 -17.615  1.00  0.64           C  
ATOM   4346  O   ARG A 559      -5.506  21.876 -17.172  1.00  0.65           O  
ATOM   4347  CG  ARG A 559      -6.352  17.419 -18.436  1.00  0.62           C  
ATOM   4348  CD  ARG A 559      -7.148  16.350 -17.701  1.00  0.62           C  
ATOM   4349  NE  ARG A 559      -7.615  15.306 -18.609  1.00  0.48           N  
ATOM   4350  NH1 ARG A 559      -9.272  14.532 -17.198  1.00  0.40           N  
ATOM   4351  NH2 ARG A 559      -8.955  13.554 -19.247  1.00  0.36           N  
ATOM   4352  CZ  ARG A 559      -8.613  14.467 -18.349  1.00  0.57           C  
ATOM   4353  N   THR A 560      -7.725  21.376 -17.456  1.00  0.76           N  
ATOM   4354  CA  THR A 560      -8.283  22.396 -16.574  1.00  0.77           C  
ATOM   4355  C   THR A 560      -8.613  21.806 -15.206  1.00  0.77           C  
ATOM   4356  CB  THR A 560      -9.549  23.028 -17.182  1.00  0.73           C  
ATOM   4357  O   THR A 560      -9.071  22.519 -14.311  1.00  0.75           O  
ATOM   4358  CG2 THR A 560      -9.209  23.868 -18.409  1.00  0.67           C  
ATOM   4359  OG1 THR A 560     -10.458  21.989 -17.566  1.00  0.80           O  
ATOM   4360  N   ASP A 561      -8.481  20.489 -15.102  1.00  0.80           N  
ATOM   4361  CA  ASP A 561      -8.771  19.780 -13.859  1.00  0.83           C  
ATOM   4362  C   ASP A 561      -7.595  18.902 -13.439  1.00  0.83           C  
ATOM   4363  CB  ASP A 561     -10.035  18.930 -14.009  1.00  0.79           C  
ATOM   4364  O   ASP A 561      -6.761  18.533 -14.270  1.00  0.82           O  
ATOM   4365  CG  ASP A 561      -9.891  17.832 -15.048  1.00  0.73           C  
ATOM   4366  OD1 ASP A 561      -9.193  18.041 -16.064  1.00  0.71           O  
ATOM   4367  OD2 ASP A 561     -10.484  16.750 -14.852  1.00  0.79           O  
ATOM   4368  N   TYR A 562      -7.486  18.503 -12.202  1.00  0.81           N  
ATOM   4369  CA  TYR A 562      -6.425  17.639 -11.696  1.00  0.84           C  
ATOM   4370  C   TYR A 562      -6.506  16.252 -12.322  1.00  0.83           C  
ATOM   4371  CB  TYR A 562      -6.502  17.529 -10.170  1.00  0.81           C  
ATOM   4372  O   TYR A 562      -7.584  15.658 -12.392  1.00  0.81           O  
ATOM   4373  CG  TYR A 562      -6.078  18.785  -9.449  1.00  0.81           C  
ATOM   4374  CD1 TYR A 562      -4.745  19.000  -9.108  1.00  0.79           C  
ATOM   4375  CD2 TYR A 562      -7.010  19.759  -9.105  1.00  0.81           C  
ATOM   4376  CE1 TYR A 562      -4.350  20.155  -8.441  1.00  0.84           C  
ATOM   4377  CE2 TYR A 562      -6.627  20.918  -8.438  1.00  0.85           C  
ATOM   4378  OH  TYR A 562      -4.911  22.252  -7.451  1.00  0.76           O  
ATOM   4379  CZ  TYR A 562      -5.297  21.107  -8.111  1.00  0.81           C  
ATOM   4380  N   VAL A 563      -5.422  15.713 -12.676  1.00  0.85           N  
ATOM   4381  CA  VAL A 563      -5.278  14.374 -13.236  1.00  0.87           C  
ATOM   4382  C   VAL A 563      -4.056  13.688 -12.629  1.00  0.88           C  
ATOM   4383  CB  VAL A 563      -5.158  14.412 -14.776  1.00  0.84           C  
ATOM   4384  O   VAL A 563      -2.993  14.300 -12.500  1.00  0.87           O  
ATOM   4385  CG1 VAL A 563      -5.096  12.997 -15.348  1.00  0.72           C  
ATOM   4386  CG2 VAL A 563      -6.326  15.187 -15.382  1.00  0.70           C  
ATOM   4387  N   GLY A 564      -4.198  12.430 -12.303  1.00  0.88           N  
ATOM   4388  CA  GLY A 564      -3.116  11.643 -11.733  1.00  0.90           C  
ATOM   4389  C   GLY A 564      -2.490  10.681 -12.725  1.00  0.90           C  
ATOM   4390  O   GLY A 564      -3.167  10.188 -13.630  1.00  0.89           O  
ATOM   4391  N   THR A 565      -1.166  10.403 -12.608  1.00  0.89           N  
ATOM   4392  CA  THR A 565      -0.560   9.299 -13.344  1.00  0.90           C  
ATOM   4393  C   THR A 565      -1.252   7.981 -13.008  1.00  0.90           C  
ATOM   4394  CB  THR A 565       0.945   9.184 -13.040  1.00  0.88           C  
ATOM   4395  O   THR A 565      -1.403   7.115 -13.872  1.00  0.89           O  
ATOM   4396  CG2 THR A 565       1.677  10.476 -13.387  1.00  0.77           C  
ATOM   4397  OG1 THR A 565       1.125   8.906 -11.646  1.00  0.82           O  
ATOM   4398  N   ILE A 566      -1.655   7.893 -11.818  1.00  0.92           N  
ATOM   4399  CA  ILE A 566      -2.625   6.930 -11.308  1.00  0.93           C  
ATOM   4400  C   ILE A 566      -3.857   7.665 -10.787  1.00  0.92           C  
ATOM   4401  CB  ILE A 566      -2.015   6.049 -10.195  1.00  0.92           C  
ATOM   4402  O   ILE A 566      -3.757   8.484  -9.870  1.00  0.91           O  
ATOM   4403  CG1 ILE A 566      -0.778   5.309 -10.717  1.00  0.92           C  
ATOM   4404  CG2 ILE A 566      -3.056   5.063  -9.656  1.00  0.91           C  
ATOM   4405  CD1 ILE A 566      -0.031   4.522  -9.649  1.00  0.89           C  
ATOM   4406  N   GLU A 567      -4.984   7.396 -11.360  1.00  0.92           N  
ATOM   4407  CA  GLU A 567      -6.241   8.033 -10.980  1.00  0.92           C  
ATOM   4408  C   GLU A 567      -7.269   7.000 -10.528  1.00  0.92           C  
ATOM   4409  CB  GLU A 567      -6.800   8.857 -12.143  1.00  0.91           C  
ATOM   4410  O   GLU A 567      -7.619   6.092 -11.285  1.00  0.90           O  
ATOM   4411  CG  GLU A 567      -8.108   9.565 -11.822  1.00  0.86           C  
ATOM   4412  CD  GLU A 567      -8.392  10.746 -12.737  1.00  0.83           C  
ATOM   4413  OE1 GLU A 567      -7.480  11.167 -13.485  1.00  0.83           O  
ATOM   4414  OE2 GLU A 567      -9.534  11.255 -12.705  1.00  0.83           O  
ATOM   4415  N   ILE A 568      -7.690   7.154  -9.365  1.00  0.92           N  
ATOM   4416  CA  ILE A 568      -8.784   6.389  -8.777  1.00  0.92           C  
ATOM   4417  C   ILE A 568     -10.012   7.283  -8.620  1.00  0.89           C  
ATOM   4418  CB  ILE A 568      -8.383   5.784  -7.413  1.00  0.91           C  
ATOM   4419  O   ILE A 568     -10.053   8.143  -7.737  1.00  0.85           O  
ATOM   4420  CG1 ILE A 568      -7.106   4.948  -7.555  1.00  0.88           C  
ATOM   4421  CG2 ILE A 568      -9.527   4.945  -6.836  1.00  0.86           C  
ATOM   4422  CD1 ILE A 568      -6.463   4.570  -6.227  1.00  0.85           C  
ATOM   4423  N   SER A 569     -10.933   7.096  -9.512  1.00  0.87           N  
ATOM   4424  CA  SER A 569     -12.055   8.020  -9.644  1.00  0.86           C  
ATOM   4425  C   SER A 569     -13.378   7.331  -9.323  1.00  0.83           C  
ATOM   4426  CB  SER A 569     -12.105   8.606 -11.055  1.00  0.83           C  
ATOM   4427  O   SER A 569     -13.644   6.230  -9.808  1.00  0.76           O  
ATOM   4428  OG  SER A 569     -10.924   9.338 -11.338  1.00  0.69           O  
ATOM   4429  N   GLY A 570     -14.285   7.929  -8.511  1.00  0.77           N  
ATOM   4430  CA  GLY A 570     -15.651   7.485  -8.282  1.00  0.77           C  
ATOM   4431  C   GLY A 570     -15.733   6.112  -7.641  1.00  0.76           C  
ATOM   4432  O   GLY A 570     -16.782   5.465  -7.681  1.00  0.70           O  
ATOM   4433  N   ALA A 571     -14.634   5.640  -7.087  1.00  0.67           N  
ATOM   4434  CA  ALA A 571     -14.525   4.353  -6.406  1.00  0.70           C  
ATOM   4435  C   ALA A 571     -14.893   4.481  -4.930  1.00  0.69           C  
ATOM   4436  CB  ALA A 571     -13.113   3.791  -6.552  1.00  0.62           C  
ATOM   4437  O   ALA A 571     -14.783   5.562  -4.348  1.00  0.64           O  
ATOM   4438  N   SER A 572     -15.503   3.410  -4.424  1.00  0.80           N  
ATOM   4439  CA  SER A 572     -15.697   3.310  -2.981  1.00  0.82           C  
ATOM   4440  C   SER A 572     -15.121   2.008  -2.435  1.00  0.82           C  
ATOM   4441  CB  SER A 572     -17.183   3.406  -2.632  1.00  0.77           C  
ATOM   4442  O   SER A 572     -15.032   1.012  -3.155  1.00  0.80           O  
ATOM   4443  OG  SER A 572     -17.746   4.599  -3.150  1.00  0.70           O  
ATOM   4444  N   ASP A 573     -14.584   2.051  -1.240  1.00  0.82           N  
ATOM   4445  CA  ASP A 573     -14.213   0.910  -0.409  1.00  0.84           C  
ATOM   4446  C   ASP A 573     -13.063   0.124  -1.037  1.00  0.84           C  
ATOM   4447  CB  ASP A 573     -15.417  -0.008  -0.188  1.00  0.81           C  
ATOM   4448  O   ASP A 573     -13.008  -1.102  -0.923  1.00  0.82           O  
ATOM   4449  CG  ASP A 573     -16.609   0.714   0.416  1.00  0.81           C  
ATOM   4450  OD1 ASP A 573     -16.449   1.394   1.453  1.00  0.83           O  
ATOM   4451  OD2 ASP A 573     -17.719   0.599  -0.148  1.00  0.84           O  
ATOM   4452  N   CYS A 574     -12.216   0.751  -1.708  1.00  0.89           N  
ATOM   4453  CA  CYS A 574     -11.054   0.111  -2.315  1.00  0.91           C  
ATOM   4454  C   CYS A 574      -9.916  -0.020  -1.309  1.00  0.91           C  
ATOM   4455  CB  CYS A 574     -10.581   0.903  -3.533  1.00  0.89           C  
ATOM   4456  O   CYS A 574      -9.795   0.795  -0.393  1.00  0.90           O  
ATOM   4457  SG  CYS A 574     -11.768   0.922  -4.895  1.00  0.92           S  
ATOM   4458  N   GLN A 575      -9.115  -1.098  -1.490  1.00  0.89           N  
ATOM   4459  CA  GLN A 575      -7.823  -1.267  -0.834  1.00  0.91           C  
ATOM   4460  C   GLN A 575      -6.681  -0.838  -1.750  1.00  0.91           C  
ATOM   4461  CB  GLN A 575      -7.629  -2.719  -0.396  1.00  0.88           C  
ATOM   4462  O   GLN A 575      -6.504  -1.398  -2.834  1.00  0.90           O  
ATOM   4463  CG  GLN A 575      -8.678  -3.209   0.593  1.00  0.82           C  
ATOM   4464  CD  GLN A 575      -8.399  -4.613   1.097  1.00  0.79           C  
ATOM   4465  NE2 GLN A 575      -9.418  -5.256   1.655  1.00  0.82           N  
ATOM   4466  OE1 GLN A 575      -7.276  -5.115   0.985  1.00  0.83           O  
ATOM   4467  N   ILE A 576      -5.873   0.166  -1.370  1.00  0.93           N  
ATOM   4468  CA  ILE A 576      -4.808   0.775  -2.159  1.00  0.93           C  
ATOM   4469  C   ILE A 576      -3.494   0.718  -1.383  1.00  0.92           C  
ATOM   4470  CB  ILE A 576      -5.146   2.236  -2.533  1.00  0.92           C  
ATOM   4471  O   ILE A 576      -3.347   1.374  -0.349  1.00  0.90           O  
ATOM   4472  CG1 ILE A 576      -6.498   2.303  -3.253  1.00  0.90           C  
ATOM   4473  CG2 ILE A 576      -4.036   2.844  -3.394  1.00  0.90           C  
ATOM   4474  CD1 ILE A 576      -7.104   3.699  -3.302  1.00  0.88           C  
ATOM   4475  N   HIS A 577      -2.564  -0.109  -1.866  1.00  0.90           N  
ATOM   4476  CA  HIS A 577      -1.346  -0.379  -1.110  1.00  0.91           C  
ATOM   4477  C   HIS A 577      -0.109  -0.235  -1.990  1.00  0.89           C  
ATOM   4478  CB  HIS A 577      -1.395  -1.780  -0.498  1.00  0.88           C  
ATOM   4479  O   HIS A 577      -0.039  -0.825  -3.071  1.00  0.85           O  
ATOM   4480  CG  HIS A 577      -2.574  -2.003   0.395  1.00  0.79           C  
ATOM   4481  CD2 HIS A 577      -3.692  -2.747   0.222  1.00  0.74           C  
ATOM   4482  ND1 HIS A 577      -2.687  -1.418   1.638  1.00  0.73           N  
ATOM   4483  CE1 HIS A 577      -3.828  -1.794   2.192  1.00  0.76           C  
ATOM   4484  NE2 HIS A 577      -4.456  -2.601   1.354  1.00  0.76           N  
ATOM   4485  N   ARG A 578       0.932   0.505  -1.474  1.00  0.89           N  
ATOM   4486  CA  ARG A 578       2.263   0.597  -2.066  1.00  0.89           C  
ATOM   4487  C   ARG A 578       2.183   0.989  -3.537  1.00  0.88           C  
ATOM   4488  CB  ARG A 578       3.010  -0.731  -1.917  1.00  0.87           C  
ATOM   4489  O   ARG A 578       2.622   0.237  -4.410  1.00  0.85           O  
ATOM   4490  CG  ARG A 578       3.228  -1.157  -0.474  1.00  0.85           C  
ATOM   4491  CD  ARG A 578       4.083  -2.413  -0.380  1.00  0.84           C  
ATOM   4492  NE  ARG A 578       3.443  -3.551  -1.035  1.00  0.82           N  
ATOM   4493  NH1 ARG A 578       1.961  -3.973   0.686  1.00  0.75           N  
ATOM   4494  NH2 ARG A 578       1.942  -5.281  -1.197  1.00  0.73           N  
ATOM   4495  CZ  ARG A 578       2.450  -4.266  -0.514  1.00  0.81           C  
ATOM   4496  N   ILE A 579       1.550   2.185  -3.827  1.00  0.91           N  
ATOM   4497  CA  ILE A 579       1.469   2.689  -5.194  1.00  0.91           C  
ATOM   4498  C   ILE A 579       2.353   3.925  -5.341  1.00  0.90           C  
ATOM   4499  CB  ILE A 579       0.012   3.022  -5.588  1.00  0.89           C  
ATOM   4500  O   ILE A 579       2.426   4.756  -4.432  1.00  0.87           O  
ATOM   4501  CG1 ILE A 579      -0.533   4.153  -4.708  1.00  0.73           C  
ATOM   4502  CG2 ILE A 579      -0.872   1.776  -5.489  1.00  0.72           C  
ATOM   4503  CD1 ILE A 579      -1.885   4.691  -5.160  1.00  0.71           C  
ATOM   4504  N   GLU A 580       3.030   4.090  -6.434  1.00  0.88           N  
ATOM   4505  CA  GLU A 580       3.923   5.196  -6.770  1.00  0.88           C  
ATOM   4506  C   GLU A 580       3.494   5.877  -8.066  1.00  0.88           C  
ATOM   4507  CB  GLU A 580       5.367   4.703  -6.888  1.00  0.87           C  
ATOM   4508  O   GLU A 580       3.340   5.220  -9.098  1.00  0.87           O  
ATOM   4509  CG  GLU A 580       6.367   5.803  -7.214  1.00  0.83           C  
ATOM   4510  CD  GLU A 580       7.804   5.310  -7.273  1.00  0.81           C  
ATOM   4511  OE1 GLU A 580       8.083   4.192  -6.782  1.00  0.80           O  
ATOM   4512  OE2 GLU A 580       8.658   6.047  -7.813  1.00  0.77           O  
ATOM   4513  N   GLY A 581       3.189   7.134  -8.004  1.00  0.89           N  
ATOM   4514  CA  GLY A 581       2.898   7.980  -9.151  1.00  0.89           C  
ATOM   4515  C   GLY A 581       3.924   9.078  -9.357  1.00  0.88           C  
ATOM   4516  O   GLY A 581       4.173   9.880  -8.455  1.00  0.86           O  
ATOM   4517  N   ASN A 582       4.498   9.125 -10.532  1.00  0.84           N  
ATOM   4518  CA  ASN A 582       5.515  10.076 -10.966  1.00  0.84           C  
ATOM   4519  C   ASN A 582       5.230  10.599 -12.371  1.00  0.83           C  
ATOM   4520  CB  ASN A 582       6.905   9.438 -10.909  1.00  0.82           C  
ATOM   4521  O   ASN A 582       5.272   9.841 -13.341  1.00  0.81           O  
ATOM   4522  CG  ASN A 582       8.004  10.395 -11.327  1.00  0.76           C  
ATOM   4523  ND2 ASN A 582       9.252   9.980 -11.147  1.00  0.71           N  
ATOM   4524  OD1 ASN A 582       7.734  11.499 -11.807  1.00  0.71           O  
ATOM   4525  N   ALA A 583       4.919  11.837 -12.564  1.00  0.83           N  
ATOM   4526  CA  ALA A 583       4.576  12.416 -13.861  1.00  0.82           C  
ATOM   4527  C   ALA A 583       5.824  12.912 -14.586  1.00  0.81           C  
ATOM   4528  CB  ALA A 583       3.577  13.557 -13.687  1.00  0.81           C  
ATOM   4529  O   ALA A 583       5.801  13.123 -15.801  1.00  0.76           O  
ATOM   4530  N   GLN A 584       6.979  12.766 -14.061  1.00  0.71           N  
ATOM   4531  CA  GLN A 584       8.253  13.306 -14.523  1.00  0.69           C  
ATOM   4532  C   GLN A 584       8.049  14.595 -15.315  1.00  0.69           C  
ATOM   4533  CB  GLN A 584       8.996  12.277 -15.377  1.00  0.64           C  
ATOM   4534  O   GLN A 584       8.496  14.704 -16.459  1.00  0.63           O  
ATOM   4535  CG  GLN A 584       9.882  11.336 -14.572  1.00  0.58           C  
ATOM   4536  CD  GLN A 584      10.958  10.678 -15.416  1.00  0.58           C  
ATOM   4537  NE2 GLN A 584      11.876   9.973 -14.763  1.00  0.45           N  
ATOM   4538  OE1 GLN A 584      10.963  10.802 -16.645  1.00  0.56           O  
ATOM   4539  N   VAL A 585       7.296  15.456 -15.011  1.00  0.59           N  
ATOM   4540  CA  VAL A 585       7.242  16.741 -15.700  1.00  0.57           C  
ATOM   4541  C   VAL A 585       8.653  17.182 -16.081  1.00  0.59           C  
ATOM   4542  CB  VAL A 585       6.562  17.823 -14.831  1.00  0.53           C  
ATOM   4543  O   VAL A 585       9.450  17.554 -15.216  1.00  0.56           O  
ATOM   4544  CG1 VAL A 585       6.389  19.119 -15.620  1.00  0.46           C  
ATOM   4545  CG2 VAL A 585       5.214  17.322 -14.315  1.00  0.47           C  
ATOM   4546  N   LYS A 586       9.265  16.407 -17.193  1.00  0.49           N  
ATOM   4547  CA  LYS A 586      10.523  16.774 -17.836  1.00  0.47           C  
ATOM   4548  C   LYS A 586      10.551  18.260 -18.183  1.00  0.48           C  
ATOM   4549  CB  LYS A 586      10.745  15.937 -19.097  1.00  0.44           C  
ATOM   4550  O   LYS A 586       9.703  18.742 -18.936  1.00  0.46           O  
ATOM   4551  CG  LYS A 586      11.348  14.566 -18.832  1.00  0.41           C  
ATOM   4552  CD  LYS A 586      11.683  13.842 -20.130  1.00  0.44           C  
ATOM   4553  CE  LYS A 586      12.285  12.469 -19.866  1.00  0.35           C  
ATOM   4554  NZ  LYS A 586      12.582  11.740 -21.136  1.00  0.33           N  
ATOM   4555  N   GLY A 587      11.529  18.901 -17.530  1.00  0.44           N  
ATOM   4556  CA  GLY A 587      11.804  20.318 -17.350  1.00  0.42           C  
ATOM   4557  C   GLY A 587      11.127  20.906 -16.126  1.00  0.44           C  
ATOM   4558  O   GLY A 587      10.141  21.635 -16.246  1.00  0.41           O  
ATOM   4559  N   LEU A 588      11.250  20.164 -15.114  1.00  0.45           N  
ATOM   4560  CA  LEU A 588      10.883  20.768 -13.838  1.00  0.45           C  
ATOM   4561  C   LEU A 588      11.009  22.287 -13.900  1.00  0.46           C  
ATOM   4562  CB  LEU A 588      11.762  20.217 -12.712  1.00  0.42           C  
ATOM   4563  O   LEU A 588      10.257  23.004 -13.235  1.00  0.44           O  
ATOM   4564  CG  LEU A 588      11.445  18.798 -12.238  1.00  0.39           C  
ATOM   4565  CD1 LEU A 588      12.603  18.244 -11.414  1.00  0.35           C  
ATOM   4566  CD2 LEU A 588      10.151  18.779 -11.432  1.00  0.37           C  
ATOM   4567  N   ASN A 589      11.776  22.673 -14.873  1.00  0.41           N  
ATOM   4568  CA  ASN A 589      12.017  24.089 -15.129  1.00  0.42           C  
ATOM   4569  C   ASN A 589      11.219  24.584 -16.332  1.00  0.41           C  
ATOM   4570  CB  ASN A 589      13.510  24.351 -15.337  1.00  0.38           C  
ATOM   4571  O   ASN A 589      11.194  25.784 -16.614  1.00  0.39           O  
ATOM   4572  CG  ASN A 589      14.331  24.068 -14.095  1.00  0.36           C  
ATOM   4573  ND2 ASN A 589      15.628  23.852 -14.278  1.00  0.31           N  
ATOM   4574  OD1 ASN A 589      13.804  24.041 -12.980  1.00  0.37           O  
ATOM   4575  N   SER A 590      10.593  23.685 -17.101  1.00  0.39           N  
ATOM   4576  CA  SER A 590       9.819  24.138 -18.253  1.00  0.39           C  
ATOM   4577  C   SER A 590       8.330  23.869 -18.059  1.00  0.39           C  
ATOM   4578  CB  SER A 590      10.307  23.453 -19.530  1.00  0.35           C  
ATOM   4579  O   SER A 590       7.628  23.518 -19.009  1.00  0.37           O  
ATOM   4580  OG  SER A 590       9.892  22.098 -19.564  1.00  0.33           O  
ATOM   4581  N   ILE A 591       7.879  23.737 -16.809  1.00  0.43           N  
ATOM   4582  CA  ILE A 591       6.441  23.953 -16.696  1.00  0.44           C  
ATOM   4583  C   ILE A 591       6.107  25.401 -17.045  1.00  0.44           C  
ATOM   4584  CB  ILE A 591       5.928  23.610 -15.280  1.00  0.40           C  
ATOM   4585  O   ILE A 591       6.090  26.269 -16.169  1.00  0.42           O  
ATOM   4586  CG1 ILE A 591       6.289  22.166 -14.915  1.00  0.37           C  
ATOM   4587  CG2 ILE A 591       4.416  23.837 -15.184  1.00  0.37           C  
ATOM   4588  CD1 ILE A 591       5.938  21.782 -13.484  1.00  0.36           C  
ATOM   4589  N   THR A 592       6.681  25.855 -18.036  1.00  0.42           N  
ATOM   4590  CA  THR A 592       6.055  27.049 -18.593  1.00  0.43           C  
ATOM   4591  C   THR A 592       4.589  26.786 -18.927  1.00  0.42           C  
ATOM   4592  CB  THR A 592       6.794  27.528 -19.857  1.00  0.39           C  
ATOM   4593  O   THR A 592       3.820  27.723 -19.149  1.00  0.40           O  
ATOM   4594  CG2 THR A 592       8.124  28.183 -19.500  1.00  0.36           C  
ATOM   4595  OG1 THR A 592       7.040  26.407 -20.714  1.00  0.34           O  
ATOM   4596  N   ASN A 593       4.134  25.556 -19.032  1.00  0.41           N  
ATOM   4597  CA  ASN A 593       2.713  25.347 -19.287  1.00  0.42           C  
ATOM   4598  C   ASN A 593       1.922  25.220 -17.989  1.00  0.41           C  
ATOM   4599  CB  ASN A 593       2.502  24.108 -20.161  1.00  0.37           C  
ATOM   4600  O   ASN A 593       2.128  24.278 -17.221  1.00  0.39           O  
ATOM   4601  CG  ASN A 593       2.756  24.380 -21.631  1.00  0.34           C  
ATOM   4602  ND2 ASN A 593       2.953  23.319 -22.405  1.00  0.29           N  
ATOM   4603  OD1 ASN A 593       2.776  25.534 -22.067  1.00  0.36           O  
ATOM   4604  N   SER A 594       1.450  26.350 -17.390  1.00  0.45           N  
ATOM   4605  CA  SER A 594       0.445  26.835 -16.450  1.00  0.45           C  
ATOM   4606  C   SER A 594      -0.613  25.771 -16.174  1.00  0.46           C  
ATOM   4607  CB  SER A 594      -0.222  28.103 -16.984  1.00  0.39           C  
ATOM   4608  O   SER A 594      -1.811  26.064 -16.182  1.00  0.42           O  
ATOM   4609  OG  SER A 594      -0.669  27.913 -18.315  1.00  0.35           O  
ATOM   4610  N   SER A 595      -0.303  24.528 -16.297  1.00  0.60           N  
ATOM   4611  CA  SER A 595      -1.435  23.696 -15.901  1.00  0.59           C  
ATOM   4612  C   SER A 595      -1.201  23.057 -14.536  1.00  0.60           C  
ATOM   4613  CB  SER A 595      -1.693  22.609 -16.945  1.00  0.55           C  
ATOM   4614  O   SER A 595      -0.503  22.046 -14.430  1.00  0.57           O  
ATOM   4615  OG  SER A 595      -2.919  21.947 -16.689  1.00  0.53           O  
ATOM   4616  N   PRO A 596      -1.567  23.659 -13.371  1.00  0.68           N  
ATOM   4617  CA  PRO A 596      -1.409  23.244 -11.975  1.00  0.68           C  
ATOM   4618  C   PRO A 596      -2.085  21.907 -11.678  1.00  0.70           C  
ATOM   4619  CB  PRO A 596      -2.076  24.378 -11.193  1.00  0.64           C  
ATOM   4620  O   PRO A 596      -2.257  21.544 -10.512  1.00  0.68           O  
ATOM   4621  CG  PRO A 596      -3.161  24.876 -12.092  1.00  0.61           C  
ATOM   4622  CD  PRO A 596      -2.700  24.745 -13.515  1.00  0.61           C  
ATOM   4623  N   TYR A 597      -2.388  21.072 -12.644  1.00  0.79           N  
ATOM   4624  CA  TYR A 597      -3.405  20.047 -12.437  1.00  0.81           C  
ATOM   4625  C   TYR A 597      -2.828  18.654 -12.656  1.00  0.82           C  
ATOM   4626  CB  TYR A 597      -4.594  20.273 -13.376  1.00  0.78           C  
ATOM   4627  O   TYR A 597      -3.569  17.669 -12.708  1.00  0.80           O  
ATOM   4628  CG  TYR A 597      -5.233  21.633 -13.230  1.00  0.76           C  
ATOM   4629  CD1 TYR A 597      -5.901  21.988 -12.060  1.00  0.71           C  
ATOM   4630  CD2 TYR A 597      -5.171  22.564 -14.261  1.00  0.75           C  
ATOM   4631  CE1 TYR A 597      -6.493  23.240 -11.922  1.00  0.74           C  
ATOM   4632  CE2 TYR A 597      -5.759  23.818 -14.134  1.00  0.77           C  
ATOM   4633  OH  TYR A 597      -7.000  25.386 -12.831  1.00  0.61           O  
ATOM   4634  CZ  TYR A 597      -6.416  24.146 -12.963  1.00  0.67           C  
ATOM   4635  N   ILE A 598      -1.476  18.524 -12.728  1.00  0.82           N  
ATOM   4636  CA  ILE A 598      -0.838  17.226 -12.917  1.00  0.84           C  
ATOM   4637  C   ILE A 598      -0.417  16.655 -11.564  1.00  0.84           C  
ATOM   4638  CB  ILE A 598       0.382  17.328 -13.859  1.00  0.82           C  
ATOM   4639  O   ILE A 598       0.480  17.191 -10.910  1.00  0.83           O  
ATOM   4640  CG1 ILE A 598      -0.056  17.791 -15.253  1.00  0.79           C  
ATOM   4641  CG2 ILE A 598       1.120  15.987 -13.934  1.00  0.77           C  
ATOM   4642  CD1 ILE A 598       1.098  18.048 -16.212  1.00  0.75           C  
ATOM   4643  N   CYS A 599      -0.972  15.506 -11.212  1.00  0.87           N  
ATOM   4644  CA  CYS A 599      -0.713  14.849  -9.935  1.00  0.88           C  
ATOM   4645  C   CYS A 599       0.060  13.551 -10.137  1.00  0.88           C  
ATOM   4646  CB  CYS A 599      -2.024  14.564  -9.204  1.00  0.86           C  
ATOM   4647  O   CYS A 599      -0.101  12.880 -11.157  1.00  0.87           O  
ATOM   4648  SG  CYS A 599      -3.049  16.030  -8.948  1.00  0.85           S  
ATOM   4649  N   GLY A 600       0.886  13.200  -9.165  1.00  0.89           N  
ATOM   4650  CA  GLY A 600       1.354  11.824  -9.128  1.00  0.90           C  
ATOM   4651  C   GLY A 600       0.236  10.817  -8.935  1.00  0.91           C  
ATOM   4652  O   GLY A 600       0.040   9.932  -9.770  1.00  0.90           O  
ATOM   4653  N   ILE A 601      -0.557  11.085  -7.965  1.00  0.93           N  
ATOM   4654  CA  ILE A 601      -1.693  10.229  -7.641  1.00  0.93           C  
ATOM   4655  C   ILE A 601      -2.935  11.086  -7.407  1.00  0.93           C  
ATOM   4656  CB  ILE A 601      -1.405   9.353  -6.401  1.00  0.93           C  
ATOM   4657  O   ILE A 601      -2.911  12.017  -6.598  1.00  0.92           O  
ATOM   4658  CG1 ILE A 601      -0.171   8.475  -6.643  1.00  0.92           C  
ATOM   4659  CG2 ILE A 601      -2.625   8.498  -6.049  1.00  0.92           C  
ATOM   4660  CD1 ILE A 601       0.333   7.760  -5.397  1.00  0.91           C  
ATOM   4661  N   LYS A 602      -4.033  10.735  -8.036  1.00  0.92           N  
ATOM   4662  CA  LYS A 602      -5.343  11.326  -7.778  1.00  0.93           C  
ATOM   4663  C   LYS A 602      -6.317  10.286  -7.231  1.00  0.92           C  
ATOM   4664  CB  LYS A 602      -5.909  11.954  -9.053  1.00  0.92           C  
ATOM   4665  O   LYS A 602      -6.495   9.221  -7.826  1.00  0.91           O  
ATOM   4666  CG  LYS A 602      -7.295  12.559  -8.882  1.00  0.90           C  
ATOM   4667  CD  LYS A 602      -7.792  13.191 -10.176  1.00  0.89           C  
ATOM   4668  CE  LYS A 602      -9.224  13.692 -10.040  1.00  0.87           C  
ATOM   4669  NZ  LYS A 602      -9.843  13.969 -11.371  1.00  0.85           N  
ATOM   4670  N   ILE A 603      -6.929  10.624  -6.182  1.00  0.93           N  
ATOM   4671  CA  ILE A 603      -7.932   9.764  -5.562  1.00  0.93           C  
ATOM   4672  C   ILE A 603      -9.235  10.539  -5.381  1.00  0.90           C  
ATOM   4673  CB  ILE A 603      -7.442   9.213  -4.205  1.00  0.92           C  
ATOM   4674  O   ILE A 603      -9.235  11.645  -4.834  1.00  0.88           O  
ATOM   4675  CG1 ILE A 603      -6.137   8.429  -4.386  1.00  0.91           C  
ATOM   4676  CG2 ILE A 603      -8.520   8.339  -3.556  1.00  0.91           C  
ATOM   4677  CD1 ILE A 603      -5.525   7.936  -3.082  1.00  0.89           C  
ATOM   4678  N   SER A 604     -10.295   9.928  -5.827  1.00  0.90           N  
ATOM   4679  CA  SER A 604     -11.651  10.436  -5.645  1.00  0.89           C  
ATOM   4680  C   SER A 604     -12.599   9.330  -5.194  1.00  0.88           C  
ATOM   4681  CB  SER A 604     -12.167  11.065  -6.940  1.00  0.87           C  
ATOM   4682  O   SER A 604     -12.261   8.147  -5.267  1.00  0.85           O  
ATOM   4683  OG  SER A 604     -12.238  10.099  -7.975  1.00  0.75           O  
ATOM   4684  N   GLY A 605     -13.710   9.689  -4.654  1.00  0.87           N  
ATOM   4685  CA  GLY A 605     -14.663   8.737  -4.105  1.00  0.87           C  
ATOM   4686  C   GLY A 605     -14.649   8.685  -2.589  1.00  0.86           C  
ATOM   4687  O   GLY A 605     -14.307   9.670  -1.932  1.00  0.84           O  
ATOM   4688  N   ASN A 606     -15.115   7.408  -1.997  1.00  0.85           N  
ATOM   4689  CA  ASN A 606     -15.338   7.378  -0.556  1.00  0.86           C  
ATOM   4690  C   ASN A 606     -14.760   6.114   0.075  1.00  0.87           C  
ATOM   4691  CB  ASN A 606     -16.831   7.493  -0.241  1.00  0.84           C  
ATOM   4692  O   ASN A 606     -14.711   5.062  -0.565  1.00  0.86           O  
ATOM   4693  CG  ASN A 606     -17.463   8.727  -0.853  1.00  0.79           C  
ATOM   4694  ND2 ASN A 606     -18.557   8.535  -1.580  1.00  0.79           N  
ATOM   4695  OD1 ASN A 606     -16.972   9.845  -0.674  1.00  0.79           O  
ATOM   4696  N   ASN A 607     -14.309   6.111   1.306  1.00  0.85           N  
ATOM   4697  CA  ASN A 607     -14.068   5.014   2.237  1.00  0.87           C  
ATOM   4698  C   ASN A 607     -12.900   4.141   1.785  1.00  0.87           C  
ATOM   4699  CB  ASN A 607     -15.331   4.165   2.404  1.00  0.84           C  
ATOM   4700  O   ASN A 607     -12.881   2.938   2.048  1.00  0.85           O  
ATOM   4701  CG  ASN A 607     -16.515   4.972   2.898  1.00  0.81           C  
ATOM   4702  ND2 ASN A 607     -17.713   4.591   2.470  1.00  0.83           N  
ATOM   4703  OD1 ASN A 607     -16.355   5.931   3.659  1.00  0.81           O  
ATOM   4704  N   HIS A 608     -11.920   4.675   1.109  1.00  0.90           N  
ATOM   4705  CA  HIS A 608     -10.766   3.871   0.723  1.00  0.91           C  
ATOM   4706  C   HIS A 608      -9.828   3.650   1.904  1.00  0.91           C  
ATOM   4707  CB  HIS A 608     -10.012   4.535  -0.431  1.00  0.91           C  
ATOM   4708  O   HIS A 608      -9.671   4.533   2.751  1.00  0.89           O  
ATOM   4709  CG  HIS A 608     -10.841   4.724  -1.660  1.00  0.91           C  
ATOM   4710  CD2 HIS A 608     -10.981   5.790  -2.483  1.00  0.89           C  
ATOM   4711  ND1 HIS A 608     -11.659   3.737  -2.166  1.00  0.89           N  
ATOM   4712  CE1 HIS A 608     -12.266   4.189  -3.251  1.00  0.90           C  
ATOM   4713  NE2 HIS A 608     -11.872   5.432  -3.465  1.00  0.91           N  
ATOM   4714  N   TYR A 609      -9.269   2.459   2.013  1.00  0.89           N  
ATOM   4715  CA  TYR A 609      -8.139   2.143   2.879  1.00  0.91           C  
ATOM   4716  C   TYR A 609      -6.825   2.219   2.109  1.00  0.91           C  
ATOM   4717  CB  TYR A 609      -8.305   0.749   3.492  1.00  0.86           C  
ATOM   4718  O   TYR A 609      -6.593   1.435   1.186  1.00  0.89           O  
ATOM   4719  CG  TYR A 609      -9.493   0.630   4.415  1.00  0.74           C  
ATOM   4720  CD1 TYR A 609      -9.362   0.856   5.784  1.00  0.67           C  
ATOM   4721  CD2 TYR A 609     -10.748   0.292   3.921  1.00  0.67           C  
ATOM   4722  CE1 TYR A 609     -10.454   0.745   6.638  1.00  0.64           C  
ATOM   4723  CE2 TYR A 609     -11.847   0.178   4.767  1.00  0.60           C  
ATOM   4724  OH  TYR A 609     -12.775   0.296   6.963  1.00  0.45           O  
ATOM   4725  CZ  TYR A 609     -11.691   0.407   6.121  1.00  0.67           C  
ATOM   4726  N   ILE A 610      -5.954   3.145   2.437  1.00  0.93           N  
ATOM   4727  CA  ILE A 610      -4.795   3.554   1.650  1.00  0.93           C  
ATOM   4728  C   ILE A 610      -3.535   3.478   2.509  1.00  0.92           C  
ATOM   4729  CB  ILE A 610      -4.972   4.981   1.083  1.00  0.92           C  
ATOM   4730  O   ILE A 610      -3.475   4.071   3.588  1.00  0.91           O  
ATOM   4731  CG1 ILE A 610      -6.298   5.092   0.321  1.00  0.90           C  
ATOM   4732  CG2 ILE A 610      -3.791   5.355   0.184  1.00  0.90           C  
ATOM   4733  CD1 ILE A 610      -6.654   6.512  -0.096  1.00  0.88           C  
ATOM   4734  N   SER A 611      -2.486   2.743   1.978  1.00  0.92           N  
ATOM   4735  CA  SER A 611      -1.209   2.719   2.684  1.00  0.93           C  
ATOM   4736  C   SER A 611      -0.038   2.680   1.708  1.00  0.92           C  
ATOM   4737  CB  SER A 611      -1.140   1.515   3.625  1.00  0.90           C  
ATOM   4738  O   SER A 611      -0.118   2.036   0.660  1.00  0.90           O  
ATOM   4739  OG  SER A 611      -1.224   0.302   2.897  1.00  0.80           O  
ATOM   4740  N   GLY A 612       1.026   3.391   2.091  1.00  0.91           N  
ATOM   4741  CA  GLY A 612       2.249   3.332   1.306  1.00  0.91           C  
ATOM   4742  C   GLY A 612       2.127   4.021  -0.040  1.00  0.91           C  
ATOM   4743  O   GLY A 612       2.657   3.536  -1.042  1.00  0.88           O  
ATOM   4744  N   LEU A 613       1.444   5.210  -0.150  1.00  0.93           N  
ATOM   4745  CA  LEU A 613       1.449   6.020  -1.364  1.00  0.93           C  
ATOM   4746  C   LEU A 613       2.758   6.792  -1.496  1.00  0.91           C  
ATOM   4747  CB  LEU A 613       0.267   6.992  -1.364  1.00  0.92           C  
ATOM   4748  O   LEU A 613       3.286   7.301  -0.505  1.00  0.89           O  
ATOM   4749  CG  LEU A 613      -1.124   6.369  -1.234  1.00  0.90           C  
ATOM   4750  CD1 LEU A 613      -2.199   7.446  -1.333  1.00  0.87           C  
ATOM   4751  CD2 LEU A 613      -1.332   5.298  -2.299  1.00  0.87           C  
ATOM   4752  N   MET A 614       3.170   6.925  -2.731  1.00  0.90           N  
ATOM   4753  CA  MET A 614       4.288   7.798  -3.078  1.00  0.90           C  
ATOM   4754  C   MET A 614       3.940   8.678  -4.274  1.00  0.90           C  
ATOM   4755  CB  MET A 614       5.541   6.975  -3.381  1.00  0.89           C  
ATOM   4756  O   MET A 614       3.759   8.178  -5.386  1.00  0.89           O  
ATOM   4757  CG  MET A 614       6.790   7.814  -3.595  1.00  0.83           C  
ATOM   4758  SD  MET A 614       8.313   6.796  -3.697  1.00  0.81           S  
ATOM   4759  CE  MET A 614       9.482   8.031  -4.329  1.00  0.74           C  
ATOM   4760  N   GLY A 615       3.680   9.902  -4.043  1.00  0.90           N  
ATOM   4761  CA  GLY A 615       3.541  10.909  -5.083  1.00  0.89           C  
ATOM   4762  C   GLY A 615       4.779  11.771  -5.248  1.00  0.88           C  
ATOM   4763  O   GLY A 615       5.090  12.592  -4.383  1.00  0.85           O  
ATOM   4764  N   GLU A 616       5.514  11.611  -6.344  1.00  0.84           N  
ATOM   4765  CA  GLU A 616       6.805  12.282  -6.459  1.00  0.84           C  
ATOM   4766  C   GLU A 616       6.945  12.983  -7.807  1.00  0.83           C  
ATOM   4767  CB  GLU A 616       7.950  11.284  -6.263  1.00  0.81           C  
ATOM   4768  O   GLU A 616       6.319  12.580  -8.790  1.00  0.81           O  
ATOM   4769  CG  GLU A 616       7.990  10.182  -7.312  1.00  0.75           C  
ATOM   4770  CD  GLU A 616       9.164   9.232  -7.138  1.00  0.72           C  
ATOM   4771  OE1 GLU A 616      10.012   9.470  -6.248  1.00  0.68           O  
ATOM   4772  OE2 GLU A 616       9.238   8.241  -7.899  1.00  0.65           O  
ATOM   4773  N   ILE A 617       7.720  14.001  -7.887  1.00  0.79           N  
ATOM   4774  CA  ILE A 617       8.195  14.692  -9.081  1.00  0.79           C  
ATOM   4775  C   ILE A 617       7.018  14.996 -10.005  1.00  0.79           C  
ATOM   4776  CB  ILE A 617       9.261  13.859  -9.828  1.00  0.78           C  
ATOM   4777  O   ILE A 617       7.062  14.689 -11.199  1.00  0.78           O  
ATOM   4778  CG1 ILE A 617      10.341  13.376  -8.853  1.00  0.77           C  
ATOM   4779  CG2 ILE A 617       9.878  14.672 -10.970  1.00  0.76           C  
ATOM   4780  CD1 ILE A 617      11.373  12.450  -9.482  1.00  0.75           C  
ATOM   4781  N   SER A 618       6.012  15.520  -9.514  1.00  0.83           N  
ATOM   4782  CA  SER A 618       4.777  15.948 -10.162  1.00  0.83           C  
ATOM   4783  C   SER A 618       4.464  17.407  -9.847  1.00  0.83           C  
ATOM   4784  CB  SER A 618       3.609  15.063  -9.728  1.00  0.82           C  
ATOM   4785  O   SER A 618       5.180  18.048  -9.075  1.00  0.81           O  
ATOM   4786  OG  SER A 618       3.863  13.704 -10.043  1.00  0.84           O  
ATOM   4787  N   GLU A 619       3.440  18.012 -10.400  1.00  0.82           N  
ATOM   4788  CA  GLU A 619       2.958  19.300  -9.910  1.00  0.83           C  
ATOM   4789  C   GLU A 619       2.381  19.175  -8.503  1.00  0.83           C  
ATOM   4790  CB  GLU A 619       1.906  19.878 -10.861  1.00  0.81           C  
ATOM   4791  O   GLU A 619       2.867  19.815  -7.568  1.00  0.82           O  
ATOM   4792  CG  GLU A 619       1.523  21.318 -10.553  1.00  0.76           C  
ATOM   4793  CD  GLU A 619       0.639  21.945 -11.619  1.00  0.72           C  
ATOM   4794  OE1 GLU A 619       0.377  21.289 -12.652  1.00  0.68           O  
ATOM   4795  OE2 GLU A 619       0.206  23.102 -11.419  1.00  0.63           O  
ATOM   4796  N   THR A 620       1.410  18.339  -8.362  1.00  0.86           N  
ATOM   4797  CA  THR A 620       0.909  17.920  -7.058  1.00  0.87           C  
ATOM   4798  C   THR A 620       1.263  16.461  -6.786  1.00  0.87           C  
ATOM   4799  CB  THR A 620      -0.617  18.107  -6.960  1.00  0.86           C  
ATOM   4800  O   THR A 620       1.066  15.598  -7.645  1.00  0.87           O  
ATOM   4801  CG2 THR A 620      -1.142  17.640  -5.606  1.00  0.85           C  
ATOM   4802  OG1 THR A 620      -0.934  19.494  -7.130  1.00  0.87           O  
ATOM   4803  N   GLY A 621       1.838  16.150  -5.591  1.00  0.89           N  
ATOM   4804  CA  GLY A 621       2.156  14.767  -5.271  1.00  0.90           C  
ATOM   4805  C   GLY A 621       0.932  13.875  -5.201  1.00  0.90           C  
ATOM   4806  O   GLY A 621       0.716  13.038  -6.080  1.00  0.89           O  
ATOM   4807  N   ILE A 622       0.136  14.142  -4.225  1.00  0.93           N  
ATOM   4808  CA  ILE A 622      -1.071  13.359  -3.984  1.00  0.93           C  
ATOM   4809  C   ILE A 622      -2.273  14.291  -3.849  1.00  0.93           C  
ATOM   4810  CB  ILE A 622      -0.931  12.478  -2.723  1.00  0.93           C  
ATOM   4811  O   ILE A 622      -2.315  15.133  -2.949  1.00  0.91           O  
ATOM   4812  CG1 ILE A 622       0.233  11.494  -2.885  1.00  0.92           C  
ATOM   4813  CG2 ILE A 622      -2.239  11.735  -2.435  1.00  0.92           C  
ATOM   4814  CD1 ILE A 622       0.647  10.806  -1.591  1.00  0.90           C  
ATOM   4815  N   TYR A 623      -3.243  14.117  -4.694  1.00  0.91           N  
ATOM   4816  CA  TYR A 623      -4.476  14.896  -4.732  1.00  0.92           C  
ATOM   4817  C   TYR A 623      -5.672  14.044  -4.323  1.00  0.91           C  
ATOM   4818  CB  TYR A 623      -4.703  15.476  -6.131  1.00  0.91           C  
ATOM   4819  O   TYR A 623      -5.963  13.027  -4.956  1.00  0.90           O  
ATOM   4820  CG  TYR A 623      -5.990  16.254  -6.264  1.00  0.89           C  
ATOM   4821  CD1 TYR A 623      -6.057  17.595  -5.895  1.00  0.86           C  
ATOM   4822  CD2 TYR A 623      -7.140  15.649  -6.759  1.00  0.86           C  
ATOM   4823  CE1 TYR A 623      -7.242  18.315  -6.014  1.00  0.86           C  
ATOM   4824  CE2 TYR A 623      -8.330  16.359  -6.883  1.00  0.87           C  
ATOM   4825  OH  TYR A 623      -9.545  18.398  -6.629  1.00  0.81           O  
ATOM   4826  CZ  TYR A 623      -8.370  17.690  -6.509  1.00  0.85           C  
ATOM   4827  N   ILE A 624      -6.374  14.486  -3.287  1.00  0.91           N  
ATOM   4828  CA  ILE A 624      -7.624  13.883  -2.835  1.00  0.91           C  
ATOM   4829  C   ILE A 624      -8.787  14.828  -3.126  1.00  0.89           C  
ATOM   4830  CB  ILE A 624      -7.574  13.541  -1.329  1.00  0.90           C  
ATOM   4831  O   ILE A 624      -8.890  15.900  -2.524  1.00  0.86           O  
ATOM   4832  CG1 ILE A 624      -6.295  12.764  -1.000  1.00  0.86           C  
ATOM   4833  CG2 ILE A 624      -8.818  12.750  -0.914  1.00  0.85           C  
ATOM   4834  CD1 ILE A 624      -6.182  11.425  -1.717  1.00  0.83           C  
ATOM   4835  N   SER A 625      -9.724  14.472  -3.978  1.00  0.87           N  
ATOM   4836  CA  SER A 625     -10.733  15.347  -4.565  1.00  0.86           C  
ATOM   4837  C   SER A 625     -11.711  15.849  -3.508  1.00  0.85           C  
ATOM   4838  CB  SER A 625     -11.496  14.620  -5.672  1.00  0.84           C  
ATOM   4839  O   SER A 625     -12.003  15.144  -2.540  1.00  0.81           O  
ATOM   4840  OG  SER A 625     -12.426  13.702  -5.123  1.00  0.75           O  
ATOM   4841  N   ALA A 626     -12.357  16.961  -3.766  1.00  0.77           N  
ATOM   4842  CA  ALA A 626     -13.259  17.664  -2.856  1.00  0.77           C  
ATOM   4843  C   ALA A 626     -14.500  16.828  -2.560  1.00  0.75           C  
ATOM   4844  CB  ALA A 626     -13.658  19.015  -3.443  1.00  0.72           C  
ATOM   4845  O   ALA A 626     -15.133  16.994  -1.514  1.00  0.71           O  
ATOM   4846  N   SER A 627     -14.816  15.972  -3.439  1.00  0.76           N  
ATOM   4847  CA  SER A 627     -16.022  15.162  -3.305  1.00  0.76           C  
ATOM   4848  C   SER A 627     -15.742  13.877  -2.533  1.00  0.76           C  
ATOM   4849  CB  SER A 627     -16.597  14.824  -4.682  1.00  0.73           C  
ATOM   4850  O   SER A 627     -16.644  13.062  -2.326  1.00  0.72           O  
ATOM   4851  OG  SER A 627     -15.624  14.185  -5.490  1.00  0.72           O  
ATOM   4852  N   SER A 628     -14.528  13.724  -2.005  1.00  0.76           N  
ATOM   4853  CA  SER A 628     -14.064  12.518  -1.326  1.00  0.77           C  
ATOM   4854  C   SER A 628     -14.283  12.613   0.180  1.00  0.75           C  
ATOM   4855  CB  SER A 628     -12.584  12.272  -1.620  1.00  0.73           C  
ATOM   4856  O   SER A 628     -14.013  13.650   0.788  1.00  0.70           O  
ATOM   4857  OG  SER A 628     -12.366  12.115  -3.012  1.00  0.70           O  
ATOM   4858  N   VAL A 629     -14.784  11.488   0.760  1.00  0.77           N  
ATOM   4859  CA  VAL A 629     -14.968  11.498   2.207  1.00  0.78           C  
ATOM   4860  C   VAL A 629     -14.551  10.150   2.791  1.00  0.78           C  
ATOM   4861  CB  VAL A 629     -16.431  11.816   2.591  1.00  0.74           C  
ATOM   4862  O   VAL A 629     -14.642   9.121   2.119  1.00  0.75           O  
ATOM   4863  CG1 VAL A 629     -16.779  13.262   2.243  1.00  0.66           C  
ATOM   4864  CG2 VAL A 629     -17.387  10.850   1.893  1.00  0.65           C  
ATOM   4865  N   HIS A 630     -13.969  10.131   4.036  1.00  0.80           N  
ATOM   4866  CA  HIS A 630     -13.738   9.004   4.932  1.00  0.81           C  
ATOM   4867  C   HIS A 630     -12.594   8.127   4.432  1.00  0.82           C  
ATOM   4868  CB  HIS A 630     -15.011   8.169   5.083  1.00  0.79           C  
ATOM   4869  O   HIS A 630     -12.590   6.915   4.659  1.00  0.81           O  
ATOM   4870  CG  HIS A 630     -16.166   8.933   5.649  1.00  0.77           C  
ATOM   4871  CD2 HIS A 630     -17.379   9.227   5.126  1.00  0.75           C  
ATOM   4872  ND1 HIS A 630     -16.139   9.498   6.906  1.00  0.75           N  
ATOM   4873  CE1 HIS A 630     -17.291  10.107   7.132  1.00  0.74           C  
ATOM   4874  NE2 HIS A 630     -18.061   9.957   6.068  1.00  0.75           N  
ATOM   4875  N   HIS A 631     -11.668   8.719   3.745  1.00  0.88           N  
ATOM   4876  CA  HIS A 631     -10.461   7.968   3.416  1.00  0.89           C  
ATOM   4877  C   HIS A 631      -9.557   7.817   4.635  1.00  0.89           C  
ATOM   4878  CB  HIS A 631      -9.699   8.650   2.278  1.00  0.88           C  
ATOM   4879  O   HIS A 631      -9.416   8.751   5.428  1.00  0.88           O  
ATOM   4880  CG  HIS A 631     -10.509   8.822   1.033  1.00  0.88           C  
ATOM   4881  CD2 HIS A 631     -10.771   9.921   0.288  1.00  0.86           C  
ATOM   4882  ND1 HIS A 631     -11.163   7.775   0.420  1.00  0.87           N  
ATOM   4883  CE1 HIS A 631     -11.793   8.225  -0.652  1.00  0.87           C  
ATOM   4884  NE2 HIS A 631     -11.572   9.524  -0.755  1.00  0.89           N  
ATOM   4885  N   LYS A 632      -8.988   6.662   4.773  1.00  0.89           N  
ATOM   4886  CA  LYS A 632      -7.914   6.416   5.730  1.00  0.90           C  
ATOM   4887  C   LYS A 632      -6.578   6.223   5.020  1.00  0.91           C  
ATOM   4888  CB  LYS A 632      -8.232   5.191   6.590  1.00  0.88           C  
ATOM   4889  O   LYS A 632      -6.404   5.267   4.261  1.00  0.90           O  
ATOM   4890  CG  LYS A 632      -9.488   5.338   7.436  1.00  0.83           C  
ATOM   4891  CD  LYS A 632      -9.767   4.078   8.245  1.00  0.81           C  
ATOM   4892  CE  LYS A 632     -11.066   4.193   9.031  1.00  0.80           C  
ATOM   4893  NZ  LYS A 632     -11.395   2.925   9.748  1.00  0.76           N  
ATOM   4894  N   ILE A 633      -5.668   7.142   5.264  1.00  0.93           N  
ATOM   4895  CA  ILE A 633      -4.349   7.135   4.640  1.00  0.93           C  
ATOM   4896  C   ILE A 633      -3.274   6.949   5.708  1.00  0.92           C  
ATOM   4897  CB  ILE A 633      -4.094   8.433   3.842  1.00  0.92           C  
ATOM   4898  O   ILE A 633      -3.239   7.685   6.697  1.00  0.91           O  
ATOM   4899  CG1 ILE A 633      -5.248   8.697   2.868  1.00  0.90           C  
ATOM   4900  CG2 ILE A 633      -2.757   8.356   3.100  1.00  0.90           C  
ATOM   4901  CD1 ILE A 633      -5.065   9.945   2.016  1.00  0.87           C  
ATOM   4902  N   SER A 634      -2.366   5.936   5.462  1.00  0.92           N  
ATOM   4903  CA  SER A 634      -1.287   5.720   6.420  1.00  0.93           C  
ATOM   4904  C   SER A 634       0.047   5.508   5.712  1.00  0.92           C  
ATOM   4905  CB  SER A 634      -1.596   4.518   7.314  1.00  0.91           C  
ATOM   4906  O   SER A 634       0.081   5.118   4.543  1.00  0.91           O  
ATOM   4907  OG  SER A 634      -1.754   3.342   6.538  1.00  0.87           O  
ATOM   4908  N   ASP A 635       1.123   5.873   6.350  1.00  0.92           N  
ATOM   4909  CA  ASP A 635       2.492   5.503   6.001  1.00  0.92           C  
ATOM   4910  C   ASP A 635       2.814   5.887   4.559  1.00  0.91           C  
ATOM   4911  CB  ASP A 635       2.711   4.002   6.207  1.00  0.91           C  
ATOM   4912  O   ASP A 635       3.420   5.106   3.823  1.00  0.88           O  
ATOM   4913  CG  ASP A 635       2.353   3.537   7.607  1.00  0.89           C  
ATOM   4914  OD1 ASP A 635       2.874   4.106   8.591  1.00  0.87           O  
ATOM   4915  OD2 ASP A 635       1.544   2.592   7.728  1.00  0.88           O  
ATOM   4916  N   SER A 636       2.435   7.068   4.156  1.00  0.92           N  
ATOM   4917  CA  SER A 636       2.530   7.548   2.781  1.00  0.93           C  
ATOM   4918  C   SER A 636       3.439   8.768   2.682  1.00  0.92           C  
ATOM   4919  CB  SER A 636       1.143   7.890   2.235  1.00  0.92           C  
ATOM   4920  O   SER A 636       3.683   9.449   3.681  1.00  0.90           O  
ATOM   4921  OG  SER A 636       0.329   6.732   2.168  1.00  0.89           O  
ATOM   4922  N   ARG A 637       3.937   9.051   1.489  1.00  0.91           N  
ATOM   4923  CA  ARG A 637       4.883  10.144   1.295  1.00  0.91           C  
ATOM   4924  C   ARG A 637       4.574  10.915   0.015  1.00  0.91           C  
ATOM   4925  CB  ARG A 637       6.318   9.614   1.253  1.00  0.88           C  
ATOM   4926  O   ARG A 637       4.245  10.317  -1.011  1.00  0.90           O  
ATOM   4927  CG  ARG A 637       6.647   8.826  -0.005  1.00  0.79           C  
ATOM   4928  CD  ARG A 637       8.100   8.371  -0.021  1.00  0.76           C  
ATOM   4929  NE  ARG A 637       8.417   7.624  -1.235  1.00  0.71           N  
ATOM   4930  NH1 ARG A 637      10.570   7.088  -0.590  1.00  0.57           N  
ATOM   4931  NH2 ARG A 637       9.765   6.377  -2.615  1.00  0.53           N  
ATOM   4932  CZ  ARG A 637       9.583   7.032  -1.477  1.00  0.69           C  
ATOM   4933  N   ALA A 638       4.711  12.182  -0.017  1.00  0.90           N  
ATOM   4934  CA  ALA A 638       4.762  13.078  -1.169  1.00  0.90           C  
ATOM   4935  C   ALA A 638       6.076  13.854  -1.203  1.00  0.88           C  
ATOM   4936  CB  ALA A 638       3.578  14.042  -1.147  1.00  0.89           C  
ATOM   4937  O   ALA A 638       6.385  14.603  -0.273  1.00  0.86           O  
ATOM   4938  N   ASP A 639       6.853  13.690  -2.275  1.00  0.84           N
[truncated: 158,387 more chars]
