# Supplementary material for: DepoScope: Accurate phage depolymerase annotation and domain delineation using large language models
Source: PLoS Comput Biol. 2024 Aug 5;20(8):e1011831. doi: 10.1371/journal.pcbi.1011831 (PMC11326577; doi:10.1371/journal.pcbi.1011831)
Supplement: S1 Data — (ZIP) [file pcbi.1011831.s003.zip › FN_FP_deposcope_032024/False_positives/NC_019526.1__YP_007007687.pdb]

PARENT N/A
ATOM      1  N   MET A   1     -16.685  -8.103  20.466  1.00  0.19           N  
ATOM      2  CA  MET A   1     -17.178  -8.765  19.261  1.00  0.27           C  
ATOM      3  C   MET A   1     -16.099  -9.651  18.647  1.00  0.17           C  
ATOM      4  CB  MET A   1     -17.652  -7.733  18.236  1.00  0.20           C  
ATOM      5  O   MET A   1     -15.013  -9.174  18.314  1.00  0.18           O  
ATOM      6  CG  MET A   1     -19.165  -7.638  18.118  1.00  0.17           C  
ATOM      7  SD  MET A   1     -19.697  -6.349  16.924  1.00  0.16           S  
ATOM      8  CE  MET A   1     -21.434  -6.159  17.412  1.00  0.13           C  
ATOM      9  N   SER A   2     -15.881 -10.955  19.276  1.00  0.42           N  
ATOM     10  CA  SER A   2     -14.890 -12.024  19.198  1.00  0.42           C  
ATOM     11  C   SER A   2     -14.353 -12.177  17.779  1.00  0.42           C  
ATOM     12  CB  SER A   2     -15.492 -13.348  19.670  1.00  0.38           C  
ATOM     13  O   SER A   2     -15.126 -12.313  16.828  1.00  0.40           O  
ATOM     14  OG  SER A   2     -15.658 -14.241  18.582  1.00  0.46           O  
ATOM     15  N   LEU A   3     -13.585 -11.363  17.148  1.00  0.39           N  
ATOM     16  CA  LEU A   3     -12.830 -11.517  15.909  1.00  0.40           C  
ATOM     17  C   LEU A   3     -12.142 -12.877  15.858  1.00  0.38           C  
ATOM     18  CB  LEU A   3     -11.792 -10.401  15.771  1.00  0.35           C  
ATOM     19  O   LEU A   3     -10.975 -12.973  15.471  1.00  0.37           O  
ATOM     20  CG  LEU A   3     -12.269  -9.109  15.106  1.00  0.37           C  
ATOM     21  CD1 LEU A   3     -11.530  -7.909  15.688  1.00  0.34           C  
ATOM     22  CD2 LEU A   3     -12.075  -9.182  13.595  1.00  0.37           C  
ATOM     23  N   SER A   4     -12.683 -13.943  16.434  1.00  0.35           N  
ATOM     24  CA  SER A   4     -12.490 -15.388  16.368  1.00  0.37           C  
ATOM     25  C   SER A   4     -13.580 -16.054  15.535  1.00  0.35           C  
ATOM     26  CB  SER A   4     -12.469 -15.992  17.772  1.00  0.32           C  
ATOM     27  O   SER A   4     -13.406 -17.179  15.060  1.00  0.33           O  
ATOM     28  OG  SER A   4     -13.619 -15.603  18.504  1.00  0.40           O  
ATOM     29  N   ASN A   5     -14.376 -15.342  14.641  1.00  0.34           N  
ATOM     30  CA  ASN A   5     -15.370 -15.911  13.737  1.00  0.36           C  
ATOM     31  C   ASN A   5     -15.388 -15.185  12.395  1.00  0.34           C  
ATOM     32  CB  ASN A   5     -16.759 -15.877  14.378  1.00  0.31           C  
ATOM     33  O   ASN A   5     -16.188 -15.514  11.518  1.00  0.32           O  
ATOM     34  CG  ASN A   5     -16.961 -16.984  15.394  1.00  0.32           C  
ATOM     35  ND2 ASN A   5     -17.993 -16.852  16.218  1.00  0.33           N  
ATOM     36  OD1 ASN A   5     -16.195 -17.950  15.438  1.00  0.37           O  
ATOM     37  N   LEU A   6     -14.150 -14.644  11.859  1.00  0.33           N  
ATOM     38  CA  LEU A   6     -13.964 -14.268  10.462  1.00  0.35           C  
ATOM     39  C   LEU A   6     -12.740 -14.960   9.871  1.00  0.33           C  
ATOM     40  CB  LEU A   6     -13.820 -12.750  10.330  1.00  0.30           C  
ATOM     41  O   LEU A   6     -11.633 -14.420   9.918  1.00  0.31           O  
ATOM     42  CG  LEU A   6     -15.120 -11.954  10.201  1.00  0.31           C  
ATOM     43  CD1 LEU A   6     -14.933 -10.543  10.749  1.00  0.30           C  
ATOM     44  CD2 LEU A   6     -15.580 -11.913   8.748  1.00  0.32           C  
ATOM     45  N   SER A   7     -12.409 -16.331  10.167  1.00  0.35           N  
ATOM     46  CA  SER A   7     -11.647 -17.372   9.485  1.00  0.37           C  
ATOM     47  C   SER A   7     -12.567 -18.444   8.912  1.00  0.35           C  
ATOM     48  CB  SER A   7     -10.639 -18.011  10.441  1.00  0.32           C  
ATOM     49  O   SER A   7     -12.097 -19.451   8.377  1.00  0.33           O  
ATOM     50  OG  SER A   7     -11.295 -18.566  11.567  1.00  0.35           O  
ATOM     51  N   SER A   8     -13.739 -18.304   8.409  1.00  0.34           N  
ATOM     52  CA  SER A   8     -14.653 -19.313   7.885  1.00  0.37           C  
ATOM     53  C   SER A   8     -15.601 -18.717   6.851  1.00  0.34           C  
ATOM     54  CB  SER A   8     -15.457 -19.949   9.020  1.00  0.31           C  
ATOM     55  O   SER A   8     -16.516 -19.394   6.376  1.00  0.32           O  
ATOM     56  OG  SER A   8     -16.188 -18.965   9.731  1.00  0.34           O  
ATOM     57  N   SER A   9     -15.074 -17.941   5.807  1.00  0.32           N  
ATOM     58  CA  SER A   9     -15.840 -17.649   4.600  1.00  0.36           C  
ATOM     59  C   SER A   9     -15.005 -16.868   3.591  1.00  0.33           C  
ATOM     60  CB  SER A   9     -17.106 -16.864   4.944  1.00  0.31           C  
ATOM     61  O   SER A   9     -14.776 -15.669   3.763  1.00  0.32           O  
ATOM     62  OG  SER A   9     -16.780 -15.629   5.558  1.00  0.34           O  
ATOM     63  N   ASN A  10     -13.804 -17.561   3.070  1.00  0.35           N  
ATOM     64  CA  ASN A  10     -13.288 -17.555   1.705  1.00  0.37           C  
ATOM     65  C   ASN A  10     -12.513 -18.832   1.393  1.00  0.35           C  
ATOM     66  CB  ASN A  10     -12.406 -16.327   1.470  1.00  0.32           C  
ATOM     67  O   ASN A  10     -11.414 -19.038   1.910  1.00  0.33           O  
ATOM     68  CG  ASN A  10     -13.188 -15.136   0.953  1.00  0.31           C  
ATOM     69  ND2 ASN A  10     -12.552 -13.970   0.939  1.00  0.30           N  
ATOM     70  OD1 ASN A  10     -14.354 -15.262   0.571  1.00  0.34           O  
ATOM     71  N   SER A  11     -13.060 -20.093   1.321  1.00  0.33           N  
ATOM     72  CA  SER A  11     -12.871 -21.381   0.661  1.00  0.38           C  
ATOM     73  C   SER A  11     -12.269 -21.206  -0.729  1.00  0.34           C  
ATOM     74  CB  SER A  11     -14.200 -22.131   0.560  1.00  0.31           C  
ATOM     75  O   SER A  11     -12.980 -20.883  -1.683  1.00  0.33           O  
ATOM     76  OG  SER A  11     -15.179 -21.336  -0.088  1.00  0.31           O  
ATOM     77  N   ASN A  12     -11.060 -20.826  -0.976  1.00  0.43           N  
ATOM     78  CA  ASN A  12      -9.988 -21.635  -1.544  1.00  0.43           C  
ATOM     79  C   ASN A  12      -9.587 -22.773  -0.609  1.00  0.42           C  
ATOM     80  CB  ASN A  12      -8.773 -20.763  -1.870  1.00  0.39           C  
ATOM     81  O   ASN A  12      -9.012 -22.534   0.454  1.00  0.41           O  
ATOM     82  CG  ASN A  12      -8.977 -19.918  -3.112  1.00  0.37           C  
ATOM     83  ND2 ASN A  12      -8.132 -18.909  -3.288  1.00  0.35           N  
ATOM     84  OD1 ASN A  12      -9.887 -20.170  -3.907  1.00  0.39           O  
ATOM     85  N   GLY A  13     -10.581 -23.580   0.074  1.00  0.43           N  
ATOM     86  CA  GLY A  13     -10.499 -24.788   0.881  1.00  0.44           C  
ATOM     87  C   GLY A  13      -9.139 -25.456   0.819  1.00  0.44           C  
ATOM     88  O   GLY A  13      -8.767 -26.024  -0.210  1.00  0.42           O  
ATOM     89  N   ALA A  14      -8.041 -24.806   1.284  1.00  0.56           N  
ATOM     90  CA  ALA A  14      -7.053 -25.793   1.716  1.00  0.56           C  
ATOM     91  C   ALA A  14      -7.723 -27.111   2.091  1.00  0.57           C  
ATOM     92  CB  ALA A  14      -6.245 -25.256   2.894  1.00  0.52           C  
ATOM     93  O   ALA A  14      -8.673 -27.131   2.878  1.00  0.55           O  
ATOM     94  N   PHE A  15      -7.823 -27.959   1.136  1.00  0.70           N  
ATOM     95  CA  PHE A  15      -8.129 -29.337   1.503  1.00  0.71           C  
ATOM     96  C   PHE A  15      -7.650 -29.640   2.917  1.00  0.72           C  
ATOM     97  CB  PHE A  15      -7.489 -30.313   0.511  1.00  0.68           C  
ATOM     98  O   PHE A  15      -6.509 -29.335   3.271  1.00  0.69           O  
ATOM     99  CG  PHE A  15      -8.028 -30.197  -0.889  1.00  0.65           C  
ATOM    100  CD1 PHE A  15      -9.334 -30.573  -1.179  1.00  0.61           C  
ATOM    101  CD2 PHE A  15      -7.229 -29.711  -1.916  1.00  0.63           C  
ATOM    102  CE1 PHE A  15      -9.836 -30.467  -2.474  1.00  0.61           C  
ATOM    103  CE2 PHE A  15      -7.724 -29.602  -3.212  1.00  0.60           C  
ATOM    104  CZ  PHE A  15      -9.027 -29.981  -3.490  1.00  0.60           C  
ATOM    105  N   LEU A  16      -8.459 -29.935   3.913  1.00  0.70           N  
ATOM    106  CA  LEU A  16      -8.142 -30.504   5.218  1.00  0.72           C  
ATOM    107  C   LEU A  16      -7.848 -31.996   5.105  1.00  0.73           C  
ATOM    108  CB  LEU A  16      -9.296 -30.273   6.198  1.00  0.68           C  
ATOM    109  O   LEU A  16      -8.718 -32.776   4.709  1.00  0.73           O  
ATOM    110  CG  LEU A  16      -9.601 -28.817   6.555  1.00  0.64           C  
ATOM    111  CD1 LEU A  16     -10.896 -28.727   7.355  1.00  0.62           C  
ATOM    112  CD2 LEU A  16      -8.442 -28.203   7.333  1.00  0.64           C  
ATOM    113  N   ASP A  17      -6.576 -32.347   5.198  1.00  0.72           N  
ATOM    114  CA  ASP A  17      -6.187 -33.744   5.367  1.00  0.75           C  
ATOM    115  C   ASP A  17      -6.870 -34.359   6.587  1.00  0.76           C  
ATOM    116  CB  ASP A  17      -4.668 -33.866   5.497  1.00  0.71           C  
ATOM    117  O   ASP A  17      -6.637 -33.928   7.718  1.00  0.75           O  
ATOM    118  CG  ASP A  17      -4.191 -35.307   5.548  1.00  0.68           C  
ATOM    119  OD1 ASP A  17      -5.034 -36.226   5.640  1.00  0.72           O  
ATOM    120  OD2 ASP A  17      -2.962 -35.527   5.500  1.00  0.76           O  
ATOM    121  N   TYR A  18      -7.631 -35.396   6.441  1.00  0.73           N  
ATOM    122  CA  TYR A  18      -8.350 -36.128   7.477  1.00  0.76           C  
ATOM    123  C   TYR A  18      -7.851 -37.565   7.575  1.00  0.74           C  
ATOM    124  CB  TYR A  18      -9.856 -36.116   7.198  1.00  0.71           C  
ATOM    125  O   TYR A  18      -8.513 -38.419   8.169  1.00  0.72           O  
ATOM    126  CG  TYR A  18     -10.643 -35.251   8.151  1.00  0.66           C  
ATOM    127  CD1 TYR A  18     -11.426 -35.819   9.154  1.00  0.63           C  
ATOM    128  CD2 TYR A  18     -10.607 -33.864   8.051  1.00  0.65           C  
ATOM    129  CE1 TYR A  18     -12.155 -35.026  10.033  1.00  0.64           C  
ATOM    130  CE2 TYR A  18     -11.332 -33.061   8.925  1.00  0.63           C  
ATOM    131  OH  TYR A  18     -12.821 -32.860  10.780  1.00  0.51           O  
ATOM    132  CZ  TYR A  18     -12.102 -33.650   9.912  1.00  0.65           C  
ATOM    133  N   GLY A  19      -6.586 -37.742   7.075  1.00  0.76           N  
ATOM    134  CA  GLY A  19      -5.898 -39.012   7.249  1.00  0.78           C  
ATOM    135  C   GLY A  19      -6.343 -40.072   6.259  1.00  0.78           C  
ATOM    136  O   GLY A  19      -6.783 -39.750   5.153  1.00  0.76           O  
ATOM    137  N   GLU A  20      -6.115 -41.334   6.511  1.00  0.80           N  
ATOM    138  CA  GLU A  20      -6.367 -42.497   5.666  1.00  0.84           C  
ATOM    139  C   GLU A  20      -7.860 -42.800   5.574  1.00  0.83           C  
ATOM    140  CB  GLU A  20      -5.614 -43.720   6.196  1.00  0.77           C  
ATOM    141  O   GLU A  20      -8.597 -42.618   6.546  1.00  0.79           O  
ATOM    142  CG  GLU A  20      -4.103 -43.626   6.043  1.00  0.70           C  
ATOM    143  CD  GLU A  20      -3.415 -44.982   6.039  1.00  0.69           C  
ATOM    144  OE1 GLU A  20      -4.049 -45.985   6.436  1.00  0.73           O  
ATOM    145  OE2 GLU A  20      -2.232 -45.040   5.636  1.00  0.71           O  
ATOM    146  N   PHE A  21      -8.317 -43.178   4.443  1.00  0.80           N  
ATOM    147  CA  PHE A  21      -9.665 -43.704   4.268  1.00  0.87           C  
ATOM    148  C   PHE A  21      -9.910 -44.886   5.198  1.00  0.83           C  
ATOM    149  CB  PHE A  21      -9.896 -44.124   2.813  1.00  0.81           C  
ATOM    150  O   PHE A  21      -9.213 -45.900   5.119  1.00  0.82           O  
ATOM    151  CG  PHE A  21     -11.322 -43.978   2.358  1.00  0.76           C  
ATOM    152  CD1 PHE A  21     -12.307 -44.843   2.822  1.00  0.72           C  
ATOM    153  CD2 PHE A  21     -11.680 -42.976   1.465  1.00  0.75           C  
ATOM    154  CE1 PHE A  21     -13.628 -44.710   2.402  1.00  0.83           C  
ATOM    155  CE2 PHE A  21     -12.998 -42.838   1.041  1.00  0.81           C  
ATOM    156  CZ  PHE A  21     -13.971 -43.706   1.510  1.00  0.83           C  
ATOM    157  N   ARG A  22     -10.798 -44.763   6.206  1.00  0.84           N  
ATOM    158  CA  ARG A  22     -11.255 -45.822   7.101  1.00  0.86           C  
ATOM    159  C   ARG A  22     -12.738 -45.668   7.418  1.00  0.86           C  
ATOM    160  CB  ARG A  22     -10.439 -45.821   8.396  1.00  0.82           C  
ATOM    161  O   ARG A  22     -13.290 -44.570   7.314  1.00  0.85           O  
ATOM    162  CG  ARG A  22     -10.565 -44.539   9.203  1.00  0.79           C  
ATOM    163  CD  ARG A  22      -9.687 -44.566  10.446  1.00  0.81           C  
ATOM    164  NE  ARG A  22      -9.842 -43.352  11.242  1.00  0.80           N  
ATOM    165  NH1 ARG A  22      -8.270 -43.944  12.828  1.00  0.75           N  
ATOM    166  NH2 ARG A  22      -9.384 -41.948  13.001  1.00  0.72           N  
ATOM    167  CZ  ARG A  22      -9.165 -43.084  12.355  1.00  0.76           C  
ATOM    168  N   SER A  23     -13.384 -46.688   7.821  1.00  0.85           N  
ATOM    169  CA  SER A  23     -14.767 -46.670   8.286  1.00  0.90           C  
ATOM    170  C   SER A  23     -14.916 -45.825   9.546  1.00  0.85           C  
ATOM    171  CB  SER A  23     -15.261 -48.092   8.554  1.00  0.83           C  
ATOM    172  O   SER A  23     -14.064 -45.873  10.436  1.00  0.82           O  
ATOM    173  OG  SER A  23     -16.476 -48.073   9.284  1.00  0.72           O  
ATOM    174  N   GLY A  24     -16.015 -45.074   9.656  1.00  0.81           N  
ATOM    175  CA  GLY A  24     -16.373 -44.261  10.807  1.00  0.83           C  
ATOM    176  C   GLY A  24     -15.826 -42.848  10.733  1.00  0.77           C  
ATOM    177  O   GLY A  24     -16.050 -42.042  11.638  1.00  0.75           O  
ATOM    178  N   VAL A  25     -15.100 -42.441   9.697  1.00  0.86           N  
ATOM    179  CA  VAL A  25     -14.596 -41.078   9.575  1.00  0.86           C  
ATOM    180  C   VAL A  25     -15.742 -40.132   9.223  1.00  0.82           C  
ATOM    181  CB  VAL A  25     -13.478 -40.979   8.513  1.00  0.85           C  
ATOM    182  O   VAL A  25     -16.467 -40.361   8.252  1.00  0.77           O  
ATOM    183  CG1 VAL A  25     -12.945 -39.550   8.421  1.00  0.83           C  
ATOM    184  CG2 VAL A  25     -12.347 -41.954   8.838  1.00  0.83           C  
ATOM    185  N   TYR A  26     -15.934 -39.119  10.060  1.00  0.77           N  
ATOM    186  CA  TYR A  26     -17.003 -38.131   9.974  1.00  0.80           C  
ATOM    187  C   TYR A  26     -16.568 -36.927   9.147  1.00  0.73           C  
ATOM    188  CB  TYR A  26     -17.429 -37.677  11.373  1.00  0.71           C  
ATOM    189  O   TYR A  26     -15.702 -36.157   9.568  1.00  0.68           O  
ATOM    190  CG  TYR A  26     -18.667 -36.813  11.380  1.00  0.67           C  
ATOM    191  CD1 TYR A  26     -19.909 -37.339  11.033  1.00  0.66           C  
ATOM    192  CD2 TYR A  26     -18.596 -35.469  11.732  1.00  0.70           C  
ATOM    193  CE1 TYR A  26     -21.052 -36.546  11.036  1.00  0.76           C  
ATOM    194  CE2 TYR A  26     -19.733 -34.667  11.738  1.00  0.71           C  
ATOM    195  OH  TYR A  26     -22.083 -34.424  11.395  1.00  0.66           O  
ATOM    196  CZ  TYR A  26     -20.954 -35.213  11.390  1.00  0.78           C  
ATOM    197  N   ILE A  27     -17.136 -36.738   7.910  1.00  0.83           N  
ATOM    198  CA  ILE A  27     -16.890 -35.648   6.972  1.00  0.85           C  
ATOM    199  C   ILE A  27     -17.966 -34.577   7.133  1.00  0.80           C  
ATOM    200  CB  ILE A  27     -16.853 -36.156   5.513  1.00  0.80           C  
ATOM    201  O   ILE A  27     -19.146 -34.828   6.874  1.00  0.74           O  
ATOM    202  CG1 ILE A  27     -15.901 -37.350   5.387  1.00  0.71           C  
ATOM    203  CG2 ILE A  27     -16.447 -35.028   4.560  1.00  0.69           C  
ATOM    204  CD1 ILE A  27     -14.448 -37.019   5.700  1.00  0.70           C  
ATOM    205  N   GLN A  28     -17.680 -33.403   7.584  1.00  0.83           N  
ATOM    206  CA  GLN A  28     -18.584 -32.292   7.862  1.00  0.83           C  
ATOM    207  C   GLN A  28     -18.544 -31.258   6.741  1.00  0.78           C  
ATOM    208  CB  GLN A  28     -18.231 -31.633   9.197  1.00  0.78           C  
ATOM    209  O   GLN A  28     -19.522 -30.541   6.515  1.00  0.73           O  
ATOM    210  CG  GLN A  28     -18.524 -32.506  10.410  1.00  0.70           C  
ATOM    211  CD  GLN A  28     -18.310 -31.777  11.723  1.00  0.69           C  
ATOM    212  NE2 GLN A  28     -18.895 -32.302  12.794  1.00  0.65           N  
ATOM    213  OE1 GLN A  28     -17.624 -30.751  11.774  1.00  0.72           O  
ATOM    214  N   THR A  29     -17.325 -31.205   6.079  1.00  0.81           N  
ATOM    215  CA  THR A  29     -17.114 -30.158   5.086  1.00  0.81           C  
ATOM    216  C   THR A  29     -16.549 -30.744   3.795  1.00  0.79           C  
ATOM    217  CB  THR A  29     -16.164 -29.068   5.616  1.00  0.77           C  
ATOM    218  O   THR A  29     -15.852 -31.761   3.821  1.00  0.77           O  
ATOM    219  CG2 THR A  29     -16.705 -28.445   6.899  1.00  0.69           C  
ATOM    220  OG1 THR A  29     -14.882 -29.648   5.884  1.00  0.72           O  
ATOM    221  N   SER A  30     -16.850 -30.224   2.577  1.00  0.77           N  
ATOM    222  CA  SER A  30     -16.479 -30.702   1.249  1.00  0.77           C  
ATOM    223  C   SER A  30     -14.979 -30.564   1.012  1.00  0.75           C  
ATOM    224  CB  SER A  30     -17.246 -29.937   0.170  1.00  0.73           C  
ATOM    225  O   SER A  30     -14.451 -31.080   0.025  1.00  0.72           O  
ATOM    226  OG  SER A  30     -17.053 -28.540   0.310  1.00  0.69           O  
ATOM    227  N   ASN A  31     -14.210 -29.900   1.919  1.00  0.74           N  
ATOM    228  CA  ASN A  31     -12.768 -29.747   1.764  1.00  0.75           C  
ATOM    229  C   ASN A  31     -12.004 -30.816   2.541  1.00  0.74           C  
ATOM    230  CB  ASN A  31     -12.325 -28.351   2.206  1.00  0.71           C  
ATOM    231  O   ASN A  31     -10.772 -30.807   2.570  1.00  0.72           O  
ATOM    232  CG  ASN A  31     -12.596 -28.090   3.675  1.00  0.67           C  
ATOM    233  ND2 ASN A  31     -11.861 -27.150   4.256  1.00  0.67           N  
ATOM    234  OD1 ASN A  31     -13.459 -28.730   4.283  1.00  0.67           O  
ATOM    235  N   GLN A  32     -12.639 -31.666   3.251  1.00  0.79           N  
ATOM    236  CA  GLN A  32     -12.000 -32.786   3.934  1.00  0.81           C  
ATOM    237  C   GLN A  32     -11.651 -33.903   2.954  1.00  0.79           C  
ATOM    238  CB  GLN A  32     -12.905 -33.325   5.043  1.00  0.77           C  
ATOM    239  O   GLN A  32     -12.510 -34.363   2.199  1.00  0.78           O  
ATOM    240  CG  GLN A  32     -13.033 -32.393   6.240  1.00  0.75           C  
ATOM    241  CD  GLN A  32     -14.075 -32.860   7.239  1.00  0.75           C  
ATOM    242  NE2 GLN A  32     -13.738 -32.794   8.523  1.00  0.79           N  
ATOM    243  OE1 GLN A  32     -15.175 -33.275   6.861  1.00  0.80           O  
ATOM    244  N   ILE A  33     -10.411 -34.187   2.871  1.00  0.82           N  
ATOM    245  CA  ILE A  33      -9.873 -35.235   2.009  1.00  0.84           C  
ATOM    246  C   ILE A  33      -9.470 -36.441   2.853  1.00  0.85           C  
ATOM    247  CB  ILE A  33      -8.666 -34.727   1.188  1.00  0.81           C  
ATOM    248  O   ILE A  33      -8.838 -36.290   3.902  1.00  0.83           O  
ATOM    249  CG1 ILE A  33      -9.072 -33.524   0.329  1.00  0.69           C  
ATOM    250  CG2 ILE A  33      -8.092 -35.851   0.320  1.00  0.69           C  
ATOM    251  CD1 ILE A  33      -7.909 -32.859  -0.394  1.00  0.67           C  
ATOM    252  N   LEU A  34      -9.816 -37.597   2.486  1.00  0.83           N  
ATOM    253  CA  LEU A  34      -9.323 -38.886   2.958  1.00  0.85           C  
ATOM    254  C   LEU A  34      -8.389 -39.519   1.932  1.00  0.82           C  
ATOM    255  CB  LEU A  34     -10.491 -39.831   3.254  1.00  0.82           C  
ATOM    256  O   LEU A  34      -8.644 -39.449   0.728  1.00  0.80           O  
ATOM    257  CG  LEU A  34     -11.453 -39.395   4.360  1.00  0.81           C  
ATOM    258  CD1 LEU A  34     -12.613 -40.378   4.473  1.00  0.78           C  
ATOM    259  CD2 LEU A  34     -10.717 -39.273   5.691  1.00  0.80           C  
ATOM    260  N   TYR A  35      -7.261 -40.038   2.320  1.00  0.81           N  
ATOM    261  CA  TYR A  35      -6.303 -40.706   1.446  1.00  0.83           C  
ATOM    262  C   TYR A  35      -6.551 -42.209   1.412  1.00  0.82           C  
ATOM    263  CB  TYR A  35      -4.869 -40.424   1.905  1.00  0.79           C  
ATOM    264  O   TYR A  35      -6.727 -42.839   2.458  1.00  0.80           O  
ATOM    265  CG  TYR A  35      -4.443 -38.988   1.716  1.00  0.74           C  
ATOM    266  CD1 TYR A  35      -4.026 -38.522   0.471  1.00  0.71           C  
ATOM    267  CD2 TYR A  35      -4.455 -38.095   2.782  1.00  0.72           C  
ATOM    268  CE1 TYR A  35      -3.631 -37.201   0.293  1.00  0.72           C  
ATOM    269  CE2 TYR A  35      -4.061 -36.771   2.616  1.00  0.71           C  
ATOM    270  OH  TYR A  35      -3.261 -35.025   1.198  1.00  0.62           O  
ATOM    271  CZ  TYR A  35      -3.652 -36.334   1.369  1.00  0.72           C  
ATOM    272  N   PHE A  36      -6.571 -42.772   0.283  1.00  0.85           N  
ATOM    273  CA  PHE A  36      -6.643 -44.206   0.029  1.00  0.86           C  
ATOM    274  C   PHE A  36      -5.418 -44.681  -0.744  1.00  0.84           C  
ATOM    275  CB  PHE A  36      -7.919 -44.553  -0.745  1.00  0.84           C  
ATOM    276  O   PHE A  36      -4.961 -44.006  -1.668  1.00  0.81           O  
ATOM    277  CG  PHE A  36      -8.088 -46.025  -1.008  1.00  0.82           C  
ATOM    278  CD1 PHE A  36      -8.488 -46.885   0.007  1.00  0.78           C  
ATOM    279  CD2 PHE A  36      -7.847 -46.548  -2.272  1.00  0.80           C  
ATOM    280  CE1 PHE A  36      -8.646 -48.248  -0.234  1.00  0.83           C  
ATOM    281  CE2 PHE A  36      -8.002 -47.909  -2.520  1.00  0.82           C  
ATOM    282  CZ  PHE A  36      -8.401 -48.757  -1.500  1.00  0.83           C  
ATOM    283  N   THR A  37      -4.662 -45.685  -0.340  1.00  0.77           N  
ATOM    284  CA  THR A  37      -3.585 -46.323  -1.088  1.00  0.78           C  
ATOM    285  C   THR A  37      -4.144 -47.331  -2.089  1.00  0.77           C  
ATOM    286  CB  THR A  37      -2.592 -47.028  -0.146  1.00  0.75           C  
ATOM    287  O   THR A  37      -4.758 -48.326  -1.698  1.00  0.75           O  
ATOM    288  CG2 THR A  37      -1.422 -47.621  -0.924  1.00  0.72           C  
ATOM    289  OG1 THR A  37      -2.088 -46.080   0.803  1.00  0.75           O  
ATOM    290  N   ASP A  38      -4.079 -47.070  -3.421  1.00  0.77           N  
ATOM    291  CA  ASP A  38      -4.620 -47.972  -4.434  1.00  0.78           C  
ATOM    292  C   ASP A  38      -3.785 -49.246  -4.538  1.00  0.79           C  
ATOM    293  CB  ASP A  38      -4.686 -47.274  -5.794  1.00  0.75           C  
ATOM    294  O   ASP A  38      -2.789 -49.402  -3.827  1.00  0.78           O  
ATOM    295  CG  ASP A  38      -3.320 -47.074  -6.425  1.00  0.72           C  
ATOM    296  OD1 ASP A  38      -2.325 -47.634  -5.916  1.00  0.72           O  
ATOM    297  OD2 ASP A  38      -3.236 -46.348  -7.439  1.00  0.74           O  
ATOM    298  N   GLU A  39      -4.202 -50.155  -5.359  1.00  0.73           N  
ATOM    299  CA  GLU A  39      -3.603 -51.474  -5.539  1.00  0.75           C  
ATOM    300  C   GLU A  39      -2.164 -51.363  -6.036  1.00  0.73           C  
ATOM    301  CB  GLU A  39      -4.433 -52.313  -6.514  1.00  0.71           C  
ATOM    302  O   GLU A  39      -1.382 -52.307  -5.904  1.00  0.72           O  
ATOM    303  CG  GLU A  39      -4.552 -51.704  -7.904  1.00  0.68           C  
ATOM    304  CD  GLU A  39      -5.469 -52.489  -8.827  1.00  0.68           C  
ATOM    305  OE1 GLU A  39      -6.070 -53.492  -8.377  1.00  0.72           O  
ATOM    306  OE2 GLU A  39      -5.587 -52.100 -10.010  1.00  0.70           O  
ATOM    307  N   ASN A  40      -1.732 -50.224  -6.518  1.00  0.71           N  
ATOM    308  CA  ASN A  40      -0.391 -49.977  -7.037  1.00  0.72           C  
ATOM    309  C   ASN A  40       0.484 -49.264  -6.010  1.00  0.69           C  
ATOM    310  CB  ASN A  40      -0.457 -49.166  -8.333  1.00  0.68           C  
ATOM    311  O   ASN A  40       1.637 -48.932  -6.294  1.00  0.68           O  
ATOM    312  CG  ASN A  40      -1.241 -49.870  -9.422  1.00  0.65           C  
ATOM    313  ND2 ASN A  40      -2.291 -49.220  -9.912  1.00  0.64           N  
ATOM    314  OD1 ASN A  40      -0.907 -50.989  -9.821  1.00  0.64           O  
ATOM    315  N   GLY A  41       0.010 -49.018  -4.692  1.00  0.69           N  
ATOM    316  CA  GLY A  41       0.696 -48.329  -3.611  1.00  0.69           C  
ATOM    317  C   GLY A  41       0.616 -46.818  -3.721  1.00  0.67           C  
ATOM    318  O   GLY A  41       1.267 -46.099  -2.960  1.00  0.65           O  
ATOM    319  N   ASN A  42      -0.186 -46.399  -4.603  1.00  0.74           N  
ATOM    320  CA  ASN A  42      -0.318 -44.953  -4.745  1.00  0.75           C  
ATOM    321  C   ASN A  42      -1.339 -44.385  -3.764  1.00  0.74           C  
ATOM    322  CB  ASN A  42      -0.700 -44.587  -6.181  1.00  0.72           C  
ATOM    323  O   ASN A  42      -2.438 -44.924  -3.623  1.00  0.72           O  
ATOM    324  CG  ASN A  42       0.243 -45.185  -7.207  1.00  0.69           C  
ATOM    325  ND2 ASN A  42      -0.311 -45.916  -8.167  1.00  0.67           N  
ATOM    326  OD1 ASN A  42       1.459 -44.991  -7.136  1.00  0.67           O  
ATOM    327  N   LYS A  43      -0.980 -43.297  -2.966  1.00  0.74           N  
ATOM    328  CA  LYS A  43      -1.885 -42.569  -2.081  1.00  0.74           C  
ATOM    329  C   LYS A  43      -2.728 -41.565  -2.862  1.00  0.72           C  
ATOM    330  CB  LYS A  43      -1.100 -41.852  -0.982  1.00  0.70           C  
ATOM    331  O   LYS A  43      -2.214 -40.547  -3.331  1.00  0.69           O  
ATOM    332  CG  LYS A  43      -0.875 -42.692   0.266  1.00  0.67           C  
ATOM    333  CD  LYS A  43      -0.362 -41.846   1.424  1.00  0.67           C  
ATOM    334  CE  LYS A  43      -0.178 -42.678   2.687  1.00  0.64           C  
ATOM    335  NZ  LYS A  43       0.145 -41.825   3.870  1.00  0.58           N  
ATOM    336  N   VAL A  44      -3.964 -41.887  -3.004  1.00  0.79           N  
ATOM    337  CA  VAL A  44      -4.914 -41.052  -3.732  1.00  0.80           C  
ATOM    338  C   VAL A  44      -5.851 -40.355  -2.747  1.00  0.80           C  
ATOM    339  CB  VAL A  44      -5.731 -41.877  -4.751  1.00  0.78           C  
ATOM    340  O   VAL A  44      -6.408 -40.995  -1.852  1.00  0.79           O  
ATOM    341  CG1 VAL A  44      -6.640 -40.969  -5.577  1.00  0.75           C  
ATOM    342  CG2 VAL A  44      -4.798 -42.674  -5.661  1.00  0.75           C  
ATOM    343  N   GLY A  45      -5.882 -39.044  -2.792  1.00  0.79           N  
ATOM    344  CA  GLY A  45      -6.860 -38.285  -2.028  1.00  0.80           C  
ATOM    345  C   GLY A  45      -8.252 -38.330  -2.630  1.00  0.80           C  
ATOM    346  O   GLY A  45      -8.413 -38.209  -3.846  1.00  0.80           O  
ATOM    347  N   TYR A  46      -9.278 -38.425  -1.761  1.00  0.83           N  
ATOM    348  CA  TYR A  46     -10.675 -38.442  -2.177  1.00  0.85           C  
ATOM    349  C   TYR A  46     -11.487 -37.407  -1.407  1.00  0.84           C  
ATOM    350  CB  TYR A  46     -11.280 -39.835  -1.976  1.00  0.83           C  
ATOM    351  O   TYR A  46     -11.364 -37.298  -0.185  1.00  0.83           O  
ATOM    352  CG  TYR A  46     -10.755 -40.870  -2.941  1.00  0.83           C  
ATOM    353  CD1 TYR A  46     -11.403 -41.115  -4.150  1.00  0.81           C  
ATOM    354  CD2 TYR A  46      -9.612 -41.605  -2.646  1.00  0.82           C  
ATOM    355  CE1 TYR A  46     -10.924 -42.069  -5.041  1.00  0.85           C  
ATOM    356  CE2 TYR A  46      -9.124 -42.561  -3.531  1.00  0.84           C  
ATOM    357  OH  TYR A  46      -9.308 -43.731  -5.603  1.00  0.78           O  
ATOM    358  CZ  TYR A  46      -9.786 -42.786  -4.724  1.00  0.85           C  
ATOM    359  N   GLN A  47     -12.314 -36.683  -2.149  1.00  0.84           N  
ATOM    360  CA  GLN A  47     -13.290 -35.721  -1.649  1.00  0.86           C  
ATOM    361  C   GLN A  47     -14.711 -36.263  -1.779  1.00  0.86           C  
ATOM    362  CB  GLN A  47     -13.165 -34.392  -2.394  1.00  0.83           C  
ATOM    363  O   GLN A  47     -15.092 -36.775  -2.833  1.00  0.86           O  
ATOM    364  CG  GLN A  47     -14.071 -33.295  -1.851  1.00  0.77           C  
ATOM    365  CD  GLN A  47     -13.998 -32.017  -2.665  1.00  0.76           C  
ATOM    366  NE2 GLN A  47     -14.193 -30.881  -2.004  1.00  0.74           N  
ATOM    367  OE1 GLN A  47     -13.768 -32.050  -3.878  1.00  0.78           O  
ATOM    368  N   TRP A  48     -15.520 -36.135  -0.792  1.00  0.73           N  
ATOM    369  CA  TRP A  48     -16.941 -36.462  -0.853  1.00  0.82           C  
ATOM    370  C   TRP A  48     -17.725 -35.356  -1.550  1.00  0.72           C  
ATOM    371  CB  TRP A  48     -17.500 -36.694   0.553  1.00  0.71           C  
ATOM    372  O   TRP A  48     -17.658 -34.191  -1.149  1.00  0.67           O  
ATOM    373  CG  TRP A  48     -18.942 -37.105   0.575  1.00  0.62           C  
ATOM    374  CD1 TRP A  48     -20.008 -36.353   0.985  1.00  0.59           C  
ATOM    375  CD2 TRP A  48     -19.475 -38.370   0.172  1.00  0.67           C  
ATOM    376  CE2 TRP A  48     -20.873 -38.315   0.364  1.00  0.76           C  
ATOM    377  CE3 TRP A  48     -18.906 -39.546  -0.335  1.00  0.74           C  
ATOM    378  NE1 TRP A  48     -21.172 -37.075   0.861  1.00  0.74           N  
ATOM    379  CH2 TRP A  48     -21.128 -40.531  -0.427  1.00  0.72           C  
ATOM    380  CZ2 TRP A  48     -21.711 -39.393   0.068  1.00  0.73           C  
ATOM    381  CZ3 TRP A  48     -19.741 -40.618  -0.630  1.00  0.73           C  
ATOM    382  N   LYS A  49     -18.519 -35.553  -2.495  1.00  0.83           N  
ATOM    383  CA  LYS A  49     -19.349 -34.637  -3.273  1.00  0.84           C  
ATOM    384  C   LYS A  49     -20.832 -34.884  -3.013  1.00  0.83           C  
ATOM    385  CB  LYS A  49     -19.048 -34.776  -4.766  1.00  0.81           C  
ATOM    386  O   LYS A  49     -21.686 -34.142  -3.504  1.00  0.81           O  
ATOM    387  CG  LYS A  49     -17.632 -34.374  -5.152  1.00  0.75           C  
ATOM    388  CD  LYS A  49     -17.390 -32.888  -4.920  1.00  0.73           C  
ATOM    389  CE  LYS A  49     -16.025 -32.455  -5.438  1.00  0.72           C  
ATOM    390  NZ  LYS A  49     -15.762 -31.010  -5.168  1.00  0.66           N  
ATOM    391  N   GLY A  50     -21.124 -35.925  -2.335  1.00  0.78           N  
ATOM    392  CA  GLY A  50     -22.489 -36.209  -1.920  1.00  0.80           C  
ATOM    393  C   GLY A  50     -22.972 -35.306  -0.801  1.00  0.78           C  
ATOM    394  O   GLY A  50     -22.369 -34.266  -0.531  1.00  0.75           O  
ATOM    395  N   LEU A  51     -24.216 -35.594  -0.261  1.00  0.77           N  
ATOM    396  CA  LEU A  51     -24.823 -34.854   0.840  1.00  0.81           C  
ATOM    397  C   LEU A  51     -23.967 -34.952   2.098  1.00  0.79           C  
ATOM    398  CB  LEU A  51     -26.233 -35.379   1.126  1.00  0.76           C  
ATOM    399  O   LEU A  51     -23.567 -36.047   2.498  1.00  0.80           O  
ATOM    400  CG  LEU A  51     -27.319 -34.985   0.123  1.00  0.68           C  
ATOM    401  CD1 LEU A  51     -28.536 -35.892   0.277  1.00  0.65           C  
ATOM    402  CD2 LEU A  51     -27.709 -33.522   0.304  1.00  0.66           C  
ATOM    403  N   LEU A  52     -23.639 -33.775   2.824  1.00  0.70           N  
ATOM    404  CA  LEU A  52     -22.930 -33.663   4.094  1.00  0.76           C  
ATOM    405  C   LEU A  52     -23.910 -33.496   5.251  1.00  0.70           C  
ATOM    406  CB  LEU A  52     -21.955 -32.483   4.062  1.00  0.65           C  
ATOM    407  O   LEU A  52     -24.961 -32.872   5.094  1.00  0.65           O  
ATOM    408  CG  LEU A  52     -20.752 -32.623   3.127  1.00  0.60           C  
ATOM    409  CD1 LEU A  52     -20.036 -31.285   2.982  1.00  0.57           C  
ATOM    410  CD2 LEU A  52     -19.797 -33.694   3.640  1.00  0.62           C  
ATOM    411  N   PRO A  53     -23.567 -34.053   6.432  1.00  0.79           N  
ATOM    412  CA  PRO A  53     -22.344 -34.808   6.718  1.00  0.84           C  
ATOM    413  C   PRO A  53     -22.388 -36.232   6.169  1.00  0.80           C  
ATOM    414  CB  PRO A  53     -22.283 -34.814   8.247  1.00  0.77           C  
ATOM    415  O   PRO A  53     -23.471 -36.789   5.972  1.00  0.76           O  
ATOM    416  CG  PRO A  53     -23.711 -34.802   8.687  1.00  0.73           C  
ATOM    417  CD  PRO A  53     -24.507 -33.996   7.701  1.00  0.73           C  
ATOM    418  N   HIS A  54     -21.305 -36.731   5.941  1.00  0.84           N  
ATOM    419  CA  HIS A  54     -21.165 -38.119   5.517  1.00  0.89           C  
ATOM    420  C   HIS A  54     -20.278 -38.903   6.479  1.00  0.87           C  
ATOM    421  CB  HIS A  54     -20.594 -38.192   4.100  1.00  0.87           C  
ATOM    422  O   HIS A  54     -19.269 -38.385   6.962  1.00  0.85           O  
ATOM    423  CG  HIS A  54     -20.456 -39.587   3.579  1.00  0.84           C  
ATOM    424  CD2 HIS A  54     -19.358 -40.329   3.303  1.00  0.82           C  
ATOM    425  ND1 HIS A  54     -21.543 -40.380   3.279  1.00  0.83           N  
ATOM    426  CE1 HIS A  54     -21.116 -41.553   2.840  1.00  0.88           C  
ATOM    427  NE2 HIS A  54     -19.794 -41.547   2.845  1.00  0.92           N  
ATOM    428  N   THR A  55     -20.618 -40.090   6.961  1.00  0.82           N  
ATOM    429  CA  THR A  55     -19.790 -41.035   7.703  1.00  0.88           C  
ATOM    430  C   THR A  55     -19.391 -42.214   6.820  1.00  0.83           C  
ATOM    431  CB  THR A  55     -20.519 -41.552   8.957  1.00  0.81           C  
ATOM    432  O   THR A  55     -20.252 -42.905   6.273  1.00  0.81           O  
ATOM    433  CG2 THR A  55     -19.613 -42.456   9.786  1.00  0.71           C  
ATOM    434  OG1 THR A  55     -20.928 -40.437   9.759  1.00  0.79           O  
ATOM    435  N   THR A  56     -18.096 -42.449   6.618  1.00  0.83           N  
ATOM    436  CA  THR A  56     -17.594 -43.517   5.762  1.00  0.89           C  
ATOM    437  C   THR A  56     -18.025 -44.882   6.291  1.00  0.86           C  
ATOM    438  CB  THR A  56     -16.059 -43.469   5.651  1.00  0.83           C  
ATOM    439  O   THR A  56     -17.912 -45.154   7.488  1.00  0.84           O  
ATOM    440  CG2 THR A  56     -15.598 -42.200   4.941  1.00  0.70           C  
ATOM    441  OG1 THR A  56     -15.489 -43.501   6.965  1.00  0.76           O  
ATOM    442  N   THR A  57     -18.559 -45.789   5.484  1.00  0.90           N  
ATOM    443  CA  THR A  57     -19.097 -47.081   5.894  1.00  0.92           C  
ATOM    444  C   THR A  57     -18.066 -48.187   5.686  1.00  0.90           C  
ATOM    445  CB  THR A  57     -20.383 -47.423   5.118  1.00  0.88           C  
ATOM    446  O   THR A  57     -18.175 -49.264   6.275  1.00  0.87           O  
ATOM    447  CG2 THR A  57     -21.497 -46.432   5.437  1.00  0.76           C  
ATOM    448  OG1 THR A  57     -20.110 -47.383   3.712  1.00  0.80           O  
ATOM    449  N   THR A  58     -17.074 -47.908   4.917  1.00  0.92           N  
ATOM    450  CA  THR A  58     -16.066 -48.910   4.587  1.00  0.92           C  
ATOM    451  C   THR A  58     -14.674 -48.286   4.549  1.00  0.90           C  
ATOM    452  CB  THR A  58     -16.368 -49.581   3.234  1.00  0.89           C  
ATOM    453  O   THR A  58     -14.527 -47.074   4.720  1.00  0.87           O  
ATOM    454  CG2 THR A  58     -17.788 -50.136   3.200  1.00  0.78           C  
ATOM    455  OG1 THR A  58     -16.219 -48.615   2.185  1.00  0.81           O  
ATOM    456  N   ASN A  59     -13.511 -49.159   4.367  1.00  0.86           N  
ATOM    457  CA  ASN A  59     -12.137 -48.675   4.288  1.00  0.88           C  
ATOM    458  C   ASN A  59     -11.722 -48.401   2.845  1.00  0.79           C  
ATOM    459  CB  ASN A  59     -11.177 -49.675   4.936  1.00  0.81           C  
ATOM    460  O   ASN A  59     -10.540 -48.191   2.564  1.00  0.72           O  
ATOM    461  CG  ASN A  59     -11.411 -49.827   6.426  1.00  0.73           C  
ATOM    462  ND2 ASN A  59     -10.953 -50.939   6.987  1.00  0.81           N  
ATOM    463  OD1 ASN A  59     -12.000 -48.953   7.067  1.00  0.72           O  
ATOM    464  N   ASP A  60     -12.794 -48.369   1.866  1.00  0.87           N  
ATOM    465  CA  ASP A  60     -12.505 -48.225   0.443  1.00  0.90           C  
ATOM    466  C   ASP A  60     -13.502 -47.284  -0.228  1.00  0.88           C  
ATOM    467  CB  ASP A  60     -12.522 -49.590  -0.249  1.00  0.86           C  
ATOM    468  O   ASP A  60     -14.715 -47.477  -0.121  1.00  0.86           O  
ATOM    469  CG  ASP A  60     -12.175 -49.511  -1.726  1.00  0.78           C  
ATOM    470  OD1 ASP A  60     -12.239 -48.407  -2.309  1.00  0.79           O  
ATOM    471  OD2 ASP A  60     -11.839 -50.562  -2.312  1.00  0.86           O  
ATOM    472  N   PRO A  61     -13.032 -46.177  -0.828  1.00  0.84           N  
ATOM    473  CA  PRO A  61     -13.984 -45.259  -1.456  1.00  0.88           C  
ATOM    474  C   PRO A  61     -14.875 -45.947  -2.488  1.00  0.84           C  
ATOM    475  CB  PRO A  61     -13.082 -44.217  -2.122  1.00  0.85           C  
ATOM    476  O   PRO A  61     -15.993 -45.493  -2.745  1.00  0.83           O  
ATOM    477  CG  PRO A  61     -11.774 -44.914  -2.319  1.00  0.83           C  
ATOM    478  CD  PRO A  61     -11.586 -45.898  -1.201  1.00  0.83           C  
ATOM    479  N   ASN A  62     -14.419 -47.065  -3.135  1.00  0.88           N  
ATOM    480  CA  ASN A  62     -15.211 -47.791  -4.122  1.00  0.89           C  
ATOM    481  C   ASN A  62     -16.432 -48.450  -3.487  1.00  0.89           C  
ATOM    482  CB  ASN A  62     -14.352 -48.838  -4.834  1.00  0.86           C  
ATOM    483  O   ASN A  62     -17.484 -48.558  -4.119  1.00  0.88           O  
ATOM    484  CG  ASN A  62     -13.206 -48.221  -5.613  1.00  0.79           C  
ATOM    485  ND2 ASN A  62     -11.981 -48.519  -5.198  1.00  0.81           N  
ATOM    486  OD1 ASN A  62     -13.421 -47.484  -6.578  1.00  0.78           O  
ATOM    487  N   THR A  63     -16.266 -48.757  -2.289  1.00  0.84           N  
ATOM    488  CA  THR A  63     -17.326 -49.467  -1.581  1.00  0.86           C  
ATOM    489  C   THR A  63     -18.099 -48.518  -0.671  1.00  0.83           C  
ATOM    490  CB  THR A  63     -16.759 -50.633  -0.750  1.00  0.81           C  
ATOM    491  O   THR A  63     -19.190 -48.849  -0.203  1.00  0.80           O  
ATOM    492  CG2 THR A  63     -16.200 -51.730  -1.650  1.00  0.70           C  
ATOM    493  OG1 THR A  63     -15.711 -50.143   0.095  1.00  0.73           O  
ATOM    494  N   ASP A  64     -17.569 -47.328  -0.441  1.00  0.86           N  
ATOM    495  CA  ASP A  64     -18.265 -46.275   0.293  1.00  0.86           C  
ATOM    496  C   ASP A  64     -18.878 -45.253  -0.662  1.00  0.79           C  
ATOM    497  CB  ASP A  64     -17.311 -45.580   1.266  1.00  0.82           C  
ATOM    498  O   ASP A  64     -18.250 -44.243  -0.985  1.00  0.70           O  
ATOM    499  CG  ASP A  64     -18.032 -44.722   2.291  1.00  0.79           C  
ATOM    500  OD1 ASP A  64     -18.784 -45.271   3.125  1.00  0.78           O  
ATOM    501  OD2 ASP A  64     -17.848 -43.486   2.263  1.00  0.88           O  
ATOM    502  N   GLY A  65     -20.044 -45.592  -1.369  1.00  0.83           N  
ATOM    503  CA  GLY A  65     -20.816 -44.780  -2.296  1.00  0.83           C  
ATOM    504  C   GLY A  65     -20.268 -44.806  -3.710  1.00  0.77           C  
ATOM    505  O   GLY A  65     -20.951 -44.404  -4.654  1.00  0.73           O  
ATOM    506  N   GLY A  66     -19.045 -45.352  -3.953  1.00  0.83           N  
ATOM    507  CA  GLY A  66     -18.366 -45.451  -5.235  1.00  0.85           C  
ATOM    508  C   GLY A  66     -17.660 -44.169  -5.636  1.00  0.80           C  
ATOM    509  O   GLY A  66     -17.822 -43.135  -4.985  1.00  0.78           O  
ATOM    510  N   ILE A  67     -16.760 -44.107  -6.568  1.00  0.79           N  
ATOM    511  CA  ILE A  67     -16.125 -42.957  -7.203  1.00  0.81           C  
ATOM    512  C   ILE A  67     -17.052 -42.379  -8.270  1.00  0.76           C  
ATOM    513  CB  ILE A  67     -14.762 -43.336  -7.825  1.00  0.76           C  
ATOM    514  O   ILE A  67     -17.339 -43.036  -9.273  1.00  0.72           O  
ATOM    515  CG1 ILE A  67     -13.826 -43.906  -6.753  1.00  0.69           C  
ATOM    516  CG2 ILE A  67     -14.129 -42.126  -8.518  1.00  0.68           C  
ATOM    517  CD1 ILE A  67     -12.496 -44.411  -7.297  1.00  0.68           C  
ATOM    518  N   SER A  68     -17.633 -41.292  -7.877  1.00  0.82           N  
ATOM    519  CA  SER A  68     -18.555 -40.637  -8.799  1.00  0.83           C  
ATOM    520  C   SER A  68     -18.651 -39.141  -8.515  1.00  0.81           C  
ATOM    521  CB  SER A  68     -19.943 -41.271  -8.709  1.00  0.80           C  
ATOM    522  O   SER A  68     -18.156 -38.665  -7.492  1.00  0.77           O  
ATOM    523  OG  SER A  68     -20.582 -40.915  -7.496  1.00  0.81           O  
ATOM    524  N   ASP A  69     -19.383 -38.308  -9.407  1.00  0.73           N  
ATOM    525  CA  ASP A  69     -19.576 -36.869  -9.253  1.00  0.76           C  
ATOM    526  C   ASP A  69     -20.553 -36.564  -8.120  1.00  0.74           C  
ATOM    527  CB  ASP A  69     -20.076 -36.252 -10.561  1.00  0.69           C  
ATOM    528  O   ASP A  69     -20.683 -35.412  -7.699  1.00  0.71           O  
ATOM    529  CG  ASP A  69     -19.057 -36.333 -11.683  1.00  0.63           C  
ATOM    530  OD1 ASP A  69     -17.849 -36.483 -11.400  1.00  0.59           O  
ATOM    531  OD2 ASP A  69     -19.465 -36.241 -12.861  1.00  0.67           O  
ATOM    532  N   THR A  70     -21.182 -37.420  -7.544  1.00  0.73           N  
ATOM    533  CA  THR A  70     -22.191 -37.257  -6.503  1.00  0.77           C  
ATOM    534  C   THR A  70     -21.778 -37.991  -5.230  1.00  0.74           C  
ATOM    535  CB  THR A  70     -23.565 -37.770  -6.972  1.00  0.72           C  
ATOM    536  O   THR A  70     -22.538 -38.039  -4.261  1.00  0.73           O  
ATOM    537  CG2 THR A  70     -24.080 -36.960  -8.157  1.00  0.67           C  
ATOM    538  OG1 THR A  70     -23.448 -39.144  -7.361  1.00  0.75           O  
ATOM    539  N   ALA A  71     -20.595 -38.647  -5.151  1.00  0.87           N  
ATOM    540  CA  ALA A  71     -20.022 -39.331  -3.994  1.00  0.88           C  
ATOM    541  C   ALA A  71     -18.547 -38.980  -3.825  1.00  0.84           C  
ATOM    542  CB  ALA A  71     -20.195 -40.842  -4.129  1.00  0.85           C  
ATOM    543  O   ALA A  71     -18.200 -37.817  -3.603  1.00  0.76           O  
ATOM    544  N   TRP A  72     -17.601 -39.877  -3.829  1.00  0.71           N  
ATOM    545  CA  TRP A  72     -16.171 -39.652  -3.646  1.00  0.77           C  
ATOM    546  C   TRP A  72     -15.507 -39.273  -4.965  1.00  0.62           C  
ATOM    547  CB  TRP A  72     -15.501 -40.899  -3.063  1.00  0.65           C  
ATOM    548  O   TRP A  72     -15.561 -40.032  -5.936  1.00  0.54           O  
ATOM    549  CG  TRP A  72     -15.912 -41.209  -1.654  1.00  0.58           C  
ATOM    550  CD1 TRP A  72     -16.820 -42.147  -1.248  1.00  0.55           C  
ATOM    551  CD2 TRP A  72     -15.432 -40.574  -0.465  1.00  0.64           C  
ATOM    552  CE2 TRP A  72     -16.093 -41.179   0.627  1.00  0.77           C  
ATOM    553  CE3 TRP A  72     -14.506 -39.552  -0.217  1.00  0.74           C  
ATOM    554  NE1 TRP A  72     -16.933 -42.134   0.123  1.00  0.75           N  
ATOM    555  CH2 TRP A  72     -14.945 -39.792   2.164  1.00  0.73           C  
ATOM    556  CZ2 TRP A  72     -15.855 -40.794   1.949  1.00  0.73           C  
ATOM    557  CZ3 TRP A  72     -14.271 -39.171   1.099  1.00  0.74           C  
ATOM    558  N   CYS A  73     -14.930 -38.135  -5.056  1.00  0.83           N  
ATOM    559  CA  CYS A  73     -14.127 -37.656  -6.176  1.00  0.83           C  
ATOM    560  C   CYS A  73     -12.642 -37.692  -5.838  1.00  0.80           C  
ATOM    561  CB  CYS A  73     -14.538 -36.235  -6.561  1.00  0.77           C  
ATOM    562  O   CYS A  73     -12.219 -37.141  -4.821  1.00  0.76           O  
ATOM    563  SG  CYS A  73     -13.735 -35.626  -8.060  1.00  0.65           S  
ATOM    564  N   SER A  74     -11.869 -38.365  -6.580  1.00  0.77           N  
ATOM    565  CA  SER A  74     -10.417 -38.336  -6.442  1.00  0.76           C  
ATOM    566  C   SER A  74      -9.867 -36.933  -6.679  1.00  0.74           C  
ATOM    567  CB  SER A  74      -9.765 -39.318  -7.417  1.00  0.73           C  
ATOM    568  O   SER A  74     -10.235 -36.272  -7.653  1.00  0.70           O  
ATOM    569  OG  SER A  74      -9.157 -38.629  -8.495  1.00  0.67           O  
ATOM    570  N   ILE A  75      -9.155 -36.359  -5.744  1.00  0.72           N  
ATOM    571  CA  ILE A  75      -8.305 -35.176  -5.826  1.00  0.70           C  
ATOM    572  C   ILE A  75      -6.859 -35.597  -6.078  1.00  0.68           C  
ATOM    573  CB  ILE A  75      -8.398 -34.322  -4.542  1.00  0.67           C  
ATOM    574  O   ILE A  75      -6.300 -36.401  -5.328  1.00  0.64           O  
ATOM    575  CG1 ILE A  75      -9.864 -34.029  -4.201  1.00  0.62           C  
ATOM    576  CG2 ILE A  75      -7.601 -33.024  -4.698  1.00  0.62           C  
ATOM    577  CD1 ILE A  75     -10.057 -33.282  -2.888  1.00  0.61           C  
ATOM    578  N   VAL A  76      -6.246 -35.592  -7.468  1.00  0.54           N  
ATOM    579  CA  VAL A  76      -4.921 -35.963  -7.952  1.00  0.55           C  
ATOM    580  C   VAL A  76      -3.947 -36.048  -6.778  1.00  0.55           C  
ATOM    581  CB  VAL A  76      -4.400 -34.960  -9.005  1.00  0.49           C  
ATOM    582  O   VAL A  76      -3.797 -35.089  -6.018  1.00  0.52           O  
ATOM    583  CG1 VAL A  76      -3.220 -35.551  -9.776  1.00  0.45           C  
ATOM    584  CG2 VAL A  76      -5.521 -34.562  -9.963  1.00  0.45           C  
ATOM    585  N   GLY A  77      -3.695 -37.231  -6.190  1.00  0.44           N  
ATOM    586  CA  GLY A  77      -2.757 -37.762  -5.214  1.00  0.43           C  
ATOM    587  C   GLY A  77      -1.339 -37.264  -5.416  1.00  0.44           C  
ATOM    588  O   GLY A  77      -0.944 -36.937  -6.537  1.00  0.42           O  
ATOM    589  N   SER A  78      -0.575 -36.664  -4.381  1.00  0.41           N  
ATOM    590  CA  SER A  78       0.861 -36.432  -4.256  1.00  0.40           C  
ATOM    591  C   SER A  78       1.655 -37.400  -5.126  1.00  0.41           C  
ATOM    592  CB  SER A  78       1.301 -36.566  -2.797  1.00  0.38           C  
ATOM    593  O   SER A  78       2.699 -37.039  -5.673  1.00  0.39           O  
ATOM    594  OG  SER A  78       0.968 -37.846  -2.287  1.00  0.36           O  
ATOM    595  N   GLY A  79       1.274 -38.664  -5.405  1.00  0.41           N  
ATOM    596  CA  GLY A  79       2.050 -39.601  -6.201  1.00  0.40           C  
ATOM    597  C   GLY A  79       2.063 -39.260  -7.679  1.00  0.41           C  
ATOM    598  O   GLY A  79       3.015 -39.589  -8.390  1.00  0.39           O  
ATOM    599  N   PHE A  80       1.205 -38.483  -8.281  1.00  0.43           N  
ATOM    600  CA  PHE A  80       1.294 -37.983  -9.648  1.00  0.43           C  
ATOM    601  C   PHE A  80       2.246 -36.796  -9.728  1.00  0.43           C  
ATOM    602  CB  PHE A  80      -0.090 -37.582 -10.166  1.00  0.42           C  
ATOM    603  O   PHE A  80       3.027 -36.682 -10.675  1.00  0.42           O  
ATOM    604  CG  PHE A  80      -0.173 -37.491 -11.666  1.00  0.41           C  
ATOM    605  CD1 PHE A  80      -0.298 -38.638 -12.440  1.00  0.39           C  
ATOM    606  CD2 PHE A  80      -0.127 -36.257 -12.302  1.00  0.41           C  
ATOM    607  CE1 PHE A  80      -0.375 -38.557 -13.829  1.00  0.41           C  
ATOM    608  CE2 PHE A  80      -0.204 -36.168 -13.689  1.00  0.42           C  
ATOM    609  CZ  PHE A  80      -0.327 -37.319 -14.451  1.00  0.39           C  
ATOM    610  N   ILE A  81       2.324 -36.055  -8.647  1.00  0.41           N  
ATOM    611  CA  ILE A  81       3.305 -34.981  -8.527  1.00  0.42           C  
ATOM    612  C   ILE A  81       4.697 -35.574  -8.324  1.00  0.41           C  
ATOM    613  CB  ILE A  81       2.955 -34.024  -7.365  1.00  0.39           C  
ATOM    614  O   ILE A  81       5.658 -35.153  -8.972  1.00  0.39           O  
ATOM    615  CG1 ILE A  81       1.644 -33.285  -7.658  1.00  0.37           C  
ATOM    616  CG2 ILE A  81       4.098 -33.036  -7.117  1.00  0.37           C  
ATOM    617  CD1 ILE A  81       1.232 -32.302  -6.571  1.00  0.36           C  
ATOM    618  N   GLU A  82       4.899 -36.592  -7.543  1.00  0.42           N  
ATOM    619  CA  GLU A  82       6.143 -37.314  -7.292  1.00  0.42           C  
ATOM    620  C   GLU A  82       6.546 -38.155  -8.500  1.00  0.42           C  
ATOM    621  CB  GLU A  82       6.009 -38.202  -6.053  1.00  0.40           C  
ATOM    622  O   GLU A  82       7.725 -38.219  -8.853  1.00  0.40           O  
ATOM    623  CG  GLU A  82       7.009 -37.877  -4.952  1.00  0.39           C  
ATOM    624  CD  GLU A  82       6.877 -38.779  -3.736  1.00  0.43           C  
ATOM    625  OE1 GLU A  82       5.932 -39.599  -3.688  1.00  0.48           O  
ATOM    626  OE2 GLU A  82       7.724 -38.663  -2.822  1.00  0.44           O  
ATOM    627  N   LYS A  83       5.659 -38.813  -9.283  1.00  0.41           N  
ATOM    628  CA  LYS A  83       5.959 -39.537 -10.514  1.00  0.41           C  
ATOM    629  C   LYS A  83       6.260 -38.574 -11.659  1.00  0.41           C  
ATOM    630  CB  LYS A  83       4.796 -40.455 -10.894  1.00  0.39           C  
ATOM    631  O   LYS A  83       7.163 -38.819 -12.462  1.00  0.39           O  
ATOM    632  CG  LYS A  83       5.145 -41.936 -10.876  1.00  0.38           C  
ATOM    633  CD  LYS A  83       3.942 -42.798 -11.236  1.00  0.42           C  
ATOM    634  CE  LYS A  83       4.293 -44.280 -11.228  1.00  0.39           C  
ATOM    635  NZ  LYS A  83       3.139 -45.125 -11.660  1.00  0.39           N  
ATOM    636  N   LEU A  84       5.690 -37.389 -11.723  1.00  0.38           N  
ATOM    637  CA  LEU A  84       6.072 -36.356 -12.679  1.00  0.39           C  
ATOM    638  C   LEU A  84       7.450 -35.793 -12.349  1.00  0.38           C  
ATOM    639  CB  LEU A  84       5.037 -35.228 -12.694  1.00  0.37           C  
ATOM    640  O   LEU A  84       8.299 -35.658 -13.234  1.00  0.37           O  
ATOM    641  CG  LEU A  84       3.764 -35.486 -13.502  1.00  0.36           C  
ATOM    642  CD1 LEU A  84       2.703 -34.444 -13.165  1.00  0.35           C  
ATOM    643  CD2 LEU A  84       4.069 -35.483 -14.996  1.00  0.38           C  
ATOM    644  N   SER A  85       7.769 -35.440 -11.111  1.00  0.37           N  
ATOM    645  CA  SER A  85       9.102 -34.992 -10.720  1.00  0.39           C  
ATOM    646  C   SER A  85      10.152 -36.057 -11.020  1.00  0.38           C  
ATOM    647  CB  SER A  85       9.134 -34.637  -9.234  1.00  0.35           C  
ATOM    648  O   SER A  85      11.245 -35.741 -11.495  1.00  0.36           O  
ATOM    649  OG  SER A  85       9.703 -35.692  -8.476  1.00  0.35           O  
ATOM    650  N   LYS A  86       9.933 -37.366 -10.737  1.00  0.41           N  
ATOM    651  CA  LYS A  86      10.937 -38.415 -10.885  1.00  0.40           C  
ATOM    652  C   LYS A  86      11.162 -38.759 -12.354  1.00  0.41           C  
ATOM    653  CB  LYS A  86      10.522 -39.668 -10.111  1.00  0.39           C  
ATOM    654  O   LYS A  86      12.244 -39.213 -12.733  1.00  0.40           O  
ATOM    655  CG  LYS A  86      11.017 -39.700  -8.673  1.00  0.38           C  
ATOM    656  CD  LYS A  86      10.601 -40.984  -7.966  1.00  0.42           C  
ATOM    657  CE  LYS A  86      11.093 -41.015  -6.526  1.00  0.38           C  
ATOM    658  NZ  LYS A  86      10.604 -42.225  -5.800  1.00  0.38           N  
ATOM    659  N   GLU A  87      10.228 -38.386 -13.315  1.00  0.39           N  
ATOM    660  CA  GLU A  87      10.318 -38.670 -14.745  1.00  0.40           C  
ATOM    661  C   GLU A  87      10.775 -37.440 -15.524  1.00  0.39           C  
ATOM    662  CB  GLU A  87       8.970 -39.161 -15.281  1.00  0.37           C  
ATOM    663  O   GLU A  87      10.803 -37.455 -16.756  1.00  0.38           O  
ATOM    664  CG  GLU A  87       8.584 -40.550 -14.793  1.00  0.36           C  
ATOM    665  CD  GLU A  87       7.449 -41.172 -15.591  1.00  0.41           C  
ATOM    666  OE1 GLU A  87       6.890 -40.493 -16.482  1.00  0.47           O  
ATOM    667  OE2 GLU A  87       7.117 -42.348 -15.323  1.00  0.43           O  
ATOM    668  N   GLY A  88      11.585 -36.519 -14.776  1.00  0.38           N  
ATOM    669  CA  GLY A  88      12.300 -35.360 -15.287  1.00  0.37           C  
ATOM    670  C   GLY A  88      11.378 -34.253 -15.761  1.00  0.37           C  
ATOM    671  O   GLY A  88      11.743 -33.466 -16.637  1.00  0.35           O  
ATOM    672  N   ILE A  89      10.103 -34.285 -15.416  1.00  0.35           N  
ATOM    673  CA  ILE A  89       9.115 -33.223 -15.572  1.00  0.36           C  
ATOM    674  C   ILE A  89       9.346 -32.145 -14.515  1.00  0.35           C  
ATOM    675  CB  ILE A  89       7.675 -33.772 -15.472  1.00  0.34           C  
ATOM    676  O   ILE A  89       9.277 -32.419 -13.314  1.00  0.34           O  
ATOM    677  CG1 ILE A  89       7.435 -34.841 -16.545  1.00  0.33           C  
ATOM    678  CG2 ILE A  89       6.654 -32.637 -15.591  1.00  0.33           C  
ATOM    679  CD1 ILE A  89       6.068 -35.506 -16.462  1.00  0.32           C  
ATOM    680  N   ASP A  90      10.239 -31.167 -14.849  1.00  0.35           N  
ATOM    681  CA  ASP A  90      10.427 -29.940 -14.081  1.00  0.35           C  
ATOM    682  C   ASP A  90       9.085 -29.335 -13.673  1.00  0.35           C  
ATOM    683  CB  ASP A  90      11.240 -28.922 -14.885  1.00  0.32           C  
ATOM    684  O   ASP A  90       8.297 -28.927 -14.529  1.00  0.33           O  
ATOM    685  CG  ASP A  90      11.891 -27.862 -14.014  1.00  0.31           C  
ATOM    686  OD1 ASP A  90      11.611 -27.817 -12.796  1.00  0.34           O  
ATOM    687  OD2 ASP A  90      12.688 -27.063 -14.551  1.00  0.37           O  
ATOM    688  N   LEU A  91       8.369 -29.799 -12.612  1.00  0.33           N  
ATOM    689  CA  LEU A  91       7.137 -29.430 -11.923  1.00  0.33           C  
ATOM    690  C   LEU A  91       7.051 -27.919 -11.737  1.00  0.32           C  
ATOM    691  CB  LEU A  91       7.052 -30.129 -10.564  1.00  0.30           C  
ATOM    692  O   LEU A  91       6.026 -27.402 -11.285  1.00  0.31           O  
ATOM    693  CG  LEU A  91       6.789 -31.636 -10.592  1.00  0.29           C  
ATOM    694  CD1 LEU A  91       6.965 -32.230  -9.199  1.00  0.28           C  
ATOM    695  CD2 LEU A  91       5.392 -31.925 -11.130  1.00  0.31           C  
ATOM    696  N   SER A  92       8.054 -27.083 -12.056  1.00  0.32           N  
ATOM    697  CA  SER A  92       7.739 -25.676 -12.285  1.00  0.32           C  
ATOM    698  C   SER A  92       6.686 -25.516 -13.377  1.00  0.32           C  
ATOM    699  CB  SER A  92       9.000 -24.899 -12.663  1.00  0.29           C  
ATOM    700  O   SER A  92       5.969 -24.514 -13.414  1.00  0.30           O  
ATOM    701  OG  SER A  92       9.477 -25.303 -13.936  1.00  0.31           O  
ATOM    702  N   TRP A  93       6.166 -26.688 -14.032  1.00  0.22           N  
ATOM    703  CA  TRP A  93       5.278 -26.879 -15.174  1.00  0.29           C  
ATOM    704  C   TRP A  93       3.861 -27.206 -14.714  1.00  0.24           C  
ATOM    705  CB  TRP A  93       5.803 -27.993 -16.084  1.00  0.23           C  
ATOM    706  O   TRP A  93       3.078 -27.794 -15.464  1.00  0.22           O  
ATOM    707  CG  TRP A  93       6.901 -27.558 -17.008  1.00  0.23           C  
ATOM    708  CD1 TRP A  93       8.144 -27.110 -16.657  1.00  0.09           C  
ATOM    709  CD2 TRP A  93       6.852 -27.527 -18.437  1.00  0.08           C  
ATOM    710  CE2 TRP A  93       8.102 -27.049 -18.888  1.00  0.08           C  
ATOM    711  CE3 TRP A  93       5.871 -27.859 -19.382  1.00  0.18           C  
ATOM    712  NE1 TRP A  93       8.871 -26.802 -17.783  1.00  0.18           N  
ATOM    713  CH2 TRP A  93       7.421 -27.225 -21.148  1.00  0.16           C  
ATOM    714  CZ2 TRP A  93       8.397 -26.894 -20.245  1.00  0.16           C  
ATOM    715  CZ3 TRP A  93       6.167 -27.703 -20.732  1.00  0.16           C  
ATOM    716  N   LYS A  94       3.462 -27.094 -13.281  1.00  0.33           N  
ATOM    717  CA  LYS A  94       2.058 -27.132 -12.879  1.00  0.33           C  
ATOM    718  C   LYS A  94       1.194 -26.302 -13.824  1.00  0.33           C  
ATOM    719  CB  LYS A  94       1.897 -26.631 -11.444  1.00  0.30           C  
ATOM    720  O   LYS A  94      -0.020 -26.500 -13.898  1.00  0.31           O  
ATOM    721  CG  LYS A  94       2.232 -27.670 -10.384  1.00  0.28           C  
ATOM    722  CD  LYS A  94       1.929 -27.156  -8.982  1.00  0.32           C  
ATOM    723  CE  LYS A  94       2.292 -28.183  -7.918  1.00  0.27           C  
ATOM    724  NZ  LYS A  94       2.006 -27.680  -6.542  1.00  0.28           N  
ATOM    725  N   ALA A  95       1.707 -25.568 -14.736  1.00  0.30           N  
ATOM    726  CA  ALA A  95       0.939 -24.528 -15.417  1.00  0.30           C  
ATOM    727  C   ALA A  95       0.523 -24.980 -16.814  1.00  0.30           C  
ATOM    728  CB  ALA A  95       1.747 -23.236 -15.497  1.00  0.27           C  
ATOM    729  O   ALA A  95      -0.373 -24.390 -17.423  1.00  0.29           O  
ATOM    730  N   HIS A  96       0.848 -26.235 -17.291  1.00  0.32           N  
ATOM    731  CA  HIS A  96       0.360 -26.621 -18.610  1.00  0.34           C  
ATOM    732  C   HIS A  96      -0.327 -27.982 -18.567  1.00  0.32           C  
ATOM    733  CB  HIS A  96       1.508 -26.644 -19.621  1.00  0.29           C  
ATOM    734  O   HIS A  96      -0.526 -28.614 -19.606  1.00  0.31           O  
ATOM    735  CG  HIS A  96       1.792 -25.310 -20.236  1.00  0.28           C  
ATOM    736  CD2 HIS A  96       2.946 -24.771 -20.696  1.00  0.28           C  
ATOM    737  ND1 HIS A  96       0.815 -24.358 -20.432  1.00  0.29           N  
ATOM    738  CE1 HIS A  96       1.358 -23.288 -20.989  1.00  0.28           C  
ATOM    739  NE2 HIS A  96       2.650 -23.513 -21.159  1.00  0.28           N  
ATOM    740  N   LEU A  97      -0.860 -28.421 -17.316  1.00  0.32           N  
ATOM    741  CA  LEU A  97      -1.853 -29.490 -17.301  1.00  0.33           C  
ATOM    742  C   LEU A  97      -3.241 -28.948 -17.623  1.00  0.32           C  
ATOM    743  CB  LEU A  97      -1.868 -30.188 -15.938  1.00  0.31           C  
ATOM    744  O   LEU A  97      -3.602 -27.854 -17.184  1.00  0.31           O  
ATOM    745  CG  LEU A  97      -0.654 -31.057 -15.607  1.00  0.30           C  
ATOM    746  CD1 LEU A  97      -0.662 -31.438 -14.130  1.00  0.29           C  
ATOM    747  CD2 LEU A  97      -0.632 -32.302 -16.486  1.00  0.32           C  
ATOM    748  N   PRO A  98      -3.835 -29.115 -18.879  1.00  0.34           N  
ATOM    749  CA  PRO A  98      -5.223 -28.711 -19.117  1.00  0.34           C  
ATOM    750  C   PRO A  98      -6.040 -28.623 -17.830  1.00  0.34           C  
ATOM    751  CB  PRO A  98      -5.760 -29.815 -20.030  1.00  0.33           C  
ATOM    752  O   PRO A  98      -5.900 -29.472 -16.946  1.00  0.33           O  
ATOM    753  CG  PRO A  98      -4.680 -30.849 -20.056  1.00  0.31           C  
ATOM    754  CD  PRO A  98      -3.484 -30.306 -19.329  1.00  0.34           C  
ATOM    755  N   THR A  99      -6.025 -27.547 -16.937  1.00  0.32           N  
ATOM    756  CA  THR A  99      -6.956 -27.280 -15.846  1.00  0.32           C  
ATOM    757  C   THR A  99      -7.771 -28.526 -15.513  1.00  0.32           C  
ATOM    758  CB  THR A  99      -7.906 -26.119 -16.194  1.00  0.29           C  
ATOM    759  O   THR A  99      -8.184 -29.262 -16.411  1.00  0.31           O  
ATOM    760  CG2 THR A  99      -7.282 -24.773 -15.841  1.00  0.29           C  
ATOM    761  OG1 THR A  99      -8.191 -26.147 -17.598  1.00  0.30           O  
ATOM    762  N   VAL A 100      -7.350 -29.392 -14.532  1.00  0.27           N  
ATOM    763  CA  VAL A 100      -7.938 -30.548 -13.864  1.00  0.29           C  
ATOM    764  C   VAL A 100      -9.190 -30.998 -14.614  1.00  0.27           C  
ATOM    765  CB  VAL A 100      -8.283 -30.237 -12.390  1.00  0.26           C  
ATOM    766  O   VAL A 100      -9.511 -32.189 -14.640  1.00  0.26           O  
ATOM    767  CG1 VAL A 100      -8.749 -31.499 -11.666  1.00  0.25           C  
ATOM    768  CG2 VAL A 100      -7.078 -29.623 -11.679  1.00  0.24           C  
ATOM    769  N   GLU A 101      -9.813 -30.136 -15.501  1.00  0.27           N  
ATOM    770  CA  GLU A 101     -10.996 -30.767 -16.079  1.00  0.28           C  
ATOM    771  C   GLU A 101     -10.614 -31.764 -17.169  1.00  0.27           C  
ATOM    772  CB  GLU A 101     -11.947 -29.708 -16.644  1.00  0.24           C  
ATOM    773  O   GLU A 101     -11.360 -32.706 -17.445  1.00  0.25           O  
ATOM    774  CG  GLU A 101     -13.013 -29.251 -15.659  1.00  0.24           C  
ATOM    775  CD  GLU A 101     -13.994 -28.254 -16.257  1.00  0.28           C  
ATOM    776  OE1 GLU A 101     -13.765 -27.785 -17.395  1.00  0.34           O  
ATOM    777  OE2 GLU A 101     -14.999 -27.939 -15.581  1.00  0.26           O  
ATOM    778  N   VAL A 102      -9.334 -31.741 -17.616  1.00  0.30           N  
ATOM    779  CA  VAL A 102      -9.019 -32.754 -18.618  1.00  0.32           C  
ATOM    780  C   VAL A 102      -8.371 -33.962 -17.946  1.00  0.30           C  
ATOM    781  CB  VAL A 102      -8.091 -32.194 -19.719  1.00  0.28           C  
ATOM    782  O   VAL A 102      -8.397 -35.070 -18.488  1.00  0.29           O  
ATOM    783  CG1 VAL A 102      -7.999 -33.166 -20.894  1.00  0.28           C  
ATOM    784  CG2 VAL A 102      -8.587 -30.828 -20.190  1.00  0.28           C  
ATOM    785  N   SER A 103      -8.021 -33.894 -16.644  1.00  0.30           N  
ATOM    786  CA  SER A 103      -7.498 -35.144 -16.102  1.00  0.32           C  
ATOM    787  C   SER A 103      -8.624 -36.049 -15.613  1.00  0.30           C  
ATOM    788  CB  SER A 103      -6.523 -34.867 -14.958  1.00  0.28           C  
ATOM    789  O   SER A 103      -8.402 -37.228 -15.329  1.00  0.29           O  
ATOM    790  OG  SER A 103      -7.207 -34.357 -13.826  1.00  0.28           O  
ATOM    791  N   TYR A 104      -9.985 -35.561 -15.663  1.00  0.31           N  
ATOM    792  CA  TYR A 104     -10.949 -36.385 -14.942  1.00  0.33           C  
ATOM    793  C   TYR A 104     -11.339 -37.610 -15.760  1.00  0.31           C  
ATOM    794  CB  TYR A 104     -12.198 -35.570 -14.593  1.00  0.29           C  
ATOM    795  O   TYR A 104     -11.685 -38.653 -15.201  1.00  0.29           O  
ATOM    796  CG  TYR A 104     -12.079 -34.801 -13.300  1.00  0.28           C  
ATOM    797  CD1 TYR A 104     -12.291 -35.425 -12.073  1.00  0.25           C  
ATOM    798  CD2 TYR A 104     -11.756 -33.448 -13.302  1.00  0.28           C  
ATOM    799  CE1 TYR A 104     -12.184 -34.720 -10.879  1.00  0.29           C  
ATOM    800  CE2 TYR A 104     -11.646 -32.733 -12.115  1.00  0.31           C  
ATOM    801  OH  TYR A 104     -11.755 -32.673  -9.731  1.00  0.20           O  
ATOM    802  CZ  TYR A 104     -11.862 -33.376 -10.910  1.00  0.27           C  
ATOM    803  N   ASN A 105     -10.878 -37.706 -17.002  1.00  0.31           N  
ATOM    804  CA  ASN A 105     -11.191 -38.956 -17.686  1.00  0.32           C  
ATOM    805  C   ASN A 105     -10.015 -39.446 -18.525  1.00  0.31           C  
ATOM    806  CB  ASN A 105     -12.436 -38.792 -18.560  1.00  0.29           C  
ATOM    807  O   ASN A 105     -10.170 -39.727 -19.715  1.00  0.30           O  
ATOM    808  CG  ASN A 105     -13.722 -39.056 -17.802  1.00  0.28           C  
ATOM    809  ND2 ASN A 105     -14.819 -38.477 -18.275  1.00  0.26           N  
ATOM    810  OD1 ASN A 105     -13.729 -39.774 -16.798  1.00  0.31           O  
ATOM    811  N   LEU A 106      -8.690 -39.134 -18.102  1.00  0.34           N  
ATOM    812  CA  LEU A 106      -7.556 -39.664 -18.851  1.00  0.36           C  
ATOM    813  C   LEU A 106      -7.090 -40.992 -18.263  1.00  0.35           C  
ATOM    814  CB  LEU A 106      -6.400 -38.660 -18.855  1.00  0.33           C  
ATOM    815  O   LEU A 106      -6.821 -41.084 -17.064  1.00  0.34           O  
ATOM    816  CG  LEU A 106      -6.621 -37.376 -19.655  1.00  0.33           C  
ATOM    817  CD1 LEU A 106      -5.511 -36.372 -19.362  1.00  0.32           C  
ATOM    818  CD2 LEU A 106      -6.694 -37.680 -21.148  1.00  0.35           C  
ATOM    819  N   PRO A 107      -7.615 -42.081 -18.813  1.00  0.34           N  
ATOM    820  CA  PRO A 107      -6.922 -43.333 -18.498  1.00  0.34           C  
ATOM    821  C   PRO A 107      -5.405 -43.172 -18.450  1.00  0.34           C  
ATOM    822  CB  PRO A 107      -7.337 -44.263 -19.640  1.00  0.32           C  
ATOM    823  O   PRO A 107      -4.828 -42.466 -19.282  1.00  0.33           O  
ATOM    824  CG  PRO A 107      -8.034 -43.377 -20.621  1.00  0.31           C  
ATOM    825  CD  PRO A 107      -8.211 -42.022 -19.998  1.00  0.35           C  
ATOM    826  N   HIS A 108      -4.665 -43.083 -17.285  1.00  0.30           N  
ATOM    827  CA  HIS A 108      -3.352 -43.510 -16.813  1.00  0.34           C  
ATOM    828  C   HIS A 108      -2.398 -43.748 -17.979  1.00  0.30           C  
ATOM    829  CB  HIS A 108      -3.474 -44.778 -15.967  1.00  0.28           C  
ATOM    830  O   HIS A 108      -2.460 -44.791 -18.633  1.00  0.29           O  
ATOM    831  CG  HIS A 108      -4.268 -44.590 -14.713  1.00  0.27           C  
ATOM    832  CD2 HIS A 108      -5.513 -45.004 -14.378  1.00  0.27           C  
ATOM    833  ND1 HIS A 108      -3.787 -43.894 -13.625  1.00  0.19           N  
ATOM    834  CE1 HIS A 108      -4.704 -43.890 -12.672  1.00  0.25           C  
ATOM    835  NE2 HIS A 108      -5.761 -44.557 -13.104  1.00  0.26           N  
ATOM    836  N   LYS A 109      -2.156 -42.748 -19.085  1.00  0.36           N  
ATOM    837  CA  LYS A 109      -1.242 -43.037 -20.187  1.00  0.38           C  
ATOM    838  C   LYS A 109      -0.169 -41.959 -20.308  1.00  0.37           C  
ATOM    839  CB  LYS A 109      -2.010 -43.163 -21.503  1.00  0.34           C  
ATOM    840  O   LYS A 109      -0.450 -40.773 -20.125  1.00  0.36           O  
ATOM    841  CG  LYS A 109      -2.861 -44.420 -21.606  1.00  0.33           C  
ATOM    842  CD  LYS A 109      -3.457 -44.579 -22.998  1.00  0.36           C  
ATOM    843  CE  LYS A 109      -4.322 -45.829 -23.098  1.00  0.33           C  
ATOM    844  NZ  LYS A 109      -4.863 -46.020 -24.477  1.00  0.34           N  
ATOM    845  N   SER A 110       1.203 -42.335 -19.827  1.00  0.38           N  
ATOM    846  CA  SER A 110       2.590 -41.893 -19.720  1.00  0.38           C  
ATOM    847  C   SER A 110       2.836 -40.638 -20.551  1.00  0.38           C  
ATOM    848  CB  SER A 110       3.542 -43.003 -20.165  1.00  0.36           C  
ATOM    849  O   SER A 110       2.524 -40.605 -21.743  1.00  0.37           O  
ATOM    850  OG  SER A 110       3.254 -43.412 -21.491  1.00  0.33           O  
ATOM    851  N   LEU A 111       2.894 -39.431 -20.045  1.00  0.40           N  
ATOM    852  CA  LEU A 111       3.357 -38.140 -20.544  1.00  0.43           C  
ATOM    853  C   LEU A 111       4.865 -38.155 -20.773  1.00  0.41           C  
ATOM    854  CB  LEU A 111       2.989 -37.023 -19.564  1.00  0.39           C  
ATOM    855  O   LEU A 111       5.633 -38.450 -19.855  1.00  0.41           O  
ATOM    856  CG  LEU A 111       1.867 -36.080 -20.003  1.00  0.39           C  
ATOM    857  CD1 LEU A 111       0.845 -35.916 -18.883  1.00  0.37           C  
ATOM    858  CD2 LEU A 111       2.437 -34.727 -20.415  1.00  0.39           C  
ATOM    859  N   LYS A 112       5.368 -38.286 -22.089  1.00  0.40           N  
ATOM    860  CA  LYS A 112       6.766 -38.257 -22.508  1.00  0.40           C  
ATOM    861  C   LYS A 112       7.131 -36.905 -23.113  1.00  0.40           C  
ATOM    862  CB  LYS A 112       7.049 -39.375 -23.513  1.00  0.39           C  
ATOM    863  O   LYS A 112       6.276 -36.222 -23.681  1.00  0.39           O  
ATOM    864  CG  LYS A 112       7.155 -40.758 -22.888  1.00  0.37           C  
ATOM    865  CD  LYS A 112       7.542 -41.810 -23.919  1.00  0.39           C  
ATOM    866  CE  LYS A 112       7.613 -43.200 -23.302  1.00  0.39           C  
ATOM    867  NZ  LYS A 112       7.937 -44.242 -24.321  1.00  0.39           N  
ATOM    868  N   ILE A 113       8.374 -36.231 -22.753  1.00  0.41           N  
ATOM    869  CA  ILE A 113       9.116 -35.174 -23.433  1.00  0.42           C  
ATOM    870  C   ILE A 113       9.415 -35.597 -24.870  1.00  0.41           C  
ATOM    871  CB  ILE A 113      10.427 -34.836 -22.690  1.00  0.40           C  
ATOM    872  O   ILE A 113       9.858 -36.722 -25.113  1.00  0.40           O  
ATOM    873  CG1 ILE A 113      10.126 -34.371 -21.261  1.00  0.36           C  
ATOM    874  CG2 ILE A 113      11.223 -33.774 -23.455  1.00  0.36           C  
ATOM    875  CD1 ILE A 113      11.367 -34.155 -20.406  1.00  0.36           C  
ATOM    876  N   TRP A 114       8.869 -34.712 -25.861  1.00  0.28           N  
ATOM    877  CA  TRP A 114       9.287 -34.931 -27.242  1.00  0.39           C  
ATOM    878  C   TRP A 114      10.778 -34.658 -27.410  1.00  0.29           C  
ATOM    879  CB  TRP A 114       8.482 -34.043 -28.195  1.00  0.30           C  
ATOM    880  O   TRP A 114      11.262 -33.581 -27.055  1.00  0.29           O  
ATOM    881  CG  TRP A 114       8.672 -34.377 -29.645  1.00  0.33           C  
ATOM    882  CD1 TRP A 114       8.239 -35.499 -30.295  1.00  0.34           C  
ATOM    883  CD2 TRP A 114       9.350 -33.582 -30.622  1.00  0.35           C  
ATOM    884  CE2 TRP A 114       9.289 -34.284 -31.847  1.00  0.35           C  
ATOM    885  CE3 TRP A 114      10.002 -32.343 -30.582  1.00  0.40           C  
ATOM    886  NE1 TRP A 114       8.607 -35.449 -31.620  1.00  0.36           N  
ATOM    887  CH2 TRP A 114      10.490 -32.571 -32.955  1.00  0.28           C  
ATOM    888  CZ2 TRP A 114       9.857 -33.786 -33.022  1.00  0.27           C  
ATOM    889  CZ3 TRP A 114      10.567 -31.849 -31.752  1.00  0.31           C  
ATOM    890  N   GLU A 115      11.561 -35.697 -27.697  1.00  0.37           N  
ATOM    891  CA  GLU A 115      12.856 -35.711 -28.371  1.00  0.37           C  
ATOM    892  C   GLU A 115      12.688 -35.726 -29.888  1.00  0.37           C  
ATOM    893  CB  GLU A 115      13.683 -36.918 -27.922  1.00  0.36           C  
ATOM    894  O   GLU A 115      11.866 -36.476 -30.420  1.00  0.36           O  
ATOM    895  CG  GLU A 115      14.284 -36.769 -26.532  1.00  0.35           C  
ATOM    896  CD  GLU A 115      15.131 -37.960 -26.113  1.00  0.38           C  
ATOM    897  OE1 GLU A 115      15.172 -38.967 -26.857  1.00  0.48           O  
ATOM    898  OE2 GLU A 115      15.757 -37.887 -25.033  1.00  0.44           O  
ATOM    899  N   GLU A 116      13.009 -34.619 -30.617  1.00  0.34           N  
ATOM    900  CA  GLU A 116      13.304 -34.746 -32.041  1.00  0.35           C  
ATOM    901  C   GLU A 116      13.811 -36.146 -32.377  1.00  0.34           C  
ATOM    902  CB  GLU A 116      14.332 -33.697 -32.474  1.00  0.32           C  
ATOM    903  O   GLU A 116      14.787 -36.616 -31.789  1.00  0.33           O  
ATOM    904  CG  GLU A 116      14.128 -33.184 -33.892  1.00  0.32           C  
ATOM    905  CD  GLU A 116      15.096 -32.076 -34.274  1.00  0.38           C  
ATOM    906  OE1 GLU A 116      15.932 -31.682 -33.429  1.00  0.47           O  
ATOM    907  OE2 GLU A 116      15.018 -31.597 -35.427  1.00  0.41           O  
ATOM    908  N   GLY A 117      13.011 -36.942 -33.178  1.00  0.34           N  
ATOM    909  CA  GLY A 117      13.285 -38.260 -33.729  1.00  0.34           C  
ATOM    910  C   GLY A 117      12.559 -39.375 -33.001  1.00  0.34           C  
ATOM    911  O   GLY A 117      12.605 -40.532 -33.422  1.00  0.32           O  
ATOM    912  N   THR A 118      11.756 -39.067 -31.849  1.00  0.34           N  
ATOM    913  CA  THR A 118      10.987 -40.139 -31.228  1.00  0.36           C  
ATOM    914  C   THR A 118       9.586 -40.218 -31.826  1.00  0.34           C  
ATOM    915  CB  THR A 118      10.887 -39.944 -29.703  1.00  0.32           C  
ATOM    916  O   THR A 118       8.880 -39.211 -31.902  1.00  0.33           O  
ATOM    917  CG2 THR A 118      11.157 -41.249 -28.962  1.00  0.31           C  
ATOM    918  OG1 THR A 118      11.848 -38.965 -29.289  1.00  0.29           O  
ATOM    919  N   ILE A 119       9.260 -41.131 -32.801  1.00  0.37           N  
ATOM    920  CA  ILE A 119       8.031 -41.700 -33.345  1.00  0.37           C  
ATOM    921  C   ILE A 119       7.103 -42.110 -32.204  1.00  0.37           C  
ATOM    922  CB  ILE A 119       8.325 -42.911 -34.258  1.00  0.34           C  
ATOM    923  O   ILE A 119       7.512 -42.833 -31.292  1.00  0.35           O  
ATOM    924  CG1 ILE A 119       9.245 -42.498 -35.413  1.00  0.33           C  
ATOM    925  CG2 ILE A 119       7.022 -43.518 -34.787  1.00  0.33           C  
ATOM    926  CD1 ILE A 119       9.700 -43.659 -36.287  1.00  0.31           C  
ATOM    927  N   SER A 120       6.015 -41.382 -31.904  1.00  0.38           N  
ATOM    928  CA  SER A 120       4.812 -41.633 -31.118  1.00  0.39           C  
ATOM    929  C   SER A 120       4.284 -43.044 -31.350  1.00  0.38           C  
ATOM    930  CB  SER A 120       3.726 -40.611 -31.458  1.00  0.36           C  
ATOM    931  O   SER A 120       4.165 -43.488 -32.495  1.00  0.37           O  
ATOM    932  OG  SER A 120       2.632 -41.236 -32.106  1.00  0.32           O  
ATOM    933  N   THR A 121       4.368 -43.946 -30.398  1.00  0.37           N  
ATOM    934  CA  THR A 121       3.431 -45.063 -30.342  1.00  0.37           C  
ATOM    935  C   THR A 121       2.043 -44.584 -29.926  1.00  0.36           C  
ATOM    936  CB  THR A 121       3.916 -46.151 -29.366  1.00  0.35           C  
ATOM    937  O   THR A 121       1.908 -43.540 -29.284  1.00  0.36           O  
ATOM    938  CG2 THR A 121       5.205 -46.799 -29.862  1.00  0.33           C  
ATOM    939  OG1 THR A 121       4.154 -45.561 -28.082  1.00  0.33           O  
ATOM    940  N   ASP A 122       0.876 -44.710 -30.718  1.00  0.36           N  
ATOM    941  CA  ASP A 122      -0.576 -44.599 -30.618  1.00  0.38           C  
ATOM    942  C   ASP A 122      -1.028 -44.600 -29.159  1.00  0.36           C  
ATOM    943  CB  ASP A 122      -1.256 -45.739 -31.380  1.00  0.34           C  
ATOM    944  O   ASP A 122      -0.901 -45.612 -28.466  1.00  0.35           O  
ATOM    945  CG  ASP A 122      -1.232 -45.542 -32.886  1.00  0.32           C  
ATOM    946  OD1 ASP A 122      -1.000 -44.405 -33.349  1.00  0.33           O  
ATOM    947  OD2 ASP A 122      -1.448 -46.534 -33.616  1.00  0.32           O  
ATOM    948  N   ASN A 123      -0.421 -43.704 -28.291  1.00  0.38           N  
ATOM    949  CA  ASN A 123      -0.898 -43.551 -26.921  1.00  0.40           C  
ATOM    950  C   ASN A 123       0.042 -42.679 -26.094  1.00  0.39           C  
ATOM    951  CB  ASN A 123      -1.073 -44.919 -26.258  1.00  0.37           C  
ATOM    952  O   ASN A 123      -0.041 -42.660 -24.865  1.00  0.37           O  
ATOM    953  CG  ASN A 123      -2.188 -45.733 -26.884  1.00  0.35           C  
ATOM    954  ND2 ASN A 123      -2.027 -47.051 -26.895  1.00  0.33           N  
ATOM    955  OD1 ASN A 123      -3.187 -45.182 -27.354  1.00  0.36           O  
ATOM    956  N   ASP A 124       0.836 -41.673 -26.750  1.00  0.40           N  
ATOM    957  CA  ASP A 124       1.786 -40.816 -26.048  1.00  0.40           C  
ATOM    958  C   ASP A 124       1.401 -39.344 -26.182  1.00  0.39           C  
ATOM    959  CB  ASP A 124       3.204 -41.038 -26.578  1.00  0.38           C  
ATOM    960  O   ASP A 124       0.959 -38.907 -27.246  1.00  0.38           O  
ATOM    961  CG  ASP A 124       3.790 -42.376 -26.161  1.00  0.37           C  
ATOM    962  OD1 ASP A 124       3.355 -42.939 -25.133  1.00  0.37           O  
ATOM    963  OD2 ASP A 124       4.696 -42.871 -26.866  1.00  0.42           O  
ATOM    964  N   TYR A 125       0.992 -38.758 -25.127  1.00  0.45           N  
ATOM    965  CA  TYR A 125       0.825 -37.317 -24.969  1.00  0.46           C  
ATOM    966  C   TYR A 125       2.169 -36.633 -24.750  1.00  0.45           C  
ATOM    967  CB  TYR A 125      -0.114 -37.010 -23.798  1.00  0.43           C  
ATOM    968  O   TYR A 125       2.968 -37.072 -23.919  1.00  0.44           O  
ATOM    969  CG  TYR A 125      -1.538 -37.457 -24.028  1.00  0.42           C  
ATOM    970  CD1 TYR A 125      -2.443 -36.646 -24.708  1.00  0.40           C  
ATOM    971  CD2 TYR A 125      -1.980 -38.692 -23.565  1.00  0.42           C  
ATOM    972  CE1 TYR A 125      -3.756 -37.053 -24.921  1.00  0.41           C  
ATOM    973  CE2 TYR A 125      -3.291 -39.109 -23.772  1.00  0.42           C  
ATOM    974  OH  TYR A 125      -5.468 -38.693 -24.657  1.00  0.33           O  
ATOM    975  CZ  TYR A 125      -4.169 -38.285 -24.450  1.00  0.43           C  
ATOM    976  N   TRP A 126       2.524 -35.732 -25.786  1.00  0.36           N  
ATOM    977  CA  TRP A 126       3.761 -34.977 -25.960  1.00  0.45           C  
ATOM    978  C   TRP A 126       3.588 -33.535 -25.496  1.00  0.37           C  
ATOM    979  CB  TRP A 126       4.208 -35.006 -27.424  1.00  0.38           C  
ATOM    980  O   TRP A 126       2.542 -32.923 -25.728  1.00  0.38           O  
ATOM    981  CG  TRP A 126       4.427 -36.386 -27.967  1.00  0.39           C  
ATOM    982  CD1 TRP A 126       3.495 -37.199 -28.551  1.00  0.39           C  
ATOM    983  CD2 TRP A 126       5.657 -37.117 -27.972  1.00  0.39           C  
ATOM    984  CE2 TRP A 126       5.398 -38.368 -28.576  1.00  0.39           C  
ATOM    985  CE3 TRP A 126       6.955 -36.835 -27.525  1.00  0.46           C  
ATOM    986  NE1 TRP A 126       4.073 -38.393 -28.919  1.00  0.45           N  
ATOM    987  CH2 TRP A 126       7.651 -39.035 -28.297  1.00  0.37           C  
ATOM    988  CZ2 TRP A 126       6.391 -39.336 -28.743  1.00  0.40           C  
ATOM    989  CZ3 TRP A 126       7.941 -37.800 -27.693  1.00  0.36           C  
ATOM    990  N   LEU A 127       4.548 -33.096 -24.707  1.00  0.40           N  
ATOM    991  CA  LEU A 127       4.792 -31.791 -24.103  1.00  0.41           C  
ATOM    992  C   LEU A 127       5.730 -30.958 -24.969  1.00  0.40           C  
ATOM    993  CB  LEU A 127       5.382 -31.951 -22.699  1.00  0.38           C  
ATOM    994  O   LEU A 127       6.687 -31.485 -25.540  1.00  0.39           O  
ATOM    995  CG  LEU A 127       4.379 -32.105 -21.555  1.00  0.37           C  
ATOM    996  CD1 LEU A 127       4.957 -32.996 -20.460  1.00  0.36           C  
ATOM    997  CD2 LEU A 127       3.994 -30.741 -20.994  1.00  0.38           C  
ATOM    998  N   TYR A 128       5.326 -29.711 -25.579  1.00  0.43           N  
ATOM    999  CA  TYR A 128       5.975 -28.562 -26.200  1.00  0.45           C  
ATOM   1000  C   TYR A 128       7.349 -28.314 -25.589  1.00  0.43           C  
ATOM   1001  CB  TYR A 128       5.105 -27.309 -26.054  1.00  0.41           C  
ATOM   1002  O   TYR A 128       7.479 -28.189 -24.369  1.00  0.43           O  
ATOM   1003  CG  TYR A 128       5.099 -26.428 -27.279  1.00  0.40           C  
ATOM   1004  CD1 TYR A 128       5.962 -25.340 -27.384  1.00  0.38           C  
ATOM   1005  CD2 TYR A 128       4.229 -26.681 -28.335  1.00  0.40           C  
ATOM   1006  CE1 TYR A 128       5.959 -24.524 -28.511  1.00  0.39           C  
ATOM   1007  CE2 TYR A 128       4.216 -25.872 -29.466  1.00  0.40           C  
ATOM   1008  OH  TYR A 128       5.076 -23.994 -30.663  1.00  0.30           O  
ATOM   1009  CZ  TYR A 128       5.084 -24.798 -29.545  1.00  0.39           C  
ATOM   1010  N   PRO A 129       8.419 -28.594 -26.382  1.00  0.34           N  
ATOM   1011  CA  PRO A 129       9.686 -27.957 -26.015  1.00  0.35           C  
ATOM   1012  C   PRO A 129       9.670 -26.446 -26.231  1.00  0.34           C  
ATOM   1013  CB  PRO A 129      10.701 -28.631 -26.942  1.00  0.34           C  
ATOM   1014  O   PRO A 129       9.198 -25.971 -27.267  1.00  0.34           O  
ATOM   1015  CG  PRO A 129       9.872 -29.346 -27.960  1.00  0.33           C  
ATOM   1016  CD  PRO A 129       8.440 -29.328 -27.508  1.00  0.37           C  
ATOM   1017  N   GLY A 130       9.397 -25.632 -25.222  1.00  0.35           N  
ATOM   1018  CA  GLY A 130       9.455 -24.238 -24.813  1.00  0.35           C  
ATOM   1019  C   GLY A 130      10.419 -23.412 -25.644  1.00  0.35           C  
ATOM   1020  O   GLY A 130      10.414 -22.181 -25.569  1.00  0.34           O  
ATOM   1021  N   ASP A 131      11.107 -24.083 -26.692  1.00  0.30           N  
ATOM   1022  CA  ASP A 131      12.189 -23.351 -27.342  1.00  0.31           C  
ATOM   1023  C   ASP A 131      11.772 -22.873 -28.731  1.00  0.30           C  
ATOM   1024  CB  ASP A 131      13.443 -24.221 -27.440  1.00  0.29           C  
ATOM   1025  O   ASP A 131      12.538 -22.191 -29.415  1.00  0.29           O  
ATOM   1026  CG  ASP A 131      13.199 -25.534 -28.163  1.00  0.29           C  
ATOM   1027  OD1 ASP A 131      12.047 -25.803 -28.568  1.00  0.33           O  
ATOM   1028  OD2 ASP A 131      14.167 -26.309 -28.326  1.00  0.39           O  
ATOM   1029  N   GLY A 132      10.320 -22.518 -28.944  1.00  0.31           N  
ATOM   1030  CA  GLY A 132       9.989 -21.849 -30.192  1.00  0.30           C  
ATOM   1031  C   GLY A 132      10.446 -22.615 -31.420  1.00  0.31           C  
ATOM   1032  O   GLY A 132      10.255 -22.159 -32.549  1.00  0.29           O  
ATOM   1033  N   THR A 133      10.971 -23.888 -31.245  1.00  0.30           N  
ATOM   1034  CA  THR A 133      11.218 -24.655 -32.462  1.00  0.31           C  
ATOM   1035  C   THR A 133       9.955 -25.386 -32.907  1.00  0.30           C  
ATOM   1036  CB  THR A 133      12.359 -25.670 -32.260  1.00  0.27           C  
ATOM   1037  O   THR A 133       9.270 -26.005 -32.090  1.00  0.28           O  
ATOM   1038  CG2 THR A 133      13.712 -25.048 -32.587  1.00  0.27           C  
ATOM   1039  OG1 THR A 133      12.364 -26.109 -30.896  1.00  0.19           O  
ATOM   1040  N   VAL A 134       9.060 -24.731 -33.757  1.00  0.31           N  
ATOM   1041  CA  VAL A 134       8.118 -25.017 -34.833  1.00  0.32           C  
ATOM   1042  C   VAL A 134       7.683 -26.480 -34.765  1.00  0.31           C  
ATOM   1043  CB  VAL A 134       8.727 -24.707 -36.219  1.00  0.29           C  
ATOM   1044  O   VAL A 134       8.510 -27.371 -34.561  1.00  0.29           O  
ATOM   1045  CG1 VAL A 134       7.642 -24.682 -37.293  1.00  0.28           C  
ATOM   1046  CG2 VAL A 134       9.480 -23.379 -36.184  1.00  0.28           C  
ATOM   1047  N   TRP A 135       6.466 -26.746 -34.276  1.00  0.26           N  
ATOM   1048  CA  TRP A 135       5.552 -27.783 -34.744  1.00  0.37           C  
ATOM   1049  C   TRP A 135       6.105 -28.475 -35.986  1.00  0.28           C  
ATOM   1050  CB  TRP A 135       4.173 -27.190 -35.046  1.00  0.28           C  
ATOM   1051  O   TRP A 135       6.166 -27.877 -37.062  1.00  0.28           O  
ATOM   1052  CG  TRP A 135       3.185 -27.346 -33.930  1.00  0.30           C  
ATOM   1053  CD1 TRP A 135       2.996 -26.500 -32.872  1.00  0.29           C  
ATOM   1054  CD2 TRP A 135       2.253 -28.418 -33.758  1.00  0.26           C  
ATOM   1055  CE2 TRP A 135       1.529 -28.156 -32.574  1.00  0.11           C  
ATOM   1056  CE3 TRP A 135       1.958 -29.574 -34.492  1.00  0.21           C  
ATOM   1057  NE1 TRP A 135       2.001 -26.981 -32.053  1.00  0.21           N  
ATOM   1058  CH2 TRP A 135       0.260 -30.135 -32.843  1.00  0.21           C  
ATOM   1059  CZ2 TRP A 135       0.528 -29.011 -32.106  1.00  0.20           C  
ATOM   1060  CZ3 TRP A 135       0.962 -30.424 -34.025  1.00  0.21           C  
ATOM   1061  N   ASN A 136       7.086 -29.009 -35.917  1.00  0.29           N  
ATOM   1062  CA  ASN A 136       7.271 -29.883 -37.071  1.00  0.30           C  
ATOM   1063  C   ASN A 136       6.944 -31.334 -36.732  1.00  0.29           C  
ATOM   1064  CB  ASN A 136       8.700 -29.771 -37.606  1.00  0.27           C  
ATOM   1065  O   ASN A 136       7.724 -32.010 -36.059  1.00  0.28           O  
ATOM   1066  CG  ASN A 136       8.855 -28.665 -38.631  1.00  0.27           C  
ATOM   1067  ND2 ASN A 136      10.092 -28.244 -38.867  1.00  0.21           N  
ATOM   1068  OD1 ASN A 136       7.871 -28.193 -39.207  1.00  0.28           O  
ATOM   1069  N   GLY A 137       5.749 -31.561 -35.954  1.00  0.30           N  
ATOM   1070  CA  GLY A 137       5.396 -32.969 -36.046  1.00  0.30           C  
ATOM   1071  C   GLY A 137       4.057 -33.291 -35.410  1.00  0.30           C  
ATOM   1072  O   GLY A 137       3.750 -32.807 -34.318  1.00  0.29           O  
ATOM   1073  N   VAL A 138       2.734 -33.187 -36.118  1.00  0.30           N  
ATOM   1074  CA  VAL A 138       1.470 -33.910 -36.212  1.00  0.31           C  
ATOM   1075  C   VAL A 138       1.409 -34.988 -35.132  1.00  0.30           C  
ATOM   1076  CB  VAL A 138       1.280 -34.543 -37.608  1.00  0.28           C  
ATOM   1077  O   VAL A 138       2.086 -36.014 -35.231  1.00  0.29           O  
ATOM   1078  CG1 VAL A 138      -0.164 -35.002 -37.801  1.00  0.27           C  
ATOM   1079  CG2 VAL A 138       1.681 -33.554 -38.701  1.00  0.27           C  
ATOM   1080  N   GLY A 139       1.472 -34.788 -33.781  1.00  0.32           N  
ATOM   1081  CA  GLY A 139       1.256 -35.791 -32.751  1.00  0.32           C  
ATOM   1082  C   GLY A 139      -0.210 -35.997 -32.417  1.00  0.32           C  
ATOM   1083  O   GLY A 139      -0.977 -35.034 -32.350  1.00  0.31           O  
ATOM   1084  N   VAL A 140      -0.947 -37.135 -32.824  1.00  0.32           N  
ATOM   1085  CA  VAL A 140      -2.136 -37.933 -32.548  1.00  0.33           C  
ATOM   1086  C   VAL A 140      -2.506 -37.816 -31.071  1.00  0.32           C  
ATOM   1087  CB  VAL A 140      -1.926 -39.415 -32.929  1.00  0.30           C  
ATOM   1088  O   VAL A 140      -1.724 -38.196 -30.197  1.00  0.32           O  
ATOM   1089  CG1 VAL A 140      -3.230 -40.200 -32.786  1.00  0.29           C  
ATOM   1090  CG2 VAL A 140      -1.385 -39.528 -34.353  1.00  0.29           C  
ATOM   1091  N   LEU A 141      -3.294 -36.790 -30.638  1.00  0.34           N  
ATOM   1092  CA  LEU A 141      -4.120 -36.739 -29.437  1.00  0.35           C  
ATOM   1093  C   LEU A 141      -5.056 -37.941 -29.369  1.00  0.34           C  
ATOM   1094  CB  LEU A 141      -4.932 -35.442 -29.400  1.00  0.32           C  
ATOM   1095  O   LEU A 141      -5.855 -38.163 -30.281  1.00  0.33           O  
ATOM   1096  CG  LEU A 141      -4.200 -34.197 -28.896  1.00  0.30           C  
ATOM   1097  CD1 LEU A 141      -4.873 -32.936 -29.425  1.00  0.29           C  
ATOM   1098  CD2 LEU A 141      -4.152 -34.185 -27.372  1.00  0.32           C  
ATOM   1099  N   GLY A 142      -4.695 -39.121 -28.860  1.00  0.32           N  
ATOM   1100  CA  GLY A 142      -5.473 -40.253 -28.383  1.00  0.33           C  
ATOM   1101  C   GLY A 142      -6.817 -39.851 -27.806  1.00  0.32           C  
ATOM   1102  O   GLY A 142      -6.958 -38.762 -27.247  1.00  0.31           O  
ATOM   1103  N   SER A 143      -8.129 -40.153 -28.528  1.00  0.31           N  
ATOM   1104  CA  SER A 143      -9.549 -40.235 -28.202  1.00  0.31           C  
ATOM   1105  C   SER A 143      -9.797 -39.924 -26.730  1.00  0.31           C  
ATOM   1106  CB  SER A 143     -10.098 -41.622 -28.538  1.00  0.29           C  
ATOM   1107  O   SER A 143      -9.303 -40.630 -25.849  1.00  0.30           O  
ATOM   1108  OG  SER A 143      -9.247 -42.636 -28.032  1.00  0.29           O  
ATOM   1109  N   ILE A 144      -9.853 -38.728 -26.224  1.00  0.31           N  
ATOM   1110  CA  ILE A 144     -10.599 -38.284 -25.051  1.00  0.32           C  
ATOM   1111  C   ILE A 144     -12.037 -38.790 -25.132  1.00  0.31           C  
ATOM   1112  CB  ILE A 144     -10.579 -36.744 -24.918  1.00  0.30           C  
ATOM   1113  O   ILE A 144     -12.760 -38.477 -26.081  1.00  0.31           O  
ATOM   1114  CG1 ILE A 144      -9.136 -36.229 -24.887  1.00  0.30           C  
ATOM   1115  CG2 ILE A 144     -11.346 -36.300 -23.670  1.00  0.29           C  
ATOM   1116  CD1 ILE A 144      -9.020 -34.711 -24.886  1.00  0.28           C  
ATOM   1117  N   PRO A 145     -12.395 -39.921 -24.466  1.00  0.32           N  
ATOM   1118  CA  PRO A 145     -13.802 -40.270 -24.250  1.00  0.33           C  
ATOM   1119  C   PRO A 145     -14.568 -39.189 -23.491  1.00  0.32           C  
ATOM   1120  CB  PRO A 145     -13.723 -41.561 -23.431  1.00  0.31           C  
ATOM   1121  O   PRO A 145     -14.065 -38.649 -22.503  1.00  0.32           O  
ATOM   1122  CG  PRO A 145     -12.263 -41.770 -23.188  1.00  0.30           C  
ATOM   1123  CD  PRO A 145     -11.504 -40.660 -23.857  1.00  0.34           C  
ATOM   1124  N   ASP A 146     -15.504 -38.290 -24.288  1.00  0.28           N  
ATOM   1125  CA  ASP A 146     -16.801 -37.649 -24.095  1.00  0.30           C  
ATOM   1126  C   ASP A 146     -16.701 -36.493 -23.103  1.00  0.29           C  
ATOM   1127  CB  ASP A 146     -17.837 -38.668 -23.614  1.00  0.26           C  
ATOM   1128  O   ASP A 146     -17.395 -36.481 -22.084  1.00  0.28           O  
ATOM   1129  CG  ASP A 146     -18.405 -39.513 -24.741  1.00  0.26           C  
ATOM   1130  OD1 ASP A 146     -18.454 -39.037 -25.896  1.00  0.30           O  
ATOM   1131  OD2 ASP A 146     -18.811 -40.664 -24.470  1.00  0.30           O  
ATOM   1132  N   VAL A 147     -15.759 -35.697 -23.111  1.00  0.31           N  
ATOM   1133  CA  VAL A 147     -15.821 -34.357 -22.537  1.00  0.33           C  
ATOM   1134  C   VAL A 147     -16.226 -33.352 -23.613  1.00  0.31           C  
ATOM   1135  CB  VAL A 147     -14.472 -33.947 -21.906  1.00  0.29           C  
ATOM   1136  O   VAL A 147     -15.691 -33.372 -24.724  1.00  0.31           O  
ATOM   1137  CG1 VAL A 147     -14.668 -32.815 -20.898  1.00  0.30           C  
ATOM   1138  CG2 VAL A 147     -13.808 -35.150 -21.239  1.00  0.30           C  
ATOM   1139  N   PRO A 148     -17.502 -32.867 -23.762  1.00  0.29           N  
ATOM   1140  CA  PRO A 148     -17.923 -31.859 -24.737  1.00  0.29           C  
ATOM   1141  C   PRO A 148     -16.864 -30.784 -24.969  1.00  0.29           C  
ATOM   1142  CB  PRO A 148     -19.180 -31.259 -24.104  1.00  0.27           C  
ATOM   1143  O   PRO A 148     -16.693 -29.890 -24.136  1.00  0.28           O  
ATOM   1144  CG  PRO A 148     -19.184 -31.774 -22.701  1.00  0.27           C  
ATOM   1145  CD  PRO A 148     -18.157 -32.864 -22.590  1.00  0.31           C  
ATOM   1146  N   PHE A 149     -15.710 -31.202 -25.317  1.00  0.29           N  
ATOM   1147  CA  PHE A 149     -14.877 -30.373 -26.181  1.00  0.30           C  
ATOM   1148  C   PHE A 149     -15.256 -30.566 -27.644  1.00  0.29           C  
ATOM   1149  CB  PHE A 149     -13.395 -30.699 -25.974  1.00  0.27           C  
ATOM   1150  O   PHE A 149     -15.409 -31.698 -28.108  1.00  0.28           O  
ATOM   1151  CG  PHE A 149     -12.721 -29.834 -24.944  1.00  0.26           C  
ATOM   1152  CD1 PHE A 149     -12.170 -28.608 -25.299  1.00  0.26           C  
ATOM   1153  CD2 PHE A 149     -12.637 -30.246 -23.621  1.00  0.29           C  
ATOM   1154  CE1 PHE A 149     -11.546 -27.805 -24.347  1.00  0.27           C  
ATOM   1155  CE2 PHE A 149     -12.015 -29.449 -22.664  1.00  0.30           C  
ATOM   1156  CZ  PHE A 149     -11.469 -28.229 -23.030  1.00  0.27           C  
ATOM   1157  N   LYS A 150     -16.256 -29.875 -28.154  1.00  0.29           N  
ATOM   1158  CA  LYS A 150     -16.449 -29.797 -29.599  1.00  0.29           C  
ATOM   1159  C   LYS A 150     -15.455 -30.690 -30.336  1.00  0.29           C  
ATOM   1160  CB  LYS A 150     -16.313 -28.352 -30.082  1.00  0.26           C  
ATOM   1161  O   LYS A 150     -14.243 -30.574 -30.138  1.00  0.28           O  
ATOM   1162  CG  LYS A 150     -17.636 -27.694 -30.445  1.00  0.26           C  
ATOM   1163  CD  LYS A 150     -17.430 -26.280 -30.973  1.00  0.30           C  
ATOM   1164  CE  LYS A 150     -18.753 -25.621 -31.341  1.00  0.24           C  
ATOM   1165  NZ  LYS A 150     -18.555 -24.240 -31.873  1.00  0.26           N  
ATOM   1166  N   GLN A 151     -15.602 -32.130 -30.134  1.00  0.26           N  
ATOM   1167  CA  GLN A 151     -15.148 -32.998 -31.215  1.00  0.27           C  
ATOM   1168  C   GLN A 151     -13.921 -32.414 -31.911  1.00  0.26           C  
ATOM   1169  CB  GLN A 151     -16.269 -33.223 -32.231  1.00  0.24           C  
ATOM   1170  O   GLN A 151     -14.005 -31.366 -32.553  1.00  0.25           O  
ATOM   1171  CG  GLN A 151     -16.801 -34.650 -32.253  1.00  0.24           C  
ATOM   1172  CD  GLN A 151     -17.912 -34.846 -33.267  1.00  0.29           C  
ATOM   1173  NE2 GLN A 151     -18.333 -36.093 -33.451  1.00  0.24           N  
ATOM   1174  OE1 GLN A 151     -18.389 -33.885 -33.879  1.00  0.36           O  
ATOM   1175  N   ILE A 152     -12.781 -32.177 -31.286  1.00  0.29           N  
ATOM   1176  CA  ILE A 152     -11.686 -32.380 -32.229  1.00  0.30           C  
ATOM   1177  C   ILE A 152     -11.662 -33.837 -32.685  1.00  0.29           C  
ATOM   1178  CB  ILE A 152     -10.326 -31.989 -31.608  1.00  0.27           C  
ATOM   1179  O   ILE A 152     -11.369 -34.737 -31.894  1.00  0.28           O  
ATOM   1180  CG1 ILE A 152     -10.351 -30.529 -31.144  1.00  0.27           C  
ATOM   1181  CG2 ILE A 152      -9.189 -32.228 -32.606  1.00  0.26           C  
ATOM   1182  CD1 ILE A 152      -9.092 -30.092 -30.407  1.00  0.24           C  
ATOM   1183  N   VAL A 153     -12.794 -34.414 -33.266  1.00  0.29           N  
ATOM   1184  CA  VAL A 153     -12.545 -35.476 -34.236  1.00  0.29           C  
ATOM   1185  C   VAL A 153     -11.084 -35.441 -34.677  1.00  0.29           C  
ATOM   1186  CB  VAL A 153     -13.476 -35.354 -35.463  1.00  0.27           C  
ATOM   1187  O   VAL A 153     -10.589 -34.403 -35.123  1.00  0.28           O  
ATOM   1188  CG1 VAL A 153     -13.388 -36.605 -36.334  1.00  0.27           C  
ATOM   1189  CG2 VAL A 153     -14.916 -35.109 -35.018  1.00  0.27           C  
ATOM   1190  N   PRO A 154      -9.965 -35.966 -34.068  1.00  0.34           N  
ATOM   1191  CA  PRO A 154      -8.965 -36.312 -35.081  1.00  0.34           C  
ATOM   1192  C   PRO A 154      -9.552 -36.390 -36.488  1.00  0.34           C  
ATOM   1193  CB  PRO A 154      -8.460 -37.683 -34.623  1.00  0.32           C  
ATOM   1194  O   PRO A 154     -10.511 -37.129 -36.721  1.00  0.32           O  
ATOM   1195  CG  PRO A 154      -9.177 -37.945 -33.338  1.00  0.30           C  
ATOM   1196  CD  PRO A 154     -10.229 -36.889 -33.155  1.00  0.34           C  
ATOM   1197  N   GLN A 155      -9.975 -35.252 -37.022  1.00  0.34           N  
ATOM   1198  CA  GLN A 155     -10.117 -35.256 -38.474  1.00  0.36           C  
ATOM   1199  C   GLN A 155      -9.015 -36.082 -39.132  1.00  0.34           C  
ATOM   1200  CB  GLN A 155     -10.100 -33.828 -39.020  1.00  0.31           C  
ATOM   1201  O   GLN A 155      -7.828 -35.823 -38.920  1.00  0.32           O  
ATOM   1202  CG  GLN A 155     -11.451 -33.128 -38.953  1.00  0.30           C  
ATOM   1203  CD  GLN A 155     -11.492 -31.851 -39.771  1.00  0.35           C  
ATOM   1204  NE2 GLN A 155     -12.687 -31.300 -39.951  1.00  0.26           N  
ATOM   1205  OE1 GLN A 155     -10.457 -31.363 -40.237  1.00  0.38           O  
ATOM   1206  N   ASN A 156      -8.676 -37.314 -38.487  1.00  0.42           N  
ATOM   1207  CA  ASN A 156      -7.953 -38.239 -39.353  1.00  0.43           C  
ATOM   1208  C   ASN A 156      -7.210 -39.299 -38.544  1.00  0.42           C  
ATOM   1209  CB  ASN A 156      -6.978 -37.480 -40.255  1.00  0.39           C  
ATOM   1210  O   ASN A 156      -6.436 -38.969 -37.643  1.00  0.40           O  
ATOM   1211  CG  ASN A 156      -7.684 -36.662 -41.319  1.00  0.36           C  
ATOM   1212  ND2 ASN A 156      -6.980 -35.687 -41.882  1.00  0.31           N  
ATOM   1213  OD1 ASN A 156      -8.853 -36.904 -41.632  1.00  0.37           O  
ATOM   1214  N   ASN A 157      -7.840 -40.315 -37.836  1.00  0.51           N  
ATOM   1215  CA  ASN A 157      -7.048 -41.539 -37.773  1.00  0.51           C  
ATOM   1216  C   ASN A 157      -5.809 -41.450 -38.660  1.00  0.52           C  
ATOM   1217  CB  ASN A 157      -7.897 -42.750 -38.165  1.00  0.48           C  
ATOM   1218  O   ASN A 157      -5.806 -41.962 -39.781  1.00  0.50           O  
ATOM   1219  CG  ASN A 157      -8.837 -43.187 -37.059  1.00  0.46           C  
ATOM   1220  ND2 ASN A 157      -9.877 -43.928 -37.422  1.00  0.40           N  
ATOM   1221  OD1 ASN A 157      -8.631 -42.860 -35.887  1.00  0.47           O  
ATOM   1222  N   VAL A 158      -5.161 -40.214 -38.669  1.00  0.60           N  
ATOM   1223  CA  VAL A 158      -3.794 -40.314 -39.168  1.00  0.60           C  
ATOM   1224  C   VAL A 158      -2.939 -41.105 -38.181  1.00  0.61           C  
ATOM   1225  CB  VAL A 158      -3.175 -38.919 -39.410  1.00  0.57           C  
ATOM   1226  O   VAL A 158      -2.820 -40.728 -37.012  1.00  0.59           O  
ATOM   1227  CG1 VAL A 158      -1.753 -39.046 -39.952  1.00  0.52           C  
ATOM   1228  CG2 VAL A 158      -4.046 -38.108 -40.369  1.00  0.53           C  
ATOM   1229  N   ILE A 159      -2.737 -42.293 -38.351  1.00  0.67           N  
ATOM   1230  CA  ILE A 159      -1.660 -43.080 -37.761  1.00  0.67           C  
ATOM   1231  C   ILE A 159      -0.382 -42.899 -38.577  1.00  0.69           C  
ATOM   1232  CB  ILE A 159      -2.035 -44.577 -37.677  1.00  0.65           C  
ATOM   1233  O   ILE A 159      -0.386 -43.080 -39.797  1.00  0.70           O  
ATOM   1234  CG1 ILE A 159      -3.337 -44.757 -36.890  1.00  0.61           C  
ATOM   1235  CG2 ILE A 159      -0.896 -45.384 -37.046  1.00  0.63           C  
ATOM   1236  CD1 ILE A 159      -3.870 -46.184 -36.893  1.00  0.60           C  
ATOM   1237  N   GLU A 160       0.610 -42.415 -37.914  1.00  0.68           N  
ATOM   1238  CA  GLU A 160       1.963 -42.472 -38.458  1.00  0.69           C  
ATOM   1239  C   GLU A 160       2.680 -43.747 -38.021  1.00  0.70           C  
ATOM   1240  CB  GLU A 160       2.768 -41.243 -38.029  1.00  0.66           C  
ATOM   1241  O   GLU A 160       2.571 -44.162 -36.866  1.00  0.69           O  
ATOM   1242  CG  GLU A 160       2.203 -39.927 -38.545  1.00  0.64           C  
ATOM   1243  CD  GLU A 160       3.078 -38.728 -38.216  1.00  0.64           C  
ATOM   1244  OE1 GLU A 160       4.172 -38.916 -37.636  1.00  0.67           O  
ATOM   1245  OE2 GLU A 160       2.667 -37.592 -38.540  1.00  0.63           O  
ATOM   1246  N   TRP A 161       3.288 -44.366 -38.865  1.00  0.67           N  
ATOM   1247  CA  TRP A 161       4.173 -45.517 -38.724  1.00  0.75           C  
ATOM   1248  C   TRP A 161       5.482 -45.293 -39.473  1.00  0.74           C  
ATOM   1249  CB  TRP A 161       3.489 -46.788 -39.235  1.00  0.68           C  
ATOM   1250  O   TRP A 161       5.484 -44.767 -40.588  1.00  0.76           O  
ATOM   1251  CG  TRP A 161       4.346 -48.015 -39.155  1.00  0.63           C  
ATOM   1252  CD1 TRP A 161       4.572 -48.792 -38.053  1.00  0.60           C  
ATOM   1253  CD2 TRP A 161       5.096 -48.604 -40.222  1.00  0.65           C  
ATOM   1254  CE2 TRP A 161       5.754 -49.737 -39.695  1.00  0.68           C  
ATOM   1255  CE3 TRP A 161       5.275 -48.283 -41.574  1.00  0.73           C  
ATOM   1256  NE1 TRP A 161       5.418 -49.830 -38.371  1.00  0.74           N  
ATOM   1257  CH2 TRP A 161       6.737 -50.216 -41.794  1.00  0.73           C  
ATOM   1258  CZ2 TRP A 161       6.578 -50.552 -40.474  1.00  0.73           C  
ATOM   1259  CZ3 TRP A 161       6.097 -49.095 -42.348  1.00  0.74           C  
ATOM   1260  N   SER A 162       6.554 -45.515 -38.725  1.00  0.74           N  
ATOM   1261  CA  SER A 162       7.855 -45.424 -39.378  1.00  0.79           C  
ATOM   1262  C   SER A 162       8.687 -46.678 -39.129  1.00  0.78           C  
ATOM   1263  CB  SER A 162       8.617 -44.192 -38.888  1.00  0.72           C  
ATOM   1264  O   SER A 162       8.528 -47.341 -38.102  1.00  0.78           O  
ATOM   1265  OG  SER A 162       8.876 -44.282 -37.497  1.00  0.68           O  
ATOM   1266  N   THR A 163       9.538 -47.058 -40.051  1.00  0.80           N  
ATOM   1267  CA  THR A 163      10.544 -48.111 -39.973  1.00  0.83           C  
ATOM   1268  C   THR A 163      11.787 -47.732 -40.773  1.00  0.84           C  
ATOM   1269  CB  THR A 163       9.989 -49.452 -40.488  1.00  0.81           C  
ATOM   1270  O   THR A 163      11.762 -46.778 -41.554  1.00  0.84           O  
ATOM   1271  CG2 THR A 163       9.754 -49.409 -41.994  1.00  0.80           C  
ATOM   1272  OG1 THR A 163      10.926 -50.495 -40.191  1.00  0.83           O  
ATOM   1273  N   ILE A 164      12.960 -48.295 -40.449  1.00  0.72           N  
ATOM   1274  CA  ILE A 164      14.212 -48.159 -41.184  1.00  0.78           C  
ATOM   1275  C   ILE A 164      14.331 -49.280 -42.214  1.00  0.75           C  
ATOM   1276  CB  ILE A 164      15.430 -48.173 -40.233  1.00  0.70           C  
ATOM   1277  O   ILE A 164      14.138 -50.453 -41.889  1.00  0.75           O  
ATOM   1278  CG1 ILE A 164      15.329 -47.029 -39.219  1.00  0.64           C  
ATOM   1279  CG2 ILE A 164      16.736 -48.088 -41.028  1.00  0.63           C  
ATOM   1280  CD1 ILE A 164      16.459 -47.005 -38.198  1.00  0.64           C  
ATOM   1281  N   ALA A 165      14.581 -48.953 -43.487  1.00  0.76           N  
ATOM   1282  CA  ALA A 165      14.695 -49.883 -44.608  1.00  0.83           C  
ATOM   1283  C   ALA A 165      15.970 -50.714 -44.504  1.00  0.81           C  
ATOM   1284  CB  ALA A 165      14.663 -49.126 -45.933  1.00  0.77           C  
ATOM   1285  O   ALA A 165      17.008 -50.217 -44.059  1.00  0.81           O  
ATOM   1286  N   THR A 166      15.946 -51.991 -44.940  1.00  0.84           N  
ATOM   1287  CA  THR A 166      17.085 -52.846 -45.254  1.00  0.87           C  
ATOM   1288  C   THR A 166      17.523 -52.653 -46.703  1.00  0.84           C  
ATOM   1289  CB  THR A 166      16.753 -54.330 -45.009  1.00  0.81           C  
ATOM   1290  O   THR A 166      16.743 -52.187 -47.536  1.00  0.84           O  
ATOM   1291  CG2 THR A 166      16.450 -54.590 -43.537  1.00  0.72           C  
ATOM   1292  OG1 THR A 166      15.610 -54.694 -45.792  1.00  0.75           O  
ATOM   1293  N   GLU A 167      18.807 -53.057 -47.098  1.00  0.72           N  
ATOM   1294  CA  GLU A 167      19.303 -53.006 -48.470  1.00  0.79           C  
ATOM   1295  C   GLU A 167      18.415 -53.816 -49.409  1.00  0.71           C  
ATOM   1296  CB  GLU A 167      20.745 -53.516 -48.539  1.00  0.67           C  
ATOM   1297  O   GLU A 167      18.101 -54.975 -49.129  1.00  0.69           O  
ATOM   1298  CG  GLU A 167      21.417 -53.280 -49.884  1.00  0.58           C  
ATOM   1299  CD  GLU A 167      21.687 -51.811 -50.170  1.00  0.59           C  
ATOM   1300  OE1 GLU A 167      21.700 -50.999 -49.217  1.00  0.74           O  
ATOM   1301  OE2 GLU A 167      21.887 -51.470 -51.357  1.00  0.77           O  
ATOM   1302  N   GLY A 168      17.977 -53.178 -50.410  1.00  0.86           N  
ATOM   1303  CA  GLY A 168      17.173 -53.776 -51.464  1.00  0.88           C  
ATOM   1304  C   GLY A 168      15.703 -53.884 -51.104  1.00  0.84           C  
ATOM   1305  O   GLY A 168      14.894 -54.351 -51.909  1.00  0.82           O  
ATOM   1306  N   GLN A 169      15.225 -53.411 -50.048  1.00  0.88           N  
ATOM   1307  CA  GLN A 169      13.826 -53.464 -49.636  1.00  0.89           C  
ATOM   1308  C   GLN A 169      12.962 -52.557 -50.508  1.00  0.86           C  
ATOM   1309  CB  GLN A 169      13.683 -53.069 -48.165  1.00  0.87           C  
ATOM   1310  O   GLN A 169      13.218 -51.355 -50.608  1.00  0.82           O  
ATOM   1311  CG  GLN A 169      12.265 -53.202 -47.627  1.00  0.85           C  
ATOM   1312  CD  GLN A 169      12.182 -52.982 -46.129  1.00  0.81           C  
ATOM   1313  NE2 GLN A 169      10.966 -52.993 -45.594  1.00  0.90           N  
ATOM   1314  OE1 GLN A 169      13.203 -52.804 -45.457  1.00  0.88           O  
ATOM   1315  N   ASN A 170      11.941 -53.099 -51.115  1.00  0.88           N  
ATOM   1316  CA  ASN A 170      10.975 -52.382 -51.941  1.00  0.90           C  
ATOM   1317  C   ASN A 170       9.541 -52.671 -51.505  1.00  0.84           C  
ATOM   1318  CB  ASN A 170      11.163 -52.738 -53.418  1.00  0.86           C  
ATOM   1319  O   ASN A 170       8.591 -52.177 -52.114  1.00  0.80           O  
ATOM   1320  CG  ASN A 170      10.855 -54.193 -53.712  1.00  0.79           C  
ATOM   1321  ND2 ASN A 170      10.904 -54.563 -54.986  1.00  0.85           N  
ATOM   1322  OD1 ASN A 170      10.576 -54.977 -52.802  1.00  0.78           O  
ATOM   1323  N   GLN A 171       9.471 -53.538 -50.463  1.00  0.91           N  
ATOM   1324  CA  GLN A 171       8.157 -53.851 -49.910  1.00  0.92           C  
ATOM   1325  C   GLN A 171       8.178 -53.802 -48.384  1.00  0.90           C  
ATOM   1326  CB  GLN A 171       7.688 -55.226 -50.385  1.00  0.88           C  
ATOM   1327  O   GLN A 171       9.153 -54.220 -47.758  1.00  0.87           O  
ATOM   1328  CG  GLN A 171       7.484 -55.320 -51.891  1.00  0.78           C  
ATOM   1329  CD  GLN A 171       6.986 -56.683 -52.332  1.00  0.76           C  
ATOM   1330  NE2 GLN A 171       6.793 -56.851 -53.636  1.00  0.81           N  
ATOM   1331  OE1 GLN A 171       6.776 -57.579 -51.508  1.00  0.82           O  
ATOM   1332  N   PHE A 172       7.058 -53.369 -47.801  1.00  0.89           N  
ATOM   1333  CA  PHE A 172       6.865 -53.363 -46.356  1.00  0.89           C  
ATOM   1334  C   PHE A 172       5.384 -53.441 -46.006  1.00  0.84           C  
ATOM   1335  CB  PHE A 172       7.486 -52.108 -45.735  1.00  0.87           C  
ATOM   1336  O   PHE A 172       4.531 -53.050 -46.805  1.00  0.79           O  
ATOM   1337  CG  PHE A 172       6.919 -50.821 -46.271  1.00  0.87           C  
ATOM   1338  CD1 PHE A 172       7.443 -50.239 -47.419  1.00  0.85           C  
ATOM   1339  CD2 PHE A 172       5.861 -50.193 -45.627  1.00  0.85           C  
ATOM   1340  CE1 PHE A 172       6.920 -49.049 -47.918  1.00  0.87           C  
ATOM   1341  CE2 PHE A 172       5.333 -49.003 -46.120  1.00  0.86           C  
ATOM   1342  CZ  PHE A 172       5.864 -48.432 -47.265  1.00  0.86           C  
ATOM   1343  N   THR A 173       5.033 -54.103 -44.857  1.00  0.86           N  
ATOM   1344  CA  THR A 173       3.671 -54.249 -44.355  1.00  0.86           C  
ATOM   1345  C   THR A 173       3.390 -53.234 -43.251  1.00  0.81           C  
ATOM   1346  CB  THR A 173       3.420 -55.672 -43.824  1.00  0.83           C  
ATOM   1347  O   THR A 173       4.151 -53.133 -42.285  1.00  0.78           O  
ATOM   1348  CG2 THR A 173       1.972 -55.847 -43.380  1.00  0.80           C  
ATOM   1349  OG1 THR A 173       3.708 -56.620 -44.860  1.00  0.81           O  
ATOM   1350  N   VAL A 174       2.430 -52.409 -43.322  1.00  0.84           N  
ATOM   1351  CA  VAL A 174       1.962 -51.464 -42.314  1.00  0.84           C  
ATOM   1352  C   VAL A 174       1.093 -52.189 -41.289  1.00  0.82           C  
ATOM   1353  CB  VAL A 174       1.175 -50.297 -42.951  1.00  0.81           C  
ATOM   1354  O   VAL A 174       0.144 -52.886 -41.654  1.00  0.78           O  
ATOM   1355  CG1 VAL A 174       0.747 -49.289 -41.886  1.00  0.76           C  
ATOM   1356  CG2 VAL A 174       2.013 -49.615 -44.031  1.00  0.76           C  
ATOM   1357  N   PRO A 175       1.526 -52.047 -39.912  1.00  0.78           N  
ATOM   1358  CA  PRO A 175       0.861 -52.870 -38.899  1.00  0.77           C  
ATOM   1359  C   PRO A 175      -0.512 -52.329 -38.507  1.00  0.73           C  
ATOM   1360  CB  PRO A 175       1.827 -52.817 -37.713  1.00  0.73           C  
ATOM   1361  O   PRO A 175      -1.052 -52.702 -37.462  1.00  0.67           O  
ATOM   1362  CG  PRO A 175       2.460 -51.466 -37.795  1.00  0.74           C  
ATOM   1363  CD  PRO A 175       2.615 -51.099 -39.243  1.00  0.74           C  
ATOM   1364  N   TYR A 176      -1.095 -51.483 -39.421  1.00  0.76           N  
ATOM   1365  CA  TYR A 176      -2.399 -50.882 -39.167  1.00  0.75           C  
ATOM   1366  C   TYR A 176      -3.291 -50.971 -40.400  1.00  0.74           C  
ATOM   1367  CB  TYR A 176      -2.243 -49.419 -38.741  1.00  0.72           C  
ATOM   1368  O   TYR A 176      -2.814 -50.834 -41.529  1.00  0.71           O  
ATOM   1369  CG  TYR A 176      -1.319 -49.225 -37.563  1.00  0.70           C  
ATOM   1370  CD1 TYR A 176      -1.708 -49.601 -36.279  1.00  0.68           C  
ATOM   1371  CD2 TYR A 176      -0.058 -48.665 -37.730  1.00  0.69           C  
ATOM   1372  CE1 TYR A 176      -0.861 -49.423 -35.190  1.00  0.68           C  
ATOM   1373  CE2 TYR A 176       0.798 -48.482 -36.649  1.00  0.67           C  
ATOM   1374  OH  TYR A 176       1.230 -48.685 -34.310  1.00  0.59           O  
ATOM   1375  CZ  TYR A 176       0.388 -48.864 -35.384  1.00  0.67           C  
ATOM   1376  N   GLU A 177      -4.639 -51.288 -40.148  1.00  0.69           N  
ATOM   1377  CA  GLU A 177      -5.622 -51.121 -41.213  1.00  0.69           C  
ATOM   1378  C   GLU A 177      -5.775 -49.653 -41.598  1.00  0.68           C  
ATOM   1379  CB  GLU A 177      -6.976 -51.698 -40.791  1.00  0.66           C  
ATOM   1380  O   GLU A 177      -5.739 -48.772 -40.736  1.00  0.67           O  
ATOM   1381  CG  GLU A 177      -6.967 -53.207 -40.593  1.00  0.64           C  
ATOM   1382  CD  GLU A 177      -8.354 -53.793 -40.386  1.00  0.63           C  
ATOM   1383  OE1 GLU A 177      -9.314 -53.019 -40.168  1.00  0.65           O  
ATOM   1384  OE2 GLU A 177      -8.483 -55.037 -40.442  1.00  0.61           O  
ATOM   1385  N   PHE A 178      -5.741 -49.368 -42.989  1.00  0.72           N  
ATOM   1386  CA  PHE A 178      -5.879 -48.007 -43.493  1.00  0.72           C  
ATOM   1387  C   PHE A 178      -6.733 -47.981 -44.755  1.00  0.72           C  
ATOM   1388  CB  PHE A 178      -4.504 -47.395 -43.777  1.00  0.68           C  
ATOM   1389  O   PHE A 178      -6.761 -48.953 -45.512  1.00  0.70           O  
ATOM   1390  CG  PHE A 178      -3.676 -48.188 -44.751  1.00  0.68           C  
ATOM   1391  CD1 PHE A 178      -2.831 -49.198 -44.307  1.00  0.65           C  
ATOM   1392  CD2 PHE A 178      -3.743 -47.923 -46.113  1.00  0.68           C  
ATOM   1393  CE1 PHE A 178      -2.064 -49.934 -45.207  1.00  0.69           C  
ATOM   1394  CE2 PHE A 178      -2.979 -48.654 -47.019  1.00  0.69           C  
ATOM   1395  CZ  PHE A 178      -2.140 -49.658 -46.563  1.00  0.62           C  
ATOM   1396  N   THR A 179      -7.573 -46.865 -44.878  1.00  0.68           N  
ATOM   1397  CA  THR A 179      -8.223 -46.492 -46.130  1.00  0.68           C  
ATOM   1398  C   THR A 179      -7.304 -45.616 -46.976  1.00  0.68           C  
ATOM   1399  CB  THR A 179      -9.548 -45.752 -45.872  1.00  0.66           C  
ATOM   1400  O   THR A 179      -7.291 -45.725 -48.204  1.00  0.68           O  
ATOM   1401  CG2 THR A 179     -10.729 -46.717 -45.892  1.00  0.61           C  
ATOM   1402  OG1 THR A 179      -9.490 -45.111 -44.592  1.00  0.64           O  
ATOM   1403  N   ASN A 180      -6.567 -44.700 -46.477  1.00  0.74           N  
ATOM   1404  CA  ASN A 180      -5.583 -43.852 -47.142  1.00  0.75           C  
ATOM   1405  C   ASN A 180      -4.223 -43.925 -46.453  1.00  0.76           C  
ATOM   1406  CB  ASN A 180      -6.072 -42.403 -47.198  1.00  0.72           C  
ATOM   1407  O   ASN A 180      -4.147 -44.000 -45.225  1.00  0.75           O  
ATOM   1408  CG  ASN A 180      -7.212 -42.210 -48.178  1.00  0.68           C  
ATOM   1409  ND2 ASN A 180      -8.219 -41.445 -47.773  1.00  0.65           N  
ATOM   1410  OD1 ASN A 180      -7.189 -42.743 -49.290  1.00  0.66           O  
ATOM   1411  N   ILE A 181      -3.140 -43.899 -47.230  1.00  0.79           N  
ATOM   1412  CA  ILE A 181      -1.750 -43.945 -46.789  1.00  0.81           C  
ATOM   1413  C   ILE A 181      -0.918 -42.953 -47.598  1.00  0.81           C  
ATOM   1414  CB  ILE A 181      -1.163 -45.369 -46.919  1.00  0.79           C  
ATOM   1415  O   ILE A 181      -1.098 -42.828 -48.812  1.00  0.80           O  
ATOM   1416  CG1 ILE A 181       0.225 -45.435 -46.273  1.00  0.77           C  
ATOM   1417  CG2 ILE A 181      -1.105 -45.797 -48.388  1.00  0.77           C  
ATOM   1418  CD1 ILE A 181       0.774 -46.847 -46.127  1.00  0.76           C  
ATOM   1419  N   SER A 182      -0.243 -42.077 -46.847  1.00  0.80           N  
ATOM   1420  CA  SER A 182       0.864 -41.299 -47.394  1.00  0.83           C  
ATOM   1421  C   SER A 182       2.210 -41.881 -46.973  1.00  0.84           C  
ATOM   1422  CB  SER A 182       0.768 -39.841 -46.945  1.00  0.80           C  
ATOM   1423  O   SER A 182       2.453 -42.100 -45.784  1.00  0.84           O  
ATOM   1424  OG  SER A 182      -0.429 -39.247 -47.419  1.00  0.77           O  
ATOM   1425  N   VAL A 183       3.016 -42.201 -47.917  1.00  0.82           N  
ATOM   1426  CA  VAL A 183       4.329 -42.792 -47.684  1.00  0.85           C  
ATOM   1427  C   VAL A 183       5.416 -41.747 -47.920  1.00  0.85           C  
ATOM   1428  CB  VAL A 183       4.566 -44.023 -48.588  1.00  0.83           C  
ATOM   1429  O   VAL A 183       5.457 -41.113 -48.977  1.00  0.84           O  
ATOM   1430  CG1 VAL A 183       5.933 -44.644 -48.307  1.00  0.85           C  
ATOM   1431  CG2 VAL A 183       3.456 -45.053 -48.389  1.00  0.85           C  
ATOM   1432  N   PHE A 184       6.269 -41.593 -47.021  1.00  0.77           N  
ATOM   1433  CA  PHE A 184       7.487 -40.793 -47.082  1.00  0.83           C  
ATOM   1434  C   PHE A 184       8.722 -41.678 -46.972  1.00  0.80           C  
ATOM   1435  CB  PHE A 184       7.495 -39.739 -45.971  1.00  0.79           C  
ATOM   1436  O   PHE A 184       8.796 -42.543 -46.097  1.00  0.81           O  
ATOM   1437  CG  PHE A 184       6.290 -38.837 -45.980  1.00  0.78           C  
ATOM   1438  CD1 PHE A 184       6.361 -37.564 -46.531  1.00  0.77           C  
ATOM   1439  CD2 PHE A 184       5.085 -39.264 -45.436  1.00  0.79           C  
ATOM   1440  CE1 PHE A 184       5.247 -36.728 -46.541  1.00  0.82           C  
ATOM   1441  CE2 PHE A 184       3.968 -38.434 -45.443  1.00  0.79           C  
ATOM   1442  CZ  PHE A 184       4.051 -37.166 -45.994  1.00  0.81           C  
ATOM   1443  N   ILE A 185       9.699 -41.396 -47.844  1.00  0.80           N  
ATOM   1444  CA  ILE A 185      11.048 -41.948 -47.784  1.00  0.83           C  
ATOM   1445  C   ILE A 185      12.056 -40.823 -47.558  1.00  0.79           C  
ATOM   1446  CB  ILE A 185      11.397 -42.729 -49.070  1.00  0.80           C  
ATOM   1447  O   ILE A 185      12.108 -39.863 -48.331  1.00  0.75           O  
ATOM   1448  CG1 ILE A 185      10.336 -43.801 -49.348  1.00  0.81           C  
ATOM   1449  CG2 ILE A 185      12.791 -43.354 -48.961  1.00  0.80           C  
ATOM   1450  CD1 ILE A 185      10.183 -44.825 -48.232  1.00  0.79           C  
ATOM   1451  N   ASN A 186      12.769 -40.862 -46.402  1.00  0.68           N  
ATOM   1452  CA  ASN A 186      13.701 -39.828 -45.967  1.00  0.69           C  
ATOM   1453  C   ASN A 186      13.060 -38.444 -46.003  1.00  0.63           C  
ATOM   1454  CB  ASN A 186      14.966 -39.849 -46.829  1.00  0.64           C  
ATOM   1455  O   ASN A 186      13.681 -37.478 -46.450  1.00  0.59           O  
ATOM   1456  CG  ASN A 186      15.719 -41.161 -46.729  1.00  0.67           C  
ATOM   1457  ND2 ASN A 186      16.353 -41.565 -47.823  1.00  0.82           N  
ATOM   1458  OD1 ASN A 186      15.729 -41.807 -45.678  1.00  0.74           O  
ATOM   1459  N   GLY A 187      11.696 -38.242 -45.741  1.00  0.65           N  
ATOM   1460  CA  GLY A 187      10.927 -37.010 -45.658  1.00  0.67           C  
ATOM   1461  C   GLY A 187      10.328 -36.590 -46.987  1.00  0.63           C  
ATOM   1462  O   GLY A 187       9.566 -35.623 -47.053  1.00  0.64           O  
ATOM   1463  N   LEU A 188      10.603 -37.414 -47.931  1.00  0.69           N  
ATOM   1464  CA  LEU A 188      10.048 -37.069 -49.235  1.00  0.71           C  
ATOM   1465  C   LEU A 188       8.773 -37.858 -49.509  1.00  0.68           C  
ATOM   1466  CB  LEU A 188      11.073 -37.332 -50.341  1.00  0.67           C  
ATOM   1467  O   LEU A 188       8.785 -39.091 -49.493  1.00  0.66           O  
ATOM   1468  CG  LEU A 188      12.331 -36.462 -50.321  1.00  0.65           C  
ATOM   1469  CD1 LEU A 188      13.362 -36.998 -51.308  1.00  0.64           C  
ATOM   1470  CD2 LEU A 188      11.984 -35.012 -50.638  1.00  0.65           C  
ATOM   1471  N   LEU A 189       7.729 -37.240 -49.733  1.00  0.73           N  
ATOM   1472  CA  LEU A 189       6.474 -37.873 -50.123  1.00  0.78           C  
ATOM   1473  C   LEU A 189       6.641 -38.657 -51.420  1.00  0.74           C  
ATOM   1474  CB  LEU A 189       5.372 -36.823 -50.286  1.00  0.72           C  
ATOM   1475  O   LEU A 189       7.102 -38.111 -52.425  1.00  0.74           O  
ATOM   1476  CG  LEU A 189       3.998 -37.344 -50.711  1.00  0.70           C  
ATOM   1477  CD1 LEU A 189       3.404 -38.226 -49.618  1.00  0.69           C  
ATOM   1478  CD2 LEU A 189       3.063 -36.183 -51.035  1.00  0.72           C  
ATOM   1479  N   GLN A 190       6.231 -39.854 -51.293  1.00  0.79           N  
ATOM   1480  CA  GLN A 190       6.100 -40.716 -52.463  1.00  0.79           C  
ATOM   1481  C   GLN A 190       4.711 -40.595 -53.082  1.00  0.74           C  
ATOM   1482  CB  GLN A 190       6.385 -42.172 -52.091  1.00  0.77           C  
ATOM   1483  O   GLN A 190       3.705 -40.853 -52.418  1.00  0.69           O  
ATOM   1484  CG  GLN A 190       7.746 -42.387 -51.445  1.00  0.82           C  
ATOM   1485  CD  GLN A 190       8.892 -41.902 -52.313  1.00  0.80           C  
ATOM   1486  NE2 GLN A 190       9.677 -40.966 -51.791  1.00  0.92           N  
ATOM   1487  OE1 GLN A 190       9.070 -42.366 -53.444  1.00  0.87           O  
ATOM   1488  N   ASN A 191       4.484 -40.111 -54.359  1.00  0.65           N  
ATOM   1489  CA  ASN A 191       3.213 -39.921 -55.049  1.00  0.70           C  
ATOM   1490  C   ASN A 191       2.655 -41.243 -55.569  1.00  0.66           C  
ATOM   1491  CB  ASN A 191       3.370 -38.922 -56.197  1.00  0.62           C  
ATOM   1492  O   ASN A 191       3.239 -41.860 -56.461  1.00  0.66           O  
ATOM   1493  CG  ASN A 191       2.038 -38.475 -56.769  1.00  0.57           C  
ATOM   1494  ND2 ASN A 191       2.034 -37.326 -57.433  1.00  0.63           N  
ATOM   1495  OD1 ASN A 191       1.022 -39.157 -56.613  1.00  0.60           O  
ATOM   1496  N   LYS A 192       1.547 -41.546 -54.955  1.00  0.72           N  
ATOM   1497  CA  LYS A 192       0.820 -42.737 -55.385  1.00  0.75           C  
ATOM   1498  C   LYS A 192       0.447 -42.650 -56.862  1.00  0.73           C  
ATOM   1499  CB  LYS A 192      -0.438 -42.933 -54.538  1.00  0.71           C  
ATOM   1500  O   LYS A 192       0.584 -43.627 -57.601  1.00  0.72           O  
ATOM   1501  CG  LYS A 192      -1.176 -44.234 -54.818  1.00  0.70           C  
ATOM   1502  CD  LYS A 192      -2.390 -44.394 -53.912  1.00  0.70           C  
ATOM   1503  CE  LYS A 192      -3.149 -45.680 -54.213  1.00  0.79           C  
ATOM   1504  NZ  LYS A 192      -4.344 -45.838 -53.331  1.00  0.74           N  
ATOM   1505  N   SER A 193       0.151 -41.353 -57.454  1.00  0.62           N  
ATOM   1506  CA  SER A 193      -0.363 -41.132 -58.802  1.00  0.69           C  
ATOM   1507  C   SER A 193       0.736 -41.298 -59.846  1.00  0.66           C  
ATOM   1508  CB  SER A 193      -0.983 -39.739 -58.918  1.00  0.63           C  
ATOM   1509  O   SER A 193       0.457 -41.631 -61.000  1.00  0.69           O  
ATOM   1510  OG  SER A 193      -0.018 -38.735 -58.654  1.00  0.61           O  
ATOM   1511  N   THR A 194       1.865 -41.061 -59.428  1.00  0.56           N  
ATOM   1512  CA  THR A 194       2.970 -41.215 -60.367  1.00  0.60           C  
ATOM   1513  C   THR A 194       3.672 -42.555 -60.161  1.00  0.54           C  
ATOM   1514  CB  THR A 194       3.990 -40.071 -60.221  1.00  0.52           C  
ATOM   1515  O   THR A 194       4.779 -42.765 -60.662  1.00  0.53           O  
ATOM   1516  CG2 THR A 194       3.362 -38.726 -60.574  1.00  0.46           C  
ATOM   1517  OG1 THR A 194       4.460 -40.026 -58.869  1.00  0.47           O  
ATOM   1518  N   GLY A 195       2.999 -43.491 -59.474  1.00  0.63           N  
ATOM   1519  CA  GLY A 195       3.556 -44.819 -59.271  1.00  0.67           C  
ATOM   1520  C   GLY A 195       4.673 -44.848 -58.245  1.00  0.64           C  
ATOM   1521  O   GLY A 195       5.543 -45.720 -58.292  1.00  0.61           O  
ATOM   1522  N   GLY A 196       4.819 -44.026 -57.411  1.00  0.76           N  
ATOM   1523  CA  GLY A 196       5.844 -44.027 -56.379  1.00  0.81           C  
ATOM   1524  C   GLY A 196       5.713 -45.185 -55.409  1.00  0.76           C  
ATOM   1525  O   GLY A 196       6.715 -45.690 -54.898  1.00  0.73           O  
ATOM   1526  N   TYR A 197       4.508 -45.739 -55.309  1.00  0.83           N  
ATOM   1527  CA  TYR A 197       4.224 -46.961 -54.565  1.00  0.86           C  
ATOM   1528  C   TYR A 197       2.855 -47.518 -54.935  1.00  0.79           C  
ATOM   1529  CB  TYR A 197       4.291 -46.699 -53.057  1.00  0.81           C  
ATOM   1530  O   TYR A 197       1.991 -46.787 -55.425  1.00  0.73           O  
ATOM   1531  CG  TYR A 197       3.215 -45.769 -52.553  1.00  0.83           C  
ATOM   1532  CD1 TYR A 197       3.400 -44.388 -52.563  1.00  0.80           C  
ATOM   1533  CD2 TYR A 197       2.011 -46.267 -52.066  1.00  0.82           C  
ATOM   1534  CE1 TYR A 197       2.412 -43.526 -52.099  1.00  0.87           C  
ATOM   1535  CE2 TYR A 197       1.016 -45.415 -51.599  1.00  0.87           C  
ATOM   1536  OH  TYR A 197       0.243 -43.200 -51.158  1.00  0.74           O  
ATOM   1537  CZ  TYR A 197       1.225 -44.048 -51.620  1.00  0.86           C  
ATOM   1538  N   VAL A 198       2.574 -48.833 -54.783  1.00  0.87           N  
ATOM   1539  CA  VAL A 198       1.306 -49.543 -54.911  1.00  0.88           C  
ATOM   1540  C   VAL A 198       0.922 -50.163 -53.569  1.00  0.85           C  
ATOM   1541  CB  VAL A 198       1.375 -50.635 -56.002  1.00  0.85           C  
ATOM   1542  O   VAL A 198       1.781 -50.672 -52.845  1.00  0.82           O  
ATOM   1543  CG1 VAL A 198       0.049 -51.388 -56.098  1.00  0.81           C  
ATOM   1544  CG2 VAL A 198       1.742 -50.019 -57.351  1.00  0.79           C  
ATOM   1545  N   VAL A 199      -0.374 -50.135 -53.250  1.00  0.86           N  
ATOM   1546  CA  VAL A 199      -0.923 -50.719 -52.030  1.00  0.88           C  
ATOM   1547  C   VAL A 199      -1.729 -51.969 -52.372  1.00  0.85           C  
ATOM   1548  CB  VAL A 199      -1.806 -49.708 -51.265  1.00  0.84           C  
ATOM   1549  O   VAL A 199      -2.620 -51.928 -53.224  1.00  0.81           O  
ATOM   1550  CG1 VAL A 199      -2.355 -50.332 -49.984  1.00  0.78           C  
ATOM   1551  CG2 VAL A 199      -1.014 -48.440 -50.949  1.00  0.77           C  
ATOM   1552  N   ASN A 200      -1.387 -53.106 -51.813  1.00  0.85           N  
ATOM   1553  CA  ASN A 200      -2.116 -54.369 -51.859  1.00  0.86           C  
ATOM   1554  C   ASN A 200      -2.427 -54.887 -50.458  1.00  0.82           C  
ATOM   1555  CB  ASN A 200      -1.328 -55.415 -52.649  1.00  0.82           C  
ATOM   1556  O   ASN A 200      -1.550 -55.429 -49.782  1.00  0.78           O  
ATOM   1557  CG  ASN A 200      -2.152 -56.646 -52.972  1.00  0.76           C  
ATOM   1558  ND2 ASN A 200      -1.565 -57.574 -53.718  1.00  0.79           N  
ATOM   1559  OD1 ASN A 200      -3.307 -56.762 -52.554  1.00  0.75           O  
ATOM   1560  N   GLY A 201      -3.626 -54.597 -49.873  1.00  0.80           N  
ATOM   1561  CA  GLY A 201      -3.993 -54.776 -48.477  1.00  0.81           C  
ATOM   1562  C   GLY A 201      -3.205 -53.888 -47.534  1.00  0.79           C  
ATOM   1563  O   GLY A 201      -3.255 -52.661 -47.641  1.00  0.75           O  
ATOM   1564  N   SER A 202      -2.464 -54.548 -46.568  1.00  0.77           N  
ATOM   1565  CA  SER A 202      -1.564 -53.874 -45.638  1.00  0.81           C  
ATOM   1566  C   SER A 202      -0.158 -53.755 -46.218  1.00  0.83           C  
ATOM   1567  CB  SER A 202      -1.512 -54.621 -44.305  1.00  0.77           C  
ATOM   1568  O   SER A 202       0.723 -53.150 -45.604  1.00  0.84           O  
ATOM   1569  OG  SER A 202      -1.235 -55.996 -44.508  1.00  0.72           O  
ATOM   1570  N   THR A 203       0.054 -54.253 -47.395  1.00  0.83           N  
ATOM   1571  CA  THR A 203       1.388 -54.223 -47.985  1.00  0.86           C  
ATOM   1572  C   THR A 203       1.532 -53.041 -48.938  1.00  0.87           C  
ATOM   1573  CB  THR A 203       1.695 -55.532 -48.736  1.00  0.83           C  
ATOM   1574  O   THR A 203       0.707 -52.855 -49.835  1.00  0.87           O  
ATOM   1575  CG2 THR A 203       3.108 -55.517 -49.312  1.00  0.83           C  
ATOM   1576  OG1 THR A 203       1.571 -56.636 -47.832  1.00  0.85           O  
ATOM   1577  N   VAL A 204       2.528 -52.316 -48.834  1.00  0.84           N  
ATOM   1578  CA  VAL A 204       2.980 -51.246 -49.718  1.00  0.88           C  
ATOM   1579  C   VAL A 204       4.244 -51.684 -50.455  1.00  0.88           C  
ATOM   1580  CB  VAL A 204       3.243 -49.938 -48.939  1.00  0.85           C  
ATOM   1581  O   VAL A 204       5.220 -52.105 -49.830  1.00  0.88           O  
ATOM   1582  CG1 VAL A 204       3.676 -48.822 -49.888  1.00  0.86           C  
ATOM   1583  CG2 VAL A 204       1.999 -49.525 -48.155  1.00  0.85           C  
ATOM   1584  N   THR A 205       4.144 -51.636 -51.807  1.00  0.87           N  
ATOM   1585  CA  THR A 205       5.263 -51.895 -52.706  1.00  0.91           C  
ATOM   1586  C   THR A 205       5.758 -50.598 -53.340  1.00  0.89           C  
ATOM   1587  CB  THR A 205       4.874 -52.894 -53.811  1.00  0.87           C  
ATOM   1588  O   THR A 205       4.991 -49.889 -53.996  1.00  0.88           O  
ATOM   1589  CG2 THR A 205       6.079 -53.260 -54.671  1.00  0.86           C  
ATOM   1590  OG1 THR A 205       4.351 -54.084 -53.208  1.00  0.89           O  
ATOM   1591  N   LEU A 206       7.019 -50.195 -53.211  1.00  0.85           N  
ATOM   1592  CA  LEU A 206       7.673 -49.023 -53.780  1.00  0.88           C  
ATOM   1593  C   LEU A 206       8.142 -49.300 -55.204  1.00  0.85           C  
ATOM   1594  CB  LEU A 206       8.860 -48.597 -52.913  1.00  0.87           C  
ATOM   1595  O   LEU A 206       8.485 -50.436 -55.539  1.00  0.83           O  
ATOM   1596  CG  LEU A 206       8.544 -48.236 -51.461  1.00  0.86           C  
ATOM   1597  CD1 LEU A 206       9.833 -47.996 -50.681  1.00  0.84           C  
ATOM   1598  CD2 LEU A 206       7.640 -47.009 -51.399  1.00  0.84           C  
ATOM   1599  N   ASN A 207       8.266 -48.222 -56.084  1.00  0.85           N  
ATOM   1600  CA  ASN A 207       8.774 -48.294 -57.450  1.00  0.87           C  
ATOM   1601  C   ASN A 207      10.296 -48.394 -57.477  1.00  0.83           C  
ATOM   1602  CB  ASN A 207       8.306 -47.084 -58.261  1.00  0.81           C  
ATOM   1603  O   ASN A 207      10.896 -48.507 -58.547  1.00  0.79           O  
ATOM   1604  CG  ASN A 207       8.543 -47.253 -59.749  1.00  0.73           C  
ATOM   1605  ND2 ASN A 207       8.668 -46.138 -60.460  1.00  0.76           N  
ATOM   1606  OD1 ASN A 207       8.611 -48.376 -60.256  1.00  0.71           O  
ATOM   1607  N   GLY A 208      10.921 -48.546 -56.498  1.00  0.84           N  
ATOM   1608  CA  GLY A 208      12.369 -48.597 -56.382  1.00  0.87           C  
ATOM   1609  C   GLY A 208      12.843 -49.295 -55.121  1.00  0.84           C  
ATOM   1610  O   GLY A 208      12.074 -49.463 -54.172  1.00  0.83           O  
ATOM   1611  N   SER A 209      14.031 -49.834 -55.091  1.00  0.85           N  
ATOM   1612  CA  SER A 209      14.643 -50.458 -53.922  1.00  0.89           C  
ATOM   1613  C   SER A 209      15.257 -49.414 -52.996  1.00  0.86           C  
ATOM   1614  CB  SER A 209      15.712 -51.464 -54.349  1.00  0.82           C  
ATOM   1615  O   SER A 209      15.935 -48.492 -53.454  1.00  0.82           O  
ATOM   1616  OG  SER A 209      15.153 -52.475 -55.171  1.00  0.74           O  
ATOM   1617  N   LEU A 210      15.163 -49.480 -51.651  1.00  0.82           N  
ATOM   1618  CA  LEU A 210      15.735 -48.625 -50.617  1.00  0.87           C  
ATOM   1619  C   LEU A 210      17.149 -49.073 -50.263  1.00  0.84           C  
ATOM   1620  CB  LEU A 210      14.855 -48.636 -49.365  1.00  0.85           C  
ATOM   1621  O   LEU A 210      17.522 -50.221 -50.512  1.00  0.83           O  
ATOM   1622  CG  LEU A 210      13.436 -48.089 -49.529  1.00  0.84           C  
ATOM   1623  CD1 LEU A 210      12.636 -48.298 -48.247  1.00  0.82           C  
ATOM   1624  CD2 LEU A 210      13.471 -46.613 -49.909  1.00  0.83           C  
ATOM   1625  N   LYS A 211      17.921 -48.126 -49.882  1.00  0.82           N  
ATOM   1626  CA  LYS A 211      19.208 -48.411 -49.253  1.00  0.85           C  
ATOM   1627  C   LYS A 211      19.035 -48.738 -47.772  1.00  0.82           C  
ATOM   1628  CB  LYS A 211      20.162 -47.228 -49.421  1.00  0.79           C  
ATOM   1629  O   LYS A 211      18.108 -48.246 -47.126  1.00  0.80           O  
ATOM   1630  CG  LYS A 211      20.500 -46.906 -50.869  1.00  0.73           C  
ATOM   1631  CD  LYS A 211      21.487 -45.749 -50.968  1.00  0.71           C  
ATOM   1632  CE  LYS A 211      21.816 -45.418 -52.418  1.00  0.77           C  
ATOM   1633  NZ  LYS A 211      22.746 -44.254 -52.522  1.00  0.78           N  
ATOM   1634  N   ALA A 212      19.950 -49.488 -47.295  1.00  0.75           N  
ATOM   1635  CA  ALA A 212      20.009 -49.660 -45.846  1.00  0.81           C  
ATOM   1636  C   ALA A 212      20.151 -48.316 -45.138  1.00  0.73           C  
ATOM   1637  CB  ALA A 212      21.165 -50.582 -45.466  1.00  0.71           C  
ATOM   1638  O   ALA A 212      21.029 -47.519 -45.476  1.00  0.70           O  
ATOM   1639  N   GLY A 213      19.224 -47.986 -44.212  1.00  0.75           N  
ATOM   1640  CA  GLY A 213      19.214 -46.747 -43.451  1.00  0.78           C  
ATOM   1641  C   GLY A 213      18.171 -45.758 -43.936  1.00  0.72           C  
ATOM   1642  O   GLY A 213      17.888 -44.765 -43.262  1.00  0.72           O  
ATOM   1643  N   ASP A 214      17.563 -46.013 -44.969  1.00  0.79           N  
ATOM   1644  CA  ASP A 214      16.502 -45.118 -45.420  1.00  0.81           C  
ATOM   1645  C   ASP A 214      15.292 -45.188 -44.490  1.00  0.76           C  
ATOM   1646  CB  ASP A 214      16.084 -45.458 -46.852  1.00  0.80           C  
ATOM   1647  O   ASP A 214      14.907 -46.271 -44.045  1.00  0.73           O  
ATOM   1648  CG  ASP A 214      17.105 -45.018 -47.887  1.00  0.82           C  
ATOM   1649  OD1 ASP A 214      17.974 -44.178 -47.569  1.00  0.84           O  
ATOM   1650  OD2 ASP A 214      17.037 -45.513 -49.033  1.00  0.89           O  
ATOM   1651  N   VAL A 215      14.751 -44.089 -44.043  1.00  0.76           N  
ATOM   1652  CA  VAL A 215      13.600 -44.023 -43.149  1.00  0.78           C  
ATOM   1653  C   VAL A 215      12.309 -44.065 -43.964  1.00  0.74           C  
ATOM   1654  CB  VAL A 215      13.635 -42.752 -42.271  1.00  0.73           C  
ATOM   1655  O   VAL A 215      12.039 -43.160 -44.757  1.00  0.72           O  
ATOM   1656  CG1 VAL A 215      12.420 -42.700 -41.347  1.00  0.76           C  
ATOM   1657  CG2 VAL A 215      14.929 -42.700 -41.460  1.00  0.74           C  
ATOM   1658  N   ILE A 216      11.537 -45.062 -43.814  1.00  0.83           N  
ATOM   1659  CA  ILE A 216      10.144 -45.136 -44.239  1.00  0.83           C  
ATOM   1660  C   ILE A 216       9.244 -44.533 -43.162  1.00  0.78           C  
ATOM   1661  CB  ILE A 216       9.720 -46.591 -44.538  1.00  0.82           C  
ATOM   1662  O   ILE A 216       9.232 -45.001 -42.021  1.00  0.73           O  
ATOM   1663  CG1 ILE A 216      10.673 -47.226 -45.557  1.00  0.86           C  
ATOM   1664  CG2 ILE A 216       8.273 -46.641 -45.037  1.00  0.85           C  
ATOM   1665  CD1 ILE A 216      10.487 -48.728 -45.727  1.00  0.83           C  
ATOM   1666  N   HIS A 217       8.624 -43.468 -43.559  1.00  0.80           N  
ATOM   1667  CA  HIS A 217       7.575 -42.846 -42.759  1.00  0.81           C  
ATOM   1668  C   HIS A 217       6.227 -42.914 -43.470  1.00  0.77           C  
ATOM   1669  CB  HIS A 217       7.930 -41.392 -42.446  1.00  0.77           C  
ATOM   1670  O   HIS A 217       6.105 -42.486 -44.620  1.00  0.75           O  
ATOM   1671  CG  HIS A 217       6.925 -40.701 -41.580  1.00  0.75           C  
ATOM   1672  CD2 HIS A 217       6.152 -41.167 -40.571  1.00  0.74           C  
ATOM   1673  ND1 HIS A 217       6.621 -39.364 -41.714  1.00  0.74           N  
ATOM   1674  CE1 HIS A 217       5.703 -39.036 -40.820  1.00  0.75           C  
ATOM   1675  NE2 HIS A 217       5.401 -40.112 -40.114  1.00  0.80           N  
ATOM   1676  N   VAL A 218       5.310 -43.429 -42.814  1.00  0.84           N  
ATOM   1677  CA  VAL A 218       3.973 -43.616 -43.366  1.00  0.83           C  
ATOM   1678  C   VAL A 218       2.945 -42.916 -42.480  1.00  0.79           C  
ATOM   1679  CB  VAL A 218       3.622 -45.114 -43.507  1.00  0.80           C  
ATOM   1680  O   VAL A 218       2.955 -43.080 -41.257  1.00  0.74           O  
ATOM   1681  CG1 VAL A 218       2.257 -45.289 -44.172  1.00  0.75           C  
ATOM   1682  CG2 VAL A 218       4.704 -45.842 -44.302  1.00  0.74           C  
ATOM   1683  N   VAL A 219       2.156 -42.045 -43.149  1.00  0.79           N  
ATOM   1684  CA  VAL A 219       0.965 -41.455 -42.548  1.00  0.78           C  
ATOM   1685  C   VAL A 219      -0.277 -42.214 -43.012  1.00  0.77           C  
ATOM   1686  CB  VAL A 219       0.835 -39.956 -42.900  1.00  0.76           C  
ATOM   1687  O   VAL A 219      -0.564 -42.275 -44.209  1.00  0.75           O  
ATOM   1688  CG1 VAL A 219      -0.379 -39.342 -42.204  1.00  0.74           C  
ATOM   1689  CG2 VAL A 219       2.110 -39.207 -42.517  1.00  0.74           C  
ATOM   1690  N   ILE A 220      -0.876 -42.934 -42.122  1.00  0.76           N  
ATOM   1691  CA  ILE A 220      -2.097 -43.713 -42.294  1.00  0.74           C  
ATOM   1692  C   ILE A 220      -3.296 -42.909 -41.796  1.00  0.73           C  
ATOM   1693  CB  ILE A 220      -2.013 -45.066 -41.551  1.00  0.72           C  
ATOM   1694  O   ILE A 220      -3.241 -42.297 -40.727  1.00  0.68           O  
ATOM   1695  CG1 ILE A 220      -0.791 -45.860 -42.026  1.00  0.67           C  
ATOM   1696  CG2 ILE A 220      -3.301 -45.871 -41.750  1.00  0.66           C  
ATOM   1697  CD1 ILE A 220      -0.406 -47.012 -41.106  1.00  0.65           C  
ATOM   1698  N   SER A 221      -4.252 -42.768 -42.581  1.00  0.68           N  
ATOM   1699  CA  SER A 221      -5.615 -42.395 -42.215  1.00  0.67           C  
ATOM   1700  C   SER A 221      -6.568 -43.578 -42.355  1.00  0.67           C  
ATOM   1701  CB  SER A 221      -6.103 -41.231 -43.078  1.00  0.64           C  
ATOM   1702  O   SER A 221      -6.599 -44.236 -43.397  1.00  0.65           O  
ATOM   1703  OG  SER A 221      -6.383 -41.666 -44.397  1.00  0.61           O  
ATOM   1704  N   ASN A 222      -6.867 -44.206 -41.269  1.00  0.54           N  
ATOM   1705  CA  ASN A 222      -8.067 -45.037 -41.270  1.00  0.52           C  
ATOM   1706  C   ASN A 222      -9.334 -44.191 -41.354  1.00  0.53           C  
ATOM   1707  CB  ASN A 222      -8.104 -45.927 -40.026  1.00  0.49           C  
ATOM   1708  O   ASN A 222      -9.675 -43.480 -40.407  1.00  0.51           O  
ATOM   1709  CG  ASN A 222      -7.614 -47.335 -40.301  1.00  0.47           C  
ATOM   1710  ND2 ASN A 222      -7.260 -48.057 -39.244  1.00  0.46           N  
ATOM   1711  OD1 ASN A 222      -7.553 -47.770 -41.454  1.00  0.49           O  
ATOM   1712  N   VAL A 223      -9.826 -43.646 -42.332  1.00  0.44           N  
ATOM   1713  CA  VAL A 223     -11.256 -43.422 -42.522  1.00  0.44           C  
ATOM   1714  C   VAL A 223     -12.021 -44.718 -42.264  1.00  0.44           C  
ATOM   1715  CB  VAL A 223     -11.564 -42.894 -43.941  1.00  0.42           C  
ATOM   1716  O   VAL A 223     -11.925 -45.668 -43.044  1.00  0.43           O  
ATOM   1717  CG1 VAL A 223     -13.010 -42.408 -44.033  1.00  0.40           C  
ATOM   1718  CG2 VAL A 223     -10.596 -41.774 -44.315  1.00  0.41           C  
ATOM   1719  N   HIS A 224     -12.160 -45.248 -41.196  1.00  0.40           N  
ATOM   1720  CA  HIS A 224     -13.343 -46.101 -41.178  1.00  0.42           C  
ATOM   1721  C   HIS A 224     -14.431 -45.553 -42.095  1.00  0.40           C  
ATOM   1722  CB  HIS A 224     -13.880 -46.242 -39.752  1.00  0.38           C  
ATOM   1723  O   HIS A 224     -14.753 -44.364 -42.043  1.00  0.38           O  
ATOM   1724  CG  HIS A 224     -13.317 -47.414 -39.012  1.00  0.37           C  
ATOM   1725  CD2 HIS A 224     -13.511 -47.840 -37.742  1.00  0.37           C  
ATOM   1726  ND1 HIS A 224     -12.433 -48.302 -39.587  1.00  0.27           N  
ATOM   1727  CE1 HIS A 224     -12.109 -49.227 -38.699  1.00  0.37           C  
ATOM   1728  NE2 HIS A 224     -12.749 -48.969 -37.571  1.00  0.36           N  
ATOM   1729  N   THR A 225     -14.828 -45.882 -43.317  1.00  0.37           N  
ATOM   1730  CA  THR A 225     -16.260 -45.877 -43.592  1.00  0.38           C  
ATOM   1731  C   THR A 225     -17.060 -45.964 -42.295  1.00  0.37           C  
ATOM   1732  CB  THR A 225     -16.655 -47.039 -44.521  1.00  0.35           C  
ATOM   1733  O   THR A 225     -17.317 -47.060 -41.791  1.00  0.36           O  
ATOM   1734  CG2 THR A 225     -16.304 -46.727 -45.972  1.00  0.36           C  
ATOM   1735  OG1 THR A 225     -15.958 -48.224 -44.117  1.00  0.33           O  
ATOM   1736  N   THR A 226     -16.806 -45.467 -41.178  1.00  0.33           N  
ATOM   1737  CA  THR A 226     -18.035 -45.101 -40.483  1.00  0.33           C  
ATOM   1738  C   THR A 226     -18.810 -44.049 -41.271  1.00  0.33           C  
ATOM   1739  CB  THR A 226     -17.739 -44.572 -39.067  1.00  0.30           C  
ATOM   1740  O   THR A 226     -18.222 -43.099 -41.793  1.00  0.31           O  
ATOM   1741  CG2 THR A 226     -17.622 -45.715 -38.065  1.00  0.32           C  
ATOM   1742  OG1 THR A 226     -16.508 -43.839 -39.085  1.00  0.27           O  
ATOM   1743  N   ASN A 227     -19.850 -44.329 -42.211  1.00  0.33           N  
ATOM   1744  CA  ASN A 227     -20.750 -43.210 -42.468  1.00  0.33           C  
ATOM   1745  C   ASN A 227     -20.141 -41.886 -42.014  1.00  0.33           C  
ATOM   1746  CB  ASN A 227     -22.099 -43.437 -41.782  1.00  0.30           C  
ATOM   1747  O   ASN A 227     -19.968 -41.656 -40.816  1.00  0.31           O  
ATOM   1748  CG  ASN A 227     -22.997 -44.380 -42.558  1.00  0.29           C  
ATOM   1749  ND2 ASN A 227     -23.911 -45.039 -41.857  1.00  0.31           N  
ATOM   1750  OD1 ASN A 227     -22.869 -44.516 -43.778  1.00  0.33           O  
ATOM   1751  N   ILE A 228     -18.949 -41.398 -42.223  1.00  0.35           N  
ATOM   1752  CA  ILE A 228     -18.942 -39.941 -42.153  1.00  0.37           C  
ATOM   1753  C   ILE A 228     -20.373 -39.413 -42.239  1.00  0.35           C  
ATOM   1754  CB  ILE A 228     -18.076 -39.326 -43.274  1.00  0.33           C  
ATOM   1755  O   ILE A 228     -21.060 -39.626 -43.240  1.00  0.33           O  
ATOM   1756  CG1 ILE A 228     -16.639 -39.852 -43.188  1.00  0.33           C  
ATOM   1757  CG2 ILE A 228     -18.104 -37.796 -43.201  1.00  0.32           C  
ATOM   1758  CD1 ILE A 228     -15.742 -39.395 -44.331  1.00  0.32           C  
ATOM   1759  N   ILE A 229     -21.308 -39.710 -41.394  1.00  0.35           N  
ATOM   1760  CA  ILE A 229     -22.437 -38.786 -41.400  1.00  0.39           C  
ATOM   1761  C   ILE A 229     -21.977 -37.414 -41.888  1.00  0.35           C  
ATOM   1762  CB  ILE A 229     -23.080 -38.670 -40.000  1.00  0.33           C  
ATOM   1763  O   ILE A 229     -21.217 -36.727 -41.202  1.00  0.33           O  
ATOM   1764  CG1 ILE A 229     -23.494 -40.053 -39.486  1.00  0.32           C  
ATOM   1765  CG2 ILE A 229     -24.278 -37.717 -40.034  1.00  0.32           C  
ATOM   1766  CD1 ILE A 229     -24.070 -40.043 -38.076  1.00  0.32           C  
ATOM   1767  N   TYR A 230     -21.503 -37.130 -43.116  1.00  0.41           N  
ATOM   1768  CA  TYR A 230     -21.963 -35.787 -43.450  1.00  0.43           C  
ATOM   1769  C   TYR A 230     -23.154 -35.389 -42.587  1.00  0.41           C  
ATOM   1770  CB  TYR A 230     -22.338 -35.699 -44.932  1.00  0.39           C  
ATOM   1771  O   TYR A 230     -24.060 -36.194 -42.359  1.00  0.38           O  
ATOM   1772  CG  TYR A 230     -21.188 -35.982 -45.867  1.00  0.37           C  
ATOM   1773  CD1 TYR A 230     -20.245 -35.000 -46.161  1.00  0.36           C  
ATOM   1774  CD2 TYR A 230     -21.042 -37.232 -46.460  1.00  0.37           C  
ATOM   1775  CE1 TYR A 230     -19.185 -35.255 -47.024  1.00  0.38           C  
ATOM   1776  CE2 TYR A 230     -19.986 -37.499 -47.325  1.00  0.40           C  
ATOM   1777  OH  TYR A 230     -18.015 -36.765 -48.455  1.00  0.29           O  
ATOM   1778  CZ  TYR A 230     -19.063 -36.506 -47.600  1.00  0.33           C  
ATOM   1779  N   ALA A 231     -23.117 -34.744 -41.494  1.00  0.43           N  
ATOM   1780  CA  ALA A 231     -24.408 -34.132 -41.189  1.00  0.45           C  
ATOM   1781  C   ALA A 231     -25.321 -34.139 -42.412  1.00  0.43           C  
ATOM   1782  CB  ALA A 231     -24.214 -32.705 -40.682  1.00  0.40           C  
ATOM   1783  O   ALA A 231     -24.941 -33.655 -43.481  1.00  0.41           O  
ATOM   1784  N   LEU A 232     -26.163 -35.144 -42.703  1.00  0.43           N  
ATOM   1785  CA  LEU A 232     -27.281 -34.776 -43.565  1.00  0.44           C  
ATOM   1786  C   LEU A 232     -27.695 -33.327 -43.330  1.00  0.43           C  
ATOM   1787  CB  LEU A 232     -28.474 -35.705 -43.321  1.00  0.40           C  
ATOM   1788  O   LEU A 232     -27.598 -32.824 -42.208  1.00  0.41           O  
ATOM   1789  CG  LEU A 232     -28.337 -37.136 -43.845  1.00  0.38           C  
ATOM   1790  CD1 LEU A 232     -29.367 -38.044 -43.182  1.00  0.35           C  
ATOM   1791  CD2 LEU A 232     -28.487 -37.167 -45.362  1.00  0.37           C  
ATOM   1792  N   GLN A 233     -27.690 -32.534 -44.305  1.00  0.55           N  
ATOM   1793  CA  GLN A 233     -28.385 -31.257 -44.187  1.00  0.55           C  
ATOM   1794  C   GLN A 233     -29.464 -31.315 -43.109  1.00  0.55           C  
ATOM   1795  CB  GLN A 233     -29.004 -30.856 -45.527  1.00  0.51           C  
ATOM   1796  O   GLN A 233     -29.712 -30.325 -42.417  1.00  0.53           O  
ATOM   1797  CG  GLN A 233     -29.377 -29.382 -45.616  1.00  0.47           C  
ATOM   1798  CD  GLN A 233     -28.439 -28.591 -46.507  1.00  0.49           C  
ATOM   1799  NE2 GLN A 233     -28.324 -27.294 -46.244  1.00  0.38           N  
ATOM   1800  OE1 GLN A 233     -27.821 -29.141 -47.424  1.00  0.54           O  
ATOM   1801  N   SER A 234     -30.184 -32.497 -42.932  1.00  0.53           N  
ATOM   1802  CA  SER A 234     -31.122 -32.696 -41.831  1.00  0.54           C  
ATOM   1803  C   SER A 234     -30.414 -32.625 -40.482  1.00  0.52           C  
ATOM   1804  CB  SER A 234     -31.836 -34.041 -41.972  1.00  0.49           C  
ATOM   1805  O   SER A 234     -30.962 -32.092 -39.515  1.00  0.50           O  
ATOM   1806  OG  SER A 234     -30.899 -35.096 -42.104  1.00  0.50           O  
ATOM   1807  N   ASP A 235     -29.269 -33.214 -40.292  1.00  0.47           N  
ATOM   1808  CA  ASP A 235     -28.540 -33.061 -39.037  1.00  0.49           C  
ATOM   1809  C   ASP A 235     -28.037 -31.630 -38.865  1.00  0.46           C  
ATOM   1810  CB  ASP A 235     -27.367 -34.042 -38.974  1.00  0.44           C  
ATOM   1811  O   ASP A 235     -28.058 -31.088 -37.758  1.00  0.44           O  
ATOM   1812  CG  ASP A 235     -27.806 -35.495 -39.028  1.00  0.43           C  
ATOM   1813  OD1 ASP A 235     -28.893 -35.824 -38.506  1.00  0.44           O  
ATOM   1814  OD2 ASP A 235     -27.056 -36.319 -39.595  1.00  0.52           O  
ATOM   1815  N   LEU A 236     -27.639 -30.898 -39.966  1.00  0.53           N  
ATOM   1816  CA  LEU A 236     -27.293 -29.485 -39.853  1.00  0.55           C  
ATOM   1817  C   LEU A 236     -28.527 -28.647 -39.535  1.00  0.53           C  
ATOM   1818  CB  LEU A 236     -26.643 -28.987 -41.146  1.00  0.51           C  
ATOM   1819  O   LEU A 236     -28.419 -27.581 -38.925  1.00  0.52           O  
ATOM   1820  CG  LEU A 236     -25.256 -29.547 -41.466  1.00  0.49           C  
ATOM   1821  CD1 LEU A 236     -24.832 -29.139 -42.873  1.00  0.46           C  
ATOM   1822  CD2 LEU A 236     -24.236 -29.072 -40.436  1.00  0.47           C  
ATOM   1823  N   ASN A 237     -29.775 -29.123 -39.934  1.00  0.58           N  
ATOM   1824  CA  ASN A 237     -31.000 -28.471 -39.483  1.00  0.58           C  
ATOM   1825  C   ASN A 237     -31.144 -28.537 -37.965  1.00  0.57           C  
ATOM   1826  CB  ASN A 237     -32.222 -29.096 -40.160  1.00  0.54           C  
ATOM   1827  O   ASN A 237     -31.865 -27.735 -37.370  1.00  0.54           O  
ATOM   1828  CG  ASN A 237     -32.387 -28.645 -41.598  1.00  0.51           C  
ATOM   1829  ND2 ASN A 237     -33.207 -29.365 -42.354  1.00  0.52           N  
ATOM   1830  OD1 ASN A 237     -31.782 -27.658 -42.025  1.00  0.52           O  
ATOM   1831  N   ASN A 238     -30.427 -29.536 -37.360  1.00  0.57           N  
ATOM   1832  CA  ASN A 238     -30.359 -29.578 -35.903  1.00  0.57           C  
ATOM   1833  C   ASN A 238     -29.194 -28.748 -35.372  1.00  0.56           C  
ATOM   1834  CB  ASN A 238     -30.250 -31.023 -35.412  1.00  0.53           C  
ATOM   1835  O   ASN A 238     -28.986 -28.666 -34.160  1.00  0.54           O  
ATOM   1836  CG  ASN A 238     -31.538 -31.800 -35.593  1.00  0.50           C  
ATOM   1837  ND2 ASN A 238     -31.420 -33.110 -35.780  1.00  0.48           N  
ATOM   1838  OD1 ASN A 238     -32.632 -31.229 -35.567  1.00  0.50           O  
ATOM   1839  N   TYR A 239     -28.425 -28.168 -36.232  1.00  0.59           N  
ATOM   1840  CA  TYR A 239     -27.395 -27.259 -35.743  1.00  0.62           C  
ATOM   1841  C   TYR A 239     -27.892 -25.818 -35.747  1.00  0.59           C  
ATOM   1842  CB  TYR A 239     -26.127 -27.376 -36.595  1.00  0.56           C  
ATOM   1843  O   TYR A 239     -28.590 -25.399 -36.672  1.00  0.57           O  
ATOM   1844  CG  TYR A 239     -25.328 -28.628 -36.325  1.00  0.53           C  
ATOM   1845  CD1 TYR A 239     -24.380 -28.667 -35.304  1.00  0.50           C  
ATOM   1846  CD2 TYR A 239     -25.518 -29.774 -37.090  1.00  0.51           C  
ATOM   1847  CE1 TYR A 239     -23.640 -29.817 -35.053  1.00  0.46           C  
ATOM   1848  CE2 TYR A 239     -24.784 -30.930 -36.847  1.00  0.49           C  
ATOM   1849  OH  TYR A 239     -23.119 -32.084 -35.585  1.00  0.35           O  
ATOM   1850  CZ  TYR A 239     -23.849 -30.942 -35.829  1.00  0.47           C  
ATOM   1851  N   TYR A 240     -27.829 -25.202 -34.697  1.00  0.66           N  
ATOM   1852  CA  TYR A 240     -28.158 -23.786 -34.571  1.00  0.68           C  
ATOM   1853  C   TYR A 240     -27.206 -22.930 -35.399  1.00  0.67           C  
ATOM   1854  CB  TYR A 240     -28.108 -23.351 -33.104  1.00  0.62           C  
ATOM   1855  O   TYR A 240     -25.986 -23.028 -35.252  1.00  0.65           O  
ATOM   1856  CG  TYR A 240     -29.065 -24.107 -32.214  1.00  0.60           C  
ATOM   1857  CD1 TYR A 240     -30.441 -23.911 -32.313  1.00  0.56           C  
ATOM   1858  CD2 TYR A 240     -28.596 -25.017 -31.273  1.00  0.58           C  
ATOM   1859  CE1 TYR A 240     -31.327 -24.604 -31.494  1.00  0.56           C  
ATOM   1860  CE2 TYR A 240     -29.473 -25.716 -30.449  1.00  0.56           C  
ATOM   1861  OH  TYR A 240     -31.706 -26.192 -29.754  1.00  0.47           O  
ATOM   1862  CZ  TYR A 240     -30.834 -25.503 -30.567  1.00  0.55           C  
ATOM   1863  N   THR A 241     -27.769 -22.426 -36.562  1.00  0.68           N  
ATOM   1864  CA  THR A 241     -27.031 -21.408 -37.302  1.00  0.70           C  
ATOM   1865  C   THR A 241     -26.677 -20.231 -36.397  1.00  0.70           C  
ATOM   1866  CB  THR A 241     -27.836 -20.904 -38.513  1.00  0.66           C  
ATOM   1867  O   THR A 241     -27.277 -20.056 -35.334  1.00  0.69           O  
ATOM   1868  CG2 THR A 241     -28.258 -22.061 -39.413  1.00  0.58           C  
ATOM   1869  OG1 THR A 241     -29.008 -20.221 -38.050  1.00  0.67           O  
ATOM   1870  N   LYS A 242     -25.756 -19.476 -36.822  1.00  0.71           N  
ATOM   1871  CA  LYS A 242     -25.495 -18.183 -36.196  1.00  0.72           C  
ATOM   1872  C   LYS A 242     -26.782 -17.376 -36.045  1.00  0.73           C  
ATOM   1873  CB  LYS A 242     -24.471 -17.390 -37.008  1.00  0.70           C  
ATOM   1874  O   LYS A 242     -26.974 -16.687 -35.041  1.00  0.74           O  
ATOM   1875  CG  LYS A 242     -23.956 -16.142 -36.306  1.00  0.65           C  
ATOM   1876  CD  LYS A 242     -22.835 -15.478 -37.095  1.00  0.64           C  
ATOM   1877  CE  LYS A 242     -22.338 -14.214 -36.407  1.00  0.59           C  
ATOM   1878  NZ  LYS A 242     -21.198 -13.593 -37.146  1.00  0.52           N  
ATOM   1879  N   THR A 243     -27.733 -17.504 -37.014  1.00  0.76           N  
ATOM   1880  CA  THR A 243     -29.024 -16.826 -36.974  1.00  0.77           C  
ATOM   1881  C   THR A 243     -29.890 -17.376 -35.844  1.00  0.76           C  
ATOM   1882  CB  THR A 243     -29.771 -16.968 -38.313  1.00  0.74           C  
ATOM   1883  O   THR A 243     -30.506 -16.612 -35.098  1.00  0.74           O  
ATOM   1884  CG2 THR A 243     -31.017 -16.089 -38.343  1.00  0.68           C  
ATOM   1885  OG1 THR A 243     -28.901 -16.581 -39.383  1.00  0.73           O  
ATOM   1886  N   ASN A 244     -29.827 -18.746 -35.680  1.00  0.74           N  
ATOM   1887  CA  ASN A 244     -30.528 -19.342 -34.548  1.00  0.75           C  
ATOM   1888  C   ASN A 244     -29.947 -18.872 -33.218  1.00  0.74           C  
ATOM   1889  CB  ASN A 244     -30.486 -20.869 -34.635  1.00  0.71           C  
ATOM   1890  O   ASN A 244     -30.690 -18.502 -32.307  1.00  0.72           O  
ATOM   1891  CG  ASN A 244     -31.250 -21.407 -35.829  1.00  0.66           C  
ATOM   1892  ND2 ASN A 244     -31.561 -22.698 -35.801  1.00  0.68           N  
ATOM   1893  OD1 ASN A 244     -31.557 -20.670 -36.769  1.00  0.69           O  
ATOM   1894  N   LEU A 245     -28.642 -18.867 -33.101  1.00  0.70           N  
ATOM   1895  CA  LEU A 245     -27.954 -18.526 -31.861  1.00  0.70           C  
ATOM   1896  C   LEU A 245     -28.124 -17.046 -31.535  1.00  0.70           C  
ATOM   1897  CB  LEU A 245     -26.466 -18.871 -31.961  1.00  0.68           C  
ATOM   1898  O   LEU A 245     -28.230 -16.672 -30.365  1.00  0.69           O  
ATOM   1899  CG  LEU A 245     -26.117 -20.359 -32.020  1.00  0.66           C  
ATOM   1900  CD1 LEU A 245     -24.615 -20.545 -32.206  1.00  0.63           C  
ATOM   1901  CD2 LEU A 245     -26.597 -21.071 -30.759  1.00  0.64           C  
ATOM   1902  N   ASN A 246     -28.359 -16.221 -32.538  1.00  0.73           N  
ATOM   1903  CA  ASN A 246     -28.619 -14.794 -32.385  1.00  0.74           C  
ATOM   1904  C   ASN A 246     -30.111 -14.507 -32.245  1.00  0.74           C  
ATOM   1905  CB  ASN A 246     -28.036 -14.013 -33.565  1.00  0.71           C  
ATOM   1906  O   ASN A 246     -30.516 -13.351 -32.117  1.00  0.73           O  
ATOM   1907  CG  ASN A 246     -26.534 -13.839 -33.466  1.00  0.67           C  
ATOM   1908  ND2 ASN A 246     -25.916 -13.388 -34.551  1.00  0.66           N  
ATOM   1909  OD1 ASN A 246     -25.933 -14.110 -32.423  1.00  0.66           O  
ATOM   1910  N   SER A 247     -30.943 -15.520 -32.300  1.00  0.73           N  
ATOM   1911  CA  SER A 247     -32.373 -15.334 -32.080  1.00  0.75           C  
ATOM   1912  C   SER A 247     -32.691 -15.192 -30.595  1.00  0.75           C  
ATOM   1913  CB  SER A 247     -33.162 -16.505 -32.668  1.00  0.72           C  
ATOM   1914  O   SER A 247     -31.873 -15.547 -29.744  1.00  0.73           O  
ATOM   1915  OG  SER A 247     -32.978 -17.676 -31.893  1.00  0.73           O  
ATOM   1916  N   THR A 248     -33.911 -14.672 -30.177  1.00  0.72           N  
ATOM   1917  CA  THR A 248     -34.371 -14.463 -28.809  1.00  0.74           C  
ATOM   1918  C   THR A 248     -34.415 -15.784 -28.046  1.00  0.71           C  
ATOM   1919  CB  THR A 248     -35.762 -13.804 -28.781  1.00  0.67           C  
ATOM   1920  O   THR A 248     -34.651 -15.801 -26.836  1.00  0.67           O  
ATOM   1921  CG2 THR A 248     -35.688 -12.344 -29.213  1.00  0.55           C  
ATOM   1922  OG1 THR A 248     -36.637 -14.510 -29.671  1.00  0.64           O  
ATOM   1923  N   SER A 249     -34.202 -16.893 -28.699  1.00  0.68           N  
ATOM   1924  CA  SER A 249     -34.094 -18.217 -28.094  1.00  0.70           C  
ATOM   1925  C   SER A 249     -32.664 -18.741 -28.162  1.00  0.67           C  
ATOM   1926  CB  SER A 249     -35.040 -19.201 -28.784  1.00  0.64           C  
ATOM   1927  O   SER A 249     -32.393 -19.875 -27.760  1.00  0.64           O  
ATOM   1928  OG  SER A 249     -35.538 -18.656 -29.994  1.00  0.59           O  
ATOM   1929  N   GLY A 250     -31.754 -18.040 -28.744  1.00  0.70           N  
ATOM   1930  CA  GLY A 250     -30.415 -18.534 -29.024  1.00  0.73           C  
ATOM   1931  C   GLY A 250     -29.723 -19.111 -27.804  1.00  0.71           C  
ATOM   1932  O   GLY A 250     -29.171 -20.211 -27.859  1.00  0.70           O  
ATOM   1933  N   SER A 251     -29.829 -18.401 -26.630  1.00  0.66           N  
ATOM   1934  CA  SER A 251     -29.220 -18.874 -25.391  1.00  0.69           C  
ATOM   1935  C   SER A 251     -29.820 -20.205 -24.953  1.00  0.68           C  
ATOM   1936  CB  SER A 251     -29.391 -17.838 -24.280  1.00  0.64           C  
ATOM   1937  O   SER A 251     -29.129 -21.040 -24.365  1.00  0.67           O  
ATOM   1938  OG  SER A 251     -30.763 -17.623 -23.999  1.00  0.61           O  
ATOM   1939  N   SER A 252     -31.043 -20.441 -25.166  1.00  0.69           N  
ATOM   1940  CA  SER A 252     -31.658 -21.711 -24.791  1.00  0.70           C  
ATOM   1941  C   SER A 252     -31.046 -22.872 -25.567  1.00  0.68           C  
ATOM   1942  CB  SER A 252     -33.168 -21.667 -25.030  1.00  0.66           C  
ATOM   1943  O   SER A 252     -31.021 -24.005 -25.082  1.00  0.66           O  
ATOM   1944  OG  SER A 252     -33.456 -21.258 -26.356  1.00  0.63           O  
ATOM   1945  N   TYR A 253     -30.610 -22.546 -26.816  1.00  0.67           N  
ATOM   1946  CA  TYR A 253     -30.020 -23.585 -27.653  1.00  0.68           C  
ATOM   1947  C   TYR A 253     -28.677 -24.038 -27.093  1.00  0.66           C  
ATOM   1948  CB  TYR A 253     -29.844 -23.084 -29.089  1.00  0.64           C  
ATOM   1949  O   TYR A 253     -28.227 -25.153 -27.368  1.00  0.64           O  
ATOM   1950  CG  TYR A 253     -31.148 -22.831 -29.808  1.00  0.62           C  
ATOM   1951  CD1 TYR A 253     -32.057 -23.864 -30.025  1.00  0.58           C  
ATOM   1952  CD2 TYR A 253     -31.472 -21.561 -30.271  1.00  0.62           C  
ATOM   1953  CE1 TYR A 253     -33.259 -23.636 -30.688  1.00  0.63           C  
ATOM   1954  CE2 TYR A 253     -32.671 -21.322 -30.935  1.00  0.63           C  
ATOM   1955  OH  TYR A 253     -34.744 -22.133 -31.796  1.00  0.58           O  
ATOM   1956  CZ  TYR A 253     -33.556 -22.364 -31.139  1.00  0.62           C  
ATOM   1957  N   ILE A 254     -27.985 -23.151 -26.280  1.00  0.63           N  
ATOM   1958  CA  ILE A 254     -26.732 -23.559 -25.654  1.00  0.64           C  
ATOM   1959  C   ILE A 254     -26.972 -23.876 -24.179  1.00  0.63           C  
ATOM   1960  CB  ILE A 254     -25.647 -22.469 -25.797  1.00  0.62           C  
ATOM   1961  O   ILE A 254     -26.025 -23.958 -23.393  1.00  0.62           O  
ATOM   1962  CG1 ILE A 254     -26.134 -21.147 -25.192  1.00  0.57           C  
ATOM   1963  CG2 ILE A 254     -25.256 -22.287 -27.267  1.00  0.56           C  
ATOM   1964  CD1 ILE A 254     -25.031 -20.119 -24.982  1.00  0.57           C  
ATOM   1965  N   GLY A 255     -28.255 -24.182 -23.799  1.00  0.61           N  
ATOM   1966  CA  GLY A 255     -28.598 -24.669 -22.473  1.00  0.65           C  
ATOM   1967  C   GLY A 255     -28.849 -23.555 -21.475  1.00  0.62           C  
ATOM   1968  O   GLY A 255     -28.959 -23.804 -20.272  1.00  0.61           O  
ATOM   1969  N   LEU A 256     -28.913 -22.294 -21.953  1.00  0.62           N  
ATOM   1970  CA  LEU A 256     -29.301 -21.253 -21.007  1.00  0.64           C  
ATOM   1971  C   LEU A 256     -30.819 -21.156 -20.898  1.00  0.62           C  
ATOM   1972  CB  LEU A 256     -28.721 -19.901 -21.430  1.00  0.59           C  
ATOM   1973  O   LEU A 256     -31.521 -21.169 -21.912  1.00  0.61           O  
ATOM   1974  CG  LEU A 256     -27.195 -19.798 -21.460  1.00  0.57           C  
ATOM   1975  CD1 LEU A 256     -26.767 -18.428 -21.977  1.00  0.53           C  
ATOM   1976  CD2 LEU A 256     -26.614 -20.057 -20.074  1.00  0.57           C  
ATOM   1977  N   THR A 257     -31.474 -21.322 -19.744  1.00  0.51           N  
ATOM   1978  CA  THR A 257     -32.889 -21.525 -19.455  1.00  0.55           C  
ATOM   1979  C   THR A 257     -33.677 -20.238 -19.682  1.00  0.50           C  
ATOM   1980  CB  THR A 257     -33.100 -22.011 -18.009  1.00  0.44           C  
ATOM   1981  O   THR A 257     -34.886 -20.278 -19.918  1.00  0.47           O  
ATOM   1982  CG2 THR A 257     -32.847 -23.510 -17.890  1.00  0.35           C  
ATOM   1983  OG1 THR A 257     -32.197 -21.315 -17.140  1.00  0.40           O  
ATOM   1984  N   GLN A 258     -33.010 -19.015 -19.612  1.00  0.53           N  
ATOM   1985  CA  GLN A 258     -33.724 -17.744 -19.543  1.00  0.56           C  
ATOM   1986  C   GLN A 258     -34.010 -17.198 -20.939  1.00  0.52           C  
ATOM   1987  CB  GLN A 258     -32.925 -16.722 -18.733  1.00  0.47           C  
ATOM   1988  O   GLN A 258     -34.712 -16.195 -21.087  1.00  0.50           O  
ATOM   1989  CG  GLN A 258     -32.983 -16.950 -17.228  1.00  0.44           C  
ATOM   1990  CD  GLN A 258     -32.450 -15.771 -16.436  1.00  0.48           C  
ATOM   1991  NE2 GLN A 258     -32.577 -15.839 -15.115  1.00  0.40           N  
ATOM   1992  OE1 GLN A 258     -31.928 -14.808 -17.006  1.00  0.55           O  
ATOM   1993  N   GLY A 259     -33.894 -18.125 -22.036  1.00  0.55           N  
ATOM   1994  CA  GLY A 259     -34.027 -17.472 -23.329  1.00  0.56           C  
ATOM   1995  C   GLY A 259     -33.181 -16.219 -23.455  1.00  0.54           C  
ATOM   1996  O   GLY A 259     -32.240 -16.020 -22.685  1.00  0.50           O  
ATOM   1997  N   GLY A 260     -33.193 -15.631 -24.578  1.00  0.68           N  
ATOM   1998  CA  GLY A 260     -32.450 -14.447 -24.982  1.00  0.71           C  
ATOM   1999  C   GLY A 260     -31.459 -14.717 -26.098  1.00  0.68           C  
ATOM   2000  O   GLY A 260     -31.314 -15.857 -26.545  1.00  0.65           O  
ATOM   2001  N   THR A 261     -30.933 -13.581 -26.665  1.00  0.71           N  
ATOM   2002  CA  THR A 261     -29.835 -13.701 -27.617  1.00  0.72           C  
ATOM   2003  C   THR A 261     -28.570 -14.200 -26.924  1.00  0.72           C  
ATOM   2004  CB  THR A 261     -29.547 -12.357 -28.311  1.00  0.69           C  
ATOM   2005  O   THR A 261     -28.425 -14.056 -25.708  1.00  0.70           O  
ATOM   2006  CG2 THR A 261     -30.795 -11.816 -29.001  1.00  0.63           C  
ATOM   2007  OG1 THR A 261     -29.104 -11.407 -27.335  1.00  0.71           O  
ATOM   2008  N   LEU A 262     -27.796 -15.033 -27.541  1.00  0.70           N  
ATOM   2009  CA  LEU A 262     -26.502 -15.437 -27.004  1.00  0.71           C  
ATOM   2010  C   LEU A 262     -25.763 -14.243 -26.409  1.00  0.71           C  
ATOM   2011  CB  LEU A 262     -25.648 -16.088 -28.096  1.00  0.68           C  
ATOM   2012  O   LEU A 262     -25.160 -14.351 -25.339  1.00  0.71           O  
ATOM   2013  CG  LEU A 262     -24.279 -16.615 -27.662  1.00  0.64           C  
ATOM   2014  CD1 LEU A 262     -24.442 -17.770 -26.680  1.00  0.59           C  
ATOM   2015  CD2 LEU A 262     -23.464 -17.049 -28.875  1.00  0.60           C  
ATOM   2016  N   ASP A 263     -25.980 -13.130 -27.080  1.00  0.70           N  
ATOM   2017  CA  ASP A 263     -25.314 -11.922 -26.600  1.00  0.71           C  
ATOM   2018  C   ASP A 263     -25.868 -11.491 -25.244  1.00  0.70           C  
ATOM   2019  CB  ASP A 263     -25.464 -10.787 -27.615  1.00  0.68           C  
ATOM   2020  O   ASP A 263     -25.113 -11.079 -24.361  1.00  0.69           O  
ATOM   2021  CG  ASP A 263     -24.540 -10.935 -28.811  1.00  0.64           C  
ATOM   2022  OD1 ASP A 263     -23.567 -11.716 -28.737  1.00  0.63           O  
ATOM   2023  OD2 ASP A 263     -24.785 -10.261 -29.835  1.00  0.67           O  
ATOM   2024  N   GLU A 264     -27.225 -11.730 -25.110  1.00  0.70           N  
ATOM   2025  CA  GLU A 264     -27.861 -11.399 -23.838  1.00  0.70           C  
ATOM   2026  C   GLU A 264     -27.505 -12.419 -22.761  1.00  0.70           C  
ATOM   2027  CB  GLU A 264     -29.381 -11.316 -24.003  1.00  0.67           C  
ATOM   2028  O   GLU A 264     -27.529 -12.105 -21.569  1.00  0.68           O  
ATOM   2029  CG  GLU A 264     -29.854 -10.067 -24.731  1.00  0.64           C  
ATOM   2030  CD  GLU A 264     -31.301 -10.150 -25.188  1.00  0.63           C  
ATOM   2031  OE1 GLU A 264     -31.821 -11.277 -25.357  1.00  0.69           O  
ATOM   2032  OE2 GLU A 264     -31.921  -9.080 -25.381  1.00  0.64           O  
ATOM   2033  N   ALA A 265     -27.136 -13.618 -23.205  1.00  0.74           N  
ATOM   2034  CA  ALA A 265     -26.815 -14.688 -22.263  1.00  0.74           C  
ATOM   2035  C   ALA A 265     -25.368 -14.586 -21.789  1.00  0.74           C  
ATOM   2036  CB  ALA A 265     -27.068 -16.052 -22.900  1.00  0.70           C  
ATOM   2037  O   ALA A 265     -24.994 -15.189 -20.781  1.00  0.72           O  
ATOM   2038  N   ILE A 266     -24.607 -13.960 -22.555  1.00  0.73           N  
ATOM   2039  CA  ILE A 266     -23.204 -13.834 -22.174  1.00  0.75           C  
ATOM   2040  C   ILE A 266     -23.069 -12.838 -21.025  1.00  0.76           C  
ATOM   2041  CB  ILE A 266     -22.331 -13.394 -23.370  1.00  0.72           C  
ATOM   2042  O   ILE A 266     -23.357 -11.650 -21.187  1.00  0.74           O  
ATOM   2043  CG1 ILE A 266     -22.354 -14.461 -24.470  1.00  0.67           C  
ATOM   2044  CG2 ILE A 266     -20.897 -13.108 -22.915  1.00  0.67           C  
ATOM   2045  CD1 ILE A 266     -21.681 -14.030 -25.766  1.00  0.66           C  
ATOM   2046  N   THR A 267     -22.738 -13.387 -19.859  1.00  0.77           N  
ATOM   2047  CA  THR A 267     -22.629 -12.599 -18.637  1.00  0.80           C  
ATOM   2048  C   THR A 267     -21.223 -12.024 -18.488  1.00  0.80           C  
ATOM   2049  CB  THR A 267     -22.976 -13.442 -17.396  1.00  0.76           C  
ATOM   2050  O   THR A 267     -20.996 -11.131 -17.668  1.00  0.79           O  
ATOM   2051  CG2 THR A 267     -24.445 -13.853 -17.403  1.00  0.68           C  
ATOM   2052  OG1 THR A 267     -22.162 -14.621 -17.384  1.00  0.76           O  
ATOM   2053  N   TYR A 268     -20.355 -12.563 -19.214  1.00  0.80           N  
ATOM   2054  CA  TYR A 268     -18.986 -12.062 -19.280  1.00  0.84           C  
ATOM   2055  C   TYR A 268     -18.374 -12.328 -20.650  1.00  0.81           C  
ATOM   2056  CB  TYR A 268     -18.125 -12.705 -18.189  1.00  0.80           C  
ATOM   2057  O   TYR A 268     -18.815 -13.227 -21.370  1.00  0.79           O  
ATOM   2058  CG  TYR A 268     -17.968 -14.199 -18.341  1.00  0.79           C  
ATOM   2059  CD1 TYR A 268     -18.829 -15.079 -17.689  1.00  0.77           C  
ATOM   2060  CD2 TYR A 268     -16.960 -14.733 -19.136  1.00  0.79           C  
ATOM   2061  CE1 TYR A 268     -18.688 -16.456 -17.824  1.00  0.80           C  
ATOM   2062  CE2 TYR A 268     -16.809 -16.108 -19.279  1.00  0.80           C  
ATOM   2063  OH  TYR A 268     -17.532 -18.323 -18.758  1.00  0.64           O  
ATOM   2064  CZ  TYR A 268     -17.677 -16.960 -18.621  1.00  0.78           C  
ATOM   2065  N   ILE A 269     -17.324 -11.581 -21.075  1.00  0.84           N  
ATOM   2066  CA  ILE A 269     -16.565 -11.741 -22.311  1.00  0.86           C  
ATOM   2067  C   ILE A 269     -15.122 -12.119 -21.984  1.00  0.86           C  
ATOM   2068  CB  ILE A 269     -16.602 -10.456 -23.168  1.00  0.83           C  
ATOM   2069  O   ILE A 269     -14.568 -11.668 -20.979  1.00  0.85           O  
ATOM   2070  CG1 ILE A 269     -18.044 -10.120 -23.564  1.00  0.73           C  
ATOM   2071  CG2 ILE A 269     -15.714 -10.607 -24.406  1.00  0.72           C  
ATOM   2072  CD1 ILE A 269     -18.181  -8.835 -24.369  1.00  0.70           C  
ATOM   2073  N   THR A 270     -14.529 -12.979 -22.780  1.00  0.85           N  
ATOM   2074  CA  THR A 270     -13.098 -13.255 -22.720  1.00  0.86           C  
ATOM   2075  C   THR A 270     -12.390 -12.713 -23.958  1.00  0.85           C  
ATOM   2076  CB  THR A 270     -12.825 -14.765 -22.589  1.00  0.83           C  
ATOM   2077  O   THR A 270     -12.997 -12.593 -25.024  1.00  0.84           O  
ATOM   2078  CG2 THR A 270     -13.646 -15.376 -21.458  1.00  0.75           C  
ATOM   2079  OG1 THR A 270     -13.168 -15.415 -23.819  1.00  0.81           O  
ATOM   2080  N   PRO A 271     -11.107 -12.384 -23.927  1.00  0.85           N  
ATOM   2081  CA  PRO A 271     -10.369 -11.978 -25.125  1.00  0.85           C  
ATOM   2082  C   PRO A 271     -10.467 -13.002 -26.254  1.00  0.82           C  
ATOM   2083  CB  PRO A 271      -8.928 -11.852 -24.625  1.00  0.84           C  
ATOM   2084  O   PRO A 271     -10.463 -12.632 -27.430  1.00  0.79           O  
ATOM   2085  CG  PRO A 271      -9.054 -11.498 -23.179  1.00  0.85           C  
ATOM   2086  CD  PRO A 271     -10.226 -12.243 -22.606  1.00  0.84           C  
ATOM   2087  N   GLN A 272     -10.715 -14.244 -25.984  1.00  0.80           N  
ATOM   2088  CA  GLN A 272     -10.828 -15.323 -26.960  1.00  0.80           C  
ATOM   2089  C   GLN A 272     -12.157 -15.252 -27.707  1.00  0.77           C  
ATOM   2090  CB  GLN A 272     -10.682 -16.683 -26.276  1.00  0.77           C  
ATOM   2091  O   GLN A 272     -12.268 -15.740 -28.834  1.00  0.74           O  
ATOM   2092  CG  GLN A 272      -9.290 -16.945 -25.718  1.00  0.71           C  
ATOM   2093  CD  GLN A 272      -9.127 -16.452 -24.292  1.00  0.68           C  
ATOM   2094  NE2 GLN A 272      -8.019 -16.825 -23.659  1.00  0.61           N  
ATOM   2095  OE1 GLN A 272      -9.989 -15.743 -23.764  1.00  0.69           O  
ATOM   2096  N   MET A 273     -13.174 -14.612 -27.101  1.00  0.78           N  
ATOM   2097  CA  MET A 273     -14.511 -14.559 -27.684  1.00  0.78           C  
ATOM   2098  C   MET A 273     -14.602 -13.465 -28.741  1.00  0.76           C  
ATOM   2099  CB  MET A 273     -15.563 -14.326 -26.598  1.00  0.76           C  
ATOM   2100  O   MET A 273     -15.537 -13.447 -29.544  1.00  0.73           O  
ATOM   2101  CG  MET A 273     -15.790 -15.528 -25.695  1.00  0.74           C  
ATOM   2102  SD  MET A 273     -16.867 -15.137 -24.262  1.00  0.80           S  
ATOM   2103  CE  MET A 273     -17.122 -16.803 -23.590  1.00  0.69           C  
ATOM   2104  N   VAL A 274     -13.714 -12.515 -28.726  1.00  0.78           N  
ATOM   2105  CA  VAL A 274     -13.775 -11.344 -29.596  1.00  0.77           C  
ATOM   2106  C   VAL A 274     -12.666 -11.420 -30.643  1.00  0.73           C  
ATOM   2107  CB  VAL A 274     -13.658 -10.032 -28.789  1.00  0.72           C  
ATOM   2108  O   VAL A 274     -12.531 -10.523 -31.478  1.00  0.67           O  
ATOM   2109  CG1 VAL A 274     -14.971  -9.720 -28.072  1.00  0.63           C  
ATOM   2110  CG2 VAL A 274     -12.507 -10.121 -27.789  1.00  0.61           C  
ATOM   2111  N   ASN A 275     -11.817 -12.430 -30.566  1.00  0.61           N  
ATOM   2112  CA  ASN A 275     -10.759 -12.699 -31.534  1.00  0.61           C  
ATOM   2113  C   ASN A 275     -11.318 -13.286 -32.827  1.00  0.61           C  
ATOM   2114  CB  ASN A 275      -9.710 -13.639 -30.936  1.00  0.54           C  
ATOM   2115  O   ASN A 275     -11.369 -14.506 -32.990  1.00  0.57           O  
ATOM   2116  CG  ASN A 275      -8.342 -13.463 -31.565  1.00  0.50           C  
ATOM   2117  ND2 ASN A 275      -7.392 -14.298 -31.161  1.00  0.46           N  
ATOM   2118  OD1 ASN A 275      -8.140 -12.583 -32.406  1.00  0.50           O  
ATOM   2119  N   ASP A 276     -11.844 -12.432 -33.673  1.00  0.52           N  
ATOM   2120  CA  ASP A 276     -12.321 -12.885 -34.976  1.00  0.54           C  
ATOM   2121  C   ASP A 276     -11.154 -13.193 -35.912  1.00  0.52           C  
ATOM   2122  CB  ASP A 276     -13.239 -11.836 -35.607  1.00  0.47           C  
ATOM   2123  O   ASP A 276     -11.329 -13.865 -36.930  1.00  0.50           O  
ATOM   2124  CG  ASP A 276     -14.583 -11.726 -34.908  1.00  0.44           C  
ATOM   2125  OD1 ASP A 276     -15.011 -12.701 -34.253  1.00  0.46           O  
ATOM   2126  OD2 ASP A 276     -15.221 -10.657 -35.017  1.00  0.50           O  
ATOM   2127  N   THR A 277      -9.963 -12.700 -35.495  1.00  0.50           N  
ATOM   2128  CA  THR A 277      -8.767 -12.938 -36.295  1.00  0.52           C  
ATOM   2129  C   THR A 277      -7.723 -13.710 -35.492  1.00  0.51           C  
ATOM   2130  CB  THR A 277      -8.158 -11.615 -36.796  1.00  0.47           C  
ATOM   2131  O   THR A 277      -7.355 -13.301 -34.389  1.00  0.49           O  
ATOM   2132  CG2 THR A 277      -9.020 -10.993 -37.889  1.00  0.40           C  
ATOM   2133  OG1 THR A 277      -8.058 -10.697 -35.701  1.00  0.44           O  
ATOM   2134  N   PRO A 278      -7.372 -15.033 -35.886  1.00  0.45           N  
ATOM   2135  CA  PRO A 278      -6.466 -15.916 -35.148  1.00  0.46           C  
ATOM   2136  C   PRO A 278      -5.157 -15.231 -34.764  1.00  0.44           C  
ATOM   2137  CB  PRO A 278      -6.215 -17.064 -36.130  1.00  0.40           C  
ATOM   2138  O   PRO A 278      -4.427 -15.726 -33.900  1.00  0.42           O  
ATOM   2139  CG  PRO A 278      -6.802 -16.596 -37.422  1.00  0.36           C  
ATOM   2140  CD  PRO A 278      -7.614 -15.360 -37.158  1.00  0.39           C  
ATOM   2141  N   TYR A 279      -4.861 -13.962 -35.188  1.00  0.31           N  
ATOM   2142  CA  TYR A 279      -3.529 -13.409 -34.969  1.00  0.35           C  
ATOM   2143  C   TYR A 279      -3.608 -12.064 -34.256  1.00  0.31           C  
ATOM   2144  CB  TYR A 279      -2.787 -13.252 -36.299  1.00  0.27           C  
ATOM   2145  O   TYR A 279      -2.706 -11.232 -34.385  1.00  0.30           O  
ATOM   2146  CG  TYR A 279      -2.686 -14.532 -37.093  1.00  0.25           C  
ATOM   2147  CD1 TYR A 279      -1.856 -15.570 -36.676  1.00  0.21           C  
ATOM   2148  CD2 TYR A 279      -3.420 -14.706 -38.261  1.00  0.23           C  
ATOM   2149  CE1 TYR A 279      -1.759 -16.751 -37.405  1.00  0.24           C  
ATOM   2150  CE2 TYR A 279      -3.331 -15.882 -38.998  1.00  0.27           C  
ATOM   2151  OH  TYR A 279      -2.407 -18.064 -39.288  1.00  0.20           O  
ATOM   2152  CZ  TYR A 279      -2.499 -16.897 -38.563  1.00  0.22           C  
ATOM   2153  N   GLN A 280      -4.723 -11.855 -33.605  1.00  0.59           N  
ATOM   2154  CA  GLN A 280      -4.685 -10.618 -32.833  1.00  0.61           C  
ATOM   2155  C   GLN A 280      -3.849 -10.785 -31.568  1.00  0.60           C  
ATOM   2156  CB  GLN A 280      -6.101 -10.167 -32.470  1.00  0.51           C  
ATOM   2157  O   GLN A 280      -3.895 -11.832 -30.920  1.00  0.56           O  
ATOM   2158  CG  GLN A 280      -6.847  -9.499 -33.618  1.00  0.46           C  
ATOM   2159  CD  GLN A 280      -8.165  -8.887 -33.183  1.00  0.49           C  
ATOM   2160  NE2 GLN A 280      -8.855  -8.240 -34.117  1.00  0.41           N  
ATOM   2161  OE1 GLN A 280      -8.561  -8.995 -32.018  1.00  0.57           O  
ATOM   2162  N   THR A 281      -2.917  -9.825 -31.438  1.00  0.80           N  
ATOM   2163  CA  THR A 281      -2.143  -9.734 -30.206  1.00  0.81           C  
ATOM   2164  C   THR A 281      -3.065  -9.662 -28.992  1.00  0.83           C  
ATOM   2165  CB  THR A 281      -1.213  -8.506 -30.220  1.00  0.77           C  
ATOM   2166  O   THR A 281      -4.212  -9.224 -29.102  1.00  0.81           O  
ATOM   2167  CG2 THR A 281      -0.302  -8.521 -31.444  1.00  0.69           C  
ATOM   2168  OG1 THR A 281      -2.006  -7.313 -30.243  1.00  0.72           O  
ATOM   2169  N   PHE A 282      -2.744 -10.223 -27.906  1.00  0.83           N  
ATOM   2170  CA  PHE A 282      -3.522 -10.243 -26.673  1.00  0.86           C  
ATOM   2171  C   PHE A 282      -3.991  -8.840 -26.307  1.00  0.86           C  
ATOM   2172  CB  PHE A 282      -2.699 -10.838 -25.526  1.00  0.84           C  
ATOM   2173  O   PHE A 282      -5.137  -8.650 -25.894  1.00  0.86           O  
ATOM   2174  CG  PHE A 282      -3.412 -10.830 -24.201  1.00  0.84           C  
ATOM   2175  CD1 PHE A 282      -4.444 -11.725 -23.946  1.00  0.82           C  
ATOM   2176  CD2 PHE A 282      -3.050  -9.928 -23.209  1.00  0.83           C  
ATOM   2177  CE1 PHE A 282      -5.105 -11.721 -22.720  1.00  0.85           C  
ATOM   2178  CE2 PHE A 282      -3.706  -9.917 -21.982  1.00  0.85           C  
ATOM   2179  CZ  PHE A 282      -4.734 -10.814 -21.739  1.00  0.82           C  
ATOM   2180  N   GLY A 283      -3.233  -7.857 -26.519  1.00  0.87           N  
ATOM   2181  CA  GLY A 283      -3.610  -6.481 -26.240  1.00  0.88           C  
ATOM   2182  C   GLY A 283      -4.805  -6.014 -27.049  1.00  0.88           C  
ATOM   2183  O   GLY A 283      -5.723  -5.392 -26.509  1.00  0.87           O  
ATOM   2184  N   THR A 284      -4.834  -6.396 -28.350  1.00  0.86           N  
ATOM   2185  CA  THR A 284      -5.954  -6.071 -29.226  1.00  0.86           C  
ATOM   2186  C   THR A 284      -7.207  -6.835 -28.808  1.00  0.86           C  
ATOM   2187  CB  THR A 284      -5.624  -6.387 -30.697  1.00  0.84           C  
ATOM   2188  O   THR A 284      -8.291  -6.256 -28.713  1.00  0.85           O  
ATOM   2189  CG2 THR A 284      -6.787  -6.021 -31.612  1.00  0.79           C  
ATOM   2190  OG1 THR A 284      -4.467  -5.639 -31.091  1.00  0.82           O  
ATOM   2191  N   ALA A 285      -6.966  -8.071 -28.500  1.00  0.86           N  
ATOM   2192  CA  ALA A 285      -8.090  -8.911 -28.094  1.00  0.87           C  
ATOM   2193  C   ALA A 285      -8.696  -8.420 -26.782  1.00  0.88           C  
ATOM   2194  CB  ALA A 285      -7.646 -10.366 -27.959  1.00  0.85           C  
ATOM   2195  O   ALA A 285      -9.918  -8.314 -26.656  1.00  0.88           O  
ATOM   2196  N   LEU A 286      -7.905  -8.018 -25.854  1.00  0.89           N  
ATOM   2197  CA  LEU A 286      -8.375  -7.533 -24.561  1.00  0.90           C  
ATOM   2198  C   LEU A 286      -9.045  -6.171 -24.702  1.00  0.90           C  
ATOM   2199  CB  LEU A 286      -7.214  -7.443 -23.568  1.00  0.90           C  
ATOM   2200  O   LEU A 286     -10.134  -5.951 -24.165  1.00  0.89           O  
ATOM   2201  CG  LEU A 286      -7.563  -6.966 -22.157  1.00  0.89           C  
ATOM   2202  CD1 LEU A 286      -8.674  -7.828 -21.566  1.00  0.87           C  
ATOM   2203  CD2 LEU A 286      -6.328  -6.990 -21.263  1.00  0.87           C  
ATOM   2204  N   THR A 287      -8.525  -5.314 -25.526  1.00  0.90           N  
ATOM   2205  CA  THR A 287      -9.154  -4.032 -25.824  1.00  0.90           C  
ATOM   2206  C   THR A 287     -10.524  -4.237 -26.464  1.00  0.89           C  
ATOM   2207  CB  THR A 287      -8.272  -3.180 -26.756  1.00  0.89           C  
ATOM   2208  O   THR A 287     -11.506  -3.615 -26.053  1.00  0.88           O  
ATOM   2209  CG2 THR A 287      -8.917  -1.828 -27.040  1.00  0.85           C  
ATOM   2210  OG1 THR A 287      -6.998  -2.968 -26.136  1.00  0.88           O  
ATOM   2211  N   SER A 288     -10.595  -5.141 -27.398  1.00  0.87           N  
ATOM   2212  CA  SER A 288     -11.846  -5.451 -28.083  1.00  0.88           C  
ATOM   2213  C   SER A 288     -12.859  -6.074 -27.128  1.00  0.88           C  
ATOM   2214  CB  SER A 288     -11.594  -6.396 -29.259  1.00  0.86           C  
ATOM   2215  O   SER A 288     -14.042  -5.726 -27.157  1.00  0.87           O  
ATOM   2216  OG  SER A 288     -10.748  -5.788 -30.220  1.00  0.81           O  
ATOM   2217  N   ALA A 289     -12.374  -6.934 -26.257  1.00  0.87           N  
ATOM   2218  CA  ALA A 289     -13.230  -7.565 -25.256  1.00  0.88           C  
ATOM   2219  C   ALA A 289     -13.805  -6.530 -24.294  1.00  0.89           C  
ATOM   2220  CB  ALA A 289     -12.452  -8.629 -24.485  1.00  0.87           C  
ATOM   2221  O   ALA A 289     -15.012  -6.508 -24.043  1.00  0.88           O  
ATOM   2222  N   CYS A 290     -13.046  -5.616 -23.849  1.00  0.90           N  
ATOM   2223  CA  CYS A 290     -13.479  -4.550 -22.952  1.00  0.91           C  
ATOM   2224  C   CYS A 290     -14.483  -3.632 -23.639  1.00  0.90           C  
ATOM   2225  CB  CYS A 290     -12.279  -3.737 -22.468  1.00  0.90           C  
ATOM   2226  O   CYS A 290     -15.553  -3.357 -23.094  1.00  0.88           O  
ATOM   2227  SG  CYS A 290     -11.183  -4.646 -21.356  1.00  0.93           S  
ATOM   2228  N   ASN A 291     -14.245  -3.223 -24.859  1.00  0.89           N  
ATOM   2229  CA  ASN A 291     -15.140  -2.365 -25.628  1.00  0.89           C  
ATOM   2230  C   ASN A 291     -16.477  -3.050 -25.900  1.00  0.88           C  
ATOM   2231  CB  ASN A 291     -14.482  -1.945 -26.944  1.00  0.88           C  
ATOM   2232  O   ASN A 291     -17.536  -2.442 -25.736  1.00  0.86           O  
ATOM   2233  CG  ASN A 291     -13.358  -0.947 -26.741  1.00  0.86           C  
ATOM   2234  ND2 ASN A 291     -12.462  -0.858 -27.717  1.00  0.87           N  
ATOM   2235  OD1 ASN A 291     -13.295  -0.264 -25.717  1.00  0.86           O  
ATOM   2236  N   LYS A 292     -16.397  -4.260 -26.205  1.00  0.86           N  
ATOM   2237  CA  LYS A 292     -17.613  -5.030 -26.450  1.00  0.87           C  
ATOM   2238  C   LYS A 292     -18.415  -5.215 -25.166  1.00  0.86           C  
ATOM   2239  CB  LYS A 292     -17.272  -6.393 -27.056  1.00  0.85           C  
ATOM   2240  O   LYS A 292     -19.639  -5.069 -25.166  1.00  0.85           O  
ATOM   2241  CG  LYS A 292     -18.488  -7.199 -27.489  1.00  0.79           C  
ATOM   2242  CD  LYS A 292     -18.086  -8.426 -28.297  1.00  0.76           C  
ATOM   2243  CE  LYS A 292     -19.304  -9.200 -28.784  1.00  0.70           C  
ATOM   2244  NZ  LYS A 292     -18.916 -10.384 -29.607  1.00  0.68           N  
ATOM   2245  N   ALA A 293     -17.733  -5.568 -24.054  1.00  0.87           N  
ATOM   2246  CA  ALA A 293     -18.391  -5.703 -22.757  1.00  0.88           C  
ATOM   2247  C   ALA A 293     -19.120  -4.418 -22.376  1.00  0.87           C  
ATOM   2248  CB  ALA A 293     -17.373  -6.072 -21.680  1.00  0.86           C  
ATOM   2249  O   ALA A 293     -20.294  -4.452 -21.999  1.00  0.86           O  
ATOM   2250  N   MET A 294     -18.547  -3.290 -22.622  1.00  0.88           N  
ATOM   2251  CA  MET A 294     -19.138  -1.990 -22.316  1.00  0.88           C  
ATOM   2252  C   MET A 294     -20.259  -1.658 -23.295  1.00  0.86           C  
ATOM   2253  CB  MET A 294     -18.072  -0.894 -22.348  1.00  0.88           C  
ATOM   2254  O   MET A 294     -21.325  -1.191 -22.890  1.00  0.84           O  
ATOM   2255  CG  MET A 294     -17.098  -0.951 -21.183  1.00  0.88           C  
ATOM   2256  SD  MET A 294     -15.959   0.488 -21.147  1.00  0.91           S  
ATOM   2257  CE  MET A 294     -14.968   0.148 -22.628  1.00  0.85           C  
ATOM   2258  N   ALA A 295     -20.131  -1.983 -24.500  1.00  0.86           N  
ATOM   2259  CA  ALA A 295     -21.136  -1.702 -25.521  1.00  0.85           C  
ATOM   2260  C   ALA A 295     -22.407  -2.510 -25.277  1.00  0.83           C  
ATOM   2261  CB  ALA A 295     -20.580  -1.999 -26.912  1.00  0.84           C  
ATOM   2262  O   ALA A 295     -23.516  -1.980 -25.377  1.00  0.81           O  
ATOM   2263  N   ASN A 296     -22.252  -3.752 -24.757  1.00  0.82           N  
ATOM   2264  CA  ASN A 296     -23.368  -4.677 -24.589  1.00  0.82           C  
ATOM   2265  C   ASN A 296     -23.948  -4.606 -23.179  1.00  0.81           C  
ATOM   2266  CB  ASN A 296     -22.932  -6.107 -24.913  1.00  0.80           C  
ATOM   2267  O   ASN A 296     -24.916  -5.300 -22.866  1.00  0.78           O  
ATOM   2268  CG  ASN A 296     -22.632  -6.308 -26.385  1.00  0.77           C  
ATOM   2269  ND2 ASN A 296     -22.103  -7.476 -26.729  1.00  0.75           N  
ATOM   2270  OD1 ASN A 296     -22.872  -5.419 -27.207  1.00  0.75           O  
ATOM   2271  N   GLY A 297     -23.386  -3.841 -22.279  1.00  0.81           N  
ATOM   2272  CA  GLY A 297     -23.822  -3.735 -20.896  1.00  0.81           C  
ATOM   2273  C   GLY A 297     -23.441  -4.940 -20.056  1.00  0.79           C  
ATOM   2274  O   GLY A 297     -24.008  -5.160 -18.984  1.00  0.77           O  
ATOM   2275  N   ILE A 298     -22.614  -5.915 -20.452  1.00  0.81           N  
ATOM   2276  CA  ILE A 298     -22.151  -7.095 -19.731  1.00  0.82           C  
ATOM   2277  C   ILE A 298     -21.275  -6.671 -18.554  1.00  0.79           C  
ATOM   2278  CB  ILE A 298     -21.372  -8.055 -20.658  1.00  0.78           C  
ATOM   2279  O   ILE A 298     -21.449  -7.159 -17.435  1.00  0.73           O  
ATOM   2280  CG1 ILE A 298     -22.299  -8.617 -21.743  1.00  0.74           C  
ATOM   2281  CG2 ILE A 298     -20.729  -9.185 -19.849  1.00  0.70           C  
ATOM   2282  CD1 ILE A 298     -21.567  -9.314 -22.882  1.00  0.74           C  
ATOM   2283  N   GLY A 299     -20.503  -5.597 -18.509  1.00  0.81           N  
ATOM   2284  CA  GLY A 299     -19.702  -4.985 -17.460  1.00  0.82           C  
ATOM   2285  C   GLY A 299     -18.552  -5.861 -16.999  1.00  0.83           C  
ATOM   2286  O   GLY A 299     -17.809  -5.490 -16.089  1.00  0.80           O  
ATOM   2287  N   GLU A 300     -18.412  -7.158 -17.494  1.00  0.88           N  
ATOM   2288  CA  GLU A 300     -17.381  -8.050 -16.973  1.00  0.89           C  
ATOM   2289  C   GLU A 300     -16.562  -8.668 -18.103  1.00  0.89           C  
ATOM   2290  CB  GLU A 300     -18.007  -9.152 -16.114  1.00  0.87           C  
ATOM   2291  O   GLU A 300     -17.122  -9.228 -19.047  1.00  0.89           O  
ATOM   2292  CG  GLU A 300     -16.989 -10.040 -15.414  1.00  0.84           C  
ATOM   2293  CD  GLU A 300     -17.621 -11.037 -14.456  1.00  0.83           C  
ATOM   2294  OE1 GLU A 300     -18.392 -10.617 -13.564  1.00  0.84           O  
ATOM   2295  OE2 GLU A 300     -17.341 -12.249 -14.597  1.00  0.84           O  
ATOM   2296  N   VAL A 301     -15.267  -8.628 -18.023  1.00  0.90           N  
ATOM   2297  CA  VAL A 301     -14.295  -9.311 -18.871  1.00  0.91           C  
ATOM   2298  C   VAL A 301     -13.455 -10.266 -18.027  1.00  0.91           C  
ATOM   2299  CB  VAL A 301     -13.381  -8.307 -19.609  1.00  0.90           C  
ATOM   2300  O   VAL A 301     -12.871  -9.864 -17.017  1.00  0.91           O  
ATOM   2301  CG1 VAL A 301     -12.350  -9.043 -20.463  1.00  0.88           C  
ATOM   2302  CG2 VAL A 301     -14.215  -7.360 -20.470  1.00  0.88           C  
ATOM   2303  N   ARG A 302     -13.425 -11.547 -18.405  1.00  0.91           N  
ATOM   2304  CA  ARG A 302     -12.630 -12.557 -17.715  1.00  0.91           C  
ATOM   2305  C   ARG A 302     -11.389 -12.923 -18.522  1.00  0.90           C  
ATOM   2306  CB  ARG A 302     -13.468 -13.808 -17.444  1.00  0.89           C  
ATOM   2307  O   ARG A 302     -11.484 -13.221 -19.715  1.00  0.89           O  
ATOM   2308  CG  ARG A 302     -14.608 -13.586 -16.463  1.00  0.86           C  
ATOM   2309  CD  ARG A 302     -15.253 -14.899 -16.042  1.00  0.84           C  
ATOM   2310  NE  ARG A 302     -16.321 -14.687 -15.070  1.00  0.83           N  
ATOM   2311  NH1 ARG A 302     -16.642 -16.931 -14.623  1.00  0.80           N  
ATOM   2312  NH2 ARG A 302     -17.914 -15.351 -13.554  1.00  0.78           N  
ATOM   2313  CZ  ARG A 302     -16.957 -15.657 -14.418  1.00  0.80           C  
ATOM   2314  N   ILE A 303     -10.247 -12.896 -17.934  1.00  0.89           N  
ATOM   2315  CA  ILE A 303      -8.976 -13.332 -18.504  1.00  0.90           C  
ATOM   2316  C   ILE A 303      -8.632 -14.728 -17.990  1.00  0.89           C  
ATOM   2317  CB  ILE A 303      -7.838 -12.342 -18.170  1.00  0.88           C  
ATOM   2318  O   ILE A 303      -8.324 -14.902 -16.808  1.00  0.87           O  
ATOM   2319  CG1 ILE A 303      -8.173 -10.944 -18.703  1.00  0.85           C  
ATOM   2320  CG2 ILE A 303      -6.506 -12.839 -18.738  1.00  0.84           C  
ATOM   2321  CD1 ILE A 303      -7.365  -9.826 -18.059  1.00  0.82           C  
ATOM   2322  N   PRO A 304      -8.757 -15.826 -18.802  1.00  0.85           N  
ATOM   2323  CA  PRO A 304      -8.502 -17.195 -18.348  1.00  0.86           C  
ATOM   2324  C   PRO A 304      -7.050 -17.417 -17.930  1.00  0.86           C  
ATOM   2325  CB  PRO A 304      -8.854 -18.044 -19.572  1.00  0.84           C  
ATOM   2326  O   PRO A 304      -6.192 -16.572 -18.195  1.00  0.85           O  
ATOM   2327  CG  PRO A 304      -9.769 -17.185 -20.382  1.00  0.80           C  
ATOM   2328  CD  PRO A 304      -9.349 -15.752 -20.218  1.00  0.81           C  
ATOM   2329  N   ALA A 305      -6.799 -18.506 -17.324  1.00  0.84           N  
ATOM   2330  CA  ALA A 305      -5.434 -18.930 -17.022  1.00  0.86           C  
ATOM   2331  C   ALA A 305      -4.596 -19.027 -18.294  1.00  0.84           C  
ATOM   2332  CB  ALA A 305      -5.442 -20.270 -16.290  1.00  0.82           C  
ATOM   2333  O   ALA A 305      -5.063 -19.536 -19.315  1.00  0.82           O  
ATOM   2334  N   GLY A 306      -3.359 -18.505 -18.236  1.00  0.85           N  
ATOM   2335  CA  GLY A 306      -2.468 -18.548 -19.385  1.00  0.85           C  
ATOM   2336  C   GLY A 306      -1.374 -17.498 -19.331  1.00  0.85           C  
ATOM   2337  O   GLY A 306      -1.363 -16.650 -18.437  1.00  0.83           O  
ATOM   2338  N   ARG A 307      -0.400 -17.626 -20.236  1.00  0.84           N  
ATOM   2339  CA  ARG A 307       0.649 -16.631 -20.437  1.00  0.85           C  
ATOM   2340  C   ARG A 307       0.377 -15.792 -21.681  1.00  0.84           C  
ATOM   2341  CB  ARG A 307       2.017 -17.307 -20.549  1.00  0.81           C  
ATOM   2342  O   ARG A 307       0.382 -16.311 -22.799  1.00  0.80           O  
ATOM   2343  CG  ARG A 307       2.473 -17.991 -19.270  1.00  0.75           C  
ATOM   2344  CD  ARG A 307       3.867 -18.585 -19.414  1.00  0.73           C  
ATOM   2345  NE  ARG A 307       4.319 -19.208 -18.173  1.00  0.69           N  
ATOM   2346  NH1 ARG A 307       6.363 -19.882 -19.013  1.00  0.60           N  
ATOM   2347  NH2 ARG A 307       5.803 -20.344 -16.838  1.00  0.54           N  
ATOM   2348  CZ  ARG A 307       5.494 -19.810 -18.011  1.00  0.69           C  
ATOM   2349  N   TYR A 308       0.185 -14.550 -21.541  1.00  0.87           N  
ATOM   2350  CA  TYR A 308      -0.211 -13.619 -22.591  1.00  0.88           C  
ATOM   2351  C   TYR A 308       0.900 -12.617 -22.880  1.00  0.86           C  
ATOM   2352  CB  TYR A 308      -1.492 -12.877 -22.196  1.00  0.87           C  
ATOM   2353  O   TYR A 308       1.333 -11.885 -21.987  1.00  0.85           O  
ATOM   2354  CG  TYR A 308      -2.651 -13.792 -21.883  1.00  0.87           C  
ATOM   2355  CD1 TYR A 308      -3.422 -14.346 -22.904  1.00  0.85           C  
ATOM   2356  CD2 TYR A 308      -2.979 -14.104 -20.568  1.00  0.86           C  
ATOM   2357  CE1 TYR A 308      -4.492 -15.188 -22.620  1.00  0.86           C  
ATOM   2358  CE2 TYR A 308      -4.047 -14.945 -20.273  1.00  0.86           C  
ATOM   2359  OH  TYR A 308      -5.855 -16.315 -21.018  1.00  0.81           O  
ATOM   2360  CZ  TYR A 308      -4.796 -15.482 -21.304  1.00  0.85           C  
ATOM   2361  N   ILE A 309       1.314 -12.618 -24.040  1.00  0.86           N  
ATOM   2362  CA  ILE A 309       2.301 -11.638 -24.478  1.00  0.87           C  
ATOM   2363  C   ILE A 309       1.599 -10.343 -24.883  1.00  0.86           C  
ATOM   2364  CB  ILE A 309       3.151 -12.176 -25.651  1.00  0.85           C  
ATOM   2365  O   ILE A 309       0.761 -10.342 -25.788  1.00  0.85           O  
ATOM   2366  CG1 ILE A 309       3.918 -13.432 -25.222  1.00  0.80           C  
ATOM   2367  CG2 ILE A 309       4.109 -11.097 -26.164  1.00  0.79           C  
ATOM   2368  CD1 ILE A 309       4.676 -14.111 -26.354  1.00  0.77           C  
ATOM   2369  N   LEU A 310       1.983  -9.307 -24.160  1.00  0.88           N  
ATOM   2370  CA  LEU A 310       1.497  -7.968 -24.476  1.00  0.88           C  
ATOM   2371  C   LEU A 310       2.511  -7.208 -25.324  1.00  0.86           C  
ATOM   2372  CB  LEU A 310       1.200  -7.188 -23.193  1.00  0.86           C  
ATOM   2373  O   LEU A 310       3.629  -6.945 -24.875  1.00  0.84           O  
ATOM   2374  CG  LEU A 310       0.420  -5.883 -23.358  1.00  0.81           C  
ATOM   2375  CD1 LEU A 310      -0.985  -6.167 -23.876  1.00  0.76           C  
ATOM   2376  CD2 LEU A 310       0.365  -5.123 -22.037  1.00  0.76           C  
ATOM   2377  N   ASP A 311       2.140  -6.793 -26.546  1.00  0.83           N  
ATOM   2378  CA  ASP A 311       2.998  -6.120 -27.517  1.00  0.83           C  
ATOM   2379  C   ASP A 311       2.622  -4.646 -27.652  1.00  0.83           C  
ATOM   2380  CB  ASP A 311       2.914  -6.812 -28.879  1.00  0.80           C  
ATOM   2381  O   ASP A 311       3.347  -3.870 -28.280  1.00  0.81           O  
ATOM   2382  CG  ASP A 311       1.514  -6.794 -29.467  1.00  0.73           C  
ATOM   2383  OD1 ASP A 311       0.546  -6.508 -28.730  1.00  0.69           O  
ATOM   2384  OD2 ASP A 311       1.377  -7.071 -30.678  1.00  0.73           O  
ATOM   2385  N   LYS A 312       1.565  -4.309 -27.152  1.00  0.88           N  
ATOM   2386  CA  LYS A 312       1.118  -2.920 -27.094  1.00  0.89           C  
ATOM   2387  C   LYS A 312       0.345  -2.645 -25.807  1.00  0.89           C  
ATOM   2388  CB  LYS A 312       0.251  -2.584 -28.308  1.00  0.87           C  
ATOM   2389  O   LYS A 312      -0.254  -3.554 -25.230  1.00  0.89           O  
ATOM   2390  CG  LYS A 312      -1.061  -3.353 -28.364  1.00  0.83           C  
ATOM   2391  CD  LYS A 312      -1.887  -2.961 -29.582  1.00  0.81           C  
ATOM   2392  CE  LYS A 312      -3.221  -3.694 -29.613  1.00  0.79           C  
ATOM   2393  NZ  LYS A 312      -4.049  -3.289 -30.789  1.00  0.78           N  
ATOM   2394  N   THR A 313       0.287  -1.480 -25.362  1.00  0.91           N  
ATOM   2395  CA  THR A 313      -0.533  -1.034 -24.241  1.00  0.92           C  
ATOM   2396  C   THR A 313      -2.006  -1.339 -24.492  1.00  0.91           C  
ATOM   2397  CB  THR A 313      -0.355   0.474 -23.985  1.00  0.91           C  
ATOM   2398  O   THR A 313      -2.528  -1.061 -25.574  1.00  0.90           O  
ATOM   2399  CG2 THR A 313      -1.250   0.948 -22.845  1.00  0.88           C  
ATOM   2400  OG1 THR A 313       1.012   0.737 -23.645  1.00  0.90           O  
ATOM   2401  N   VAL A 314      -2.610  -1.960 -23.551  1.00  0.91           N  
ATOM   2402  CA  VAL A 314      -4.068  -2.019 -23.518  1.00  0.91           C  
ATOM   2403  C   VAL A 314      -4.629  -0.682 -23.038  1.00  0.90           C  
ATOM   2404  CB  VAL A 314      -4.569  -3.165 -22.611  1.00  0.90           C  
ATOM   2405  O   VAL A 314      -4.509  -0.340 -21.859  1.00  0.88           O  
ATOM   2406  CG1 VAL A 314      -6.096  -3.180 -22.554  1.00  0.87           C  
ATOM   2407  CG2 VAL A 314      -4.036  -4.508 -23.106  1.00  0.86           C  
ATOM   2408  N   ASP A 315      -5.225   0.034 -23.985  1.00  0.91           N  
ATOM   2409  CA  ASP A 315      -5.750   1.374 -23.742  1.00  0.91           C  
ATOM   2410  C   ASP A 315      -7.275   1.388 -23.814  1.00  0.90           C  
ATOM   2411  CB  ASP A 315      -5.167   2.370 -24.748  1.00  0.88           C  
ATOM   2412  O   ASP A 315      -7.852   1.218 -24.890  1.00  0.88           O  
ATOM   2413  CG  ASP A 315      -5.377   3.817 -24.339  1.00  0.82           C  
ATOM   2414  OD1 ASP A 315      -6.181   4.081 -23.420  1.00  0.78           O  
ATOM   2415  OD2 ASP A 315      -4.734   4.702 -24.945  1.00  0.81           O  
ATOM   2416  N   ILE A 316      -7.969   1.598 -22.649  1.00  0.91           N  
ATOM   2417  CA  ILE A 316      -9.416   1.456 -22.525  1.00  0.90           C  
ATOM   2418  C   ILE A 316     -10.023   2.766 -22.031  1.00  0.89           C  
ATOM   2419  CB  ILE A 316      -9.791   0.298 -21.573  1.00  0.90           C  
ATOM   2420  O   ILE A 316      -9.809   3.163 -20.883  1.00  0.87           O  
ATOM   2421  CG1 ILE A 316      -9.117  -1.003 -22.024  1.00  0.86           C  
ATOM   2422  CG2 ILE A 316     -11.311   0.131 -21.499  1.00  0.84           C  
ATOM   2423  CD1 ILE A 316      -9.517  -1.456 -23.421  1.00  0.83           C  
ATOM   2424  N   SER A 317     -10.836   3.383 -22.887  1.00  0.88           N  
ATOM   2425  CA  SER A 317     -11.675   4.517 -22.515  1.00  0.88           C  
ATOM   2426  C   SER A 317     -13.041   4.054 -22.019  1.00  0.87           C  
ATOM   2427  CB  SER A 317     -11.850   5.467 -23.700  1.00  0.86           C  
ATOM   2428  O   SER A 317     -13.874   3.603 -22.808  1.00  0.85           O  
ATOM   2429  OG  SER A 317     -10.605   6.027 -24.083  1.00  0.80           O  
ATOM   2430  N   MET A 318     -13.234   4.092 -20.804  1.00  0.87           N  
ATOM   2431  CA  MET A 318     -14.420   3.520 -20.172  1.00  0.87           C  
ATOM   2432  C   MET A 318     -15.605   4.474 -20.276  1.00  0.85           C  
ATOM   2433  CB  MET A 318     -14.142   3.189 -18.705  1.00  0.86           C  
ATOM   2434  O   MET A 318     -15.559   5.587 -19.750  1.00  0.81           O  
ATOM   2435  CG  MET A 318     -13.125   2.077 -18.509  1.00  0.85           C  
ATOM   2436  SD  MET A 318     -12.790   1.733 -16.738  1.00  0.89           S  
ATOM   2437  CE  MET A 318     -14.436   1.190 -16.201  1.00  0.80           C  
ATOM   2438  N   THR A 319     -16.756   4.032 -20.832  1.00  0.85           N  
ATOM   2439  CA  THR A 319     -18.002   4.781 -20.951  1.00  0.85           C  
ATOM   2440  C   THR A 319     -19.067   4.210 -20.019  1.00  0.84           C  
ATOM   2441  CB  THR A 319     -18.524   4.771 -22.399  1.00  0.84           C  
ATOM   2442  O   THR A 319     -20.088   4.853 -19.767  1.00  0.83           O  
ATOM   2443  CG2 THR A 319     -17.553   5.479 -23.339  1.00  0.81           C  
ATOM   2444  OG1 THR A 319     -18.688   3.415 -22.833  1.00  0.83           O  
ATOM   2445  N   LYS A 320     -18.778   3.016 -19.502  1.00  0.86           N  
ATOM   2446  CA  LYS A 320     -19.543   2.273 -18.505  1.00  0.87           C  
ATOM   2447  C   LYS A 320     -18.619   1.586 -17.504  1.00  0.87           C  
ATOM   2448  CB  LYS A 320     -20.444   1.239 -19.181  1.00  0.86           C  
ATOM   2449  O   LYS A 320     -17.421   1.438 -17.756  1.00  0.86           O  
ATOM   2450  CG  LYS A 320     -21.519   1.843 -20.072  1.00  0.84           C  
ATOM   2451  CD  LYS A 320     -22.436   0.772 -20.648  1.00  0.81           C  
ATOM   2452  CE  LYS A 320     -23.496   1.373 -21.561  1.00  0.80           C  
ATOM   2453  NZ  LYS A 320     -24.350   0.319 -22.187  1.00  0.80           N  
ATOM   2454  N   GLY A 321     -19.213   1.098 -16.336  1.00  0.86           N  
ATOM   2455  CA  GLY A 321     -18.451   0.295 -15.392  1.00  0.87           C  
ATOM   2456  C   GLY A 321     -17.871  -0.963 -16.011  1.00  0.88           C  
ATOM   2457  O   GLY A 321     -18.476  -1.556 -16.907  1.00  0.87           O  
ATOM   2458  N   LEU A 322     -16.702  -1.269 -15.587  1.00  0.90           N  
ATOM   2459  CA  LEU A 322     -15.990  -2.433 -16.102  1.00  0.91           C  
ATOM   2460  C   LEU A 322     -15.390  -3.251 -14.964  1.00  0.91           C  
ATOM   2461  CB  LEU A 322     -14.887  -2.001 -17.072  1.00  0.90           C  
ATOM   2462  O   LEU A 322     -14.731  -2.701 -14.078  1.00  0.91           O  
ATOM   2463  CG  LEU A 322     -14.094  -3.124 -17.742  1.00  0.89           C  
ATOM   2464  CD1 LEU A 322     -15.008  -3.956 -18.636  1.00  0.87           C  
ATOM   2465  CD2 LEU A 322     -12.929  -2.553 -18.542  1.00  0.88           C  
ATOM   2466  N   ARG A 323     -15.697  -4.478 -14.981  1.00  0.93           N  
ATOM   2467  CA  ARG A 323     -15.080  -5.457 -14.092  1.00  0.93           C  
ATOM   2468  C   ARG A 323     -14.150  -6.387 -14.863  1.00  0.93           C  
ATOM   2469  CB  ARG A 323     -16.150  -6.272 -13.363  1.00  0.91           C  
ATOM   2470  O   ARG A 323     -14.593  -7.123 -15.748  1.00  0.92           O  
ATOM   2471  CG  ARG A 323     -15.592  -7.226 -12.318  1.00  0.86           C  
ATOM   2472  CD  ARG A 323     -16.701  -7.908 -11.528  1.00  0.83           C  
ATOM   2473  NE  ARG A 323     -16.163  -8.791 -10.497  1.00  0.82           N  
ATOM   2474  NH1 ARG A 323     -18.028 -10.150 -10.397  1.00  0.78           N  
ATOM   2475  NH2 ARG A 323     -16.223 -10.573  -9.050  1.00  0.75           N  
ATOM   2476  CZ  ARG A 323     -16.806  -9.836  -9.984  1.00  0.80           C  
ATOM   2477  N   LEU A 324     -12.813  -6.405 -14.554  1.00  0.93           N  
ATOM   2478  CA  LEU A 324     -11.815  -7.331 -15.077  1.00  0.93           C  
ATOM   2479  C   LEU A 324     -11.499  -8.421 -14.058  1.00  0.93           C  
ATOM   2480  CB  LEU A 324     -10.534  -6.583 -15.455  1.00  0.90           C  
ATOM   2481  O   LEU A 324     -11.018  -8.130 -12.961  1.00  0.91           O  
ATOM   2482  CG  LEU A 324     -10.651  -5.575 -16.600  1.00  0.80           C  
ATOM   2483  CD1 LEU A 324      -9.320  -4.863 -16.817  1.00  0.72           C  
ATOM   2484  CD2 LEU A 324     -11.106  -6.270 -17.880  1.00  0.72           C  
ATOM   2485  N   VAL A 325     -11.762  -9.657 -14.408  1.00  0.93           N  
ATOM   2486  CA  VAL A 325     -11.509 -10.799 -13.536  1.00  0.93           C  
ATOM   2487  C   VAL A 325     -10.442 -11.697 -14.158  1.00  0.93           C  
ATOM   2488  CB  VAL A 325     -12.798 -11.608 -13.272  1.00  0.92           C  
ATOM   2489  O   VAL A 325     -10.663 -12.295 -15.214  1.00  0.91           O  
ATOM   2490  CG1 VAL A 325     -12.531 -12.743 -12.285  1.00  0.89           C  
ATOM   2491  CG2 VAL A 325     -13.905 -10.692 -12.752  1.00  0.89           C  
ATOM   2492  N   PHE A 326      -9.326 -11.788 -13.508  1.00  0.92           N  
ATOM   2493  CA  PHE A 326      -8.240 -12.659 -13.941  1.00  0.92           C  
ATOM   2494  C   PHE A 326      -8.347 -14.028 -13.279  1.00  0.89           C  
ATOM   2495  CB  PHE A 326      -6.882 -12.027 -13.623  1.00  0.91           C  
ATOM   2496  O   PHE A 326      -8.701 -14.128 -12.103  1.00  0.87           O  
ATOM   2497  CG  PHE A 326      -6.605 -10.764 -14.394  1.00  0.90           C  
ATOM   2498  CD1 PHE A 326      -5.702 -10.761 -15.449  1.00  0.87           C  
ATOM   2499  CD2 PHE A 326      -7.249  -9.579 -14.061  1.00  0.87           C  
ATOM   2500  CE1 PHE A 326      -5.444  -9.593 -16.164  1.00  0.88           C  
ATOM   2501  CE2 PHE A 326      -6.996  -8.408 -14.771  1.00  0.88           C  
ATOM   2502  CZ  PHE A 326      -6.093  -8.417 -15.821  1.00  0.87           C  
ATOM   2503  N   SER A 327      -7.964 -15.078 -13.933  1.00  0.88           N  
ATOM   2504  CA  SER A 327      -7.667 -16.364 -13.311  1.00  0.88           C  
ATOM   2505  C   SER A 327      -6.360 -16.311 -12.527  1.00  0.87           C  
ATOM   2506  CB  SER A 327      -7.591 -17.467 -14.369  1.00  0.86           C  
ATOM   2507  O   SER A 327      -5.417 -15.624 -12.927  1.00  0.85           O  
ATOM   2508  OG  SER A 327      -8.853 -17.660 -14.984  1.00  0.76           O  
ATOM   2509  N   PRO A 328      -6.183 -17.057 -11.352  1.00  0.84           N  
ATOM   2510  CA  PRO A 328      -4.962 -17.043 -10.543  1.00  0.83           C  
ATOM   2511  C   PRO A 328      -3.707 -17.336 -11.363  1.00  0.80           C  
ATOM   2512  CB  PRO A 328      -5.210 -18.147  -9.512  1.00  0.81           C  
ATOM   2513  O   PRO A 328      -2.636 -16.796 -11.073  1.00  0.77           O  
ATOM   2514  CG  PRO A 328      -6.697 -18.215  -9.375  1.00  0.79           C  
ATOM   2515  CD  PRO A 328      -7.313 -17.899 -10.707  1.00  0.79           C  
ATOM   2516  N   ASP A 329      -3.781 -17.986 -12.463  1.00  0.82           N  
ATOM   2517  CA  ASP A 329      -2.624 -18.394 -13.254  1.00  0.83           C  
ATOM   2518  C   ASP A 329      -2.542 -17.602 -14.557  1.00  0.83           C  
ATOM   2519  CB  ASP A 329      -2.679 -19.894 -13.552  1.00  0.79           C  
ATOM   2520  O   ASP A 329      -1.917 -18.047 -15.521  1.00  0.80           O  
ATOM   2521  CG  ASP A 329      -2.592 -20.751 -12.301  1.00  0.74           C  
ATOM   2522  OD1 ASP A 329      -1.728 -20.485 -11.439  1.00  0.71           O  
ATOM   2523  OD2 ASP A 329      -3.393 -21.702 -12.179  1.00  0.74           O  
ATOM   2524  N   ALA A 330      -3.193 -16.485 -14.588  1.00  0.88           N  
ATOM   2525  CA  ALA A 330      -3.042 -15.567 -15.714  1.00  0.89           C  
ATOM   2526  C   ALA A 330      -1.783 -14.719 -15.564  1.00  0.88           C  
ATOM   2527  CB  ALA A 330      -4.272 -14.672 -15.839  1.00  0.87           C  
ATOM   2528  O   ALA A 330      -1.563 -14.103 -14.519  1.00  0.86           O  
ATOM   2529  N   TRP A 331      -0.936 -14.763 -16.628  1.00  0.84           N  
ATOM   2530  CA  TRP A 331       0.311 -14.010 -16.707  1.00  0.88           C  
ATOM   2531  C   TRP A 331       0.322 -13.103 -17.933  1.00  0.85           C  
ATOM   2532  CB  TRP A 331       1.511 -14.960 -16.748  1.00  0.81           C  
ATOM   2533  O   TRP A 331       0.286 -13.583 -19.068  1.00  0.81           O  
ATOM   2534  CG  TRP A 331       1.696 -15.762 -15.495  1.00  0.67           C  
ATOM   2535  CD1 TRP A 331       0.721 -16.370 -14.754  1.00  0.61           C  
ATOM   2536  CD2 TRP A 331       2.934 -16.038 -14.832  1.00  0.63           C  
ATOM   2537  CE2 TRP A 331       2.635 -16.821 -13.696  1.00  0.57           C  
ATOM   2538  CE3 TRP A 331       4.270 -15.700 -15.091  1.00  0.60           C  
ATOM   2539  NE1 TRP A 331       1.279 -17.009 -13.671  1.00  0.69           N  
ATOM   2540  CH2 TRP A 331       4.921 -16.927 -13.094  1.00  0.62           C  
ATOM   2541  CZ2 TRP A 331       3.624 -17.272 -12.818  1.00  0.69           C  
ATOM   2542  CZ3 TRP A 331       5.252 -16.149 -14.216  1.00  0.60           C  
ATOM   2543  N   ILE A 332       0.454 -11.795 -17.691  1.00  0.90           N  
ATOM   2544  CA  ILE A 332       0.671 -10.824 -18.757  1.00  0.90           C  
ATOM   2545  C   ILE A 332       2.157 -10.481 -18.848  1.00  0.90           C  
ATOM   2546  CB  ILE A 332      -0.161  -9.541 -18.532  1.00  0.90           C  
ATOM   2547  O   ILE A 332       2.727  -9.913 -17.914  1.00  0.88           O  
ATOM   2548  CG1 ILE A 332      -1.656  -9.878 -18.482  1.00  0.88           C  
ATOM   2549  CG2 ILE A 332       0.132  -8.509 -19.625  1.00  0.87           C  
ATOM   2550  CD1 ILE A 332      -2.553  -8.675 -18.222  1.00  0.86           C  
ATOM   2551  N   LEU A 333       2.781 -10.840 -19.938  1.00  0.89           N  
ATOM   2552  CA  LEU A 333       4.192 -10.601 -20.220  1.00  0.89           C  
ATOM   2553  C   LEU A 333       4.364  -9.416 -21.165  1.00  0.89           C  
ATOM   2554  CB  LEU A 333       4.838 -11.850 -20.825  1.00  0.86           C  
ATOM   2555  O   LEU A 333       4.023  -9.505 -22.347  1.00  0.87           O  
ATOM   2556  CG  LEU A 333       4.707 -13.141 -20.015  1.00  0.79           C  
ATOM   2557  CD1 LEU A 333       5.333 -14.307 -20.772  1.00  0.73           C  
ATOM   2558  CD2 LEU A 333       5.353 -12.979 -18.643  1.00  0.73           C  
ATOM   2559  N   VAL A 334       4.957  -8.386 -20.697  1.00  0.90           N  
ATOM   2560  CA  VAL A 334       5.213  -7.167 -21.457  1.00  0.90           C  
ATOM   2561  C   VAL A 334       6.625  -7.206 -22.036  1.00  0.88           C  
ATOM   2562  CB  VAL A 334       5.029  -5.905 -20.585  1.00  0.89           C  
ATOM   2563  O   VAL A 334       7.609  -7.146 -21.295  1.00  0.86           O  
ATOM   2564  CG1 VAL A 334       5.107  -4.642 -21.440  1.00  0.87           C  
ATOM   2565  CG2 VAL A 334       3.700  -5.965 -19.835  1.00  0.86           C  
ATOM   2566  N   LYS A 335       6.853  -7.287 -23.338  1.00  0.86           N  
ATOM   2567  CA  LYS A 335       8.140  -7.584 -23.963  1.00  0.86           C  
ATOM   2568  C   LYS A 335       8.887  -6.301 -24.317  1.00  0.85           C  
ATOM   2569  CB  LYS A 335       7.944  -8.439 -25.215  1.00  0.84           C  
ATOM   2570  O   LYS A 335      10.104  -6.320 -24.516  1.00  0.82           O  
ATOM   2571  CG  LYS A 335       7.612  -9.895 -24.925  1.00  0.78           C  
ATOM   2572  CD  LYS A 335       7.760 -10.761 -26.169  1.00  0.75           C  
ATOM   2573  CE  LYS A 335       7.512 -12.232 -25.861  1.00  0.70           C  
ATOM   2574  NZ  LYS A 335       7.565 -13.073 -27.094  1.00  0.66           N  
ATOM   2575  N   THR A 336       8.214  -5.231 -24.464  1.00  0.87           N  
ATOM   2576  CA  THR A 336       8.788  -3.931 -24.790  1.00  0.88           C  
ATOM   2577  C   THR A 336       8.432  -2.899 -23.723  1.00  0.88           C  
ATOM   2578  CB  THR A 336       8.308  -3.436 -26.166  1.00  0.86           C  
ATOM   2579  O   THR A 336       7.382  -2.997 -23.084  1.00  0.87           O  
ATOM   2580  CG2 THR A 336       8.751  -4.383 -27.277  1.00  0.78           C  
ATOM   2581  OG1 THR A 336       6.877  -3.356 -26.166  1.00  0.82           O  
ATOM   2582  N   PRO A 337       9.410  -1.953 -23.433  1.00  0.88           N  
ATOM   2583  CA  PRO A 337       9.044  -0.904 -22.479  1.00  0.89           C  
ATOM   2584  C   PRO A 337       7.781  -0.149 -22.888  1.00  0.89           C  
ATOM   2585  CB  PRO A 337      10.262   0.023 -22.489  1.00  0.87           C  
ATOM   2586  O   PRO A 337       7.793   0.592 -23.874  1.00  0.88           O  
ATOM   2587  CG  PRO A 337      11.384  -0.826 -22.992  1.00  0.86           C  
ATOM   2588  CD  PRO A 337      10.840  -1.778 -24.018  1.00  0.85           C  
ATOM   2589  N   MET A 338       6.770  -0.378 -22.155  1.00  0.90           N  
ATOM   2590  CA  MET A 338       5.484   0.289 -22.338  1.00  0.91           C  
ATOM   2591  C   MET A 338       4.613   0.142 -21.095  1.00  0.92           C  
ATOM   2592  CB  MET A 338       4.754  -0.275 -23.558  1.00  0.90           C  
ATOM   2593  O   MET A 338       4.839  -0.749 -20.275  1.00  0.91           O  
ATOM   2594  CG  MET A 338       4.349  -1.733 -23.410  1.00  0.89           C  
ATOM   2595  SD  MET A 338       3.521  -2.388 -24.911  1.00  0.91           S  
ATOM   2596  CE  MET A 338       3.274  -4.115 -24.412  1.00  0.87           C  
ATOM   2597  N   THR A 339       3.569   1.004 -20.894  1.00  0.92           N  
ATOM   2598  CA  THR A 339       2.496   0.760 -19.936  1.00  0.93           C  
ATOM   2599  C   THR A 339       1.675  -0.460 -20.342  1.00  0.93           C  
ATOM   2600  CB  THR A 339       1.572   1.985 -19.808  1.00  0.92           C  
ATOM   2601  O   THR A 339       1.275  -0.588 -21.501  1.00  0.92           O  
ATOM   2602  CG2 THR A 339       0.409   1.700 -18.863  1.00  0.89           C  
ATOM   2603  OG1 THR A 339       2.325   3.094 -19.301  1.00  0.91           O  
ATOM   2604  N   ALA A 340       1.447  -1.326 -19.408  1.00  0.92           N  
ATOM   2605  CA  ALA A 340       0.734  -2.561 -19.728  1.00  0.93           C  
ATOM   2606  C   ALA A 340      -0.761  -2.305 -19.891  1.00  0.92           C  
ATOM   2607  CB  ALA A 340       0.976  -3.610 -18.646  1.00  0.92           C  
ATOM   2608  O   ALA A 340      -1.286  -2.342 -21.006  1.00  0.91           O  
ATOM   2609  N   LEU A 341      -1.425  -1.929 -18.894  1.00  0.93           N  
ATOM   2610  CA  LEU A 341      -2.856  -1.647 -18.864  1.00  0.94           C  
ATOM   2611  C   LEU A 341      -3.115  -0.181 -18.535  1.00  0.93           C  
ATOM   2612  CB  LEU A 341      -3.557  -2.543 -17.839  1.00  0.93           C  
ATOM   2613  O   LEU A 341      -2.704   0.305 -17.479  1.00  0.91           O  
ATOM   2614  CG  LEU A 341      -3.303  -4.046 -17.967  1.00  0.92           C  
ATOM   2615  CD1 LEU A 341      -4.082  -4.808 -16.900  1.00  0.89           C  
ATOM   2616  CD2 LEU A 341      -3.678  -4.535 -19.362  1.00  0.89           C  
ATOM   2617  N   LYS A 342      -3.776   0.476 -19.416  1.00  0.93           N  
ATOM   2618  CA  LYS A 342      -4.146   1.876 -19.235  1.00  0.93           C  
ATOM   2619  C   LYS A 342      -5.657   2.063 -19.334  1.00  0.92           C  
ATOM   2620  CB  LYS A 342      -3.440   2.757 -20.267  1.00  0.91           C  
ATOM   2621  O   LYS A 342      -6.270   1.687 -20.336  1.00  0.90           O  
ATOM   2622  CG  LYS A 342      -3.695   4.246 -20.088  1.00  0.88           C  
ATOM   2623  CD  LYS A 342      -2.766   5.081 -20.961  1.00  0.85           C  
ATOM   2624  CE  LYS A 342      -2.940   6.570 -20.699  1.00  0.82           C  
ATOM   2625  NZ  LYS A 342      -1.922   7.384 -21.429  1.00  0.80           N  
ATOM   2626  N   PHE A 343      -6.246   2.663 -18.311  1.00  0.91           N  
ATOM   2627  CA  PHE A 343      -7.682   2.907 -18.237  1.00  0.91           C  
ATOM   2628  C   PHE A 343      -7.969   4.392 -18.048  1.00  0.88           C  
ATOM   2629  CB  PHE A 343      -8.307   2.102 -17.094  1.00  0.90           C  
ATOM   2630  O   PHE A 343      -7.488   5.006 -17.093  1.00  0.85           O  
ATOM   2631  CG  PHE A 343      -8.218   0.611 -17.282  1.00  0.92           C  
ATOM   2632  CD1 PHE A 343      -9.207  -0.077 -17.973  1.00  0.90           C  
ATOM   2633  CD2 PHE A 343      -7.143  -0.102 -16.766  1.00  0.90           C  
ATOM   2634  CE1 PHE A 343      -9.126  -1.456 -18.149  1.00  0.90           C  
ATOM   2635  CE2 PHE A 343      -7.056  -1.481 -16.937  1.00  0.90           C  
ATOM   2636  CZ  PHE A 343      -8.049  -2.156 -17.628  1.00  0.90           C  
ATOM   2637  N   PHE A 344      -8.820   4.860 -18.942  1.00  0.86           N  
ATOM   2638  CA  PHE A 344      -9.402   6.190 -18.809  1.00  0.86           C  
ATOM   2639  C   PHE A 344     -10.822   6.108 -18.261  1.00  0.85           C  
ATOM   2640  CB  PHE A 344      -9.402   6.916 -20.159  1.00  0.83           C  
ATOM   2641  O   PHE A 344     -11.745   5.707 -18.973  1.00  0.82           O  
ATOM   2642  CG  PHE A 344      -8.028   7.117 -20.739  1.00  0.77           C  
ATOM   2643  CD1 PHE A 344      -7.252   8.206 -20.363  1.00  0.71           C  
ATOM   2644  CD2 PHE A 344      -7.512   6.215 -21.662  1.00  0.71           C  
ATOM   2645  CE1 PHE A 344      -5.980   8.394 -20.899  1.00  0.68           C  
ATOM   2646  CE2 PHE A 344      -6.242   6.397 -22.201  1.00  0.69           C  
ATOM   2647  CZ  PHE A 344      -5.478   7.488 -21.819  1.00  0.67           C  
ATOM   2648  N   ILE A 345     -10.949   6.431 -16.946  1.00  0.81           N  
ATOM   2649  CA  ILE A 345     -12.210   6.269 -16.230  1.00  0.80           C  
ATOM   2650  C   ILE A 345     -13.000   7.574 -16.276  1.00  0.76           C  
ATOM   2651  CB  ILE A 345     -11.977   5.834 -14.766  1.00  0.77           C  
ATOM   2652  O   ILE A 345     -12.660   8.538 -15.587  1.00  0.70           O  
ATOM   2653  CG1 ILE A 345     -11.114   4.568 -14.715  1.00  0.78           C  
ATOM   2654  CG2 ILE A 345     -13.312   5.616 -14.048  1.00  0.76           C  
ATOM   2655  CD1 ILE A 345     -10.791   4.096 -13.304  1.00  0.76           C  
ATOM   2656  N   ASN A 346     -14.022   7.620 -17.046  1.00  0.78           N  
ATOM   2657  CA  ASN A 346     -14.898   8.783 -17.144  1.00  0.77           C  
ATOM   2658  C   ASN A 346     -16.163   8.605 -16.308  1.00  0.77           C  
ATOM   2659  CB  ASN A 346     -15.262   9.059 -18.605  1.00  0.74           C  
ATOM   2660  O   ASN A 346     -17.188   8.148 -16.816  1.00  0.74           O  
ATOM   2661  CG  ASN A 346     -15.978  10.382 -18.789  1.00  0.70           C  
ATOM   2662  ND2 ASN A 346     -16.302  10.714 -20.033  1.00  0.66           N  
ATOM   2663  OD1 ASN A 346     -16.237  11.102 -17.820  1.00  0.66           O  
ATOM   2664  N   LYS A 347     -16.205   8.958 -14.950  1.00  0.75           N  
ATOM   2665  CA  LYS A 347     -17.290   8.893 -13.976  1.00  0.76           C  
ATOM   2666  C   LYS A 347     -17.833   7.472 -13.851  1.00  0.77           C  
ATOM   2667  CB  LYS A 347     -18.417   9.852 -14.362  1.00  0.72           C  
ATOM   2668  O   LYS A 347     -19.044   7.273 -13.734  1.00  0.74           O  
ATOM   2669  CG  LYS A 347     -18.002  11.316 -14.391  1.00  0.70           C  
ATOM   2670  CD  LYS A 347     -19.192  12.229 -14.656  1.00  0.68           C  
ATOM   2671  CE  LYS A 347     -18.777  13.694 -14.690  1.00  0.62           C  
ATOM   2672  NZ  LYS A 347     -19.944  14.596 -14.922  1.00  0.55           N  
ATOM   2673  N   GLN A 348     -17.046   6.510 -13.970  1.00  0.79           N  
ATOM   2674  CA  GLN A 348     -17.407   5.098 -13.891  1.00  0.80           C  
ATOM   2675  C   GLN A 348     -16.573   4.375 -12.837  1.00  0.81           C  
ATOM   2676  CB  GLN A 348     -17.233   4.422 -15.252  1.00  0.77           C  
ATOM   2677  O   GLN A 348     -15.650   4.955 -12.263  1.00  0.78           O  
ATOM   2678  CG  GLN A 348     -18.080   5.039 -16.357  1.00  0.78           C  
ATOM   2679  CD  GLN A 348     -19.566   4.999 -16.050  1.00  0.76           C  
ATOM   2680  NE2 GLN A 348     -20.289   6.026 -16.484  1.00  0.78           N  
ATOM   2681  OE1 GLN A 348     -20.059   4.053 -15.427  1.00  0.79           O  
ATOM   2682  N   HIS A 349     -16.929   3.171 -12.533  1.00  0.84           N  
ATOM   2683  CA  HIS A 349     -16.190   2.314 -11.613  1.00  0.86           C  
ATOM   2684  C   HIS A 349     -15.429   1.226 -12.364  1.00  0.87           C  
ATOM   2685  CB  HIS A 349     -17.136   1.683 -10.591  1.00  0.83           C  
ATOM   2686  O   HIS A 349     -16.009   0.510 -13.183  1.00  0.86           O  
ATOM   2687  CG  HIS A 349     -16.437   0.877  -9.543  1.00  0.77           C  
ATOM   2688  CD2 HIS A 349     -16.354  -0.462  -9.358  1.00  0.74           C  
ATOM   2689  ND1 HIS A 349     -15.713   1.453  -8.521  1.00  0.76           N  
ATOM   2690  CE1 HIS A 349     -15.214   0.500  -7.752  1.00  0.72           C  
ATOM   2691  NE2 HIS A 349     -15.588  -0.671  -8.238  1.00  0.72           N  
ATOM   2692  N   LEU A 350     -14.134   1.167 -12.091  1.00  0.89           N  
ATOM   2693  CA  LEU A 350     -13.276   0.072 -12.532  1.00  0.90           C  
ATOM   2694  C   LEU A 350     -13.014  -0.906 -11.392  1.00  0.90           C  
ATOM   2695  CB  LEU A 350     -11.949   0.615 -13.070  1.00  0.90           C  
ATOM   2696  O   LEU A 350     -12.500  -0.517 -10.340  1.00  0.90           O  
ATOM   2697  CG  LEU A 350     -10.916  -0.428 -13.499  1.00  0.90           C  
ATOM   2698  CD1 LEU A 350     -11.443  -1.245 -14.674  1.00  0.88           C  
ATOM   2699  CD2 LEU A 350      -9.595   0.245 -13.860  1.00  0.89           C  
ATOM   2700  N   ASN A 351     -13.411  -2.120 -11.601  1.00  0.92           N  
ATOM   2701  CA  ASN A 351     -13.084  -3.197 -10.672  1.00  0.93           C  
ATOM   2702  C   ASN A 351     -12.142  -4.217 -11.305  1.00  0.93           C  
ATOM   2703  CB  ASN A 351     -14.358  -3.885 -10.178  1.00  0.91           C  
ATOM   2704  O   ASN A 351     -12.499  -4.872 -12.286  1.00  0.93           O  
ATOM   2705  CG  ASN A 351     -14.087  -4.902  -9.087  1.00  0.82           C  
ATOM   2706  ND2 ASN A 351     -15.093  -5.706  -8.763  1.00  0.80           N  
ATOM   2707  OD1 ASN A 351     -12.984  -4.964  -8.540  1.00  0.78           O  
ATOM   2708  N   ILE A 352     -10.926  -4.337 -10.774  1.00  0.93           N  
ATOM   2709  CA  ILE A 352      -9.950  -5.336 -11.198  1.00  0.93           C  
ATOM   2710  C   ILE A 352      -9.756  -6.369 -10.090  1.00  0.93           C  
ATOM   2711  CB  ILE A 352      -8.599  -4.685 -11.567  1.00  0.93           C  
ATOM   2712  O   ILE A 352      -9.156  -6.073  -9.054  1.00  0.91           O  
ATOM   2713  CG1 ILE A 352      -8.792  -3.646 -12.677  1.00  0.93           C  
ATOM   2714  CG2 ILE A 352      -7.582  -5.752 -11.986  1.00  0.92           C  
ATOM   2715  CD1 ILE A 352      -7.509  -2.939 -13.093  1.00  0.90           C  
ATOM   2716  N   GLU A 353     -10.256  -7.589 -10.273  1.00  0.93           N  
ATOM   2717  CA  GLU A 353     -10.008  -8.774  -9.457  1.00  0.93           C  
ATOM   2718  C   GLU A 353      -8.929  -9.656 -10.079  1.00  0.93           C  
ATOM   2719  CB  GLU A 353     -11.298  -9.576  -9.266  1.00  0.90           C  
ATOM   2720  O   GLU A 353      -9.230 -10.536 -10.888  1.00  0.91           O  
ATOM   2721  CG  GLU A 353     -12.365  -8.843  -8.467  1.00  0.80           C  
ATOM   2722  CD  GLU A 353     -13.651  -9.639  -8.312  1.00  0.76           C  
ATOM   2723  OE1 GLU A 353     -13.648 -10.858  -8.595  1.00  0.77           O  
ATOM   2724  OE2 GLU A 353     -14.671  -9.038  -7.905  1.00  0.76           O  
ATOM   2725  N   ALA A 354      -7.690  -9.443  -9.633  1.00  0.92           N  
ATOM   2726  CA  ALA A 354      -6.531 -10.048 -10.285  1.00  0.92           C  
ATOM   2727  C   ALA A 354      -6.300 -11.470  -9.783  1.00  0.90           C  
ATOM   2728  CB  ALA A 354      -5.286  -9.196 -10.054  1.00  0.91           C  
ATOM   2729  O   ALA A 354      -5.701 -12.292 -10.481  1.00  0.87           O  
ATOM   2730  N   ASN A 355      -6.773 -11.839  -8.531  1.00  0.89           N  
ATOM   2731  CA  ASN A 355      -6.752 -13.164  -7.920  1.00  0.90           C  
ATOM   2732  C   ASN A 355      -5.342 -13.748  -7.895  1.00  0.86           C  
ATOM   2733  CB  ASN A 355      -7.705 -14.109  -8.655  1.00  0.87           C  
ATOM   2734  O   ASN A 355      -5.159 -14.948  -8.106  1.00  0.81           O  
ATOM   2735  CG  ASN A 355      -9.151 -13.662  -8.572  1.00  0.85           C  
ATOM   2736  ND2 ASN A 355      -9.862 -13.743  -9.691  1.00  0.85           N  
ATOM   2737  OD1 ASN A 355      -9.625 -13.245  -7.512  1.00  0.81           O  
ATOM   2738  N   GLY A 356      -4.397 -12.964  -7.841  1.00  0.89           N  
ATOM   2739  CA  GLY A 356      -3.002 -13.376  -7.839  1.00  0.89           C  
ATOM   2740  C   GLY A 356      -2.386 -13.406  -9.225  1.00  0.88           C  
ATOM   2741  O   GLY A 356      -1.266 -13.889  -9.402  1.00  0.86           O  
ATOM   2742  N   ALA A 357      -3.062 -12.920 -10.239  1.00  0.90           N  
ATOM   2743  CA  ALA A 357      -2.533 -12.780 -11.593  1.00  0.90           C  
ATOM   2744  C   ALA A 357      -1.338 -11.831 -11.619  1.00  0.90           C  
ATOM   2745  CB  ALA A 357      -3.622 -12.285 -12.542  1.00  0.88           C  
ATOM   2746  O   ALA A 357      -1.218 -10.950 -10.764  1.00  0.89           O  
ATOM   2747  N   ARG A 358      -0.488 -11.992 -12.669  1.00  0.90           N  
ATOM   2748  CA  ARG A 358       0.800 -11.306 -12.703  1.00  0.91           C  
ATOM   2749  C   ARG A 358       0.935 -10.455 -13.961  1.00  0.91           C  
ATOM   2750  CB  ARG A 358       1.949 -12.315 -12.628  1.00  0.88           C  
ATOM   2751  O   ARG A 358       0.661 -10.924 -15.067  1.00  0.90           O  
ATOM   2752  CG  ARG A 358       1.958 -13.144 -11.354  1.00  0.82           C  
ATOM   2753  CD  ARG A 358       3.101 -14.150 -11.344  1.00  0.80           C  
ATOM   2754  NE  ARG A 358       3.074 -14.984 -10.146  1.00  0.78           N  
ATOM   2755  NH1 ARG A 358       4.588 -16.537 -10.943  1.00  0.72           N  
ATOM   2756  NH2 ARG A 358       3.681 -16.782  -8.852  1.00  0.69           N  
ATOM   2757  CZ  ARG A 358       3.781 -16.099  -9.983  1.00  0.76           C  
ATOM   2758  N   ILE A 359       1.363  -9.227 -13.843  1.00  0.92           N  
ATOM   2759  CA  ILE A 359       1.870  -8.384 -14.920  1.00  0.92           C  
ATOM   2760  C   ILE A 359       3.386  -8.246 -14.798  1.00  0.90           C  
ATOM   2761  CB  ILE A 359       1.203  -6.990 -14.909  1.00  0.92           C  
ATOM   2762  O   ILE A 359       3.887  -7.680 -13.824  1.00  0.88           O  
ATOM   2763  CG1 ILE A 359      -0.323  -7.128 -14.959  1.00  0.92           C  
ATOM   2764  CG2 ILE A 359       1.714  -6.137 -16.075  1.00  0.92           C  
ATOM   2765  CD1 ILE A 359      -1.066  -5.799 -14.929  1.00  0.91           C  
ATOM   2766  N   MET A 360       4.102  -8.739 -15.793  1.00  0.90           N  
ATOM   2767  CA  MET A 360       5.557  -8.845 -15.732  1.00  0.90           C  
ATOM   2768  C   MET A 360       6.205  -8.120 -16.906  1.00  0.89           C  
ATOM   2769  CB  MET A 360       5.989 -10.312 -15.720  1.00  0.87           C  
ATOM   2770  O   MET A 360       5.842  -8.350 -18.061  1.00  0.87           O  
ATOM   2771  CG  MET A 360       5.501 -11.085 -14.506  1.00  0.76           C  
ATOM   2772  SD  MET A 360       6.197 -12.781 -14.426  1.00  0.72           S  
ATOM   2773  CE  MET A 360       7.963 -12.395 -14.274  1.00  0.65           C  
ATOM   2774  N   ALA A 361       7.214  -7.376 -16.571  1.00  0.89           N  
ATOM   2775  CA  ALA A 361       8.089  -6.791 -17.583  1.00  0.88           C  
ATOM   2776  C   ALA A 361       9.154  -7.789 -18.030  1.00  0.86           C  
ATOM   2777  CB  ALA A 361       8.746  -5.521 -17.048  1.00  0.86           C  
ATOM   2778  O   ALA A 361      10.029  -8.165 -17.247  1.00  0.83           O  
ATOM   2779  N   ASP A 362       9.102  -8.204 -19.237  1.00  0.84           N  
ATOM   2780  CA  ASP A 362      10.003  -9.200 -19.808  1.00  0.83           C  
ATOM   2781  C   ASP A 362      10.887  -8.585 -20.891  1.00  0.81           C  
ATOM   2782  CB  ASP A 362       9.210 -10.376 -20.382  1.00  0.81           C  
ATOM   2783  O   ASP A 362      11.308  -9.274 -21.822  1.00  0.78           O  
ATOM   2784  CG  ASP A 362      10.082 -11.572 -20.719  1.00  0.79           C  
ATOM   2785  OD1 ASP A 362      11.190 -11.698 -20.154  1.00  0.76           O  
ATOM   2786  OD2 ASP A 362       9.659 -12.395 -21.560  1.00  0.78           O  
ATOM   2787  N   TRP A 363      11.249  -7.209 -20.869  1.00  0.81           N  
ATOM   2788  CA  TRP A 363      12.174  -6.550 -21.784  1.00  0.84           C  
ATOM   2789  C   TRP A 363      13.579  -6.497 -21.194  1.00  0.77           C  
ATOM   2790  CB  TRP A 363      11.691  -5.134 -22.111  1.00  0.78           C  
ATOM   2791  O   TRP A 363      13.764  -6.716 -19.995  1.00  0.70           O  
ATOM   2792  CG  TRP A 363      11.515  -4.258 -20.907  1.00  0.74           C  
ATOM   2793  CD1 TRP A 363      12.482  -3.531 -20.269  1.00  0.70           C  
ATOM   2794  CD2 TRP A 363      10.298  -4.021 -20.193  1.00  0.72           C  
ATOM   2795  CE2 TRP A 363      10.601  -3.138 -19.132  1.00  0.72           C  
ATOM   2796  CE3 TRP A 363       8.980  -4.469 -20.348  1.00  0.74           C  
ATOM   2797  NE1 TRP A 363      11.938  -2.855 -19.201  1.00  0.77           N  
ATOM   2798  CH2 TRP A 363       8.349  -3.148 -18.404  1.00  0.76           C  
ATOM   2799  CZ2 TRP A 363       9.631  -2.694 -18.230  1.00  0.77           C  
ATOM   2800  CZ3 TRP A 363       8.016  -4.026 -19.449  1.00  0.76           C  
ATOM   2801  N   GLY A 364      14.615  -6.423 -22.057  1.00  0.78           N  
ATOM   2802  CA  GLY A 364      16.014  -6.390 -21.661  1.00  0.78           C  
ATOM   2803  C   GLY A 364      16.309  -5.350 -20.597  1.00  0.76           C  
ATOM   2804  O   GLY A 364      15.559  -4.384 -20.441  1.00  0.73           O  
ATOM   2805  N   THR A 365      17.395  -5.431 -19.769  1.00  0.76           N  
ATOM   2806  CA  THR A 365      17.791  -4.610 -18.630  1.00  0.75           C  
ATOM   2807  C   THR A 365      18.201  -3.213 -19.088  1.00  0.75           C  
ATOM   2808  CB  THR A 365      18.950  -5.259 -17.850  1.00  0.70           C  
ATOM   2809  O   THR A 365      18.319  -2.297 -18.271  1.00  0.71           O  
ATOM   2810  CG2 THR A 365      18.491  -6.525 -17.135  1.00  0.62           C  
ATOM   2811  OG1 THR A 365      20.004  -5.593 -18.762  1.00  0.69           O  
ATOM   2812  N   THR A 366      18.447  -2.989 -20.369  1.00  0.62           N  
ATOM   2813  CA  THR A 366      19.016  -1.741 -20.864  1.00  0.67           C  
ATOM   2814  C   THR A 366      17.913  -0.749 -21.223  1.00  0.63           C  
ATOM   2815  CB  THR A 366      19.911  -1.984 -22.094  1.00  0.55           C  
ATOM   2816  O   THR A 366      18.187   0.426 -21.480  1.00  0.59           O  
ATOM   2817  CG2 THR A 366      21.193  -2.713 -21.706  1.00  0.38           C  
ATOM   2818  OG1 THR A 366      19.195  -2.776 -23.050  1.00  0.54           O  
ATOM   2819  N   ALA A 367      16.704  -1.212 -21.285  1.00  0.70           N  
ATOM   2820  CA  ALA A 367      15.617  -0.309 -21.656  1.00  0.74           C  
ATOM   2821  C   ALA A 367      15.111   0.468 -20.444  1.00  0.72           C  
ATOM   2822  CB  ALA A 367      14.474  -1.088 -22.301  1.00  0.67           C  
ATOM   2823  O   ALA A 367      14.887  -0.111 -19.378  1.00  0.67           O  
ATOM   2824  N   ASP A 368      15.023   1.775 -20.647  1.00  0.74           N  
ATOM   2825  CA  ASP A 368      14.478   2.654 -19.616  1.00  0.78           C  
ATOM   2826  C   ASP A 368      12.965   2.490 -19.499  1.00  0.78           C  
ATOM   2827  CB  ASP A 368      14.828   4.113 -19.915  1.00  0.70           C  
ATOM   2828  O   ASP A 368      12.222   2.869 -20.406  1.00  0.74           O  
ATOM   2829  CG  ASP A 368      14.381   5.066 -18.821  1.00  0.68           C  
ATOM   2830  OD1 ASP A 368      13.952   4.600 -17.744  1.00  0.70           O  
ATOM   2831  OD2 ASP A 368      14.455   6.295 -19.039  1.00  0.80           O  
ATOM   2832  N   GLY A 369      12.521   1.811 -18.501  1.00  0.77           N  
ATOM   2833  CA  GLY A 369      11.119   1.595 -18.181  1.00  0.81           C  
ATOM   2834  C   GLY A 369      10.581   2.577 -17.158  1.00  0.81           C  
ATOM   2835  O   GLY A 369       9.463   2.418 -16.665  1.00  0.77           O  
ATOM   2836  N   SER A 370      11.255   3.740 -16.858  1.00  0.81           N  
ATOM   2837  CA  SER A 370      11.008   4.605 -15.709  1.00  0.84           C  
ATOM   2838  C   SER A 370       9.705   5.381 -15.870  1.00  0.84           C  
ATOM   2839  CB  SER A 370      12.170   5.579 -15.512  1.00  0.79           C  
ATOM   2840  O   SER A 370       9.103   5.806 -14.882  1.00  0.82           O  
ATOM   2841  OG  SER A 370      12.325   6.414 -16.647  1.00  0.76           O  
ATOM   2842  N   GLN A 371       9.244   5.410 -17.069  1.00  0.86           N  
ATOM   2843  CA  GLN A 371       8.047   6.198 -17.344  1.00  0.88           C  
ATOM   2844  C   GLN A 371       6.824   5.300 -17.510  1.00  0.88           C  
ATOM   2845  CB  GLN A 371       8.243   7.054 -18.595  1.00  0.83           C  
ATOM   2846  O   GLN A 371       5.701   5.791 -17.642  1.00  0.87           O  
ATOM   2847  CG  GLN A 371       8.451   6.245 -19.868  1.00  0.77           C  
ATOM   2848  CD  GLN A 371       8.914   7.096 -21.036  1.00  0.75           C  
ATOM   2849  NE2 GLN A 371       9.330   6.444 -22.117  1.00  0.73           N  
ATOM   2850  OE1 GLN A 371       8.897   8.329 -20.968  1.00  0.77           O  
ATOM   2851  N   TYR A 372       6.946   4.027 -17.516  1.00  0.90           N  
ATOM   2852  CA  TYR A 372       5.857   3.108 -17.824  1.00  0.92           C  
ATOM   2853  C   TYR A 372       5.273   2.507 -16.550  1.00  0.92           C  
ATOM   2854  CB  TYR A 372       6.342   1.991 -18.752  1.00  0.91           C  
ATOM   2855  O   TYR A 372       6.004   2.226 -15.598  1.00  0.92           O  
ATOM   2856  CG  TYR A 372       6.893   2.490 -20.066  1.00  0.90           C  
ATOM   2857  CD1 TYR A 372       6.113   3.264 -20.922  1.00  0.88           C  
ATOM   2858  CD2 TYR A 372       8.194   2.188 -20.454  1.00  0.88           C  
ATOM   2859  CE1 TYR A 372       6.616   3.725 -22.134  1.00  0.88           C  
ATOM   2860  CE2 TYR A 372       8.708   2.644 -21.664  1.00  0.88           C  
ATOM   2861  OH  TYR A 372       8.415   3.864 -23.695  1.00  0.84           O  
ATOM   2862  CZ  TYR A 372       7.912   3.410 -22.496  1.00  0.87           C  
ATOM   2863  N   ALA A 373       3.952   2.266 -16.569  1.00  0.92           N  
ATOM   2864  CA  ALA A 373       3.218   1.666 -15.458  1.00  0.93           C  
ATOM   2865  C   ALA A 373       2.751   0.256 -15.807  1.00  0.93           C  
ATOM   2866  CB  ALA A 373       2.026   2.539 -15.075  1.00  0.92           C  
ATOM   2867  O   ALA A 373       2.411  -0.025 -16.959  1.00  0.93           O  
ATOM   2868  N   ALA A 374       2.718  -0.609 -14.805  1.00  0.93           N  
ATOM   2869  CA  ALA A 374       2.017  -1.875 -15.002  1.00  0.94           C  
ATOM   2870  C   ALA A 374       0.509  -1.659 -15.093  1.00  0.94           C  
ATOM   2871  CB  ALA A 374       2.345  -2.847 -13.872  1.00  0.93           C  
ATOM   2872  O   ALA A 374      -0.157  -2.239 -15.953  1.00  0.93           O  
ATOM   2873  N   LEU A 375       0.007  -0.806 -14.332  1.00  0.94           N  
ATOM   2874  CA  LEU A 375      -1.382  -0.360 -14.342  1.00  0.94           C  
ATOM   2875  C   LEU A 375      -1.465   1.160 -14.250  1.00  0.94           C  
ATOM   2876  CB  LEU A 375      -2.159  -0.996 -13.187  1.00  0.94           C  
ATOM   2877  O   LEU A 375      -1.030   1.751 -13.259  1.00  0.92           O  
ATOM   2878  CG  LEU A 375      -3.623  -0.581 -13.044  1.00  0.93           C  
ATOM   2879  CD1 LEU A 375      -4.412  -0.984 -14.285  1.00  0.91           C  
ATOM   2880  CD2 LEU A 375      -4.235  -1.199 -11.791  1.00  0.91           C  
ATOM   2881  N   ASP A 376      -1.969   1.756 -15.258  1.00  0.92           N  
ATOM   2882  CA  ASP A 376      -2.213   3.192 -15.359  1.00  0.92           C  
ATOM   2883  C   ASP A 376      -3.709   3.497 -15.337  1.00  0.91           C  
ATOM   2884  CB  ASP A 376      -1.580   3.756 -16.632  1.00  0.91           C  
ATOM   2885  O   ASP A 376      -4.444   3.090 -16.240  1.00  0.90           O  
ATOM   2886  CG  ASP A 376      -1.751   5.259 -16.764  1.00  0.89           C  
ATOM   2887  OD1 ASP A 376      -2.506   5.859 -15.968  1.00  0.88           O  
ATOM   2888  OD2 ASP A 376      -1.127   5.848 -17.673  1.00  0.88           O  
ATOM   2889  N   ILE A 377      -4.120   4.132 -14.294  1.00  0.89           N  
ATOM   2890  CA  ILE A 377      -5.485   4.608 -14.097  1.00  0.88           C  
ATOM   2891  C   ILE A 377      -5.504   6.135 -14.103  1.00  0.85           C  
ATOM   2892  CB  ILE A 377      -6.086   4.070 -12.779  1.00  0.87           C  
ATOM   2893  O   ILE A 377      -5.385   6.768 -13.052  1.00  0.80           O  
ATOM   2894  CG1 ILE A 377      -5.893   2.552 -12.685  1.00  0.84           C  
ATOM   2895  CG2 ILE A 377      -7.567   4.442 -12.669  1.00  0.82           C  
ATOM   2896  CD1 ILE A 377      -6.271   1.963 -11.333  1.00  0.82           C  
ATOM   2897  N   SER A 378      -5.475   6.635 -15.403  1.00  0.82           N  
ATOM   2898  CA  SER A 378      -5.291   8.073 -15.564  1.00  0.80           C  
ATOM   2899  C   SER A 378      -6.426   8.689 -16.375  1.00  0.79           C  
ATOM   2900  CB  SER A 378      -3.952   8.370 -16.241  1.00  0.78           C  
ATOM   2901  O   SER A 378      -6.979   8.044 -17.268  1.00  0.73           O  
ATOM   2902  OG  SER A 378      -3.850   7.685 -17.478  1.00  0.73           O  
ATOM   2903  N   ASP A 379      -6.922   9.876 -16.011  1.00  0.71           N  
ATOM   2904  CA  ASP A 379      -7.725  10.843 -16.753  1.00  0.71           C  
ATOM   2905  C   ASP A 379      -7.908  12.132 -15.956  1.00  0.70           C  
ATOM   2906  CB  ASP A 379      -9.088  10.247 -17.111  1.00  0.66           C  
ATOM   2907  O   ASP A 379      -7.633  12.169 -14.755  1.00  0.63           O  
ATOM   2908  CG  ASP A 379      -9.896  11.133 -18.043  1.00  0.61           C  
ATOM   2909  OD1 ASP A 379      -9.419  12.230 -18.408  1.00  0.58           O  
ATOM   2910  OD2 ASP A 379     -11.020  10.733 -18.414  1.00  0.62           O  
ATOM   2911  N   ASP A 380      -8.343  13.094 -16.585  1.00  0.63           N  
ATOM   2912  CA  ASP A 380      -8.425  14.451 -16.054  1.00  0.62           C  
ATOM   2913  C   ASP A 380      -9.845  14.776 -15.596  1.00  0.63           C  
ATOM   2914  CB  ASP A 380      -7.964  15.466 -17.102  1.00  0.58           C  
ATOM   2915  O   ASP A 380     -10.167  15.937 -15.332  1.00  0.59           O  
ATOM   2916  CG  ASP A 380      -6.489  15.342 -17.439  1.00  0.55           C  
ATOM   2917  OD1 ASP A 380      -5.728  14.752 -16.642  1.00  0.54           O  
ATOM   2918  OD2 ASP A 380      -6.082  15.842 -18.510  1.00  0.56           O  
ATOM   2919  N   THR A 381     -10.771  13.781 -15.566  1.00  0.63           N  
ATOM   2920  CA  THR A 381     -12.137  14.096 -15.162  1.00  0.63           C  
ATOM   2921  C   THR A 381     -12.400  13.626 -13.734  1.00  0.63           C  
ATOM   2922  CB  THR A 381     -13.163  13.454 -16.114  1.00  0.59           C  
ATOM   2923  O   THR A 381     -11.624  12.845 -13.179  1.00  0.59           O  
ATOM   2924  CG2 THR A 381     -12.940  13.911 -17.551  1.00  0.54           C  
ATOM   2925  OG1 THR A 381     -13.037  12.028 -16.052  1.00  0.58           O  
ATOM   2926  N   LEU A 382     -13.484  14.163 -12.927  1.00  0.61           N  
ATOM   2927  CA  LEU A 382     -13.934  13.859 -11.573  1.00  0.60           C  
ATOM   2928  C   LEU A 382     -14.712  12.548 -11.541  1.00  0.61           C  
ATOM   2929  CB  LEU A 382     -14.803  14.995 -11.029  1.00  0.55           C  
ATOM   2930  O   LEU A 382     -15.215  12.094 -12.571  1.00  0.57           O  
ATOM   2931  CG  LEU A 382     -14.097  16.328 -10.777  1.00  0.51           C  
ATOM   2932  CD1 LEU A 382     -15.120  17.433 -10.534  1.00  0.47           C  
ATOM   2933  CD2 LEU A 382     -13.139  16.211  -9.596  1.00  0.48           C  
ATOM   2934  N   ASP A 383     -14.649  11.920 -10.282  1.00  0.64           N  
ATOM   2935  CA  ASP A 383     -15.538  10.894  -9.746  1.00  0.63           C  
ATOM   2936  C   ASP A 383     -15.198   9.519 -10.319  1.00  0.64           C  
ATOM   2937  CB  ASP A 383     -16.999  11.241 -10.042  1.00  0.59           C  
ATOM   2938  O   ASP A 383     -16.052   8.863 -10.919  1.00  0.61           O  
ATOM   2939  CG  ASP A 383     -17.509  12.409  -9.218  1.00  0.55           C  
ATOM   2940  OD1 ASP A 383     -16.947  12.685  -8.137  1.00  0.56           O  
ATOM   2941  OD2 ASP A 383     -18.484  13.059  -9.654  1.00  0.61           O  
ATOM   2942  N   LYS A 384     -13.956   9.163 -10.162  1.00  0.75           N  
ATOM   2943  CA  LYS A 384     -13.407   7.862 -10.535  1.00  0.75           C  
ATOM   2944  C   LYS A 384     -13.220   6.972  -9.310  1.00  0.75           C  
ATOM   2945  CB  LYS A 384     -12.075   8.032 -11.268  1.00  0.71           C  
ATOM   2946  O   LYS A 384     -12.546   7.359  -8.353  1.00  0.71           O  
ATOM   2947  CG  LYS A 384     -12.153   8.930 -12.494  1.00  0.66           C  
ATOM   2948  CD  LYS A 384     -10.777   9.164 -13.104  1.00  0.65           C  
ATOM   2949  CE  LYS A 384     -10.809  10.272 -14.148  1.00  0.58           C  
ATOM   2950  NZ  LYS A 384      -9.445  10.572 -14.679  1.00  0.52           N  
ATOM   2951  N   SER A 385     -13.788   5.921  -9.446  1.00  0.81           N  
ATOM   2952  CA  SER A 385     -13.487   4.926  -8.422  1.00  0.83           C  
ATOM   2953  C   SER A 385     -12.928   3.649  -9.041  1.00  0.84           C  
ATOM   2954  CB  SER A 385     -14.738   4.601  -7.605  1.00  0.80           C  
ATOM   2955  O   SER A 385     -13.334   3.253 -10.135  1.00  0.83           O  
ATOM   2956  OG  SER A 385     -15.754   4.062  -8.433  1.00  0.73           O  
ATOM   2957  N   CYS A 386     -11.939   3.177  -8.450  1.00  0.87           N  
ATOM   2958  CA  CYS A 386     -11.401   1.886  -8.865  1.00  0.89           C  
ATOM   2959  C   CYS A 386     -11.148   0.988  -7.660  1.00  0.89           C  
ATOM   2960  CB  CYS A 386     -10.105   2.074  -9.653  1.00  0.85           C  
ATOM   2961  O   CYS A 386     -10.844   1.475  -6.570  1.00  0.88           O  
ATOM   2962  SG  CYS A 386      -8.719   2.649  -8.648  1.00  0.75           S  
ATOM   2963  N   SER A 387     -11.380  -0.225  -7.820  1.00  0.91           N  
ATOM   2964  CA  SER A 387     -10.978  -1.273  -6.887  1.00  0.92           C  
ATOM   2965  C   SER A 387     -10.029  -2.267  -7.548  1.00  0.92           C  
ATOM   2966  CB  SER A 387     -12.204  -2.008  -6.345  1.00  0.89           C  
ATOM   2967  O   SER A 387     -10.348  -2.837  -8.593  1.00  0.92           O  
ATOM   2968  OG  SER A 387     -13.063  -1.115  -5.658  1.00  0.75           O  
ATOM   2969  N   VAL A 388      -8.862  -2.436  -7.011  1.00  0.93           N  
ATOM   2970  CA  VAL A 388      -7.879  -3.407  -7.479  1.00  0.94           C  
ATOM   2971  C   VAL A 388      -7.530  -4.375  -6.351  1.00  0.93           C  
ATOM   2972  CB  VAL A 388      -6.600  -2.714  -8.001  1.00  0.93           C  
ATOM   2973  O   VAL A 388      -7.063  -3.958  -5.289  1.00  0.92           O  
ATOM   2974  CG1 VAL A 388      -5.616  -3.742  -8.555  1.00  0.92           C  
ATOM   2975  CG2 VAL A 388      -6.953  -1.679  -9.067  1.00  0.92           C  
ATOM   2976  N   THR A 389      -7.754  -5.687  -6.577  1.00  0.93           N  
ATOM   2977  CA  THR A 389      -7.543  -6.713  -5.562  1.00  0.94           C  
ATOM   2978  C   THR A 389      -6.555  -7.767  -6.055  1.00  0.94           C  
ATOM   2979  CB  THR A 389      -8.868  -7.391  -5.169  1.00  0.92           C  
ATOM   2980  O   THR A 389      -6.682  -8.268  -7.174  1.00  0.92           O  
ATOM   2981  CG2 THR A 389      -8.651  -8.427  -4.071  1.00  0.80           C  
ATOM   2982  OG1 THR A 389      -9.786  -6.397  -4.698  1.00  0.84           O  
ATOM   2983  N   ASP A 390      -5.554  -8.060  -5.176  1.00  0.92           N  
ATOM   2984  CA  ASP A 390      -4.638  -9.192  -5.282  1.00  0.93           C  
ATOM   2985  C   ASP A 390      -3.860  -9.146  -6.595  1.00  0.91           C  
ATOM   2986  CB  ASP A 390      -5.402 -10.513  -5.169  1.00  0.90           C  
ATOM   2987  O   ASP A 390      -3.659 -10.178  -7.240  1.00  0.88           O  
ATOM   2988  CG  ASP A 390      -4.503 -11.691  -4.838  1.00  0.84           C  
ATOM   2989  OD1 ASP A 390      -3.371 -11.477  -4.353  1.00  0.79           O  
ATOM   2990  OD2 ASP A 390      -4.929 -12.844  -5.068  1.00  0.85           O  
ATOM   2991  N   LEU A 391      -3.477  -8.025  -7.160  1.00  0.92           N  
ATOM   2992  CA  LEU A 391      -2.644  -7.804  -8.337  1.00  0.93           C  
ATOM   2993  C   LEU A 391      -1.168  -7.976  -7.998  1.00  0.92           C  
ATOM   2994  CB  LEU A 391      -2.888  -6.406  -8.911  1.00  0.92           C  
ATOM   2995  O   LEU A 391      -0.661  -7.341  -7.070  1.00  0.90           O  
ATOM   2996  CG  LEU A 391      -2.040  -6.012 -10.122  1.00  0.91           C  
ATOM   2997  CD1 LEU A 391      -2.385  -6.892 -11.319  1.00  0.89           C  
ATOM   2998  CD2 LEU A 391      -2.240  -4.539 -10.459  1.00  0.89           C  
ATOM   2999  N   LYS A 392      -0.478  -8.755  -8.761  1.00  0.92           N  
ATOM   3000  CA  LYS A 392       0.964  -8.939  -8.621  1.00  0.92           C  
ATOM   3001  C   LYS A 392       1.713  -8.328  -9.801  1.00  0.91           C  
ATOM   3002  CB  LYS A 392       1.306 -10.425  -8.496  1.00  0.91           C  
ATOM   3003  O   LYS A 392       1.456  -8.678 -10.955  1.00  0.89           O  
ATOM   3004  CG  LYS A 392       0.638 -11.116  -7.316  1.00  0.85           C  
ATOM   3005  CD  LYS A 392       1.074 -12.572  -7.202  1.00  0.82           C  
ATOM   3006  CE  LYS A 392       0.394 -13.270  -6.032  1.00  0.80           C  
ATOM   3007  NZ  LYS A 392       0.763 -14.715  -5.958  1.00  0.78           N  
ATOM   3008  N   VAL A 393       2.622  -7.348  -9.465  1.00  0.91           N  
ATOM   3009  CA  VAL A 393       3.424  -6.638 -10.455  1.00  0.91           C  
ATOM   3010  C   VAL A 393       4.908  -6.869 -10.181  1.00  0.87           C  
ATOM   3011  CB  VAL A 393       3.111  -5.124 -10.458  1.00  0.90           C  
ATOM   3012  O   VAL A 393       5.361  -6.748  -9.040  1.00  0.82           O  
ATOM   3013  CG1 VAL A 393       4.031  -4.385 -11.428  1.00  0.87           C  
ATOM   3014  CG2 VAL A 393       1.646  -4.883 -10.818  1.00  0.86           C  
ATOM   3015  N   GLY A 394       5.701  -6.993 -11.212  1.00  0.82           N  
ATOM   3016  CA  GLY A 394       7.147  -7.053 -11.077  1.00  0.79           C  
ATOM   3017  C   GLY A 394       7.623  -8.248 -10.273  1.00  0.77           C  
ATOM   3018  O   GLY A 394       6.836  -8.879  -9.564  1.00  0.68           O  
ATOM   3019  N   PHE A 395       8.500  -9.156 -11.022  1.00  0.64           N  
ATOM   3020  CA  PHE A 395       9.281 -10.244 -10.445  1.00  0.64           C  
ATOM   3021  C   PHE A 395      10.548 -10.490 -11.256  1.00  0.62           C  
ATOM   3022  CB  PHE A 395       8.446 -11.526 -10.373  1.00  0.57           C  
ATOM   3023  O   PHE A 395      11.339 -11.377 -10.928  1.00  0.57           O  
ATOM   3024  CG  PHE A 395       7.443 -11.535  -9.251  1.00  0.53           C  
ATOM   3025  CD1 PHE A 395       7.809 -11.948  -7.976  1.00  0.51           C  
ATOM   3026  CD2 PHE A 395       6.133 -11.131  -9.472  1.00  0.53           C  
ATOM   3027  CE1 PHE A 395       6.883 -11.957  -6.936  1.00  0.52           C  
ATOM   3028  CE2 PHE A 395       5.202 -11.137  -8.438  1.00  0.50           C  
ATOM   3029  CZ  PHE A 395       5.578 -11.551  -7.171  1.00  0.53           C  
ATOM   3030  N   THR A 396      10.871  -9.620 -12.046  1.00  0.65           N  
ATOM   3031  CA  THR A 396      12.097  -9.762 -12.824  1.00  0.64           C  
ATOM   3032  C   THR A 396      12.866  -8.444 -12.867  1.00  0.63           C  
ATOM   3033  CB  THR A 396      11.796 -10.231 -14.260  1.00  0.57           C  
ATOM   3034  O   THR A 396      13.305  -8.011 -13.934  1.00  0.57           O  
ATOM   3035  CG2 THR A 396      11.298 -11.672 -14.274  1.00  0.49           C  
ATOM   3036  OG1 THR A 396      10.792  -9.384 -14.832  1.00  0.53           O  
ATOM   3037  N   GLY A 397      13.214  -7.742 -11.741  1.00  0.64           N  
ATOM   3038  CA  GLY A 397      14.185  -6.663 -11.653  1.00  0.63           C  
ATOM   3039  C   GLY A 397      13.560  -5.286 -11.761  1.00  0.64           C  
ATOM   3040  O   GLY A 397      14.105  -4.401 -12.425  1.00  0.58           O  
ATOM   3041  N   ASN A 398      12.448  -4.832 -11.011  1.00  0.63           N  
ATOM   3042  CA  ASN A 398      11.844  -3.508 -10.915  1.00  0.68           C  
ATOM   3043  C   ASN A 398      11.858  -2.786 -12.260  1.00  0.68           C  
ATOM   3044  CB  ASN A 398      12.557  -2.668  -9.854  1.00  0.57           C  
ATOM   3045  O   ASN A 398      12.348  -1.660 -12.359  1.00  0.64           O  
ATOM   3046  CG  ASN A 398      12.479  -3.285  -8.471  1.00  0.53           C  
ATOM   3047  ND2 ASN A 398      13.479  -3.009  -7.642  1.00  0.56           N  
ATOM   3048  OD1 ASN A 398      11.529  -4.004  -8.152  1.00  0.56           O  
ATOM   3049  N   LYS A 399      11.379  -3.285 -13.277  1.00  0.83           N  
ATOM   3050  CA  LYS A 399      11.529  -2.767 -14.633  1.00  0.85           C  
ATOM   3051  C   LYS A 399      10.464  -1.718 -14.942  1.00  0.85           C  
ATOM   3052  CB  LYS A 399      11.456  -3.904 -15.654  1.00  0.81           C  
ATOM   3053  O   LYS A 399      10.705  -0.791 -15.718  1.00  0.82           O  
ATOM   3054  CG  LYS A 399      12.660  -4.835 -15.630  1.00  0.78           C  
ATOM   3055  CD  LYS A 399      12.611  -5.840 -16.773  1.00  0.75           C  
ATOM   3056  CE  LYS A 399      13.836  -6.746 -16.774  1.00  0.74           C  
ATOM   3057  NZ  LYS A 399      13.779  -7.752 -17.877  1.00  0.72           N  
ATOM   3058  N   PHE A 400       9.332  -1.765 -14.356  1.00  0.89           N  
ATOM   3059  CA  PHE A 400       8.352  -0.694 -14.489  1.00  0.91           C  
ATOM   3060  C   PHE A 400       8.768   0.526 -13.676  1.00  0.90           C  
ATOM   3061  CB  PHE A 400       6.966  -1.173 -14.045  1.00  0.90           C  
ATOM   3062  O   PHE A 400       9.289   0.391 -12.567  1.00  0.89           O  
ATOM   3063  CG  PHE A 400       6.323  -2.140 -15.002  1.00  0.91           C  
ATOM   3064  CD1 PHE A 400       5.851  -1.708 -16.235  1.00  0.90           C  
ATOM   3065  CD2 PHE A 400       6.190  -3.481 -14.668  1.00  0.90           C  
ATOM   3066  CE1 PHE A 400       5.254  -2.600 -17.123  1.00  0.91           C  
ATOM   3067  CE2 PHE A 400       5.595  -4.379 -15.550  1.00  0.91           C  
ATOM   3068  CZ  PHE A 400       5.127  -3.936 -16.777  1.00  0.91           C  
ATOM   3069  N   GLY A 401       8.532   1.737 -14.256  1.00  0.91           N  
ATOM   3070  CA  GLY A 401       8.629   2.973 -13.496  1.00  0.92           C  
ATOM   3071  C   GLY A 401       7.635   3.049 -12.352  1.00  0.92           C  
ATOM   3072  O   GLY A 401       8.005   3.375 -11.222  1.00  0.92           O  
ATOM   3073  N   TYR A 402       6.447   2.625 -12.659  1.00  0.92           N  
ATOM   3074  CA  TYR A 402       5.361   2.605 -11.686  1.00  0.93           C  
ATOM   3075  C   TYR A 402       4.693   1.236 -11.642  1.00  0.93           C  
ATOM   3076  CB  TYR A 402       4.323   3.682 -12.016  1.00  0.92           C  
ATOM   3077  O   TYR A 402       4.379   0.658 -12.685  1.00  0.92           O  
ATOM   3078  CG  TYR A 402       4.925   5.030 -12.330  1.00  0.90           C  
ATOM   3079  CD1 TYR A 402       5.663   5.725 -11.375  1.00  0.88           C  
ATOM   3080  CD2 TYR A 402       4.758   5.611 -13.583  1.00  0.88           C  
ATOM   3081  CE1 TYR A 402       6.218   6.968 -11.659  1.00  0.88           C  
ATOM   3082  CE2 TYR A 402       5.309   6.854 -13.878  1.00  0.88           C  
ATOM   3083  OH  TYR A 402       6.584   8.753 -13.199  1.00  0.84           O  
ATOM   3084  CZ  TYR A 402       6.037   7.523 -12.912  1.00  0.87           C  
ATOM   3085  N   GLY A 403       4.508   0.630 -10.415  1.00  0.93           N  
ATOM   3086  CA  GLY A 403       3.579  -0.482 -10.291  1.00  0.94           C  
ATOM   3087  C   GLY A 403       2.157  -0.116 -10.671  1.00  0.93           C  
ATOM   3088  O   GLY A 403       1.610  -0.651 -11.637  1.00  0.93           O  
ATOM   3089  N   VAL A 404       1.662   0.910 -10.004  1.00  0.94           N  
ATOM   3090  CA  VAL A 404       0.376   1.538 -10.289  1.00  0.94           C  
ATOM   3091  C   VAL A 404       0.551   3.051 -10.394  1.00  0.93           C  
ATOM   3092  CB  VAL A 404      -0.674   1.197  -9.208  1.00  0.93           C  
ATOM   3093  O   VAL A 404       1.010   3.697  -9.449  1.00  0.92           O  
ATOM   3094  CG1 VAL A 404      -2.007   1.878  -9.517  1.00  0.92           C  
ATOM   3095  CG2 VAL A 404      -0.856  -0.316  -9.100  1.00  0.92           C  
ATOM   3096  N   TYR A 405       0.244   3.577 -11.496  1.00  0.92           N  
ATOM   3097  CA  TYR A 405       0.059   5.009 -11.699  1.00  0.92           C  
ATOM   3098  C   TYR A 405      -1.421   5.374 -11.690  1.00  0.90           C  
ATOM   3099  CB  TYR A 405       0.698   5.453 -13.018  1.00  0.91           C  
ATOM   3100  O   TYR A 405      -2.222   4.764 -12.402  1.00  0.89           O  
ATOM   3101  CG  TYR A 405       0.539   6.927 -13.305  1.00  0.89           C  
ATOM   3102  CD1 TYR A 405       1.416   7.861 -12.759  1.00  0.86           C  
ATOM   3103  CD2 TYR A 405      -0.489   7.388 -14.120  1.00  0.86           C  
ATOM   3104  CE1 TYR A 405       1.272   9.220 -13.018  1.00  0.86           C  
ATOM   3105  CE2 TYR A 405      -0.643   8.744 -14.386  1.00  0.87           C  
ATOM   3106  OH  TYR A 405       0.095  10.995 -14.092  1.00  0.79           O  
ATOM   3107  CZ  TYR A 405       0.242   9.651 -13.832  1.00  0.85           C  
ATOM   3108  N   ALA A 406      -1.769   6.310 -10.836  1.00  0.88           N  
ATOM   3109  CA  ALA A 406      -3.166   6.734 -10.773  1.00  0.88           C  
ATOM   3110  C   ALA A 406      -3.273   8.249 -10.620  1.00  0.86           C  
ATOM   3111  CB  ALA A 406      -3.883   6.034  -9.622  1.00  0.87           C  
ATOM   3112  O   ALA A 406      -2.682   8.830  -9.707  1.00  0.84           O  
ATOM   3113  N   SER A 407      -4.023   8.832 -11.535  1.00  0.83           N  
ATOM   3114  CA  SER A 407      -4.258  10.271 -11.474  1.00  0.83           C  
ATOM   3115  C   SER A 407      -5.727  10.580 -11.202  1.00  0.82           C  
ATOM   3116  CB  SER A 407      -3.820  10.943 -12.776  1.00  0.81           C  
ATOM   3117  O   SER A 407      -6.615  10.011 -11.840  1.00  0.80           O  
ATOM   3118  OG  SER A 407      -4.140  12.323 -12.762  1.00  0.74           O  
ATOM   3119  N   CYS A 408      -5.986  11.364 -10.118  1.00  0.78           N  
ATOM   3120  CA  CYS A 408      -7.271  11.957  -9.762  1.00  0.78           C  
ATOM   3121  C   CYS A 408      -8.298  10.878  -9.439  1.00  0.78           C  
ATOM   3122  CB  CYS A 408      -7.787  12.840 -10.898  1.00  0.75           C  
ATOM   3123  O   CYS A 408      -9.462  10.986  -9.829  1.00  0.75           O  
ATOM   3124  SG  CYS A 408      -6.710  14.241 -11.276  1.00  0.77           S  
ATOM   3125  N   ILE A 409      -7.976   9.816  -8.728  1.00  0.79           N  
ATOM   3126  CA  ILE A 409      -8.884   8.735  -8.364  1.00  0.79           C  
ATOM   3127  C   ILE A 409      -9.592   9.074  -7.055  1.00  0.79           C  
ATOM   3128  CB  ILE A 409      -8.138   7.388  -8.236  1.00  0.77           C  
ATOM   3129  O   ILE A 409      -8.978   9.614  -6.132  1.00  0.76           O  
ATOM   3130  CG1 ILE A 409      -6.968   7.517  -7.255  1.00  0.77           C  
ATOM   3131  CG2 ILE A 409      -7.653   6.907  -9.607  1.00  0.77           C  
ATOM   3132  CD1 ILE A 409      -6.322   6.189  -6.883  1.00  0.75           C  
ATOM   3133  N   ASN A 410     -10.890   8.696  -6.992  1.00  0.80           N  
ATOM   3134  CA  ASN A 410     -11.745   8.878  -5.824  1.00  0.81           C  
ATOM   3135  C   ASN A 410     -12.308   7.549  -5.328  1.00  0.81           C  
ATOM   3136  CB  ASN A 410     -12.883   9.852  -6.137  1.00  0.79           C  
ATOM   3137  O   ASN A 410     -12.595   6.655  -6.127  1.00  0.80           O  
ATOM   3138  CG  ASN A 410     -12.402  11.282  -6.286  1.00  0.73           C  
ATOM   3139  ND2 ASN A 410     -13.235  12.129  -6.881  1.00  0.70           N  
ATOM   3140  OD1 ASN A 410     -11.291  11.623  -5.872  1.00  0.70           O  
ATOM   3141  N   LEU A 411     -12.366   7.417  -3.998  1.00  0.80           N  
ATOM   3142  CA  LEU A 411     -13.004   6.281  -3.342  1.00  0.81           C  
ATOM   3143  C   LEU A 411     -12.485   4.964  -3.911  1.00  0.82           C  
ATOM   3144  CB  LEU A 411     -14.525   6.355  -3.501  1.00  0.79           C  
ATOM   3145  O   LEU A 411     -13.270   4.064  -4.217  1.00  0.80           O  
ATOM   3146  CG  LEU A 411     -15.206   7.597  -2.924  1.00  0.77           C  
ATOM   3147  CD1 LEU A 411     -16.696   7.583  -3.249  1.00  0.75           C  
ATOM   3148  CD2 LEU A 411     -14.983   7.679  -1.418  1.00  0.76           C  
ATOM   3149  N   SER A 412     -11.214   4.905  -4.104  1.00  0.86           N  
ATOM   3150  CA  SER A 412     -10.524   3.778  -4.724  1.00  0.87           C  
ATOM   3151  C   SER A 412      -9.821   2.918  -3.680  1.00  0.88           C  
ATOM   3152  CB  SER A 412      -9.510   4.273  -5.756  1.00  0.86           C  
ATOM   3153  O   SER A 412      -9.302   3.435  -2.689  1.00  0.88           O  
ATOM   3154  OG  SER A 412     -10.159   4.966  -6.808  1.00  0.83           O  
ATOM   3155  N   THR A 413      -9.840   1.660  -3.879  1.00  0.91           N  
ATOM   3156  CA  THR A 413      -9.244   0.707  -2.949  1.00  0.92           C  
ATOM   3157  C   THR A 413      -8.259  -0.209  -3.669  1.00  0.93           C  
ATOM   3158  CB  THR A 413     -10.323  -0.142  -2.251  1.00  0.90           C  
ATOM   3159  O   THR A 413      -8.609  -0.844  -4.666  1.00  0.93           O  
ATOM   3160  CG2 THR A 413      -9.699  -1.111  -1.253  1.00  0.80           C  
ATOM   3161  OG1 THR A 413     -11.230   0.724  -1.557  1.00  0.84           O  
ATOM   3162  N   PHE A 414      -7.081  -0.260  -3.181  1.00  0.93           N  
ATOM   3163  CA  PHE A 414      -6.067  -1.245  -3.541  1.00  0.94           C  
ATOM   3164  C   PHE A 414      -5.825  -2.217  -2.393  1.00  0.93           C  
ATOM   3165  CB  PHE A 414      -4.757  -0.552  -3.928  1.00  0.94           C  
ATOM   3166  O   PHE A 414      -5.390  -1.814  -1.313  1.00  0.92           O  
ATOM   3167  CG  PHE A 414      -4.907   0.458  -5.033  1.00  0.93           C  
ATOM   3168  CD1 PHE A 414      -4.760   0.081  -6.363  1.00  0.92           C  
ATOM   3169  CD2 PHE A 414      -5.194   1.785  -4.743  1.00  0.91           C  
ATOM   3170  CE1 PHE A 414      -4.898   1.014  -7.388  1.00  0.91           C  
ATOM   3171  CE2 PHE A 414      -5.334   2.723  -5.762  1.00  0.91           C  
ATOM   3172  CZ  PHE A 414      -5.185   2.335  -7.084  1.00  0.91           C  
ATOM   3173  N   HIS A 415      -6.113  -3.470  -2.626  1.00  0.94           N  
ATOM   3174  CA  HIS A 415      -6.131  -4.463  -1.558  1.00  0.95           C  
ATOM   3175  C   HIS A 415      -5.285  -5.679  -1.923  1.00  0.94           C  
ATOM   3176  CB  HIS A 415      -7.566  -4.895  -1.251  1.00  0.93           C  
ATOM   3177  O   HIS A 415      -5.457  -6.260  -2.997  1.00  0.93           O  
ATOM   3178  CG  HIS A 415      -7.669  -5.883  -0.133  1.00  0.85           C  
ATOM   3179  CD2 HIS A 415      -7.023  -5.952   1.055  1.00  0.78           C  
ATOM   3180  ND1 HIS A 415      -8.520  -6.966  -0.174  1.00  0.78           N  
ATOM   3181  CE1 HIS A 415      -8.394  -7.659   0.946  1.00  0.79           C  
ATOM   3182  NE2 HIS A 415      -7.492  -7.065   1.708  1.00  0.80           N  
ATOM   3183  N   ARG A 416      -4.328  -6.076  -1.018  1.00  0.93           N  
ATOM   3184  CA  ARG A 416      -3.475  -7.258  -1.091  1.00  0.93           C  
ATOM   3185  C   ARG A 416      -2.667  -7.272  -2.384  1.00  0.92           C  
ATOM   3186  CB  ARG A 416      -4.314  -8.534  -0.983  1.00  0.91           C  
ATOM   3187  O   ARG A 416      -2.414  -8.336  -2.952  1.00  0.89           O  
ATOM   3188  CG  ARG A 416      -4.951  -8.739   0.382  1.00  0.88           C  
ATOM   3189  CD  ARG A 416      -5.529 -10.140   0.530  1.00  0.86           C  
ATOM   3190  NE  ARG A 416      -6.522 -10.425  -0.501  1.00  0.84           N  
ATOM   3191  NH1 ARG A 416      -8.293  -9.497   0.655  1.00  0.80           N  
ATOM   3192  NH2 ARG A 416      -8.628 -10.420  -1.416  1.00  0.78           N  
ATOM   3193  CZ  ARG A 416      -7.812 -10.113  -0.418  1.00  0.81           C  
ATOM   3194  N   CYS A 417      -2.248  -6.122  -2.912  1.00  0.93           N  
ATOM   3195  CA  CYS A 417      -1.393  -6.032  -4.091  1.00  0.93           C  
ATOM   3196  C   CYS A 417       0.066  -6.279  -3.727  1.00  0.92           C  
ATOM   3197  CB  CYS A 417      -1.539  -4.663  -4.755  1.00  0.93           C  
ATOM   3198  O   CYS A 417       0.543  -5.799  -2.698  1.00  0.90           O  
ATOM   3199  SG  CYS A 417      -3.192  -4.343  -5.409  1.00  0.95           S  
ATOM   3200  N   LEU A 418       0.746  -7.032  -4.502  1.00  0.93           N  
ATOM   3201  CA  LEU A 418       2.192  -7.218  -4.443  1.00  0.93           C  
ATOM   3202  C   LEU A 418       2.881  -6.487  -5.589  1.00  0.93           C  
ATOM   3203  CB  LEU A 418       2.542  -8.708  -4.489  1.00  0.91           C  
ATOM   3204  O   LEU A 418       2.780  -6.901  -6.746  1.00  0.91           O  
ATOM   3205  CG  LEU A 418       4.032  -9.055  -4.477  1.00  0.83           C  
ATOM   3206  CD1 LEU A 418       4.679  -8.567  -3.185  1.00  0.77           C  
ATOM   3207  CD2 LEU A 418       4.233 -10.557  -4.647  1.00  0.77           C  
ATOM   3208  N   LEU A 419       3.574  -5.414  -5.364  1.00  0.93           N  
ATOM   3209  CA  LEU A 419       4.126  -4.549  -6.401  1.00  0.93           C  
ATOM   3210  C   LEU A 419       5.649  -4.516  -6.328  1.00  0.91           C  
ATOM   3211  CB  LEU A 419       3.566  -3.130  -6.270  1.00  0.93           C  
ATOM   3212  O   LEU A 419       6.217  -4.160  -5.293  1.00  0.88           O  
ATOM   3213  CG  LEU A 419       2.043  -3.002  -6.232  1.00  0.93           C  
ATOM   3214  CD1 LEU A 419       1.635  -1.534  -6.182  1.00  0.91           C  
ATOM   3215  CD2 LEU A 419       1.418  -3.695  -7.439  1.00  0.91           C  
ATOM   3216  N   GLN A 420       6.306  -4.818  -7.383  1.00  0.91           N  
ATOM   3217  CA  GLN A 420       7.741  -4.640  -7.580  1.00  0.91           C  
ATOM   3218  C   GLN A 420       8.024  -3.748  -8.785  1.00  0.90           C  
ATOM   3219  CB  GLN A 420       8.431  -5.994  -7.755  1.00  0.88           C  
ATOM   3220  O   GLN A 420       7.877  -4.178  -9.931  1.00  0.88           O  
ATOM   3221  CG  GLN A 420       9.952  -5.914  -7.750  1.00  0.80           C  
ATOM   3222  CD  GLN A 420      10.612  -7.280  -7.775  1.00  0.77           C  
ATOM   3223  NE2 GLN A 420      11.940  -7.296  -7.810  1.00  0.73           N  
ATOM   3224  OE1 GLN A 420       9.934  -8.312  -7.762  1.00  0.78           O  
ATOM   3225  N   ALA A 421       8.472  -2.525  -8.568  1.00  0.91           N  
ATOM   3226  CA  ALA A 421       8.710  -1.489  -9.571  1.00  0.91           C  
ATOM   3227  C   ALA A 421       9.721  -0.463  -9.070  1.00  0.90           C  
ATOM   3228  CB  ALA A 421       7.399  -0.801  -9.946  1.00  0.90           C  
ATOM   3229  O   ALA A 421      10.298  -0.625  -7.992  1.00  0.89           O  
ATOM   3230  N   ASN A 422       9.984   0.594  -9.814  1.00  0.90           N  
ATOM   3231  CA  ASN A 422      10.767   1.714  -9.305  1.00  0.91           C  
ATOM   3232  C   ASN A 422       9.998   2.502  -8.248  1.00  0.91           C  
ATOM   3233  CB  ASN A 422      11.192   2.637 -10.449  1.00  0.89           C  
ATOM   3234  O   ASN A 422      10.484   2.688  -7.130  1.00  0.90           O  
ATOM   3235  CG  ASN A 422      12.073   3.778  -9.983  1.00  0.83           C  
ATOM   3236  ND2 ASN A 422      11.835   4.969 -10.521  1.00  0.80           N  
ATOM   3237  OD1 ASN A 422      12.962   3.592  -9.148  1.00  0.79           O  
ATOM   3238  N   ILE A 423       8.785   2.882  -8.546  1.00  0.91           N  
ATOM   3239  CA  ILE A 423       7.793   3.392  -7.605  1.00  0.93           C  
ATOM   3240  C   ILE A 423       6.598   2.443  -7.552  1.00  0.93           C  
ATOM   3241  CB  ILE A 423       7.331   4.815  -7.988  1.00  0.92           C  
ATOM   3242  O   ILE A 423       6.057   2.057  -8.591  1.00  0.93           O  
ATOM   3243  CG1 ILE A 423       8.522   5.780  -7.993  1.00  0.91           C  
ATOM   3244  CG2 ILE A 423       6.236   5.302  -7.034  1.00  0.91           C  
ATOM   3245  CD1 ILE A 423       8.195   7.165  -8.536  1.00  0.89           C  
ATOM   3246  N   GLY A 424       6.165   1.984  -6.304  1.00  0.93           N  
ATOM   3247  CA  GLY A 424       5.033   1.081  -6.161  1.00  0.94           C  
ATOM   3248  C   GLY A 424       3.714   1.708  -6.571  1.00  0.93           C  
ATOM   3249  O   GLY A 424       3.160   1.374  -7.620  1.00  0.92           O  
ATOM   3250  N   PHE A 425       3.217   2.659  -5.810  1.00  0.94           N  
ATOM   3251  CA  PHE A 425       2.069   3.493  -6.144  1.00  0.94           C  
ATOM   3252  C   PHE A 425       2.502   4.932  -6.402  1.00  0.93           C  
ATOM   3253  CB  PHE A 425       1.028   3.452  -5.021  1.00  0.94           C  
ATOM   3254  O   PHE A 425       3.132   5.559  -5.548  1.00  0.91           O  
ATOM   3255  CG  PHE A 425       0.320   2.130  -4.898  1.00  0.93           C  
ATOM   3256  CD1 PHE A 425      -0.773   1.834  -5.704  1.00  0.92           C  
ATOM   3257  CD2 PHE A 425       0.747   1.183  -3.976  1.00  0.92           C  
ATOM   3258  CE1 PHE A 425      -1.430   0.611  -5.593  1.00  0.92           C  
ATOM   3259  CE2 PHE A 425       0.095  -0.041  -3.859  1.00  0.92           C  
ATOM   3260  CZ  PHE A 425      -0.994  -0.325  -4.668  1.00  0.91           C  
ATOM   3261  N   TYR A 426       2.177   5.444  -7.509  1.00  0.91           N  
ATOM   3262  CA  TYR A 426       2.242   6.870  -7.809  1.00  0.91           C  
ATOM   3263  C   TYR A 426       0.846   7.459  -7.966  1.00  0.90           C  
ATOM   3264  CB  TYR A 426       3.059   7.116  -9.081  1.00  0.91           C  
ATOM   3265  O   TYR A 426       0.161   7.193  -8.956  1.00  0.89           O  
ATOM   3266  CG  TYR A 426       3.371   8.571  -9.330  1.00  0.90           C  
ATOM   3267  CD1 TYR A 426       2.463   9.396  -9.990  1.00  0.87           C  
ATOM   3268  CD2 TYR A 426       4.576   9.124  -8.908  1.00  0.87           C  
ATOM   3269  CE1 TYR A 426       2.748  10.738 -10.223  1.00  0.87           C  
ATOM   3270  CE2 TYR A 426       4.871  10.464  -9.136  1.00  0.88           C  
ATOM   3271  OH  TYR A 426       4.239  12.589 -10.021  1.00  0.83           O  
ATOM   3272  CZ  TYR A 426       3.952  11.262  -9.793  1.00  0.87           C  
ATOM   3273  N   LEU A 427       0.433   8.208  -6.963  1.00  0.88           N  
ATOM   3274  CA  LEU A 427      -0.878   8.848  -6.919  1.00  0.87           C  
ATOM   3275  C   LEU A 427      -0.757  10.351  -7.153  1.00  0.86           C  
ATOM   3276  CB  LEU A 427      -1.559   8.582  -5.574  1.00  0.87           C  
ATOM   3277  O   LEU A 427      -0.103  11.053  -6.378  1.00  0.84           O  
ATOM   3278  CG  LEU A 427      -1.601   7.125  -5.112  1.00  0.86           C  
ATOM   3279  CD1 LEU A 427      -2.300   7.017  -3.761  1.00  0.83           C  
ATOM   3280  CD2 LEU A 427      -2.298   6.254  -6.152  1.00  0.83           C  
ATOM   3281  N   GLU A 428      -1.401  10.793  -8.199  1.00  0.83           N  
ATOM   3282  CA  GLU A 428      -1.297  12.195  -8.590  1.00  0.83           C  
ATOM   3283  C   GLU A 428      -2.665  12.872  -8.585  1.00  0.82           C  
ATOM   3284  CB  GLU A 428      -0.653  12.321  -9.973  1.00  0.81           C  
ATOM   3285  O   GLU A 428      -3.643  12.310  -9.081  1.00  0.79           O  
ATOM   3286  CG  GLU A 428      -0.359  13.756 -10.387  1.00  0.78           C  
ATOM   3287  CD  GLU A 428       0.368  13.860 -11.718  1.00  0.75           C  
ATOM   3288  OE1 GLU A 428       0.334  12.887 -12.506  1.00  0.72           O  
ATOM   3289  OE2 GLU A 428       0.978  14.922 -11.975  1.00  0.69           O  
ATOM   3290  N   SER A 429      -2.751  14.032  -7.936  1.00  0.78           N  
ATOM   3291  CA  SER A 429      -3.855  14.967  -8.123  1.00  0.77           C  
ATOM   3292  C   SER A 429      -3.417  16.186  -8.928  1.00  0.77           C  
ATOM   3293  CB  SER A 429      -4.416  15.413  -6.772  1.00  0.75           C  
ATOM   3294  O   SER A 429      -2.461  16.871  -8.557  1.00  0.73           O  
ATOM   3295  OG  SER A 429      -5.529  16.272  -6.948  1.00  0.68           O  
ATOM   3296  N   SER A 430      -3.763  16.318 -10.263  1.00  0.69           N  
ATOM   3297  CA  SER A 430      -3.325  17.415 -11.120  1.00  0.68           C  
ATOM   3298  C   SER A 430      -4.502  18.287 -11.545  1.00  0.68           C  
ATOM   3299  CB  SER A 430      -2.607  16.875 -12.357  1.00  0.65           C  
ATOM   3300  O   SER A 430      -5.622  17.796 -11.697  1.00  0.64           O  
ATOM   3301  OG  SER A 430      -2.493  17.879 -13.351  1.00  0.62           O  
ATOM   3302  N   LEU A 431      -4.272  19.661 -11.829  1.00  0.58           N  
ATOM   3303  CA  LEU A 431      -5.190  20.706 -12.270  1.00  0.57           C  
ATOM   3304  C   LEU A 431      -5.264  20.758 -13.793  1.00  0.58           C  
ATOM   3305  CB  LEU A 431      -4.757  22.067 -11.721  1.00  0.53           C  
ATOM   3306  O   LEU A 431      -5.966  21.601 -14.356  1.00  0.55           O  
ATOM   3307  CG  LEU A 431      -5.107  22.352 -10.260  1.00  0.50           C  
ATOM   3308  CD1 LEU A 431      -4.274  23.515  -9.732  1.00  0.45           C  
ATOM   3309  CD2 LEU A 431      -6.597  22.646 -10.115  1.00  0.47           C  
ATOM   3310  N   THR A 432      -4.348  20.058 -14.473  1.00  0.58           N  
ATOM   3311  CA  THR A 432      -4.040  20.472 -15.837  1.00  0.56           C  
ATOM   3312  C   THR A 432      -5.301  20.935 -16.560  1.00  0.58           C  
ATOM   3313  CB  THR A 432      -3.379  19.331 -16.632  1.00  0.53           C  
ATOM   3314  O   THR A 432      -5.243  21.821 -17.415  1.00  0.55           O  
ATOM   3315  CG2 THR A 432      -1.895  19.602 -16.854  1.00  0.48           C  
ATOM   3316  OG1 THR A 432      -3.525  18.104 -15.906  1.00  0.51           O  
ATOM   3317  N   ASN A 433      -6.520  20.661 -16.136  1.00  0.47           N  
ATOM   3318  CA  ASN A 433      -7.633  21.096 -16.973  1.00  0.48           C  
ATOM   3319  C   ASN A 433      -8.668  21.878 -16.168  1.00  0.48           C  
ATOM   3320  CB  ASN A 433      -8.291  19.896 -17.658  1.00  0.44           C  
ATOM   3321  O   ASN A 433      -9.839  21.937 -16.546  1.00  0.46           O  
ATOM   3322  CG  ASN A 433      -7.401  19.265 -18.711  1.00  0.42           C  
ATOM   3323  ND2 ASN A 433      -7.647  17.995 -19.012  1.00  0.38           N  
ATOM   3324  OD1 ASN A 433      -6.499  19.913 -19.248  1.00  0.43           O  
ATOM   3325  N   GLY A 434      -8.253  22.705 -15.094  1.00  0.50           N  
ATOM   3326  CA  GLY A 434      -9.244  23.416 -14.302  1.00  0.49           C  
ATOM   3327  C   GLY A 434     -10.093  22.497 -13.443  1.00  0.50           C  
ATOM   3328  O   GLY A 434     -10.993  22.956 -12.737  1.00  0.47           O  
ATOM   3329  N   ALA A 435      -9.854  21.156 -13.645  1.00  0.49           N  
ATOM   3330  CA  ALA A 435     -10.583  20.129 -12.907  1.00  0.49           C  
ATOM   3331  C   ALA A 435     -10.020  19.961 -11.499  1.00  0.49           C  
ATOM   3332  CB  ALA A 435     -10.536  18.800 -13.657  1.00  0.44           C  
ATOM   3333  O   ALA A 435      -8.809  19.810 -11.321  1.00  0.47           O  
ATOM   3334  N   THR A 436     -10.689  20.534 -10.477  1.00  0.53           N  
ATOM   3335  CA  THR A 436     -10.713  20.238  -9.049  1.00  0.52           C  
ATOM   3336  C   THR A 436     -10.589  18.737  -8.805  1.00  0.53           C  
ATOM   3337  CB  THR A 436     -12.002  20.764  -8.391  1.00  0.48           C  
ATOM   3338  O   THR A 436     -11.473  18.126  -8.201  1.00  0.50           O  
ATOM   3339  CG2 THR A 436     -11.975  22.283  -8.264  1.00  0.43           C  
ATOM   3340  OG1 THR A 436     -13.129  20.382  -9.190  1.00  0.40           O  
ATOM   3341  N   ALA A 437      -9.892  18.010  -9.624  1.00  0.58           N  
ATOM   3342  CA  ALA A 437      -9.906  16.559  -9.452  1.00  0.56           C  
ATOM   3343  C   ALA A 437      -9.008  16.135  -8.294  1.00  0.58           C  
ATOM   3344  CB  ALA A 437      -9.471  15.866 -10.741  1.00  0.53           C  
ATOM   3345  O   ALA A 437      -7.899  16.653  -8.138  1.00  0.54           O  
ATOM   3346  N   HIS A 438      -9.682  15.408  -7.286  1.00  0.64           N  
ATOM   3347  CA  HIS A 438      -9.196  14.964  -5.985  1.00  0.65           C  
ATOM   3348  C   HIS A 438      -8.798  13.492  -6.017  1.00  0.65           C  
ATOM   3349  CB  HIS A 438     -10.259  15.197  -4.909  1.00  0.60           C  
ATOM   3350  O   HIS A 438      -9.511  12.665  -6.589  1.00  0.62           O  
ATOM   3351  CG  HIS A 438     -10.729  16.614  -4.826  1.00  0.56           C  
ATOM   3352  CD2 HIS A 438     -11.804  17.228  -5.372  1.00  0.52           C  
ATOM   3353  ND1 HIS A 438     -10.055  17.580  -4.110  1.00  0.48           N  
ATOM   3354  CE1 HIS A 438     -10.699  18.730  -4.220  1.00  0.46           C  
ATOM   3355  NE2 HIS A 438     -11.764  18.543  -4.981  1.00  0.44           N  
ATOM   3356  N   ALA A 439      -7.681  13.067  -5.580  1.00  0.70           N  
ATOM   3357  CA  ALA A 439      -7.568  11.728  -5.008  1.00  0.69           C  
ATOM   3358  C   ALA A 439      -8.145  11.684  -3.596  1.00  0.70           C  
ATOM   3359  CB  ALA A 439      -6.110  11.275  -4.998  1.00  0.67           C  
ATOM   3360  O   ALA A 439      -7.494  12.110  -2.639  1.00  0.67           O  
ATOM   3361  N   MET A 440      -9.460  11.357  -3.476  1.00  0.73           N  
ATOM   3362  CA  MET A 440     -10.172  11.321  -2.202  1.00  0.74           C  
ATOM   3363  C   MET A 440     -10.518   9.888  -1.812  1.00  0.74           C  
ATOM   3364  CB  MET A 440     -11.446  12.166  -2.274  1.00  0.71           C  
ATOM   3365  O   MET A 440     -10.969   9.104  -2.648  1.00  0.72           O  
ATOM   3366  CG  MET A 440     -11.186  13.654  -2.445  1.00  0.66           C  
ATOM   3367  SD  MET A 440     -12.732  14.642  -2.444  1.00  0.58           S  
ATOM   3368  CE  MET A 440     -13.234  14.449  -0.711  1.00  0.55           C  
ATOM   3369  N   GLY A 441     -10.327   9.621  -0.559  1.00  0.78           N  
ATOM   3370  CA  GLY A 441     -10.751   8.346  -0.004  1.00  0.79           C  
ATOM   3371  C   GLY A 441     -10.034   7.159  -0.620  1.00  0.80           C  
ATOM   3372  O   GLY A 441     -10.627   6.094  -0.801  1.00  0.80           O  
ATOM   3373  N   VAL A 442      -8.808   7.319  -1.007  1.00  0.85           N  
ATOM   3374  CA  VAL A 442      -8.019   6.211  -1.536  1.00  0.86           C  
ATOM   3375  C   VAL A 442      -7.504   5.348  -0.387  1.00  0.87           C  
ATOM   3376  CB  VAL A 442      -6.838   6.715  -2.395  1.00  0.85           C  
ATOM   3377  O   VAL A 442      -6.987   5.868   0.605  1.00  0.87           O  
ATOM   3378  CG1 VAL A 442      -6.020   5.541  -2.930  1.00  0.83           C  
ATOM   3379  CG2 VAL A 442      -7.347   7.583  -3.545  1.00  0.83           C  
ATOM   3380  N   GLN A 443      -7.688   4.080  -0.495  1.00  0.90           N  
ATOM   3381  CA  GLN A 443      -7.263   3.096   0.495  1.00  0.91           C  
ATOM   3382  C   GLN A 443      -6.255   2.117  -0.100  1.00  0.92           C  
ATOM   3383  CB  GLN A 443      -8.469   2.336   1.049  1.00  0.90           C  
ATOM   3384  O   GLN A 443      -6.531   1.474  -1.115  1.00  0.92           O  
ATOM   3385  CG  GLN A 443      -9.530   3.235   1.669  1.00  0.86           C  
ATOM   3386  CD  GLN A 443     -10.699   2.454   2.240  1.00  0.83           C  
ATOM   3387  NE2 GLN A 443     -11.684   3.168   2.775  1.00  0.84           N  
ATOM   3388  OE1 GLN A 443     -10.718   1.220   2.200  1.00  0.86           O  
ATOM   3389  N   ILE A 444      -5.091   2.013   0.463  1.00  0.93           N  
ATOM   3390  CA  ILE A 444      -4.069   1.010   0.181  1.00  0.94           C  
ATOM   3391  C   ILE A 444      -3.913   0.080   1.382  1.00  0.94           C  
ATOM   3392  CB  ILE A 444      -2.714   1.667  -0.168  1.00  0.93           C  
ATOM   3393  O   ILE A 444      -3.318   0.457   2.394  1.00  0.93           O  
ATOM   3394  CG1 ILE A 444      -2.876   2.630  -1.349  1.00  0.93           C  
ATOM   3395  CG2 ILE A 444      -1.659   0.600  -0.471  1.00  0.93           C  
ATOM   3396  CD1 ILE A 444      -1.619   3.425  -1.677  1.00  0.91           C  
ATOM   3397  N   VAL A 445      -4.502  -1.140   1.274  1.00  0.94           N  
ATOM   3398  CA  VAL A 445      -4.690  -2.011   2.429  1.00  0.95           C  
ATOM   3399  C   VAL A 445      -4.016  -3.358   2.176  1.00  0.95           C  
ATOM   3400  CB  VAL A 445      -6.188  -2.216   2.747  1.00  0.93           C  
ATOM   3401  O   VAL A 445      -4.216  -3.972   1.125  1.00  0.94           O  
ATOM   3402  CG1 VAL A 445      -6.361  -3.083   3.993  1.00  0.87           C  
ATOM   3403  CG2 VAL A 445      -6.883  -0.869   2.929  1.00  0.87           C  
ATOM   3404  N   ASN A 446      -3.218  -3.772   3.126  1.00  0.93           N  
ATOM   3405  CA  ASN A 446      -2.557  -5.072   3.151  1.00  0.94           C  
ATOM   3406  C   ASN A 446      -1.760  -5.320   1.873  1.00  0.92           C  
ATOM   3407  CB  ASN A 446      -3.580  -6.190   3.364  1.00  0.93           C  
ATOM   3408  O   ASN A 446      -1.804  -6.416   1.312  1.00  0.90           O  
ATOM   3409  CG  ASN A 446      -4.302  -6.076   4.692  1.00  0.91           C  
ATOM   3410  ND2 ASN A 446      -5.520  -6.600   4.751  1.00  0.91           N  
ATOM   3411  OD1 ASN A 446      -3.769  -5.521   5.656  1.00  0.90           O  
ATOM   3412  N   CYS A 447      -1.079  -4.324   1.368  1.00  0.94           N  
ATOM   3413  CA  CYS A 447      -0.247  -4.431   0.174  1.00  0.94           C  
ATOM   3414  C   CYS A 447       1.213  -4.658   0.546  1.00  0.92           C  
ATOM   3415  CB  CYS A 447      -0.375  -3.173  -0.683  1.00  0.94           C  
ATOM   3416  O   CYS A 447       1.716  -4.061   1.500  1.00  0.90           O  
ATOM   3417  SG  CYS A 447      -1.995  -2.982  -1.459  1.00  0.96           S  
ATOM   3418  N   GLU A 448       1.918  -5.508  -0.185  1.00  0.92           N  
ATOM   3419  CA  GLU A 448       3.360  -5.722  -0.117  1.00  0.92           C  
ATOM   3420  C   GLU A 448       4.077  -5.030  -1.272  1.00  0.92           C  
ATOM   3421  CB  GLU A 448       3.682  -7.219  -0.119  1.00  0.90           C  
ATOM   3422  O   GLU A 448       3.778  -5.289  -2.440  1.00  0.91           O  
ATOM   3423  CG  GLU A 448       5.137  -7.536   0.191  1.00  0.80           C  
ATOM   3424  CD  GLU A 448       5.432  -9.027   0.226  1.00  0.77           C  
ATOM   3425  OE1 GLU A 448       4.477  -9.836   0.199  1.00  0.78           O  
ATOM   3426  OE2 GLU A 448       6.629  -9.390   0.282  1.00  0.75           O  
ATOM   3427  N   ILE A 449       5.021  -4.122  -1.021  1.00  0.93           N  
ATOM   3428  CA  ILE A 449       5.559  -3.269  -2.075  1.00  0.93           C  
ATOM   3429  C   ILE A 449       7.080  -3.209  -1.964  1.00  0.91           C  
ATOM   3430  CB  ILE A 449       4.960  -1.846  -2.011  1.00  0.93           C  
ATOM   3431  O   ILE A 449       7.618  -2.757  -0.951  1.00  0.89           O  
ATOM   3432  CG1 ILE A 449       3.431  -1.913  -1.933  1.00  0.92           C  
ATOM   3433  CG2 ILE A 449       5.411  -1.016  -3.217  1.00  0.92           C  
ATOM   3434  CD1 ILE A 449       2.761  -0.560  -1.732  1.00  0.92           C  
ATOM   3435  N   TYR A 450       7.790  -3.630  -3.014  1.00  0.90           N  
ATOM   3436  CA  TYR A 450       9.240  -3.648  -3.170  1.00  0.91           C  
ATOM   3437  C   TYR A 450       9.685  -2.672  -4.253  1.00  0.89           C  
ATOM   3438  CB  TYR A 450       9.727  -5.060  -3.507  1.00  0.89           C  
ATOM   3439  O   TYR A 450       9.350  -2.844  -5.427  1.00  0.87           O  
ATOM   3440  CG  TYR A 450       9.327  -6.100  -2.489  1.00  0.84           C  
ATOM   3441  CD1 TYR A 450      10.175  -6.433  -1.435  1.00  0.79           C  
ATOM   3442  CD2 TYR A 450       8.101  -6.751  -2.578  1.00  0.79           C  
ATOM   3443  CE1 TYR A 450       9.811  -7.392  -0.495  1.00  0.80           C  
ATOM   3444  CE2 TYR A 450       7.727  -7.712  -1.644  1.00  0.80           C  
ATOM   3445  OH  TYR A 450       8.222  -8.975   0.320  1.00  0.65           O  
ATOM   3446  CZ  TYR A 450       8.587  -8.025  -0.608  1.00  0.78           C  
ATOM   3447  N   THR A 451      10.492  -1.645  -3.845  1.00  0.90           N  
ATOM   3448  CA  THR A 451      10.794  -0.615  -4.832  1.00  0.90           C  
ATOM   3449  C   THR A 451      12.273  -0.243  -4.791  1.00  0.88           C  
ATOM   3450  CB  THR A 451       9.939   0.646  -4.604  1.00  0.89           C  
ATOM   3451  O   THR A 451      12.944  -0.457  -3.779  1.00  0.85           O  
ATOM   3452  CG2 THR A 451       8.451   0.330  -4.720  1.00  0.85           C  
ATOM   3453  OG1 THR A 451      10.205   1.166  -3.295  1.00  0.89           O  
ATOM   3454  N   THR A 452      12.798   0.394  -5.778  1.00  0.87           N  
ATOM   3455  CA  THR A 452      14.158   0.921  -5.812  1.00  0.86           C  
ATOM   3456  C   THR A 452      14.165   2.419  -5.517  1.00  0.86           C  
ATOM   3457  CB  THR A 452      14.824   0.661  -7.175  1.00  0.85           C  
ATOM   3458  O   THR A 452      15.228   3.015  -5.334  1.00  0.84           O  
ATOM   3459  CG2 THR A 452      15.051  -0.831  -7.400  1.00  0.79           C  
ATOM   3460  OG1 THR A 452      13.980   1.166  -8.217  1.00  0.82           O  
ATOM   3461  N   SER A 453      13.048   3.128  -5.552  1.00  0.88           N  
ATOM   3462  CA  SER A 453      12.846   4.514  -5.145  1.00  0.88           C  
ATOM   3463  C   SER A 453      11.765   4.624  -4.074  1.00  0.89           C  
ATOM   3464  CB  SER A 453      12.470   5.378  -6.350  1.00  0.87           C  
ATOM   3465  O   SER A 453      11.900   4.054  -2.989  1.00  0.86           O  
ATOM   3466  OG  SER A 453      12.395   6.746  -5.984  1.00  0.84           O  
ATOM   3467  N   ASP A 454      10.617   5.269  -4.306  1.00  0.90           N  
ATOM   3468  CA  ASP A 454       9.541   5.463  -3.339  1.00  0.92           C  
ATOM   3469  C   ASP A 454       8.557   4.295  -3.370  1.00  0.92           C  
ATOM   3470  CB  ASP A 454       8.805   6.777  -3.612  1.00  0.91           C  
ATOM   3471  O   ASP A 454       8.204   3.802  -4.443  1.00  0.92           O  
ATOM   3472  CG  ASP A 454       9.699   7.996  -3.476  1.00  0.89           C  
ATOM   3473  OD1 ASP A 454      10.532   8.042  -2.545  1.00  0.88           O  
ATOM   3474  OD2 ASP A 454       9.569   8.922  -4.306  1.00  0.89           O  
ATOM   3475  N   VAL A 455       8.082   3.807  -2.219  1.00  0.92           N  
ATOM   3476  CA  VAL A 455       7.088   2.741  -2.145  1.00  0.93           C  
ATOM   3477  C   VAL A 455       5.719   3.283  -2.549  1.00  0.93           C  
ATOM   3478  CB  VAL A 455       7.021   2.125  -0.730  1.00  0.93           C  
ATOM   3479  O   VAL A 455       5.087   2.764  -3.473  1.00  0.93           O  
ATOM   3480  CG1 VAL A 455       5.882   1.112  -0.636  1.00  0.90           C  
ATOM   3481  CG2 VAL A 455       8.354   1.470  -0.371  1.00  0.89           C  
ATOM   3482  N   ILE A 456       5.338   4.401  -1.904  1.00  0.94           N  
ATOM   3483  CA  ILE A 456       4.136   5.151  -2.253  1.00  0.94           C  
ATOM   3484  C   ILE A 456       4.477   6.632  -2.401  1.00  0.93           C  
ATOM   3485  CB  ILE A 456       3.024   4.960  -1.197  1.00  0.94           C  
ATOM   3486  O   ILE A 456       4.953   7.263  -1.454  1.00  0.92           O  
ATOM   3487  CG1 ILE A 456       2.701   3.472  -1.026  1.00  0.93           C  
ATOM   3488  CG2 ILE A 456       1.772   5.752  -1.583  1.00  0.93           C  
ATOM   3489  CD1 ILE A 456       1.755   3.172   0.129  1.00  0.92           C  
ATOM   3490  N   LYS A 457       4.232   7.167  -3.565  1.00  0.92           N  
ATOM   3491  CA  LYS A 457       4.400   8.589  -3.852  1.00  0.92           C  
ATOM   3492  C   LYS A 457       3.062   9.244  -4.183  1.00  0.91           C  
ATOM   3493  CB  LYS A 457       5.382   8.792  -5.007  1.00  0.91           C  
ATOM   3494  O   LYS A 457       2.377   8.829  -5.121  1.00  0.89           O  
ATOM   3495  CG  LYS A 457       5.733  10.248  -5.272  1.00  0.90           C  
ATOM   3496  CD  LYS A 457       6.850  10.376  -6.300  1.00  0.89           C  
ATOM   3497  CE  LYS A 457       7.208  11.833  -6.561  1.00  0.87           C  
ATOM   3498  NZ  LYS A 457       8.252  11.966  -7.620  1.00  0.85           N  
ATOM   3499  N   ILE A 458       2.713  10.209  -3.430  1.00  0.88           N  
ATOM   3500  CA  ILE A 458       1.494  10.995  -3.584  1.00  0.87           C  
ATOM   3501  C   ILE A 458       1.852  12.444  -3.910  1.00  0.86           C  
ATOM   3502  CB  ILE A 458       0.617  10.933  -2.313  1.00  0.87           C  
ATOM   3503  O   ILE A 458       2.540  13.109  -3.132  1.00  0.84           O  
ATOM   3504  CG1 ILE A 458       0.340   9.475  -1.926  1.00  0.85           C  
ATOM   3505  CG2 ILE A 458      -0.691  11.702  -2.521  1.00  0.84           C  
ATOM   3506  CD1 ILE A 458      -0.253   9.306  -0.534  1.00  0.83           C  
ATOM   3507  N   VAL A 459       1.421  12.897  -5.054  1.00  0.84           N  
ATOM   3508  CA  VAL A 459       1.710  14.248  -5.525  1.00  0.83           C  
ATOM   3509  C   VAL A 459       0.404  15.000  -5.770  1.00  0.82           C  
ATOM   3510  CB  VAL A 459       2.563  14.229  -6.813  1.00  0.82           C  
ATOM   3511  O   VAL A 459      -0.411  14.588  -6.598  1.00  0.80           O  
ATOM   3512  CG1 VAL A 459       2.906  15.650  -7.255  1.00  0.82           C  
ATOM   3513  CG2 VAL A 459       3.836  13.412  -6.597  1.00  0.81           C  
ATOM   3514  N   ASN A 460       0.220  15.991  -4.991  1.00  0.78           N  
ATOM   3515  CA  ASN A 460      -0.890  16.916  -5.200  1.00  0.78           C  
ATOM   3516  C   ASN A 460      -0.433  18.188  -5.907  1.00  0.77           C  
ATOM   3517  CB  ASN A 460      -1.561  17.259  -3.869  1.00  0.76           C  
ATOM   3518  O   ASN A 460       0.354  18.961  -5.357  1.00  0.74           O  
ATOM   3519  CG  ASN A 460      -2.847  18.042  -4.048  1.00  0.71           C  
ATOM   3520  ND2 ASN A 460      -3.340  18.628  -2.963  1.00  0.66           N  
ATOM   3521  OD1 ASN A 460      -3.392  18.119  -5.152  1.00  0.68           O  
ATOM   3522  N   GLN A 461      -0.830  18.363  -7.208  1.00  0.72           N  
ATOM   3523  CA  GLN A 461      -0.454  19.533  -7.994  1.00  0.71           C  
ATOM   3524  C   GLN A 461      -1.625  20.502  -8.132  1.00  0.70           C  
ATOM   3525  CB  GLN A 461       0.047  19.114  -9.377  1.00  0.68           C  
ATOM   3526  O   GLN A 461      -1.522  21.513  -8.831  1.00  0.66           O  
ATOM   3527  CG  GLN A 461       1.326  18.290  -9.344  1.00  0.65           C  
ATOM   3528  CD  GLN A 461       1.926  18.081 -10.722  1.00  0.63           C  
ATOM   3529  NE2 GLN A 461       3.202  17.712 -10.763  1.00  0.55           N  
ATOM   3530  OE1 GLN A 461       1.248  18.248 -11.740  1.00  0.63           O  
ATOM   3531  N   GLY A 462      -2.502  20.679  -7.164  1.00  0.61           N  
ATOM   3532  CA  GLY A 462      -3.662  21.535  -7.357  1.00  0.60           C  
ATOM   3533  C   GLY A 462      -4.255  22.039  -6.055  1.00  0.61           C  
ATOM   3534  O   GLY A 462      -3.640  21.908  -4.995  1.00  0.58           O  
ATOM   3535  N   GLN A 463      -5.385  22.901  -6.178  1.00  0.57           N  
ATOM   3536  CA  GLN A 463      -6.001  23.644  -5.083  1.00  0.57           C  
ATOM   3537  C   GLN A 463      -6.683  22.703  -4.095  1.00  0.57           C  
ATOM   3538  CB  GLN A 463      -7.009  24.659  -5.624  1.00  0.54           C  
ATOM   3539  O   GLN A 463      -6.710  22.971  -2.892  1.00  0.54           O  
ATOM   3540  CG  GLN A 463      -6.368  25.855  -6.315  1.00  0.51           C  
ATOM   3541  CD  GLN A 463      -7.362  26.960  -6.619  1.00  0.51           C  
ATOM   3542  NE2 GLN A 463      -6.858  28.104  -7.068  1.00  0.41           N  
ATOM   3543  OE1 GLN A 463      -8.574  26.787  -6.451  1.00  0.50           O  
ATOM   3544  N   LEU A 464      -7.186  21.620  -4.565  1.00  0.57           N  
ATOM   3545  CA  LEU A 464      -7.889  20.686  -3.692  1.00  0.55           C  
ATOM   3546  C   LEU A 464      -7.091  19.398  -3.519  1.00  0.56           C  
ATOM   3547  CB  LEU A 464      -9.277  20.368  -4.253  1.00  0.53           C  
ATOM   3548  O   LEU A 464      -6.671  18.785  -4.504  1.00  0.53           O  
ATOM   3549  CG  LEU A 464     -10.268  21.532  -4.309  1.00  0.50           C  
ATOM   3550  CD1 LEU A 464     -11.546  21.106  -5.024  1.00  0.47           C  
ATOM   3551  CD2 LEU A 464     -10.579  22.038  -2.904  1.00  0.47           C  
ATOM   3552  N   GLY A 465      -6.560  19.162  -2.207  1.00  0.61           N  
ATOM   3553  CA  GLY A 465      -5.653  18.135  -1.718  1.00  0.59           C  
ATOM   3554  C   GLY A 465      -6.251  16.741  -1.761  1.00  0.61           C  
ATOM   3555  O   GLY A 465      -7.470  16.586  -1.860  1.00  0.58           O  
ATOM   3556  N   CYS A 466      -5.475  15.653  -1.926  1.00  0.65           N  
ATOM   3557  CA  CYS A 466      -5.793  14.271  -1.586  1.00  0.65           C  
ATOM   3558  C   CYS A 466      -6.390  14.176  -0.187  1.00  0.65           C  
ATOM   3559  CB  CYS A 466      -4.544  13.395  -1.677  1.00  0.62           C  
ATOM   3560  O   CYS A 466      -5.782  14.631   0.784  1.00  0.62           O  
ATOM   3561  SG  CYS A 466      -3.948  13.149  -3.364  1.00  0.64           S  
ATOM   3562  N   GLU A 467      -7.687  13.928  -0.013  1.00  0.71           N  
ATOM   3563  CA  GLU A 467      -8.335  13.795   1.288  1.00  0.71           C  
ATOM   3564  C   GLU A 467      -8.678  12.339   1.588  1.00  0.71           C  
ATOM   3565  CB  GLU A 467      -9.598  14.657   1.351  1.00  0.68           C  
ATOM   3566  O   GLU A 467      -9.004  11.573   0.678  1.00  0.69           O  
ATOM   3567  CG  GLU A 467      -9.324  16.154   1.318  1.00  0.65           C  
ATOM   3568  CD  GLU A 467     -10.572  16.997   1.522  1.00  0.63           C  
ATOM   3569  OE1 GLU A 467     -11.676  16.423   1.665  1.00  0.61           O  
ATOM   3570  OE2 GLU A 467     -10.446  18.242   1.538  1.00  0.57           O  
ATOM   3571  N   GLY A 468      -8.539  11.982   2.804  1.00  0.76           N  
ATOM   3572  CA  GLY A 468      -9.046  10.716   3.309  1.00  0.77           C  
ATOM   3573  C   GLY A 468      -8.224   9.523   2.859  1.00  0.78           C  
ATOM   3574  O   GLY A 468      -8.760   8.428   2.672  1.00  0.77           O  
ATOM   3575  N   LEU A 469      -6.930   9.694   2.633  1.00  0.84           N  
ATOM   3576  CA  LEU A 469      -6.090   8.568   2.237  1.00  0.85           C  
ATOM   3577  C   LEU A 469      -5.778   7.675   3.433  1.00  0.87           C  
ATOM   3578  CB  LEU A 469      -4.788   9.067   1.604  1.00  0.83           C  
ATOM   3579  O   LEU A 469      -5.388   8.166   4.494  1.00  0.86           O  
ATOM   3580  CG  LEU A 469      -3.865   7.997   1.020  1.00  0.75           C  
ATOM   3581  CD1 LEU A 469      -4.314   7.620  -0.388  1.00  0.68           C  
ATOM   3582  CD2 LEU A 469      -2.420   8.483   1.014  1.00  0.68           C  
ATOM   3583  N   LEU A 470      -6.009   6.438   3.251  1.00  0.90           N  
ATOM   3584  CA  LEU A 470      -5.691   5.396   4.221  1.00  0.91           C  
ATOM   3585  C   LEU A 470      -4.642   4.438   3.666  1.00  0.92           C  
ATOM   3586  CB  LEU A 470      -6.953   4.621   4.608  1.00  0.90           C  
ATOM   3587  O   LEU A 470      -4.848   3.827   2.615  1.00  0.92           O  
ATOM   3588  CG  LEU A 470      -6.754   3.423   5.538  1.00  0.89           C  
ATOM   3589  CD1 LEU A 470      -6.205   3.882   6.885  1.00  0.87           C  
ATOM   3590  CD2 LEU A 470      -8.064   2.664   5.719  1.00  0.88           C  
ATOM   3591  N   ILE A 471      -3.484   4.312   4.300  1.00  0.93           N  
ATOM   3592  CA  ILE A 471      -2.473   3.284   4.075  1.00  0.94           C  
ATOM   3593  C   ILE A 471      -2.378   2.376   5.299  1.00  0.94           C  
ATOM   3594  CB  ILE A 471      -1.095   3.907   3.761  1.00  0.93           C  
ATOM   3595  O   ILE A 471      -1.985   2.821   6.380  1.00  0.94           O  
ATOM   3596  CG1 ILE A 471      -1.195   4.847   2.554  1.00  0.92           C  
ATOM   3597  CG2 ILE A 471      -0.051   2.813   3.517  1.00  0.92           C  
ATOM   3598  CD1 ILE A 471       0.032   5.723   2.348  1.00  0.90           C  
ATOM   3599  N   GLU A 472      -2.722   1.032   5.130  1.00  0.95           N  
ATOM   3600  CA  GLU A 472      -2.890   0.178   6.302  1.00  0.95           C  
ATOM   3601  C   GLU A 472      -2.375  -1.233   6.036  1.00  0.95           C  
ATOM   3602  CB  GLU A 472      -4.360   0.131   6.727  1.00  0.94           C  
ATOM   3603  O   GLU A 472      -2.624  -1.800   4.969  1.00  0.94           O  
ATOM   3604  CG  GLU A 472      -4.623  -0.756   7.935  1.00  0.90           C  
ATOM   3605  CD  GLU A 472      -6.058  -0.685   8.431  1.00  0.87           C  
ATOM   3606  OE1 GLU A 472      -6.927  -0.156   7.701  1.00  0.88           O  
ATOM   3607  OE2 GLU A 472      -6.316  -1.161   9.559  1.00  0.88           O  
ATOM   3608  N   GLY A 473      -1.690  -1.787   7.022  1.00  0.94           N  
ATOM   3609  CA  GLY A 473      -1.341  -3.198   7.062  1.00  0.94           C  
ATOM   3610  C   GLY A 473      -0.347  -3.597   5.987  1.00  0.92           C  
ATOM   3611  O   GLY A 473      -0.328  -4.749   5.550  1.00  0.89           O  
ATOM   3612  N   GLY A 474       0.377  -2.666   5.402  1.00  0.93           N  
ATOM   3613  CA  GLY A 474       1.295  -2.923   4.304  1.00  0.93           C  
ATOM   3614  C   GLY A 474       2.681  -3.327   4.768  1.00  0.92           C  
ATOM   3615  O   GLY A 474       3.106  -2.961   5.865  1.00  0.89           O  
ATOM   3616  N   GLU A 475       3.459  -4.094   3.991  1.00  0.92           N  
ATOM   3617  CA  GLU A 475       4.894  -4.345   4.083  1.00  0.92           C  
ATOM   3618  C   GLU A 475       5.659  -3.577   3.009  1.00  0.92           C  
ATOM   3619  CB  GLU A 475       5.186  -5.844   3.966  1.00  0.89           C  
ATOM   3620  O   GLU A 475       5.504  -3.846   1.816  1.00  0.90           O  
ATOM   3621  CG  GLU A 475       6.643  -6.208   4.213  1.00  0.80           C  
ATOM   3622  CD  GLU A 475       6.867  -7.701   4.390  1.00  0.77           C  
ATOM   3623  OE1 GLU A 475       5.897  -8.481   4.251  1.00  0.77           O  
ATOM   3624  OE2 GLU A 475       8.021  -8.095   4.670  1.00  0.75           O  
ATOM   3625  N   PHE A 476       6.460  -2.622   3.402  1.00  0.92           N  
ATOM   3626  CA  PHE A 476       7.099  -1.659   2.512  1.00  0.92           C  
ATOM   3627  C   PHE A 476       8.614  -1.823   2.536  1.00  0.88           C  
ATOM   3628  CB  PHE A 476       6.719  -0.228   2.905  1.00  0.91           C  
ATOM   3629  O   PHE A 476       9.270  -1.436   3.505  1.00  0.83           O  
ATOM   3630  CG  PHE A 476       5.237   0.035   2.880  1.00  0.91           C  
ATOM   3631  CD1 PHE A 476       4.405  -0.680   2.028  1.00  0.88           C  
ATOM   3632  CD2 PHE A 476       4.678   0.999   3.709  1.00  0.88           C  
ATOM   3633  CE1 PHE A 476       3.033  -0.438   2.003  1.00  0.90           C  
ATOM   3634  CE2 PHE A 476       3.308   1.246   3.690  1.00  0.90           C  
ATOM   3635  CZ  PHE A 476       2.487   0.527   2.835  1.00  0.90           C  
ATOM   3636  N   MET A 477       9.096  -2.357   1.491  1.00  0.88           N  
ATOM   3637  CA  MET A 477      10.533  -2.547   1.316  1.00  0.88           C  
ATOM   3638  C   MET A 477      11.054  -1.719   0.147  1.00  0.86           C  
ATOM   3639  CB  MET A 477      10.858  -4.026   1.095  1.00  0.85           C  
ATOM   3640  O   MET A 477      10.709  -1.981  -1.007  1.00  0.83           O  
ATOM   3641  CG  MET A 477      10.508  -4.914   2.278  1.00  0.77           C  
ATOM   3642  SD  MET A 477      11.071  -6.645   2.048  1.00  0.76           S  
ATOM   3643  CE  MET A 477      12.842  -6.454   2.396  1.00  0.69           C  
ATOM   3644  N   GLY A 478      11.851  -0.732   0.384  1.00  0.84           N  
ATOM   3645  CA  GLY A 478      12.296   0.108  -0.717  1.00  0.83           C  
ATOM   3646  C   GLY A 478      13.669   0.713  -0.489  1.00  0.81           C  
ATOM   3647  O   GLY A 478      14.108   0.854   0.654  1.00  0.76           O  
ATOM   3648  N   ALA A 479      14.329   1.135  -1.556  1.00  0.79           N  
ATOM   3649  CA  ALA A 479      15.624   1.809  -1.513  1.00  0.79           C  
ATOM   3650  C   ALA A 479      15.452   3.322  -1.424  1.00  0.78           C  
ATOM   3651  CB  ALA A 479      16.456   1.442  -2.739  1.00  0.74           C  
ATOM   3652  O   ALA A 479      16.401   4.076  -1.654  1.00  0.73           O  
ATOM   3653  N   GLY A 480      14.263   3.868  -1.277  1.00  0.84           N  
ATOM   3654  CA  GLY A 480      13.998   5.285  -1.084  1.00  0.85           C  
ATOM   3655  C   GLY A 480      13.122   5.570   0.121  1.00  0.87           C  
ATOM   3656  O   GLY A 480      13.458   5.188   1.244  1.00  0.85           O  
ATOM   3657  N   THR A 481      11.979   6.330  -0.145  1.00  0.89           N  
ATOM   3658  CA  THR A 481      11.011   6.734   0.869  1.00  0.90           C  
ATOM   3659  C   THR A 481       9.816   5.785   0.884  1.00  0.91           C  
ATOM   3660  CB  THR A 481      10.523   8.175   0.633  1.00  0.89           C  
ATOM   3661  O   THR A 481       9.285   5.431  -0.170  1.00  0.91           O  
ATOM   3662  CG2 THR A 481       9.606   8.636   1.761  1.00  0.86           C  
ATOM   3663  OG1 THR A 481      11.655   9.051   0.563  1.00  0.88           O  
ATOM   3664  N   GLY A 482       9.435   5.291   2.096  1.00  0.92           N  
ATOM   3665  CA  GLY A 482       8.238   4.481   2.249  1.00  0.93           C  
ATOM   3666  C   GLY A 482       6.985   5.163   1.733  1.00  0.93           C  
ATOM   3667  O   GLY A 482       6.395   4.723   0.745  1.00  0.92           O  
ATOM   3668  N   VAL A 483       6.705   6.293   2.284  1.00  0.93           N  
ATOM   3669  CA  VAL A 483       5.599   7.119   1.811  1.00  0.93           C  
ATOM   3670  C   VAL A 483       6.077   8.555   1.607  1.00  0.92           C  
ATOM   3671  CB  VAL A 483       4.407   7.088   2.793  1.00  0.93           C  
ATOM   3672  O   VAL A 483       6.514   9.211   2.556  1.00  0.91           O  
ATOM   3673  CG1 VAL A 483       3.253   7.941   2.269  1.00  0.92           C  
ATOM   3674  CG2 VAL A 483       3.948   5.651   3.030  1.00  0.92           C  
ATOM   3675  N   ARG A 484       5.967   9.048   0.396  1.00  0.92           N  
ATOM   3676  CA  ARG A 484       6.252  10.433   0.033  1.00  0.92           C  
ATOM   3677  C   ARG A 484       4.972  11.177  -0.334  1.00  0.91           C  
ATOM   3678  CB  ARG A 484       7.244  10.492  -1.130  1.00  0.91           C  
ATOM   3679  O   ARG A 484       4.307  10.833  -1.314  1.00  0.90           O  
ATOM   3680  CG  ARG A 484       7.591  11.904  -1.572  1.00  0.90           C  
ATOM   3681  CD  ARG A 484       8.591  11.906  -2.720  1.00  0.89           C  
ATOM   3682  NE  ARG A 484       9.878  11.348  -2.315  1.00  0.87           N  
ATOM   3683  NH1 ARG A 484      10.706  13.333  -1.471  1.00  0.83           N  
ATOM   3684  NH2 ARG A 484      11.984  11.431  -1.404  1.00  0.83           N  
ATOM   3685  CZ  ARG A 484      10.853  12.039  -1.731  1.00  0.86           C  
ATOM   3686  N   ILE A 485       4.678  12.179   0.427  1.00  0.87           N  
ATOM   3687  CA  ILE A 485       3.513  13.022   0.182  1.00  0.87           C  
ATOM   3688  C   ILE A 485       3.963  14.451  -0.115  1.00  0.86           C  
ATOM   3689  CB  ILE A 485       2.541  13.006   1.383  1.00  0.86           C  
ATOM   3690  O   ILE A 485       4.571  15.106   0.734  1.00  0.84           O  
ATOM   3691  CG1 ILE A 485       2.204  11.563   1.778  1.00  0.85           C  
ATOM   3692  CG2 ILE A 485       1.270  13.797   1.061  1.00  0.85           C  
ATOM   3693  CD1 ILE A 485       1.355  11.448   3.036  1.00  0.84           C  
ATOM   3694  N   VAL A 486       3.722  14.870  -1.300  1.00  0.84           N  
ATOM   3695  CA  VAL A 486       4.133  16.198  -1.745  1.00  0.83           C  
ATOM   3696  C   VAL A 486       2.914  16.983  -2.225  1.00  0.83           C  
ATOM   3697  CB  VAL A 486       5.190  16.118  -2.869  1.00  0.82           C  
ATOM   3698  O   VAL A 486       2.264  16.598  -3.200  1.00  0.80           O  
ATOM   3699  CG1 VAL A 486       5.705  17.511  -3.226  1.00  0.79           C  
ATOM   3700  CG2 VAL A 486       6.345  15.209  -2.450  1.00  0.79           C  
ATOM   3701  N   ASN A 487       2.606  17.930  -1.520  1.00  0.78           N  
ATOM   3702  CA  ASN A 487       1.629  18.908  -1.987  1.00  0.77           C  
ATOM   3703  C   ASN A 487       2.303  20.076  -2.702  1.00  0.77           C  
ATOM   3704  CB  ASN A 487       0.780  19.419  -0.821  1.00  0.75           C  
ATOM   3705  O   ASN A 487       3.057  20.833  -2.089  1.00  0.74           O  
ATOM   3706  CG  ASN A 487      -0.471  20.141  -1.282  1.00  0.71           C  
ATOM   3707  ND2 ASN A 487      -1.203  20.720  -0.337  1.00  0.67           N  
ATOM   3708  OD1 ASN A 487      -0.777  20.178  -2.476  1.00  0.68           O  
ATOM   3709  N   GLU A 488       2.220  19.979  -4.032  1.00  0.71           N  
ATOM   3710  CA  GLU A 488       2.769  20.997  -4.922  1.00  0.69           C  
ATOM   3711  C   GLU A 488       1.676  21.930  -5.435  1.00  0.69           C  
ATOM   3712  CB  GLU A 488       3.499  20.345  -6.099  1.00  0.66           C  
ATOM   3713  O   GLU A 488       0.643  21.472  -5.929  1.00  0.64           O  
ATOM   3714  CG  GLU A 488       4.707  19.515  -5.690  1.00  0.63           C  
ATOM   3715  CD  GLU A 488       5.530  19.030  -6.873  1.00  0.62           C  
ATOM   3716  OE1 GLU A 488       5.067  19.159  -8.029  1.00  0.62           O  
ATOM   3717  OE2 GLU A 488       6.648  18.517  -6.642  1.00  0.56           O  
ATOM   3718  N   GLY A 489       1.295  23.060  -4.645  1.00  0.59           N  
ATOM   3719  CA  GLY A 489       0.392  24.047  -5.215  1.00  0.57           C  
ATOM   3720  C   GLY A 489      -0.495  24.713  -4.180  1.00  0.58           C  
ATOM   3721  O   GLY A 489      -1.381  25.497  -4.526  1.00  0.55           O  
ATOM   3722  N   LEU A 490      -0.363  24.353  -2.934  1.00  0.55           N  
ATOM   3723  CA  LEU A 490      -1.109  25.107  -1.932  1.00  0.54           C  
ATOM   3724  C   LEU A 490      -0.562  26.524  -1.799  1.00  0.55           C  
ATOM   3725  CB  LEU A 490      -1.054  24.397  -0.577  1.00  0.51           C  
ATOM   3726  O   LEU A 490       0.461  26.740  -1.145  1.00  0.53           O  
ATOM   3727  CG  LEU A 490      -2.032  23.237  -0.379  1.00  0.49           C  
ATOM   3728  CD1 LEU A 490      -1.591  22.367   0.793  1.00  0.46           C  
ATOM   3729  CD2 LEU A 490      -3.447  23.762  -0.159  1.00  0.47           C  
ATOM   3730  N   THR A 491      -0.848  27.368  -2.762  1.00  0.52           N  
ATOM   3731  CA  THR A 491      -0.487  28.773  -2.604  1.00  0.52           C  
ATOM   3732  C   THR A 491      -1.484  29.489  -1.698  1.00  0.52           C  
ATOM   3733  CB  THR A 491      -0.420  29.489  -3.966  1.00  0.49           C  
ATOM   3734  O   THR A 491      -1.221  30.600  -1.232  1.00  0.50           O  
ATOM   3735  CG2 THR A 491       0.742  28.968  -4.804  1.00  0.44           C  
ATOM   3736  OG1 THR A 491      -1.645  29.266  -4.676  1.00  0.44           O  
ATOM   3737  N   SER A 492      -2.628  28.869  -1.390  1.00  0.45           N  
ATOM   3738  CA  SER A 492      -3.613  29.663  -0.662  1.00  0.46           C  
ATOM   3739  C   SER A 492      -3.987  29.001   0.660  1.00  0.46           C  
ATOM   3740  CB  SER A 492      -4.868  29.872  -1.510  1.00  0.40           C  
ATOM   3741  O   SER A 492      -4.150  27.780   0.725  1.00  0.43           O  
ATOM   3742  OG  SER A 492      -5.729  28.749  -1.420  1.00  0.36           O  
ATOM   3743  N   SER A 493      -3.884  29.701   1.846  1.00  0.46           N  
ATOM   3744  CA  SER A 493      -4.288  29.491   3.232  1.00  0.46           C  
ATOM   3745  C   SER A 493      -5.718  28.968   3.318  1.00  0.46           C  
ATOM   3746  CB  SER A 493      -4.162  30.789   4.030  1.00  0.41           C  
ATOM   3747  O   SER A 493      -6.165  28.542   4.385  1.00  0.43           O  
ATOM   3748  OG  SER A 493      -4.943  31.817   3.446  1.00  0.36           O  
ATOM   3749  N   SER A 494      -6.553  29.158   2.246  1.00  0.41           N  
ATOM   3750  CA  SER A 494      -8.004  29.023   2.314  1.00  0.42           C  
ATOM   3751  C   SER A 494      -8.428  27.560   2.236  1.00  0.41           C  
ATOM   3752  CB  SER A 494      -8.670  29.816   1.189  1.00  0.36           C  
ATOM   3753  O   SER A 494      -9.562  27.218   2.578  1.00  0.38           O  
ATOM   3754  OG  SER A 494      -7.718  30.614   0.505  1.00  0.32           O  
ATOM   3755  N   TYR A 495      -7.552  26.564   2.264  1.00  0.44           N  
ATOM   3756  CA  TYR A 495      -8.167  25.266   2.011  1.00  0.49           C  
ATOM   3757  C   TYR A 495      -7.467  24.167   2.801  1.00  0.45           C  
ATOM   3758  CB  TYR A 495      -8.132  24.937   0.515  1.00  0.40           C  
ATOM   3759  O   TYR A 495      -6.251  24.218   3.004  1.00  0.43           O  
ATOM   3760  CG  TYR A 495      -9.112  25.739  -0.306  1.00  0.38           C  
ATOM   3761  CD1 TYR A 495     -10.456  25.379  -0.371  1.00  0.35           C  
ATOM   3762  CD2 TYR A 495      -8.696  26.859  -1.019  1.00  0.36           C  
ATOM   3763  CE1 TYR A 495     -11.362  26.114  -1.128  1.00  0.33           C  
ATOM   3764  CE2 TYR A 495      -9.594  27.601  -1.779  1.00  0.38           C  
ATOM   3765  OH  TYR A 495     -11.815  27.954  -2.578  1.00  0.24           O  
ATOM   3766  CZ  TYR A 495     -10.923  27.222  -1.827  1.00  0.32           C  
ATOM   3767  N   LEU A 496      -8.373  23.256   3.582  1.00  0.51           N  
ATOM   3768  CA  LEU A 496      -8.195  22.174   4.545  1.00  0.50           C  
ATOM   3769  C   LEU A 496      -7.252  21.108   3.997  1.00  0.51           C  
ATOM   3770  CB  LEU A 496      -9.545  21.545   4.899  1.00  0.46           C  
ATOM   3771  O   LEU A 496      -7.499  20.545   2.928  1.00  0.49           O  
ATOM   3772  CG  LEU A 496     -10.538  22.441   5.641  1.00  0.43           C  
ATOM   3773  CD1 LEU A 496     -11.882  21.736   5.787  1.00  0.39           C  
ATOM   3774  CD2 LEU A 496      -9.984  22.837   7.006  1.00  0.40           C  
ATOM   3775  N   PRO A 497      -6.049  21.244   4.328  1.00  0.54           N  
ATOM   3776  CA  PRO A 497      -4.970  20.296   4.039  1.00  0.54           C  
ATOM   3777  C   PRO A 497      -5.396  18.842   4.225  1.00  0.55           C  
ATOM   3778  CB  PRO A 497      -3.885  20.680   5.048  1.00  0.48           C  
ATOM   3779  O   PRO A 497      -6.237  18.545   5.078  1.00  0.52           O  
ATOM   3780  CG  PRO A 497      -4.579  21.554   6.042  1.00  0.45           C  
ATOM   3781  CD  PRO A 497      -5.906  21.965   5.471  1.00  0.47           C  
ATOM   3782  N   PRO A 498      -5.156  17.921   3.298  1.00  0.63           N  
ATOM   3783  CA  PRO A 498      -5.523  16.506   3.190  1.00  0.62           C  
ATOM   3784  C   PRO A 498      -5.350  15.750   4.505  1.00  0.64           C  
ATOM   3785  CB  PRO A 498      -4.563  15.974   2.123  1.00  0.58           C  
ATOM   3786  O   PRO A 498      -4.451  16.065   5.289  1.00  0.60           O  
ATOM   3787  CG  PRO A 498      -3.397  16.909   2.157  1.00  0.55           C  
ATOM   3788  CD  PRO A 498      -3.868  18.239   2.672  1.00  0.55           C  
ATOM   3789  N   LEU A 499      -6.367  14.907   4.975  1.00  0.70           N  
ATOM   3790  CA  LEU A 499      -6.329  13.910   6.039  1.00  0.71           C  
ATOM   3791  C   LEU A 499      -5.672  12.622   5.554  1.00  0.72           C  
ATOM   3792  CB  LEU A 499      -7.742  13.615   6.549  1.00  0.67           C  
ATOM   3793  O   LEU A 499      -6.211  11.935   4.683  1.00  0.69           O  
ATOM   3794  CG  LEU A 499      -8.418  14.727   7.354  1.00  0.62           C  
ATOM   3795  CD1 LEU A 499      -9.931  14.662   7.179  1.00  0.57           C  
ATOM   3796  CD2 LEU A 499      -8.040  14.626   8.828  1.00  0.58           C  
ATOM   3797  N   PHE A 500      -4.482  12.315   6.106  1.00  0.81           N  
ATOM   3798  CA  PHE A 500      -3.796  11.070   5.781  1.00  0.83           C  
ATOM   3799  C   PHE A 500      -3.679  10.179   7.012  1.00  0.84           C  
ATOM   3800  CB  PHE A 500      -2.406  11.355   5.205  1.00  0.80           C  
ATOM   3801  O   PHE A 500      -3.337  10.653   8.097  1.00  0.82           O  
ATOM   3802  CG  PHE A 500      -2.432  12.086   3.890  1.00  0.76           C  
ATOM   3803  CD1 PHE A 500      -2.649  11.400   2.702  1.00  0.72           C  
ATOM   3804  CD2 PHE A 500      -2.238  13.461   3.842  1.00  0.72           C  
ATOM   3805  CE1 PHE A 500      -2.673  12.073   1.483  1.00  0.70           C  
ATOM   3806  CE2 PHE A 500      -2.262  14.141   2.628  1.00  0.70           C  
ATOM   3807  CZ  PHE A 500      -2.478  13.445   1.449  1.00  0.69           C  
ATOM   3808  N   ARG A 501      -4.001   8.911   6.863  1.00  0.89           N  
ATOM   3809  CA  ARG A 501      -3.782   7.895   7.888  1.00  0.90           C  
ATOM   3810  C   ARG A 501      -2.837   6.808   7.388  1.00  0.91           C  
ATOM   3811  CB  ARG A 501      -5.112   7.274   8.322  1.00  0.88           C  
ATOM   3812  O   ARG A 501      -3.131   6.126   6.404  1.00  0.91           O  
ATOM   3813  CG  ARG A 501      -6.074   8.263   8.959  1.00  0.83           C  
ATOM   3814  CD  ARG A 501      -7.372   7.591   9.386  1.00  0.82           C  
ATOM   3815  NE  ARG A 501      -8.361   8.567   9.837  1.00  0.79           N  
ATOM   3816  NH1 ARG A 501     -10.068   7.030  10.086  1.00  0.72           N  
ATOM   3817  NH2 ARG A 501     -10.434   9.243  10.558  1.00  0.68           N  
ATOM   3818  CZ  ARG A 501      -9.619   8.278  10.160  1.00  0.77           C  
ATOM   3819  N   ILE A 502      -1.721   6.687   8.017  1.00  0.93           N  
ATOM   3820  CA  ILE A 502      -0.728   5.637   7.817  1.00  0.94           C  
ATOM   3821  C   ILE A 502      -0.611   4.790   9.082  1.00  0.94           C  
ATOM   3822  CB  ILE A 502       0.649   6.226   7.437  1.00  0.93           C  
ATOM   3823  O   ILE A 502      -0.035   5.229  10.080  1.00  0.93           O  
ATOM   3824  CG1 ILE A 502       0.513   7.171   6.237  1.00  0.92           C  
ATOM   3825  CG2 ILE A 502       1.652   5.108   7.141  1.00  0.92           C  
ATOM   3826  CD1 ILE A 502       1.799   7.900   5.874  1.00  0.90           C  
ATOM   3827  N   ILE A 503      -1.229   3.563   9.014  1.00  0.94           N  
ATOM   3828  CA  ILE A 503      -1.440   2.817  10.250  1.00  0.95           C  
ATOM   3829  C   ILE A 503      -1.078   1.349  10.035  1.00  0.95           C  
ATOM   3830  CB  ILE A 503      -2.898   2.943  10.745  1.00  0.92           C  
ATOM   3831  O   ILE A 503      -1.314   0.797   8.957  1.00  0.94           O  
ATOM   3832  CG1 ILE A 503      -3.868   2.388   9.695  1.00  0.75           C  
ATOM   3833  CG2 ILE A 503      -3.230   4.399  11.082  1.00  0.75           C  
ATOM   3834  CD1 ILE A 503      -5.322   2.367  10.146  1.00  0.71           C  
ATOM   3835  N   ASN A 504      -0.501   0.691  10.995  1.00  0.94           N  
ATOM   3836  CA  ASN A 504      -0.263  -0.746  11.090  1.00  0.95           C  
ATOM   3837  C   ASN A 504       0.626  -1.242   9.953  1.00  0.94           C  
ATOM   3838  CB  ASN A 504      -1.588  -1.511  11.100  1.00  0.94           C  
ATOM   3839  O   ASN A 504       0.448  -2.358   9.462  1.00  0.92           O  
ATOM   3840  CG  ASN A 504      -2.448  -1.172  12.301  1.00  0.92           C  
ATOM   3841  ND2 ASN A 504      -3.754  -1.375  12.172  1.00  0.92           N  
ATOM   3842  OD1 ASN A 504      -1.944  -0.731  13.337  1.00  0.90           O  
ATOM   3843  N   ASN A 505       1.573  -0.430   9.501  1.00  0.94           N  
ATOM   3844  CA  ASN A 505       2.470  -0.829   8.422  1.00  0.94           C  
ATOM   3845  C   ASN A 505       3.858  -1.184   8.948  1.00  0.93           C  
ATOM   3846  CB  ASN A 505       2.569   0.277   7.369  1.00  0.94           C  
ATOM   3847  O   ASN A 505       4.290  -0.658   9.975  1.00  0.91           O  
ATOM   3848  CG  ASN A 505       1.228   0.614   6.748  1.00  0.94           C  
ATOM   3849  ND2 ASN A 505       0.612   1.693   7.217  1.00  0.93           N  
ATOM   3850  OD1 ASN A 505       0.749  -0.090   5.856  1.00  0.92           O  
ATOM   3851  N   HIS A 506       4.561  -2.044   8.195  1.00  0.92           N  
ATOM   3852  CA  HIS A 506       5.984  -2.310   8.368  1.00  0.92           C  
ATOM   3853  C   HIS A 506       6.812  -1.587   7.310  1.00  0.92           C  
ATOM   3854  CB  HIS A 506       6.259  -3.814   8.312  1.00  0.91           C  
ATOM   3855  O   HIS A 506       6.594  -1.773   6.111  1.00  0.91           O  
ATOM   3856  CG  HIS A 506       7.693  -4.170   8.544  1.00  0.86           C  
ATOM   3857  CD2 HIS A 506       8.678  -4.501   7.676  1.00  0.81           C  
ATOM   3858  ND1 HIS A 506       8.255  -4.216   9.802  1.00  0.81           N  
ATOM   3859  CE1 HIS A 506       9.528  -4.560   9.697  1.00  0.82           C  
ATOM   3860  NE2 HIS A 506       9.810  -4.739   8.417  1.00  0.82           N  
ATOM   3861  N   PHE A 507       7.708  -0.725   7.741  1.00  0.92           N  
ATOM   3862  CA  PHE A 507       8.613   0.018   6.872  1.00  0.91           C  
ATOM   3863  C   PHE A 507      10.033  -0.526   6.977  1.00  0.89           C  
ATOM   3864  CB  PHE A 507       8.594   1.509   7.223  1.00  0.91           C  
ATOM   3865  O   PHE A 507      10.665  -0.426   8.031  1.00  0.86           O  
ATOM   3866  CG  PHE A 507       7.266   2.173   6.981  1.00  0.92           C  
ATOM   3867  CD1 PHE A 507       7.007   2.824   5.781  1.00  0.91           C  
ATOM   3868  CD2 PHE A 507       6.275   2.147   7.954  1.00  0.91           C  
ATOM   3869  CE1 PHE A 507       5.778   3.439   5.553  1.00  0.91           C  
ATOM   3870  CE2 PHE A 507       5.045   2.760   7.734  1.00  0.91           C  
ATOM   3871  CZ  PHE A 507       4.799   3.406   6.534  1.00  0.91           C  
ATOM   3872  N   ASN A 508      10.507  -1.037   5.939  1.00  0.88           N  
ATOM   3873  CA  ASN A 508      11.903  -1.403   5.724  1.00  0.88           C  
ATOM   3874  C   ASN A 508      12.524  -0.600   4.585  1.00  0.87           C  
ATOM   3875  CB  ASN A 508      12.029  -2.902   5.448  1.00  0.86           C  
ATOM   3876  O   ASN A 508      12.812  -1.148   3.519  1.00  0.84           O  
ATOM   3877  CG  ASN A 508      13.466  -3.383   5.478  1.00  0.83           C  
ATOM   3878  ND2 ASN A 508      13.655  -4.694   5.384  1.00  0.81           N  
ATOM   3879  OD1 ASN A 508      14.399  -2.583   5.586  1.00  0.80           O  
ATOM   3880  N   CYS A 509      12.705   0.683   4.813  1.00  0.87           N  
ATOM   3881  CA  CYS A 509      13.093   1.693   3.835  1.00  0.87           C  
ATOM   3882  C   CYS A 509      14.189   2.596   4.388  1.00  0.86           C  
ATOM   3883  CB  CYS A 509      11.885   2.535   3.425  1.00  0.86           C  
ATOM   3884  O   CYS A 509      14.429   2.619   5.597  1.00  0.83           O  
ATOM   3885  SG  CYS A 509      10.534   1.571   2.712  1.00  0.88           S  
ATOM   3886  N   TYR A 510      14.823   3.416   3.591  1.00  0.84           N  
ATOM   3887  CA  TYR A 510      15.802   4.390   4.060  1.00  0.84           C  
ATOM   3888  C   TYR A 510      15.123   5.524   4.820  1.00  0.84           C  
ATOM   3889  CB  TYR A 510      16.603   4.956   2.884  1.00  0.83           C  
ATOM   3890  O   TYR A 510      15.609   5.955   5.868  1.00  0.83           O  
ATOM   3891  CG  TYR A 510      17.571   3.969   2.278  1.00  0.79           C  
ATOM   3892  CD1 TYR A 510      18.628   3.453   3.025  1.00  0.76           C  
ATOM   3893  CD2 TYR A 510      17.433   3.553   0.959  1.00  0.76           C  
ATOM   3894  CE1 TYR A 510      19.524   2.544   2.471  1.00  0.75           C  
ATOM   3895  CE2 TYR A 510      18.323   2.645   0.394  1.00  0.75           C  
ATOM   3896  OH  TYR A 510      20.247   1.248   0.603  1.00  0.66           O  
ATOM   3897  CZ  TYR A 510      19.363   2.147   1.157  1.00  0.71           C  
ATOM   3898  N   GLN A 511      14.069   5.997   4.273  1.00  0.87           N  
ATOM   3899  CA  GLN A 511      13.155   6.978   4.848  1.00  0.88           C  
ATOM   3900  C   GLN A 511      11.732   6.433   4.915  1.00  0.89           C  
ATOM   3901  CB  GLN A 511      13.182   8.276   4.039  1.00  0.87           C  
ATOM   3902  O   GLN A 511      11.193   5.964   3.909  1.00  0.89           O  
ATOM   3903  CG  GLN A 511      12.312   9.382   4.620  1.00  0.84           C  
ATOM   3904  CD  GLN A 511      12.504  10.712   3.915  1.00  0.83           C  
ATOM   3905  NE2 GLN A 511      12.954  11.717   4.658  1.00  0.82           N  
ATOM   3906  OE1 GLN A 511      12.251  10.834   2.712  1.00  0.83           O  
ATOM   3907  N   ALA A 512      11.162   6.413   6.091  1.00  0.90           N  
ATOM   3908  CA  ALA A 512       9.801   5.897   6.204  1.00  0.91           C  
ATOM   3909  C   ALA A 512       8.788   6.892   5.644  1.00  0.91           C  
ATOM   3910  CB  ALA A 512       9.474   5.572   7.660  1.00  0.90           C  
ATOM   3911  O   ALA A 512       7.901   6.517   4.875  1.00  0.91           O  
ATOM   3912  N   LEU A 513       9.001   8.180   5.957  1.00  0.91           N  
ATOM   3913  CA  LEU A 513       8.009   9.180   5.579  1.00  0.91           C  
ATOM   3914  C   LEU A 513       8.682  10.479   5.150  1.00  0.91           C  
ATOM   3915  CB  LEU A 513       7.049   9.448   6.741  1.00  0.91           C  
ATOM   3916  O   LEU A 513       9.532  11.009   5.869  1.00  0.90           O  
ATOM   3917  CG  LEU A 513       5.919  10.443   6.471  1.00  0.90           C  
ATOM   3918  CD1 LEU A 513       4.978   9.898   5.401  1.00  0.87           C  
ATOM   3919  CD2 LEU A 513       5.156  10.747   7.756  1.00  0.87           C  
ATOM   3920  N   TYR A 514       8.259  10.993   4.071  1.00  0.90           N  
ATOM   3921  CA  TYR A 514       8.528  12.349   3.605  1.00  0.90           C  
ATOM   3922  C   TYR A 514       7.230  13.104   3.348  1.00  0.89           C  
ATOM   3923  CB  TYR A 514       9.377  12.321   2.331  1.00  0.89           C  
ATOM   3924  O   TYR A 514       6.389  12.658   2.564  1.00  0.88           O  
ATOM   3925  CG  TYR A 514       9.654  13.689   1.756  1.00  0.88           C  
ATOM   3926  CD1 TYR A 514       8.672  14.383   1.053  1.00  0.85           C  
ATOM   3927  CD2 TYR A 514      10.898  14.290   1.915  1.00  0.85           C  
ATOM   3928  CE1 TYR A 514       8.923  15.643   0.520  1.00  0.85           C  
ATOM   3929  CE2 TYR A 514      11.161  15.550   1.386  1.00  0.86           C  
ATOM   3930  OH  TYR A 514      10.423  17.465   0.167  1.00  0.79           O  
ATOM   3931  CZ  TYR A 514      10.169  16.218   0.692  1.00  0.84           C  
ATOM   3932  N   VAL A 515       7.124  14.261   3.957  1.00  0.87           N  
ATOM   3933  CA  VAL A 515       5.904  15.047   3.804  1.00  0.86           C  
ATOM   3934  C   VAL A 515       6.260  16.506   3.526  1.00  0.85           C  
ATOM   3935  CB  VAL A 515       5.004  14.947   5.056  1.00  0.84           C  
ATOM   3936  O   VAL A 515       7.098  17.089   4.218  1.00  0.83           O  
ATOM   3937  CG1 VAL A 515       3.695  15.704   4.842  1.00  0.75           C  
ATOM   3938  CG2 VAL A 515       4.729  13.485   5.400  1.00  0.75           C  
ATOM   3939  N   LYS A 516       5.556  17.053   2.559  1.00  0.83           N  
ATOM   3940  CA  LYS A 516       5.648  18.476   2.248  1.00  0.83           C  
ATOM   3941  C   LYS A 516       4.263  19.112   2.165  1.00  0.82           C  
ATOM   3942  CB  LYS A 516       6.402  18.691   0.935  1.00  0.81           C  
ATOM   3943  O   LYS A 516       3.428  18.691   1.361  1.00  0.81           O  
ATOM   3944  CG  LYS A 516       6.655  20.153   0.599  1.00  0.80           C  
ATOM   3945  CD  LYS A 516       7.334  20.306  -0.757  1.00  0.78           C  
ATOM   3946  CE  LYS A 516       7.489  21.770  -1.144  1.00  0.72           C  
ATOM   3947  NZ  LYS A 516       7.789  21.930  -2.598  1.00  0.71           N  
ATOM   3948  N   ASP A 517       4.008  20.091   3.095  1.00  0.78           N  
ATOM   3949  CA  ASP A 517       2.850  20.979   3.109  1.00  0.77           C  
ATOM   3950  C   ASP A 517       1.554  20.188   3.270  1.00  0.77           C  
ATOM   3951  CB  ASP A 517       2.800  21.817   1.830  1.00  0.76           C  
ATOM   3952  O   ASP A 517       0.653  20.287   2.434  1.00  0.75           O  
ATOM   3953  CG  ASP A 517       4.001  22.734   1.675  1.00  0.74           C  
ATOM   3954  OD1 ASP A 517       4.497  23.266   2.691  1.00  0.73           O  
ATOM   3955  OD2 ASP A 517       4.452  22.929   0.525  1.00  0.72           O  
ATOM   3956  N   VAL A 518       1.466  19.386   4.320  1.00  0.78           N  
ATOM   3957  CA  VAL A 518       0.341  18.512   4.632  1.00  0.78           C  
ATOM   3958  C   VAL A 518      -0.260  18.904   5.980  1.00  0.77           C  
ATOM   3959  CB  VAL A 518       0.764  17.026   4.649  1.00  0.76           C  
ATOM   3960  O   VAL A 518       0.469  19.228   6.921  1.00  0.75           O  
ATOM   3961  CG1 VAL A 518      -0.410  16.135   5.052  1.00  0.73           C  
ATOM   3962  CG2 VAL A 518       1.309  16.611   3.283  1.00  0.73           C  
ATOM   3963  N   CYS A 519      -1.641  18.682   6.192  1.00  0.73           N  
ATOM   3964  CA  CYS A 519      -2.330  18.918   7.455  1.00  0.73           C  
ATOM   3965  C   CYS A 519      -2.984  17.641   7.967  1.00  0.72           C  
ATOM   3966  CB  CYS A 519      -3.384  20.013   7.294  1.00  0.70           C  
ATOM   3967  O   CYS A 519      -3.378  16.781   7.178  1.00  0.69           O  
ATOM   3968  SG  CYS A 519      -2.690  21.664   7.059  1.00  0.64           S  
ATOM   3969  N   ARG A 520      -3.009  17.342   9.323  1.00  0.77           N  
ATOM   3970  CA  ARG A 520      -3.735  16.322  10.072  1.00  0.77           C  
ATOM   3971  C   ARG A 520      -3.316  14.921   9.637  1.00  0.77           C  
ATOM   3972  CB  ARG A 520      -5.245  16.496   9.893  1.00  0.75           C  
ATOM   3973  O   ARG A 520      -4.153  14.118   9.220  1.00  0.76           O  
ATOM   3974  CG  ARG A 520      -5.783  17.809  10.439  1.00  0.73           C  
ATOM   3975  CD  ARG A 520      -7.280  17.947  10.203  1.00  0.71           C  
ATOM   3976  NE  ARG A 520      -7.765  19.272  10.579  1.00  0.63           N  
ATOM   3977  NH1 ARG A 520      -9.882  18.973   9.703  1.00  0.61           N  
ATOM   3978  NH2 ARG A 520      -9.326  20.951  10.719  1.00  0.57           N  
ATOM   3979  CZ  ARG A 520      -8.990  19.729  10.333  1.00  0.65           C  
ATOM   3980  N   LEU A 521      -2.166  14.602   9.585  1.00  0.85           N  
ATOM   3981  CA  LEU A 521      -1.567  13.302   9.304  1.00  0.86           C  
ATOM   3982  C   LEU A 521      -1.508  12.447  10.565  1.00  0.86           C  
ATOM   3983  CB  LEU A 521      -0.160  13.474   8.725  1.00  0.84           C  
ATOM   3984  O   LEU A 521      -1.016  12.896  11.603  1.00  0.86           O  
ATOM   3985  CG  LEU A 521       0.608  12.188   8.417  1.00  0.82           C  
ATOM   3986  CD1 LEU A 521      -0.093  11.403   7.314  1.00  0.79           C  
ATOM   3987  CD2 LEU A 521       2.047  12.506   8.023  1.00  0.80           C  
ATOM   3988  N   VAL A 522      -2.046  11.327  10.468  1.00  0.88           N  
ATOM   3989  CA  VAL A 522      -1.929  10.314  11.512  1.00  0.89           C  
ATOM   3990  C   VAL A 522      -0.941   9.234  11.076  1.00  0.91           C  
ATOM   3991  CB  VAL A 522      -3.299   9.681  11.844  1.00  0.88           C  
ATOM   3992  O   VAL A 522      -1.139   8.582  10.049  1.00  0.91           O  
ATOM   3993  CG1 VAL A 522      -3.155   8.629  12.943  1.00  0.87           C  
ATOM   3994  CG2 VAL A 522      -4.298  10.759  12.260  1.00  0.86           C  
ATOM   3995  N   PHE A 523       0.110   9.001  11.775  1.00  0.92           N  
ATOM   3996  CA  PHE A 523       1.100   7.937  11.661  1.00  0.92           C  
ATOM   3997  C   PHE A 523       1.149   7.104  12.937  1.00  0.92           C  
ATOM   3998  CB  PHE A 523       2.485   8.519  11.361  1.00  0.92           C  
ATOM   3999  O   PHE A 523       1.681   7.550  13.956  1.00  0.91           O  
ATOM   4000  CG  PHE A 523       3.495   7.490  10.928  1.00  0.91           C  
ATOM   4001  CD1 PHE A 523       3.645   7.167   9.585  1.00  0.89           C  
ATOM   4002  CD2 PHE A 523       4.293   6.847  11.864  1.00  0.89           C  
ATOM   4003  CE1 PHE A 523       4.579   6.215   9.181  1.00  0.90           C  
ATOM   4004  CE2 PHE A 523       5.228   5.895  11.468  1.00  0.90           C  
ATOM   4005  CZ  PHE A 523       5.369   5.580  10.127  1.00  0.89           C  
ATOM   4006  N   SER A 524       0.486   5.909  12.874  1.00  0.93           N  
ATOM   4007  CA  SER A 524       0.207   5.233  14.137  1.00  0.93           C  
ATOM   4008  C   SER A 524       0.386   3.724  14.008  1.00  0.93           C  
ATOM   4009  CB  SER A 524      -1.212   5.548  14.612  1.00  0.91           C  
ATOM   4010  O   SER A 524       0.032   3.137  12.984  1.00  0.93           O  
ATOM   4011  OG  SER A 524      -1.455   4.975  15.885  1.00  0.78           O  
ATOM   4012  N   ASN A 525       0.900   3.088  15.044  1.00  0.92           N  
ATOM   4013  CA  ASN A 525       1.045   1.642  15.173  1.00  0.93           C  
ATOM   4014  C   ASN A 525       1.889   1.060  14.042  1.00  0.93           C  
ATOM   4015  CB  ASN A 525      -0.327   0.966  15.213  1.00  0.92           C  
ATOM   4016  O   ASN A 525       1.635  -0.054  13.582  1.00  0.92           O  
ATOM   4017  CG  ASN A 525      -1.187   1.458  16.361  1.00  0.89           C  
ATOM   4018  ND2 ASN A 525      -2.501   1.421  16.175  1.00  0.89           N  
ATOM   4019  OD1 ASN A 525      -0.674   1.869  17.405  1.00  0.86           O  
ATOM   4020  N   ASN A 526       2.885   1.754  13.575  1.00  0.93           N  
ATOM   4021  CA  ASN A 526       3.789   1.250  12.547  1.00  0.93           C  
ATOM   4022  C   ASN A 526       5.082   0.712  13.152  1.00  0.91           C  
ATOM   4023  CB  ASN A 526       4.097   2.343  11.521  1.00  0.93           C  
ATOM   4024  O   ASN A 526       5.547   1.211  14.179  1.00  0.89           O  
ATOM   4025  CG  ASN A 526       2.847   2.910  10.878  1.00  0.93           C  
ATOM   4026  ND2 ASN A 526       2.468   4.117  11.282  1.00  0.93           N  
ATOM   4027  OD1 ASN A 526       2.226   2.269  10.027  1.00  0.92           O  
ATOM   4028  N   ASP A 527       5.652  -0.323  12.504  1.00  0.90           N  
ATOM   4029  CA  ASP A 527       7.027  -0.770  12.703  1.00  0.90           C  
ATOM   4030  C   ASP A 527       7.960  -0.158  11.661  1.00  0.90           C  
ATOM   4031  CB  ASP A 527       7.108  -2.297  12.648  1.00  0.89           C  
ATOM   4032  O   ASP A 527       7.797  -0.390  10.461  1.00  0.88           O  
ATOM   4033  CG  ASP A 527       8.504  -2.828  12.923  1.00  0.85           C  
ATOM   4034  OD1 ASP A 527       9.334  -2.091  13.498  1.00  0.84           O  
ATOM   4035  OD2 ASP A 527       8.778  -3.992  12.559  1.00  0.85           O  
ATOM   4036  N   VAL A 528       8.810   0.695  12.098  1.00  0.89           N  
ATOM   4037  CA  VAL A 528       9.686   1.461  11.218  1.00  0.88           C  
ATOM   4038  C   VAL A 528      11.127   0.981  11.376  1.00  0.86           C  
ATOM   4039  CB  VAL A 528       9.594   2.977  11.505  1.00  0.87           C  
ATOM   4040  O   VAL A 528      11.808   1.348  12.336  1.00  0.83           O  
ATOM   4041  CG1 VAL A 528      10.485   3.763  10.544  1.00  0.87           C  
ATOM   4042  CG2 VAL A 528       8.146   3.452  11.406  1.00  0.86           C  
ATOM   4043  N   GLN A 529      11.489   0.191  10.431  1.00  0.85           N  
ATOM   4044  CA  GLN A 529      12.880  -0.230  10.298  1.00  0.84           C  
ATOM   4045  C   GLN A 529      13.616   0.620   9.267  1.00  0.84           C  
ATOM   4046  CB  GLN A 529      12.959  -1.708   9.913  1.00  0.83           C  
ATOM   4047  O   GLN A 529      13.416   0.455   8.062  1.00  0.81           O  
ATOM   4048  CG  GLN A 529      14.359  -2.298  10.020  1.00  0.78           C  
ATOM   4049  CD  GLN A 529      14.397  -3.781   9.706  1.00  0.75           C  
ATOM   4050  NE2 GLN A 529      15.511  -4.428  10.031  1.00  0.71           N  
ATOM   4051  OE1 GLN A 529      13.433  -4.342   9.175  1.00  0.73           O  
ATOM   4052  N   SER A 530      14.401   1.610   9.712  1.00  0.80           N  
ATOM   4053  CA  SER A 530      15.157   2.479   8.817  1.00  0.79           C  
ATOM   4054  C   SER A 530      16.494   1.852   8.435  1.00  0.78           C  
ATOM   4055  CB  SER A 530      15.391   3.844   9.465  1.00  0.76           C  
ATOM   4056  O   SER A 530      17.207   1.329   9.294  1.00  0.73           O  
ATOM   4057  OG  SER A 530      16.075   4.712   8.578  1.00  0.69           O  
ATOM   4058  N   ARG A 531      16.745   1.936   7.185  1.00  0.75           N  
ATOM   4059  CA  ARG A 531      18.027   1.505   6.636  1.00  0.73           C  
ATOM   4060  C   ARG A 531      18.978   2.686   6.472  1.00  0.72           C  
ATOM   4061  CB  ARG A 531      17.827   0.803   5.291  1.00  0.71           C  
ATOM   4062  O   ARG A 531      18.566   3.767   6.045  1.00  0.68           O  
ATOM   4063  CG  ARG A 531      17.054  -0.502   5.386  1.00  0.70           C  
ATOM   4064  CD  ARG A 531      16.967  -1.206   4.039  1.00  0.69           C  
ATOM   4065  NE  ARG A 531      16.252  -2.475   4.139  1.00  0.58           N  
ATOM   4066  NH1 ARG A 531      16.853  -3.217   2.035  1.00  0.58           N  
ATOM   4067  NH2 ARG A 531      15.533  -4.521   3.382  1.00  0.55           N  
ATOM   4068  CZ  ARG A 531      16.215  -3.401   3.185  1.00  0.65           C  
ATOM   4069  N   HIS A 532      20.200   2.526   6.810  1.00  0.68           N  
ATOM   4070  CA  HIS A 532      21.229   3.528   6.555  1.00  0.67           C  
ATOM   4071  C   HIS A 532      22.212   3.050   5.491  1.00  0.67           C  
ATOM   4072  CB  HIS A 532      21.976   3.868   7.846  1.00  0.63           C  
ATOM   4073  O   HIS A 532      22.632   1.891   5.504  1.00  0.63           O  
ATOM   4074  CG  HIS A 532      21.120   4.531   8.878  1.00  0.59           C  
ATOM   4075  CD2 HIS A 532      20.470   4.026   9.952  1.00  0.55           C  
ATOM   4076  ND1 HIS A 532      20.853   5.883   8.865  1.00  0.50           N  
ATOM   4077  CE1 HIS A 532      20.073   6.182   9.891  1.00  0.49           C  
ATOM   4078  NE2 HIS A 532      19.827   5.072  10.566  1.00  0.45           N  
ATOM   4079  N   SER A 533      22.287   3.814   4.406  1.00  0.67           N  
ATOM   4080  CA  SER A 533      23.320   3.637   3.391  1.00  0.66           C  
ATOM   4081  C   SER A 533      24.068   4.940   3.129  1.00  0.67           C  
ATOM   4082  CB  SER A 533      22.709   3.119   2.088  1.00  0.63           C  
ATOM   4083  O   SER A 533      23.449   5.989   2.936  1.00  0.64           O  
ATOM   4084  OG  SER A 533      23.686   3.059   1.063  1.00  0.64           O  
ATOM   4085  N   SER A 534      25.428   4.952   3.048  1.00  0.61           N  
ATOM   4086  CA  SER A 534      26.263   6.107   2.736  1.00  0.60           C  
ATOM   4087  C   SER A 534      25.908   6.694   1.374  1.00  0.62           C  
ATOM   4088  CB  SER A 534      27.743   5.723   2.765  1.00  0.57           C  
ATOM   4089  O   SER A 534      26.135   7.880   1.125  1.00  0.60           O  
ATOM   4090  OG  SER A 534      28.005   4.664   1.861  1.00  0.55           O  
ATOM   4091  N   SER A 535      25.391   6.020   0.487  1.00  0.64           N  
ATOM   4092  CA  SER A 535      25.102   6.443  -0.880  1.00  0.64           C  
ATOM   4093  C   SER A 535      23.726   7.093  -0.978  1.00  0.65           C  
ATOM   4094  CB  SER A 535      25.182   5.253  -1.837  1.00  0.60           C  
ATOM   4095  O   SER A 535      23.394   7.705  -1.995  1.00  0.63           O  
ATOM   4096  OG  SER A 535      24.203   4.280  -1.514  1.00  0.60           O  
ATOM   4097  N   LYS A 536      22.930   7.085   0.007  1.00  0.68           N  
ATOM   4098  CA  LYS A 536      21.584   7.650  -0.023  1.00  0.68           C  
ATOM   4099  C   LYS A 536      21.276   8.407   1.265  1.00  0.68           C  
ATOM   4100  CB  LYS A 536      20.545   6.550  -0.245  1.00  0.63           C  
ATOM   4101  O   LYS A 536      20.650   7.863   2.177  1.00  0.64           O  
ATOM   4102  CG  LYS A 536      20.584   5.934  -1.636  1.00  0.60           C  
ATOM   4103  CD  LYS A 536      19.356   5.072  -1.900  1.00  0.60           C  
ATOM   4104  CE  LYS A 536      19.395   4.452  -3.291  1.00  0.54           C  
ATOM   4105  NZ  LYS A 536      18.179   3.629  -3.565  1.00  0.48           N  
ATOM   4106  N   ALA A 537      21.775   9.646   1.276  1.00  0.68           N  
ATOM   4107  CA  ALA A 537      21.541  10.574   2.379  1.00  0.69           C  
ATOM   4108  C   ALA A 537      20.067  10.957   2.471  1.00  0.70           C  
ATOM   4109  CB  ALA A 537      22.403  11.824   2.214  1.00  0.64           C  
ATOM   4110  O   ALA A 537      19.502  11.508   1.523  1.00  0.67           O  
ATOM   4111  N   VAL A 538      19.490  10.459   3.471  1.00  0.76           N  
ATOM   4112  CA  VAL A 538      18.191  10.998   3.860  1.00  0.78           C  
ATOM   4113  C   VAL A 538      18.363  11.973   5.022  1.00  0.77           C  
ATOM   4114  CB  VAL A 538      17.204   9.874   4.249  1.00  0.74           C  
ATOM   4115  O   VAL A 538      19.275  11.821   5.839  1.00  0.74           O  
ATOM   4116  CG1 VAL A 538      16.853   9.019   3.032  1.00  0.67           C  
ATOM   4117  CG2 VAL A 538      17.793   9.009   5.362  1.00  0.65           C  
ATOM   4118  N   ASN A 539      17.486  13.044   4.976  1.00  0.79           N  
ATOM   4119  CA  ASN A 539      17.631  14.060   6.013  1.00  0.80           C  
ATOM   4120  C   ASN A 539      17.030  13.599   7.338  1.00  0.80           C  
ATOM   4121  CB  ASN A 539      16.989  15.376   5.569  1.00  0.78           C  
ATOM   4122  O   ASN A 539      17.496  13.995   8.407  1.00  0.78           O  
ATOM   4123  CG  ASN A 539      17.675  15.980   4.359  1.00  0.75           C  
ATOM   4124  ND2 ASN A 539      16.885  16.530   3.443  1.00  0.78           N  
ATOM   4125  OD1 ASN A 539      18.903  15.953   4.247  1.00  0.77           O  
ATOM   4126  N   GLY A 540      16.104  12.678   7.343  1.00  0.80           N  
ATOM   4127  CA  GLY A 540      15.408  12.112   8.487  1.00  0.82           C  
ATOM   4128  C   GLY A 540      14.651  10.839   8.155  1.00  0.83           C  
ATOM   4129  O   GLY A 540      14.297  10.606   6.997  1.00  0.82           O  
ATOM   4130  N   VAL A 541      14.440  10.016   9.243  1.00  0.83           N  
ATOM   4131  CA  VAL A 541      13.555   8.867   9.079  1.00  0.84           C  
ATOM   4132  C   VAL A 541      12.144   9.345   8.746  1.00  0.85           C  
ATOM   4133  CB  VAL A 541      13.533   7.982  10.346  1.00  0.83           C  
ATOM   4134  O   VAL A 541      11.491   8.798   7.854  1.00  0.85           O  
ATOM   4135  CG1 VAL A 541      12.566   6.813  10.171  1.00  0.81           C  
ATOM   4136  CG2 VAL A 541      14.938   7.475  10.666  1.00  0.79           C  
ATOM   4137  N   LEU A 542      11.767  10.394   9.388  1.00  0.86           N  
ATOM   4138  CA  LEU A 542      10.585  11.188   9.070  1.00  0.87           C  
ATOM   4139  C   LEU A 542      10.971  12.621   8.722  1.00  0.86           C  
ATOM   4140  CB  LEU A 542       9.604  11.182  10.246  1.00  0.85           C  
ATOM   4141  O   LEU A 542      11.403  13.381   9.592  1.00  0.83           O  
ATOM   4142  CG  LEU A 542       9.252   9.813  10.829  1.00  0.84           C  
ATOM   4143  CD1 LEU A 542       8.302   9.968  12.011  1.00  0.80           C  
ATOM   4144  CD2 LEU A 542       8.639   8.917   9.758  1.00  0.80           C  
ATOM   4145  N   GLU A 543      10.939  12.975   7.517  1.00  0.86           N  
ATOM   4146  CA  GLU A 543      11.173  14.343   7.064  1.00  0.86           C  
ATOM   4147  C   GLU A 543       9.858  15.091   6.864  1.00  0.86           C  
ATOM   4148  CB  GLU A 543      11.984  14.349   5.766  1.00  0.85           C  
ATOM   4149  O   GLU A 543       9.049  14.717   6.012  1.00  0.84           O  
ATOM   4150  CG  GLU A 543      12.450  15.733   5.338  1.00  0.83           C  
ATOM   4151  CD  GLU A 543      13.398  15.706   4.150  1.00  0.81           C  
ATOM   4152  OE1 GLU A 543      13.954  14.628   3.841  1.00  0.80           O  
ATOM   4153  OE2 GLU A 543      13.587  16.772   3.523  1.00  0.78           O  
ATOM   4154  N   LEU A 544       9.643  16.118   7.646  1.00  0.83           N  
ATOM   4155  CA  LEU A 544       8.371  16.820   7.776  1.00  0.83           C  
ATOM   4156  C   LEU A 544       8.514  18.284   7.373  1.00  0.81           C  
ATOM   4157  CB  LEU A 544       7.849  16.724   9.212  1.00  0.81           C  
ATOM   4158  O   LEU A 544       9.127  19.074   8.095  1.00  0.77           O  
ATOM   4159  CG  LEU A 544       7.752  15.317   9.805  1.00  0.81           C  
ATOM   4160  CD1 LEU A 544       7.264  15.383  11.248  1.00  0.78           C  
ATOM   4161  CD2 LEU A 544       6.829  14.444   8.962  1.00  0.78           C  
ATOM   4162  N   GLY A 545       8.001  18.606   6.244  1.00  0.79           N  
ATOM   4163  CA  GLY A 545       7.919  19.965   5.733  1.00  0.79           C  
ATOM   4164  C   GLY A 545       6.497  20.490   5.663  1.00  0.78           C  
ATOM   4165  O   GLY A 545       5.631  19.873   5.039  1.00  0.75           O  
ATOM   4166  N   GLY A 546       6.238  21.614   6.384  1.00  0.75           N  
ATOM   4167  CA  GLY A 546       4.945  22.275   6.297  1.00  0.74           C  
ATOM   4168  C   GLY A 546       3.801  21.419   6.807  1.00  0.75           C  
ATOM   4169  O   GLY A 546       2.734  21.369   6.192  1.00  0.72           O  
ATOM   4170  N   VAL A 547       3.921  20.705   7.945  1.00  0.76           N  
ATOM   4171  CA  VAL A 547       2.895  19.818   8.484  1.00  0.76           C  
ATOM   4172  C   VAL A 547       2.168  20.509   9.636  1.00  0.75           C  
ATOM   4173  CB  VAL A 547       3.497  18.477   8.962  1.00  0.74           C  
ATOM   4174  O   VAL A 547       2.802  20.992  10.577  1.00  0.73           O  
ATOM   4175  CG1 VAL A 547       2.402  17.552   9.490  1.00  0.70           C  
ATOM   4176  CG2 VAL A 547       4.268  17.805   7.827  1.00  0.70           C  
ATOM   4177  N   GLN A 548       0.827  20.525   9.552  1.00  0.74           N  
ATOM   4178  CA  GLN A 548      -0.019  21.024  10.631  1.00  0.74           C  
ATOM   4179  C   GLN A 548      -0.867  19.904  11.228  1.00  0.74           C  
ATOM   4180  CB  GLN A 548      -0.920  22.154  10.129  1.00  0.72           C  
ATOM   4181  O   GLN A 548      -1.578  19.204  10.504  1.00  0.72           O  
ATOM   4182  CG  GLN A 548      -0.157  23.382   9.651  1.00  0.68           C  
ATOM   4183  CD  GLN A 548      -1.074  24.525   9.256  1.00  0.65           C  
ATOM   4184  NE2 GLN A 548      -0.488  25.611   8.761  1.00  0.57           N  
ATOM   4185  OE1 GLN A 548      -2.298  24.433   9.394  1.00  0.63           O  
ATOM   4186  N   GLY A 549      -0.758  19.629  12.562  1.00  0.76           N  
ATOM   4187  CA  GLY A 549      -1.553  18.623  13.246  1.00  0.76           C  
ATOM   4188  C   GLY A 549      -1.073  17.207  12.989  1.00  0.77           C  
ATOM   4189  O   GLY A 549      -1.868  16.328  12.649  1.00  0.75           O  
ATOM   4190  N   PHE A 550       0.160  16.883  13.029  1.00  0.83           N  
ATOM   4191  CA  PHE A 550       0.743  15.554  12.891  1.00  0.84           C  
ATOM   4192  C   PHE A 550       0.600  14.762  14.185  1.00  0.84           C  
ATOM   4193  CB  PHE A 550       2.221  15.653  12.497  1.00  0.83           C  
ATOM   4194  O   PHE A 550       1.052  15.204  15.243  1.00  0.83           O  
ATOM   4195  CG  PHE A 550       2.874  14.319  12.253  1.00  0.82           C  
ATOM   4196  CD1 PHE A 550       2.441  13.495  11.221  1.00  0.81           C  
ATOM   4197  CD2 PHE A 550       3.922  13.889  13.056  1.00  0.81           C  
ATOM   4198  CE1 PHE A 550       3.044  12.261  10.993  1.00  0.80           C  
ATOM   4199  CE2 PHE A 550       4.530  12.657  12.834  1.00  0.81           C  
ATOM   4200  CZ  PHE A 550       4.088  11.844  11.803  1.00  0.77           C  
ATOM   4201  N   GLN A 551      -0.120  13.727  14.072  1.00  0.85           N  
ATOM   4202  CA  GLN A 551      -0.280  12.772  15.163  1.00  0.86           C  
ATOM   4203  C   GLN A 551       0.590  11.537  14.946  1.00  0.87           C  
ATOM   4204  CB  GLN A 551      -1.747  12.362  15.307  1.00  0.84           C  
ATOM   4205  O   GLN A 551       0.373  10.777  14.000  1.00  0.87           O  
ATOM   4206  CG  GLN A 551      -2.680  13.521  15.629  1.00  0.81           C  
ATOM   4207  CD  GLN A 551      -4.125  13.085  15.789  1.00  0.80           C  
ATOM   4208  NE2 GLN A 551      -4.973  13.999  16.246  1.00  0.79           N  
ATOM   4209  OE1 GLN A 551      -4.475  11.936  15.502  1.00  0.80           O  
ATOM   4210  N   HIS A 552       1.516  11.295  15.776  1.00  0.87           N  
ATOM   4211  CA  HIS A 552       2.509  10.227  15.760  1.00  0.88           C  
ATOM   4212  C   HIS A 552       2.415   9.367  17.015  1.00  0.87           C  
ATOM   4213  CB  HIS A 552       3.918  10.809  15.626  1.00  0.86           C  
ATOM   4214  O   HIS A 552       2.861   9.777  18.089  1.00  0.86           O  
ATOM   4215  CG  HIS A 552       4.989   9.770  15.529  1.00  0.84           C  
ATOM   4216  CD2 HIS A 552       5.107   8.687  14.725  1.00  0.80           C  
ATOM   4217  ND1 HIS A 552       6.111   9.781  16.329  1.00  0.80           N  
ATOM   4218  CE1 HIS A 552       6.875   8.746  16.020  1.00  0.81           C  
ATOM   4219  NE2 HIS A 552       6.288   8.066  15.050  1.00  0.81           N  
ATOM   4220  N   ASN A 553       1.776   8.160  16.819  1.00  0.87           N  
ATOM   4221  CA  ASN A 553       1.370   7.428  18.014  1.00  0.88           C  
ATOM   4222  C   ASN A 553       1.711   5.944  17.905  1.00  0.89           C  
ATOM   4223  CB  ASN A 553      -0.126   7.612  18.275  1.00  0.86           C  
ATOM   4224  O   ASN A 553       1.461   5.320  16.873  1.00  0.88           O  
ATOM   4225  CG  ASN A 553      -0.529   9.071  18.362  1.00  0.80           C  
ATOM   4226  ND2 ASN A 553      -1.425   9.492  17.477  1.00  0.78           N  
ATOM   4227  OD1 ASN A 553      -0.038   9.813  19.217  1.00  0.78           O  
ATOM   4228  N   ASN A 554       2.240   5.352  19.000  1.00  0.87           N  
ATOM   4229  CA  ASN A 554       2.399   3.918  19.219  1.00  0.88           C  
ATOM   4230  C   ASN A 554       3.191   3.263  18.092  1.00  0.88           C  
ATOM   4231  CB  ASN A 554       1.034   3.243  19.371  1.00  0.86           C  
ATOM   4232  O   ASN A 554       2.878   2.146  17.675  1.00  0.86           O  
ATOM   4233  CG  ASN A 554       0.225   3.814  20.520  1.00  0.85           C  
ATOM   4234  ND2 ASN A 554      -1.095   3.795  20.382  1.00  0.86           N  
ATOM   4235  OD1 ASN A 554       0.782   4.268  21.522  1.00  0.84           O  
ATOM   4236  N   ASN A 555       4.197   3.907  17.583  1.00  0.88           N  
ATOM   4237  CA  ASN A 555       5.100   3.325  16.595  1.00  0.88           C  
ATOM   4238  C   ASN A 555       6.344   2.734  17.252  1.00  0.87           C  
ATOM   4239  CB  ASN A 555       5.497   4.370  15.550  1.00  0.88           C  
ATOM   4240  O   ASN A 555       6.759   3.182  18.322  1.00  0.85           O  
ATOM   4241  CG  ASN A 555       4.297   5.016  14.885  1.00  0.89           C  
ATOM   4242  ND2 ASN A 555       3.961   6.226  15.316  1.00  0.90           N  
ATOM   4243  OD1 ASN A 555       3.678   4.432  13.992  1.00  0.89           O  
ATOM   4244  N   THR A 556       6.945   1.765  16.573  1.00  0.86           N  
ATOM   4245  CA  THR A 556       8.245   1.214  16.940  1.00  0.85           C  
ATOM   4246  C   THR A 556       9.302   1.589  15.906  1.00  0.85           C  
ATOM   4247  CB  THR A 556       8.183  -0.318  17.083  1.00  0.84           C  
ATOM   4248  O   THR A 556       9.109   1.378  14.707  1.00  0.84           O  
ATOM   4249  CG2 THR A 556       9.532  -0.886  17.509  1.00  0.80           C  
ATOM   4250  OG1 THR A 556       7.200  -0.661  18.067  1.00  0.82           O  
ATOM   4251  N   TYR A 557      10.293   2.146  16.365  1.00  0.83           N  
ATOM   4252  CA  TYR A 557      11.436   2.482  15.525  1.00  0.83           C  
ATOM   4253  C   TYR A 557      12.631   1.592  15.846  1.00  0.81           C  
ATOM   4254  CB  TYR A 557      11.820   3.955  15.702  1.00  0.82           C  
ATOM   4255  O   TYR A 557      13.102   1.563  16.986  1.00  0.78           O  
ATOM   4256  CG  TYR A 557      10.788   4.919  15.170  1.00  0.83           C  
ATOM   4257  CD1 TYR A 557      10.896   5.446  13.884  1.00  0.82           C  
ATOM   4258  CD2 TYR A 557       9.704   5.306  15.950  1.00  0.82           C  
ATOM   4259  CE1 TYR A 557       9.949   6.336  13.390  1.00  0.82           C  
ATOM   4260  CE2 TYR A 557       8.751   6.196  15.466  1.00  0.82           C  
ATOM   4261  OH  TYR A 557       7.940   7.586  13.703  1.00  0.80           O  
ATOM   4262  CZ  TYR A 557       8.881   6.704  14.187  1.00  0.80           C  
ATOM   4263  N   THR A 558      12.982   0.874  14.854  1.00  0.79           N  
ATOM   4264  CA  THR A 558      14.200   0.077  14.942  1.00  0.79           C  
ATOM   4265  C   THR A 558      15.203   0.501  13.872  1.00  0.77           C  
ATOM   4266  CB  THR A 558      13.896  -1.426  14.797  1.00  0.77           C  
ATOM   4267  O   THR A 558      14.841   0.668  12.706  1.00  0.74           O  
ATOM   4268  CG2 THR A 558      13.069  -1.936  15.972  1.00  0.71           C  
ATOM   4269  OG1 THR A 558      13.166  -1.644  13.583  1.00  0.73           O  
ATOM   4270  N   SER A 559      16.346   1.007  14.248  1.00  0.70           N  
ATOM   4271  CA  SER A 559      17.396   1.290  13.275  1.00  0.69           C  
ATOM   4272  C   SER A 559      18.270   0.064  13.032  1.00  0.69           C  
ATOM   4273  CB  SER A 559      18.262   2.459  13.745  1.00  0.65           C  
ATOM   4274  O   SER A 559      18.886  -0.460  13.962  1.00  0.65           O  
ATOM   4275  OG  SER A 559      19.228   2.795  12.764  1.00  0.61           O  
ATOM   4276  N   VAL A 560      18.171  -0.526  11.914  1.00  0.57           N  
ATOM   4277  CA  VAL A 560      19.061  -1.591  11.462  1.00  0.56           C  
ATOM   4278  C   VAL A 560      20.125  -1.014  10.531  1.00  0.56           C  
ATOM   4279  CB  VAL A 560      18.282  -2.718  10.749  1.00  0.50           C  
ATOM   4280  O   VAL A 560      19.800  -0.362   9.536  1.00  0.53           O  
ATOM   4281  CG1 VAL A 560      19.204  -3.892  10.428  1.00  0.39           C  
ATOM   4282  CG2 VAL A 560      17.104  -3.178  11.607  1.00  0.40           C  
ATOM   4283  N   LEU A 561      21.392  -1.076  10.958  1.00  0.52           N  
ATOM   4284  CA  LEU A 561      22.513  -0.979  10.029  1.00  0.52           C  
ATOM   4285  C   LEU A 561      22.428  -2.062   8.959  1.00  0.52           C  
ATOM   4286  CB  LEU A 561      23.843  -1.090  10.780  1.00  0.47           C  
ATOM   4287  O   LEU A 561      22.576  -3.249   9.259  1.00  0.50           O  
ATOM   4288  CG  LEU A 561      24.416   0.213  11.341  1.00  0.43           C  
ATOM   4289  CD1 LEU A 561      25.275  -0.072  12.569  1.00  0.36           C  
ATOM   4290  CD2 LEU A 561      25.223   0.945  10.275  1.00  0.38           C  
ATOM   4291  N   VAL A 562      21.833  -1.788   7.824  1.00  0.49           N  
ATOM   4292  CA  VAL A 562      21.953  -2.699   6.691  1.00  0.47           C  
ATOM   4293  C   VAL A 562      23.191  -2.343   5.870  1.00  0.49           C  
ATOM   4294  CB  VAL A 562      20.693  -2.663   5.797  1.00  0.43           C  
ATOM   4295  O   VAL A 562      23.233  -1.295   5.222  1.00  0.46           O  
ATOM   4296  CG1 VAL A 562      20.740  -3.777   4.752  1.00  0.37           C  
ATOM   4297  CG2 VAL A 562      19.432  -2.779   6.650  1.00  0.38           C  
ATOM   4298  N   GLY A 563      24.405  -3.048   6.256  1.00  0.44           N  
ATOM   4299  CA  GLY A 563      25.672  -3.128   5.548  1.00  0.44           C  
ATOM   4300  C   GLY A 563      26.862  -2.749   6.409  1.00  0.44           C  
ATOM   4301  O   GLY A 563      26.699  -2.361   7.567  1.00  0.43           O  
ATOM   4302  N   THR A 564      28.071  -3.127   6.064  1.00  0.40           N  
ATOM   4303  CA  THR A 564      29.384  -2.885   6.652  1.00  0.40           C  
ATOM   4304  C   THR A 564      29.671  -1.388   6.737  1.00  0.40           C  
ATOM   4305  CB  THR A 564      30.495  -3.578   5.841  1.00  0.36           C  
ATOM   4306  O   THR A 564      30.832  -0.973   6.747  1.00  0.37           O  
ATOM   4307  CG2 THR A 564      30.373  -5.096   5.928  1.00  0.31           C  
ATOM   4308  OG1 THR A 564      30.397  -3.179   4.469  1.00  0.32           O  
ATOM   4309  N   GLY A 565      28.589  -0.497   6.485  1.00  0.46           N  
ATOM   4310  CA  GLY A 565      28.894   0.920   6.596  1.00  0.46           C  
ATOM   4311  C   GLY A 565      29.302   1.336   7.996  1.00  0.47           C  
ATOM   4312  O   GLY A 565      28.832   0.762   8.981  1.00  0.45           O  
ATOM   4313  N   THR A 566      30.593   1.918   8.060  1.00  0.46           N  
ATOM   4314  CA  THR A 566      31.090   2.684   9.197  1.00  0.45           C  
ATOM   4315  C   THR A 566      29.969   3.509   9.825  1.00  0.46           C  
ATOM   4316  CB  THR A 566      32.244   3.615   8.782  1.00  0.42           C  
ATOM   4317  O   THR A 566      29.069   3.976   9.125  1.00  0.44           O  
ATOM   4318  CG2 THR A 566      33.524   2.825   8.530  1.00  0.38           C  
ATOM   4319  OG1 THR A 566      31.882   4.310   7.582  1.00  0.38           O  
ATOM   4320  N   ASN A 567      29.698   3.374  11.116  1.00  0.46           N  
ATOM   4321  CA  ASN A 567      28.865   4.126  12.048  1.00  0.47           C  
ATOM   4322  C   ASN A 567      28.602   5.544  11.548  1.00  0.46           C  
ATOM   4323  CB  ASN A 567      29.509   4.162  13.435  1.00  0.41           C  
ATOM   4324  O   ASN A 567      27.709   6.228  12.050  1.00  0.44           O  
ATOM   4325  CG  ASN A 567      29.213   2.919  14.250  1.00  0.39           C  
ATOM   4326  ND2 ASN A 567      30.023   2.673  15.273  1.00  0.31           N  
ATOM   4327  OD1 ASN A 567      28.264   2.185  13.962  1.00  0.38           O  
ATOM   4328  N   SER A 568      29.375   6.085  10.497  1.00  0.45           N  
ATOM   4329  CA  SER A 568      29.208   7.462  10.043  1.00  0.44           C  
ATOM   4330  C   SER A 568      27.794   7.705   9.524  1.00  0.45           C  
ATOM   4331  CB  SER A 568      30.225   7.793   8.950  1.00  0.40           C  
ATOM   4332  O   SER A 568      27.296   8.832   9.569  1.00  0.43           O  
ATOM   4333  OG  SER A 568      30.150   6.854   7.892  1.00  0.36           O  
ATOM   4334  N   ASP A 569      27.083   6.687   9.038  1.00  0.50           N  
ATOM   4335  CA  ASP A 569      25.776   6.886   8.418  1.00  0.51           C  
ATOM   4336  C   ASP A 569      24.685   7.046   9.475  1.00  0.51           C  
ATOM   4337  CB  ASP A 569      25.440   5.719   7.487  1.00  0.47           C  
ATOM   4338  O   ASP A 569      23.535   7.343   9.147  1.00  0.49           O  
ATOM   4339  CG  ASP A 569      26.350   5.647   6.274  1.00  0.44           C  
ATOM   4340  OD1 ASP A 569      27.028   6.649   5.960  1.00  0.44           O  
ATOM   4341  OD2 ASP A 569      26.387   4.580   5.624  1.00  0.43           O  
ATOM   4342  N   LYS A 570      25.064   7.040  10.760  1.00  0.58           N  
ATOM   4343  CA  LYS A 570      24.179   7.186  11.912  1.00  0.58           C  
ATOM   4344  C   LYS A 570      23.871   8.655  12.186  1.00  0.59           C  
ATOM   4345  CB  LYS A 570      24.801   6.541  13.152  1.00  0.54           C  
ATOM   4346  O   LYS A 570      23.684   9.052  13.338  1.00  0.57           O  
ATOM   4347  CG  LYS A 570      24.965   5.032  13.049  1.00  0.51           C  
ATOM   4348  CD  LYS A 570      25.446   4.431  14.363  1.00  0.52           C  
ATOM   4349  CE  LYS A 570      25.612   2.921  14.260  1.00  0.46           C  
ATOM   4350  NZ  LYS A 570      26.000   2.316  15.570  1.00  0.41           N  
ATOM   4351  N   THR A 571      23.957   9.482  11.074  1.00  0.64           N  
ATOM   4352  CA  THR A 571      23.820  10.930  11.180  1.00  0.63           C  
ATOM   4353  C   THR A 571      22.396  11.365  10.846  1.00  0.64           C  
ATOM   4354  CB  THR A 571      24.812  11.655  10.250  1.00  0.60           C  
ATOM   4355  O   THR A 571      22.090  12.559  10.843  1.00  0.62           O  
ATOM   4356  CG2 THR A 571      26.254  11.351  10.642  1.00  0.54           C  
ATOM   4357  OG1 THR A 571      24.594  11.225   8.901  1.00  0.58           O  
ATOM   4358  N   THR A 572      21.493  10.518  10.644  1.00  0.73           N  
ATOM   4359  CA  THR A 572      20.136  10.869  10.240  1.00  0.74           C  
ATOM   4360  C   THR A 572      19.219  10.972  11.456  1.00  0.74           C  
ATOM   4361  CB  THR A 572      19.564   9.839   9.249  1.00  0.71           C  
ATOM   4362  O   THR A 572      19.073  10.010  12.213  1.00  0.73           O  
ATOM   4363  CG2 THR A 572      18.198  10.274   8.730  1.00  0.67           C  
ATOM   4364  OG1 THR A 572      20.462   9.701   8.141  1.00  0.72           O  
ATOM   4365  N   PRO A 573      18.623  12.135  11.747  1.00  0.75           N  
ATOM   4366  CA  PRO A 573      17.645  12.231  12.833  1.00  0.75           C  
ATOM   4367  C   PRO A 573      16.381  11.418  12.562  1.00  0.76           C  
ATOM   4368  CB  PRO A 573      17.329  13.728  12.892  1.00  0.74           C  
ATOM   4369  O   PRO A 573      16.063  11.131  11.405  1.00  0.76           O  
ATOM   4370  CG  PRO A 573      17.521  14.214  11.491  1.00  0.72           C  
ATOM   4371  CD  PRO A 573      18.631  13.424  10.860  1.00  0.71           C  
ATOM   4372  N   VAL A 574      15.700  11.044  13.686  1.00  0.78           N  
ATOM   4373  CA  VAL A 574      14.402  10.405  13.500  1.00  0.78           C  
ATOM   4374  C   VAL A 574      13.435  11.384  12.837  1.00  0.79           C  
ATOM   4375  CB  VAL A 574      13.818   9.903  14.839  1.00  0.77           C  
ATOM   4376  O   VAL A 574      12.800  11.055  11.832  1.00  0.78           O  
ATOM   4377  CG1 VAL A 574      12.416   9.332  14.637  1.00  0.76           C  
ATOM   4378  CG2 VAL A 574      14.739   8.857  15.464  1.00  0.76           C  
ATOM   4379  N   TYR A 575      13.455  12.596  13.261  1.00  0.80           N  
ATOM   4380  CA  TYR A 575      12.628  13.655  12.695  1.00  0.80           C  
ATOM   4381  C   TYR A 575      13.491  14.745  12.070  1.00  0.80           C  
ATOM   4382  CB  TYR A 575      11.720  14.261  13.769  1.00  0.79           C  
ATOM   4383  O   TYR A 575      14.329  15.346  12.746  1.00  0.78           O  
ATOM   4384  CG  TYR A 575      10.898  13.238  14.516  1.00  0.78           C  
ATOM   4385  CD1 TYR A 575       9.713  12.741  13.980  1.00  0.76           C  
ATOM   4386  CD2 TYR A 575      11.305  12.767  15.760  1.00  0.76           C  
ATOM   4387  CE1 TYR A 575       8.952  11.800  14.665  1.00  0.75           C  
ATOM   4388  CE2 TYR A 575      10.552  11.826  16.455  1.00  0.76           C  
ATOM   4389  OH  TYR A 575       8.630  10.417  16.583  1.00  0.69           O  
ATOM   4390  CZ  TYR A 575       9.379  11.349  15.900  1.00  0.70           C  
ATOM   4391  N   GLN A 576      13.226  15.062  10.880  1.00  0.81           N  
ATOM   4392  CA  GLN A 576      13.759  16.248  10.218  1.00  0.81           C  
ATOM   4393  C   GLN A 576      12.643  17.223   9.853  1.00  0.81           C  
ATOM   4394  CB  GLN A 576      14.546  15.857   8.966  1.00  0.79           C  
ATOM   4395  O   GLN A 576      11.805  16.923   9.000  1.00  0.79           O  
ATOM   4396  CG  GLN A 576      15.160  17.041   8.231  1.00  0.77           C  
ATOM   4397  CD  GLN A 576      16.220  17.754   9.050  1.00  0.74           C  
ATOM   4398  NE2 GLN A 576      16.147  19.080   9.088  1.00  0.69           N  
ATOM   4399  OE1 GLN A 576      17.097  17.118   9.644  1.00  0.72           O  
ATOM   4400  N   PHE A 577      12.649  18.428  10.555  1.00  0.78           N  
ATOM   4401  CA  PHE A 577      11.691  19.484  10.252  1.00  0.78           C  
ATOM   4402  C   PHE A 577      12.282  20.484   9.265  1.00  0.77           C  
ATOM   4403  CB  PHE A 577      11.259  20.204  11.533  1.00  0.76           C  
ATOM   4404  O   PHE A 577      13.344  21.058   9.516  1.00  0.74           O  
ATOM   4405  CG  PHE A 577      10.544  19.318  12.516  1.00  0.75           C  
ATOM   4406  CD1 PHE A 577       9.172  19.118  12.423  1.00  0.73           C  
ATOM   4407  CD2 PHE A 577      11.244  18.684  13.534  1.00  0.74           C  
ATOM   4408  CE1 PHE A 577       8.507  18.297  13.332  1.00  0.71           C  
ATOM   4409  CE2 PHE A 577      10.587  17.862  14.446  1.00  0.72           C  
ATOM   4410  CZ  PHE A 577       9.219  17.671  14.343  1.00  0.68           C  
ATOM   4411  N   ASN A 578      11.661  20.744   8.123  1.00  0.79           N  
ATOM   4412  CA  ASN A 578      12.141  21.629   7.067  1.00  0.79           C  
ATOM   4413  C   ASN A 578      11.325  22.917   7.001  1.00  0.77           C  
ATOM   4414  CB  ASN A 578      12.116  20.914   5.715  1.00  0.76           C  
ATOM   4415  O   ASN A 578      10.150  22.932   7.372  1.00  0.73           O  
ATOM   4416  CG  ASN A 578      13.154  19.813   5.617  1.00  0.74           C  
ATOM   4417  ND2 ASN A 578      12.801  18.724   4.944  1.00  0.71           N  
ATOM   4418  OD1 ASN A 578      14.263  19.940   6.142  1.00  0.72           O  
ATOM   4419  N   SER A 579      11.968  24.092   6.704  1.00  0.60           N  
ATOM   4420  CA  SER A 579      11.823  25.527   6.926  1.00  0.59           C  
ATOM   4421  C   SER A 579      10.407  25.995   6.610  1.00  0.60           C  
ATOM   4422  CB  SER A 579      12.828  26.305   6.076  1.00  0.50           C  
ATOM   4423  O   SER A 579      10.026  27.116   6.956  1.00  0.55           O  
ATOM   4424  OG  SER A 579      12.658  26.010   4.700  1.00  0.45           O  
ATOM   4425  N   SER A 580       9.565  25.248   6.088  1.00  0.58           N  
ATOM   4426  CA  SER A 580       8.281  25.758   5.617  1.00  0.56           C  
ATOM   4427  C   SER A 580       7.197  25.589   6.676  1.00  0.58           C  
ATOM   4428  CB  SER A 580       7.862  25.050   4.329  1.00  0.51           C  
ATOM   4429  O   SER A 580       6.018  25.833   6.410  1.00  0.55           O  
ATOM   4430  OG  SER A 580       7.864  23.644   4.504  1.00  0.47           O  
ATOM   4431  N   LEU A 581       7.535  25.455   7.955  1.00  0.55           N  
ATOM   4432  CA  LEU A 581       6.476  25.232   8.933  1.00  0.54           C  
ATOM   4433  C   LEU A 581       6.129  26.525   9.663  1.00  0.56           C  
ATOM   4434  CB  LEU A 581       6.896  24.159   9.942  1.00  0.50           C  
ATOM   4435  O   LEU A 581       6.937  27.040  10.439  1.00  0.53           O  
ATOM   4436  CG  LEU A 581       7.023  22.734   9.402  1.00  0.46           C  
ATOM   4437  CD1 LEU A 581       7.687  21.832  10.437  1.00  0.42           C  
ATOM   4438  CD2 LEU A 581       5.655  22.187   9.007  1.00  0.44           C  
ATOM   4439  N   SER A 582       5.103  27.298   9.227  1.00  0.53           N  
ATOM   4440  CA  SER A 582       4.491  28.287  10.108  1.00  0.52           C  
ATOM   4441  C   SER A 582       3.387  27.664  10.956  1.00  0.53           C  
ATOM   4442  CB  SER A 582       3.925  29.452   9.296  1.00  0.49           C  
ATOM   4443  O   SER A 582       2.497  26.992  10.430  1.00  0.51           O  
ATOM   4444  OG  SER A 582       3.037  28.984   8.296  1.00  0.48           O  
ATOM   4445  N   ASN A 583       3.479  27.520  12.412  1.00  0.55           N  
ATOM   4446  CA  ASN A 583       2.518  27.090  13.422  1.00  0.54           C  
ATOM   4447  C   ASN A 583       2.251  25.590  13.339  1.00  0.55           C  
ATOM   4448  CB  ASN A 583       1.209  27.871  13.285  1.00  0.49           C  
ATOM   4449  O   ASN A 583       1.097  25.159  13.355  1.00  0.52           O  
ATOM   4450  CG  ASN A 583       1.405  29.368  13.422  1.00  0.45           C  
ATOM   4451  ND2 ASN A 583       0.730  30.134  12.574  1.00  0.41           N  
ATOM   4452  OD1 ASN A 583       2.158  29.831  14.282  1.00  0.46           O  
ATOM   4453  N   ALA A 584       3.227  24.718  13.194  1.00  0.67           N  
ATOM   4454  CA  ALA A 584       3.057  23.269  13.125  1.00  0.67           C  
ATOM   4455  C   ALA A 584       2.892  22.669  14.518  1.00  0.67           C  
ATOM   4456  CB  ALA A 584       4.244  22.627  12.410  1.00  0.64           C  
ATOM   4457  O   ALA A 584       3.617  23.032  15.447  1.00  0.65           O  
ATOM   4458  N   TYR A 585       1.783  22.003  14.668  1.00  0.69           N  
ATOM   4459  CA  TYR A 585       1.488  21.199  15.848  1.00  0.70           C  
ATOM   4460  C   TYR A 585       1.817  19.731  15.604  1.00  0.70           C  
ATOM   4461  CB  TYR A 585       0.016  21.345  16.245  1.00  0.67           C  
ATOM   4462  O   TYR A 585       1.316  19.125  14.654  1.00  0.69           O  
ATOM   4463  CG  TYR A 585      -0.349  22.728  16.727  1.00  0.63           C  
ATOM   4464  CD1 TYR A 585      -0.178  23.089  18.061  1.00  0.58           C  
ATOM   4465  CD2 TYR A 585      -0.864  23.676  15.849  1.00  0.59           C  
ATOM   4466  CE1 TYR A 585      -0.514  24.362  18.511  1.00  0.53           C  
ATOM   4467  CE2 TYR A 585      -1.204  24.952  16.288  1.00  0.54           C  
ATOM   4468  OH  TYR A 585      -1.359  26.547  18.057  1.00  0.42           O  
ATOM   4469  CZ  TYR A 585      -1.025  25.285  17.618  1.00  0.54           C  
ATOM   4470  N   PHE A 586       2.685  19.188  16.390  1.00  0.77           N  
ATOM   4471  CA  PHE A 586       3.145  17.805  16.365  1.00  0.77           C  
ATOM   4472  C   PHE A 586       2.906  17.131  17.711  1.00  0.78           C  
ATOM   4473  CB  PHE A 586       4.632  17.738  16.001  1.00  0.75           C  
ATOM   4474  O   PHE A 586       3.335  17.636  18.750  1.00  0.76           O  
ATOM   4475  CG  PHE A 586       5.189  16.341  15.981  1.00  0.73           C  
ATOM   4476  CD1 PHE A 586       5.084  15.552  14.842  1.00  0.71           C  
ATOM   4477  CD2 PHE A 586       5.820  15.816  17.102  1.00  0.71           C  
ATOM   4478  CE1 PHE A 586       5.600  14.258  14.821  1.00  0.69           C  
ATOM   4479  CE2 PHE A 586       6.337  14.524  17.088  1.00  0.70           C  
ATOM   4480  CZ  PHE A 586       6.225  13.746  15.947  1.00  0.65           C  
ATOM   4481  N   SER A 587       2.142  16.101  17.653  1.00  0.78           N  
ATOM   4482  CA  SER A 587       1.938  15.265  18.831  1.00  0.79           C  
ATOM   4483  C   SER A 587       2.580  13.893  18.653  1.00  0.80           C  
ATOM   4484  CB  SER A 587       0.445  15.104  19.122  1.00  0.77           C  
ATOM   4485  O   SER A 587       2.348  13.219  17.647  1.00  0.79           O  
ATOM   4486  OG  SER A 587       0.240  14.272  20.251  1.00  0.73           O  
ATOM   4487  N   SER A 588       3.407  13.442  19.574  1.00  0.79           N  
ATOM   4488  CA  SER A 588       4.086  12.151  19.607  1.00  0.79           C  
ATOM   4489  C   SER A 588       3.793  11.405  20.905  1.00  0.79           C  
ATOM   4490  CB  SER A 588       5.596  12.335  19.446  1.00  0.78           C  
ATOM   4491  O   SER A 588       4.120  11.886  21.991  1.00  0.78           O  
ATOM   4492  OG  SER A 588       6.257  11.081  19.431  1.00  0.77           O  
ATOM   4493  N   THR A 589       3.122  10.259  20.767  1.00  0.79           N  
ATOM   4494  CA  THR A 589       2.664   9.575  21.972  1.00  0.79           C  
ATOM   4495  C   THR A 589       2.885   8.069  21.856  1.00  0.80           C  
ATOM   4496  CB  THR A 589       1.175   9.859  22.243  1.00  0.77           C  
ATOM   4497  O   THR A 589       2.582   7.470  20.823  1.00  0.80           O  
ATOM   4498  CG2 THR A 589       0.717   9.200  23.540  1.00  0.71           C  
ATOM   4499  OG1 THR A 589       0.974  11.274  22.342  1.00  0.75           O  
ATOM   4500  N   GLY A 590       3.350   7.454  22.962  1.00  0.79           N  
ATOM   4501  CA  GLY A 590       3.396   6.008  23.115  1.00  0.79           C  
ATOM   4502  C   GLY A 590       4.342   5.334  22.140  1.00  0.80           C  
ATOM   4503  O   GLY A 590       4.202   4.144  21.853  1.00  0.78           O  
ATOM   4504  N   ASN A 591       5.327   6.040  21.489  1.00  0.81           N  
ATOM   4505  CA  ASN A 591       6.275   5.447  20.551  1.00  0.81           C  
ATOM   4506  C   ASN A 591       7.454   4.805  21.277  1.00  0.80           C  
ATOM   4507  CB  ASN A 591       6.772   6.497  19.555  1.00  0.80           C  
ATOM   4508  O   ASN A 591       7.857   5.267  22.346  1.00  0.78           O  
ATOM   4509  CG  ASN A 591       5.641   7.170  18.803  1.00  0.81           C  
ATOM   4510  ND2 ASN A 591       5.342   8.412  19.169  1.00  0.84           N  
ATOM   4511  OD1 ASN A 591       5.040   6.580  17.902  1.00  0.83           O  
ATOM   4512  N   ILE A 592       8.018   3.769  20.688  1.00  0.79           N  
ATOM   4513  CA  ILE A 592       9.214   3.080  21.159  1.00  0.79           C  
ATOM   4514  C   ILE A 592      10.355   3.289  20.166  1.00  0.79           C  
ATOM   4515  CB  ILE A 592       8.953   1.572  21.367  1.00  0.78           C  
ATOM   4516  O   ILE A 592      10.226   2.961  18.984  1.00  0.77           O  
ATOM   4517  CG1 ILE A 592       7.812   1.360  22.368  1.00  0.78           C  
ATOM   4518  CG2 ILE A 592      10.228   0.862  21.831  1.00  0.77           C  
ATOM   4519  CD1 ILE A 592       7.384  -0.093  22.521  1.00  0.75           C  
ATOM   4520  N   TYR A 593      11.385   3.775  20.634  1.00  0.76           N  
ATOM   4521  CA  TYR A 593      12.566   4.047  19.822  1.00  0.76           C  
ATOM   4522  C   TYR A 593      13.720   3.133  20.215  1.00  0.75           C  
ATOM   4523  CB  TYR A 593      12.989   5.513  19.962  1.00  0.74           C  
ATOM   4524  O   TYR A 593      14.317   3.300  21.281  1.00  0.71           O  
ATOM   4525  CG  TYR A 593      11.895   6.496  19.622  1.00  0.73           C  
ATOM   4526  CD1 TYR A 593      11.688   6.909  18.308  1.00  0.73           C  
ATOM   4527  CD2 TYR A 593      11.068   7.014  20.613  1.00  0.73           C  
ATOM   4528  CE1 TYR A 593      10.683   7.817  17.990  1.00  0.72           C  
ATOM   4529  CE2 TYR A 593      10.060   7.921  20.307  1.00  0.71           C  
ATOM   4530  OH  TYR A 593       8.878   9.214  18.685  1.00  0.66           O  
ATOM   4531  CZ  TYR A 593       9.875   8.316  18.994  1.00  0.70           C  
ATOM   4532  N   TRP A 594      13.979   2.158  19.435  1.00  0.69           N  
ATOM   4533  CA  TRP A 594      15.153   1.294  19.508  1.00  0.74           C  
ATOM   4534  C   TRP A 594      16.236   1.765  18.542  1.00  0.67           C  
ATOM   4535  CB  TRP A 594      14.774  -0.157  19.201  1.00  0.66           C  
ATOM   4536  O   TRP A 594      16.274   1.338  17.386  1.00  0.61           O  
ATOM   4537  CG  TRP A 594      15.789  -1.161  19.658  1.00  0.60           C  
ATOM   4538  CD1 TRP A 594      17.055  -0.908  20.107  1.00  0.53           C  
ATOM   4539  CD2 TRP A 594      15.624  -2.582  19.706  1.00  0.55           C  
ATOM   4540  CE2 TRP A 594      16.831  -3.127  20.195  1.00  0.49           C  
ATOM   4541  CE3 TRP A 594      14.570  -3.447  19.383  1.00  0.51           C  
ATOM   4542  NE1 TRP A 594      17.687  -2.086  20.431  1.00  0.48           N  
ATOM   4543  CH2 TRP A 594      15.967  -5.326  20.045  1.00  0.43           C  
ATOM   4544  CZ2 TRP A 594      17.014  -4.501  20.368  1.00  0.51           C  
ATOM   4545  CZ3 TRP A 594      14.754  -4.814  19.556  1.00  0.40           C  
ATOM   4546  N   LEU A 595      17.062   2.652  18.823  1.00  0.67           N  
ATOM   4547  CA  LEU A 595      17.956   3.380  17.929  1.00  0.65           C  
ATOM   4548  C   LEU A 595      19.410   2.997  18.183  1.00  0.65           C  
ATOM   4549  CB  LEU A 595      17.776   4.890  18.104  1.00  0.62           C  
ATOM   4550  O   LEU A 595      20.190   3.806  18.690  1.00  0.61           O  
ATOM   4551  CG  LEU A 595      16.369   5.438  17.859  1.00  0.59           C  
ATOM   4552  CD1 LEU A 595      16.322   6.933  18.160  1.00  0.59           C  
ATOM   4553  CD2 LEU A 595      15.929   5.163  16.425  1.00  0.59           C  
ATOM   4554  N   ASP A 596      19.774   1.760  17.932  1.00  0.62           N  
ATOM   4555  CA  ASP A 596      21.121   1.234  18.128  1.00  0.62           C  
ATOM   4556  C   ASP A 596      22.152   2.067  17.370  1.00  0.62           C  
ATOM   4557  CB  ASP A 596      21.196  -0.228  17.683  1.00  0.58           C  
ATOM   4558  O   ASP A 596      22.083   2.184  16.145  1.00  0.59           O  
ATOM   4559  CG  ASP A 596      22.402  -0.959  18.247  1.00  0.56           C  
ATOM   4560  OD1 ASP A 596      23.153  -0.366  19.052  1.00  0.55           O  
ATOM   4561  OD2 ASP A 596      22.605  -2.137  17.881  1.00  0.57           O  
ATOM   4562  N   GLY A 597      23.080   2.772  18.096  1.00  0.58           N  
ATOM   4563  CA  GLY A 597      24.268   3.440  17.589  1.00  0.57           C  
ATOM   4564  C   GLY A 597      23.972   4.790  16.963  1.00  0.58           C  
ATOM   4565  O   GLY A 597      24.854   5.410  16.365  1.00  0.56           O  
ATOM   4566  N   MET A 598      22.754   5.318  16.958  1.00  0.57           N  
ATOM   4567  CA  MET A 598      22.512   6.664  16.446  1.00  0.58           C  
ATOM   4568  C   MET A 598      23.202   7.710  17.316  1.00  0.58           C  
ATOM   4569  CB  MET A 598      21.011   6.951  16.375  1.00  0.55           C  
ATOM   4570  O   MET A 598      23.020   7.727  18.535  1.00  0.56           O  
ATOM   4571  CG  MET A 598      20.290   6.176  15.283  1.00  0.53           C  
ATOM   4572  SD  MET A 598      18.703   6.958  14.798  1.00  0.50           S  
ATOM   4573  CE  MET A 598      19.277   8.050  13.467  1.00  0.45           C  
ATOM   4574  N   THR A 599      24.017   8.580  16.646  1.00  0.57           N  
ATOM   4575  CA  THR A 599      24.802   9.628  17.288  1.00  0.56           C  
ATOM   4576  C   THR A 599      24.090  10.975  17.191  1.00  0.57           C  
ATOM   4577  CB  THR A 599      26.204   9.740  16.660  1.00  0.54           C  
ATOM   4578  O   THR A 599      24.499  11.946  17.830  1.00  0.55           O  
ATOM   4579  CG2 THR A 599      27.025   8.481  16.920  1.00  0.50           C  
ATOM   4580  OG1 THR A 599      26.074   9.928  15.245  1.00  0.51           O  
ATOM   4581  N   GLN A 600      23.059  11.204  16.388  1.00  0.57           N  
ATOM   4582  CA  GLN A 600      22.378  12.475  16.163  1.00  0.56           C  
ATOM   4583  C   GLN A 600      21.130  12.592  17.034  1.00  0.57           C  
ATOM   4584  CB  GLN A 600      22.006  12.631  14.688  1.00  0.53           C  
ATOM   4585  O   GLN A 600      20.570  11.581  17.464  1.00  0.55           O  
ATOM   4586  CG  GLN A 600      23.204  12.824  13.768  1.00  0.51           C  
ATOM   4587  CD  GLN A 600      23.842  14.193  13.915  1.00  0.53           C  
ATOM   4588  NE2 GLN A 600      25.107  14.303  13.522  1.00  0.40           N  
ATOM   4589  OE1 GLN A 600      23.204  15.144  14.377  1.00  0.52           O  
ATOM   4590  N   PRO A 601      20.773  13.945  17.294  1.00  0.59           N  
ATOM   4591  CA  PRO A 601      19.503  14.195  17.980  1.00  0.58           C  
ATOM   4592  C   PRO A 601      18.309  13.582  17.253  1.00  0.60           C  
ATOM   4593  CB  PRO A 601      19.406  15.722  17.997  1.00  0.56           C  
ATOM   4594  O   PRO A 601      18.304  13.505  16.021  1.00  0.58           O  
ATOM   4595  CG  PRO A 601      20.300  16.174  16.888  1.00  0.53           C  
ATOM   4596  CD  PRO A 601      21.283  15.079  16.591  1.00  0.53           C  
ATOM   4597  N   ALA A 602      17.355  13.131  17.970  1.00  0.66           N  
ATOM   4598  CA  ALA A 602      16.128  12.580  17.403  1.00  0.65           C  
ATOM   4599  C   ALA A 602      15.441  13.593  16.492  1.00  0.67           C  
ATOM   4600  CB  ALA A 602      15.179  12.139  18.514  1.00  0.63           C  
ATOM   4601  O   ALA A 602      14.789  13.217  15.514  1.00  0.66           O  
ATOM   4602  N   TYR A 603      15.768  14.876  16.667  1.00  0.67           N  
ATOM   4603  CA  TYR A 603      15.143  15.936  15.884  1.00  0.66           C  
ATOM   4604  C   TYR A 603      16.192  16.765  15.153  1.00  0.67           C  
ATOM   4605  CB  TYR A 603      14.298  16.842  16.785  1.00  0.64           C  
ATOM   4606  O   TYR A 603      17.131  17.274  15.769  1.00  0.64           O  
ATOM   4607  CG  TYR A 603      13.223  16.107  17.549  1.00  0.60           C  
ATOM   4608  CD1 TYR A 603      11.996  15.815  16.957  1.00  0.58           C  
ATOM   4609  CD2 TYR A 603      13.432  15.703  18.863  1.00  0.58           C  
ATOM   4610  CE1 TYR A 603      11.003  15.140  17.658  1.00  0.55           C  
ATOM   4611  CE2 TYR A 603      12.446  15.027  19.573  1.00  0.56           C  
ATOM   4612  OH  TYR A 603      10.256  14.081  19.661  1.00  0.53           O  
ATOM   4613  CZ  TYR A 603      11.237  14.750  18.963  1.00  0.54           C  
ATOM   4614  N   GLY A 604      16.063  16.966  13.929  1.00  0.69           N  
ATOM   4615  CA  GLY A 604      16.738  17.924  13.068  1.00  0.69           C  
ATOM   4616  C   GLY A 604      15.823  19.027  12.570  1.00  0.70           C  
ATOM   4617  O   GLY A 604      14.631  18.801  12.355  1.00  0.68           O  
ATOM   4618  N   PHE A 605      16.313  20.278  12.581  1.00  0.66           N  
ATOM   4619  CA  PHE A 605      15.563  21.416  12.063  1.00  0.66           C  
ATOM   4620  C   PHE A 605      16.355  22.139  10.980  1.00  0.66           C  
ATOM   4621  CB  PHE A 605      15.211  22.389  13.193  1.00  0.63           C  
ATOM   4622  O   PHE A 605      17.495  22.550  11.207  1.00  0.63           O  
ATOM   4623  CG  PHE A 605      14.371  21.777  14.281  1.00  0.59           C  
ATOM   4624  CD1 PHE A 605      12.985  21.761  14.182  1.00  0.57           C  
ATOM   4625  CD2 PHE A 605      14.967  21.217  15.403  1.00  0.58           C  
ATOM   4626  CE1 PHE A 605      12.204  21.195  15.187  1.00  0.55           C  
ATOM   4627  CE2 PHE A 605      14.194  20.650  16.412  1.00  0.55           C  
ATOM   4628  CZ  PHE A 605      12.813  20.641  16.303  1.00  0.55           C  
ATOM   4629  N   ASN A 606      15.836  22.239   9.835  1.00  0.70           N  
ATOM   4630  CA  ASN A 606      16.386  23.011   8.726  1.00  0.71           C  
ATOM   4631  C   ASN A 606      15.569  24.273   8.462  1.00  0.69           C  
ATOM   4632  CB  ASN A 606      16.463  22.154   7.461  1.00  0.66           C  
ATOM   4633  O   ASN A 606      14.595  24.241   7.708  1.00  0.65           O  
ATOM   4634  CG  ASN A 606      17.649  21.210   7.466  1.00  0.62           C  
ATOM   4635  ND2 ASN A 606      17.654  20.259   6.539  1.00  0.61           N  
ATOM   4636  OD1 ASN A 606      18.553  21.335   8.296  1.00  0.62           O  
ATOM   4637  N   GLY A 607      15.970  25.443   9.075  1.00  0.63           N  
ATOM   4638  CA  GLY A 607      15.428  26.772   8.846  1.00  0.62           C  
ATOM   4639  C   GLY A 607      14.032  26.953   9.411  1.00  0.62           C  
ATOM   4640  O   GLY A 607      13.363  27.948   9.122  1.00  0.58           O  
ATOM   4641  N   THR A 608      13.455  26.014  10.202  1.00  0.55           N  
ATOM   4642  CA  THR A 608      12.131  26.087  10.809  1.00  0.54           C  
ATOM   4643  C   THR A 608      12.183  26.846  12.132  1.00  0.56           C  
ATOM   4644  CB  THR A 608      11.546  24.681  11.043  1.00  0.49           C  
ATOM   4645  O   THR A 608      13.049  26.585  12.970  1.00  0.52           O  
ATOM   4646  CG2 THR A 608      10.977  24.101   9.753  1.00  0.41           C  
ATOM   4647  OG1 THR A 608      12.579  23.815  11.529  1.00  0.44           O  
ATOM   4648  N   THR A 609      11.197  27.928  12.296  1.00  0.54           N  
ATOM   4649  CA  THR A 609      11.307  28.777  13.477  1.00  0.53           C  
ATOM   4650  C   THR A 609      10.108  28.577  14.400  1.00  0.54           C  
ATOM   4651  CB  THR A 609      11.417  30.263  13.088  1.00  0.47           C  
ATOM   4652  O   THR A 609      10.192  28.840  15.601  1.00  0.50           O  
ATOM   4653  CG2 THR A 609      12.767  30.564  12.445  1.00  0.38           C  
ATOM   4654  OG1 THR A 609      10.375  30.587  12.160  1.00  0.38           O  
ATOM   4655  N   ASN A 610       9.003  27.863  14.065  1.00  0.59           N  
ATOM   4656  CA  ASN A 610       7.783  27.840  14.864  1.00  0.59           C  
ATOM   4657  C   ASN A 610       7.095  26.479  14.799  1.00  0.59           C  
ATOM   4658  CB  ASN A 610       6.823  28.942  14.411  1.00  0.55           C  
ATOM   4659  O   ASN A 610       6.102  26.314  14.088  1.00  0.56           O  
ATOM   4660  CG  ASN A 610       7.364  30.333  14.676  1.00  0.53           C  
ATOM   4661  ND2 ASN A 610       6.973  31.291  13.844  1.00  0.47           N  
ATOM   4662  OD1 ASN A 610       8.129  30.545  15.621  1.00  0.52           O  
ATOM   4663  N   VAL A 611       7.695  25.426  15.436  1.00  0.64           N  
ATOM   4664  CA  VAL A 611       7.079  24.111  15.585  1.00  0.64           C  
ATOM   4665  C   VAL A 611       6.737  23.864  17.052  1.00  0.64           C  
ATOM   4666  CB  VAL A 611       8.001  22.990  15.056  1.00  0.62           C  
ATOM   4667  O   VAL A 611       7.587  24.028  17.930  1.00  0.63           O  
ATOM   4668  CG1 VAL A 611       7.324  21.627  15.189  1.00  0.58           C  
ATOM   4669  CG2 VAL A 611       8.387  23.258  13.602  1.00  0.59           C  
ATOM   4670  N   THR A 612       5.374  23.597  17.345  1.00  0.65           N  
ATOM   4671  CA  THR A 612       4.950  23.097  18.648  1.00  0.65           C  
ATOM   4672  C   THR A 612       4.925  21.571  18.660  1.00  0.66           C  
ATOM   4673  CB  THR A 612       3.559  23.638  19.028  1.00  0.63           C  
ATOM   4674  O   THR A 612       4.185  20.951  17.893  1.00  0.65           O  
ATOM   4675  CG2 THR A 612       3.139  23.152  20.411  1.00  0.61           C  
ATOM   4676  OG1 THR A 612       3.594  25.071  19.028  1.00  0.64           O  
ATOM   4677  N   ILE A 613       5.802  20.902  19.444  1.00  0.68           N  
ATOM   4678  CA  ILE A 613       5.863  19.455  19.620  1.00  0.67           C  
ATOM   4679  C   ILE A 613       5.344  19.081  21.006  1.00  0.68           C  
ATOM   4680  CB  ILE A 613       7.301  18.923  19.424  1.00  0.65           C  
ATOM   4681  O   ILE A 613       5.837  19.585  22.018  1.00  0.66           O  
ATOM   4682  CG1 ILE A 613       7.846  19.347  18.056  1.00  0.63           C  
ATOM   4683  CG2 ILE A 613       7.338  17.399  19.580  1.00  0.64           C  
ATOM   4684  CD1 ILE A 613       9.303  18.971  17.827  1.00  0.62           C  
ATOM   4685  N   ILE A 614       4.380  18.249  21.049  1.00  0.68           N  
ATOM   4686  CA  ILE A 614       3.842  17.648  22.264  1.00  0.68           C  
ATOM   4687  C   ILE A 614       4.184  16.161  22.300  1.00  0.68           C  
ATOM   4688  CB  ILE A 614       2.313  17.849  22.365  1.00  0.66           C  
ATOM   4689  O   ILE A 614       3.736  15.394  21.444  1.00  0.67           O  
ATOM   4690  CG1 ILE A 614       1.964  19.340  22.286  1.00  0.63           C  
ATOM   4691  CG2 ILE A 614       1.770  17.227  23.655  1.00  0.63           C  
ATOM   4692  CD1 ILE A 614       0.468  19.626  22.286  1.00  0.61           C  
ATOM   4693  N   GLU A 615       4.909  15.695  23.292  1.00  0.68           N  
ATOM   4694  CA  GLU A 615       5.289  14.297  23.471  1.00  0.68           C  
ATOM   4695  C   GLU A 615       4.706  13.728  24.761  1.00  0.68           C  
ATOM   4696  CB  GLU A 615       6.813  14.149  23.473  1.00  0.66           C  
ATOM   4697  O   GLU A 615       4.738  14.383  25.805  1.00  0.66           O  
ATOM   4698  CG  GLU A 615       7.465  14.481  22.139  1.00  0.63           C  
ATOM   4699  CD  GLU A 615       8.920  14.050  22.058  1.00  0.62           C  
ATOM   4700  OE1 GLU A 615       9.577  13.930  23.117  1.00  0.60           O  
ATOM   4701  OE2 GLU A 615       9.408  13.831  20.927  1.00  0.57           O  
ATOM   4702  N   SER A 616       4.239  12.562  24.601  1.00  0.67           N  
ATOM   4703  CA  SER A 616       3.739  11.864  25.781  1.00  0.67           C  
ATOM   4704  C   SER A 616       3.953  10.358  25.664  1.00  0.67           C  
ATOM   4705  CB  SER A 616       2.254  12.161  25.991  1.00  0.64           C  
ATOM   4706  O   SER A 616       3.790   9.784  24.585  1.00  0.66           O  
ATOM   4707  OG  SER A 616       1.478  11.622  24.934  1.00  0.63           O  
ATOM   4708  N   SER A 617       4.441   9.666  26.785  1.00  0.70           N  
ATOM   4709  CA  SER A 617       4.487   8.218  26.955  1.00  0.69           C  
ATOM   4710  C   SER A 617       5.354   7.564  25.884  1.00  0.70           C  
ATOM   4711  CB  SER A 617       3.077   7.627  26.912  1.00  0.67           C  
ATOM   4712  O   SER A 617       5.106   6.423  25.489  1.00  0.69           O  
ATOM   4713  OG  SER A 617       2.247   8.236  27.885  1.00  0.66           O  
ATOM   4714  N   ASN A 618       6.361   8.274  25.273  1.00  0.73           N  
ATOM   4715  CA  ASN A 618       7.343   7.663  24.384  1.00  0.72           C  
ATOM   4716  C   ASN A 618       8.457   6.975  25.167  1.00  0.72           C  
ATOM   4717  CB  ASN A 618       7.930   8.707  23.432  1.00  0.70           C  
ATOM   4718  O   ASN A 618       8.839   7.434  26.245  1.00  0.70           O  
ATOM   4719  CG  ASN A 618       6.882   9.334  22.535  1.00  0.69           C  
ATOM   4720  ND2 ASN A 618       6.882  10.660  22.459  1.00  0.71           N  
ATOM   4721  OD1 ASN A 618       6.077   8.633  21.915  1.00  0.72           O  
ATOM   4722  N   GLU A 619       9.019   5.822  24.686  1.00  0.70           N  
ATOM   4723  CA  GLU A 619      10.106   5.043  25.271  1.00  0.70           C  
ATOM   4724  C   GLU A 619      11.318   5.005  24.345  1.00  0.70           C  
ATOM   4725  CB  GLU A 619       9.638   3.619  25.584  1.00  0.68           C  
ATOM   4726  O   GLU A 619      11.191   4.686  23.161  1.00  0.68           O  
ATOM   4727  CG  GLU A 619      10.640   2.807  26.392  1.00  0.64           C  
ATOM   4728  CD  GLU A 619      10.090   1.469  26.860  1.00  0.64           C  
ATOM   4729  OE1 GLU A 619       8.928   1.141  26.528  1.00  0.62           O  
ATOM   4730  OE2 GLU A 619      10.827   0.742  27.564  1.00  0.58           O  
ATOM   4731  N   ILE A 620      12.527   5.312  24.863  1.00  0.67           N  
ATOM   4732  CA  ILE A 620      13.787   5.212  24.136  1.00  0.66           C  
ATOM   4733  C   ILE A 620      14.653   4.115  24.752  1.00  0.66           C  
ATOM   4734  CB  ILE A 620      14.548   6.557  24.135  1.00  0.64           C  
ATOM   4735  O   ILE A 620      15.120   4.247  25.885  1.00  0.64           O  
ATOM   4736  CG1 ILE A 620      13.664   7.670  23.561  1.00  0.60           C  
ATOM   4737  CG2 ILE A 620      15.857   6.437  23.349  1.00  0.60           C  
ATOM   4738  CD1 ILE A 620      14.247   9.068  23.718  1.00  0.59           C  
ATOM   4739  N   LEU A 621      14.746   2.916  24.317  1.00  0.62           N  
ATOM   4740  CA  LEU A 621      15.238   1.705  24.965  1.00  0.61           C  
ATOM   4741  C   LEU A 621      16.739   1.545  24.750  1.00  0.60           C  
ATOM   4742  CB  LEU A 621      14.501   0.474  24.432  1.00  0.56           C  
ATOM   4743  O   LEU A 621      17.429   0.943  25.576  1.00  0.57           O  
ATOM   4744  CG  LEU A 621      13.012   0.376  24.770  1.00  0.53           C  
ATOM   4745  CD1 LEU A 621      12.409  -0.879  24.149  1.00  0.53           C  
ATOM   4746  CD2 LEU A 621      12.805   0.383  26.281  1.00  0.55           C  
ATOM   4747  N   GLN A 622      17.500   2.215  23.649  1.00  0.54           N  
ATOM   4748  CA  GLN A 622      18.920   2.031  23.371  1.00  0.53           C  
ATOM   4749  C   GLN A 622      19.476   3.193  22.552  1.00  0.53           C  
ATOM   4750  CB  GLN A 622      19.157   0.711  22.636  1.00  0.46           C  
ATOM   4751  O   GLN A 622      19.112   3.368  21.387  1.00  0.49           O  
ATOM   4752  CG  GLN A 622      19.618  -0.423  23.541  1.00  0.41           C  
ATOM   4753  CD  GLN A 622      19.893  -1.707  22.781  1.00  0.43           C  
ATOM   4754  NE2 GLN A 622      20.236  -2.765  23.508  1.00  0.32           N  
ATOM   4755  OE1 GLN A 622      19.796  -1.748  21.551  1.00  0.43           O  
ATOM   4756  N   SER A 623      19.829   4.312  23.019  1.00  0.48           N  
ATOM   4757  CA  SER A 623      20.584   5.358  22.338  1.00  0.46           C  
ATOM   4758  C   SER A 623      21.968   5.531  22.955  1.00  0.48           C  
ATOM   4759  CB  SER A 623      19.826   6.685  22.388  1.00  0.42           C  
ATOM   4760  O   SER A 623      22.101   5.635  24.176  1.00  0.46           O  
ATOM   4761  OG  SER A 623      20.055   7.350  23.619  1.00  0.38           O  
ATOM   4762  N   ALA A 624      23.077   5.275  22.236  1.00  0.42           N  
ATOM   4763  CA  ALA A 624      24.429   5.752  22.517  1.00  0.41           C  
ATOM   4764  C   ALA A 624      24.501   7.274  22.441  1.00  0.42           C  
ATOM   4765  CB  ALA A 624      25.427   5.126  21.545  1.00  0.38           C  
ATOM   4766  O   ALA A 624      25.349   7.895  23.086  1.00  0.40           O  
ATOM   4767  N   ALA A 625      23.597   8.054  21.812  1.00  0.41           N  
ATOM   4768  CA  ALA A 625      23.665   9.500  21.618  1.00  0.41           C  
ATOM   4769  C   ALA A 625      22.616  10.217  22.463  1.00  0.41           C  
ATOM   4770  CB  ALA A 625      23.484   9.848  20.142  1.00  0.38           C  
ATOM   4771  O   ALA A 625      21.522   9.692  22.682  1.00  0.40           O  
ATOM   4772  N   SER A 626      23.054  11.127  23.309  1.00  0.41           N  
ATOM   4773  CA  SER A 626      22.367  12.212  24.003  1.00  0.40           C  
ATOM   4774  C   SER A 626      21.195  12.740  23.182  1.00  0.41           C  
ATOM   4775  CB  SER A 626      23.339  13.352  24.311  1.00  0.37           C  
ATOM   4776  O   SER A 626      21.373  13.159  22.036  1.00  0.39           O  
ATOM   4777  OG  SER A 626      23.881  13.887  23.116  1.00  0.32           O  
ATOM   4778  N   TRP A 627      19.961  12.067  23.097  1.00  0.36           N  
ATOM   4779  CA  TRP A 627      18.865  13.005  22.876  1.00  0.47           C  
ATOM   4780  C   TRP A 627      19.261  14.414  23.304  1.00  0.38           C  
ATOM   4781  CB  TRP A 627      17.613  12.559  23.638  1.00  0.38           C  
ATOM   4782  O   TRP A 627      18.402  15.228  23.652  1.00  0.37           O  
ATOM   4783  CG  TRP A 627      16.835  11.478  22.950  1.00  0.39           C  
ATOM   4784  CD1 TRP A 627      17.024  10.128  23.063  1.00  0.37           C  
ATOM   4785  CD2 TRP A 627      15.747  11.656  22.039  1.00  0.37           C  
ATOM   4786  CE2 TRP A 627      15.322  10.370  21.638  1.00  0.33           C  
ATOM   4787  CE3 TRP A 627      15.087  12.780  21.523  1.00  0.30           C  
ATOM   4788  NE1 TRP A 627      16.117   9.456  22.276  1.00  0.28           N  
ATOM   4789  CH2 TRP A 627      13.639  11.294  20.254  1.00  0.24           C  
ATOM   4790  CZ2 TRP A 627      14.266  10.177  20.744  1.00  0.25           C  
ATOM   4791  CZ3 TRP A 627      14.037  12.586  20.633  1.00  0.26           C  
ATOM   4792  N   THR A 628      20.451  14.761  23.517  1.00  0.37           N  
ATOM   4793  CA  THR A 628      21.023  15.963  24.111  1.00  0.38           C  
ATOM   4794  C   THR A 628      21.118  17.084  23.080  1.00  0.37           C  
ATOM   4795  CB  THR A 628      22.418  15.685  24.702  1.00  0.33           C  
ATOM   4796  O   THR A 628      21.539  16.855  21.944  1.00  0.35           O  
ATOM   4797  CG2 THR A 628      22.322  14.830  25.961  1.00  0.31           C  
ATOM   4798  OG1 THR A 628      23.213  14.996  23.729  1.00  0.28           O  
ATOM   4799  N   THR A 629      20.084  18.312  23.235  1.00  0.32           N  
ATOM   4800  CA  THR A 629      20.174  19.739  23.520  1.00  0.34           C  
ATOM   4801  C   THR A 629      20.665  20.506  22.295  1.00  0.32           C  
ATOM   4802  CB  THR A 629      21.112  20.013  24.710  1.00  0.29           C  
ATOM   4803  O   THR A 629      21.828  20.386  21.906  1.00  0.31           O  
ATOM   4804  CG2 THR A 629      20.470  19.587  26.026  1.00  0.27           C  
ATOM   4805  OG1 THR A 629      22.331  19.282  24.528  1.00  0.27           O  
ATOM   4806  N   SER A 630      19.816  20.599  21.158  1.00  0.32           N  
ATOM   4807  CA  SER A 630      19.956  21.907  20.525  1.00  0.33           C  
ATOM   4808  C   SER A 630      18.626  22.654  20.500  1.00  0.32           C  
ATOM   4809  CB  SER A 630      20.494  21.759  19.101  1.00  0.29           C  
ATOM   4810  O   SER A 630      17.594  22.082  20.145  1.00  0.31           O  
ATOM   4811  OG  SER A 630      19.631  20.951  18.319  1.00  0.24           O  
ATOM   4812  N   SER A 631      18.204  23.540  21.584  1.00  0.28           N  
ATOM   4813  CA  SER A 631      17.848  24.915  21.920  1.00  0.29           C  
ATOM   4814  C   SER A 631      16.475  25.282  21.366  1.00  0.29           C  
ATOM   4815  CB  SER A 631      18.899  25.887  21.386  1.00  0.25           C  
ATOM   4816  O   SER A 631      15.951  26.359  21.655  1.00  0.27           O  
ATOM   4817  OG  SER A 631      19.962  25.187  20.762  1.00  0.15           O  
ATOM   4818  N   TYR A 632      15.394  24.538  21.258  1.00  0.29           N  
ATOM   4819  CA  TYR A 632      14.253  25.292  20.751  1.00  0.32           C  
ATOM   4820  C   TYR A 632      12.940  24.643  21.171  1.00  0.30           C  
ATOM   4821  CB  TYR A 632      14.316  25.402  19.225  1.00  0.26           C  
ATOM   4822  O   TYR A 632      12.503  23.662  20.564  1.00  0.28           O  
ATOM   4823  CG  TYR A 632      15.384  26.345  18.727  1.00  0.25           C  
ATOM   4824  CD1 TYR A 632      15.155  27.718  18.667  1.00  0.23           C  
ATOM   4825  CD2 TYR A 632      16.624  25.867  18.317  1.00  0.25           C  
ATOM   4826  CE1 TYR A 632      16.135  28.591  18.207  1.00  0.22           C  
ATOM   4827  CE2 TYR A 632      17.612  26.731  17.855  1.00  0.25           C  
ATOM   4828  OH  TYR A 632      18.333  28.949  17.349  1.00  0.12           O  
ATOM   4829  CZ  TYR A 632      17.359  28.089  17.805  1.00  0.23           C  
ATOM   4830  N   PHE A 633      12.726  24.005  22.395  1.00  0.37           N  
ATOM   4831  CA  PHE A 633      11.476  23.339  22.739  1.00  0.40           C  
ATOM   4832  C   PHE A 633      10.732  24.112  23.822  1.00  0.38           C  
ATOM   4833  CB  PHE A 633      11.740  21.904  23.206  1.00  0.34           C  
ATOM   4834  O   PHE A 633      11.307  24.447  24.859  1.00  0.37           O  
ATOM   4835  CG  PHE A 633      12.309  21.013  22.135  1.00  0.33           C  
ATOM   4836  CD1 PHE A 633      11.481  20.435  21.180  1.00  0.30           C  
ATOM   4837  CD2 PHE A 633      13.672  20.752  22.084  1.00  0.33           C  
ATOM   4838  CE1 PHE A 633      12.005  19.609  20.188  1.00  0.31           C  
ATOM   4839  CE2 PHE A 633      14.203  19.928  21.096  1.00  0.34           C  
ATOM   4840  CZ  PHE A 633      13.367  19.357  20.149  1.00  0.30           C  
ATOM   4841  N   GLN A 634       9.458  24.557  23.592  1.00  0.32           N  
ATOM   4842  CA  GLN A 634       8.444  25.305  24.327  1.00  0.33           C  
ATOM   4843  C   GLN A 634       7.209  24.448  24.590  1.00  0.32           C  
ATOM   4844  CB  GLN A 634       8.051  26.571  23.563  1.00  0.29           C  
ATOM   4845  O   GLN A 634       6.694  23.796  23.679  1.00  0.31           O  
ATOM   4846  CG  GLN A 634       8.935  27.773  23.868  1.00  0.27           C  
ATOM   4847  CD  GLN A 634       8.510  29.020  23.115  1.00  0.31           C  
ATOM   4848  NE2 GLN A 634       9.217  30.121  23.346  1.00  0.25           N  
ATOM   4849  OE1 GLN A 634       7.555  28.993  22.332  1.00  0.33           O  
ATOM   4850  N   TYR A 635       7.101  23.421  25.698  1.00  0.33           N  
ATOM   4851  CA  TYR A 635       6.303  23.253  26.907  1.00  0.36           C  
ATOM   4852  C   TYR A 635       4.925  22.691  26.577  1.00  0.33           C  
ATOM   4853  CB  TYR A 635       6.159  24.587  27.646  1.00  0.29           C  
ATOM   4854  O   TYR A 635       4.190  23.266  25.770  1.00  0.32           O  
ATOM   4855  CG  TYR A 635       7.104  24.739  28.813  1.00  0.29           C  
ATOM   4856  CD1 TYR A 635       6.741  24.312  30.089  1.00  0.25           C  
ATOM   4857  CD2 TYR A 635       8.361  25.309  28.644  1.00  0.27           C  
ATOM   4858  CE1 TYR A 635       7.607  24.452  31.168  1.00  0.25           C  
ATOM   4859  CE2 TYR A 635       9.236  25.454  29.716  1.00  0.28           C  
ATOM   4860  OH  TYR A 635       9.713  25.163  32.036  1.00  0.18           O  
ATOM   4861  CZ  TYR A 635       8.851  25.023  30.972  1.00  0.24           C  
ATOM   4862  N   PHE A 636       4.522  21.219  26.796  1.00  0.36           N  
ATOM   4863  CA  PHE A 636       3.209  21.099  27.420  1.00  0.38           C  
ATOM   4864  C   PHE A 636       2.873  19.639  27.698  1.00  0.37           C  
ATOM   4865  CB  PHE A 636       2.131  21.727  26.530  1.00  0.33           C  
ATOM   4866  O   PHE A 636       2.831  18.820  26.777  1.00  0.36           O  
ATOM   4867  CG  PHE A 636       1.470  22.934  27.137  1.00  0.31           C  
ATOM   4868  CD1 PHE A 636       0.310  22.804  27.891  1.00  0.29           C  
ATOM   4869  CD2 PHE A 636       2.009  24.201  26.954  1.00  0.31           C  
ATOM   4870  CE1 PHE A 636      -0.304  23.920  28.455  1.00  0.30           C  
ATOM   4871  CE2 PHE A 636       1.401  25.321  27.514  1.00  0.32           C  
ATOM   4872  CZ  PHE A 636       0.244  25.178  28.263  1.00  0.29           C  
ATOM   4873  N   ARG A 637       3.067  19.104  29.124  1.00  0.35           N  
ATOM   4874  CA  ARG A 637       2.146  18.132  29.704  1.00  0.35           C  
ATOM   4875  C   ARG A 637       1.541  18.658  31.001  1.00  0.35           C  
ATOM   4876  CB  ARG A 637       2.859  16.802  29.961  1.00  0.32           C  
ATOM   4877  O   ARG A 637       2.263  18.950  31.957  1.00  0.34           O  
ATOM   4878  CG  ARG A 637       2.490  15.705  28.975  1.00  0.31           C  
ATOM   4879  CD  ARG A 637       3.108  14.369  29.361  1.00  0.37           C  
ATOM   4880  NE  ARG A 637       2.719  13.308  28.436  1.00  0.30           N  
ATOM   4881  NH1 ARG A 637       3.828  11.628  29.570  1.00  0.25           N  
ATOM   4882  NH2 ARG A 637       2.660  11.148  27.657  1.00  0.21           N  
ATOM   4883  CZ  ARG A 637       3.070  12.031  28.556  1.00  0.28           C  
ATOM   4884  N   PRO A 638       0.247  18.725  31.283  1.00  0.29           N  
ATOM   4885  CA  PRO A 638      -0.516  19.038  32.493  1.00  0.30           C  
ATOM   4886  C   PRO A 638      -1.711  18.109  32.693  1.00  0.29           C  
ATOM   4887  CB  PRO A 638      -0.978  20.478  32.257  1.00  0.27           C  
ATOM   4888  O   PRO A 638      -2.574  18.009  31.817  1.00  0.28           O  
ATOM   4889  CG  PRO A 638      -0.536  20.797  30.865  1.00  0.26           C  
ATOM   4890  CD  PRO A 638       0.224  19.620  30.324  1.00  0.31           C  
ATOM   4891  N   ASP A 639      -1.447  16.512  32.686  1.00  0.26           N  
ATOM   4892  CA  ASP A 639      -2.511  15.879  33.459  1.00  0.30           C  
ATOM   4893  C   ASP A 639      -2.566  14.376  33.191  1.00  0.27           C  
ATOM   4894  CB  ASP A 639      -3.863  16.520  33.137  1.00  0.24           C  
ATOM   4895  O   ASP A 639      -2.725  13.950  32.046  1.00  0.26           O  
ATOM   4896  CG  ASP A 639      -3.784  17.535  32.011  1.00  0.25           C  
ATOM   4897  OD1 ASP A 639      -2.687  18.072  31.749  1.00  0.21           O  
ATOM   4898  OD2 ASP A 639      -4.831  17.802  31.381  1.00  0.14           O  
ATOM   4899  N   ASN A 640      -1.643  13.486  33.772  1.00  0.25           N  
ATOM   4900  CA  ASN A 640      -2.096  12.197  34.281  1.00  0.29           C  
ATOM   4901  C   ASN A 640      -1.006  11.134  34.167  1.00  0.25           C  
ATOM   4902  CB  ASN A 640      -3.359  11.743  33.547  1.00  0.23           C  
ATOM   4903  O   ASN A 640      -0.392  10.980  33.110  1.00  0.24           O  
ATOM   4904  CG  ASN A 640      -4.628  12.274  34.184  1.00  0.23           C  
ATOM   4905  ND2 ASN A 640      -5.741  12.168  33.468  1.00  0.13           N  
ATOM   4906  OD1 ASN A 640      -4.608  12.775  35.311  1.00  0.12           O  
ATOM   4907  N   LYS A 641      -0.092  10.761  35.365  1.00  0.25           N  
ATOM   4908  CA  LYS A 641       0.022   9.694  36.354  1.00  0.27           C  
ATOM   4909  C   LYS A 641       0.580   8.420  35.726  1.00  0.26           C  
ATOM   4910  CB  LYS A 641      -1.336   9.409  36.997  1.00  0.23           C  
ATOM   4911  O   LYS A 641      -0.107   7.751  34.951  1.00  0.24           O  
ATOM   4912  CG  LYS A 641      -1.810  10.497  37.950  1.00  0.24           C  
ATOM   4913  CD  LYS A 641      -3.074  10.080  38.691  1.00  0.28           C  
ATOM   4914  CE  LYS A 641      -3.584  11.191  39.597  1.00  0.22           C  
ATOM   4915  NZ  LYS A 641      -4.831  10.792  40.316  1.00  0.19           N  
ATOM   4916  N   THR A 642       2.074   8.332  35.170  1.00  0.29           N  
ATOM   4917  CA  THR A 642       2.914   7.148  35.317  1.00  0.31           C  
ATOM   4918  C   THR A 642       4.384   7.498  35.099  1.00  0.29           C  
ATOM   4919  CB  THR A 642       2.496   6.040  34.333  1.00  0.26           C  
ATOM   4920  O   THR A 642       4.745   8.065  34.066  1.00  0.27           O  
ATOM   4921  CG2 THR A 642       2.030   4.792  35.077  1.00  0.26           C  
ATOM   4922  OG1 THR A 642       1.426   6.519  33.509  1.00  0.26           O  
ATOM   4923  N   SER A 643       5.438   7.742  36.243  1.00  0.27           N  
ATOM   4924  CA  SER A 643       6.618   7.470  37.056  1.00  0.29           C  
ATOM   4925  C   SER A 643       7.187   6.087  36.758  1.00  0.27           C  
ATOM   4926  CB  SER A 643       6.282   7.583  38.544  1.00  0.25           C  
ATOM   4927  O   SER A 643       6.487   5.080  36.888  1.00  0.26           O  
ATOM   4928  OG  SER A 643       5.563   6.444  38.985  1.00  0.28           O  
ATOM   4929  N   ILE A 644       8.071   5.566  35.752  1.00  0.27           N  
ATOM   4930  CA  ILE A 644       8.583   4.281  36.215  1.00  0.30           C  
ATOM   4931  C   ILE A 644       9.666   3.783  35.261  1.00  0.28           C  
ATOM   4932  CB  ILE A 644       7.454   3.234  36.337  1.00  0.25           C  
ATOM   4933  O   ILE A 644       9.427   3.641  34.060  1.00  0.27           O  
ATOM   4934  CG1 ILE A 644       6.370   3.726  37.303  1.00  0.23           C  
ATOM   4935  CG2 ILE A 644       8.016   1.882  36.787  1.00  0.25           C  
ATOM   4936  CD1 ILE A 644       5.158   2.809  37.393  1.00  0.24           C  
ATOM   4937  N   GLY A 645      11.114   4.168  35.546  1.00  0.27           N  
ATOM   4938  CA  GLY A 645      12.042   3.137  35.982  1.00  0.28           C
[truncated: 98,366 more chars]
