# Supplementary material for: DepoScope: Accurate phage depolymerase annotation and domain delineation using large language models
Source: PLoS Comput Biol. 2024 Aug 5;20(8):e1011831. doi: 10.1371/journal.pcbi.1011831 (PMC11326577; doi:10.1371/journal.pcbi.1011831)
Supplement: S1 Data — (ZIP) [file pcbi.1011831.s003.zip › FN_FP_deposcope_032024/False_positives/NC_019526.1__YP_007007688.pdb]

PARENT N/A
ATOM      1  N   MET A   1      -6.041  -8.399   6.024  1.00  0.25           N  
ATOM      2  CA  MET A   1      -6.309  -9.225   4.850  1.00  0.27           C  
ATOM      3  C   MET A   1      -7.658  -8.873   4.232  1.00  0.24           C  
ATOM      4  CB  MET A   1      -6.273 -10.710   5.217  1.00  0.24           C  
ATOM      5  O   MET A   1      -8.704  -9.114   4.837  1.00  0.25           O  
ATOM      6  CG  MET A   1      -5.128 -11.473   4.572  1.00  0.25           C  
ATOM      7  SD  MET A   1      -5.050 -13.222   5.123  1.00  0.20           S  
ATOM      8  CE  MET A   1      -3.485 -13.729   4.358  1.00  0.25           C  
ATOM      9  N   SER A   2      -7.817  -7.705   3.533  1.00  0.32           N  
ATOM     10  CA  SER A   2      -9.142  -7.386   3.013  1.00  0.33           C  
ATOM     11  C   SER A   2      -9.524  -8.314   1.864  1.00  0.32           C  
ATOM     12  CB  SER A   2      -9.197  -5.931   2.543  1.00  0.31           C  
ATOM     13  O   SER A   2      -8.726  -8.543   0.953  1.00  0.32           O  
ATOM     14  OG  SER A   2      -9.164  -5.858   1.128  1.00  0.36           O  
ATOM     15  N   LEU A   3     -10.230  -9.413   2.171  1.00  0.36           N  
ATOM     16  CA  LEU A   3     -11.028 -10.321   1.355  1.00  0.37           C  
ATOM     17  C   LEU A   3     -11.382  -9.681   0.017  1.00  0.36           C  
ATOM     18  CB  LEU A   3     -12.307 -10.724   2.095  1.00  0.34           C  
ATOM     19  O   LEU A   3     -12.069  -8.658  -0.025  1.00  0.36           O  
ATOM     20  CG  LEU A   3     -12.384 -12.174   2.576  1.00  0.34           C  
ATOM     21  CD1 LEU A   3     -12.659 -12.220   4.076  1.00  0.30           C  
ATOM     22  CD2 LEU A   3     -13.456 -12.937   1.807  1.00  0.33           C  
ATOM     23  N   ILE A   4     -10.525  -9.522  -0.923  1.00  0.40           N  
ATOM     24  CA  ILE A   4     -11.047  -9.398  -2.280  1.00  0.41           C  
ATOM     25  C   ILE A   4     -12.447 -10.004  -2.352  1.00  0.40           C  
ATOM     26  CB  ILE A   4     -10.115 -10.078  -3.308  1.00  0.36           C  
ATOM     27  O   ILE A   4     -12.618 -11.210  -2.159  1.00  0.38           O  
ATOM     28  CG1 ILE A   4      -8.735  -9.410  -3.300  1.00  0.34           C  
ATOM     29  CG2 ILE A   4     -10.735 -10.037  -4.708  1.00  0.33           C  
ATOM     30  CD1 ILE A   4      -7.701 -10.117  -4.166  1.00  0.32           C  
ATOM     31  N   GLN A   5     -13.551  -9.254  -2.026  1.00  0.35           N  
ATOM     32  CA  GLN A   5     -14.883  -9.587  -2.519  1.00  0.38           C  
ATOM     33  C   GLN A   5     -14.867  -9.833  -4.024  1.00  0.35           C  
ATOM     34  CB  GLN A   5     -15.876  -8.474  -2.179  1.00  0.34           C  
ATOM     35  O   GLN A   5     -14.772  -8.889  -4.812  1.00  0.35           O  
ATOM     36  CG  GLN A   5     -16.719  -8.757  -0.944  1.00  0.34           C  
ATOM     37  CD  GLN A   5     -17.711  -7.650  -0.643  1.00  0.40           C  
ATOM     38  NE2 GLN A   5     -18.741  -7.970   0.133  1.00  0.36           N  
ATOM     39  OE1 GLN A   5     -17.553  -6.515  -1.104  1.00  0.50           O  
ATOM     40  N   LEU A   6     -14.361 -10.817  -4.522  1.00  0.43           N  
ATOM     41  CA  LEU A   6     -14.784 -11.385  -5.797  1.00  0.44           C  
ATOM     42  C   LEU A   6     -16.303 -11.516  -5.857  1.00  0.43           C  
ATOM     43  CB  LEU A   6     -14.134 -12.754  -6.017  1.00  0.39           C  
ATOM     44  O   LEU A   6     -16.892 -12.301  -5.111  1.00  0.41           O  
ATOM     45  CG  LEU A   6     -12.632 -12.752  -6.304  1.00  0.38           C  
ATOM     46  CD1 LEU A   6     -12.059 -14.156  -6.141  1.00  0.36           C  
ATOM     47  CD2 LEU A   6     -12.356 -12.216  -7.705  1.00  0.39           C  
ATOM     48  N   SER A   7     -17.126 -10.433  -6.123  1.00  0.36           N  
ATOM     49  CA  SER A   7     -18.492 -10.607  -6.606  1.00  0.38           C  
ATOM     50  C   SER A   7     -18.573 -11.717  -7.648  1.00  0.36           C  
ATOM     51  CB  SER A   7     -19.022  -9.301  -7.198  1.00  0.34           C  
ATOM     52  O   SER A   7     -17.892 -11.664  -8.674  1.00  0.35           O  
ATOM     53  OG  SER A   7     -18.158  -8.221  -6.889  1.00  0.35           O  
ATOM     54  N   PRO A   8     -18.892 -12.915  -7.251  1.00  0.39           N  
ATOM     55  CA  PRO A   8     -19.338 -13.979  -8.154  1.00  0.40           C  
ATOM     56  C   PRO A   8     -20.435 -13.519  -9.111  1.00  0.40           C  
ATOM     57  CB  PRO A   8     -19.862 -15.055  -7.199  1.00  0.37           C  
ATOM     58  O   PRO A   8     -21.442 -12.954  -8.676  1.00  0.39           O  
ATOM     59  CG  PRO A   8     -20.052 -14.350  -5.896  1.00  0.36           C  
ATOM     60  CD  PRO A   8     -19.292 -13.055  -5.938  1.00  0.41           C  
ATOM     61  N   SER A   9     -20.116 -13.151 -10.188  1.00  0.39           N  
ATOM     62  CA  SER A   9     -20.950 -13.245 -11.381  1.00  0.38           C  
ATOM     63  C   SER A   9     -21.543 -14.642 -11.532  1.00  0.39           C  
ATOM     64  CB  SER A   9     -20.143 -12.888 -12.630  1.00  0.36           C  
ATOM     65  O   SER A   9     -20.808 -15.626 -11.638  1.00  0.37           O  
ATOM     66  OG  SER A   9     -19.055 -13.780 -12.798  1.00  0.42           O  
ATOM     67  N   ASN A  10     -22.498 -15.137 -10.456  1.00  0.39           N  
ATOM     68  CA  ASN A  10     -23.540 -16.159 -10.447  1.00  0.41           C  
ATOM     69  C   ASN A  10     -23.766 -16.716  -9.044  1.00  0.39           C  
ATOM     70  CB  ASN A  10     -23.191 -17.290 -11.417  1.00  0.36           C  
ATOM     71  O   ASN A  10     -22.900 -17.399  -8.495  1.00  0.37           O  
ATOM     72  CG  ASN A  10     -23.376 -16.892 -12.868  1.00  0.36           C  
ATOM     73  ND2 ASN A  10     -22.768 -17.650 -13.773  1.00  0.34           N  
ATOM     74  OD1 ASN A  10     -24.059 -15.911 -13.173  1.00  0.39           O  
ATOM     75  N   GLY A  11     -24.301 -15.958  -7.922  1.00  0.41           N  
ATOM     76  CA  GLY A  11     -24.838 -16.540  -6.702  1.00  0.41           C  
ATOM     77  C   GLY A  11     -23.808 -17.327  -5.913  1.00  0.41           C  
ATOM     78  O   GLY A  11     -24.156 -18.259  -5.185  1.00  0.39           O  
ATOM     79  N   ASP A  12     -22.510 -17.101  -5.979  1.00  0.43           N  
ATOM     80  CA  ASP A  12     -21.518 -17.687  -5.083  1.00  0.44           C  
ATOM     81  C   ASP A  12     -21.234 -16.764  -3.901  1.00  0.43           C  
ATOM     82  CB  ASP A  12     -20.222 -17.987  -5.840  1.00  0.40           C  
ATOM     83  O   ASP A  12     -20.571 -15.735  -4.054  1.00  0.42           O  
ATOM     84  CG  ASP A  12     -20.324 -19.214  -6.728  1.00  0.38           C  
ATOM     85  OD1 ASP A  12     -21.178 -20.088  -6.464  1.00  0.40           O  
ATOM     86  OD2 ASP A  12     -19.542 -19.310  -7.698  1.00  0.42           O  
ATOM     87  N   SER A  13     -22.252 -16.647  -2.903  1.00  0.50           N  
ATOM     88  CA  SER A  13     -22.101 -16.257  -1.505  1.00  0.50           C  
ATOM     89  C   SER A  13     -20.684 -16.520  -1.008  1.00  0.50           C  
ATOM     90  CB  SER A  13     -23.106 -17.005  -0.628  1.00  0.47           C  
ATOM     91  O   SER A  13     -20.069 -17.525  -1.371  1.00  0.49           O  
ATOM     92  OG  SER A  13     -22.882 -18.404  -0.688  1.00  0.45           O  
ATOM     93  N   LEU A  14     -19.933 -15.353  -0.559  1.00  0.57           N  
ATOM     94  CA  LEU A  14     -18.631 -15.369   0.099  1.00  0.59           C  
ATOM     95  C   LEU A  14     -18.382 -16.711   0.779  1.00  0.59           C  
ATOM     96  CB  LEU A  14     -18.535 -14.237   1.126  1.00  0.54           C  
ATOM     97  O   LEU A  14     -19.168 -17.136   1.629  1.00  0.58           O  
ATOM     98  CG  LEU A  14     -17.591 -13.085   0.779  1.00  0.51           C  
ATOM     99  CD1 LEU A  14     -18.312 -11.748   0.921  1.00  0.47           C  
ATOM    100  CD2 LEU A  14     -16.349 -13.126   1.663  1.00  0.48           C  
ATOM    101  N   LEU A  15     -17.504 -17.487   0.213  1.00  0.70           N  
ATOM    102  CA  LEU A  15     -17.039 -18.715   0.849  1.00  0.70           C  
ATOM    103  C   LEU A  15     -16.475 -18.428   2.237  1.00  0.71           C  
ATOM    104  CB  LEU A  15     -15.976 -19.398  -0.015  1.00  0.67           C  
ATOM    105  O   LEU A  15     -15.648 -17.528   2.402  1.00  0.69           O  
ATOM    106  CG  LEU A  15     -16.433 -19.888  -1.390  1.00  0.65           C  
ATOM    107  CD1 LEU A  15     -15.242 -20.401  -2.192  1.00  0.62           C  
ATOM    108  CD2 LEU A  15     -17.494 -20.974  -1.246  1.00  0.64           C  
ATOM    109  N   ILE A  16     -16.971 -18.913   3.278  1.00  0.73           N  
ATOM    110  CA  ILE A  16     -16.598 -18.859   4.687  1.00  0.76           C  
ATOM    111  C   ILE A  16     -15.570 -19.947   4.991  1.00  0.77           C  
ATOM    112  CB  ILE A  16     -17.831 -19.014   5.606  1.00  0.72           C  
ATOM    113  O   ILE A  16     -15.834 -21.133   4.784  1.00  0.76           O  
ATOM    114  CG1 ILE A  16     -18.866 -17.927   5.298  1.00  0.68           C  
ATOM    115  CG2 ILE A  16     -17.415 -18.973   7.079  1.00  0.66           C  
ATOM    116  CD1 ILE A  16     -20.197 -18.119   6.012  1.00  0.65           C  
ATOM    117  N   ASN A  17     -14.308 -19.531   5.349  1.00  0.71           N  
ATOM    118  CA  ASN A  17     -13.365 -20.486   5.922  1.00  0.75           C  
ATOM    119  C   ASN A  17     -13.928 -21.143   7.179  1.00  0.76           C  
ATOM    120  CB  ASN A  17     -12.031 -19.804   6.232  1.00  0.68           C  
ATOM    121  O   ASN A  17     -14.010 -20.509   8.233  1.00  0.75           O  
ATOM    122  CG  ASN A  17     -10.980 -20.776   6.731  1.00  0.63           C  
ATOM    123  ND2 ASN A  17      -9.739 -20.312   6.824  1.00  0.65           N  
ATOM    124  OD1 ASN A  17     -11.281 -21.934   7.030  1.00  0.66           O  
ATOM    125  N   SER A  18     -14.192 -22.343   7.140  1.00  0.73           N  
ATOM    126  CA  SER A  18     -14.732 -23.142   8.235  1.00  0.76           C  
ATOM    127  C   SER A  18     -13.648 -24.000   8.880  1.00  0.75           C  
ATOM    128  CB  SER A  18     -15.870 -24.034   7.738  1.00  0.72           C  
ATOM    129  O   SER A  18     -13.942 -24.860   9.712  1.00  0.72           O  
ATOM    130  OG  SER A  18     -16.983 -23.253   7.338  1.00  0.62           O  
ATOM    131  N   GLY A  19     -12.410 -23.607   8.651  1.00  0.77           N  
ATOM    132  CA  GLY A  19     -11.281 -24.254   9.301  1.00  0.80           C  
ATOM    133  C   GLY A  19     -10.872 -25.553   8.632  1.00  0.79           C  
ATOM    134  O   GLY A  19     -11.198 -25.787   7.467  1.00  0.78           O  
ATOM    135  N   PRO A  20      -9.951 -26.420   9.250  1.00  0.82           N  
ATOM    136  CA  PRO A  20      -9.465 -27.666   8.652  1.00  0.86           C  
ATOM    137  C   PRO A  20     -10.577 -28.692   8.442  1.00  0.86           C  
ATOM    138  CB  PRO A  20      -8.442 -28.171   9.673  1.00  0.81           C  
ATOM    139  O   PRO A  20     -11.571 -28.689   9.172  1.00  0.84           O  
ATOM    140  CG  PRO A  20      -8.927 -27.654  10.988  1.00  0.78           C  
ATOM    141  CD  PRO A  20      -9.593 -26.327  10.763  1.00  0.79           C  
ATOM    142  N   PHE A  21     -10.455 -29.476   7.422  1.00  0.83           N  
ATOM    143  CA  PHE A  21     -11.195 -30.721   7.254  1.00  0.89           C  
ATOM    144  C   PHE A  21     -11.008 -31.629   8.464  1.00  0.85           C  
ATOM    145  CB  PHE A  21     -10.751 -31.446   5.980  1.00  0.84           C  
ATOM    146  O   PHE A  21      -9.899 -32.097   8.730  1.00  0.83           O  
ATOM    147  CG  PHE A  21     -11.713 -32.507   5.518  1.00  0.80           C  
ATOM    148  CD1 PHE A  21     -11.777 -33.735   6.165  1.00  0.76           C  
ATOM    149  CD2 PHE A  21     -12.553 -32.276   4.437  1.00  0.79           C  
ATOM    150  CE1 PHE A  21     -12.667 -34.719   5.740  1.00  0.87           C  
ATOM    151  CE2 PHE A  21     -13.444 -33.255   4.006  1.00  0.85           C  
ATOM    152  CZ  PHE A  21     -13.499 -34.476   4.658  1.00  0.87           C  
ATOM    153  N   SER A  22     -11.994 -31.949   9.334  1.00  0.89           N  
ATOM    154  CA  SER A  22     -11.969 -32.832  10.495  1.00  0.91           C  
ATOM    155  C   SER A  22     -13.236 -33.678  10.573  1.00  0.91           C  
ATOM    156  CB  SER A  22     -11.807 -32.023  11.782  1.00  0.85           C  
ATOM    157  O   SER A  22     -14.343 -33.165  10.395  1.00  0.90           O  
ATOM    158  OG  SER A  22     -12.854 -31.078  11.918  1.00  0.76           O  
ATOM    159  N   THR A  23     -13.051 -34.956  10.864  1.00  0.86           N  
ATOM    160  CA  THR A  23     -14.156 -35.867  11.145  1.00  0.91           C  
ATOM    161  C   THR A  23     -15.047 -35.311  12.252  1.00  0.88           C  
ATOM    162  CB  THR A  23     -13.641 -37.261  11.549  1.00  0.85           C  
ATOM    163  O   THR A  23     -14.552 -34.857  13.286  1.00  0.86           O  
ATOM    164  CG2 THR A  23     -14.795 -38.239  11.740  1.00  0.72           C  
ATOM    165  OG1 THR A  23     -12.773 -37.758  10.523  1.00  0.83           O  
ATOM    166  N   GLY A  24     -16.365 -35.363  12.090  1.00  0.87           N  
ATOM    167  CA  GLY A  24     -17.387 -34.882  13.005  1.00  0.89           C  
ATOM    168  C   GLY A  24     -17.745 -33.424  12.788  1.00  0.85           C  
ATOM    169  O   GLY A  24     -18.736 -32.934  13.335  1.00  0.83           O  
ATOM    170  N   LYS A  25     -17.063 -32.709  11.990  1.00  0.91           N  
ATOM    171  CA  LYS A  25     -17.404 -31.325  11.677  1.00  0.91           C  
ATOM    172  C   LYS A  25     -18.655 -31.250  10.806  1.00  0.88           C  
ATOM    173  CB  LYS A  25     -16.236 -30.629  10.977  1.00  0.89           C  
ATOM    174  O   LYS A  25     -18.807 -32.029   9.862  1.00  0.86           O  
ATOM    175  CG  LYS A  25     -16.446 -29.138  10.755  1.00  0.85           C  
ATOM    176  CD  LYS A  25     -15.165 -28.455  10.296  1.00  0.80           C  
ATOM    177  CE  LYS A  25     -15.355 -26.952  10.143  1.00  0.85           C  
ATOM    178  NZ  LYS A  25     -14.072 -26.261   9.818  1.00  0.84           N  
ATOM    179  N   ILE A  26     -19.592 -30.321  11.088  1.00  0.85           N  
ATOM    180  CA  ILE A  26     -20.860 -30.138  10.391  1.00  0.88           C  
ATOM    181  C   ILE A  26     -20.763 -28.940   9.449  1.00  0.81           C  
ATOM    182  CB  ILE A  26     -22.028 -29.945  11.384  1.00  0.81           C  
ATOM    183  O   ILE A  26     -20.529 -27.812   9.890  1.00  0.75           O  
ATOM    184  CG1 ILE A  26     -22.105 -31.130  12.353  1.00  0.76           C  
ATOM    185  CG2 ILE A  26     -23.351 -29.765  10.633  1.00  0.73           C  
ATOM    186  CD1 ILE A  26     -23.181 -30.986  13.422  1.00  0.73           C  
ATOM    187  N   ILE A  27     -20.865 -29.135   8.177  1.00  0.88           N  
ATOM    188  CA  ILE A  27     -21.038 -28.128   7.137  1.00  0.90           C  
ATOM    189  C   ILE A  27     -22.514 -27.750   7.025  1.00  0.86           C  
ATOM    190  CB  ILE A  27     -20.508 -28.625   5.774  1.00  0.86           C  
ATOM    191  O   ILE A  27     -23.366 -28.612   6.796  1.00  0.81           O  
ATOM    192  CG1 ILE A  27     -19.099 -29.209   5.930  1.00  0.75           C  
ATOM    193  CG2 ILE A  27     -20.519 -27.492   4.744  1.00  0.73           C  
ATOM    194  CD1 ILE A  27     -18.091 -28.241   6.533  1.00  0.73           C  
ATOM    195  N   ARG A  28     -22.925 -26.477   7.211  1.00  0.85           N  
ATOM    196  CA  ARG A  28     -24.310 -26.026   7.301  1.00  0.85           C  
ATOM    197  C   ARG A  28     -24.716 -25.249   6.053  1.00  0.80           C  
ATOM    198  CB  ARG A  28     -24.514 -25.160   8.547  1.00  0.81           C  
ATOM    199  O   ARG A  28     -25.897 -25.199   5.704  1.00  0.76           O  
ATOM    200  CG  ARG A  28     -24.370 -25.920   9.855  1.00  0.75           C  
ATOM    201  CD  ARG A  28     -24.680 -25.038  11.057  1.00  0.75           C  
ATOM    202  NE  ARG A  28     -24.568 -25.777  12.311  1.00  0.76           N  
ATOM    203  NH1 ARG A  28     -25.148 -23.990  13.656  1.00  0.65           N  
ATOM    204  NH2 ARG A  28     -24.662 -26.025  14.593  1.00  0.61           N  
ATOM    205  CZ  ARG A  28     -24.793 -25.263  13.517  1.00  0.75           C  
ATOM    206  N   THR A  29     -23.723 -24.625   5.444  1.00  0.83           N  
ATOM    207  CA  THR A  29     -24.010 -23.769   4.298  1.00  0.82           C  
ATOM    208  C   THR A  29     -23.102 -24.118   3.122  1.00  0.80           C  
ATOM    209  CB  THR A  29     -23.841 -22.281   4.656  1.00  0.79           C  
ATOM    210  O   THR A  29     -22.001 -24.638   3.314  1.00  0.78           O  
ATOM    211  CG2 THR A  29     -24.700 -21.903   5.859  1.00  0.72           C  
ATOM    212  OG1 THR A  29     -22.465 -22.023   4.966  1.00  0.75           O  
ATOM    213  N   ARG A  30     -23.510 -23.967   1.855  1.00  0.80           N  
ATOM    214  CA  ARG A  30     -22.799 -24.324   0.632  1.00  0.80           C  
ATOM    215  C   ARG A  30     -21.546 -23.472   0.457  1.00  0.77           C  
ATOM    216  CB  ARG A  30     -23.712 -24.170  -0.587  1.00  0.76           C  
ATOM    217  O   ARG A  30     -20.686 -23.785  -0.368  1.00  0.73           O  
ATOM    218  CG  ARG A  30     -24.668 -25.334  -0.792  1.00  0.70           C  
ATOM    219  CD  ARG A  30     -25.213 -25.372  -2.213  1.00  0.69           C  
ATOM    220  NE  ARG A  30     -26.165 -26.464  -2.395  1.00  0.60           N  
ATOM    221  NH1 ARG A  30     -25.064 -27.398  -4.198  1.00  0.49           N  
ATOM    222  NH2 ARG A  30     -26.995 -28.349  -3.410  1.00  0.44           N  
ATOM    223  CZ  ARG A  30     -26.073 -27.401  -3.334  1.00  0.65           C  
ATOM    224  N   ASN A  31     -21.443 -22.370   1.327  1.00  0.76           N  
ATOM    225  CA  ASN A  31     -20.328 -21.433   1.245  1.00  0.78           C  
ATOM    226  C   ASN A  31     -19.257 -21.744   2.286  1.00  0.77           C  
ATOM    227  CB  ASN A  31     -20.823 -19.994   1.406  1.00  0.73           C  
ATOM    228  O   ASN A  31     -18.264 -21.022   2.397  1.00  0.74           O  
ATOM    229  CG  ASN A  31     -21.560 -19.773   2.713  1.00  0.68           C  
ATOM    230  ND2 ASN A  31     -21.530 -18.542   3.210  1.00  0.64           N  
ATOM    231  OD1 ASN A  31     -22.151 -20.701   3.271  1.00  0.64           O  
ATOM    232  N   GLU A  32     -19.376 -22.698   3.052  1.00  0.81           N  
ATOM    233  CA  GLU A  32     -18.341 -23.142   3.981  1.00  0.82           C  
ATOM    234  C   GLU A  32     -17.251 -23.928   3.258  1.00  0.80           C  
ATOM    235  CB  GLU A  32     -18.949 -23.992   5.099  1.00  0.79           C  
ATOM    236  O   GLU A  32     -17.535 -24.930   2.598  1.00  0.78           O  
ATOM    237  CG  GLU A  32     -19.709 -23.185   6.142  1.00  0.76           C  
ATOM    238  CD  GLU A  32     -20.321 -24.045   7.236  1.00  0.75           C  
ATOM    239  OE1 GLU A  32     -19.847 -25.183   7.451  1.00  0.80           O  
ATOM    240  OE2 GLU A  32     -21.284 -23.576   7.884  1.00  0.81           O  
ATOM    241  N   LEU A  33     -16.021 -23.421   3.328  1.00  0.83           N  
ATOM    242  CA  LEU A  33     -14.785 -24.064   2.896  1.00  0.85           C  
ATOM    243  C   LEU A  33     -14.085 -24.741   4.069  1.00  0.84           C  
ATOM    244  CB  LEU A  33     -13.847 -23.042   2.247  1.00  0.80           C  
ATOM    245  O   LEU A  33     -13.795 -24.097   5.080  1.00  0.82           O  
ATOM    246  CG  LEU A  33     -13.806 -23.034   0.719  1.00  0.73           C  
ATOM    247  CD1 LEU A  33     -13.859 -21.603   0.194  1.00  0.67           C  
ATOM    248  CD2 LEU A  33     -12.556 -23.748   0.214  1.00  0.68           C  
ATOM    249  N   VAL A  34     -13.770 -25.881   3.979  1.00  0.85           N  
ATOM    250  CA  VAL A  34     -12.890 -26.620   4.878  1.00  0.86           C  
ATOM    251  C   VAL A  34     -11.580 -26.949   4.165  1.00  0.83           C  
ATOM    252  CB  VAL A  34     -13.558 -27.916   5.389  1.00  0.83           C  
ATOM    253  O   VAL A  34     -11.578 -27.267   2.973  1.00  0.81           O  
ATOM    254  CG1 VAL A  34     -14.724 -27.591   6.321  1.00  0.76           C  
ATOM    255  CG2 VAL A  34     -14.031 -28.771   4.215  1.00  0.75           C  
ATOM    256  N   PHE A  35     -10.442 -26.801   4.790  1.00  0.82           N  
ATOM    257  CA  PHE A  35      -9.130 -27.053   4.207  1.00  0.84           C  
ATOM    258  C   PHE A  35      -8.627 -28.441   4.585  1.00  0.82           C  
ATOM    259  CB  PHE A  35      -8.125 -25.989   4.662  1.00  0.79           C  
ATOM    260  O   PHE A  35      -8.521 -28.768   5.768  1.00  0.81           O  
ATOM    261  CG  PHE A  35      -8.379 -24.625   4.079  1.00  0.74           C  
ATOM    262  CD1 PHE A  35      -7.834 -24.266   2.852  1.00  0.70           C  
ATOM    263  CD2 PHE A  35      -9.163 -23.702   4.759  1.00  0.72           C  
ATOM    264  CE1 PHE A  35      -8.068 -23.005   2.310  1.00  0.72           C  
ATOM    265  CE2 PHE A  35      -9.400 -22.439   4.223  1.00  0.70           C  
ATOM    266  CZ  PHE A  35      -8.851 -22.092   3.000  1.00  0.72           C  
ATOM    267  N   TYR A  36      -8.247 -29.191   3.658  1.00  0.85           N  
ATOM    268  CA  TYR A  36      -7.550 -30.462   3.817  1.00  0.86           C  
ATOM    269  C   TYR A  36      -6.083 -30.331   3.425  1.00  0.83           C  
ATOM    270  CB  TYR A  36      -8.220 -31.552   2.975  1.00  0.83           C  
ATOM    271  O   TYR A  36      -5.765 -29.853   2.333  1.00  0.81           O  
ATOM    272  CG  TYR A  36      -7.522 -32.888   3.046  1.00  0.82           C  
ATOM    273  CD1 TYR A  36      -7.609 -33.682   4.188  1.00  0.79           C  
ATOM    274  CD2 TYR A  36      -6.774 -33.360   1.973  1.00  0.81           C  
ATOM    275  CE1 TYR A  36      -6.966 -34.913   4.259  1.00  0.84           C  
ATOM    276  CE2 TYR A  36      -6.127 -34.590   2.032  1.00  0.83           C  
ATOM    277  OH  TYR A  36      -5.591 -36.577   3.242  1.00  0.75           O  
ATOM    278  CZ  TYR A  36      -6.229 -35.358   3.177  1.00  0.84           C  
ATOM    279  N   THR A  37      -5.201 -30.599   4.212  1.00  0.77           N  
ATOM    280  CA  THR A  37      -3.776 -30.761   3.946  1.00  0.78           C  
ATOM    281  C   THR A  37      -3.439 -32.226   3.684  1.00  0.76           C  
ATOM    282  CB  THR A  37      -2.926 -30.237   5.118  1.00  0.74           C  
ATOM    283  O   THR A  37      -3.682 -33.086   4.533  1.00  0.75           O  
ATOM    284  CG2 THR A  37      -1.439 -30.294   4.787  1.00  0.72           C  
ATOM    285  OG1 THR A  37      -3.291 -28.880   5.396  1.00  0.76           O  
ATOM    286  N   ASP A  38      -2.871 -32.482   2.409  1.00  0.75           N  
ATOM    287  CA  ASP A  38      -2.519 -33.849   2.037  1.00  0.77           C  
ATOM    288  C   ASP A  38      -1.179 -34.256   2.647  1.00  0.77           C  
ATOM    289  CB  ASP A  38      -2.469 -33.995   0.515  1.00  0.73           C  
ATOM    290  O   ASP A  38      -0.556 -33.474   3.368  1.00  0.76           O  
ATOM    291  CG  ASP A  38      -1.305 -33.251  -0.115  1.00  0.72           C  
ATOM    292  OD1 ASP A  38      -0.362 -32.867   0.611  1.00  0.72           O  
ATOM    293  OD2 ASP A  38      -1.331 -33.044  -1.347  1.00  0.77           O  
ATOM    294  N   GLN A  39      -0.678 -35.441   2.456  1.00  0.67           N  
ATOM    295  CA  GLN A  39       0.523 -36.048   3.019  1.00  0.68           C  
ATOM    296  C   GLN A  39       1.779 -35.320   2.549  1.00  0.66           C  
ATOM    297  CB  GLN A  39       0.603 -37.529   2.642  1.00  0.64           C  
ATOM    298  O   GLN A  39       2.855 -35.492   3.126  1.00  0.64           O  
ATOM    299  CG  GLN A  39       0.750 -37.776   1.147  1.00  0.65           C  
ATOM    300  CD  GLN A  39       0.644 -39.245   0.782  1.00  0.65           C  
ATOM    301  NE2 GLN A  39       0.724 -39.542  -0.510  1.00  0.74           N  
ATOM    302  OE1 GLN A  39       0.492 -40.106   1.655  1.00  0.76           O  
ATOM    303  N   TYR A  40       1.661 -34.508   1.607  1.00  0.67           N  
ATOM    304  CA  TYR A  40       2.782 -33.779   1.024  1.00  0.68           C  
ATOM    305  C   TYR A  40       2.794 -32.330   1.495  1.00  0.63           C  
ATOM    306  CB  TYR A  40       2.719 -33.831  -0.505  1.00  0.63           C  
ATOM    307  O   TYR A  40       3.671 -31.553   1.109  1.00  0.61           O  
ATOM    308  CG  TYR A  40       2.657 -35.232  -1.063  1.00  0.61           C  
ATOM    309  CD1 TYR A  40       3.756 -36.084  -0.984  1.00  0.62           C  
ATOM    310  CD2 TYR A  40       1.499 -35.706  -1.672  1.00  0.63           C  
ATOM    311  CE1 TYR A  40       3.704 -37.376  -1.498  1.00  0.62           C  
ATOM    312  CE2 TYR A  40       1.436 -36.996  -2.189  1.00  0.57           C  
ATOM    313  OH  TYR A  40       2.484 -39.099  -2.609  1.00  0.52           O  
ATOM    314  CZ  TYR A  40       2.541 -37.822  -2.098  1.00  0.64           C  
ATOM    315  N   GLY A  41       1.854 -31.779   2.425  1.00  0.63           N  
ATOM    316  CA  GLY A  41       1.687 -30.450   2.991  1.00  0.62           C  
ATOM    317  C   GLY A  41       0.848 -29.533   2.121  1.00  0.61           C  
ATOM    318  O   GLY A  41       0.727 -28.339   2.404  1.00  0.59           O  
ATOM    319  N   ASN A  42       0.266 -30.132   1.152  1.00  0.73           N  
ATOM    320  CA  ASN A  42      -0.560 -29.300   0.284  1.00  0.74           C  
ATOM    321  C   ASN A  42      -1.962 -29.111   0.857  1.00  0.73           C  
ATOM    322  CB  ASN A  42      -0.637 -29.900  -1.121  1.00  0.70           C  
ATOM    323  O   ASN A  42      -2.655 -30.088   1.145  1.00  0.71           O  
ATOM    324  CG  ASN A  42       0.731 -30.166  -1.719  1.00  0.67           C  
ATOM    325  ND2 ASN A  42       0.955 -31.397  -2.163  1.00  0.64           N  
ATOM    326  OD1 ASN A  42       1.579 -29.272  -1.780  1.00  0.65           O  
ATOM    327  N   SER A  43      -2.429 -27.789   1.096  1.00  0.75           N  
ATOM    328  CA  SER A  43      -3.747 -27.445   1.620  1.00  0.75           C  
ATOM    329  C   SER A  43      -4.712 -27.083   0.496  1.00  0.74           C  
ATOM    330  CB  SER A  43      -3.645 -26.282   2.609  1.00  0.71           C  
ATOM    331  O   SER A  43      -4.469 -26.138  -0.258  1.00  0.70           O  
ATOM    332  OG  SER A  43      -4.878 -26.082   3.278  1.00  0.69           O  
ATOM    333  N   THR A  44      -5.753 -27.893   0.350  1.00  0.80           N  
ATOM    334  CA  THR A  44      -6.809 -27.661  -0.629  1.00  0.80           C  
ATOM    335  C   THR A  44      -8.134 -27.361   0.065  1.00  0.81           C  
ATOM    336  CB  THR A  44      -6.979 -28.872  -1.565  1.00  0.78           C  
ATOM    337  O   THR A  44      -8.496 -28.025   1.038  1.00  0.79           O  
ATOM    338  CG2 THR A  44      -8.023 -28.593  -2.641  1.00  0.75           C  
ATOM    339  OG1 THR A  44      -5.725 -29.161  -2.196  1.00  0.78           O  
ATOM    340  N   GLY A  45      -8.772 -26.245  -0.288  1.00  0.81           N  
ATOM    341  CA  GLY A  45     -10.140 -25.990   0.134  1.00  0.82           C  
ATOM    342  C   GLY A  45     -11.155 -26.874  -0.566  1.00  0.82           C  
ATOM    343  O   GLY A  45     -11.053 -27.110  -1.772  1.00  0.81           O  
ATOM    344  N   TYR A  46     -12.172 -27.363   0.191  1.00  0.84           N  
ATOM    345  CA  TYR A  46     -13.287 -28.152  -0.319  1.00  0.86           C  
ATOM    346  C   TYR A  46     -14.620 -27.571   0.136  1.00  0.85           C  
ATOM    347  CB  TYR A  46     -13.168 -29.609   0.140  1.00  0.85           C  
ATOM    348  O   TYR A  46     -14.758 -27.142   1.283  1.00  0.84           O  
ATOM    349  CG  TYR A  46     -12.011 -30.350  -0.485  1.00  0.84           C  
ATOM    350  CD1 TYR A  46     -12.178 -31.078  -1.661  1.00  0.82           C  
ATOM    351  CD2 TYR A  46     -10.750 -30.325   0.099  1.00  0.83           C  
ATOM    352  CE1 TYR A  46     -11.116 -31.764  -2.239  1.00  0.86           C  
ATOM    353  CE2 TYR A  46      -9.679 -31.007  -0.470  1.00  0.86           C  
ATOM    354  OH  TYR A  46      -8.816 -32.400  -2.206  1.00  0.78           O  
ATOM    355  CZ  TYR A  46      -9.872 -31.723  -1.638  1.00  0.86           C  
ATOM    356  N   ARG A  47     -15.553 -27.458  -0.732  1.00  0.86           N  
ATOM    357  CA  ARG A  47     -16.951 -27.214  -0.394  1.00  0.87           C  
ATOM    358  C   ARG A  47     -17.799 -28.457  -0.640  1.00  0.88           C  
ATOM    359  CB  ARG A  47     -17.502 -26.036  -1.200  1.00  0.84           C  
ATOM    360  O   ARG A  47     -17.551 -29.207  -1.586  1.00  0.87           O  
ATOM    361  CG  ARG A  47     -17.655 -26.323  -2.685  1.00  0.76           C  
ATOM    362  CD  ARG A  47     -18.282 -25.150  -3.425  1.00  0.75           C  
ATOM    363  NE  ARG A  47     -18.415 -25.422  -4.853  1.00  0.69           N  
ATOM    364  NH1 ARG A  47     -19.609 -23.500  -5.319  1.00  0.58           N  
ATOM    365  NH2 ARG A  47     -19.105 -24.977  -6.998  1.00  0.54           N  
ATOM    366  CZ  ARG A  47     -19.043 -24.633  -5.720  1.00  0.69           C  
ATOM    367  N   TRP A  48     -18.756 -28.745   0.019  1.00  0.82           N  
ATOM    368  CA  TRP A  48     -19.706 -29.845  -0.108  1.00  0.88           C  
ATOM    369  C   TRP A  48     -20.824 -29.488  -1.081  1.00  0.81           C  
ATOM    370  CB  TRP A  48     -20.296 -30.207   1.257  1.00  0.80           C  
ATOM    371  O   TRP A  48     -21.502 -28.471  -0.912  1.00  0.75           O  
ATOM    372  CG  TRP A  48     -21.229 -31.381   1.226  1.00  0.70           C  
ATOM    373  CD1 TRP A  48     -22.591 -31.355   1.340  1.00  0.65           C  
ATOM    374  CD2 TRP A  48     -20.865 -32.756   1.074  1.00  0.72           C  
ATOM    375  CE2 TRP A  48     -22.059 -33.510   1.104  1.00  0.81           C  
ATOM    376  CE3 TRP A  48     -19.644 -33.426   0.913  1.00  0.76           C  
ATOM    377  NE1 TRP A  48     -23.097 -32.632   1.268  1.00  0.76           N  
ATOM    378  CH2 TRP A  48     -20.860 -35.531   0.825  1.00  0.74           C  
ATOM    379  CZ2 TRP A  48     -22.068 -34.902   0.980  1.00  0.75           C  
ATOM    380  CZ3 TRP A  48     -19.655 -34.810   0.790  1.00  0.75           C  
ATOM    381  N   LEU A  49     -21.176 -30.211  -2.111  1.00  0.85           N  
ATOM    382  CA  LEU A  49     -22.214 -29.991  -3.112  1.00  0.87           C  
ATOM    383  C   LEU A  49     -23.435 -30.858  -2.829  1.00  0.86           C  
ATOM    384  CB  LEU A  49     -21.676 -30.288  -4.515  1.00  0.84           C  
ATOM    385  O   LEU A  49     -24.510 -30.625  -3.386  1.00  0.84           O  
ATOM    386  CG  LEU A  49     -20.552 -29.380  -5.017  1.00  0.79           C  
ATOM    387  CD1 LEU A  49     -20.167 -29.754  -6.444  1.00  0.75           C  
ATOM    388  CD2 LEU A  49     -20.971 -27.916  -4.937  1.00  0.77           C  
ATOM    389  N   GLY A  50     -23.329 -31.843  -1.927  1.00  0.83           N  
ATOM    390  CA  GLY A  50     -24.426 -32.727  -1.566  1.00  0.85           C  
ATOM    391  C   GLY A  50     -25.439 -32.076  -0.644  1.00  0.84           C  
ATOM    392  O   GLY A  50     -25.536 -30.848  -0.589  1.00  0.82           O  
ATOM    393  N   ASN A  51     -26.332 -32.861  -0.098  1.00  0.81           N  
ATOM    394  CA  ASN A  51     -27.373 -32.421   0.825  1.00  0.85           C  
ATOM    395  C   ASN A  51     -26.779 -31.821   2.096  1.00  0.84           C  
ATOM    396  CB  ASN A  51     -28.308 -33.581   1.172  1.00  0.80           C  
ATOM    397  O   ASN A  51     -25.848 -32.382   2.676  1.00  0.84           O  
ATOM    398  CG  ASN A  51     -29.166 -34.012  -0.001  1.00  0.72           C  
ATOM    399  ND2 ASN A  51     -29.642 -35.251   0.036  1.00  0.79           N  
ATOM    400  OD1 ASN A  51     -29.397 -33.238  -0.934  1.00  0.75           O  
ATOM    401  N   LEU A  52     -27.251 -30.612   2.696  1.00  0.69           N  
ATOM    402  CA  LEU A  52     -26.904 -29.925   3.935  1.00  0.78           C  
ATOM    403  C   LEU A  52     -27.988 -30.125   4.989  1.00  0.69           C  
ATOM    404  CB  LEU A  52     -26.696 -28.430   3.679  1.00  0.65           C  
ATOM    405  O   LEU A  52     -29.175 -30.192   4.661  1.00  0.65           O  
ATOM    406  CG  LEU A  52     -25.493 -28.052   2.812  1.00  0.58           C  
ATOM    407  CD1 LEU A  52     -25.556 -26.576   2.434  1.00  0.56           C  
ATOM    408  CD2 LEU A  52     -24.190 -28.369   3.537  1.00  0.61           C  
ATOM    409  N   PRO A  53     -27.562 -30.258   6.306  1.00  0.82           N  
ATOM    410  CA  PRO A  53     -26.171 -30.231   6.764  1.00  0.88           C  
ATOM    411  C   PRO A  53     -25.422 -31.524   6.451  1.00  0.83           C  
ATOM    412  CB  PRO A  53     -26.302 -30.027   8.275  1.00  0.81           C  
ATOM    413  O   PRO A  53     -26.020 -32.602   6.443  1.00  0.78           O  
ATOM    414  CG  PRO A  53     -27.579 -30.711   8.644  1.00  0.74           C  
ATOM    415  CD  PRO A  53     -28.542 -30.572   7.500  1.00  0.74           C  
ATOM    416  N   HIS A  54     -24.202 -31.417   6.246  1.00  0.89           N  
ATOM    417  CA  HIS A  54     -23.339 -32.574   6.039  1.00  0.92           C  
ATOM    418  C   HIS A  54     -22.348 -32.736   7.187  1.00  0.90           C  
ATOM    419  CB  HIS A  54     -22.588 -32.451   4.711  1.00  0.90           C  
ATOM    420  O   HIS A  54     -21.651 -31.785   7.550  1.00  0.88           O  
ATOM    421  CG  HIS A  54     -21.702 -33.618   4.412  1.00  0.88           C  
ATOM    422  CD2 HIS A  54     -20.354 -33.714   4.333  1.00  0.85           C  
ATOM    423  ND1 HIS A  54     -22.195 -34.878   4.149  1.00  0.86           N  
ATOM    424  CE1 HIS A  54     -21.185 -35.701   3.921  1.00  0.90           C  
ATOM    425  NE2 HIS A  54     -20.057 -35.019   4.026  1.00  0.93           N  
ATOM    426  N   THR A  55     -22.355 -33.873   7.940  1.00  0.90           N  
ATOM    427  CA  THR A  55     -21.320 -34.255   8.894  1.00  0.93           C  
ATOM    428  C   THR A  55     -20.174 -34.975   8.190  1.00  0.89           C  
ATOM    429  CB  THR A  55     -21.891 -35.155  10.006  1.00  0.88           C  
ATOM    430  O   THR A  55     -20.383 -36.009   7.552  1.00  0.86           O  
ATOM    431  CG2 THR A  55     -20.832 -35.466  11.059  1.00  0.76           C  
ATOM    432  OG1 THR A  55     -22.993 -34.489  10.634  1.00  0.85           O  
ATOM    433  N   ILE A  56     -19.029 -34.469   8.260  1.00  0.87           N  
ATOM    434  CA  ILE A  56     -17.850 -35.111   7.689  1.00  0.92           C  
ATOM    435  C   ILE A  56     -17.616 -36.458   8.368  1.00  0.89           C  
ATOM    436  CB  ILE A  56     -16.597 -34.217   7.826  1.00  0.89           C  
ATOM    437  O   ILE A  56     -17.342 -36.516   9.569  1.00  0.87           O  
ATOM    438  CG1 ILE A  56     -16.798 -32.897   7.071  1.00  0.83           C  
ATOM    439  CG2 ILE A  56     -15.352 -34.952   7.322  1.00  0.81           C  
ATOM    440  CD1 ILE A  56     -15.606 -31.953   7.149  1.00  0.79           C  
ATOM    441  N   ASN A  57     -17.691 -37.589   7.643  1.00  0.93           N  
ATOM    442  CA  ASN A  57     -17.528 -38.945   8.158  1.00  0.93           C  
ATOM    443  C   ASN A  57     -16.127 -39.484   7.884  1.00  0.90           C  
ATOM    444  CB  ASN A  57     -18.583 -39.877   7.559  1.00  0.89           C  
ATOM    445  O   ASN A  57     -15.639 -40.353   8.608  1.00  0.86           O  
ATOM    446  CG  ASN A  57     -19.987 -39.545   8.023  1.00  0.79           C  
ATOM    447  ND2 ASN A  57     -20.927 -39.502   7.086  1.00  0.84           N  
ATOM    448  OD1 ASN A  57     -20.226 -39.329   9.214  1.00  0.78           O  
ATOM    449  N   GLY A  58     -15.416 -38.985   7.062  1.00  0.90           N  
ATOM    450  CA  GLY A  58     -14.105 -39.439   6.624  1.00  0.90           C  
ATOM    451  C   GLY A  58     -12.978 -38.527   7.070  1.00  0.87           C  
ATOM    452  O   GLY A  58     -13.223 -37.450   7.617  1.00  0.83           O  
ATOM    453  N   ASN A  59     -11.685 -38.983   6.967  1.00  0.86           N  
ATOM    454  CA  ASN A  59     -10.493 -38.215   7.309  1.00  0.88           C  
ATOM    455  C   ASN A  59      -9.936 -37.473   6.097  1.00  0.81           C  
ATOM    456  CB  ASN A  59      -9.421 -39.127   7.911  1.00  0.80           C  
ATOM    457  O   ASN A  59      -8.941 -36.755   6.207  1.00  0.75           O  
ATOM    458  CG  ASN A  59      -8.940 -40.185   6.938  1.00  0.70           C  
ATOM    459  ND2 ASN A  59      -7.857 -40.867   7.291  1.00  0.73           N  
ATOM    460  OD1 ASN A  59      -9.537 -40.387   5.877  1.00  0.67           O  
ATOM    461  N   SER A  60     -10.627 -37.586   4.955  1.00  0.87           N  
ATOM    462  CA  SER A  60     -10.302 -36.885   3.717  1.00  0.90           C  
ATOM    463  C   SER A  60     -11.537 -36.711   2.839  1.00  0.89           C  
ATOM    464  CB  SER A  60      -9.219 -37.639   2.943  1.00  0.88           C  
ATOM    465  O   SER A  60     -12.527 -37.427   3.002  1.00  0.88           O  
ATOM    466  OG  SER A  60      -9.737 -38.837   2.390  1.00  0.86           O  
ATOM    467  N   PRO A  61     -11.514 -35.766   1.893  1.00  0.85           N  
ATOM    468  CA  PRO A  61     -12.640 -35.685   0.960  1.00  0.89           C  
ATOM    469  C   PRO A  61     -12.942 -37.019   0.282  1.00  0.86           C  
ATOM    470  CB  PRO A  61     -12.177 -34.644  -0.063  1.00  0.86           C  
ATOM    471  O   PRO A  61     -14.110 -37.369   0.092  1.00  0.85           O  
ATOM    472  CG  PRO A  61     -11.231 -33.765   0.689  1.00  0.82           C  
ATOM    473  CD  PRO A  61     -10.455 -34.614   1.654  1.00  0.82           C  
ATOM    474  N   GLN A  62     -11.894 -37.810  -0.012  1.00  0.86           N  
ATOM    475  CA  GLN A  62     -12.015 -39.105  -0.674  1.00  0.89           C  
ATOM    476  C   GLN A  62     -12.770 -40.102   0.200  1.00  0.88           C  
ATOM    477  CB  GLN A  62     -10.633 -39.658  -1.028  1.00  0.83           C  
ATOM    478  O   GLN A  62     -13.590 -40.876  -0.298  1.00  0.87           O  
ATOM    479  CG  GLN A  62      -9.966 -38.944  -2.195  1.00  0.73           C  
ATOM    480  CD  GLN A  62      -9.343 -37.620  -1.796  1.00  0.72           C  
ATOM    481  NE2 GLN A  62      -8.914 -36.843  -2.785  1.00  0.73           N  
ATOM    482  OE1 GLN A  62      -9.249 -37.296  -0.607  1.00  0.77           O  
ATOM    483  N   THR A  63     -12.456 -40.030   1.438  1.00  0.86           N  
ATOM    484  CA  THR A  63     -13.095 -40.970   2.352  1.00  0.88           C  
ATOM    485  C   THR A  63     -14.454 -40.444   2.805  1.00  0.86           C  
ATOM    486  CB  THR A  63     -12.211 -41.241   3.584  1.00  0.82           C  
ATOM    487  O   THR A  63     -15.233 -41.173   3.423  1.00  0.84           O  
ATOM    488  CG2 THR A  63     -10.918 -41.947   3.188  1.00  0.71           C  
ATOM    489  OG1 THR A  63     -11.888 -39.996   4.216  1.00  0.75           O  
ATOM    490  N   ASP A  64     -14.736 -39.125   2.438  1.00  0.87           N  
ATOM    491  CA  ASP A  64     -16.019 -38.520   2.781  1.00  0.88           C  
ATOM    492  C   ASP A  64     -16.839 -38.224   1.528  1.00  0.81           C  
ATOM    493  CB  ASP A  64     -15.808 -37.236   3.587  1.00  0.83           C  
ATOM    494  O   ASP A  64     -17.017 -37.062   1.156  1.00  0.71           O  
ATOM    495  CG  ASP A  64     -17.087 -36.719   4.222  1.00  0.81           C  
ATOM    496  OD1 ASP A  64     -17.718 -37.455   5.011  1.00  0.79           O  
ATOM    497  OD2 ASP A  64     -17.469 -35.565   3.928  1.00  0.89           O  
ATOM    498  N   GLY A  65     -17.240 -39.330   0.654  1.00  0.85           N  
ATOM    499  CA  GLY A  65     -18.146 -39.279  -0.482  1.00  0.85           C  
ATOM    500  C   GLY A  65     -17.435 -39.057  -1.804  1.00  0.79           C  
ATOM    501  O   GLY A  65     -18.043 -39.175  -2.869  1.00  0.73           O  
ATOM    502  N   GLY A  66     -16.070 -38.855  -1.806  1.00  0.83           N  
ATOM    503  CA  GLY A  66     -15.240 -38.638  -2.980  1.00  0.84           C  
ATOM    504  C   GLY A  66     -15.337 -37.226  -3.527  1.00  0.80           C  
ATOM    505  O   GLY A  66     -16.122 -36.415  -3.030  1.00  0.77           O  
ATOM    506  N   ILE A  67     -14.544 -36.739  -4.386  1.00  0.78           N  
ATOM    507  CA  ILE A  67     -14.605 -35.521  -5.187  1.00  0.80           C  
ATOM    508  C   ILE A  67     -15.514 -35.743  -6.394  1.00  0.75           C  
ATOM    509  CB  ILE A  67     -13.199 -35.077  -5.649  1.00  0.74           C  
ATOM    510  O   ILE A  67     -15.192 -36.533  -7.284  1.00  0.71           O  
ATOM    511  CG1 ILE A  67     -12.285 -34.856  -4.439  1.00  0.68           C  
ATOM    512  CG2 ILE A  67     -13.288 -33.811  -6.507  1.00  0.67           C  
ATOM    513  CD1 ILE A  67     -10.831 -34.587  -4.803  1.00  0.67           C  
ATOM    514  N   SER A  68     -16.643 -35.062  -6.376  1.00  0.83           N  
ATOM    515  CA  SER A  68     -17.610 -35.236  -7.455  1.00  0.83           C  
ATOM    516  C   SER A  68     -18.588 -34.067  -7.513  1.00  0.82           C  
ATOM    517  CB  SER A  68     -18.378 -36.547  -7.281  1.00  0.81           C  
ATOM    518  O   SER A  68     -18.644 -33.251  -6.591  1.00  0.79           O  
ATOM    519  OG  SER A  68     -19.292 -36.455  -6.202  1.00  0.83           O  
ATOM    520  N   SER A  69     -19.468 -33.890  -8.653  1.00  0.73           N  
ATOM    521  CA  SER A  69     -20.475 -32.849  -8.835  1.00  0.75           C  
ATOM    522  C   SER A  69     -21.610 -32.997  -7.828  1.00  0.74           C  
ATOM    523  CB  SER A  69     -21.036 -32.888 -10.257  1.00  0.69           C  
ATOM    524  O   SER A  69     -22.521 -32.167  -7.785  1.00  0.73           O  
ATOM    525  OG  SER A  69     -21.556 -34.171 -10.558  1.00  0.67           O  
ATOM    526  N   THR A  70     -21.633 -33.877  -6.990  1.00  0.77           N  
ATOM    527  CA  THR A  70     -22.710 -34.115  -6.035  1.00  0.80           C  
ATOM    528  C   THR A  70     -22.157 -34.244  -4.618  1.00  0.78           C  
ATOM    529  CB  THR A  70     -23.506 -35.383  -6.395  1.00  0.75           C  
ATOM    530  O   THR A  70     -22.911 -34.480  -3.671  1.00  0.77           O  
ATOM    531  CG2 THR A  70     -24.231 -35.218  -7.726  1.00  0.68           C  
ATOM    532  OG1 THR A  70     -22.606 -36.495  -6.489  1.00  0.78           O  
ATOM    533  N   SER A  71     -20.853 -34.189  -4.310  1.00  0.89           N  
ATOM    534  CA  SER A  71     -20.231 -34.344  -2.999  1.00  0.89           C  
ATOM    535  C   SER A  71     -19.224 -33.231  -2.730  1.00  0.86           C  
ATOM    536  CB  SER A  71     -19.540 -35.704  -2.891  1.00  0.86           C  
ATOM    537  O   SER A  71     -19.608 -32.081  -2.503  1.00  0.78           O  
ATOM    538  OG  SER A  71     -20.454 -36.755  -3.156  1.00  0.78           O  
ATOM    539  N   TRP A  72     -18.004 -33.389  -2.609  1.00  0.73           N  
ATOM    540  CA  TRP A  72     -16.947 -32.401  -2.413  1.00  0.79           C  
ATOM    541  C   TRP A  72     -16.455 -31.857  -3.750  1.00  0.62           C  
ATOM    542  CB  TRP A  72     -15.778 -33.011  -1.635  1.00  0.67           C  
ATOM    543  O   TRP A  72     -16.051 -32.623  -4.628  1.00  0.53           O  
ATOM    544  CG  TRP A  72     -16.110 -33.365  -0.216  1.00  0.59           C  
ATOM    545  CD1 TRP A  72     -16.424 -34.602   0.273  1.00  0.57           C  
ATOM    546  CD2 TRP A  72     -16.164 -32.468   0.897  1.00  0.66           C  
ATOM    547  CE2 TRP A  72     -16.518 -33.231   2.032  1.00  0.82           C  
ATOM    548  CE3 TRP A  72     -15.947 -31.091   1.046  1.00  0.76           C  
ATOM    549  NE1 TRP A  72     -16.670 -34.528   1.624  1.00  0.76           N  
ATOM    550  CH2 TRP A  72     -16.441 -31.313   3.417  1.00  0.74           C  
ATOM    551  CZ2 TRP A  72     -16.659 -32.662   3.300  1.00  0.74           C  
ATOM    552  CZ3 TRP A  72     -16.089 -30.527   2.308  1.00  0.75           C  
ATOM    553  N   GLU A  73     -16.548 -30.600  -3.951  1.00  0.83           N  
ATOM    554  CA  GLU A  73     -15.850 -29.839  -4.983  1.00  0.83           C  
ATOM    555  C   GLU A  73     -14.582 -29.193  -4.431  1.00  0.81           C  
ATOM    556  CB  GLU A  73     -16.770 -28.769  -5.577  1.00  0.80           C  
ATOM    557  O   GLU A  73     -14.618 -28.535  -3.390  1.00  0.79           O  
ATOM    558  CG  GLU A  73     -16.153 -28.001  -6.737  1.00  0.76           C  
ATOM    559  CD  GLU A  73     -17.076 -26.939  -7.312  1.00  0.76           C  
ATOM    560  OE1 GLU A  73     -17.636 -26.135  -6.533  1.00  0.77           O  
ATOM    561  OE2 GLU A  73     -17.241 -26.912  -8.552  1.00  0.75           O  
ATOM    562  N   SER A  74     -13.483 -29.555  -4.881  1.00  0.77           N  
ATOM    563  CA  SER A  74     -12.237 -28.846  -4.606  1.00  0.76           C  
ATOM    564  C   SER A  74     -12.316 -27.392  -5.061  1.00  0.74           C  
ATOM    565  CB  SER A  74     -11.061 -29.541  -5.295  1.00  0.73           C  
ATOM    566  O   SER A  74     -12.700 -27.112  -6.198  1.00  0.71           O  
ATOM    567  OG  SER A  74     -10.531 -28.728  -6.327  1.00  0.67           O  
ATOM    568  N   TYR A  75     -12.281 -26.521  -4.211  1.00  0.70           N  
ATOM    569  CA  TYR A  75     -12.061 -25.097  -4.437  1.00  0.69           C  
ATOM    570  C   TYR A  75     -10.587 -24.743  -4.288  1.00  0.67           C  
ATOM    571  CB  TYR A  75     -12.900 -24.263  -3.464  1.00  0.65           C  
ATOM    572  O   TYR A  75     -10.076 -24.640  -3.170  1.00  0.63           O  
ATOM    573  CG  TYR A  75     -13.313 -22.920  -4.016  1.00  0.62           C  
ATOM    574  CD1 TYR A  75     -12.547 -21.781  -3.777  1.00  0.60           C  
ATOM    575  CD2 TYR A  75     -14.470 -22.787  -4.776  1.00  0.61           C  
ATOM    576  CE1 TYR A  75     -12.924 -20.541  -4.282  1.00  0.60           C  
ATOM    577  CE2 TYR A  75     -14.857 -21.552  -5.286  1.00  0.58           C  
ATOM    578  OH  TYR A  75     -14.458 -19.212  -5.537  1.00  0.57           O  
ATOM    579  CZ  TYR A  75     -14.079 -20.437  -5.035  1.00  0.58           C  
ATOM    580  N   ILE A  76      -9.698 -25.247  -5.072  1.00  0.51           N  
ATOM    581  CA  ILE A  76      -8.248 -25.119  -5.171  1.00  0.50           C  
ATOM    582  C   ILE A  76      -7.868 -23.645  -5.298  1.00  0.51           C  
ATOM    583  CB  ILE A  76      -7.690 -25.921  -6.368  1.00  0.45           C  
ATOM    584  O   ILE A  76      -8.257 -22.978  -6.260  1.00  0.48           O  
ATOM    585  CG1 ILE A  76      -8.055 -27.404  -6.233  1.00  0.41           C  
ATOM    586  CG2 ILE A  76      -6.174 -25.738  -6.480  1.00  0.41           C  
ATOM    587  CD1 ILE A  76      -7.655 -28.251  -7.433  1.00  0.38           C  
ATOM    588  N   THR A  77      -7.404 -22.876  -4.323  1.00  0.48           N  
ATOM    589  CA  THR A  77      -6.703 -21.597  -4.330  1.00  0.47           C  
ATOM    590  C   THR A  77      -5.388 -21.704  -5.097  1.00  0.47           C  
ATOM    591  CB  THR A  77      -6.425 -21.104  -2.897  1.00  0.44           C  
ATOM    592  O   THR A  77      -4.886 -20.708  -5.620  1.00  0.45           O  
ATOM    593  CG2 THR A  77      -7.723 -20.759  -2.173  1.00  0.41           C  
ATOM    594  OG1 THR A  77      -5.743 -22.132  -2.168  1.00  0.40           O  
ATOM    595  N   SER A  78      -4.805 -23.038  -5.659  1.00  0.40           N  
ATOM    596  CA  SER A  78      -3.503 -23.409  -6.204  1.00  0.40           C  
ATOM    597  C   SER A  78      -3.648 -24.149  -7.529  1.00  0.40           C  
ATOM    598  CB  SER A  78      -2.732 -24.276  -5.208  1.00  0.36           C  
ATOM    599  O   SER A  78      -2.653 -24.556  -8.132  1.00  0.38           O  
ATOM    600  OG  SER A  78      -3.464 -25.447  -4.888  1.00  0.34           O  
ATOM    601  N   ASN A  79      -4.712 -24.182  -8.459  1.00  0.37           N  
ATOM    602  CA  ASN A  79      -4.953 -25.104  -9.563  1.00  0.38           C  
ATOM    603  C   ASN A  79      -4.024 -24.824 -10.741  1.00  0.37           C  
ATOM    604  CB  ASN A  79      -6.414 -25.036 -10.011  1.00  0.33           C  
ATOM    605  O   ASN A  79      -3.705 -25.728 -11.514  1.00  0.35           O  
ATOM    606  CG  ASN A  79      -7.343 -25.806  -9.093  1.00  0.31           C  
ATOM    607  ND2 ASN A  79      -8.645 -25.669  -9.315  1.00  0.29           N  
ATOM    608  OD1 ASN A  79      -6.894 -26.519  -8.191  1.00  0.35           O  
ATOM    609  N   LEU A  80      -3.050 -23.865 -11.010  1.00  0.43           N  
ATOM    610  CA  LEU A  80      -2.131 -23.932 -12.141  1.00  0.44           C  
ATOM    611  C   LEU A  80      -0.846 -24.658 -11.755  1.00  0.42           C  
ATOM    612  CB  LEU A  80      -1.803 -22.526 -12.650  1.00  0.41           C  
ATOM    613  O   LEU A  80      -0.343 -25.486 -12.517  1.00  0.41           O  
ATOM    614  CG  LEU A  80      -1.226 -22.434 -14.063  1.00  0.39           C  
ATOM    615  CD1 LEU A  80      -2.341 -22.534 -15.098  1.00  0.37           C  
ATOM    616  CD2 LEU A  80      -0.442 -21.138 -14.237  1.00  0.39           C  
ATOM    617  N   TYR A  81      -0.341 -24.665 -10.537  1.00  0.41           N  
ATOM    618  CA  TYR A  81       0.857 -25.397 -10.139  1.00  0.42           C  
ATOM    619  C   TYR A  81       0.534 -26.859  -9.857  1.00  0.41           C  
ATOM    620  CB  TYR A  81       1.492 -24.755  -8.902  1.00  0.38           C  
ATOM    621  O   TYR A  81       1.241 -27.757 -10.320  1.00  0.39           O  
ATOM    622  CG  TYR A  81       2.944 -25.117  -8.708  1.00  0.36           C  
ATOM    623  CD1 TYR A  81       3.954 -24.386  -9.329  1.00  0.34           C  
ATOM    624  CD2 TYR A  81       3.310 -26.192  -7.904  1.00  0.36           C  
ATOM    625  CE1 TYR A  81       5.294 -24.718  -9.155  1.00  0.36           C  
ATOM    626  CE2 TYR A  81       4.646 -26.533  -7.723  1.00  0.39           C  
ATOM    627  OH  TYR A  81       6.954 -26.123  -8.176  1.00  0.28           O  
ATOM    628  CZ  TYR A  81       5.630 -25.791  -8.352  1.00  0.33           C  
ATOM    629  N   ASP A  82      -0.628 -27.225  -9.348  1.00  0.40           N  
ATOM    630  CA  ASP A  82      -0.906 -28.618  -9.012  1.00  0.40           C  
ATOM    631  C   ASP A  82      -1.539 -29.352 -10.192  1.00  0.39           C  
ATOM    632  CB  ASP A  82      -1.820 -28.702  -7.788  1.00  0.37           C  
ATOM    633  O   ASP A  82      -1.228 -30.518 -10.443  1.00  0.37           O  
ATOM    634  CG  ASP A  82      -1.130 -28.280  -6.502  1.00  0.36           C  
ATOM    635  OD1 ASP A  82       0.112 -28.384  -6.414  1.00  0.38           O  
ATOM    636  OD2 ASP A  82      -1.836 -27.842  -5.568  1.00  0.41           O  
ATOM    637  N   LYS A  83      -2.301 -28.592 -11.107  1.00  0.41           N  
ATOM    638  CA  LYS A  83      -2.542 -29.262 -12.381  1.00  0.42           C  
ATOM    639  C   LYS A  83      -1.235 -29.505 -13.131  1.00  0.41           C  
ATOM    640  CB  LYS A  83      -3.498 -28.439 -13.247  1.00  0.39           C  
ATOM    641  O   LYS A  83      -1.048 -30.563 -13.735  1.00  0.39           O  
ATOM    642  CG  LYS A  83      -4.713 -29.213 -13.736  1.00  0.38           C  
ATOM    643  CD  LYS A  83      -5.674 -28.317 -14.506  1.00  0.41           C  
ATOM    644  CE  LYS A  83      -6.861 -29.103 -15.046  1.00  0.39           C  
ATOM    645  NZ  LYS A  83      -7.740 -28.257 -15.908  1.00  0.39           N  
ATOM    646  N   LEU A  84      -0.244 -28.731 -12.963  1.00  0.41           N  
ATOM    647  CA  LEU A  84       1.045 -28.989 -13.595  1.00  0.42           C  
ATOM    648  C   LEU A  84       1.825 -30.050 -12.825  1.00  0.41           C  
ATOM    649  CB  LEU A  84       1.866 -27.700 -13.684  1.00  0.39           C  
ATOM    650  O   LEU A  84       2.410 -30.954 -13.425  1.00  0.39           O  
ATOM    651  CG  LEU A  84       1.440 -26.698 -14.759  1.00  0.38           C  
ATOM    652  CD1 LEU A  84       2.125 -25.355 -14.532  1.00  0.37           C  
ATOM    653  CD2 LEU A  84       1.758 -27.238 -16.149  1.00  0.39           C  
ATOM    654  N   LYS A  85       1.852 -30.154 -11.541  1.00  0.40           N  
ATOM    655  CA  LYS A  85       2.478 -31.219 -10.762  1.00  0.41           C  
ATOM    656  C   LYS A  85       1.665 -32.508 -10.840  1.00  0.40           C  
ATOM    657  CB  LYS A  85       2.645 -30.791  -9.304  1.00  0.39           C  
ATOM    658  O   LYS A  85       2.229 -33.599 -10.946  1.00  0.38           O  
ATOM    659  CG  LYS A  85       3.957 -31.236  -8.674  1.00  0.37           C  
ATOM    660  CD  LYS A  85       4.091 -30.728  -7.244  1.00  0.42           C  
ATOM    661  CE  LYS A  85       5.379 -31.216  -6.595  1.00  0.37           C  
ATOM    662  NZ  LYS A  85       5.531 -30.695  -5.204  1.00  0.38           N  
ATOM    663  N   SER A  86       0.359 -32.604 -10.754  1.00  0.39           N  
ATOM    664  CA  SER A  86      -0.380 -33.862 -10.766  1.00  0.40           C  
ATOM    665  C   SER A  86      -0.318 -34.526 -12.138  1.00  0.39           C  
ATOM    666  CB  SER A  86      -1.838 -33.631 -10.368  1.00  0.37           C  
ATOM    667  O   SER A  86      -0.458 -35.746 -12.249  1.00  0.37           O  
ATOM    668  OG  SER A  86      -2.539 -32.950 -11.395  1.00  0.37           O  
ATOM    669  N   GLU A  87       0.008 -33.817 -13.202  1.00  0.37           N  
ATOM    670  CA  GLU A  87       0.292 -34.427 -14.497  1.00  0.37           C  
ATOM    671  C   GLU A  87       1.775 -34.760 -14.636  1.00  0.37           C  
ATOM    672  CB  GLU A  87      -0.149 -33.504 -15.635  1.00  0.34           C  
ATOM    673  O   GLU A  87       2.263 -34.994 -15.744  1.00  0.35           O  
ATOM    674  CG  GLU A  87      -1.659 -33.362 -15.762  1.00  0.33           C  
ATOM    675  CD  GLU A  87      -2.103 -32.872 -17.131  1.00  0.38           C  
ATOM    676  OE1 GLU A  87      -1.233 -32.551 -17.972  1.00  0.44           O  
ATOM    677  OE2 GLU A  87      -3.331 -32.806 -17.364  1.00  0.41           O  
ATOM    678  N   ASN A  88       2.593 -34.963 -13.457  1.00  0.35           N  
ATOM    679  CA  ASN A  88       4.013 -35.290 -13.535  1.00  0.36           C  
ATOM    680  C   ASN A  88       4.755 -34.342 -14.473  1.00  0.36           C  
ATOM    681  CB  ASN A  88       4.206 -36.740 -13.984  1.00  0.33           C  
ATOM    682  O   ASN A  88       5.611 -34.773 -15.248  1.00  0.34           O  
ATOM    683  CG  ASN A  88       4.080 -37.726 -12.840  1.00  0.32           C  
ATOM    684  ND2 ASN A  88       3.599 -38.926 -13.142  1.00  0.31           N  
ATOM    685  OD1 ASN A  88       4.411 -37.412 -11.694  1.00  0.35           O  
ATOM    686  N   ILE A  89       4.422 -33.098 -14.534  1.00  0.37           N  
ATOM    687  CA  ILE A  89       5.093 -32.043 -15.286  1.00  0.38           C  
ATOM    688  C   ILE A  89       6.131 -31.358 -14.400  1.00  0.37           C  
ATOM    689  CB  ILE A  89       4.084 -31.007 -15.829  1.00  0.36           C  
ATOM    690  O   ILE A  89       5.779 -30.670 -13.438  1.00  0.36           O  
ATOM    691  CG1 ILE A  89       3.048 -31.691 -16.728  1.00  0.35           C  
ATOM    692  CG2 ILE A  89       4.811 -29.889 -16.583  1.00  0.34           C  
ATOM    693  CD1 ILE A  89       1.952 -30.760 -17.228  1.00  0.35           C  
ATOM    694  N   THR A  90       7.351 -31.955 -14.225  1.00  0.38           N  
ATOM    695  CA  THR A  90       8.621 -31.463 -13.702  1.00  0.39           C  
ATOM    696  C   THR A  90       9.119 -30.275 -14.521  1.00  0.38           C  
ATOM    697  CB  THR A  90       9.690 -32.570 -13.697  1.00  0.37           C  
ATOM    698  O   THR A  90       9.340 -30.395 -15.728  1.00  0.37           O  
ATOM    699  CG2 THR A  90      10.772 -32.285 -12.660  1.00  0.35           C  
ATOM    700  OG1 THR A  90       9.069 -33.825 -13.390  1.00  0.33           O  
ATOM    701  N   LEU A  91       8.872 -29.011 -14.109  1.00  0.35           N  
ATOM    702  CA  LEU A  91       9.460 -27.733 -14.493  1.00  0.36           C  
ATOM    703  C   LEU A  91      10.948 -27.697 -14.159  1.00  0.35           C  
ATOM    704  CB  LEU A  91       8.741 -26.578 -13.790  1.00  0.33           C  
ATOM    705  O   LEU A  91      11.327 -27.732 -12.986  1.00  0.34           O  
ATOM    706  CG  LEU A  91       7.325 -26.265 -14.278  1.00  0.33           C  
ATOM    707  CD1 LEU A  91       6.602 -25.377 -13.270  1.00  0.32           C  
ATOM    708  CD2 LEU A  91       7.367 -25.601 -15.650  1.00  0.35           C  
ATOM    709  N   SER A  92      11.850 -28.227 -14.994  1.00  0.35           N  
ATOM    710  CA  SER A  92      13.301 -28.097 -14.923  1.00  0.36           C  
ATOM    711  C   SER A  92      13.801 -26.978 -15.830  1.00  0.35           C  
ATOM    712  CB  SER A  92      13.978 -29.414 -15.304  1.00  0.33           C  
ATOM    713  O   SER A  92      13.475 -26.943 -17.019  1.00  0.34           O  
ATOM    714  OG  SER A  92      13.990 -29.585 -16.711  1.00  0.32           O  
ATOM    715  N   GLY A  93      13.856 -25.685 -15.422  1.00  0.37           N  
ATOM    716  CA  GLY A  93      14.577 -24.473 -15.777  1.00  0.37           C  
ATOM    717  C   GLY A  93      16.056 -24.708 -16.018  1.00  0.37           C  
ATOM    718  O   GLY A  93      16.774 -25.154 -15.120  1.00  0.36           O  
ATOM    719  N   THR A  94      16.437 -25.156 -17.184  1.00  0.32           N  
ATOM    720  CA  THR A  94      17.837 -25.055 -17.580  1.00  0.34           C  
ATOM    721  C   THR A  94      18.000 -24.095 -18.755  1.00  0.33           C  
ATOM    722  CB  THR A  94      18.412 -26.434 -17.957  1.00  0.31           C  
ATOM    723  O   THR A  94      17.174 -24.080 -19.670  1.00  0.32           O  
ATOM    724  CG2 THR A  94      18.806 -27.224 -16.714  1.00  0.29           C  
ATOM    725  OG1 THR A  94      17.424 -27.173 -18.686  1.00  0.30           O  
ATOM    726  N   ALA A  95      18.879 -22.964 -18.669  1.00  0.35           N  
ATOM    727  CA  ALA A  95      19.461 -21.758 -19.252  1.00  0.34           C  
ATOM    728  C   ALA A  95      20.063 -22.048 -20.624  1.00  0.34           C  
ATOM    729  CB  ALA A  95      20.521 -21.175 -18.321  1.00  0.31           C  
ATOM    730  O   ALA A  95      20.223 -21.139 -21.442  1.00  0.32           O  
ATOM    731  N   HIS A  96      20.088 -23.134 -21.264  1.00  0.33           N  
ATOM    732  CA  HIS A  96      20.738 -23.474 -22.525  1.00  0.34           C  
ATOM    733  C   HIS A  96      19.943 -24.528 -23.288  1.00  0.32           C  
ATOM    734  CB  HIS A  96      22.164 -23.971 -22.276  1.00  0.30           C  
ATOM    735  O   HIS A  96      19.369 -25.437 -22.684  1.00  0.31           O  
ATOM    736  CG  HIS A  96      23.115 -22.889 -21.874  1.00  0.29           C  
ATOM    737  CD2 HIS A  96      23.762 -22.662 -20.707  1.00  0.29           C  
ATOM    738  ND1 HIS A  96      23.492 -21.875 -22.728  1.00  0.21           N  
ATOM    739  CE1 HIS A  96      24.333 -21.070 -22.102  1.00  0.30           C  
ATOM    740  NE2 HIS A  96      24.514 -21.525 -20.874  1.00  0.27           N  
ATOM    741  N   LEU A  97      19.540 -24.165 -24.607  1.00  0.36           N  
ATOM    742  CA  LEU A  97      19.457 -25.368 -25.428  1.00  0.37           C  
ATOM    743  C   LEU A  97      20.486 -26.401 -24.984  1.00  0.36           C  
ATOM    744  CB  LEU A  97      19.667 -25.024 -26.905  1.00  0.34           C  
ATOM    745  O   LEU A  97      21.672 -26.087 -24.854  1.00  0.34           O  
ATOM    746  CG  LEU A  97      18.416 -24.636 -27.696  1.00  0.32           C  
ATOM    747  CD1 LEU A  97      18.785 -23.716 -28.854  1.00  0.30           C  
ATOM    748  CD2 LEU A  97      17.696 -25.881 -28.204  1.00  0.32           C  
ATOM    749  N   PRO A  98      20.175 -27.444 -24.274  1.00  0.32           N  
ATOM    750  CA  PRO A  98      21.038 -28.606 -24.497  1.00  0.33           C  
ATOM    751  C   PRO A  98      21.117 -29.009 -25.967  1.00  0.32           C  
ATOM    752  CB  PRO A  98      20.372 -29.704 -23.664  1.00  0.30           C  
ATOM    753  O   PRO A  98      20.097 -29.030 -26.661  1.00  0.31           O  
ATOM    754  CG  PRO A  98      19.054 -29.129 -23.257  1.00  0.29           C  
ATOM    755  CD  PRO A  98      19.034 -27.674 -23.626  1.00  0.34           C  
ATOM    756  N   THR A  99      22.032 -28.556 -26.872  1.00  0.34           N  
ATOM    757  CA  THR A  99      22.520 -29.490 -27.880  1.00  0.34           C  
ATOM    758  C   THR A  99      22.051 -30.910 -27.574  1.00  0.34           C  
ATOM    759  CB  THR A  99      24.057 -29.462 -27.970  1.00  0.31           C  
ATOM    760  O   THR A  99      22.252 -31.410 -26.466  1.00  0.32           O  
ATOM    761  CG2 THR A  99      24.535 -28.335 -28.879  1.00  0.31           C  
ATOM    762  OG1 THR A  99      24.603 -29.267 -26.659  1.00  0.23           O  
ATOM    763  N   VAL A 100      20.748 -31.402 -27.886  1.00  0.34           N  
ATOM    764  CA  VAL A 100      20.452 -32.811 -28.122  1.00  0.36           C  
ATOM    765  C   VAL A 100      20.735 -33.618 -26.856  1.00  0.34           C  
ATOM    766  CB  VAL A 100      21.270 -33.373 -29.306  1.00  0.31           C  
ATOM    767  O   VAL A 100      21.887 -33.950 -26.569  1.00  0.32           O  
ATOM    768  CG1 VAL A 100      20.727 -34.733 -29.740  1.00  0.30           C  
ATOM    769  CG2 VAL A 100      21.258 -32.391 -30.475  1.00  0.30           C  
ATOM    770  N   GLU A 101      20.447 -33.248 -25.632  1.00  0.32           N  
ATOM    771  CA  GLU A 101      20.309 -34.332 -24.663  1.00  0.35           C  
ATOM    772  C   GLU A 101      19.018 -35.114 -24.890  1.00  0.33           C  
ATOM    773  CB  GLU A 101      20.348 -33.785 -23.234  1.00  0.30           C  
ATOM    774  O   GLU A 101      17.929 -34.538 -24.888  1.00  0.31           O  
ATOM    775  CG  GLU A 101      21.724 -33.850 -22.588  1.00  0.29           C  
ATOM    776  CD  GLU A 101      21.750 -33.295 -21.173  1.00  0.34           C  
ATOM    777  OE1 GLU A 101      20.712 -32.771 -20.708  1.00  0.39           O  
ATOM    778  OE2 GLU A 101      22.816 -33.385 -20.524  1.00  0.33           O  
ATOM    779  N   VAL A 102      19.109 -36.205 -25.783  1.00  0.39           N  
ATOM    780  CA  VAL A 102      18.456 -37.491 -26.007  1.00  0.39           C  
ATOM    781  C   VAL A 102      17.595 -37.851 -24.799  1.00  0.39           C  
ATOM    782  CB  VAL A 102      19.485 -38.610 -26.281  1.00  0.35           C  
ATOM    783  O   VAL A 102      18.053 -37.772 -23.657  1.00  0.37           O  
ATOM    784  CG1 VAL A 102      18.822 -39.794 -26.983  1.00  0.33           C  
ATOM    785  CG2 VAL A 102      20.648 -38.074 -27.114  1.00  0.33           C  
ATOM    786  N   ALA A 103      16.205 -37.370 -24.885  1.00  0.40           N  
ATOM    787  CA  ALA A 103      15.013 -37.823 -24.172  1.00  0.40           C  
ATOM    788  C   ALA A 103      15.183 -39.256 -23.676  1.00  0.42           C  
ATOM    789  CB  ALA A 103      13.783 -37.716 -25.070  1.00  0.37           C  
ATOM    790  O   ALA A 103      14.198 -39.966 -23.460  1.00  0.40           O  
ATOM    791  N   TYR A 104      16.405 -39.745 -23.568  1.00  0.36           N  
ATOM    792  CA  TYR A 104      16.664 -41.069 -23.013  1.00  0.38           C  
ATOM    793  C   TYR A 104      16.423 -41.086 -21.509  1.00  0.37           C  
ATOM    794  CB  TYR A 104      18.099 -41.508 -23.317  1.00  0.33           C  
ATOM    795  O   TYR A 104      17.051 -40.330 -20.764  1.00  0.36           O  
ATOM    796  CG  TYR A 104      18.194 -42.585 -24.371  1.00  0.33           C  
ATOM    797  CD1 TYR A 104      18.036 -43.928 -24.038  1.00  0.28           C  
ATOM    798  CD2 TYR A 104      18.444 -42.261 -25.700  1.00  0.29           C  
ATOM    799  CE1 TYR A 104      18.124 -44.924 -25.005  1.00  0.28           C  
ATOM    800  CE2 TYR A 104      18.535 -43.249 -26.675  1.00  0.33           C  
ATOM    801  OH  TYR A 104      18.463 -45.557 -27.281  1.00  0.19           O  
ATOM    802  CZ  TYR A 104      18.374 -44.575 -26.319  1.00  0.26           C  
ATOM    803  N   GLY A 105      15.400 -41.820 -21.224  1.00  0.41           N  
ATOM    804  CA  GLY A 105      15.050 -42.281 -19.890  1.00  0.41           C  
ATOM    805  C   GLY A 105      13.905 -41.502 -19.271  1.00  0.42           C  
ATOM    806  O   GLY A 105      13.514 -41.763 -18.131  1.00  0.40           O  
ATOM    807  N   LEU A 106      13.372 -40.510 -19.954  1.00  0.46           N  
ATOM    808  CA  LEU A 106      12.138 -39.887 -19.490  1.00  0.46           C  
ATOM    809  C   LEU A 106      10.919 -40.633 -20.022  1.00  0.47           C  
ATOM    810  CB  LEU A 106      12.082 -38.420 -19.923  1.00  0.44           C  
ATOM    811  O   LEU A 106      10.926 -41.111 -21.159  1.00  0.46           O  
ATOM    812  CG  LEU A 106      13.110 -37.485 -19.283  1.00  0.42           C  
ATOM    813  CD1 LEU A 106      13.045 -36.105 -19.929  1.00  0.39           C  
ATOM    814  CD2 LEU A 106      12.882 -37.388 -17.779  1.00  0.42           C  
ATOM    815  N   PRO A 107       9.847 -40.994 -19.106  1.00  0.46           N  
ATOM    816  CA  PRO A 107       8.594 -41.603 -19.559  1.00  0.45           C  
ATOM    817  C   PRO A 107       7.968 -40.859 -20.736  1.00  0.46           C  
ATOM    818  CB  PRO A 107       7.696 -41.522 -18.322  1.00  0.43           C  
ATOM    819  O   PRO A 107       8.007 -39.627 -20.784  1.00  0.45           O  
ATOM    820  CG  PRO A 107       8.612 -41.126 -17.209  1.00  0.41           C  
ATOM    821  CD  PRO A 107       9.855 -40.529 -17.805  1.00  0.45           C  
ATOM    822  N   LYS A 108       7.562 -41.568 -21.839  1.00  0.50           N  
ATOM    823  CA  LYS A 108       6.609 -41.059 -22.820  1.00  0.47           C  
ATOM    824  C   LYS A 108       5.566 -40.162 -22.159  1.00  0.50           C  
ATOM    825  CB  LYS A 108       5.920 -42.214 -23.549  1.00  0.46           C  
ATOM    826  O   LYS A 108       4.890 -40.578 -21.215  1.00  0.48           O  
ATOM    827  CG  LYS A 108       5.200 -41.800 -24.824  1.00  0.44           C  
ATOM    828  CD  LYS A 108       4.605 -43.002 -25.545  1.00  0.46           C  
ATOM    829  CE  LYS A 108       3.841 -42.584 -26.795  1.00  0.42           C  
ATOM    830  NZ  LYS A 108       3.358 -43.765 -27.570  1.00  0.39           N  
ATOM    831  N   GLY A 109       5.586 -38.898 -22.549  1.00  0.45           N  
ATOM    832  CA  GLY A 109       4.674 -37.899 -22.015  1.00  0.46           C  
ATOM    833  C   GLY A 109       5.351 -36.906 -21.090  1.00  0.45           C  
ATOM    834  O   GLY A 109       4.706 -35.994 -20.570  1.00  0.44           O  
ATOM    835  N   SER A 110       6.686 -37.066 -20.858  1.00  0.48           N  
ATOM    836  CA  SER A 110       7.430 -36.076 -20.087  1.00  0.47           C  
ATOM    837  C   SER A 110       7.536 -34.754 -20.840  1.00  0.47           C  
ATOM    838  CB  SER A 110       8.829 -36.596 -19.754  1.00  0.46           C  
ATOM    839  O   SER A 110       7.795 -34.740 -22.045  1.00  0.46           O  
ATOM    840  OG  SER A 110       8.757 -37.856 -19.108  1.00  0.44           O  
ATOM    841  N   LEU A 111       7.033 -33.715 -20.309  1.00  0.47           N  
ATOM    842  CA  LEU A 111       7.023 -32.326 -20.753  1.00  0.48           C  
ATOM    843  C   LEU A 111       8.095 -31.516 -20.032  1.00  0.47           C  
ATOM    844  CB  LEU A 111       5.647 -31.698 -20.516  1.00  0.45           C  
ATOM    845  O   LEU A 111       8.233 -31.610 -18.810  1.00  0.45           O  
ATOM    846  CG  LEU A 111       4.629 -31.847 -21.648  1.00  0.44           C  
ATOM    847  CD1 LEU A 111       3.224 -32.010 -21.079  1.00  0.42           C  
ATOM    848  CD2 LEU A 111       4.695 -30.649 -22.589  1.00  0.43           C  
ATOM    849  N   LYS A 112       9.043 -30.942 -20.752  1.00  0.49           N  
ATOM    850  CA  LYS A 112      10.098 -30.024 -20.332  1.00  0.48           C  
ATOM    851  C   LYS A 112       9.870 -28.627 -20.901  1.00  0.48           C  
ATOM    852  CB  LYS A 112      11.469 -30.548 -20.762  1.00  0.47           C  
ATOM    853  O   LYS A 112       9.503 -28.479 -22.069  1.00  0.47           O  
ATOM    854  CG  LYS A 112      12.577 -30.283 -19.754  1.00  0.45           C  
ATOM    855  CD  LYS A 112      13.891 -30.921 -20.187  1.00  0.47           C  
ATOM    856  CE  LYS A 112      15.011 -30.621 -19.200  1.00  0.44           C  
ATOM    857  NZ  LYS A 112      16.309 -31.219 -19.636  1.00  0.42           N  
ATOM    858  N   VAL A 113       9.812 -27.663 -20.069  1.00  0.52           N  
ATOM    859  CA  VAL A 113       9.881 -26.245 -20.409  1.00  0.52           C  
ATOM    860  C   VAL A 113      11.302 -25.885 -20.837  1.00  0.52           C  
ATOM    861  CB  VAL A 113       9.438 -25.355 -19.226  1.00  0.50           C  
ATOM    862  O   VAL A 113      12.264 -26.169 -20.119  1.00  0.51           O  
ATOM    863  CG1 VAL A 113       9.483 -23.879 -19.615  1.00  0.46           C  
ATOM    864  CG2 VAL A 113       8.037 -25.747 -18.760  1.00  0.47           C  
ATOM    865  N   TRP A 114      11.336 -25.466 -22.119  1.00  0.27           N  
ATOM    866  CA  TRP A 114      12.559 -24.988 -22.757  1.00  0.46           C  
ATOM    867  C   TRP A 114      12.481 -23.489 -23.027  1.00  0.30           C  
ATOM    868  CB  TRP A 114      12.815 -25.743 -24.064  1.00  0.34           C  
ATOM    869  O   TRP A 114      11.495 -23.003 -23.586  1.00  0.30           O  
ATOM    870  CG  TRP A 114      14.221 -25.625 -24.570  1.00  0.39           C  
ATOM    871  CD1 TRP A 114      15.370 -25.907 -23.884  1.00  0.40           C  
ATOM    872  CD2 TRP A 114      14.627 -25.190 -25.871  1.00  0.40           C  
ATOM    873  CE2 TRP A 114      16.039 -25.232 -25.904  1.00  0.37           C  
ATOM    874  CE3 TRP A 114      13.934 -24.768 -27.013  1.00  0.31           C  
ATOM    875  NE1 TRP A 114      16.466 -25.673 -24.681  1.00  0.28           N  
ATOM    876  CH2 TRP A 114      16.067 -24.459 -28.141  1.00  0.24           C  
ATOM    877  CZ2 TRP A 114      16.770 -24.868 -27.037  1.00  0.25           C  
ATOM    878  CZ3 TRP A 114      14.664 -24.406 -28.139  1.00  0.27           C  
ATOM    879  N   THR A 115      13.597 -22.768 -22.752  1.00  0.47           N  
ATOM    880  CA  THR A 115      13.993 -21.386 -23.000  1.00  0.49           C  
ATOM    881  C   THR A 115      15.092 -21.321 -24.057  1.00  0.47           C  
ATOM    882  CB  THR A 115      14.479 -20.703 -21.708  1.00  0.46           C  
ATOM    883  O   THR A 115      16.134 -21.965 -23.918  1.00  0.47           O  
ATOM    884  CG2 THR A 115      13.322 -20.037 -20.971  1.00  0.43           C  
ATOM    885  OG1 THR A 115      15.076 -21.684 -20.851  1.00  0.40           O  
ATOM    886  N   THR A 116      14.705 -21.084 -25.477  1.00  0.41           N  
ATOM    887  CA  THR A 116      15.591 -20.831 -26.607  1.00  0.43           C  
ATOM    888  C   THR A 116      16.306 -19.492 -26.445  1.00  0.41           C  
ATOM    889  CB  THR A 116      14.817 -20.845 -27.938  1.00  0.39           C  
ATOM    890  O   THR A 116      15.665 -18.465 -26.212  1.00  0.40           O  
ATOM    891  CG2 THR A 116      14.172 -22.204 -28.185  1.00  0.36           C  
ATOM    892  OG1 THR A 116      13.794 -19.842 -27.900  1.00  0.35           O  
ATOM    893  N   GLY A 117      17.746 -19.594 -26.201  1.00  0.35           N  
ATOM    894  CA  GLY A 117      18.855 -18.754 -26.624  1.00  0.36           C  
ATOM    895  C   GLY A 117      19.510 -18.008 -25.477  1.00  0.35           C  
ATOM    896  O   GLY A 117      18.836 -17.604 -24.527  1.00  0.33           O  
ATOM    897  N   SER A 118      20.800 -18.361 -25.249  1.00  0.35           N  
ATOM    898  CA  SER A 118      21.960 -17.692 -24.669  1.00  0.35           C  
ATOM    899  C   SER A 118      21.870 -16.179 -24.842  1.00  0.35           C  
ATOM    900  CB  SER A 118      23.251 -18.209 -25.305  1.00  0.32           C  
ATOM    901  O   SER A 118      22.529 -15.426 -24.122  1.00  0.33           O  
ATOM    902  OG  SER A 118      23.444 -17.638 -26.588  1.00  0.32           O  
ATOM    903  N   THR A 119      20.655 -15.613 -25.478  1.00  0.34           N  
ATOM    904  CA  THR A 119      20.545 -14.191 -25.783  1.00  0.35           C  
ATOM    905  C   THR A 119      19.126 -13.692 -25.526  1.00  0.33           C  
ATOM    906  CB  THR A 119      20.938 -13.900 -27.243  1.00  0.30           C  
ATOM    907  O   THR A 119      18.153 -14.382 -25.837  1.00  0.31           O  
ATOM    908  CG2 THR A 119      22.443 -14.039 -27.445  1.00  0.30           C  
ATOM    909  OG1 THR A 119      20.264 -14.824 -28.106  1.00  0.28           O  
ATOM    910  N   SER A 120      18.793 -12.985 -24.378  1.00  0.32           N  
ATOM    911  CA  SER A 120      17.944 -11.964 -23.774  1.00  0.32           C  
ATOM    912  C   SER A 120      16.548 -11.972 -24.389  1.00  0.32           C  
ATOM    913  CB  SER A 120      18.572 -10.579 -23.934  1.00  0.28           C  
ATOM    914  O   SER A 120      15.621 -11.369 -23.844  1.00  0.31           O  
ATOM    915  OG  SER A 120      18.816 -10.292 -25.300  1.00  0.32           O  
ATOM    916  N   SER A 121      16.056 -12.898 -25.326  1.00  0.38           N  
ATOM    917  CA  SER A 121      14.761 -13.189 -25.934  1.00  0.38           C  
ATOM    918  C   SER A 121      14.380 -14.654 -25.746  1.00  0.38           C  
ATOM    919  CB  SER A 121      14.778 -12.845 -27.424  1.00  0.33           C  
ATOM    920  O   SER A 121      14.799 -15.514 -26.523  1.00  0.35           O  
ATOM    921  OG  SER A 121      15.789 -13.575 -28.097  1.00  0.33           O  
ATOM    922  N   SER A 122      14.347 -15.326 -24.413  1.00  0.36           N  
ATOM    923  CA  SER A 122      14.066 -16.741 -24.195  1.00  0.40           C  
ATOM    924  C   SER A 122      12.597 -17.060 -24.455  1.00  0.37           C  
ATOM    925  CB  SER A 122      14.440 -17.150 -22.770  1.00  0.35           C  
ATOM    926  O   SER A 122      11.713 -16.534 -23.776  1.00  0.37           O  
ATOM    927  OG  SER A 122      13.760 -16.347 -21.821  1.00  0.34           O  
ATOM    928  N   SER A 123      12.037 -17.116 -25.719  1.00  0.46           N  
ATOM    929  CA  SER A 123      10.861 -17.911 -26.059  1.00  0.45           C  
ATOM    930  C   SER A 123      10.878 -19.256 -25.342  1.00  0.46           C  
ATOM    931  CB  SER A 123      10.781 -18.130 -27.570  1.00  0.43           C  
ATOM    932  O   SER A 123      11.882 -19.971 -25.374  1.00  0.44           O  
ATOM    933  OG  SER A 123      11.010 -16.917 -28.267  1.00  0.41           O  
ATOM    934  N   GLN A 124      10.230 -19.376 -24.127  1.00  0.48           N  
ATOM    935  CA  GLN A 124       9.944 -20.582 -23.357  1.00  0.49           C  
ATOM    936  C   GLN A 124       9.061 -21.543 -24.148  1.00  0.48           C  
ATOM    937  CB  GLN A 124       9.273 -20.225 -22.029  1.00  0.46           C  
ATOM    938  O   GLN A 124       8.015 -21.149 -24.667  1.00  0.47           O  
ATOM    939  CG  GLN A 124      10.172 -19.452 -21.074  1.00  0.44           C  
ATOM    940  CD  GLN A 124       9.500 -19.153 -19.747  1.00  0.46           C  
ATOM    941  NE2 GLN A 124      10.260 -18.601 -18.808  1.00  0.39           N  
ATOM    942  OE1 GLN A 124       8.306 -19.416 -19.568  1.00  0.52           O  
ATOM    943  N   TYR A 125       9.589 -22.671 -24.600  1.00  0.49           N  
ATOM    944  CA  TYR A 125       8.977 -23.790 -25.308  1.00  0.49           C  
ATOM    945  C   TYR A 125       8.663 -24.935 -24.352  1.00  0.49           C  
ATOM    946  CB  TYR A 125       9.896 -24.283 -26.430  1.00  0.47           C  
ATOM    947  O   TYR A 125       9.398 -25.168 -23.390  1.00  0.47           O  
ATOM    948  CG  TYR A 125      10.222 -23.226 -27.457  1.00  0.44           C  
ATOM    949  CD1 TYR A 125       9.408 -23.036 -28.571  1.00  0.42           C  
ATOM    950  CD2 TYR A 125      11.344 -22.417 -27.316  1.00  0.43           C  
ATOM    951  CE1 TYR A 125       9.705 -22.065 -29.522  1.00  0.44           C  
ATOM    952  CE2 TYR A 125      11.651 -21.442 -28.260  1.00  0.44           C  
ATOM    953  OH  TYR A 125      11.126 -20.311 -30.295  1.00  0.43           O  
ATOM    954  CZ  TYR A 125      10.827 -21.274 -29.357  1.00  0.42           C  
ATOM    955  N   TRP A 126       7.469 -25.547 -24.526  1.00  0.48           N  
ATOM    956  CA  TRP A 126       7.087 -26.889 -24.099  1.00  0.55           C  
ATOM    957  C   TRP A 126       7.747 -27.948 -24.976  1.00  0.48           C  
ATOM    958  CB  TRP A 126       5.565 -27.053 -24.136  1.00  0.46           C  
ATOM    959  O   TRP A 126       7.634 -27.904 -26.203  1.00  0.47           O  
ATOM    960  CG  TRP A 126       4.833 -26.164 -23.176  1.00  0.45           C  
ATOM    961  CD1 TRP A 126       4.272 -24.946 -23.445  1.00  0.41           C  
ATOM    962  CD2 TRP A 126       4.587 -26.422 -21.790  1.00  0.42           C  
ATOM    963  CE2 TRP A 126       3.870 -25.317 -21.280  1.00  0.42           C  
ATOM    964  CE3 TRP A 126       4.903 -27.482 -20.930  1.00  0.49           C  
ATOM    965  NE1 TRP A 126       3.691 -24.432 -22.309  1.00  0.47           N  
ATOM    966  CH2 TRP A 126       3.786 -26.293 -19.126  1.00  0.39           C  
ATOM    967  CZ2 TRP A 126       3.464 -25.243 -19.946  1.00  0.44           C  
ATOM    968  CZ3 TRP A 126       4.498 -27.406 -19.602  1.00  0.38           C  
ATOM    969  N   LEU A 127       8.647 -28.811 -24.404  1.00  0.48           N  
ATOM    970  CA  LEU A 127       9.097 -30.054 -25.020  1.00  0.49           C  
ATOM    971  C   LEU A 127       8.404 -31.256 -24.387  1.00  0.49           C  
ATOM    972  CB  LEU A 127      10.615 -30.199 -24.889  1.00  0.47           C  
ATOM    973  O   LEU A 127       8.243 -31.313 -23.166  1.00  0.47           O  
ATOM    974  CG  LEU A 127      11.462 -29.164 -25.633  1.00  0.46           C  
ATOM    975  CD1 LEU A 127      12.877 -29.130 -25.066  1.00  0.43           C  
ATOM    976  CD2 LEU A 127      11.486 -29.468 -27.127  1.00  0.44           C  
ATOM    977  N   TYR A 128       7.731 -32.107 -25.248  1.00  0.53           N  
ATOM    978  CA  TYR A 128       7.268 -33.468 -25.004  1.00  0.56           C  
ATOM    979  C   TYR A 128       8.277 -34.488 -25.520  1.00  0.54           C  
ATOM    980  CB  TYR A 128       5.906 -33.700 -25.666  1.00  0.51           C  
ATOM    981  O   TYR A 128       8.942 -34.255 -26.531  1.00  0.53           O  
ATOM    982  CG  TYR A 128       5.605 -35.154 -25.942  1.00  0.50           C  
ATOM    983  CD1 TYR A 128       5.918 -35.729 -27.172  1.00  0.46           C  
ATOM    984  CD2 TYR A 128       5.008 -35.954 -24.974  1.00  0.47           C  
ATOM    985  CE1 TYR A 128       5.640 -37.067 -27.431  1.00  0.43           C  
ATOM    986  CE2 TYR A 128       4.726 -37.293 -25.223  1.00  0.45           C  
ATOM    987  OH  TYR A 128       4.769 -39.165 -26.703  1.00  0.33           O  
ATOM    988  CZ  TYR A 128       5.046 -37.840 -26.452  1.00  0.43           C  
ATOM    989  N   THR A 129       8.576 -35.483 -24.770  1.00  0.49           N  
ATOM    990  CA  THR A 129       9.270 -36.689 -25.207  1.00  0.49           C  
ATOM    991  C   THR A 129       8.294 -37.852 -25.355  1.00  0.51           C  
ATOM    992  CB  THR A 129      10.389 -37.077 -24.222  1.00  0.47           C  
ATOM    993  O   THR A 129       7.380 -38.010 -24.542  1.00  0.50           O  
ATOM    994  CG2 THR A 129       9.845 -37.232 -22.805  1.00  0.42           C  
ATOM    995  OG1 THR A 129      10.973 -38.318 -24.636  1.00  0.44           O  
ATOM    996  N   ASP A 130       8.451 -38.622 -26.532  1.00  0.44           N  
ATOM    997  CA  ASP A 130       7.959 -39.978 -26.754  1.00  0.44           C  
ATOM    998  C   ASP A 130       8.824 -41.002 -26.022  1.00  0.45           C  
ATOM    999  CB  ASP A 130       7.918 -40.297 -28.250  1.00  0.43           C  
ATOM   1000  O   ASP A 130       8.593 -42.208 -26.131  1.00  0.45           O  
ATOM   1001  CG  ASP A 130       9.299 -40.417 -28.869  1.00  0.43           C  
ATOM   1002  OD1 ASP A 130      10.307 -40.267 -28.145  1.00  0.47           O  
ATOM   1003  OD2 ASP A 130       9.381 -40.662 -30.092  1.00  0.56           O  
ATOM   1004  N   GLY A 131       9.846 -40.486 -25.219  1.00  0.50           N  
ATOM   1005  CA  GLY A 131      10.743 -41.436 -24.581  1.00  0.48           C  
ATOM   1006  C   GLY A 131      11.993 -41.714 -25.394  1.00  0.50           C  
ATOM   1007  O   GLY A 131      12.925 -42.358 -24.908  1.00  0.48           O  
ATOM   1008  N   THR A 132      12.077 -41.215 -26.668  1.00  0.44           N  
ATOM   1009  CA  THR A 132      13.268 -41.346 -27.500  1.00  0.44           C  
ATOM   1010  C   THR A 132      13.785 -39.975 -27.924  1.00  0.44           C  
ATOM   1011  CB  THR A 132      12.986 -42.201 -28.749  1.00  0.42           C  
ATOM   1012  O   THR A 132      14.990 -39.718 -27.881  1.00  0.42           O  
ATOM   1013  CG2 THR A 132      13.285 -43.673 -28.488  1.00  0.39           C  
ATOM   1014  OG1 THR A 132      11.607 -42.062 -29.114  1.00  0.42           O  
ATOM   1015  N   VAL A 133      12.853 -39.097 -28.103  1.00  0.47           N  
ATOM   1016  CA  VAL A 133      13.190 -37.785 -28.647  1.00  0.47           C  
ATOM   1017  C   VAL A 133      12.295 -36.719 -28.019  1.00  0.46           C  
ATOM   1018  CB  VAL A 133      13.053 -37.757 -30.186  1.00  0.44           C  
ATOM   1019  O   VAL A 133      11.149 -36.996 -27.659  1.00  0.45           O  
ATOM   1020  CG1 VAL A 133      14.359 -37.304 -30.836  1.00  0.39           C  
ATOM   1021  CG2 VAL A 133      12.641 -39.132 -30.709  1.00  0.40           C  
ATOM   1022  N   TRP A 134      12.699 -35.505 -27.525  1.00  0.46           N  
ATOM   1023  CA  TRP A 134      11.963 -34.294 -27.178  1.00  0.51           C  
ATOM   1024  C   TRP A 134      11.196 -33.759 -28.383  1.00  0.46           C  
ATOM   1025  CB  TRP A 134      12.914 -33.220 -26.645  1.00  0.44           C  
ATOM   1026  O   TRP A 134      11.778 -33.533 -29.447  1.00  0.45           O  
ATOM   1027  CG  TRP A 134      13.535 -33.558 -25.323  1.00  0.43           C  
ATOM   1028  CD1 TRP A 134      14.805 -34.013 -25.100  1.00  0.38           C  
ATOM   1029  CD2 TRP A 134      12.909 -33.472 -24.039  1.00  0.39           C  
ATOM   1030  CE2 TRP A 134      13.859 -33.890 -23.082  1.00  0.41           C  
ATOM   1031  CE3 TRP A 134      11.635 -33.080 -23.604  1.00  0.52           C  
ATOM   1032  NE1 TRP A 134      15.006 -34.214 -23.755  1.00  0.47           N  
ATOM   1033  CH2 TRP A 134      12.322 -33.539 -21.316  1.00  0.35           C  
ATOM   1034  CZ2 TRP A 134      13.575 -33.928 -21.714  1.00  0.39           C  
ATOM   1035  CZ3 TRP A 134      11.355 -33.118 -22.243  1.00  0.38           C  
ATOM   1036  N   GLY A 135       9.889 -33.841 -28.430  1.00  0.47           N  
ATOM   1037  CA  GLY A 135       8.934 -33.136 -29.271  1.00  0.45           C  
ATOM   1038  C   GLY A 135       8.541 -31.779 -28.720  1.00  0.47           C  
ATOM   1039  O   GLY A 135       8.217 -31.653 -27.537  1.00  0.45           O  
ATOM   1040  N   GLY A 136       9.004 -30.568 -29.191  1.00  0.41           N  
ATOM   1041  CA  GLY A 136       8.629 -29.168 -29.075  1.00  0.40           C  
ATOM   1042  C   GLY A 136       7.137 -28.936 -29.224  1.00  0.41           C  
ATOM   1043  O   GLY A 136       6.537 -29.343 -30.220  1.00  0.40           O  
ATOM   1044  N   VAL A 137       6.332 -28.741 -28.158  1.00  0.38           N  
ATOM   1045  CA  VAL A 137       4.877 -28.662 -28.083  1.00  0.38           C  
ATOM   1046  C   VAL A 137       4.446 -27.205 -27.922  1.00  0.38           C  
ATOM   1047  CB  VAL A 137       4.321 -29.514 -26.920  1.00  0.35           C  
ATOM   1048  O   VAL A 137       3.268 -26.879 -28.085  1.00  0.37           O  
ATOM   1049  CG1 VAL A 137       2.810 -29.690 -27.055  1.00  0.32           C  
ATOM   1050  CG2 VAL A 137       5.019 -30.872 -26.873  1.00  0.32           C  
ATOM   1051  N   GLY A 138       5.097 -26.056 -28.502  1.00  0.36           N  
ATOM   1052  CA  GLY A 138       4.512 -24.738 -28.689  1.00  0.36           C  
ATOM   1053  C   GLY A 138       4.940 -23.740 -27.630  1.00  0.36           C  
ATOM   1054  O   GLY A 138       5.515 -24.119 -26.607  1.00  0.35           O  
ATOM   1055  N   THR A 139       5.049 -22.412 -27.877  1.00  0.37           N  
ATOM   1056  CA  THR A 139       5.167 -21.149 -27.157  1.00  0.38           C  
ATOM   1057  C   THR A 139       3.986 -20.953 -26.211  1.00  0.37           C  
ATOM   1058  CB  THR A 139       5.252 -19.958 -28.130  1.00  0.36           C  
ATOM   1059  O   THR A 139       2.863 -21.358 -26.518  1.00  0.37           O  
ATOM   1060  CG2 THR A 139       6.690 -19.714 -28.576  1.00  0.34           C  
ATOM   1061  OG1 THR A 139       4.446 -20.231 -29.282  1.00  0.34           O  
ATOM   1062  N   LEU A 140       4.188 -20.839 -24.830  1.00  0.37           N  
ATOM   1063  CA  LEU A 140       3.176 -20.371 -23.890  1.00  0.40           C  
ATOM   1064  C   LEU A 140       2.251 -19.353 -24.550  1.00  0.37           C  
ATOM   1065  CB  LEU A 140       3.836 -19.754 -22.655  1.00  0.35           C  
ATOM   1066  O   LEU A 140       2.672 -18.237 -24.862  1.00  0.37           O  
ATOM   1067  CG  LEU A 140       4.035 -20.683 -21.457  1.00  0.35           C  
ATOM   1068  CD1 LEU A 140       5.282 -20.281 -20.675  1.00  0.33           C  
ATOM   1069  CD2 LEU A 140       2.805 -20.666 -20.556  1.00  0.36           C  
ATOM   1070  N   GLY A 141       1.076 -19.826 -25.254  1.00  0.35           N  
ATOM   1071  CA  GLY A 141      -0.162 -19.159 -25.625  1.00  0.34           C  
ATOM   1072  C   GLY A 141      -0.664 -19.555 -27.001  1.00  0.34           C  
ATOM   1073  O   GLY A 141      -1.844 -19.382 -27.310  1.00  0.32           O  
ATOM   1074  N   THR A 142      -0.104 -20.434 -27.816  1.00  0.34           N  
ATOM   1075  CA  THR A 142      -0.574 -20.851 -29.132  1.00  0.34           C  
ATOM   1076  C   THR A 142      -0.022 -22.227 -29.492  1.00  0.34           C  
ATOM   1077  CB  THR A 142      -0.172 -19.834 -30.217  1.00  0.31           C  
ATOM   1078  O   THR A 142       1.161 -22.502 -29.283  1.00  0.33           O  
ATOM   1079  CG2 THR A 142      -1.221 -18.736 -30.357  1.00  0.30           C  
ATOM   1080  OG1 THR A 142       1.083 -19.239 -29.864  1.00  0.31           O  
ATOM   1081  N   ILE A 143      -1.024 -23.418 -29.508  1.00  0.31           N  
ATOM   1082  CA  ILE A 143      -1.076 -24.683 -30.233  1.00  0.33           C  
ATOM   1083  C   ILE A 143       0.245 -24.913 -30.965  1.00  0.31           C  
ATOM   1084  CB  ILE A 143      -2.254 -24.714 -31.231  1.00  0.29           C  
ATOM   1085  O   ILE A 143       0.783 -23.997 -31.590  1.00  0.30           O  
ATOM   1086  CG1 ILE A 143      -3.580 -24.470 -30.501  1.00  0.29           C  
ATOM   1087  CG2 ILE A 143      -2.284 -26.045 -31.990  1.00  0.28           C  
ATOM   1088  CD1 ILE A 143      -4.780 -24.329 -31.427  1.00  0.27           C  
ATOM   1089  N   PRO A 144       0.944 -26.128 -30.723  1.00  0.33           N  
ATOM   1090  CA  PRO A 144       2.018 -27.054 -31.092  1.00  0.34           C  
ATOM   1091  C   PRO A 144       2.665 -26.704 -32.430  1.00  0.33           C  
ATOM   1092  CB  PRO A 144       1.306 -28.407 -31.168  1.00  0.31           C  
ATOM   1093  O   PRO A 144       1.977 -26.280 -33.361  1.00  0.32           O  
ATOM   1094  CG  PRO A 144      -0.146 -28.084 -31.015  1.00  0.30           C  
ATOM   1095  CD  PRO A 144      -0.280 -26.615 -30.736  1.00  0.35           C  
ATOM   1096  N   ASP A 145       4.110 -26.649 -32.414  1.00  0.27           N  
ATOM   1097  CA  ASP A 145       5.514 -26.843 -32.764  1.00  0.29           C  
ATOM   1098  C   ASP A 145       5.661 -27.838 -33.914  1.00  0.27           C  
ATOM   1099  CB  ASP A 145       6.309 -27.324 -31.549  1.00  0.25           C  
ATOM   1100  O   ASP A 145       5.491 -29.044 -33.724  1.00  0.27           O  
ATOM   1101  CG  ASP A 145       6.741 -26.189 -30.636  1.00  0.25           C  
ATOM   1102  OD1 ASP A 145       6.915 -25.050 -31.120  1.00  0.29           O  
ATOM   1103  OD2 ASP A 145       6.911 -26.437 -29.423  1.00  0.29           O  
ATOM   1104  N   VAL A 146       5.708 -27.344 -35.090  1.00  0.30           N  
ATOM   1105  CA  VAL A 146       6.376 -27.855 -36.282  1.00  0.32           C  
ATOM   1106  C   VAL A 146       7.699 -27.121 -36.488  1.00  0.30           C  
ATOM   1107  CB  VAL A 146       5.486 -27.711 -37.537  1.00  0.28           C  
ATOM   1108  O   VAL A 146       7.762 -25.896 -36.362  1.00  0.29           O  
ATOM   1109  CG1 VAL A 146       5.963 -28.645 -38.647  1.00  0.29           C  
ATOM   1110  CG2 VAL A 146       4.025 -27.992 -37.189  1.00  0.28           C  
ATOM   1111  N   PRO A 147       8.868 -27.806 -36.257  1.00  0.33           N  
ATOM   1112  CA  PRO A 147      10.259 -27.455 -36.555  1.00  0.33           C  
ATOM   1113  C   PRO A 147      10.376 -26.290 -37.536  1.00  0.34           C  
ATOM   1114  CB  PRO A 147      10.824 -28.741 -37.164  1.00  0.32           C  
ATOM   1115  O   PRO A 147       9.687 -26.268 -38.560  1.00  0.33           O  
ATOM   1116  CG  PRO A 147       9.684 -29.707 -37.141  1.00  0.31           C  
ATOM   1117  CD  PRO A 147       8.460 -28.990 -36.649  1.00  0.35           C  
ATOM   1118  N   PHE A 148      10.579 -25.015 -37.194  1.00  0.27           N  
ATOM   1119  CA  PHE A 148      10.821 -23.741 -37.860  1.00  0.29           C  
ATOM   1120  C   PHE A 148      11.543 -23.952 -39.186  1.00  0.27           C  
ATOM   1121  CB  PHE A 148      11.639 -22.809 -36.960  1.00  0.26           C  
ATOM   1122  O   PHE A 148      11.373 -23.168 -40.122  1.00  0.25           O  
ATOM   1123  CG  PHE A 148      10.938 -21.520 -36.625  1.00  0.25           C  
ATOM   1124  CD1 PHE A 148      11.046 -20.416 -37.462  1.00  0.23           C  
ATOM   1125  CD2 PHE A 148      10.172 -21.413 -35.471  1.00  0.26           C  
ATOM   1126  CE1 PHE A 148      10.398 -19.222 -37.154  1.00  0.29           C  
ATOM   1127  CE2 PHE A 148       9.522 -20.222 -35.157  1.00  0.31           C  
ATOM   1128  CZ  PHE A 148       9.637 -19.128 -35.999  1.00  0.27           C  
ATOM   1129  N   THR A 149      12.027 -25.174 -39.403  1.00  0.28           N  
ATOM   1130  CA  THR A 149      12.768 -25.361 -40.646  1.00  0.28           C  
ATOM   1131  C   THR A 149      11.967 -26.208 -41.631  1.00  0.28           C  
ATOM   1132  CB  THR A 149      14.134 -26.023 -40.388  1.00  0.25           C  
ATOM   1133  O   THR A 149      12.169 -26.117 -42.844  1.00  0.26           O  
ATOM   1134  CG2 THR A 149      15.215 -24.976 -40.142  1.00  0.25           C  
ATOM   1135  OG1 THR A 149      14.037 -26.873 -39.238  1.00  0.27           O  
ATOM   1136  N   GLN A 150      10.692 -26.615 -41.141  1.00  0.31           N  
ATOM   1137  CA  GLN A 150       9.708 -27.322 -41.955  1.00  0.30           C  
ATOM   1138  C   GLN A 150       8.289 -26.886 -41.603  1.00  0.31           C  
ATOM   1139  CB  GLN A 150       9.852 -28.834 -41.779  1.00  0.28           C  
ATOM   1140  O   GLN A 150       7.668 -27.446 -40.698  1.00  0.29           O  
ATOM   1141  CG  GLN A 150      11.036 -29.431 -42.527  1.00  0.26           C  
ATOM   1142  CD  GLN A 150      11.080 -30.945 -42.444  1.00  0.32           C  
ATOM   1143  NE2 GLN A 150      11.956 -31.557 -43.234  1.00  0.28           N  
ATOM   1144  OE1 GLN A 150      10.335 -31.560 -41.675  1.00  0.39           O  
ATOM   1145  N   LEU A 151       7.997 -25.673 -41.131  1.00  0.28           N  
ATOM   1146  CA  LEU A 151       6.613 -25.213 -41.160  1.00  0.29           C  
ATOM   1147  C   LEU A 151       6.085 -25.169 -42.590  1.00  0.28           C  
ATOM   1148  CB  LEU A 151       6.495 -23.829 -40.516  1.00  0.26           C  
ATOM   1149  O   LEU A 151       6.361 -24.221 -43.329  1.00  0.27           O  
ATOM   1150  CG  LEU A 151       6.105 -23.800 -39.038  1.00  0.25           C  
ATOM   1151  CD1 LEU A 151       6.822 -22.659 -38.323  1.00  0.24           C  
ATOM   1152  CD2 LEU A 151       4.593 -23.668 -38.885  1.00  0.26           C  
ATOM   1153  N   HIS A 152       6.318 -26.264 -43.312  1.00  0.28           N  
ATOM   1154  CA  HIS A 152       5.200 -26.589 -44.190  1.00  0.30           C  
ATOM   1155  C   HIS A 152       3.881 -26.592 -43.424  1.00  0.28           C  
ATOM   1156  CB  HIS A 152       5.422 -27.946 -44.860  1.00  0.26           C  
ATOM   1157  O   HIS A 152       3.735 -27.311 -42.434  1.00  0.27           O  
ATOM   1158  CG  HIS A 152       6.290 -27.880 -46.076  1.00  0.26           C  
ATOM   1159  CD2 HIS A 152       7.277 -28.699 -46.508  1.00  0.25           C  
ATOM   1160  ND1 HIS A 152       6.188 -26.871 -47.009  1.00  0.16           N  
ATOM   1161  CE1 HIS A 152       7.078 -27.074 -47.966  1.00  0.18           C  
ATOM   1162  NE2 HIS A 152       7.752 -28.176 -47.686  1.00  0.18           N  
ATOM   1163  N   LEU A 153       3.434 -25.518 -42.854  1.00  0.36           N  
ATOM   1164  CA  LEU A 153       1.977 -25.520 -42.788  1.00  0.36           C  
ATOM   1165  C   LEU A 153       1.418 -26.895 -43.137  1.00  0.36           C  
ATOM   1166  CB  LEU A 153       1.396 -24.465 -43.734  1.00  0.33           C  
ATOM   1167  O   LEU A 153       1.152 -27.184 -44.306  1.00  0.34           O  
ATOM   1168  CG  LEU A 153       1.658 -23.005 -43.364  1.00  0.31           C  
ATOM   1169  CD1 LEU A 153       1.299 -22.090 -44.530  1.00  0.29           C  
ATOM   1170  CD2 LEU A 153       0.873 -22.620 -42.114  1.00  0.31           C  
ATOM   1171  N   GLN A 154       2.020 -27.992 -42.583  1.00  0.37           N  
ATOM   1172  CA  GLN A 154       1.448 -29.328 -42.457  1.00  0.39           C  
ATOM   1173  C   GLN A 154       0.688 -29.480 -41.143  1.00  0.37           C  
ATOM   1174  CB  GLN A 154       2.542 -30.393 -42.556  1.00  0.35           C  
ATOM   1175  O   GLN A 154       1.252 -29.274 -40.066  1.00  0.36           O  
ATOM   1176  CG  GLN A 154       2.856 -30.821 -43.983  1.00  0.33           C  
ATOM   1177  CD  GLN A 154       3.856 -31.961 -44.048  1.00  0.38           C  
ATOM   1178  NE2 GLN A 154       4.052 -32.510 -45.241  1.00  0.31           N  
ATOM   1179  OE1 GLN A 154       4.447 -32.343 -43.033  1.00  0.40           O  
ATOM   1180  N   ARG A 155      -0.532 -28.894 -41.064  1.00  0.41           N  
ATOM   1181  CA  ARG A 155      -1.844 -28.877 -40.426  1.00  0.42           C  
ATOM   1182  C   ARG A 155      -2.086 -30.159 -39.636  1.00  0.42           C  
ATOM   1183  CB  ARG A 155      -2.948 -28.688 -41.469  1.00  0.37           C  
ATOM   1184  O   ARG A 155      -1.819 -31.257 -40.128  1.00  0.40           O  
ATOM   1185  CG  ARG A 155      -3.210 -27.236 -41.833  1.00  0.35           C  
ATOM   1186  CD  ARG A 155      -4.399 -27.095 -42.773  1.00  0.39           C  
ATOM   1187  NE  ARG A 155      -4.631 -25.702 -43.144  1.00  0.34           N  
ATOM   1188  NH1 ARG A 155      -6.548 -26.130 -44.360  1.00  0.28           N  
ATOM   1189  NH2 ARG A 155      -5.762 -23.985 -44.167  1.00  0.24           N  
ATOM   1190  CZ  ARG A 155      -5.647 -25.276 -43.890  1.00  0.31           C  
ATOM   1191  N   ASP A 156      -2.076 -30.079 -38.079  1.00  0.51           N  
ATOM   1192  CA  ASP A 156      -2.861 -30.517 -36.929  1.00  0.52           C  
ATOM   1193  C   ASP A 156      -3.559 -31.845 -37.213  1.00  0.51           C  
ATOM   1194  CB  ASP A 156      -3.891 -29.453 -36.545  1.00  0.46           C  
ATOM   1195  O   ASP A 156      -4.143 -32.028 -38.283  1.00  0.49           O  
ATOM   1196  CG  ASP A 156      -3.271 -28.242 -35.871  1.00  0.43           C  
ATOM   1197  OD1 ASP A 156      -2.208 -28.380 -35.227  1.00  0.43           O  
ATOM   1198  OD2 ASP A 156      -3.851 -27.140 -35.983  1.00  0.44           O  
ATOM   1199  N   ILE A 157      -2.854 -32.948 -37.221  1.00  0.68           N  
ATOM   1200  CA  ILE A 157      -3.740 -34.085 -36.997  1.00  0.69           C  
ATOM   1201  C   ILE A 157      -5.181 -33.599 -36.863  1.00  0.69           C  
ATOM   1202  CB  ILE A 157      -3.326 -34.885 -35.741  1.00  0.65           C  
ATOM   1203  O   ILE A 157      -5.517 -32.888 -35.913  1.00  0.67           O  
ATOM   1204  CG1 ILE A 157      -1.892 -35.409 -35.890  1.00  0.61           C  
ATOM   1205  CG2 ILE A 157      -4.305 -36.035 -35.486  1.00  0.61           C  
ATOM   1206  CD1 ILE A 157      -1.350 -36.092 -34.642  1.00  0.60           C  
ATOM   1207  N   ILE A 158      -5.962 -33.599 -37.911  1.00  0.73           N  
ATOM   1208  CA  ILE A 158      -7.404 -33.440 -37.755  1.00  0.75           C  
ATOM   1209  C   ILE A 158      -7.999 -34.703 -37.138  1.00  0.76           C  
ATOM   1210  CB  ILE A 158      -8.087 -33.129 -39.106  1.00  0.72           C  
ATOM   1211  O   ILE A 158      -7.846 -35.799 -37.683  1.00  0.76           O  
ATOM   1212  CG1 ILE A 158      -7.571 -31.802 -39.673  1.00  0.68           C  
ATOM   1213  CG2 ILE A 158      -9.610 -33.101 -38.946  1.00  0.68           C  
ATOM   1214  CD1 ILE A 158      -8.187 -31.419 -41.011  1.00  0.66           C  
ATOM   1215  N   LYS A 159      -8.491 -34.400 -35.975  1.00  0.81           N  
ATOM   1216  CA  LYS A 159      -9.388 -35.423 -35.447  1.00  0.83           C  
ATOM   1217  C   LYS A 159     -10.743 -35.382 -36.149  1.00  0.83           C  
ATOM   1218  CB  LYS A 159      -9.574 -35.248 -33.939  1.00  0.80           C  
ATOM   1219  O   LYS A 159     -11.467 -34.389 -36.054  1.00  0.82           O  
ATOM   1220  CG  LYS A 159     -10.419 -36.334 -33.289  1.00  0.79           C  
ATOM   1221  CD  LYS A 159     -10.579 -36.097 -31.793  1.00  0.79           C  
ATOM   1222  CE  LYS A 159     -11.442 -37.171 -31.145  1.00  0.82           C  
ATOM   1223  NZ  LYS A 159     -11.606 -36.940 -29.679  1.00  0.77           N  
ATOM   1224  N   TYR A 160     -11.155 -36.435 -36.829  1.00  0.82           N  
ATOM   1225  CA  TYR A 160     -12.463 -36.662 -37.432  1.00  0.85           C  
ATOM   1226  C   TYR A 160     -13.187 -37.815 -36.748  1.00  0.87           C  
ATOM   1227  CB  TYR A 160     -12.322 -36.950 -38.930  1.00  0.83           C  
ATOM   1228  O   TYR A 160     -12.639 -38.914 -36.624  1.00  0.86           O  
ATOM   1229  CG  TYR A 160     -13.635 -37.226 -39.621  1.00  0.82           C  
ATOM   1230  CD1 TYR A 160     -14.589 -36.223 -39.773  1.00  0.80           C  
ATOM   1231  CD2 TYR A 160     -13.924 -38.490 -40.124  1.00  0.82           C  
ATOM   1232  CE1 TYR A 160     -15.801 -36.473 -40.408  1.00  0.84           C  
ATOM   1233  CE2 TYR A 160     -15.132 -38.752 -40.760  1.00  0.83           C  
ATOM   1234  OH  TYR A 160     -17.261 -37.992 -41.527  1.00  0.74           O  
ATOM   1235  CZ  TYR A 160     -16.063 -37.739 -40.898  1.00  0.83           C  
ATOM   1236  N   ASN A 161     -14.204 -37.397 -36.169  1.00  0.86           N  
ATOM   1237  CA  ASN A 161     -15.083 -38.389 -35.559  1.00  0.89           C  
ATOM   1238  C   ASN A 161     -16.190 -38.821 -36.517  1.00  0.89           C  
ATOM   1239  CB  ASN A 161     -15.686 -37.845 -34.262  1.00  0.84           C  
ATOM   1240  O   ASN A 161     -16.868 -37.980 -37.109  1.00  0.88           O  
ATOM   1241  CG  ASN A 161     -14.632 -37.489 -33.232  1.00  0.77           C  
ATOM   1242  ND2 ASN A 161     -14.754 -36.305 -32.644  1.00  0.79           N  
ATOM   1243  OD1 ASN A 161     -13.716 -38.271 -32.968  1.00  0.77           O  
ATOM   1244  N   TYR A 162     -16.457 -40.196 -36.580  1.00  0.85           N  
ATOM   1245  CA  TYR A 162     -17.506 -40.839 -37.363  1.00  0.89           C  
ATOM   1246  C   TYR A 162     -18.213 -41.915 -36.549  1.00  0.89           C  
ATOM   1247  CB  TYR A 162     -16.924 -41.449 -38.642  1.00  0.88           C  
ATOM   1248  O   TYR A 162     -17.566 -42.707 -35.860  1.00  0.88           O  
ATOM   1249  CG  TYR A 162     -17.966 -42.035 -39.564  1.00  0.89           C  
ATOM   1250  CD1 TYR A 162     -18.704 -41.220 -40.420  1.00  0.88           C  
ATOM   1251  CD2 TYR A 162     -18.217 -43.403 -39.580  1.00  0.88           C  
ATOM   1252  CE1 TYR A 162     -19.667 -41.755 -41.269  1.00  0.91           C  
ATOM   1253  CE2 TYR A 162     -19.177 -43.948 -40.425  1.00  0.91           C  
ATOM   1254  OH  TYR A 162     -20.848 -43.653 -42.104  1.00  0.84           O  
ATOM   1255  CZ  TYR A 162     -19.896 -43.118 -41.265  1.00  0.90           C  
ATOM   1256  N   ILE A 163     -19.499 -41.813 -36.578  1.00  0.85           N  
ATOM   1257  CA  ILE A 163     -20.325 -42.867 -35.999  1.00  0.90           C  
ATOM   1258  C   ILE A 163     -20.932 -43.717 -37.113  1.00  0.88           C  
ATOM   1259  CB  ILE A 163     -21.440 -42.283 -35.103  1.00  0.85           C  
ATOM   1260  O   ILE A 163     -21.625 -43.198 -37.991  1.00  0.87           O  
ATOM   1261  CG1 ILE A 163     -20.832 -41.442 -33.974  1.00  0.79           C  
ATOM   1262  CG2 ILE A 163     -22.321 -43.402 -34.539  1.00  0.75           C  
ATOM   1263  CD1 ILE A 163     -21.864 -40.790 -33.064  1.00  0.77           C  
ATOM   1264  N   VAL A 164     -20.691 -45.058 -37.159  1.00  0.83           N  
ATOM   1265  CA  VAL A 164     -21.151 -46.000 -38.174  1.00  0.88           C  
ATOM   1266  C   VAL A 164     -22.678 -46.036 -38.191  1.00  0.85           C  
ATOM   1267  CB  VAL A 164     -20.588 -47.418 -37.929  1.00  0.84           C  
ATOM   1268  O   VAL A 164     -23.312 -46.260 -37.158  1.00  0.82           O  
ATOM   1269  CG1 VAL A 164     -21.103 -48.394 -38.986  1.00  0.78           C  
ATOM   1270  CG2 VAL A 164     -19.061 -47.391 -37.921  1.00  0.75           C  
ATOM   1271  N   GLN A 165     -23.405 -45.835 -39.350  1.00  0.87           N  
ATOM   1272  CA  GLN A 165     -24.847 -45.644 -39.465  1.00  0.90           C  
ATOM   1273  C   GLN A 165     -25.557 -46.965 -39.750  1.00  0.87           C  
ATOM   1274  CB  GLN A 165     -25.169 -44.628 -40.562  1.00  0.85           C  
ATOM   1275  O   GLN A 165     -26.701 -47.163 -39.336  1.00  0.86           O  
ATOM   1276  CG  GLN A 165     -24.622 -43.233 -40.288  1.00  0.79           C  
ATOM   1277  CD  GLN A 165     -25.171 -42.628 -39.010  1.00  0.75           C  
ATOM   1278  NE2 GLN A 165     -24.302 -41.986 -38.237  1.00  0.83           N  
ATOM   1279  OE1 GLN A 165     -26.367 -42.737 -38.719  1.00  0.83           O  
ATOM   1280  N   THR A 166     -24.939 -47.862 -40.406  1.00  0.90           N  
ATOM   1281  CA  THR A 166     -25.544 -49.120 -40.826  1.00  0.92           C  
ATOM   1282  C   THR A 166     -24.595 -50.288 -40.573  1.00  0.90           C  
ATOM   1283  CB  THR A 166     -25.932 -49.084 -42.316  1.00  0.88           C  
ATOM   1284  O   THR A 166     -23.381 -50.156 -40.741  1.00  0.90           O  
ATOM   1285  CG2 THR A 166     -27.027 -48.054 -42.574  1.00  0.80           C  
ATOM   1286  OG1 THR A 166     -24.779 -48.745 -43.096  1.00  0.85           O  
ATOM   1287  N   ASP A 167     -25.156 -51.450 -40.143  1.00  0.81           N  
ATOM   1288  CA  ASP A 167     -24.364 -52.674 -40.083  1.00  0.88           C  
ATOM   1289  C   ASP A 167     -23.838 -53.057 -41.465  1.00  0.82           C  
ATOM   1290  CB  ASP A 167     -25.192 -53.821 -39.500  1.00  0.82           C  
ATOM   1291  O   ASP A 167     -24.559 -52.953 -42.460  1.00  0.79           O  
ATOM   1292  CG  ASP A 167     -25.572 -53.599 -38.047  1.00  0.75           C  
ATOM   1293  OD1 ASP A 167     -24.791 -52.970 -37.301  1.00  0.80           O  
ATOM   1294  OD2 ASP A 167     -26.662 -54.059 -37.643  1.00  0.92           O  
ATOM   1295  N   GLY A 168     -22.619 -53.530 -41.489  1.00  0.89           N  
ATOM   1296  CA  GLY A 168     -22.018 -54.007 -42.725  1.00  0.91           C  
ATOM   1297  C   GLY A 168     -21.224 -52.939 -43.453  1.00  0.87           C  
ATOM   1298  O   GLY A 168     -20.643 -53.202 -44.508  1.00  0.84           O  
ATOM   1299  N   GLU A 169     -21.152 -51.805 -42.912  1.00  0.91           N  
ATOM   1300  CA  GLU A 169     -20.363 -50.748 -43.537  1.00  0.92           C  
ATOM   1301  C   GLU A 169     -18.874 -51.081 -43.509  1.00  0.89           C  
ATOM   1302  CB  GLU A 169     -20.615 -49.407 -42.845  1.00  0.88           C  
ATOM   1303  O   GLU A 169     -18.351 -51.524 -42.485  1.00  0.86           O  
ATOM   1304  CG  GLU A 169     -20.124 -48.204 -43.636  1.00  0.78           C  
ATOM   1305  CD  GLU A 169     -20.632 -46.878 -43.091  1.00  0.73           C  
ATOM   1306  OE1 GLU A 169     -21.457 -46.886 -42.149  1.00  0.81           O  
ATOM   1307  OE2 GLU A 169     -20.204 -45.824 -43.611  1.00  0.82           O  
ATOM   1308  N   LYS A 170     -18.137 -50.875 -44.676  1.00  0.90           N  
ATOM   1309  CA  LYS A 170     -16.715 -51.182 -44.798  1.00  0.92           C  
ATOM   1310  C   LYS A 170     -15.936 -49.979 -45.323  1.00  0.89           C  
ATOM   1311  CB  LYS A 170     -16.502 -52.386 -45.717  1.00  0.89           C  
ATOM   1312  O   LYS A 170     -14.709 -49.930 -45.210  1.00  0.86           O  
ATOM   1313  CG  LYS A 170     -16.844 -53.722 -45.075  1.00  0.85           C  
ATOM   1314  CD  LYS A 170     -16.294 -54.889 -45.885  1.00  0.82           C  
ATOM   1315  CE  LYS A 170     -16.499 -56.216 -45.167  1.00  0.88           C  
ATOM   1316  NZ  LYS A 170     -15.791 -57.335 -45.857  1.00  0.87           N  
ATOM   1317  N   ASN A 171     -16.763 -49.146 -45.931  1.00  0.91           N  
ATOM   1318  CA  ASN A 171     -16.135 -47.996 -46.573  1.00  0.93           C  
ATOM   1319  C   ASN A 171     -16.577 -46.684 -45.931  1.00  0.89           C  
ATOM   1320  CB  ASN A 171     -16.441 -47.983 -48.072  1.00  0.90           C  
ATOM   1321  O   ASN A 171     -17.764 -46.353 -45.940  1.00  0.86           O  
ATOM   1322  CG  ASN A 171     -15.918 -49.215 -48.785  1.00  0.86           C  
ATOM   1323  ND2 ASN A 171     -16.740 -49.792 -49.652  1.00  0.92           N  
ATOM   1324  OD1 ASN A 171     -14.783 -49.644 -48.557  1.00  0.87           O  
ATOM   1325  N   ILE A 172     -15.658 -45.951 -45.443  1.00  0.93           N  
ATOM   1326  CA  ILE A 172     -15.906 -44.619 -44.902  1.00  0.93           C  
ATOM   1327  C   ILE A 172     -15.131 -43.582 -45.712  1.00  0.89           C  
ATOM   1328  CB  ILE A 172     -15.516 -44.534 -43.410  1.00  0.91           C  
ATOM   1329  O   ILE A 172     -13.904 -43.652 -45.811  1.00  0.84           O  
ATOM   1330  CG1 ILE A 172     -16.362 -45.506 -42.580  1.00  0.89           C  
ATOM   1331  CG2 ILE A 172     -15.665 -43.099 -42.894  1.00  0.88           C  
ATOM   1332  CD1 ILE A 172     -15.995 -45.542 -41.103  1.00  0.87           C  
ATOM   1333  N   ASN A 173     -15.953 -42.645 -46.357  1.00  0.89           N  
ATOM   1334  CA  ASN A 173     -15.403 -41.502 -47.079  1.00  0.90           C  
ATOM   1335  C   ASN A 173     -14.967 -40.394 -46.125  1.00  0.86           C  
ATOM   1336  CB  ASN A 173     -16.420 -40.965 -48.088  1.00  0.86           C  
ATOM   1337  O   ASN A 173     -15.788 -39.841 -45.392  1.00  0.82           O  
ATOM   1338  CG  ASN A 173     -15.818 -39.948 -49.038  1.00  0.79           C  
ATOM   1339  ND2 ASN A 173     -16.659 -39.338 -49.864  1.00  0.82           N  
ATOM   1340  OD1 ASN A 173     -14.607 -39.714 -49.030  1.00  0.77           O  
ATOM   1341  N   ILE A 174     -13.636 -40.033 -46.025  1.00  0.89           N  
ATOM   1342  CA  ILE A 174     -13.068 -38.947 -45.234  1.00  0.88           C  
ATOM   1343  C   ILE A 174     -13.073 -37.656 -46.051  1.00  0.83           C  
ATOM   1344  CB  ILE A 174     -11.633 -39.278 -44.766  1.00  0.86           C  
ATOM   1345  O   ILE A 174     -12.508 -37.605 -47.146  1.00  0.77           O  
ATOM   1346  CG1 ILE A 174     -11.618 -40.597 -43.984  1.00  0.83           C  
ATOM   1347  CG2 ILE A 174     -11.063 -38.135 -43.921  1.00  0.81           C  
ATOM   1348  CD1 ILE A 174     -12.431 -40.563 -42.697  1.00  0.80           C  
ATOM   1349  N   PRO A 175     -13.884 -36.646 -45.462  1.00  0.83           N  
ATOM   1350  CA  PRO A 175     -14.064 -35.418 -46.240  1.00  0.82           C  
ATOM   1351  C   PRO A 175     -12.805 -34.555 -46.280  1.00  0.78           C  
ATOM   1352  CB  PRO A 175     -15.197 -34.698 -45.505  1.00  0.79           C  
ATOM   1353  O   PRO A 175     -12.888 -33.346 -46.511  1.00  0.72           O  
ATOM   1354  CG  PRO A 175     -15.012 -35.062 -44.068  1.00  0.79           C  
ATOM   1355  CD  PRO A 175     -14.511 -36.476 -43.995  1.00  0.78           C  
ATOM   1356  N   TYR A 176     -11.628 -35.174 -45.984  1.00  0.79           N  
ATOM   1357  CA  TYR A 176     -10.336 -34.497 -45.965  1.00  0.80           C  
ATOM   1358  C   TYR A 176      -9.296 -35.283 -46.755  1.00  0.79           C  
ATOM   1359  CB  TYR A 176      -9.855 -34.298 -44.524  1.00  0.77           C  
ATOM   1360  O   TYR A 176      -9.223 -36.509 -46.649  1.00  0.77           O  
ATOM   1361  CG  TYR A 176     -10.870 -33.625 -43.633  1.00  0.75           C  
ATOM   1362  CD1 TYR A 176     -11.111 -32.256 -43.729  1.00  0.72           C  
ATOM   1363  CD2 TYR A 176     -11.589 -34.355 -42.693  1.00  0.74           C  
ATOM   1364  CE1 TYR A 176     -12.044 -31.631 -42.908  1.00  0.75           C  
ATOM   1365  CE2 TYR A 176     -12.525 -33.741 -41.868  1.00  0.75           C  
ATOM   1366  OH  TYR A 176     -13.670 -31.767 -41.167  1.00  0.64           O  
ATOM   1367  CZ  TYR A 176     -12.745 -32.381 -41.982  1.00  0.72           C  
ATOM   1368  N   ASP A 177      -8.541 -34.489 -47.651  1.00  0.75           N  
ATOM   1369  CA  ASP A 177      -7.300 -35.101 -48.116  1.00  0.77           C  
ATOM   1370  C   ASP A 177      -6.325 -35.310 -46.960  1.00  0.76           C  
ATOM   1371  CB  ASP A 177      -6.652 -34.242 -49.203  1.00  0.73           C  
ATOM   1372  O   ASP A 177      -6.217 -34.463 -46.071  1.00  0.74           O  
ATOM   1373  CG  ASP A 177      -7.534 -34.070 -50.427  1.00  0.69           C  
ATOM   1374  OD1 ASP A 177      -8.324 -34.985 -50.743  1.00  0.70           O  
ATOM   1375  OD2 ASP A 177      -7.434 -33.011 -51.084  1.00  0.73           O  
ATOM   1376  N   PHE A 178      -5.673 -36.503 -46.898  1.00  0.79           N  
ATOM   1377  CA  PHE A 178      -4.724 -36.857 -45.849  1.00  0.80           C  
ATOM   1378  C   PHE A 178      -3.677 -37.833 -46.372  1.00  0.80           C  
ATOM   1379  CB  PHE A 178      -5.453 -37.464 -44.646  1.00  0.78           C  
ATOM   1380  O   PHE A 178      -3.923 -38.554 -47.341  1.00  0.78           O  
ATOM   1381  CG  PHE A 178      -6.187 -38.740 -44.961  1.00  0.80           C  
ATOM   1382  CD1 PHE A 178      -7.482 -38.706 -45.463  1.00  0.78           C  
ATOM   1383  CD2 PHE A 178      -5.581 -39.972 -44.756  1.00  0.80           C  
ATOM   1384  CE1 PHE A 178      -8.165 -39.885 -45.755  1.00  0.82           C  
ATOM   1385  CE2 PHE A 178      -6.256 -41.154 -45.046  1.00  0.82           C  
ATOM   1386  CZ  PHE A 178      -7.548 -41.109 -45.545  1.00  0.78           C  
ATOM   1387  N   THR A 179      -2.327 -37.816 -45.760  1.00  0.76           N  
ATOM   1388  CA  THR A 179      -1.265 -38.734 -46.156  1.00  0.77           C  
ATOM   1389  C   THR A 179      -1.211 -39.936 -45.217  1.00  0.77           C  
ATOM   1390  CB  THR A 179       0.104 -38.029 -46.172  1.00  0.74           C  
ATOM   1391  O   THR A 179      -0.775 -41.019 -45.612  1.00  0.76           O  
ATOM   1392  CG2 THR A 179       0.316 -37.268 -47.476  1.00  0.65           C  
ATOM   1393  OG1 THR A 179       0.174 -37.108 -45.077  1.00  0.69           O  
ATOM   1394  N   SER A 180      -1.569 -39.609 -43.992  1.00  0.79           N  
ATOM   1395  CA  SER A 180      -1.625 -40.716 -43.043  1.00  0.82           C  
ATOM   1396  C   SER A 180      -2.806 -40.567 -42.089  1.00  0.82           C  
ATOM   1397  CB  SER A 180      -0.323 -40.805 -42.246  1.00  0.78           C  
ATOM   1398  O   SER A 180      -3.289 -39.456 -41.859  1.00  0.82           O  
ATOM   1399  OG  SER A 180      -0.164 -39.669 -41.414  1.00  0.75           O  
ATOM   1400  N   VAL A 181      -3.332 -41.759 -41.521  1.00  0.83           N  
ATOM   1401  CA  VAL A 181      -4.460 -41.807 -40.598  1.00  0.86           C  
ATOM   1402  C   VAL A 181      -4.200 -42.854 -39.517  1.00  0.85           C  
ATOM   1403  CB  VAL A 181      -5.783 -42.117 -41.333  1.00  0.83           C  
ATOM   1404  O   VAL A 181      -3.813 -43.985 -39.821  1.00  0.82           O  
ATOM   1405  CG1 VAL A 181      -5.709 -43.475 -42.028  1.00  0.78           C  
ATOM   1406  CG2 VAL A 181      -6.958 -42.075 -40.357  1.00  0.76           C  
ATOM   1407  N   ASP A 182      -4.204 -42.279 -38.284  1.00  0.83           N  
ATOM   1408  CA  ASP A 182      -4.425 -43.192 -37.166  1.00  0.86           C  
ATOM   1409  C   ASP A 182      -5.916 -43.366 -36.886  1.00  0.87           C  
ATOM   1410  CB  ASP A 182      -3.710 -42.686 -35.912  1.00  0.82           C  
ATOM   1411  O   ASP A 182      -6.653 -42.383 -36.785  1.00  0.87           O  
ATOM   1412  CG  ASP A 182      -2.201 -42.629 -36.072  1.00  0.77           C  
ATOM   1413  OD1 ASP A 182      -1.622 -43.529 -36.718  1.00  0.78           O  
ATOM   1414  OD2 ASP A 182      -1.585 -41.678 -35.544  1.00  0.81           O  
ATOM   1415  N   ILE A 183      -6.386 -44.626 -36.777  1.00  0.86           N  
ATOM   1416  CA  ILE A 183      -7.805 -44.937 -36.637  1.00  0.89           C  
ATOM   1417  C   ILE A 183      -8.049 -45.647 -35.307  1.00  0.88           C  
ATOM   1418  CB  ILE A 183      -8.311 -45.807 -37.810  1.00  0.88           C  
ATOM   1419  O   ILE A 183      -7.383 -46.636 -34.993  1.00  0.86           O  
ATOM   1420  CG1 ILE A 183      -7.972 -45.145 -39.150  1.00  0.88           C  
ATOM   1421  CG2 ILE A 183      -9.818 -46.054 -37.687  1.00  0.87           C  
ATOM   1422  CD1 ILE A 183      -8.443 -45.932 -40.366  1.00  0.85           C  
ATOM   1423  N   PHE A 184      -8.941 -45.120 -34.559  1.00  0.85           N  
ATOM   1424  CA  PHE A 184      -9.470 -45.767 -33.364  1.00  0.89           C  
ATOM   1425  C   PHE A 184     -10.922 -46.180 -33.570  1.00  0.88           C  
ATOM   1426  CB  PHE A 184      -9.355 -44.837 -32.152  1.00  0.86           C  
ATOM   1427  O   PHE A 184     -11.773 -45.343 -33.879  1.00  0.87           O  
ATOM   1428  CG  PHE A 184      -7.939 -44.462 -31.807  1.00  0.84           C  
ATOM   1429  CD1 PHE A 184      -7.277 -45.084 -30.756  1.00  0.82           C  
ATOM   1430  CD2 PHE A 184      -7.270 -43.485 -32.533  1.00  0.83           C  
ATOM   1431  CE1 PHE A 184      -5.967 -44.739 -30.434  1.00  0.84           C  
ATOM   1432  CE2 PHE A 184      -5.961 -43.135 -32.218  1.00  0.82           C  
ATOM   1433  CZ  PHE A 184      -5.311 -43.762 -31.167  1.00  0.83           C  
ATOM   1434  N   ILE A 185     -11.231 -47.480 -33.361  1.00  0.86           N  
ATOM   1435  CA  ILE A 185     -12.580 -48.032 -33.296  1.00  0.88           C  
ATOM   1436  C   ILE A 185     -12.922 -48.389 -31.851  1.00  0.84           C  
ATOM   1437  CB  ILE A 185     -12.727 -49.274 -34.204  1.00  0.85           C  
ATOM   1438  O   ILE A 185     -12.228 -49.191 -31.222  1.00  0.80           O  
ATOM   1439  CG1 ILE A 185     -12.344 -48.928 -35.647  1.00  0.85           C  
ATOM   1440  CG2 ILE A 185     -14.152 -49.830 -34.133  1.00  0.83           C  
ATOM   1441  CD1 ILE A 185     -12.370 -50.118 -36.597  1.00  0.81           C  
ATOM   1442  N   ASN A 186     -13.899 -47.664 -31.272  1.00  0.83           N  
ATOM   1443  CA  ASN A 186     -14.340 -47.792 -29.887  1.00  0.85           C  
ATOM   1444  C   ASN A 186     -13.169 -47.689 -28.914  1.00  0.78           C  
ATOM   1445  CB  ASN A 186     -15.088 -49.111 -29.681  1.00  0.81           C  
ATOM   1446  O   ASN A 186     -13.105 -48.432 -27.933  1.00  0.72           O  
ATOM   1447  CG  ASN A 186     -16.340 -49.211 -30.529  1.00  0.83           C  
ATOM   1448  ND2 ASN A 186     -16.621 -50.407 -31.033  1.00  0.89           N  
ATOM   1449  OD1 ASN A 186     -17.049 -48.221 -30.731  1.00  0.83           O  
ATOM   1450  N   GLY A 187     -12.043 -46.925 -29.196  1.00  0.77           N  
ATOM   1451  CA  GLY A 187     -10.868 -46.620 -28.396  1.00  0.79           C  
ATOM   1452  C   GLY A 187      -9.709 -47.564 -28.654  1.00  0.75           C  
ATOM   1453  O   GLY A 187      -8.622 -47.387 -28.100  1.00  0.75           O  
ATOM   1454  N   VAL A 188      -9.963 -48.493 -29.521  1.00  0.78           N  
ATOM   1455  CA  VAL A 188      -8.892 -49.429 -29.848  1.00  0.81           C  
ATOM   1456  C   VAL A 188      -8.180 -48.977 -31.121  1.00  0.78           C  
ATOM   1457  CB  VAL A 188      -9.428 -50.868 -30.020  1.00  0.79           C  
ATOM   1458  O   VAL A 188      -8.814 -48.796 -32.163  1.00  0.76           O  
ATOM   1459  CG1 VAL A 188      -8.288 -51.836 -30.331  1.00  0.82           C  
ATOM   1460  CG2 VAL A 188     -10.181 -51.309 -28.766  1.00  0.80           C  
ATOM   1461  N   LEU A 189      -6.921 -48.724 -31.050  1.00  0.79           N  
ATOM   1462  CA  LEU A 189      -6.090 -48.394 -32.203  1.00  0.83           C  
ATOM   1463  C   LEU A 189      -6.076 -49.541 -33.208  1.00  0.79           C  
ATOM   1464  CB  LEU A 189      -4.661 -48.072 -31.759  1.00  0.78           C  
ATOM   1465  O   LEU A 189      -5.798 -50.686 -32.846  1.00  0.77           O  
ATOM   1466  CG  LEU A 189      -3.671 -47.715 -32.869  1.00  0.75           C  
ATOM   1467  CD1 LEU A 189      -4.070 -46.401 -33.533  1.00  0.73           C  
ATOM   1468  CD2 LEU A 189      -2.253 -47.631 -32.314  1.00  0.75           C  
ATOM   1469  N   GLN A 190      -6.363 -49.170 -34.403  1.00  0.85           N  
ATOM   1470  CA  GLN A 190      -6.298 -50.081 -35.541  1.00  0.85           C  
ATOM   1471  C   GLN A 190      -4.954 -49.973 -36.256  1.00  0.79           C  
ATOM   1472  CB  GLN A 190      -7.438 -49.798 -36.521  1.00  0.85           C  
ATOM   1473  O   GLN A 190      -4.494 -48.871 -36.561  1.00  0.74           O  
ATOM   1474  CG  GLN A 190      -8.823 -49.871 -35.890  1.00  0.88           C  
ATOM   1475  CD  GLN A 190      -9.098 -51.209 -35.231  1.00  0.86           C  
ATOM   1476  NE2 GLN A 190      -9.390 -51.182 -33.935  1.00  0.93           N  
ATOM   1477  OE1 GLN A 190      -9.049 -52.258 -35.880  1.00  0.89           O  
ATOM   1478  N   ASN A 191      -4.210 -51.052 -36.449  1.00  0.71           N  
ATOM   1479  CA  ASN A 191      -2.896 -51.082 -37.082  1.00  0.75           C  
ATOM   1480  C   ASN A 191      -3.001 -51.343 -38.582  1.00  0.72           C  
ATOM   1481  CB  ASN A 191      -2.005 -52.136 -36.421  1.00  0.66           C  
ATOM   1482  O   ASN A 191      -3.484 -52.397 -39.000  1.00  0.71           O  
ATOM   1483  CG  ASN A 191      -0.554 -52.023 -36.845  1.00  0.60           C  
ATOM   1484  ND2 ASN A 191       0.346 -52.550 -36.023  1.00  0.63           N  
ATOM   1485  OD1 ASN A 191      -0.244 -51.467 -37.901  1.00  0.61           O  
ATOM   1486  N   LEU A 192      -2.464 -50.460 -39.310  1.00  0.73           N  
ATOM   1487  CA  LEU A 192      -2.391 -50.598 -40.760  1.00  0.77           C  
ATOM   1488  C   LEU A 192      -1.625 -51.859 -41.148  1.00  0.75           C  
ATOM   1489  CB  LEU A 192      -1.724 -49.369 -41.383  1.00  0.71           C  
ATOM   1490  O   LEU A 192      -1.994 -52.545 -42.104  1.00  0.75           O  
ATOM   1491  CG  LEU A 192      -1.705 -49.309 -42.911  1.00  0.69           C  
ATOM   1492  CD1 LEU A 192      -3.116 -49.094 -43.450  1.00  0.67           C  
ATOM   1493  CD2 LEU A 192      -0.770 -48.205 -43.392  1.00  0.69           C  
ATOM   1494  N   SER A 193      -0.567 -52.351 -40.295  1.00  0.65           N  
ATOM   1495  CA  SER A 193       0.314 -53.473 -40.602  1.00  0.72           C  
ATOM   1496  C   SER A 193      -0.417 -54.804 -40.463  1.00  0.67           C  
ATOM   1497  CB  SER A 193       1.540 -53.458 -39.689  1.00  0.65           C  
ATOM   1498  O   SER A 193      -0.009 -55.807 -41.053  1.00  0.70           O  
ATOM   1499  OG  SER A 193       1.158 -53.600 -38.331  1.00  0.61           O  
ATOM   1500  N   THR A 194      -1.479 -54.876 -39.775  1.00  0.69           N  
ATOM   1501  CA  THR A 194      -2.223 -56.116 -39.588  1.00  0.73           C  
ATOM   1502  C   THR A 194      -3.312 -56.260 -40.648  1.00  0.67           C  
ATOM   1503  CB  THR A 194      -2.857 -56.180 -38.186  1.00  0.66           C  
ATOM   1504  O   THR A 194      -4.036 -57.257 -40.671  1.00  0.66           O  
ATOM   1505  CG2 THR A 194      -1.788 -56.190 -37.098  1.00  0.54           C  
ATOM   1506  OG1 THR A 194      -3.704 -55.040 -37.998  1.00  0.57           O  
ATOM   1507  N   GLY A 195      -3.455 -55.299 -41.554  1.00  0.66           N  
ATOM   1508  CA  GLY A 195      -4.500 -55.308 -42.564  1.00  0.73           C  
ATOM   1509  C   GLY A 195      -5.883 -55.050 -41.995  1.00  0.68           C  
ATOM   1510  O   GLY A 195      -6.888 -55.445 -42.590  1.00  0.65           O  
ATOM   1511  N   SER A 196      -6.012 -54.397 -40.940  1.00  0.85           N  
ATOM   1512  CA  SER A 196      -7.327 -54.108 -40.376  1.00  0.89           C  
ATOM   1513  C   SER A 196      -8.079 -53.087 -41.223  1.00  0.87           C  
ATOM   1514  CB  SER A 196      -7.194 -53.595 -38.942  1.00  0.83           C  
ATOM   1515  O   SER A 196      -9.311 -53.084 -41.251  1.00  0.85           O  
ATOM   1516  OG  SER A 196      -6.191 -52.598 -38.855  1.00  0.68           O  
ATOM   1517  N   TYR A 197      -7.379 -52.343 -42.033  1.00  0.88           N  
ATOM   1518  CA  TYR A 197      -7.935 -51.432 -43.028  1.00  0.91           C  
ATOM   1519  C   TYR A 197      -6.932 -51.165 -44.144  1.00  0.85           C  
ATOM   1520  CB  TYR A 197      -8.352 -50.111 -42.374  1.00  0.88           C  
ATOM   1521  O   TYR A 197      -5.741 -51.449 -43.998  1.00  0.78           O  
ATOM   1522  CG  TYR A 197      -7.188 -49.275 -41.899  1.00  0.88           C  
ATOM   1523  CD1 TYR A 197      -6.632 -49.474 -40.637  1.00  0.85           C  
ATOM   1524  CD2 TYR A 197      -6.643 -48.285 -42.709  1.00  0.85           C  
ATOM   1525  CE1 TYR A 197      -5.561 -48.705 -40.194  1.00  0.89           C  
ATOM   1526  CE2 TYR A 197      -5.572 -47.510 -42.277  1.00  0.89           C  
ATOM   1527  OH  TYR A 197      -3.978 -46.963 -40.587  1.00  0.79           O  
ATOM   1528  CZ  TYR A 197      -5.038 -47.727 -41.020  1.00  0.89           C  
ATOM   1529  N   LYS A 198      -7.382 -50.687 -45.278  1.00  0.90           N  
ATOM   1530  CA  LYS A 198      -6.585 -50.096 -46.349  1.00  0.90           C  
ATOM   1531  C   LYS A 198      -7.112 -48.715 -46.728  1.00  0.89           C  
ATOM   1532  CB  LYS A 198      -6.574 -51.008 -47.576  1.00  0.87           C  
ATOM   1533  O   LYS A 198      -8.307 -48.443 -46.596  1.00  0.87           O  
ATOM   1534  CG  LYS A 198      -7.944 -51.221 -48.202  1.00  0.77           C  
ATOM   1535  CD  LYS A 198      -7.867 -52.134 -49.419  1.00  0.75           C  
ATOM   1536  CE  LYS A 198      -9.236 -52.337 -50.054  1.00  0.75           C  
ATOM   1537  NZ  LYS A 198      -9.164 -53.223 -51.254  1.00  0.74           N  
ATOM   1538  N   ILE A 199      -6.232 -47.897 -47.205  1.00  0.87           N  
ATOM   1539  CA  ILE A 199      -6.548 -46.588 -47.766  1.00  0.89           C  
ATOM   1540  C   ILE A 199      -6.636 -46.686 -49.287  1.00  0.86           C  
ATOM   1541  CB  ILE A 199      -5.500 -45.529 -47.356  1.00  0.85           C  
ATOM   1542  O   ILE A 199      -5.698 -47.150 -49.940  1.00  0.83           O  
ATOM   1543  CG1 ILE A 199      -5.357 -45.482 -45.831  1.00  0.81           C  
ATOM   1544  CG2 ILE A 199      -5.876 -44.153 -47.914  1.00  0.80           C  
ATOM   1545  CD1 ILE A 199      -4.183 -44.642 -45.345  1.00  0.77           C  
ATOM   1546  N   VAL A 200      -7.762 -46.374 -49.779  1.00  0.88           N  
ATOM   1547  CA  VAL A 200      -7.989 -46.187 -51.208  1.00  0.89           C  
ATOM   1548  C   VAL A 200      -8.440 -44.753 -51.477  1.00  0.85           C  
ATOM   1549  CB  VAL A 200      -9.034 -47.185 -51.753  1.00  0.87           C  
ATOM   1550  O   VAL A 200      -9.592 -44.399 -51.217  1.00  0.82           O  
ATOM   1551  CG1 VAL A 200      -9.147 -47.075 -53.272  1.00  0.86           C  
ATOM   1552  CG2 VAL A 200      -8.673 -48.612 -51.343  1.00  0.84           C  
ATOM   1553  N   GLU A 201      -7.537 -43.835 -52.006  1.00  0.85           N  
ATOM   1554  CA  GLU A 201      -7.753 -42.395 -52.108  1.00  0.86           C  
ATOM   1555  C   GLU A 201      -8.213 -41.810 -50.776  1.00  0.84           C  
ATOM   1556  CB  GLU A 201      -8.777 -42.082 -53.202  1.00  0.84           C  
ATOM   1557  O   GLU A 201      -7.513 -41.923 -49.768  1.00  0.79           O  
ATOM   1558  CG  GLU A 201      -8.355 -42.541 -54.590  1.00  0.83           C  
ATOM   1559  CD  GLU A 201      -9.393 -42.246 -55.661  1.00  0.77           C  
ATOM   1560  OE1 GLU A 201     -10.532 -41.860 -55.313  1.00  0.81           O  
ATOM   1561  OE2 GLU A 201      -9.065 -42.402 -56.858  1.00  0.82           O  
ATOM   1562  N   ASN A 202      -9.416 -41.113 -50.558  1.00  0.79           N  
ATOM   1563  CA  ASN A 202     -10.022 -40.579 -49.343  1.00  0.84           C  
ATOM   1564  C   ASN A 202     -10.988 -41.578 -48.713  1.00  0.85           C  
ATOM   1565  CB  ASN A 202     -10.738 -39.259 -49.635  1.00  0.78           C  
ATOM   1566  O   ASN A 202     -11.766 -41.222 -47.827  1.00  0.84           O  
ATOM   1567  CG  ASN A 202      -9.784 -38.156 -50.047  1.00  0.69           C  
ATOM   1568  ND2 ASN A 202     -10.331 -37.052 -50.542  1.00  0.67           N  
ATOM   1569  OD1 ASN A 202      -8.564 -38.294 -49.923  1.00  0.65           O  
ATOM   1570  N   ILE A 203     -10.966 -42.735 -49.148  1.00  0.86           N  
ATOM   1571  CA  ILE A 203     -11.828 -43.778 -48.602  1.00  0.90           C  
ATOM   1572  C   ILE A 203     -11.002 -44.731 -47.742  1.00  0.90           C  
ATOM   1573  CB  ILE A 203     -12.551 -44.558 -49.723  1.00  0.88           C  
ATOM   1574  O   ILE A 203     -10.034 -45.327 -48.219  1.00  0.89           O  
ATOM   1575  CG1 ILE A 203     -13.350 -43.597 -50.612  1.00  0.91           C  
ATOM   1576  CG2 ILE A 203     -13.459 -45.639 -49.130  1.00  0.90           C  
ATOM   1577  CD1 ILE A 203     -14.003 -44.265 -51.814  1.00  0.88           C  
ATOM   1578  N   ILE A 204     -11.340 -44.901 -46.565  1.00  0.89           N  
ATOM   1579  CA  ILE A 204     -10.850 -45.943 -45.669  1.00  0.92           C  
ATOM   1580  C   ILE A 204     -11.745 -47.176 -45.774  1.00  0.92           C  
ATOM   1581  CB  ILE A 204     -10.789 -45.448 -44.206  1.00  0.90           C  
ATOM   1582  O   ILE A 204     -12.933 -47.118 -45.451  1.00  0.92           O  
ATOM   1583  CG1 ILE A 204      -9.981 -44.148 -44.116  1.00  0.88           C  
ATOM   1584  CG2 ILE A 204     -10.195 -46.526 -43.296  1.00  0.87           C  
ATOM   1585  CD1 ILE A 204      -8.526 -44.293 -44.541  1.00  0.83           C  
ATOM   1586  N   GLN A 205     -11.164 -48.278 -46.232  1.00  0.90           N  
ATOM   1587  CA  GLN A 205     -11.803 -49.584 -46.349  1.00  0.93           C  
ATOM   1588  C   GLN A 205     -11.360 -50.517 -45.225  1.00  0.92           C  
ATOM   1589  CB  GLN A 205     -11.492 -50.215 -47.708  1.00  0.88           C  
ATOM   1590  O   GLN A 205     -10.202 -50.935 -45.179  1.00  0.92           O  
ATOM   1591  CG  GLN A 205     -12.008 -49.409 -48.892  1.00  0.80           C  
ATOM   1592  CD  GLN A 205     -11.812 -50.122 -50.217  1.00  0.79           C  
ATOM   1593  NE2 GLN A 205     -12.633 -49.776 -51.203  1.00  0.85           N  
ATOM   1594  OE1 GLN A 205     -10.931 -50.976 -50.353  1.00  0.84           O  
ATOM   1595  N   PHE A 206     -12.205 -50.971 -44.311  1.00  0.90           N  
ATOM   1596  CA  PHE A 206     -11.957 -51.873 -43.192  1.00  0.92           C  
ATOM   1597  C   PHE A 206     -12.028 -53.327 -43.643  1.00  0.90           C  
ATOM   1598  CB  PHE A 206     -12.965 -51.623 -42.065  1.00  0.92           C  
ATOM   1599  O   PHE A 206     -12.819 -53.671 -44.524  1.00  0.89           O  
ATOM   1600  CG  PHE A 206     -12.805 -50.285 -41.394  1.00  0.93           C  
ATOM   1601  CD1 PHE A 206     -11.863 -50.104 -40.389  1.00  0.91           C  
ATOM   1602  CD2 PHE A 206     -13.598 -49.208 -41.769  1.00  0.91           C  
ATOM   1603  CE1 PHE A 206     -11.713 -48.867 -39.767  1.00  0.92           C  
ATOM   1604  CE2 PHE A 206     -13.454 -47.969 -41.151  1.00  0.92           C  
ATOM   1605  CZ  PHE A 206     -12.512 -47.801 -40.150  1.00  0.91           C  
ATOM   1606  N   SER A 207     -11.186 -54.242 -43.072  1.00  0.90           N  
ATOM   1607  CA  SER A 207     -11.227 -55.677 -43.336  1.00  0.91           C  
ATOM   1608  C   SER A 207     -12.435 -56.327 -42.670  1.00  0.89           C  
ATOM   1609  CB  SER A 207      -9.942 -56.348 -42.847  1.00  0.88           C  
ATOM   1610  O   SER A 207     -13.080 -57.198 -43.258  1.00  0.86           O  
ATOM   1611  OG  SER A 207      -9.718 -56.068 -41.476  1.00  0.78           O  
ATOM   1612  N   GLU A 208     -12.670 -55.895 -41.595  1.00  0.89           N  
ATOM   1613  CA  GLU A 208     -13.801 -56.379 -40.810  1.00  0.90           C  
ATOM   1614  C   GLU A 208     -15.035 -55.508 -41.025  1.00  0.89           C  
ATOM   1615  CB  GLU A 208     -13.443 -56.426 -39.323  1.00  0.86           C  
ATOM   1616  O   GLU A 208     -14.921 -54.348 -41.428  1.00  0.88           O  
ATOM   1617  CG  GLU A 208     -12.346 -57.426 -38.985  1.00  0.77           C  
ATOM   1618  CD  GLU A 208     -12.142 -57.611 -37.490  1.00  0.74           C  
ATOM   1619  OE1 GLU A 208     -12.757 -56.863 -36.696  1.00  0.77           O  
ATOM   1620  OE2 GLU A 208     -11.359 -58.510 -37.110  1.00  0.77           O  
ATOM   1621  N   VAL A 209     -16.231 -56.021 -40.895  1.00  0.89           N  
ATOM   1622  CA  VAL A 209     -17.490 -55.290 -40.987  1.00  0.91           C  
ATOM   1623  C   VAL A 209     -17.698 -54.457 -39.724  1.00  0.89           C  
ATOM   1624  CB  VAL A 209     -18.687 -56.244 -41.200  1.00  0.84           C  
ATOM   1625  O   VAL A 209     -17.522 -54.954 -38.610  1.00  0.86           O  
ATOM   1626  CG1 VAL A 209     -19.944 -55.459 -41.568  1.00  0.67           C  
ATOM   1627  CG2 VAL A 209     -18.362 -57.275 -42.279  1.00  0.66           C  
ATOM   1628  N   LEU A 210     -18.058 -53.182 -39.865  1.00  0.88           N  
ATOM   1629  CA  LEU A 210     -18.404 -52.292 -38.762  1.00  0.91           C  
ATOM   1630  C   LEU A 210     -19.861 -52.479 -38.350  1.00  0.88           C  
ATOM   1631  CB  LEU A 210     -18.156 -50.832 -39.152  1.00  0.89           C  
ATOM   1632  O   LEU A 210     -20.720 -52.742 -39.194  1.00  0.87           O  
ATOM   1633  CG  LEU A 210     -16.723 -50.470 -39.543  1.00  0.88           C  
ATOM   1634  CD1 LEU A 210     -16.673 -49.062 -40.128  1.00  0.86           C  
ATOM   1635  CD2 LEU A 210     -15.793 -50.588 -38.340  1.00  0.86           C  
ATOM   1636  N   ASN A 211     -20.055 -52.431 -37.046  1.00  0.89           N  
ATOM   1637  CA  ASN A 211     -21.407 -52.493 -36.501  1.00  0.91           C  
ATOM   1638  C   ASN A 211     -22.020 -51.102 -36.364  1.00  0.90           C  
ATOM   1639  CB  ASN A 211     -21.409 -53.209 -35.148  1.00  0.88           C  
ATOM   1640  O   ASN A 211     -21.317 -50.136 -36.062  1.00  0.89           O  
ATOM   1641  CG  ASN A 211     -20.834 -54.610 -35.229  1.00  0.83           C  
ATOM   1642  ND2 ASN A 211     -19.682 -54.815 -34.602  1.00  0.89           N  
ATOM   1643  OD1 ASN A 211     -21.421 -55.500 -35.849  1.00  0.85           O  
ATOM   1644  N   LYS A 212     -23.336 -50.915 -36.540  1.00  0.84           N  
ATOM   1645  CA  LYS A 212     -24.046 -49.673 -36.248  1.00  0.88           C  
ATOM   1646  C   LYS A 212     -23.765 -49.202 -34.823  1.00  0.81           C  
ATOM   1647  CB  LYS A 212     -25.550 -49.853 -36.453  1.00  0.85           C  
ATOM   1648  O   LYS A 212     -24.004 -49.936 -33.863  1.00  0.77           O  
ATOM   1649  CG  LYS A 212     -26.367 -48.599 -36.177  1.00  0.83           C  
ATOM   1650  CD  LYS A 212     -27.844 -48.816 -36.479  1.00  0.77           C  
ATOM   1651  CE  LYS A 212     -28.665 -47.567 -36.190  1.00  0.92           C  
ATOM   1652  NZ  LYS A 212     -30.095 -47.739 -36.585  1.00  0.94           N  
ATOM   1653  N   GLY A 213     -23.256 -48.008 -34.713  1.00  0.85           N  
ATOM   1654  CA  GLY A 213     -22.924 -47.388 -33.440  1.00  0.87           C  
ATOM   1655  C   GLY A 213     -21.445 -47.462 -33.110  1.00  0.83           C  
ATOM   1656  O   GLY A 213     -20.992 -46.862 -32.132  1.00  0.81           O  
ATOM   1657  N   ASP A 214     -20.710 -48.114 -33.809  1.00  0.87           N  
ATOM   1658  CA  ASP A 214     -19.266 -48.056 -33.603  1.00  0.89           C  
ATOM   1659  C   ASP A 214     -18.748 -46.627 -33.746  1.00  0.85           C  
ATOM   1660  CB  ASP A 214     -18.545 -48.978 -34.588  1.00  0.88           C  
ATOM   1661  O   ASP A 214     -19.110 -45.921 -34.690  1.00  0.81           O  
ATOM   1662  CG  ASP A 214     -18.668 -50.447 -34.224  1.00  0.87           C  
ATOM   1663  OD1 ASP A 214     -19.046 -50.761 -33.075  1.00  0.88           O  
ATOM   1664  OD2 ASP A 214     -18.381 -51.299 -35.093  1.00  0.91           O  
ATOM   1665  N   ASN A 215     -17.990 -46.103 -32.712  1.00  0.85           N  
ATOM   1666  CA  ASN A 215     -17.325 -44.804 -32.734  1.00  0.88           C  
ATOM   1667  C   ASN A 215     -15.917 -44.904 -33.314  1.00  0.84           C  
ATOM   1668  CB  ASN A 215     -17.279 -44.201 -31.328  1.00  0.83           C  
ATOM   1669  O   ASN A 215     -15.015 -45.447 -32.674  1.00  0.81           O  
ATOM   1670  CG  ASN A 215     -16.685 -42.806 -31.310  1.00  0.76           C  
ATOM   1671  ND2 ASN A 215     -16.576 -42.224 -30.122  1.00  0.82           N  
ATOM   1672  OD1 ASN A 215     -16.329 -42.257 -32.356  1.00  0.77           O  
ATOM   1673  N   ILE A 216     -15.733 -44.355 -34.414  1.00  0.89           N  
ATOM   1674  CA  ILE A 216     -14.452 -44.327 -35.112  1.00  0.90           C  
ATOM   1675  C   ILE A 216     -13.853 -42.925 -35.036  1.00  0.85           C  
ATOM   1676  CB  ILE A 216     -14.603 -44.766 -36.586  1.00  0.89           C  
ATOM   1677  O   ILE A 216     -14.504 -41.944 -35.403  1.00  0.79           O  
ATOM   1678  CG1 ILE A 216     -15.393 -46.076 -36.675  1.00  0.89           C  
ATOM   1679  CG2 ILE A 216     -13.230 -44.908 -37.250  1.00  0.88           C  
ATOM   1680  CD1 ILE A 216     -15.548 -46.611 -38.092  1.00  0.87           C  
ATOM   1681  N   GLN A 217     -12.653 -42.844 -34.499  1.00  0.87           N  
ATOM   1682  CA  GLN A 217     -11.839 -41.634 -34.465  1.00  0.88           C  
ATOM   1683  C   GLN A 217     -10.675 -41.727 -35.448  1.00  0.86           C  
ATOM   1684  CB  GLN A 217     -11.314 -41.380 -33.051  1.00  0.85           C  
ATOM   1685  O   GLN A 217      -9.827 -42.614 -35.332  1.00  0.84           O  
ATOM   1686  CG  GLN A 217     -12.409 -41.251 -32.002  1.00  0.83           C  
ATOM   1687  CD  GLN A 217     -11.861 -41.031 -30.605  1.00  0.81           C  
ATOM   1688  NE2 GLN A 217     -12.726 -40.611 -29.688  1.00  0.86           N  
ATOM   1689  OE1 GLN A 217     -10.670 -41.237 -30.351  1.00  0.85           O  
ATOM   1690  N   PHE A 218     -10.656 -40.833 -36.312  1.00  0.88           N  
ATOM   1691  CA  PHE A 218      -9.565 -40.634 -37.260  1.00  0.88           C  
ATOM   1692  C   PHE A 218      -8.683 -39.467 -36.833  1.00  0.84           C  
ATOM   1693  CB  PHE A 218     -10.114 -40.390 -38.669  1.00  0.87           C  
ATOM   1694  O   PHE A 218      -9.177 -38.363 -36.594  1.00  0.78           O  
ATOM   1695  CG  PHE A 218     -11.039 -41.472 -39.156  1.00  0.89           C  
ATOM   1696  CD1 PHE A 218     -10.544 -42.567 -39.853  1.00  0.87           C  
ATOM   1697  CD2 PHE A 218     -12.405 -41.393 -38.917  1.00  0.87           C  
ATOM   1698  CE1 PHE A 218     -11.399 -43.570 -40.306  1.00  0.90           C  
ATOM   1699  CE2 PHE A 218     -13.265 -42.391 -39.366  1.00  0.89           C  
ATOM   1700  CZ  PHE A 218     -12.760 -43.479 -40.061  1.00  0.89           C  
ATOM   1701  N   TYR A 219      -7.447 -39.779 -36.721  1.00  0.83           N  
ATOM   1702  CA  TYR A 219      -6.408 -38.757 -36.645  1.00  0.84           C  
ATOM   1703  C   TYR A 219      -5.662 -38.638 -37.968  1.00  0.81           C  
ATOM   1704  CB  TYR A 219      -5.423 -39.076 -35.517  1.00  0.81           C  
ATOM   1705  O   TYR A 219      -4.800 -39.463 -38.279  1.00  0.78           O  
ATOM   1706  CG  TYR A 219      -6.035 -39.011 -34.139  1.00  0.79           C  
ATOM   1707  CD1 TYR A 219      -5.953 -37.850 -33.373  1.00  0.77           C  
ATOM   1708  CD2 TYR A 219      -6.697 -40.109 -33.600  1.00  0.78           C  
ATOM   1709  CE1 TYR A 219      -6.515 -37.786 -32.102  1.00  0.79           C  
ATOM   1710  CE2 TYR A 219      -7.262 -40.057 -32.330  1.00  0.78           C  
ATOM   1711  OH  TYR A 219      -7.724 -38.835 -30.332  1.00  0.69           O  
ATOM   1712  CZ  TYR A 219      -7.166 -38.893 -31.590  1.00  0.78           C  
ATOM   1713  N   LEU A 220      -6.070 -37.762 -38.767  1.00  0.82           N  
ATOM   1714  CA  LEU A 220      -5.597 -37.453 -40.112  1.00  0.82           C  
ATOM   1715  C   LEU A 220      -4.365 -36.555 -40.061  1.00  0.80           C  
ATOM   1716  CB  LEU A 220      -6.702 -36.776 -40.927  1.00  0.80           C  
ATOM   1717  O   LEU A 220      -4.418 -35.451 -39.515  1.00  0.75           O  
ATOM   1718  CG  LEU A 220      -8.072 -37.456 -40.906  1.00  0.80           C  
ATOM   1719  CD1 LEU A 220      -9.097 -36.604 -41.648  1.00  0.79           C  
ATOM   1720  CD2 LEU A 220      -7.986 -38.851 -41.516  1.00  0.80           C  
ATOM   1721  N   SER A 221      -3.255 -37.136 -40.485  1.00  0.76           N  
ATOM   1722  CA  SER A 221      -1.993 -36.414 -40.607  1.00  0.75           C  
ATOM   1723  C   SER A 221      -1.737 -35.989 -42.049  1.00  0.74           C  
ATOM   1724  CB  SER A 221      -0.832 -37.274 -40.107  1.00  0.72           C  
ATOM   1725  O   SER A 221      -2.143 -36.679 -42.987  1.00  0.70           O  
ATOM   1726  OG  SER A 221      -1.078 -37.734 -38.789  1.00  0.69           O  
ATOM   1727  N   ASN A 222      -1.315 -34.773 -42.188  1.00  0.63           N  
ATOM   1728  CA  ASN A 222      -0.956 -34.086 -43.424  1.00  0.63           C  
ATOM   1729  C   ASN A 222      -2.190 -33.750 -44.257  1.00  0.63           C  
ATOM   1730  CB  ASN A 222       0.023 -34.931 -44.242  1.00  0.59           C  
ATOM   1731  O   ASN A 222      -2.249 -34.074 -45.445  1.00  0.61           O  
ATOM   1732  CG  ASN A 222       1.369 -35.086 -43.563  1.00  0.55           C  
ATOM   1733  ND2 ASN A 222       2.025 -36.217 -43.798  1.00  0.54           N  
ATOM   1734  OD1 ASN A 222       1.816 -34.197 -42.834  1.00  0.55           O  
ATOM   1735  N   VAL A 223      -3.297 -33.296 -43.865  1.00  0.61           N  
ATOM   1736  CA  VAL A 223      -4.410 -32.749 -44.633  1.00  0.60           C  
ATOM   1737  C   VAL A 223      -3.961 -31.488 -45.368  1.00  0.61           C  
ATOM   1738  CB  VAL A 223      -5.623 -32.435 -43.729  1.00  0.56           C  
ATOM   1739  O   VAL A 223      -3.466 -30.543 -44.748  1.00  0.58           O  
ATOM   1740  CG1 VAL A 223      -6.818 -31.982 -44.567  1.00  0.51           C  
ATOM   1741  CG2 VAL A 223      -5.990 -33.655 -42.886  1.00  0.51           C  
ATOM   1742  N   PRO A 224      -3.847 -31.541 -46.818  1.00  0.56           N  
ATOM   1743  CA  PRO A 224      -3.592 -30.304 -47.560  1.00  0.55           C  
ATOM   1744  C   PRO A 224      -4.536 -29.172 -47.162  1.00  0.56           C  
ATOM   1745  CB  PRO A 224      -3.815 -30.715 -49.017  1.00  0.53           C  
ATOM   1746  O   PRO A 224      -5.738 -29.395 -46.995  1.00  0.54           O  
ATOM   1747  CG  PRO A 224      -4.074 -32.186 -48.965  1.00  0.50           C  
ATOM   1748  CD  PRO A 224      -4.235 -32.591 -47.527  1.00  0.52           C  
ATOM   1749  N   ILE A 225      -4.247 -27.866 -46.800  1.00  0.41           N  
ATOM   1750  CA  ILE A 225      -4.979 -26.650 -46.463  1.00  0.45           C  
ATOM   1751  C   ILE A 225      -6.124 -26.447 -47.452  1.00  0.42           C  
ATOM   1752  CB  ILE A 225      -4.050 -25.415 -46.458  1.00  0.39           C  
ATOM   1753  O   ILE A 225      -7.176 -25.913 -47.092  1.00  0.40           O  
ATOM   1754  CG1 ILE A 225      -3.062 -25.495 -45.289  1.00  0.35           C  
ATOM   1755  CG2 ILE A 225      -4.870 -24.123 -46.394  1.00  0.35           C  
ATOM   1756  CD1 ILE A 225      -1.978 -24.426 -45.320  1.00  0.35           C  
ATOM   1757  N   SER A 226      -6.120 -26.568 -48.692  1.00  0.45           N  
ATOM   1758  CA  SER A 226      -7.156 -26.321 -49.690  1.00  0.45           C  
ATOM   1759  C   SER A 226      -8.456 -27.028 -49.324  1.00  0.45           C  
ATOM   1760  CB  SER A 226      -6.689 -26.778 -51.072  1.00  0.40           C  
ATOM   1761  O   SER A 226      -9.533 -26.632 -49.776  1.00  0.42           O  
ATOM   1762  OG  SER A 226      -6.350 -28.154 -51.058  1.00  0.40           O  
ATOM   1763  N   SER A 227      -8.474 -27.798 -48.298  1.00  0.40           N  
ATOM   1764  CA  SER A 227      -9.709 -28.537 -48.058  1.00  0.40           C  
ATOM   1765  C   SER A 227     -10.376 -28.093 -46.760  1.00  0.40           C  
ATOM   1766  CB  SER A 227      -9.435 -30.040 -48.011  1.00  0.35           C  
ATOM   1767  O   SER A 227     -11.487 -28.524 -46.447  1.00  0.37           O  
ATOM   1768  OG  SER A 227      -8.378 -30.331 -47.112  1.00  0.36           O  
ATOM   1769  N   ILE A 228      -9.890 -27.009 -46.004  1.00  0.40           N  
ATOM   1770  CA  ILE A 228     -10.578 -26.497 -44.824  1.00  0.42           C  
ATOM   1771  C   ILE A 228     -11.072 -25.076 -45.090  1.00  0.40           C  
ATOM   1772  CB  ILE A 228      -9.662 -26.521 -43.580  1.00  0.36           C  
ATOM   1773  O   ILE A 228     -10.296 -24.209 -45.498  1.00  0.38           O  
ATOM   1774  CG1 ILE A 228      -9.156 -27.944 -43.318  1.00  0.35           C  
ATOM   1775  CG2 ILE A 228     -10.398 -25.967 -42.356  1.00  0.34           C  
ATOM   1776  CD1 ILE A 228      -8.127 -28.038 -42.199  1.00  0.34           C  
ATOM   1777  N   ASN A 229     -12.377 -24.809 -45.566  1.00  0.43           N  
ATOM   1778  CA  ASN A 229     -13.121 -23.554 -45.590  1.00  0.44           C  
ATOM   1779  C   ASN A 229     -12.435 -22.479 -44.752  1.00  0.43           C  
ATOM   1780  CB  ASN A 229     -14.556 -23.771 -45.103  1.00  0.39           C  
ATOM   1781  O   ASN A 229     -12.384 -22.580 -43.525  1.00  0.41           O  
ATOM   1782  CG  ASN A 229     -15.445 -24.388 -46.164  1.00  0.37           C  
ATOM   1783  ND2 ASN A 229     -16.498 -25.072 -45.731  1.00  0.34           N  
ATOM   1784  OD1 ASN A 229     -15.188 -24.252 -47.364  1.00  0.39           O  
ATOM   1785  N   PHE A 230     -11.295 -21.706 -45.099  1.00  0.43           N  
ATOM   1786  CA  PHE A 230     -11.113 -20.323 -44.675  1.00  0.45           C  
ATOM   1787  C   PHE A 230     -12.455 -19.668 -44.373  1.00  0.42           C  
ATOM   1788  CB  PHE A 230     -10.369 -19.524 -45.750  1.00  0.40           C  
ATOM   1789  O   PHE A 230     -13.453 -19.950 -45.040  1.00  0.41           O  
ATOM   1790  CG  PHE A 230      -8.964 -20.002 -45.999  1.00  0.39           C  
ATOM   1791  CD1 PHE A 230      -7.922 -19.604 -45.169  1.00  0.39           C  
ATOM   1792  CD2 PHE A 230      -8.685 -20.850 -47.062  1.00  0.40           C  
ATOM   1793  CE1 PHE A 230      -6.621 -20.046 -45.397  1.00  0.39           C  
ATOM   1794  CE2 PHE A 230      -7.387 -21.295 -47.296  1.00  0.41           C  
ATOM   1795  CZ  PHE A 230      -6.356 -20.891 -46.463  1.00  0.36           C  
ATOM   1796  N   ALA A 231     -12.775 -19.221 -43.090  1.00  0.50           N  
ATOM   1797  CA  ALA A 231     -13.829 -18.212 -43.031  1.00  0.53           C  
ATOM   1798  C   ALA A 231     -13.851 -17.366 -44.300  1.00  0.51           C  
ATOM   1799  CB  ALA A 231     -13.645 -17.322 -41.804  1.00  0.47           C  
ATOM   1800  O   ALA A 231     -12.832 -16.788 -44.686  1.00  0.49           O  
ATOM   1801  N   LEU A 232     -14.679 -17.678 -45.368  1.00  0.49           N  
ATOM   1802  CA  LEU A 232     -15.058 -16.649 -46.330  1.00  0.49           C  
ATOM   1803  C   LEU A 232     -15.338 -15.325 -45.628  1.00  0.49           C  
ATOM   1804  CB  LEU A 232     -16.288 -17.088 -47.128  1.00  0.45           C  
ATOM   1805  O   LEU A 232     -15.740 -15.308 -44.462  1.00  0.47           O  
ATOM   1806  CG  LEU A 232     -16.106 -18.298 -48.045  1.00  0.42           C  
ATOM   1807  CD1 LEU A 232     -17.458 -18.787 -48.553  1.00  0.38           C  
ATOM   1808  CD2 LEU A 232     -15.185 -17.953 -49.209  1.00  0.40           C  
ATOM   1809  N   SER A 233     -14.856 -14.150 -46.048  1.00  0.56           N  
ATOM   1810  CA  SER A 233     -15.301 -12.841 -45.580  1.00  0.58           C  
ATOM   1811  C   SER A 233     -16.760 -12.880 -45.135  1.00  0.56           C  
ATOM   1812  CB  SER A 233     -15.122 -11.790 -46.676  1.00  0.53           C  
ATOM   1813  O   SER A 233     -17.153 -12.157 -44.217  1.00  0.55           O  
ATOM   1814  OG  SER A 233     -15.785 -12.186 -47.865  1.00  0.51           O  
ATOM   1815  N   SER A 234     -17.620 -13.765 -45.721  1.00  0.55           N  
ATOM   1816  CA  SER A 234     -19.001 -13.999 -45.311  1.00  0.55           C  
ATOM   1817  C   SER A 234     -19.065 -14.688 -43.952  1.00  0.54           C  
ATOM   1818  CB  SER A 234     -19.734 -14.842 -46.355  1.00  0.50           C  
ATOM   1819  O   SER A 234     -19.961 -14.411 -43.152  1.00  0.52           O  
ATOM   1820  OG  SER A 234     -19.030 -16.044 -46.616  1.00  0.51           O  
ATOM   1821  N   ASP A 235     -18.222 -15.656 -43.615  1.00  0.52           N  
ATOM   1822  CA  ASP A 235     -18.194 -16.255 -42.284  1.00  0.53           C  
ATOM   1823  C   ASP A 235     -17.667 -15.266 -41.248  1.00  0.52           C  
ATOM   1824  CB  ASP A 235     -17.338 -17.523 -42.284  1.00  0.48           C  
ATOM   1825  O   ASP A 235     -17.987 -15.371 -40.062  1.00  0.49           O  
ATOM   1826  CG  ASP A 235     -17.891 -18.613 -43.186  1.00  0.46           C  
ATOM   1827  OD1 ASP A 235     -19.128 -18.709 -43.338  1.00  0.47           O  
ATOM   1828  OD2 ASP A 235     -17.083 -19.384 -43.747  1.00  0.56           O  
ATOM   1829  N   LEU A 236     -16.932 -14.161 -41.711  1.00  0.55           N  
ATOM   1830  CA  LEU A 236     -16.475 -13.096 -40.825  1.00  0.57           C  
ATOM   1831  C   LEU A 236     -17.577 -12.066 -40.598  1.00  0.55           C  
ATOM   1832  CB  LEU A 236     -15.234 -12.412 -41.406  1.00  0.53           C  
ATOM   1833  O   LEU A 236     -17.424 -11.158 -39.778  1.00  0.54           O  
ATOM   1834  CG  LEU A 236     -13.985 -13.283 -41.549  1.00  0.51           C  
ATOM   1835  CD1 LEU A 236     -12.878 -12.509 -42.257  1.00  0.47           C  
ATOM   1836  CD2 LEU A 236     -13.513 -13.771 -40.183  1.00  0.49           C  
ATOM   1837  N   SER A 237     -18.795 -12.155 -41.276  1.00  0.57           N  
ATOM   1838  CA  SER A 237     -19.904 -11.249 -40.997  1.00  0.58           C  
ATOM   1839  C   SER A 237     -20.364 -11.369 -39.548  1.00  0.56           C  
ATOM   1840  CB  SER A 237     -21.076 -11.529 -41.938  1.00  0.52           C  
ATOM   1841  O   SER A 237     -20.993 -10.454 -39.013  1.00  0.54           O  
ATOM   1842  OG  SER A 237     -21.572 -12.843 -41.745  1.00  0.50           O  
ATOM   1843  N   ASN A 238     -20.069 -12.523 -38.853  1.00  0.60           N  
ATOM   1844  CA  ASN A 238     -20.364 -12.700 -37.435  1.00  0.61           C  
ATOM   1845  C   ASN A 238     -19.178 -12.302 -36.562  1.00  0.59           C  
ATOM   1846  CB  ASN A 238     -20.774 -14.146 -37.148  1.00  0.54           C  
ATOM   1847  O   ASN A 238     -19.192 -12.525 -35.350  1.00  0.57           O  
ATOM   1848  CG  ASN A 238     -22.128 -14.496 -37.734  1.00  0.51           C  
ATOM   1849  ND2 ASN A 238     -22.330 -15.773 -38.037  1.00  0.49           N  
ATOM   1850  OD1 ASN A 238     -22.984 -13.626 -37.914  1.00  0.51           O  
ATOM   1851  N   TYR A 239     -18.184 -11.732 -37.112  1.00  0.64           N  
ATOM   1852  CA  TYR A 239     -17.086 -11.276 -36.267  1.00  0.67           C  
ATOM   1853  C   TYR A 239     -17.152  -9.768 -36.053  1.00  0.64           C  
ATOM   1854  CB  TYR A 239     -15.738 -11.656 -36.887  1.00  0.59           C  
ATOM   1855  O   TYR A 239     -17.575  -9.026 -36.942  1.00  0.60           O  
ATOM   1856  CG  TYR A 239     -15.468 -13.141 -36.891  1.00  0.56           C  
ATOM   1857  CD1 TYR A 239     -14.884 -13.766 -35.792  1.00  0.52           C  
ATOM   1858  CD2 TYR A 239     -15.796 -13.922 -37.995  1.00  0.54           C  
ATOM   1859  CE1 TYR A 239     -14.633 -15.134 -35.792  1.00  0.48           C  
ATOM   1860  CE2 TYR A 239     -15.549 -15.290 -38.006  1.00  0.51           C  
ATOM   1861  OH  TYR A 239     -14.722 -17.241 -36.907  1.00  0.35           O  
ATOM   1862  CZ  TYR A 239     -14.969 -15.887 -36.902  1.00  0.49           C  
ATOM   1863  N   VAL A 240     -16.951  -9.264 -34.823  1.00  0.66           N  
ATOM   1864  CA  VAL A 240     -16.870  -7.858 -34.442  1.00  0.69           C  
ATOM   1865  C   VAL A 240     -15.709  -7.190 -35.176  1.00  0.68           C  
ATOM   1866  CB  VAL A 240     -16.701  -7.692 -32.915  1.00  0.62           C  
ATOM   1867  O   VAL A 240     -14.557  -7.611 -35.042  1.00  0.65           O  
ATOM   1868  CG1 VAL A 240     -16.633  -6.214 -32.537  1.00  0.54           C  
ATOM   1869  CG2 VAL A 240     -17.843  -8.385 -32.175  1.00  0.53           C  
ATOM   1870  N   LEU A 241     -16.070  -6.363 -36.271  1.00  0.71           N  
ATOM   1871  CA  LEU A 241     -15.045  -5.553 -36.920  1.00  0.72           C  
ATOM   1872  C   LEU A 241     -14.324  -4.673 -35.905  1.00  0.72           C  
ATOM   1873  CB  LEU A 241     -15.663  -4.685 -38.019  1.00  0.68           C  
ATOM   1874  O   LEU A 241     -14.941  -4.178 -34.958  1.00  0.71           O  
ATOM   1875  CG  LEU A 241     -16.296  -5.429 -39.196  1.00  0.64           C  
ATOM   1876  CD1 LEU A 241     -17.007  -4.448 -40.122  1.00  0.59           C  
ATOM   1877  CD2 LEU A 241     -15.239  -6.222 -39.957  1.00  0.62           C  
ATOM   1878  N   LYS A 242     -13.096  -4.460 -36.099  1.00  0.73           N  
ATOM   1879  CA  LYS A 242     -12.304  -3.540 -35.289  1.00  0.74           C  
ATOM   1880  C   LYS A 242     -13.006  -2.193 -35.142  1.00  0.75           C  
ATOM   1881  CB  LYS A 242     -10.916  -3.343 -35.902  1.00  0.71           C  
ATOM   1882  O   LYS A 242     -12.913  -1.549 -34.095  1.00  0.75           O  
ATOM   1883  CG  LYS A 242      -9.983  -2.488 -35.058  1.00  0.66           C  
ATOM   1884  CD  LYS A 242      -8.597  -2.390 -35.683  1.00  0.65           C  
ATOM   1885  CE  LYS A 242      -7.690  -1.459 -34.890  1.00  0.58           C  
ATOM   1886  NZ  LYS A 242      -6.342  -1.328 -35.521  1.00  0.51           N  
ATOM   1887  N   SER A 243     -13.688  -1.696 -36.178  1.00  0.77           N  
ATOM   1888  CA  SER A 243     -14.440  -0.445 -36.149  1.00  0.78           C  
ATOM   1889  C   SER A 243     -15.601  -0.520 -35.163  1.00  0.76           C  
ATOM   1890  CB  SER A 243     -14.967  -0.104 -37.543  1.00  0.75           C  
ATOM   1891  O   SER A 243     -15.848   0.427 -34.413  1.00  0.74           O  
ATOM   1892  OG  SER A 243     -15.639  -1.214 -38.113  1.00  0.73           O  
ATOM   1893  N   GLU A 244     -16.240  -1.743 -35.065  1.00  0.76           N  
ATOM   1894  CA  GLU A 244     -17.365  -1.947 -34.157  1.00  0.77           C  
ATOM   1895  C   GLU A 244     -16.904  -1.961 -32.703  1.00  0.76           C  
ATOM   1896  CB  GLU A 244     -18.096  -3.250 -34.490  1.00  0.73           C  
ATOM   1897  O   GLU A 244     -17.670  -1.617 -31.800  1.00  0.72           O  
ATOM   1898  CG  GLU A 244     -18.769  -3.246 -35.855  1.00  0.69           C  
ATOM   1899  CD  GLU A 244     -19.318  -4.606 -36.257  1.00  0.67           C  
ATOM   1900  OE1 GLU A 244     -18.754  -5.639 -35.831  1.00  0.73           O  
ATOM   1901  OE2 GLU A 244     -20.320  -4.638 -37.006  1.00  0.69           O  
ATOM   1902  N   LEU A 245     -15.645  -2.377 -32.472  1.00  0.73           N  
ATOM   1903  CA  LEU A 245     -15.082  -2.381 -31.126  1.00  0.74           C  
ATOM   1904  C   LEU A 245     -14.898  -0.958 -30.610  1.00  0.73           C  
ATOM   1905  CB  LEU A 245     -13.741  -3.120 -31.108  1.00  0.71           C  
ATOM   1906  O   LEU A 245     -14.858  -0.733 -29.398  1.00  0.71           O  
ATOM   1907  CG  LEU A 245     -13.792  -4.624 -31.382  1.00  0.69           C  
ATOM   1908  CD1 LEU A 245     -12.385  -5.210 -31.385  1.00  0.66           C  
ATOM   1909  CD2 LEU A 245     -14.667  -5.326 -30.349  1.00  0.67           C  
ATOM   1910  N   LEU A 246     -14.842  -0.008 -31.531  1.00  0.76           N  
ATOM   1911  CA  LEU A 246     -14.671   1.404 -31.206  1.00  0.78           C  
ATOM   1912  C   LEU A 246     -16.021   2.104 -31.095  1.00  0.77           C  
ATOM   1913  CB  LEU A 246     -13.810   2.097 -32.266  1.00  0.74           C  
ATOM   1914  O   LEU A 246     -16.098   3.244 -30.631  1.00  0.75           O  
ATOM   1915  CG  LEU A 246     -12.346   1.662 -32.340  1.00  0.71           C  
ATOM   1916  CD1 LEU A 246     -11.662   2.306 -33.542  1.00  0.68           C  
ATOM   1917  CD2 LEU A 246     -11.616   2.018 -31.049  1.00  0.69           C  
ATOM   1918  N   ASP A 247     -17.092   1.434 -31.515  1.00  0.76           N  
ATOM   1919  CA  ASP A 247     -18.437   1.994 -31.420  1.00  0.78           C  
ATOM   1920  C   ASP A 247     -18.929   1.996 -29.974  1.00  0.76           C  
ATOM   1921  CB  ASP A 247     -19.408   1.211 -32.305  1.00  0.73           C  
ATOM   1922  O   ASP A 247     -18.349   1.331 -29.114  1.00  0.73           O  
ATOM   1923  CG  ASP A 247     -19.284   1.562 -33.777  1.00  0.67           C  
ATOM   1924  OD1 ASP A 247     -18.718   2.628 -34.104  1.00  0.67           O  
ATOM   1925  OD2 ASP A 247     -19.758   0.768 -34.618  1.00  0.75           O  
ATOM   1926  N   THR A 248     -20.039   2.739 -29.634  1.00  0.74           N  
ATOM   1927  CA  THR A 248     -20.633   2.906 -28.312  1.00  0.76           C  
ATOM   1928  C   THR A 248     -21.217   1.589 -27.810  1.00  0.72           C  
ATOM   1929  CB  THR A 248     -21.731   3.986 -28.325  1.00  0.69           C  
ATOM   1930  O   THR A 248     -21.641   1.491 -26.657  1.00  0.68           O  
ATOM   1931  CG2 THR A 248     -21.134   5.374 -28.529  1.00  0.56           C  
ATOM   1932  OG1 THR A 248     -22.649   3.711 -29.390  1.00  0.66           O  
ATOM   1933  N   SER A 249     -21.226   0.533 -28.661  1.00  0.70           N  
ATOM   1934  CA  SER A 249     -21.634  -0.829 -28.332  1.00  0.71           C  
ATOM   1935  C   SER A 249     -20.454  -1.793 -28.406  1.00  0.69           C  
ATOM   1936  CB  SER A 249     -22.745  -1.298 -29.273  1.00  0.65           C  
ATOM   1937  O   SER A 249     -20.630  -3.008 -28.289  1.00  0.66           O  
ATOM   1938  OG  SER A 249     -22.328  -1.213 -30.625  1.00  0.62           O  
ATOM   1939  N   GLY A 250     -19.309  -1.376 -28.717  1.00  0.70           N  
ATOM   1940  CA  GLY A 250     -18.157  -2.243 -28.907  1.00  0.74           C  
ATOM   1941  C   GLY A 250     -17.886  -3.145 -27.718  1.00  0.72           C  
ATOM   1942  O   GLY A 250     -17.548  -4.318 -27.887  1.00  0.70           O  
ATOM   1943  N   ALA A 251     -18.051  -2.693 -26.506  1.00  0.69           N  
ATOM   1944  CA  ALA A 251     -17.898  -3.499 -25.297  1.00  0.73           C  
ATOM   1945  C   ALA A 251     -18.921  -4.631 -25.260  1.00  0.70           C  
ATOM   1946  CB  ALA A 251     -18.033  -2.623 -24.053  1.00  0.67           C  
ATOM   1947  O   ALA A 251     -18.599  -5.753 -24.863  1.00  0.69           O  
ATOM   1948  N   ASP A 252     -20.134  -4.478 -25.671  1.00  0.72           N  
ATOM   1949  CA  ASP A 252     -21.174  -5.499 -25.752  1.00  0.75           C  
ATOM   1950  C   ASP A 252     -20.769  -6.621 -26.705  1.00  0.71           C  
ATOM   1951  CB  ASP A 252     -22.499  -4.881 -26.201  1.00  0.69           C  
ATOM   1952  O   ASP A 252     -21.020  -7.796 -26.432  1.00  0.68           O  
ATOM   1953  CG  ASP A 252     -23.099  -3.946 -25.165  1.00  0.63           C  
ATOM   1954  OD1 ASP A 252     -22.666  -3.977 -23.993  1.00  0.61           O  
ATOM   1955  OD2 ASP A 252     -24.015  -3.175 -25.523  1.00  0.70           O  
ATOM   1956  N   ASN A 253     -20.102  -6.204 -27.785  1.00  0.70           N  
ATOM   1957  CA  ASN A 253     -19.719  -7.153 -28.824  1.00  0.71           C  
ATOM   1958  C   ASN A 253     -18.626  -8.102 -28.340  1.00  0.68           C  
ATOM   1959  CB  ASN A 253     -19.261  -6.415 -30.083  1.00  0.67           C  
ATOM   1960  O   ASN A 253     -18.418  -9.166 -28.926  1.00  0.66           O  
ATOM   1961  CG  ASN A 253     -20.410  -5.763 -30.828  1.00  0.64           C  
ATOM   1962  ND2 ASN A 253     -20.125  -4.659 -31.508  1.00  0.70           N  
ATOM   1963  OD1 ASN A 253     -21.544  -6.247 -30.791  1.00  0.68           O  
ATOM   1964  N   VAL A 254     -17.869  -7.693 -27.243  1.00  0.67           N  
ATOM   1965  CA  VAL A 254     -16.816  -8.565 -26.732  1.00  0.68           C  
ATOM   1966  C   VAL A 254     -17.171  -9.033 -25.322  1.00  0.66           C  
ATOM   1967  CB  VAL A 254     -15.444  -7.854 -26.728  1.00  0.64           C  
ATOM   1968  O   VAL A 254     -16.337  -9.617 -24.627  1.00  0.64           O  
ATOM   1969  CG1 VAL A 254     -14.910  -7.703 -28.151  1.00  0.56           C  
ATOM   1970  CG2 VAL A 254     -15.551  -6.491 -26.047  1.00  0.55           C  
ATOM   1971  N   GLY A 255     -18.472  -8.961 -24.942  1.00  0.65           N  
ATOM   1972  CA  GLY A 255     -18.998  -9.473 -23.686  1.00  0.66           C  
ATOM   1973  C   GLY A 255     -18.572  -8.654 -22.483  1.00  0.65           C  
ATOM   1974  O   GLY A 255     -18.417  -9.190 -21.384  1.00  0.64           O  
ATOM   1975  N   PHE A 256     -18.168  -7.453 -22.723  1.00  0.68           N  
ATOM   1976  CA  PHE A 256     -18.095  -6.578 -21.559  1.00  0.71           C  
ATOM   1977  C   PHE A 256     -19.478  -6.054 -21.188  1.00  0.63           C  
ATOM   1978  CB  PHE A 256     -17.145  -5.406 -21.824  1.00  0.62           C  
ATOM   1979  O   PHE A 256     -20.492  -6.598 -21.630  1.00  0.57           O  
ATOM   1980  CG  PHE A 256     -15.698  -5.726 -21.560  1.00  0.58           C  
ATOM   1981  CD1 PHE A 256     -15.161  -5.581 -20.287  1.00  0.56           C  
ATOM   1982  CD2 PHE A 256     -14.875  -6.174 -22.586  1.00  0.61           C  
ATOM   1983  CE1 PHE A 256     -13.822  -5.876 -20.040  1.00  0.57           C  
ATOM   1984  CE2 PHE A 256     -13.537  -6.471 -22.346  1.00  0.55           C  
ATOM   1985  CZ  PHE A 256     -13.012  -6.321 -21.073  1.00  0.60           C  
ATOM   1986  N   TYR A 257     -19.647  -4.913 -20.397  1.00  0.56           N  
ATOM   1987  CA  TYR A 257     -20.922  -4.346 -19.971  1.00  0.62           C  
ATOM   1988  C   TYR A 257     -21.693  -3.783 -21.159  1.00  0.57           C  
ATOM   1989  CB  TYR A 257     -20.700  -3.250 -18.925  1.00  0.52           C  
ATOM   1990  O   TYR A 257     -21.095  -3.275 -22.111  1.00  0.56           O  
ATOM   1991  CG  TYR A 257     -19.892  -3.702 -17.734  1.00  0.50           C  
ATOM   1992  CD1 TYR A 257     -20.495  -4.376 -16.674  1.00  0.45           C  
ATOM   1993  CD2 TYR A 257     -18.525  -3.456 -17.664  1.00  0.48           C  
ATOM   1994  CE1 TYR A 257     -19.755  -4.793 -15.572  1.00  0.43           C  
ATOM   1995  CE2 TYR A 257     -17.775  -3.869 -16.568  1.00  0.46           C  
ATOM   1996  OH  TYR A 257     -17.659  -4.946 -14.441  1.00  0.31           O  
ATOM   1997  CZ  TYR A 257     -18.397  -4.535 -15.529  1.00  0.42           C  
ATOM   1998  N   PRO A 258     -23.137  -3.903 -21.105  1.00  0.60           N  
ATOM   1999  CA  PRO A 258     -23.958  -3.212 -22.102  1.00  0.62           C  
ATOM   2000  C   PRO A 258     -23.677  -1.712 -22.161  1.00  0.60           C  
ATOM   2001  CB  PRO A 258     -25.389  -3.480 -21.627  1.00  0.54           C  
ATOM   2002  O   PRO A 258     -23.623  -1.048 -21.123  1.00  0.57           O  
ATOM   2003  CG  PRO A 258     -25.231  -4.173 -20.312  1.00  0.51           C  
ATOM   2004  CD  PRO A 258     -23.768  -4.414 -20.072  1.00  0.55           C  
ATOM   2005  N   GLY A 259     -23.361  -1.262 -23.412  1.00  0.61           N  
ATOM   2006  CA  GLY A 259     -23.123   0.158 -23.611  1.00  0.59           C  
ATOM   2007  C   GLY A 259     -21.696   0.573 -23.308  1.00  0.57           C  
ATOM   2008  O   GLY A 259     -20.976  -0.134 -22.600  1.00  0.52           O  
ATOM   2009  N   GLY A 260     -20.952   1.146 -24.300  1.00  0.71           N  
ATOM   2010  CA  GLY A 260     -19.645   1.779 -24.237  1.00  0.72           C  
ATOM   2011  C   GLY A 260     -18.648   1.190 -25.216  1.00  0.71           C  
ATOM   2012  O   GLY A 260     -18.878   0.113 -25.772  1.00  0.67           O  
ATOM   2013  N   ASN A 261     -17.561   2.000 -25.628  1.00  0.71           N  
ATOM   2014  CA  ASN A 261     -16.454   1.491 -26.430  1.00  0.73           C  
ATOM   2015  C   ASN A 261     -15.518   0.615 -25.602  1.00  0.72           C  
ATOM   2016  CB  ASN A 261     -15.676   2.646 -27.065  1.00  0.69           C  
ATOM   2017  O   ASN A 261     -15.554   0.652 -24.371  1.00  0.69           O  
ATOM   2018  CG  ASN A 261     -14.907   3.463 -26.045  1.00  0.65           C  
ATOM   2019  ND2 ASN A 261     -14.764   4.756 -26.308  1.00  0.66           N  
ATOM   2020  OD1 ASN A 261     -14.444   2.935 -25.030  1.00  0.63           O  
ATOM   2021  N   ILE A 262     -14.976  -0.423 -26.083  1.00  0.71           N  
ATOM   2022  CA  ILE A 262     -14.075  -1.380 -25.451  1.00  0.73           C  
ATOM   2023  C   ILE A 262     -13.047  -0.638 -24.600  1.00  0.73           C  
ATOM   2024  CB  ILE A 262     -13.365  -2.266 -26.499  1.00  0.69           C  
ATOM   2025  O   ILE A 262     -12.631  -1.130 -23.548  1.00  0.73           O  
ATOM   2026  CG1 ILE A 262     -12.848  -3.554 -25.848  1.00  0.57           C  
ATOM   2027  CG2 ILE A 262     -12.225  -1.497 -27.172  1.00  0.57           C  
ATOM   2028  CD1 ILE A 262     -12.474  -4.643 -26.843  1.00  0.57           C  
ATOM   2029  N   GLN A 263     -12.796   0.510 -25.074  1.00  0.77           N  
ATOM   2030  CA  GLN A 263     -11.807   1.313 -24.363  1.00  0.77           C  
ATOM   2031  C   GLN A 263     -12.320   1.727 -22.987  1.00  0.77           C  
ATOM   2032  CB  GLN A 263     -11.434   2.552 -25.178  1.00  0.74           C  
ATOM   2033  O   GLN A 263     -11.578   1.685 -22.003  1.00  0.75           O  
ATOM   2034  CG  GLN A 263     -10.283   3.354 -24.587  1.00  0.68           C  
ATOM   2035  CD  GLN A 263      -9.844   4.499 -25.481  1.00  0.65           C  
ATOM   2036  NE2 GLN A 263      -8.874   5.277 -25.015  1.00  0.56           N  
ATOM   2037  OE1 GLN A 263     -10.373   4.681 -26.582  1.00  0.65           O  
ATOM   2038  N   ASP A 264     -13.625   2.117 -22.904  1.00  0.75           N  
ATOM   2039  CA  ASP A 264     -14.266   2.479 -21.644  1.00  0.75           C  
ATOM   2040  C   ASP A 264     -14.486   1.250 -20.766  1.00  0.74           C  
ATOM   2041  CB  ASP A 264     -15.599   3.185 -21.903  1.00  0.72           C  
ATOM   2042  O   ASP A 264     -14.417   1.337 -19.538  1.00  0.72           O  
ATOM   2043  CG  ASP A 264     -15.434   4.533 -22.583  1.00  0.68           C  
ATOM   2044  OD1 ASP A 264     -14.380   5.180 -22.407  1.00  0.70           O  
ATOM   2045  OD2 ASP A 264     -16.369   4.953 -23.300  1.00  0.74           O  
ATOM   2046  N   ALA A 265     -14.541   0.101 -21.446  1.00  0.76           N  
ATOM   2047  CA  ALA A 265     -14.799  -1.155 -20.747  1.00  0.76           C  
ATOM   2048  C   ALA A 265     -13.525  -1.699 -20.106  1.00  0.76           C  
ATOM   2049  CB  ALA A 265     -15.390  -2.186 -21.706  1.00  0.73           C  
ATOM   2050  O   ALA A 265     -13.587  -2.478 -19.152  1.00  0.74           O  
ATOM   2051  N   ILE A 266     -12.443  -1.323 -20.599  1.00  0.76           N  
ATOM   2052  CA  ILE A 266     -11.185  -1.779 -20.019  1.00  0.78           C  
ATOM   2053  C   ILE A 266     -10.967  -1.108 -18.665  1.00  0.78           C  
ATOM   2054  CB  ILE A 266      -9.992  -1.490 -20.958  1.00  0.75           C  
ATOM   2055  O   ILE A 266     -10.686   0.090 -18.597  1.00  0.77           O  
ATOM   2056  CG1 ILE A 266     -10.148  -2.263 -22.273  1.00  0.72           C  
ATOM   2057  CG2 ILE A 266      -8.668  -1.837 -20.272  1.00  0.72           C  
ATOM   2058  CD1 ILE A 266      -9.150  -1.859 -23.350  1.00  0.70           C  
ATOM   2059  N   VAL A 267     -11.201  -1.832 -17.616  1.00  0.78           N  
ATOM   2060  CA  VAL A 267     -11.056  -1.382 -16.236  1.00  0.81           C  
ATOM   2061  C   VAL A 267      -9.600  -1.517 -15.798  1.00  0.81           C  
ATOM   2062  CB  VAL A 267     -11.976  -2.175 -15.281  1.00  0.77           C  
ATOM   2063  O   VAL A 267      -9.107  -0.714 -15.002  1.00  0.80           O  
ATOM   2064  CG1 VAL A 267     -11.794  -1.703 -13.840  1.00  0.69           C  
ATOM   2065  CG2 VAL A 267     -13.435  -2.039 -15.711  1.00  0.68           C  
ATOM   2066  N   TYR A 268      -8.914  -2.437 -16.367  1.00  0.83           N  
ATOM   2067  CA  TYR A 268      -7.523  -2.742 -16.049  1.00  0.86           C  
ATOM   2068  C   TYR A 268      -6.622  -2.496 -17.254  1.00  0.84           C  
ATOM   2069  CB  TYR A 268      -7.385  -4.194 -15.582  1.00  0.81           C  
ATOM   2070  O   TYR A 268      -6.904  -2.972 -18.356  1.00  0.81           O  
ATOM   2071  CG  TYR A 268      -8.239  -4.531 -14.384  1.00  0.76           C  
ATOM   2072  CD1 TYR A 268      -7.898  -4.079 -13.112  1.00  0.72           C  
ATOM   2073  CD2 TYR A 268      -9.389  -5.301 -14.523  1.00  0.73           C  
ATOM   2074  CE1 TYR A 268      -8.682  -4.388 -12.005  1.00  0.73           C  
ATOM   2075  CE2 TYR A 268     -10.180  -5.616 -13.423  1.00  0.72           C  
ATOM   2076  OH  TYR A 268     -10.598  -5.465 -11.078  1.00  0.56           O  
ATOM   2077  CZ  TYR A 268      -9.819  -5.156 -12.170  1.00  0.72           C  
ATOM   2078  N   VAL A 269      -5.555  -1.809 -17.028  1.00  0.89           N  
ATOM   2079  CA  VAL A 269      -4.536  -1.486 -18.020  1.00  0.89           C  
ATOM   2080  C   VAL A 269      -3.174  -1.984 -17.543  1.00  0.89           C  
ATOM   2081  CB  VAL A 269      -4.480   0.032 -18.303  1.00  0.86           C  
ATOM   2082  O   VAL A 269      -2.907  -2.025 -16.340  1.00  0.88           O  
ATOM   2083  CG1 VAL A 269      -3.483   0.337 -19.420  1.00  0.71           C  
ATOM   2084  CG2 VAL A 269      -5.868   0.559 -18.662  1.00  0.70           C  
ATOM   2085  N   THR A 270      -2.358  -2.446 -18.479  1.00  0.88           N  
ATOM   2086  CA  THR A 270      -0.970  -2.765 -18.160  1.00  0.90           C  
ATOM   2087  C   THR A 270      -0.016  -1.851 -18.923  1.00  0.91           C  
ATOM   2088  CB  THR A 270      -0.646  -4.235 -18.484  1.00  0.87           C  
ATOM   2089  O   THR A 270      -0.338  -1.384 -20.018  1.00  0.91           O  
ATOM   2090  CG2 THR A 270      -1.675  -5.174 -17.864  1.00  0.81           C  
ATOM   2091  OG1 THR A 270      -0.646  -4.416 -19.906  1.00  0.85           O  
ATOM   2092  N   PRO A 271       1.210  -1.556 -18.408  1.00  0.89           N  
ATOM   2093  CA  PRO A 271       2.206  -0.774 -19.144  1.00  0.90           C  
ATOM   2094  C   PRO A 271       2.575  -1.402 -20.486  1.00  0.90           C  
ATOM   2095  CB  PRO A 271       3.410  -0.757 -18.199  1.00  0.89           C  
ATOM   2096  O   PRO A 271       2.831  -0.686 -21.457  1.00  0.89           O  
ATOM   2097  CG  PRO A 271       2.821  -0.850 -16.828  1.00  0.89           C  
ATOM   2098  CD  PRO A 271       1.645  -1.783 -16.876  1.00  0.88           C  
ATOM   2099  N   GLU A 272       2.491  -2.701 -20.664  1.00  0.89           N  
ATOM   2100  CA  GLU A 272       2.849  -3.469 -21.853  1.00  0.89           C  
ATOM   2101  C   GLU A 272       1.879  -3.195 -22.999  1.00  0.87           C  
ATOM   2102  CB  GLU A 272       2.880  -4.966 -21.538  1.00  0.87           C  
ATOM   2103  O   GLU A 272       2.268  -3.225 -24.169  1.00  0.85           O  
ATOM   2104  CG  GLU A 272       3.925  -5.355 -20.502  1.00  0.85           C  
ATOM   2105  CD  GLU A 272       3.439  -5.195 -19.070  1.00  0.83           C  
ATOM   2106  OE1 GLU A 272       2.357  -4.601 -18.859  1.00  0.84           O  
ATOM   2107  OE2 GLU A 272       4.146  -5.667 -18.152  1.00  0.85           O  
ATOM   2108  N   MET A 273       0.686  -2.835 -22.675  1.00  0.88           N  
ATOM   2109  CA  MET A 273      -0.298  -2.452 -23.684  1.00  0.89           C  
ATOM   2110  C   MET A 273       0.136  -1.186 -24.415  1.00  0.88           C  
ATOM   2111  CB  MET A 273      -1.671  -2.242 -23.044  1.00  0.86           C  
ATOM   2112  O   MET A 273      -0.377  -0.879 -25.492  1.00  0.86           O  
ATOM   2113  CG  MET A 273      -2.326  -3.525 -22.560  1.00  0.79           C  
ATOM   2114  SD  MET A 273      -3.899  -3.219 -21.667  1.00  0.82           S  
ATOM   2115  CE  MET A 273      -4.420  -4.927 -21.341  1.00  0.73           C  
ATOM   2116  N   PHE A 274       1.057  -0.529 -23.853  1.00  0.89           N  
ATOM   2117  CA  PHE A 274       1.541   0.738 -24.388  1.00  0.90           C  
ATOM   2118  C   PHE A 274       3.013   0.637 -24.773  1.00  0.89           C  
ATOM   2119  CB  PHE A 274       1.341   1.865 -23.370  1.00  0.90           C  
ATOM   2120  O   PHE A 274       3.667   1.653 -25.016  1.00  0.86           O  
ATOM   2121  CG  PHE A 274      -0.103   2.196 -23.107  1.00  0.90           C  
ATOM   2122  CD1 PHE A 274      -0.758   3.163 -23.860  1.00  0.87           C  
ATOM   2123  CD2 PHE A 274      -0.807   1.539 -22.106  1.00  0.87           C  
ATOM   2124  CE1 PHE A 274      -2.094   3.471 -23.619  1.00  0.88           C  
ATOM   2125  CE2 PHE A 274      -2.143   1.841 -21.859  1.00  0.88           C  
ATOM   2126  CZ  PHE A 274      -2.785   2.808 -22.616  1.00  0.87           C  
ATOM   2127  N   GLY A 275       3.575  -0.589 -24.853  1.00  0.89           N  
ATOM   2128  CA  GLY A 275       4.902  -0.888 -25.368  1.00  0.90           C  
ATOM   2129  C   GLY A 275       5.978  -0.856 -24.299  1.00  0.89           C  
ATOM   2130  O   GLY A 275       7.170  -0.836 -24.611  1.00  0.88           O  
ATOM   2131  N   ALA A 276       5.584  -0.866 -23.000  1.00  0.89           N  
ATOM   2132  CA  ALA A 276       6.565  -0.988 -21.924  1.00  0.90           C  
ATOM   2133  C   ALA A 276       7.176  -2.386 -21.895  1.00  0.88           C  
ATOM   2134  CB  ALA A 276       5.921  -0.663 -20.578  1.00  0.89           C  
ATOM   2135  O   ALA A 276       6.463  -3.385 -22.016  1.00  0.86           O  
ATOM   2136  N   ILE A 277       8.455  -2.523 -21.755  1.00  0.89           N  
ATOM   2137  CA  ILE A 277       9.199  -3.777 -21.803  1.00  0.89           C  
ATOM   2138  C   ILE A 277       9.360  -4.336 -20.391  1.00  0.88           C  
ATOM   2139  CB  ILE A 277      10.582  -3.588 -22.465  1.00  0.88           C  
ATOM   2140  O   ILE A 277       9.151  -5.530 -20.163  1.00  0.86           O  
ATOM   2141  CG1 ILE A 277      10.423  -3.038 -23.888  1.00  0.86           C  
ATOM   2142  CG2 ILE A 277      11.362  -4.906 -22.472  1.00  0.85           C  
ATOM   2143  CD1 ILE A 277       9.563  -3.908 -24.795  1.00  0.83           C  
ATOM   2144  N   GLY A 278       9.596  -3.527 -19.400  1.00  0.87           N  
ATOM   2145  CA  GLY A 278       9.644  -3.912 -17.998  1.00  0.87           C  
ATOM   2146  C   GLY A 278      10.840  -4.780 -17.658  1.00  0.85           C  
ATOM   2147  O   GLY A 278      10.750  -5.665 -16.805  1.00  0.82           O  
ATOM   2148  N   ASP A 279      12.049  -4.640 -18.369  1.00  0.84           N  
ATOM   2149  CA  ASP A 279      13.249  -5.453 -18.197  1.00  0.84           C  
ATOM   2150  C   ASP A 279      14.206  -4.814 -17.194  1.00  0.83           C  
ATOM   2151  CB  ASP A 279      13.954  -5.658 -19.540  1.00  0.83           C  
ATOM   2152  O   ASP A 279      15.242  -5.393 -16.860  1.00  0.81           O  
ATOM   2153  CG  ASP A 279      14.429  -4.358 -20.165  1.00  0.85           C  
ATOM   2154  OD1 ASP A 279      14.296  -3.291 -19.529  1.00  0.86           O  
ATOM   2155  OD2 ASP A 279      14.939  -4.402 -21.306  1.00  0.86           O  
ATOM   2156  N   GLY A 280      13.893  -3.644 -16.700  1.00  0.83           N  
ATOM   2157  CA  GLY A 280      14.729  -2.891 -15.779  1.00  0.83           C  
ATOM   2158  C   GLY A 280      15.885  -2.185 -16.462  1.00  0.82           C  
ATOM   2159  O   GLY A 280      16.747  -1.608 -15.797  1.00  0.80           O  
ATOM   2160  N   ILE A 281      15.926  -2.334 -17.842  1.00  0.81           N  
ATOM   2161  CA  ILE A 281      17.020  -1.785 -18.636  1.00  0.81           C  
ATOM   2162  C   ILE A 281      16.475  -0.749 -19.616  1.00  0.81           C  
ATOM   2163  CB  ILE A 281      17.779  -2.895 -19.396  1.00  0.80           C  
ATOM   2164  O   ILE A 281      17.022   0.350 -19.735  1.00  0.80           O  
ATOM   2165  CG1 ILE A 281      18.390  -3.896 -18.409  1.00  0.79           C  
ATOM   2166  CG2 ILE A 281      18.857  -2.290 -20.300  1.00  0.78           C  
ATOM   2167  CD1 ILE A 281      18.970  -5.140 -19.068  1.00  0.77           C  
ATOM   2168  N   THR A 282      15.418  -1.055 -20.301  1.00  0.84           N  
ATOM   2169  CA  THR A 282      14.778  -0.192 -21.287  1.00  0.85           C  
ATOM   2170  C   THR A 282      14.088   0.987 -20.608  1.00  0.85           C  
ATOM   2171  CB  THR A 282      13.754  -0.972 -22.132  1.00  0.85           C  
ATOM   2172  O   THR A 282      13.528   0.842 -19.519  1.00  0.85           O  
ATOM   2173  CG2 THR A 282      13.131  -0.082 -23.202  1.00  0.85           C  
ATOM   2174  OG1 THR A 282      14.410  -2.077 -22.768  1.00  0.87           O  
ATOM   2175  N   ASP A 283      14.090   2.208 -21.265  1.00  0.84           N  
ATOM   2176  CA  ASP A 283      13.353   3.385 -20.815  1.00  0.86           C  
ATOM   2177  C   ASP A 283      11.868   3.264 -21.148  1.00  0.86           C  
ATOM   2178  CB  ASP A 283      13.932   4.654 -21.444  1.00  0.84           C  
ATOM   2179  O   ASP A 283      11.462   3.494 -22.288  1.00  0.85           O  
ATOM   2180  CG  ASP A 283      13.289   5.924 -20.917  1.00  0.83           C  
ATOM   2181  OD1 ASP A 283      12.340   5.837 -20.108  1.00  0.84           O  
ATOM   2182  OD2 ASP A 283      13.734   7.022 -21.315  1.00  0.85           O  
ATOM   2183  N   ASP A 284      11.054   3.017 -20.129  1.00  0.87           N  
ATOM   2184  CA  ASP A 284       9.618   2.795 -20.273  1.00  0.89           C  
ATOM   2185  C   ASP A 284       8.833   4.073 -19.989  1.00  0.89           C  
ATOM   2186  CB  ASP A 284       9.153   1.674 -19.341  1.00  0.88           C  
ATOM   2187  O   ASP A 284       7.607   4.042 -19.871  1.00  0.89           O  
ATOM   2188  CG  ASP A 284       9.646   0.303 -19.770  1.00  0.88           C  
ATOM   2189  OD1 ASP A 284       9.507  -0.050 -20.961  1.00  0.88           O  
ATOM   2190  OD2 ASP A 284      10.175  -0.432 -18.909  1.00  0.88           O  
ATOM   2191  N   THR A 285       9.464   5.268 -20.007  1.00  0.89           N  
ATOM   2192  CA  THR A 285       8.852   6.514 -19.562  1.00  0.90           C  
ATOM   2193  C   THR A 285       7.631   6.852 -20.413  1.00  0.90           C  
ATOM   2194  CB  THR A 285       9.856   7.680 -19.615  1.00  0.89           C  
ATOM   2195  O   THR A 285       6.543   7.083 -19.882  1.00  0.89           O  
ATOM   2196  CG2 THR A 285       9.243   8.961 -19.057  1.00  0.87           C  
ATOM   2197  OG1 THR A 285      11.014   7.342 -18.842  1.00  0.89           O  
ATOM   2198  N   ASN A 286       7.782   6.790 -21.733  1.00  0.91           N  
ATOM   2199  CA  ASN A 286       6.694   7.172 -22.628  1.00  0.92           C  
ATOM   2200  C   ASN A 286       5.551   6.162 -22.583  1.00  0.92           C  
ATOM   2201  CB  ASN A 286       7.208   7.330 -24.060  1.00  0.90           C  
ATOM   2202  O   ASN A 286       4.380   6.544 -22.557  1.00  0.92           O  
ATOM   2203  CG  ASN A 286       8.105   8.540 -24.229  1.00  0.85           C  
ATOM   2204  ND2 ASN A 286       8.932   8.525 -25.268  1.00  0.88           N  
ATOM   2205  OD1 ASN A 286       8.057   9.480 -23.432  1.00  0.85           O  
ATOM   2206  N   SER A 287       5.891   4.940 -22.533  1.00  0.91           N  
ATOM   2207  CA  SER A 287       4.897   3.874 -22.462  1.00  0.92           C  
ATOM   2208  C   SER A 287       4.092   3.953 -21.169  1.00  0.93           C  
ATOM   2209  CB  SER A 287       5.569   2.505 -22.571  1.00  0.91           C  
ATOM   2210  O   SER A 287       2.860   3.919 -21.195  1.00  0.92           O  
ATOM   2211  OG  SER A 287       6.300   2.398 -23.780  1.00  0.83           O  
ATOM   2212  N   LEU A 288       4.728   4.234 -20.043  1.00  0.93           N  
ATOM   2213  CA  LEU A 288       4.069   4.350 -18.746  1.00  0.93           C  
ATOM   2214  C   LEU A 288       3.272   5.647 -18.656  1.00  0.94           C  
ATOM   2215  CB  LEU A 288       5.099   4.290 -17.615  1.00  0.90           C  
ATOM   2216  O   LEU A 288       2.138   5.650 -18.172  1.00  0.93           O  
ATOM   2217  CG  LEU A 288       5.483   2.894 -17.122  1.00  0.77           C  
ATOM   2218  CD1 LEU A 288       7.000   2.758 -17.045  1.00  0.69           C  
ATOM   2219  CD2 LEU A 288       4.847   2.612 -15.765  1.00  0.69           C  
ATOM   2220  N   GLN A 289       3.804   6.736 -19.225  1.00  0.94           N  
ATOM   2221  CA  GLN A 289       3.057   7.989 -19.225  1.00  0.94           C  
ATOM   2222  C   GLN A 289       1.799   7.879 -20.081  1.00  0.94           C  
ATOM   2223  CB  GLN A 289       3.935   9.137 -19.726  1.00  0.94           C  
ATOM   2224  O   GLN A 289       0.738   8.380 -19.702  1.00  0.92           O  
ATOM   2225  CG  GLN A 289       3.285  10.509 -19.599  1.00  0.95           C  
ATOM   2226  CD  GLN A 289       2.989  10.887 -18.160  1.00  0.94           C  
ATOM   2227  NE2 GLN A 289       1.717  11.128 -17.860  1.00  0.94           N  
ATOM   2228  OE1 GLN A 289       3.895  10.961 -17.324  1.00  0.93           O  
ATOM   2229  N   ASN A 290       1.914   7.156 -21.175  1.00  0.93           N  
ATOM   2230  CA  ASN A 290       0.754   6.897 -22.020  1.00  0.93           C  
ATOM   2231  C   ASN A 290      -0.270   6.015 -21.311  1.00  0.93           C  
ATOM   2232  CB  ASN A 290       1.184   6.254 -23.341  1.00  0.93           C  
ATOM   2233  O   ASN A 290      -1.470   6.293 -21.354  1.00  0.92           O  
ATOM   2234  CG  ASN A 290       1.913   7.222 -24.251  1.00  0.89           C  
ATOM   2235  ND2 ASN A 290       2.684   6.687 -25.190  1.00  0.91           N  
ATOM   2236  OD1 ASN A 290       1.784   8.441 -24.111  1.00  0.89           O  
ATOM   2237  N   ALA A 291       0.190   4.994 -20.599  1.00  0.91           N  
ATOM   2238  CA  ALA A 291      -0.671   4.135 -19.790  1.00  0.92           C  
ATOM   2239  C   ALA A 291      -1.357   4.932 -18.684  1.00  0.92           C  
ATOM   2240  CB  ALA A 291       0.136   2.986 -19.190  1.00  0.91           C  
ATOM   2241  O   ALA A 291      -2.568   4.809 -18.482  1.00  0.91           O  
ATOM   2242  N   ILE A 292      -0.697   5.837 -18.049  1.00  0.93           N  
ATOM   2243  CA  ILE A 292      -1.207   6.715 -17.002  1.00  0.94           C  
ATOM   2244  C   ILE A 292      -2.247   7.667 -17.589  1.00  0.92           C  
ATOM   2245  CB  ILE A 292      -0.068   7.514 -16.329  1.00  0.93           C  
ATOM   2246  O   ILE A 292      -3.356   7.786 -17.062  1.00  0.90           O  
ATOM   2247  CG1 ILE A 292       0.785   6.592 -15.451  1.00  0.93           C  
ATOM   2248  CG2 ILE A 292      -0.635   8.679 -15.512  1.00  0.93           C  
ATOM   2249  CD1 ILE A 292       2.114   7.199 -15.024  1.00  0.92           C  
ATOM   2250  N   ASN A 293      -1.998   8.249 -18.678  1.00  0.94           N  
ATOM   2251  CA  ASN A 293      -2.912   9.184 -19.326  1.00  0.93           C  
ATOM   2252  C   ASN A 293      -4.204   8.497 -19.759  1.00  0.90           C  
ATOM   2253  CB  ASN A 293      -2.236   9.850 -20.527  1.00  0.93           C  
ATOM   2254  O   ASN A 293      -5.286   9.076 -19.649  1.00  0.87           O  
ATOM   2255  CG  ASN A 293      -1.129  10.802 -20.120  1.00  0.92           C  
ATOM   2256  ND2 ASN A 293      -0.306  11.200 -21.083  1.00  0.93           N  
ATOM   2257  OD1 ASN A 293      -1.014  11.177 -18.950  1.00  0.92           O  
ATOM   2258  N   PHE A 294      -4.096   7.265 -20.058  1.00  0.90           N  
ATOM   2259  CA  PHE A 294      -5.239   6.459 -20.471  1.00  0.90           C  
ATOM   2260  C   PHE A 294      -6.029   5.980 -19.260  1.00  0.88           C  
ATOM   2261  CB  PHE A 294      -4.778   5.260 -21.306  1.00  0.88           C  
ATOM   2262  O   PHE A 294      -7.232   5.726 -19.358  1.00  0.86           O  
ATOM   2263  CG  PHE A 294      -5.908   4.417 -21.832  1.00  0.85           C  
ATOM   2264  CD1 PHE A 294      -6.516   4.723 -23.043  1.00  0.82           C  
ATOM   2265  CD2 PHE A 294      -6.362   3.317 -21.115  1.00  0.82           C  
ATOM   2266  CE1 PHE A 294      -7.562   3.945 -23.533  1.00  0.82           C  
ATOM   2267  CE2 PHE A 294      -7.407   2.535 -21.599  1.00  0.82           C  
ATOM   2268  CZ  PHE A 294      -8.006   2.851 -22.807  1.00  0.80           C  
ATOM   2269  N   SER A 295      -5.462   5.871 -18.104  1.00  0.90           N  
ATOM   2270  CA  SER A 295      -5.963   5.147 -16.940  1.00  0.90           C  
ATOM   2271  C   SER A 295      -6.776   6.061 -16.029  1.00  0.88           C  
ATOM   2272  CB  SER A 295      -4.807   4.528 -16.154  1.00  0.88           C  
ATOM   2273  O   SER A 295      -6.911   5.794 -14.833  1.00  0.83           O  
ATOM   2274  OG  SER A 295      -4.150   3.536 -16.924  1.00  0.84           O  
ATOM   2275  N   LYS A 296      -7.450   7.134 -16.592  1.00  0.90           N  
ATOM   2276  CA  LYS A 296      -8.348   7.964 -15.794  1.00  0.91           C  
ATOM   2277  C   LYS A 296      -9.477   7.131 -15.192  1.00  0.89           C  
ATOM   2278  CB  LYS A 296      -8.928   9.097 -16.641  1.00  0.89           C  
ATOM   2279  O   LYS A 296     -10.245   6.499 -15.921  1.00  0.86           O  
ATOM   2280  CG  LYS A 296      -9.808  10.064 -15.863  1.00  0.88           C  
ATOM   2281  CD  LYS A 296     -10.266  11.227 -16.734  1.00  0.86           C  
ATOM   2282  CE  LYS A 296     -11.117  12.215 -15.947  1.00  0.87           C  
ATOM   2283  NZ  LYS A 296     -11.501  13.397 -16.774  1.00  0.87           N  
ATOM   2284  N   ASN A 297      -9.581   7.090 -13.837  1.00  0.88           N  
ATOM   2285  CA  ASN A 297     -10.517   6.334 -13.011  1.00  0.89           C  
ATOM   2286  C   ASN A 297     -10.395   4.833 -13.255  1.00  0.87           C  
ATOM   2287  CB  ASN A 297     -11.953   6.798 -13.264  1.00  0.87           C  
ATOM   2288  O   ASN A 297     -11.350   4.085 -13.041  1.00  0.85           O  
ATOM   2289  CG  ASN A 297     -12.160   8.264 -12.934  1.00  0.85           C  
ATOM   2290  ND2 ASN A 297     -12.981   8.940 -13.728  1.00  0.87           N  
ATOM   2291  OD1 ASN A 297     -11.585   8.784 -11.974  1.00  0.85           O  
ATOM   2292  N   LYS A 298      -9.251   4.384 -13.690  1.00  0.88           N  
ATOM   2293  CA  LYS A 298      -8.951   2.982 -13.966  1.00  0.90           C  
ATOM   2294  C   LYS A 298      -7.822   2.476 -13.071  1.00  0.90           C  
ATOM   2295  CB  LYS A 298      -8.579   2.792 -15.437  1.00  0.88           C  
ATOM   2296  O   LYS A 298      -7.213   3.252 -12.333  1.00  0.89           O  
ATOM   2297  CG  LYS A 298      -9.650   3.259 -16.411  1.00  0.86           C  
ATOM   2298  CD  LYS A 298      -9.251   2.982 -17.855  1.00  0.83           C  
ATOM   2299  CE  LYS A 298     -10.309   3.475 -18.833  1.00  0.82           C  
ATOM   2300  NZ  LYS A 298     -10.029   3.021 -20.228  1.00  0.81           N  
ATOM   2301  N   THR A 299      -7.549   1.050 -13.120  1.00  0.88           N  
ATOM   2302  CA  THR A 299      -6.427   0.422 -12.431  1.00  0.90           C  
ATOM   2303  C   THR A 299      -5.312   0.079 -13.415  1.00  0.90           C  
ATOM   2304  CB  THR A 299      -6.870  -0.852 -11.689  1.00  0.88           C  
ATOM   2305  O   THR A 299      -5.523  -0.683 -14.361  1.00  0.89           O  
ATOM   2306  CG2 THR A 299      -5.698  -1.498 -10.957  1.00  0.86           C  
ATOM   2307  OG1 THR A 299      -7.886  -0.514 -10.736  1.00  0.89           O  
ATOM   2308  N   LEU A 300      -4.128   0.683 -13.251  1.00  0.90           N  
ATOM   2309  CA  LEU A 300      -2.888   0.316 -13.926  1.00  0.91           C  
ATOM   2310  C   LEU A 300      -2.175  -0.807 -13.181  1.00  0.90           C  
ATOM   2311  CB  LEU A 300      -1.964   1.531 -14.047  1.00  0.91           C  
ATOM   2312  O   LEU A 300      -1.653  -0.596 -12.084  1.00  0.89           O  
ATOM   2313  CG  LEU A 300      -0.630   1.300 -14.759  1.00  0.90           C  
ATOM   2314  CD1 LEU A 300      -0.866   0.786 -16.175  1.00  0.87           C  
ATOM   2315  CD2 LEU A 300       0.194   2.583 -14.781  1.00  0.88           C  
ATOM   2316  N   ILE A 301      -2.218  -2.014 -13.756  1.00  0.89           N  
ATOM   2317  CA  ILE A 301      -1.669  -3.226 -13.157  1.00  0.90           C  
ATOM   2318  C   ILE A 301      -0.246  -3.452 -13.661  1.00  0.89           C  
ATOM   2319  CB  ILE A 301      -2.549  -4.458 -13.468  1.00  0.88           C  
ATOM   2320  O   ILE A 301      -0.017  -3.558 -14.869  1.00  0.87           O  
ATOM   2321  CG1 ILE A 301      -3.973  -4.244 -12.940  1.00  0.83           C  
ATOM   2322  CG2 ILE A 301      -1.930  -5.727 -12.875  1.00  0.83           C  
ATOM   2323  CD1 ILE A 301      -4.902  -5.429 -13.166  1.00  0.80           C  
ATOM   2324  N   PHE A 302       0.716  -3.574 -12.733  1.00  0.88           N  
ATOM   2325  CA  PHE A 302       2.110  -3.900 -13.008  1.00  0.88           C  
ATOM   2326  C   PHE A 302       2.347  -5.402 -12.896  1.00  0.86           C  
ATOM   2327  CB  PHE A 302       3.038  -3.149 -12.049  1.00  0.87           C  
ATOM   2328  O   PHE A 302       2.024  -6.012 -11.875  1.00  0.82           O  
ATOM   2329  CG  PHE A 302       3.045  -1.658 -12.254  1.00  0.88           C  
ATOM   2330  CD1 PHE A 302       3.999  -1.059 -13.068  1.00  0.86           C  
ATOM   2331  CD2 PHE A 302       2.098  -0.856 -11.632  1.00  0.86           C  
ATOM   2332  CE1 PHE A 302       4.007   0.321 -13.259  1.00  0.88           C  
ATOM   2333  CE2 PHE A 302       2.100   0.524 -11.818  1.00  0.88           C  
ATOM   2334  CZ  PHE A 302       3.056   1.110 -12.632  1.00  0.87           C  
ATOM   2335  N   SER A 303       2.857  -6.041 -13.953  1.00  0.84           N  
ATOM   2336  CA  SER A 303       3.058  -7.483 -14.048  1.00  0.83           C  
ATOM   2337  C   SER A 303       4.137  -7.956 -13.079  1.00  0.83           C  
ATOM   2338  CB  SER A 303       3.436  -7.878 -15.476  1.00  0.82           C  
ATOM   2339  O   SER A 303       5.159  -7.288 -12.906  1.00  0.81           O  
ATOM   2340  OG  SER A 303       2.385  -7.573 -16.377  1.00  0.80           O  
ATOM   2341  N   ASN A 304       3.945  -9.108 -12.535  1.00  0.79           N  
ATOM   2342  CA  ASN A 304       4.914  -9.703 -11.621  1.00  0.79           C  
ATOM   2343  C   ASN A 304       6.267  -9.914 -12.296  1.00  0.79           C  
ATOM   2344  CB  ASN A 304       4.386 -11.028 -11.066  1.00  0.76           C  
ATOM   2345  O   ASN A 304       6.331 -10.390 -13.431  1.00  0.77           O  
ATOM   2346  CG  ASN A 304       5.223 -11.555  -9.917  1.00  0.71           C  
ATOM   2347  ND2 ASN A 304       5.208 -12.869  -9.726  1.00  0.70           N  
ATOM   2348  OD1 ASN A 304       5.877 -10.788  -9.206  1.00  0.70           O  
ATOM   2349  N   GLY A 305       7.294  -9.630 -11.630  1.00  0.79           N  
ATOM   2350  CA  GLY A 305       8.664  -9.851 -12.062  1.00  0.79           C  
ATOM   2351  C   GLY A 305       9.162  -8.796 -13.032  1.00  0.79           C  
ATOM   2352  O   GLY A 305      10.335  -8.797 -13.411  1.00  0.78           O  
ATOM   2353  N   LYS A 306       8.351  -7.892 -13.469  1.00  0.85           N  
ATOM   2354  CA  LYS A 306       8.770  -6.792 -14.332  1.00  0.85           C  
ATOM   2355  C   LYS A 306       9.306  -5.622 -13.512  1.00  0.85           C  
ATOM   2356  CB  LYS A 306       7.607  -6.327 -15.211  1.00  0.84           C  
ATOM   2357  O   LYS A 306       8.836  -5.370 -12.400  1.00  0.83           O  
ATOM   2358  CG  LYS A 306       7.068  -7.401 -16.144  1.00  0.83           C  
ATOM   2359  CD  LYS A 306       8.067  -7.740 -17.242  1.00  0.81           C  
ATOM   2360  CE  LYS A 306       7.453  -8.653 -18.295  1.00  0.79           C  
ATOM   2361  NZ  LYS A 306       8.320  -8.763 -19.507  1.00  0.79           N  
ATOM   2362  N   LYS A 307      10.278  -4.920 -14.050  1.00  0.85           N  
ATOM   2363  CA  LYS A 307      10.860  -3.679 -13.548  1.00  0.85           C  
ATOM   2364  C   LYS A 307      10.849  -2.593 -14.620  1.00  0.86           C  
ATOM   2365  CB  LYS A 307      12.288  -3.916 -13.056  1.00  0.83           C  
ATOM   2366  O   LYS A 307      11.521  -2.720 -15.646  1.00  0.85           O  
ATOM   2367  CG  LYS A 307      12.388  -4.882 -11.885  1.00  0.77           C  
ATOM   2368  CD  LYS A 307      13.827  -5.038 -11.409  1.00  0.75           C  
ATOM   2369  CE  LYS A 307      13.935  -6.045 -10.272  1.00  0.69           C  
ATOM   2370  NZ  LYS A 307      15.345  -6.206  -9.807  1.00  0.64           N  
ATOM   2371  N   TYR A 308      10.038  -1.606 -14.412  1.00  0.87           N  
ATOM   2372  CA  TYR A 308       9.873  -0.528 -15.381  1.00  0.88           C  
ATOM   2373  C   TYR A 308      10.786   0.646 -15.051  1.00  0.86           C  
ATOM   2374  CB  TYR A 308       8.415  -0.060 -15.422  1.00  0.87           C  
ATOM   2375  O   TYR A 308      10.633   1.286 -14.007  1.00  0.84           O  
ATOM   2376  CG  TYR A 308       7.434  -1.158 -15.755  1.00  0.89           C  
ATOM   2377  CD1 TYR A 308       7.208  -1.539 -17.075  1.00  0.88           C  
ATOM   2378  CD2 TYR A 308       6.731  -1.815 -14.751  1.00  0.88           C  
ATOM   2379  CE1 TYR A 308       6.304  -2.549 -17.388  1.00  0.89           C  
ATOM   2380  CE2 TYR A 308       5.824  -2.826 -15.051  1.00  0.89           C  
ATOM   2381  OH  TYR A 308       4.721  -4.186 -16.674  1.00  0.86           O  
ATOM   2382  CZ  TYR A 308       5.618  -3.186 -16.371  1.00  0.89           C  
ATOM   2383  N   ARG A 309      11.631   0.755 -15.873  1.00  0.85           N  
ATOM   2384  CA  ARG A 309      12.582   1.854 -15.741  1.00  0.85           C  
ATOM   2385  C   ARG A 309      12.015   3.143 -16.326  1.00  0.86           C  
ATOM   2386  CB  ARG A 309      13.906   1.506 -16.426  1.00  0.82           C  
ATOM   2387  O   ARG A 309      11.663   3.193 -17.507  1.00  0.84           O  
ATOM   2388  CG  ARG A 309      15.015   2.515 -16.172  1.00  0.75           C  
ATOM   2389  CD  ARG A 309      16.329   2.077 -16.803  1.00  0.73           C  
ATOM   2390  NE  ARG A 309      16.969   1.014 -16.033  1.00  0.67           N  
ATOM   2391  NH1 ARG A 309      18.850   0.896 -17.369  1.00  0.58           N  
ATOM   2392  NH2 ARG A 309      18.640  -0.486 -15.552  1.00  0.53           N  
ATOM   2393  CZ  ARG A 309      18.152   0.477 -16.320  1.00  0.67           C  
ATOM   2394  N   THR A 310      11.968   4.255 -15.507  1.00  0.86           N  
ATOM   2395  CA  THR A 310      11.293   5.472 -15.942  1.00  0.86           C  
ATOM   2396  C   THR A 310      12.042   6.710 -15.456  1.00  0.84           C  
ATOM   2397  CB  THR A 310       9.839   5.517 -15.436  1.00  0.84           C  
ATOM   2398  O   THR A 310      12.750   6.657 -14.448  1.00  0.82           O  
ATOM   2399  CG2 THR A 310       9.078   4.258 -15.837  1.00  0.79           C  
ATOM   2400  OG1 THR A 310       9.841   5.625 -14.007  1.00  0.83           O  
ATOM   2401  N   LYS A 311      11.841   7.791 -16.118  1.00  0.84           N  
ATOM   2402  CA  LYS A 311      12.075   9.148 -15.632  1.00  0.84           C  
ATOM   2403  C   LYS A 311      10.889   9.651 -14.814  1.00  0.84           C  
ATOM   2404  CB  LYS A 311      12.346  10.097 -16.801  1.00  0.83           C  
ATOM   2405  O   LYS A 311      10.158   8.858 -14.218  1.00  0.82           O  
ATOM   2406  CG  LYS A 311      13.583   9.741 -17.612  1.00  0.80           C  
ATOM   2407  CD  LYS A 311      13.708  10.616 -18.853  1.00  0.78           C  
ATOM   2408  CE  LYS A 311      14.866  10.173 -19.737  1.00  0.73           C  
ATOM   2409  NZ  LYS A 311      14.826  10.834 -21.075  1.00  0.71           N  
ATOM   2410  N   ASN A 312      10.700  10.981 -14.735  1.00  0.85           N  
ATOM   2411  CA  ASN A 312       9.574  11.559 -14.010  1.00  0.86           C  
ATOM   2412  C   ASN A 312       8.252  11.298 -14.726  1.00  0.87           C  
ATOM   2413  CB  ASN A 312       9.781  13.062 -13.807  1.00  0.83           C  
ATOM   2414  O   ASN A 312       8.103  11.630 -15.903  1.00  0.86           O  
ATOM   2415  CG  ASN A 312      11.005  13.375 -12.970  1.00  0.77           C  
ATOM   2416  ND2 ASN A 312      11.266  14.660 -12.759  1.00  0.74           N  
ATOM   2417  OD1 ASN A 312      11.710  12.470 -12.517  1.00  0.74           O  
ATOM   2418  N   LEU A 313       7.346  10.651 -14.048  1.00  0.89           N  
ATOM   2419  CA  LEU A 313       5.971  10.405 -14.468  1.00  0.90           C  
ATOM   2420  C   LEU A 313       5.022  11.425 -13.848  1.00  0.88           C  
ATOM   2421  CB  LEU A 313       5.539   8.987 -14.082  1.00  0.89           C  
ATOM   2422  O   LEU A 313       5.179  11.797 -12.683  1.00  0.87           O  
ATOM   2423  CG  LEU A 313       6.372   7.843 -14.661  1.00  0.91           C  
ATOM   2424  CD1 LEU A 313       5.963   6.517 -14.029  1.00  0.90           C  
ATOM   2425  CD2 LEU A 313       6.225   7.787 -16.177  1.00  0.90           C  
ATOM   2426  N   VAL A 314       4.023  11.865 -14.602  1.00  0.90           N  
ATOM   2427  CA  VAL A 314       3.005  12.802 -14.139  1.00  0.91           C  
ATOM   2428  C   VAL A 314       1.650  12.102 -14.070  1.00  0.91           C  
ATOM   2429  CB  VAL A 314       2.917  14.044 -15.055  1.00  0.90           C  
ATOM   2430  O   VAL A 314       1.196  11.517 -15.056  1.00  0.90           O  
ATOM   2431  CG1 VAL A 314       1.858  15.019 -14.544  1.00  0.87           C  
ATOM   2432  CG2 VAL A 314       4.278  14.731 -15.153  1.00  0.87           C  
ATOM   2433  N   VAL A 315       0.965  12.147 -12.922  1.00  0.90           N  
ATOM   2434  CA  VAL A 315      -0.360  11.580 -12.695  1.00  0.91           C  
ATOM   2435  C   VAL A 315      -1.389  12.702 -12.576  1.00  0.88           C  
ATOM   2436  CB  VAL A 315      -0.388  10.694 -11.429  1.00  0.90           C  
ATOM   2437  O   VAL A 315      -1.539  13.304 -11.510  1.00  0.86           O  
ATOM   2438  CG1 VAL A 315      -1.737   9.991 -11.292  1.00  0.90           C  
ATOM   2439  CG2 VAL A 315       0.749   9.674 -11.467  1.00  0.89           C  
ATOM   2440  N   PRO A 316      -2.198  12.997 -13.683  1.00  0.90           N  
ATOM   2441  CA  PRO A 316      -3.030  14.201 -13.752  1.00  0.90           C  
ATOM   2442  C   PRO A 316      -4.468  13.951 -13.302  1.00  0.88           C  
ATOM   2443  CB  PRO A 316      -2.980  14.580 -15.234  1.00  0.89           C  
ATOM   2444  O   PRO A 316      -5.290  14.870 -13.312  1.00  0.85           O  
ATOM   2445  CG  PRO A 316      -2.846  13.279 -15.957  1.00  0.90           C  
ATOM   2446  CD  PRO A 316      -1.982  12.364 -15.138  1.00  0.88           C  
ATOM   2447  N   HIS A 317      -4.817  12.722 -12.983  1.00  0.89           N  
ATOM   2448  CA  HIS A 317      -6.207  12.390 -12.691  1.00  0.90           C  
ATOM   2449  C   HIS A 317      -6.301  11.281 -11.649  1.00  0.90           C  
ATOM   2450  CB  HIS A 317      -6.937  11.973 -13.969  1.00  0.88           C  
ATOM   2451  O   HIS A 317      -5.291  10.664 -11.299  1.00  0.89           O  
ATOM   2452  CG  HIS A 317      -6.236  10.899 -14.738  1.00  0.83           C  
ATOM   2453  CD2 HIS A 317      -5.544  10.946 -15.900  1.00  0.79           C  
ATOM   2454  ND1 HIS A 317      -6.202   9.586 -14.321  1.00  0.80           N  
ATOM   2455  CE1 HIS A 317      -5.517   8.870 -15.196  1.00  0.78           C  
ATOM   2456  NE2 HIS A 317      -5.106   9.671 -16.164  1.00  0.78           N  
ATOM   2457  N   ALA A 318      -7.528  10.932 -11.199  1.00  0.88           N  
ATOM   2458  CA  ALA A 318      -7.807   9.824 -10.290  1.00  0.90           C  
ATOM   2459  C   ALA A 318      -7.480   8.484 -10.943  1.00  0.90           C  
ATOM   2460  CB  ALA A 318      -9.268   9.853  -9.848  1.00  0.87           C  
ATOM   2461  O   ALA A 318      -7.895   8.219 -12.074  1.00  0.89           O  
ATOM   2462  N   MET A 319      -6.756   7.646 -10.203  1.00  0.90           N  
ATOM   2463  CA  MET A 319      -6.465   6.305 -10.700  1.00  0.92           C  
ATOM   2464  C   MET A 319      -5.947   5.410  -9.579  1.00  0.92           C  
ATOM   2465  CB  MET A 319      -5.445   6.362 -11.838  1.00  0.90           C  
ATOM   2466  O   MET A 319      -5.639   5.891  -8.487  1.00  0.91           O  
ATOM   2467  CG  MET A 319      -4.077   6.868 -11.409  1.00  0.87           C  
ATOM   2468  SD  MET A 319      -2.883   6.932 -12.802  1.00  0.90           S  
ATOM   2469  CE  MET A 319      -2.717   5.161 -13.162  1.00  0.82           C  
ATOM   2470  N   THR A 320      -5.817   4.069  -9.918  1.00  0.90           N  
ATOM   2471  CA  THR A 320      -5.207   3.078  -9.038  1.00  0.91           C  
ATOM   2472  C   THR A 320      -3.982   2.451  -9.698  1.00  0.91           C  
ATOM   2473  CB  THR A 320      -6.210   1.974  -8.659  1.00  0.90           C  
ATOM   2474  O   THR A 320      -4.071   1.922 -10.808  1.00  0.90           O  
ATOM   2475  CG2 THR A 320      -5.563   0.928  -7.757  1.00  0.86           C  
ATOM   2476  OG1 THR A 320      -7.321   2.562  -7.970  1.00  0.89           O  
ATOM   2477  N   PHE A 321      -2.816   2.569  -9.015  1.00  0.91           N  
ATOM   2478  CA  PHE A 321      -1.645   1.751  -9.312  1.00  0.92           C  
ATOM   2479  C   PHE A 321      -1.691   0.439  -8.539  1.00  0.90           C  
ATOM   2480  CB  PHE A 321      -0.358   2.512  -8.979  1.00  0.92           C  
ATOM   2481  O   PHE A 321      -1.792   0.439  -7.310  1.00  0.87           O  
ATOM   2482  CG  PHE A 321      -0.140   3.736  -9.826  1.00  0.92           C  
ATOM   2483  CD1 PHE A 321       0.750   3.710 -10.893  1.00  0.90           C  
ATOM   2484  CD2 PHE A 321      -0.825   4.914  -9.556  1.00  0.90           C  
ATOM   2485  CE1 PHE A 321       0.954   4.842 -11.680  1.00  0.91           C  
ATOM   2486  CE2 PHE A 321      -0.626   6.049 -10.337  1.00  0.91           C  
ATOM   2487  CZ  PHE A 321       0.264   6.011 -11.398  1.00  0.91           C  
ATOM   2488  N   LYS A 322      -1.591  -0.692  -9.217  1.00  0.90           N  
ATOM   2489  CA  LYS A 322      -1.627  -1.990  -8.548  1.00  0.90           C  
ATOM   2490  C   LYS A 322      -0.468  -2.873  -9.000  1.00  0.88           C  
ATOM   2491  CB  LYS A 322      -2.958  -2.694  -8.814  1.00  0.88           C  
ATOM   2492  O   LYS A 322      -0.362  -3.212 -10.180  1.00  0.85           O  
ATOM   2493  CG  LYS A 322      -3.121  -4.011  -8.068  1.00  0.86           C  
ATOM   2494  CD  LYS A 322      -4.531  -4.568  -8.219  1.00  0.84           C  
ATOM   2495  CE  LYS A 322      -4.705  -5.868  -7.445  1.00  0.82           C  
ATOM   2496  NZ  LYS A 322      -6.091  -6.408  -7.575  1.00  0.81           N  
ATOM   2497  N   GLY A 323       0.363  -3.199  -7.973  1.00  0.87           N  
ATOM   2498  CA  GLY A 323       1.361  -4.243  -8.137  1.00  0.86           C  
ATOM   2499  C   GLY A 323       0.855  -5.619  -7.748  1.00  0.83           C  
ATOM   2500  O   GLY A 323      -0.322  -5.784  -7.422  1.00  0.79           O  
ATOM   2501  N   LEU A 324       1.706  -6.710  -7.793  1.00  0.75           N  
ATOM   2502  CA  LEU A 324       1.333  -8.073  -7.430  1.00  0.73           C  
ATOM   2503  C   LEU A 324       2.129  -8.550  -6.219  1.00  0.71           C  
ATOM   2504  CB  LEU A 324       1.557  -9.023  -8.609  1.00  0.69           C  
ATOM   2505  O   LEU A 324       2.209  -9.752  -5.959  1.00  0.65           O  
ATOM   2506  CG  LEU A 324       0.693  -8.781  -9.848  1.00  0.66           C  
ATOM   2507  CD1 LEU A 324       1.072  -9.757 -10.957  1.00  0.63           C  
ATOM   2508  CD2 LEU A 324      -0.787  -8.907  -9.501  1.00  0.64           C  
ATOM   2509  N   GLY A 325       2.580  -7.592  -5.331  1.00  0.64           N  
ATOM   2510  CA  GLY A 325       3.186  -7.920  -4.050  1.00  0.64           C  
ATOM   2511  C   GLY A 325       4.280  -6.952  -3.641  1.00  0.64           C  
ATOM   2512  O   GLY A 325       4.841  -6.249  -4.485  1.00  0.60           O  
ATOM   2513  N   ARG A 326       4.474  -6.797  -2.243  1.00  0.62           N  
ATOM   2514  CA  ARG A 326       5.342  -5.828  -1.582  1.00  0.60           C  
ATOM   2515  C   ARG A 326       6.810  -6.111  -1.887  1.00  0.59           C  
ATOM   2516  CB  ARG A 326       5.110  -5.839  -0.070  1.00  0.54           C  
ATOM   2517  O   ARG A 326       7.649  -5.211  -1.818  1.00  0.55           O  
ATOM   2518  CG  ARG A 326       5.787  -4.694   0.666  1.00  0.50           C  
ATOM   2519  CD  ARG A 326       5.448  -4.699   2.150  1.00  0.50           C  
ATOM   2520  NE  ARG A 326       6.438  -3.963   2.931  1.00  0.40           N  
ATOM   2521  NH1 ARG A 326       5.500  -4.468   4.981  1.00  0.32           N  
ATOM   2522  NH2 ARG A 326       7.389  -3.174   4.867  1.00  0.29           N  
ATOM   2523  CZ  ARG A 326       6.440  -3.870   4.258  1.00  0.52           C  
ATOM   2524  N   ARG A 327       7.180  -7.415  -2.160  1.00  0.53           N  
ATOM   2525  CA  ARG A 327       8.561  -7.885  -2.181  1.00  0.52           C  
ATOM   2526  C   ARG A 327       8.948  -8.386  -3.568  1.00  0.53           C  
ATOM   2527  CB  ARG A 327       8.768  -8.993  -1.147  1.00  0.47           C  
ATOM   2528  O   ARG A 327       8.215  -9.167  -4.179  1.00  0.49           O  
ATOM   2529  CG  ARG A 327       8.792  -8.498   0.291  1.00  0.43           C  
ATOM   2530  CD  ARG A 327       9.167  -9.608   1.263  1.00  0.44           C  
ATOM   2531  NE  ARG A 327       9.315  -9.103   2.625  1.00  0.37           N  
ATOM   2532  NH1 ARG A 327       9.856 -11.152   3.546  1.00  0.28           N  
ATOM   2533  NH2 ARG A 327       9.747  -9.287   4.874  1.00  0.24           N  
ATOM   2534  CZ  ARG A 327       9.639  -9.849   3.679  1.00  0.38           C  
ATOM   2535  N   GLN A 328       9.884  -7.461  -4.240  1.00  0.51           N  
ATOM   2536  CA  GLN A 328      10.893  -7.434  -5.294  1.00  0.50           C  
ATOM   2537  C   GLN A 328      10.262  -7.659  -6.665  1.00  0.51           C  
ATOM   2538  CB  GLN A 328      11.971  -8.487  -5.033  1.00  0.44           C  
ATOM   2539  O   GLN A 328      10.877  -7.366  -7.693  1.00  0.48           O  
ATOM   2540  CG  GLN A 328      12.904  -8.138  -3.881  1.00  0.40           C  
ATOM   2541  CD  GLN A 328      14.056  -9.116  -3.743  1.00  0.43           C  
ATOM   2542  NE2 GLN A 328      14.965  -8.835  -2.815  1.00  0.33           N  
ATOM   2543  OE1 GLN A 328      14.129 -10.116  -4.463  1.00  0.43           O  
ATOM   2544  N   ASP A 329       8.982  -7.834  -6.684  1.00  0.45           N  
ATOM   2545  CA  ASP A 329       8.372  -8.122  -7.978  1.00  0.45           C  
ATOM   2546  C   ASP A 329       7.184  -7.200  -8.242  1.00  0.44           C  
ATOM   2547  CB  ASP A 329       7.929  -9.585  -8.049  1.00  0.39           C  
ATOM   2548  O   ASP A 329       6.400  -6.913  -7.335  1.00  0.41           O  
ATOM   2549  CG  ASP A 329       9.048 -10.560  -7.730  1.00  0.35           C  
ATOM   2550  OD1 ASP A 329      10.222 -10.266  -8.045  1.00  0.39           O  
ATOM   2551  OD2 ASP A 329       8.754 -11.633  -7.160  1.00  0.42           O  
ATOM   2552  N   GLY A 330       7.348  -6.083  -8.986  1.00  0.46           N  
ATOM   2553  CA  GLY A 330       6.522  -5.036  -9.566  1.00  0.46           C  
ATOM   2554  C   GLY A 330       7.084  -3.644  -9.349  1.00  0.47           C  
ATOM   2555  O   GLY A 330       6.383  -2.755  -8.861  1.00  0.43           O  
ATOM   2556  N   ALA A 331       8.322  -3.417  -9.643  1.00  0.62           N  
ATOM   2557  CA  ALA A 331       9.042  -2.211  -9.243  1.00  0.69           C  
ATOM   2558  C   ALA A 331       9.036  -1.173 -10.361  1.00  0.68           C  
ATOM   2559  CB  ALA A 331      10.476  -2.555  -8.847  1.00  0.52           C  
ATOM   2560  O   ALA A 331       9.205  -1.514 -11.535  1.00  0.62           O  
ATOM   2561  N   ILE A 332       8.532   0.051 -10.133  1.00  0.65           N  
ATOM   2562  CA  ILE A 332       8.975   1.251 -10.835  1.00  0.73           C  
ATOM   2563  C   ILE A 332      10.337   1.688 -10.301  1.00  0.63           C  
ATOM   2564  CB  ILE A 332       7.951   2.399 -10.695  1.00  0.67           C  
ATOM   2565  O   ILE A 332      10.492   1.929  -9.101  1.00  0.59           O  
ATOM   2566  CG1 ILE A 332       6.578   1.956 -11.213  1.00  0.69           C  
ATOM   2567  CG2 ILE A 332       8.438   3.650 -11.433  1.00  0.58           C  
ATOM   2568  CD1 ILE A 332       5.480   2.993 -11.020  1.00  0.69           C  
ATOM   2569  N   VAL A 333      11.371   1.755 -11.233  1.00  0.64           N  
ATOM   2570  CA  VAL A 333      12.731   2.150 -10.882  1.00  0.72           C  
ATOM   2571  C   VAL A 333      13.138   3.379 -11.693  1.00  0.62           C  
ATOM   2572  CB  VAL A 333      13.735   1.000 -11.119  1.00  0.62           C  
ATOM   2573  O   VAL A 333      12.776   3.504 -12.865  1.00  0.59           O  
ATOM   2574  CG1 VAL A 333      13.575  -0.084 -10.054  1.00  0.43           C  
ATOM   2575  CG2 VAL A 333      13.552   0.412 -12.517  1.00  0.38           C  
ATOM   2576  N   PRO A 334      13.852   4.356 -11.023  1.00  0.55           N  
ATOM   2577  CA  PRO A 334      14.353   5.483 -11.814  1.00  0.61           C  
ATOM   2578  C   PRO A 334      15.361   5.055 -12.879  1.00  0.52           C  
ATOM   2579  CB  PRO A 334      15.014   6.383 -10.767  1.00  0.54           C  
ATOM   2580  O   PRO A 334      16.050   4.046 -12.711  1.00  0.49           O  
ATOM   2581  CG  PRO A 334      15.325   5.473  -9.623  1.00  0.54           C  
ATOM   2582  CD  PRO A 334      14.418   4.279  -9.703  1.00  0.55           C  
ATOM   2583  N   TYR A 335      15.610   5.742 -13.834  1.00  0.56           N  
ATOM   2584  CA  TYR A 335      16.608   5.629 -14.892  1.00  0.57           C  
ATOM   2585  C   TYR A 335      17.996   5.987 -14.373  1.00  0.52           C  
ATOM   2586  CB  TYR A 335      16.244   6.533 -16.074  1.00  0.46           C  
ATOM   2587  O   TYR A 335      18.217   7.100 -13.892  1.00  0.46           O  
ATOM   2588  CG  TYR A 335      17.004   6.214 -17.338  1.00  0.39           C  
ATOM   2589  CD1 TYR A 335      18.182   6.887 -17.654  1.00  0.32           C  
ATOM   2590  CD2 TYR A 335      16.546   5.241 -18.219  1.00  0.39           C  
ATOM   2591  CE1 TYR A 335      18.886   6.598 -18.819  1.00  0.37           C  
ATOM   2592  CE2 TYR A 335      17.241   4.944 -19.387  1.00  0.45           C  
ATOM   2593  OH  TYR A 335      19.100   5.336 -20.833  1.00  0.27           O  
ATOM   2594  CZ  TYR A 335      18.408   5.626 -19.678  1.00  0.33           C  
ATOM   2595  N   GLY A 336      19.041   4.976 -13.910  1.00  0.45           N  
ATOM   2596  CA  GLY A 336      20.284   5.510 -13.376  1.00  0.44           C  
ATOM   2597  C   GLY A 336      21.474   4.600 -13.614  1.00  0.45           C  
ATOM   2598  O   GLY A 336      22.610   4.960 -13.295  1.00  0.42           O  
ATOM   2599  N   ASN A 337      21.476   3.590 -14.557  1.00  0.40           N  
ATOM   2600  CA  ASN A 337      22.781   2.953 -14.700  1.00  0.41           C  
ATOM   2601  C   ASN A 337      23.446   3.327 -16.021  1.00  0.40           C  
ATOM   2602  CB  ASN A 337      22.652   1.432 -14.583  1.00  0.36           C  
ATOM   2603  O   ASN A 337      24.258   2.566 -16.551  1.00  0.38           O  
ATOM   2604  CG  ASN A 337      22.556   0.964 -13.145  1.00  0.34           C  
ATOM   2605  ND2 ASN A 337      22.043  -0.245 -12.948  1.00  0.30           N  
ATOM   2606  OD1 ASN A 337      22.938   1.682 -12.218  1.00  0.36           O  
ATOM   2607  N   VAL A 338      23.196   4.613 -16.575  1.00  0.38           N  
ATOM   2608  CA  VAL A 338      24.162   5.193 -17.503  1.00  0.40           C  
ATOM   2609  C   VAL A 338      25.344   5.767 -16.727  1.00  0.38           C  
ATOM   2610  CB  VAL A 338      23.517   6.290 -18.381  1.00  0.34           C  
ATOM   2611  O   VAL A 338      25.175   6.666 -15.900  1.00  0.36           O  
ATOM   2612  CG1 VAL A 338      24.430   6.650 -19.552  1.00  0.31           C  
ATOM   2613  CG2 VAL A 338      22.150   5.833 -18.887  1.00  0.32           C  
ATOM   2614  N   PRO A 339      26.427   4.896 -16.431  1.00  0.34           N  
ATOM   2615  CA  PRO A 339      27.691   5.593 -16.180  1.00  0.35           C  
ATOM   2616  C   PRO A 339      27.896   6.793 -17.101  1.00  0.34           C  
ATOM   2617  CB  PRO A 339      28.746   4.516 -16.444  1.00  0.31           C  
ATOM   2618  O   PRO A 339      27.701   6.685 -18.315  1.00  0.33           O  
ATOM   2619  CG  PRO A 339      27.970   3.245 -16.578  1.00  0.31           C  
ATOM   2620  CD  PRO A 339      26.534   3.590 -16.851  1.00  0.37           C  
ATOM   2621  N   ALA A 340      27.648   8.127 -16.522  1.00  0.24           N  
ATOM   2622  CA  ALA A 340      28.326   9.392 -16.795  1.00  0.29           C  
ATOM   2623  C   ALA A 340      27.626  10.159 -17.913  1.00  0.25           C  
ATOM   2624  CB  ALA A 340      29.788   9.144 -17.159  1.00  0.23           C  
ATOM   2625  O   ALA A 340      28.281  10.712 -18.800  1.00  0.24           O  
ATOM   2626  N   GLU A 341      26.296  10.131 -18.010  1.00  0.28           N  
ATOM   2627  CA  GLU A 341      25.649  11.334 -18.525  1.00  0.33           C  
ATOM   2628  C   GLU A 341      24.718  11.949 -17.484  1.00  0.28           C  
ATOM   2629  CB  GLU A 341      24.871  11.021 -19.806  1.00  0.26           C  
ATOM   2630  O   GLU A 341      23.862  11.260 -16.925  1.00  0.28           O  
ATOM   2631  CG  GLU A 341      25.758  10.712 -21.003  1.00  0.25           C  
ATOM   2632  CD  GLU A 341      24.973  10.407 -22.269  1.00  0.26           C  
ATOM   2633  OE1 GLU A 341      23.722  10.405 -22.221  1.00  0.33           O  
ATOM   2634  OE2 GLU A 341      25.614  10.168 -23.317  1.00  0.15           O  
ATOM   2635  N   SER A 342      25.238  12.606 -16.465  1.00  0.28           N  
ATOM   2636  CA  SER A 342      24.716  13.746 -15.720  1.00  0.31           C  
ATOM   2637  C   SER A 342      23.191  13.751 -15.713  1.00  0.29           C  
ATOM   2638  CB  SER A 342      25.235  15.057 -16.312  1.00  0.26           C  
ATOM   2639  O   SER A 342      22.565  14.628 -16.312  1.00  0.27           O  
ATOM   2640  OG  SER A 342      25.014  15.100 -17.711  1.00  0.22           O  
ATOM   2641  N   PHE A 343      22.504  12.610 -15.649  1.00  0.38           N  
ATOM   2642  CA  PHE A 343      21.098  12.867 -15.360  1.00  0.41           C  
ATOM   2643  C   PHE A 343      20.873  13.020 -13.861  1.00  0.38           C  
ATOM   2644  CB  PHE A 343      20.220  11.740 -15.911  1.00  0.34           C  
ATOM   2645  O   PHE A 343      20.882  12.033 -13.123  1.00  0.37           O  
ATOM   2646  CG  PHE A 343      19.980  11.826 -17.394  1.00  0.33           C  
ATOM   2647  CD1 PHE A 343      18.947  12.605 -17.901  1.00  0.28           C  
ATOM   2648  CD2 PHE A 343      20.789  11.128 -18.282  1.00  0.30           C  
ATOM   2649  CE1 PHE A 343      18.723  12.687 -19.274  1.00  0.28           C  
ATOM   2650  CE2 PHE A 343      20.571  11.205 -19.655  1.00  0.33           C  
ATOM   2651  CZ  PHE A 343      19.537  11.984 -20.149  1.00  0.26           C  
ATOM   2652  N   ILE A 344      21.110  14.226 -13.416  1.00  0.41           N  
ATOM   2653  CA  ILE A 344      20.544  14.650 -12.140  1.00  0.43           C  
ATOM   2654  C   ILE A 344      19.029  14.456 -12.158  1.00  0.42           C  
ATOM   2655  CB  ILE A 344      20.891  16.123 -11.829  1.00  0.37           C  
ATOM   2656  O   ILE A 344      18.309  15.199 -12.829  1.00  0.40           O  
ATOM   2657  CG1 ILE A 344      22.411  16.325 -11.830  1.00  0.29           C  
ATOM   2658  CG2 ILE A 344      20.282  16.551 -10.491  1.00  0.30           C  
ATOM   2659  CD1 ILE A 344      22.844  17.773 -11.649  1.00  0.26           C  
ATOM   2660  N   HIS A 345      18.532  13.234 -11.898  1.00  0.49           N  
ATOM   2661  CA  HIS A 345      17.116  13.175 -11.553  1.00  0.54           C  
ATOM   2662  C   HIS A 345      16.780  14.158 -10.436  1.00  0.50           C  
ATOM   2663  CB  HIS A 345      16.724  11.756 -11.139  1.00  0.47           C  
ATOM   2664  O   HIS A 345      17.306  14.046  -9.326  1.00  0.49           O  
ATOM   2665  CG  HIS A 345      16.788  10.765 -12.257  1.00  0.44           C  
ATOM   2666  CD2 HIS A 345      17.632   9.730 -12.481  1.00  0.42           C  
ATOM   2667  ND1 HIS A 345      15.906  10.780 -13.316  1.00  0.47           N  
ATOM   2668  CE1 HIS A 345      16.206   9.794 -14.145  1.00  0.38           C  
ATOM   2669  NE2 HIS A 345      17.250   9.142 -13.661  1.00  0.40           N  
ATOM   2670  N   THR A 346      16.106  15.108 -10.921  1.00  0.58           N  
ATOM   2671  CA  THR A 346      15.578  16.087  -9.977  1.00  0.64           C  
ATOM   2672  C   THR A 346      14.053  16.097 -10.004  1.00  0.62           C  
ATOM   2673  CB  THR A 346      16.109  17.500 -10.284  1.00  0.57           C  
ATOM   2674  O   THR A 346      13.440  15.648 -10.975  1.00  0.62           O  
ATOM   2675  CG2 THR A 346      17.631  17.546 -10.201  1.00  0.42           C  
ATOM   2676  OG1 THR A 346      15.701  17.881 -11.603  1.00  0.59           O  
ATOM   2677  N   GLY A 347      13.539  16.334  -8.922  1.00  0.75           N  
ATOM   2678  CA  GLY A 347      12.101  16.480  -8.768  1.00  0.79           C  
ATOM   2679  C   GLY A 347      11.446  15.279  -8.114  1.00  0.80           C  
ATOM   2680  O   GLY A 347      11.926  14.783  -7.092  1.00  0.77           O  
ATOM   2681  N   THR A 348      10.309  14.838  -8.636  1.00  0.74           N  
ATOM   2682  CA  THR A 348       9.531  13.718  -8.120  1.00  0.81           C  
ATOM   2683  C   THR A 348       9.341  12.650  -9.194  1.00  0.81           C  
ATOM   2684  CB  THR A 348       8.155  14.182  -7.606  1.00  0.77           C  
ATOM   2685  O   THR A 348       8.873  12.946 -10.295  1.00  0.81           O  
ATOM   2686  CG2 THR A 348       7.385  13.027  -6.974  1.00  0.71           C  
ATOM   2687  OG1 THR A 348       8.340  15.211  -6.626  1.00  0.86           O  
ATOM   2688  N   LEU A 349       9.707  11.354  -8.928  1.00  0.80           N  
ATOM   2689  CA  LEU A 349       9.607  10.264  -9.893  1.00  0.85           C  
ATOM   2690  C   LEU A 349       8.159  10.042 -10.315  1.00  0.84           C  
ATOM   2691  CB  LEU A 349      10.184   8.974  -9.306  1.00  0.81           C  
ATOM   2692  O   LEU A 349       7.859   9.976 -11.509  1.00  0.83           O  
ATOM   2693  CG  LEU A 349      10.154   7.743 -10.214  1.00  0.80           C  
ATOM   2694  CD1 LEU A 349      11.025   7.972 -11.445  1.00  0.77           C  
ATOM   2695  CD2 LEU A 349      10.612   6.504  -9.451  1.00  0.80           C  
ATOM   2696  N   ILE A 350       7.241   9.959  -9.441  1.00  0.83           N  
ATOM   2697  CA  ILE A 350       5.803   9.941  -9.686  1.00  0.87           C  
ATOM   2698  C   ILE A 350       5.163  11.195  -9.094  1.00  0.83           C  
ATOM   2699  CB  ILE A 350       5.145   8.674  -9.096  1.00  0.85           C  
ATOM   2700  O   ILE A 350       4.845  11.234  -7.903  1.00  0.81           O  
ATOM   2701  CG1 ILE A 350       5.850   7.415  -9.614  1.00  0.89           C  
ATOM   2702  CG2 ILE A 350       3.650   8.639  -9.424  1.00  0.87           C  
ATOM   2703  CD1 ILE A 350       5.328   6.120  -9.009  1.00  0.88           C  
ATOM   2704  N   LEU A 351       5.055  12.179  -9.928  1.00  0.85           N  
ATOM   2705  CA  LEU A 351       4.505  13.484  -9.579  1.00  0.87           C  
ATOM   2706  C   LEU A 351       2.983  13.474  -9.673  1.00  0.86           C  
ATOM   2707  CB  LEU A 351       5.077  14.569 -10.494  1.00  0.85           C  
ATOM   2708  O   LEU A 351       2.424  13.317 -10.761  1.00  0.84           O  
ATOM   2709  CG  LEU A 351       4.565  15.992 -10.261  1.00  0.83           C  
ATOM   2710  CD1 LEU A 351       4.960  16.476  -8.870  1.00  0.80           C  
ATOM   2711  CD2 LEU A 351       5.100  16.935 -11.333  1.00  0.82           C  
ATOM   2712  N   LEU A 352       2.329  13.610  -8.583  1.00  0.86           N  
ATOM   2713  CA  LEU A 352       0.878  13.733  -8.502  1.00  0.86           C  
ATOM   2714  C   LEU A 352       0.443  15.181  -8.702  1.00  0.81           C  
ATOM   2715  CB  LEU A 352       0.371  13.217  -7.153  1.00  0.84           C  
ATOM   2716  O   LEU A 352       0.709  16.036  -7.854  1.00  0.76           O  
ATOM   2717  CG  LEU A 352       0.867  11.835  -6.726  1.00  0.82           C  
ATOM   2718  CD1 LEU A 352       0.219  11.423  -5.408  1.00  0.79           C  
ATOM   2719  CD2 LEU A 352       0.583  10.804  -7.813  1.00  0.80           C  
ATOM   2720  N   THR A 353      -0.322  15.487  -9.776  1.00  0.85           N  
ATOM   2721  CA  THR A 353      -0.733  16.850 -10.096  1.00  0.85           C  
ATOM   2722  C   THR A 353      -2.249  16.994 -10.002  1.00  0.82           C  
ATOM   2723  CB  THR A 353      -0.263  17.259 -11.504  1.00  0.83           C  
ATOM   2724  O   THR A 353      -2.796  18.062 -10.286  1.00  0.77           O  
ATOM   2725  CG2 THR A 353       1.260  17.301 -11.585  1.00  0.78           C  
ATOM   2726  OG1 THR A 353      -0.755  16.313 -12.460  1.00  0.85           O  
ATOM   2727  N   THR A 354      -2.899  15.995  -9.582  1.00  0.84           N  
ATOM   2728  CA  THR A 354      -4.351  15.974  -9.437  1.00  0.84           C  
ATOM   2729  C   THR A 354      -4.754  16.236  -7.989  1.00  0.82           C  
ATOM   2730  CB  THR A 354      -4.939  14.629  -9.901  1.00  0.83           C  
ATOM   2731  O   THR A 354      -4.045  15.840  -7.061  1.00  0.79           O  
ATOM   2732  CG2 THR A 354      -4.395  13.474  -9.068  1.00  0.83           C  
ATOM   2733  OG1 THR A 354      -6.366  14.668  -9.771  1.00  0.88           O  
ATOM   2734  N   SER A 355      -5.931  16.745  -7.791  1.00  0.81           N  
ATOM   2735  CA  SER A 355      -6.590  16.858  -6.494  1.00  0.82           C  
ATOM   2736  C   SER A 355      -7.493  15.658  -6.226  1.00  0.81           C  
ATOM   2737  CB  SER A 355      -7.406  18.148  -6.417  1.00  0.79           C  
ATOM   2738  O   SER A 355      -8.174  15.604  -5.200  1.00  0.79           O  
ATOM   2739  OG  SER A 355      -8.375  18.193  -7.451  1.00  0.78           O  
ATOM   2740  N   SER A 356      -7.491  14.766  -7.095  1.00  0.83           N  
ATOM   2741  CA  SER A 356      -8.308  13.565  -6.962  1.00  0.85           C  
ATOM   2742  C   SER A 356      -7.525  12.434  -6.305  1.00  0.85           C  
ATOM   2743  CB  SER A 356      -8.823  13.112  -8.329  1.00  0.83           C  
ATOM   2744  O   SER A 356      -6.294  12.474  -6.249  1.00  0.85           O  
ATOM   2745  OG  SER A 356      -9.597  14.131  -8.938  1.00  0.81           O  
ATOM   2746  N   THR A 357      -8.235  11.426  -5.827  1.00  0.85           N  
ATOM   2747  CA  THR A 357      -7.648  10.292  -5.121  1.00  0.88           C  
ATOM   2748  C   THR A 357      -6.768   9.469  -6.058  1.00  0.88           C  
ATOM   2749  CB  THR A 357      -8.736   9.390  -4.510  1.00  0.85           C  
ATOM   2750  O   THR A 357      -7.220   9.031  -7.117  1.00  0.88           O  
ATOM   2751  CG2 THR A 357      -8.119   8.223  -3.748  1.00  0.81           C  
ATOM   2752  OG1 THR A 357      -9.540  10.163  -3.610  1.00  0.86           O  
ATOM   2753  N   VAL A 358      -5.558   9.278  -5.692  1.00  0.89           N  
ATOM   2754  CA  VAL A 358      -4.644   8.326  -6.315  1.00  0.91           C  
ATOM   2755  C   VAL A 358      -4.275   7.233  -5.314  1.00  0.91           C  
ATOM   2756  CB  VAL A 358      -3.368   9.023  -6.837  1.00  0.90           C  
ATOM   2757  O   VAL A 358      -3.835   7.526  -4.200  1.00  0.90           O  
ATOM   2758  CG1 VAL A 358      -2.455   8.021  -7.541  1.00  0.89           C  
ATOM   2759  CG2 VAL A 358      -3.733  10.170  -7.777  1.00  0.88           C  
ATOM   2760  N   THR A 359      -4.477   5.968  -5.710  1.00  0.90           N  
ATOM   2761  CA  THR A 359      -4.273   4.838  -4.809  1.00  0.91           C  
ATOM   2762  C   THR A 359      -3.167   3.924  -5.329  1.00  0.91           C  
ATOM   2763  CB  THR A 359      -5.570   4.028  -4.628  1.00  0.90           C  
ATOM   2764  O   THR A 359      -3.150   3.572  -6.511  1.00  0.91           O  
ATOM   2765  CG2 THR A 359      -5.388   2.924  -3.591  1.00  0.85           C  
ATOM   2766  OG1 THR A 359      -6.619   4.905  -4.198  1.00  0.88           O  
ATOM   2767  N   PHE A 360      -2.230   3.565  -4.487  1.00  0.91           N  
ATOM   2768  CA  PHE A 360      -1.192   2.572  -4.736  1.00  0.92           C  
ATOM   2769  C   PHE A 360      -1.438   1.313  -3.913  1.00  0.90           C  
ATOM   2770  CB  PHE A 360       0.191   3.146  -4.417  1.00  0.91           C  
ATOM   2771  O   PHE A 360      -1.616   1.386  -2.695  1.00  0.88           O  
ATOM   2772  CG  PHE A 360       0.579   4.314  -5.283  1.00  0.92           C  
ATOM   2773  CD1 PHE A 360       1.456   4.147  -6.347  1.00  0.91           C  
ATOM   2774  CD2 PHE A 360       0.065   5.580  -5.032  1.00  0.91           C  
ATOM   2775  CE1 PHE A 360       1.816   5.227  -7.151  1.00  0.91           C  
ATOM   2776  CE2 PHE A 360       0.420   6.663  -5.831  1.00  0.91           C  
ATOM   2777  CZ  PHE A 360       1.297   6.485  -6.889  1.00  0.91           C  
ATOM   2778  N   TYR A 361      -1.487   0.112  -4.567  1.00  0.89           N  
ATOM   2779  CA  TYR A 361      -1.632  -1.186  -3.917  1.00  0.89           C  
ATOM   2780  C   TYR A 361      -0.483  -2.115  -4.293  1.00  0.87           C  
ATOM   2781  CB  TYR A 361      -2.969  -1.831  -4.294  1.00  0.86           C  
ATOM   2782  O   TYR A 361      -0.188  -2.300  -5.477  1.00  0.84           O  
ATOM   2783  CG  TYR A 361      -4.163  -1.174  -3.645  1.00  0.78           C  
ATOM   2784  CD1 TYR A 361      -4.497  -1.444  -2.320  1.00  0.72           C  
ATOM   2785  CD2 TYR A 361      -4.961  -0.283  -4.356  1.00  0.73           C  
ATOM   2786  CE1 TYR A 361      -5.598  -0.842  -1.718  1.00  0.73           C  
ATOM   2787  CE2 TYR A 361      -6.064   0.324  -3.764  1.00  0.72           C  
ATOM   2788  OH  TYR A 361      -7.464   0.637  -1.857  1.00  0.58           O  
ATOM   2789  CZ  TYR A 361      -6.373   0.039  -2.447  1.00  0.73           C  
ATOM   2790  N   ASP A 362       0.220  -2.778  -3.305  1.00  0.87           N  
ATOM   2791  CA  ASP A 362       1.127  -3.910  -3.471  1.00  0.87           C  
ATOM   2792  C   ASP A 362       2.254  -3.572  -4.445  1.00  0.85           C  
ATOM   2793  CB  ASP A 362       0.364  -5.144  -3.957  1.00  0.85           C  
ATOM   2794  O   ASP A 362       2.638  -4.403  -5.270  1.00  0.81           O  
ATOM   2795  CG  ASP A 362      -0.685  -5.620  -2.967  1.00  0.82           C  
ATOM   2796  OD1 ASP A 362      -0.390  -5.693  -1.754  1.00  0.80           O  
ATOM   2797  OD2 ASP A 362      -1.815  -5.927  -3.404  1.00  0.83           O  
ATOM   2798  N   LEU A 363       2.766  -2.327  -4.433  1.00  0.88           N  
ATOM   2799  CA  LEU A 363       3.701  -1.799  -5.420  1.00  0.88           C  
ATOM   2800  C   LEU A 363       5.032  -1.439  -4.769  1.00  0.87           C  
ATOM   2801  CB  LEU A 363       3.110  -0.570  -6.115  1.00  0.86           C  
ATOM   2802  O   LEU A 363       5.060  -0.894  -3.663  1.00  0.85           O  
ATOM   2803  CG  LEU A 363       3.888  -0.031  -7.317  1.00  0.81           C  
ATOM   2804  CD1 LEU A 363       3.794  -1.003  -8.488  1.00  0.76           C  
ATOM   2805  CD2 LEU A 363       3.370   1.347  -7.715  1.00  0.76           C  
ATOM   2806  N   THR A 364       6.129  -1.716  -5.479  1.00  0.86           N  
ATOM   2807  CA  THR A 364       7.460  -1.260  -5.095  1.00  0.87           C  
ATOM   2808  C   THR A 364       7.928  -0.129  -6.006  1.00  0.87           C  
ATOM   2809  CB  THR A 364       8.480  -2.413  -5.139  1.00  0.85           C  
ATOM   2810  O   THR A 364       7.931  -0.271  -7.230  1.00  0.86           O  
ATOM   2811  CG2 THR A 364       9.880  -1.923  -4.786  1.00  0.78           C  
ATOM   2812  OG1 THR A 364       8.089  -3.425  -4.202  1.00  0.83           O  
ATOM   2813  N   VAL A 365       8.268   1.025  -5.489  1.00  0.88           N  
ATOM   2814  CA  VAL A 365       8.970   2.131  -6.132  1.00  0.88           C  
ATOM   2815  C   VAL A 365      10.374   2.263  -5.544  1.00  0.87           C  
ATOM   2816  CB  VAL A 365       8.200   3.461  -5.975  1.00  0.87           C  
ATOM   2817  O   VAL A 365      10.534   2.649  -4.384  1.00  0.85           O  
ATOM   2818  CG1 VAL A 365       8.846   4.562  -6.813  1.00  0.87           C  
ATOM   2819  CG2 VAL A 365       6.735   3.277  -6.367  1.00  0.86           C  
ATOM   2820  N   ASP A 366      11.432   1.892  -6.286  1.00  0.86           N  
ATOM   2821  CA  ASP A 366      12.750   1.633  -5.714  1.00  0.86           C  
ATOM   2822  C   ASP A 366      13.843   2.346  -6.506  1.00  0.85           C  
ATOM   2823  CB  ASP A 366      13.029   0.129  -5.670  1.00  0.84           C  
ATOM   2824  O   ASP A 366      14.033   2.076  -7.694  1.00  0.82           O  
ATOM   2825  CG  ASP A 366      14.265  -0.221  -4.860  1.00  0.81           C  
ATOM   2826  OD1 ASP A 366      15.009   0.698  -4.454  1.00  0.80           O  
ATOM   2827  OD2 ASP A 366      14.500  -1.427  -4.629  1.00  0.82           O  
ATOM   2828  N   ALA A 367      14.545   3.178  -5.870  1.00  0.84           N  
ATOM   2829  CA  ALA A 367      15.662   3.884  -6.494  1.00  0.83           C  
ATOM   2830  C   ALA A 367      16.999   3.344  -5.995  1.00  0.81           C  
ATOM   2831  CB  ALA A 367      15.563   5.383  -6.222  1.00  0.81           C  
ATOM   2832  O   ALA A 367      18.048   3.944  -6.239  1.00  0.78           O  
ATOM   2833  N   ARG A 368      17.020   2.236  -5.209  1.00  0.77           N  
ATOM   2834  CA  ARG A 368      18.263   1.642  -4.728  1.00  0.75           C  
ATOM   2835  C   ARG A 368      19.087   1.085  -5.884  1.00  0.73           C  
ATOM   2836  CB  ARG A 368      17.973   0.536  -3.711  1.00  0.73           C  
ATOM   2837  O   ARG A 368      18.550   0.420  -6.773  1.00  0.69           O  
ATOM   2838  CG  ARG A 368      17.366   1.038  -2.411  1.00  0.75           C  
ATOM   2839  CD  ARG A 368      17.017  -0.108  -1.472  1.00  0.76           C  
ATOM   2840  NE  ARG A 368      15.921  -0.919  -1.995  1.00  0.69           N  
ATOM   2841  NH1 ARG A 368      15.954  -2.450  -0.265  1.00  0.72           N  
ATOM   2842  NH2 ARG A 368      14.442  -2.676  -1.973  1.00  0.71           N  
ATOM   2843  CZ  ARG A 368      15.441  -2.013  -1.410  1.00  0.73           C  
ATOM   2844  N   GLY A 369      20.415   1.348  -5.818  1.00  0.72           N  
ATOM   2845  CA  GLY A 369      21.347   0.901  -6.841  1.00  0.71           C  
ATOM   2846  C   GLY A 369      21.613   1.948  -7.905  1.00  0.70           C  
ATOM   2847  O   GLY A 369      22.473   1.759  -8.768  1.00  0.68           O  
ATOM   2848  N   ILE A 370      20.883   3.035  -7.834  1.00  0.73           N  
ATOM   2849  CA  ILE A 370      21.143   4.173  -8.708  1.00  0.74           C  
ATOM   2850  C   ILE A 370      21.983   5.211  -7.968  1.00  0.73           C  
ATOM   2851  CB  ILE A 370      19.829   4.809  -9.214  1.00  0.70           C  
ATOM   2852  O   ILE A 370      21.771   5.456  -6.778  1.00  0.70           O  
ATOM   2853  CG1 ILE A 370      18.954   3.753  -9.899  1.00  0.63           C  
ATOM   2854  CG2 ILE A 370      20.123   5.976 -10.161  1.00  0.62           C  
ATOM   2855  CD1 ILE A 370      17.571   4.255 -10.291  1.00  0.62           C  
ATOM   2856  N   THR A 371      22.988   5.665  -8.742  1.00  0.70           N  
ATOM   2857  CA  THR A 371      23.744   6.774  -8.171  1.00  0.71           C  
ATOM   2858  C   THR A 371      22.914   8.055  -8.181  1.00  0.71           C  
ATOM   2859  CB  THR A 371      25.060   7.006  -8.936  1.00  0.67           C  
ATOM   2860  O   THR A 371      22.645   8.618  -9.244  1.00  0.68           O  
ATOM   2861  CG2 THR A 371      25.910   8.074  -8.256  1.00  0.63           C  
ATOM   2862  OG1 THR A 371      25.800   5.780  -8.983  1.00  0.70           O  
ATOM   2863  N   LEU A 372      22.471   8.511  -7.024  1.00  0.68           N  
ATOM   2864  CA  LEU A 372      21.667   9.716  -6.856  1.00  0.68           C  
ATOM   2865  C   LEU A 372      22.503  10.852  -6.276  1.00  0.67           C  
ATOM   2866  CB  LEU A 372      20.466   9.436  -5.948  1.00  0.64           C  
ATOM   2867  O   LEU A 372      23.441  10.611  -5.513  1.00  0.64           O  
ATOM   2868  CG  LEU A 372      19.470   8.388  -6.445  1.00  0.64           C  
ATOM   2869  CD1 LEU A 372      18.409   8.119  -5.383  1.00  0.62           C  
ATOM   2870  CD2 LEU A 372      18.824   8.840  -7.750  1.00  0.66           C  
ATOM   2871  N   SER A 373      22.311  12.087  -6.810  1.00  0.71           N  
ATOM   2872  CA  SER A 373      22.916  13.285  -6.236  1.00  0.72           C  
ATOM   2873  C   SER A 373      22.214  13.696  -4.946  1.00  0.72           C  
ATOM   2874  CB  SER A 373      22.875  14.439  -7.239  1.00  0.68           C  
ATOM   2875  O   SER A 373      20.986  13.792  -4.905  1.00  0.70           O  
ATOM   2876  OG  SER A 373      23.567  15.568  -6.734  1.00  0.66           O  
ATOM   2877  N   PHE A 374      22.907  14.040  -3.926  1.00  0.67           N  
ATOM   2878  CA  PHE A 374      22.415  14.546  -2.650  1.00  0.69           C  
ATOM   2879  C   PHE A 374      22.584  16.058  -2.566  1.00  0.67           C  
ATOM   2880  CB  PHE A 374      23.145  13.871  -1.485  1.00  0.64           C  
ATOM   2881  O   PHE A 374      22.435  16.646  -1.493  1.00  0.64           O  
ATOM   2882  CG  PHE A 374      22.815  12.411  -1.327  1.00  0.65           C  
ATOM   2883  CD1 PHE A 374      21.722  12.009  -0.568  1.00  0.64           C  
ATOM   2884  CD2 PHE A 374      23.597  11.440  -1.937  1.00  0.67           C  
ATOM   2885  CE1 PHE A 374      21.414  10.659  -0.419  1.00  0.69           C  
ATOM   2886  CE2 PHE A 374      23.296  10.088  -1.794  1.00  0.69           C  
ATOM   2887  CZ  PHE A 374      22.205   9.700  -1.034  1.00  0.66           C  
ATOM   2888  N   VAL A 375      22.924  16.658  -3.611  1.00  0.70           N  
ATOM   2889  CA  VAL A 375      23.046  18.111  -3.654  1.00  0.72           C  
ATOM   2890  C   VAL A 375      21.657  18.746  -3.658  1.00  0.71           C  
ATOM   2891  CB  VAL A 375      23.849  18.577  -4.889  1.00  0.69           C  
ATOM   2892  O   VAL A 375      20.772  18.314  -4.400  1.00  0.70           O  
ATOM   2893  CG1 VAL A 375      23.978  20.099  -4.907  1.00  0.69           C  
ATOM   2894  CG2 VAL A 375      25.228  17.921  -4.907  1.00  0.66           C  
ATOM   2895  N   ASP A 376      21.403  19.755  -2.851  1.00  0.61           N  
ATOM   2896  CA  ASP A 376      20.134  20.476  -2.810  1.00  0.64           C  
ATOM   2897  C   ASP A 376      19.771  21.026  -4.187  1.00  0.60           C  
ATOM   2898  CB  ASP A 376      20.196  21.613  -1.788  1.00  0.57           C  
ATOM   2899  O   ASP A 376      20.642  21.490  -4.926  1.00  0.58           O  
ATOM   2900  CG  ASP A 376      20.124  21.125  -0.352  1.00  0.54           C  
ATOM   2901  OD1 ASP A 376      19.619  20.007  -0.112  1.00  0.60           O  
ATOM   2902  OD2 ASP A 376      20.573  21.866   0.549  1.00  0.76           O  
ATOM   2903  N   GLY A 377      18.554  20.855  -4.559  1.00  0.70           N  
ATOM   2904  CA  GLY A 377      18.016  21.201  -5.865  1.00  0.71           C  
ATOM   2905  C   GLY A 377      18.194  20.101  -6.895  1.00  0.70           C  
ATOM   2906  O   GLY A 377      17.583  20.139  -7.964  1.00  0.69           O  
ATOM   2907  N   GLN A 378      18.982  19.051  -6.549  1.00  0.74           N  
ATOM   2908  CA  GLN A 378      19.214  17.939  -7.464  1.00  0.76           C  
ATOM   2909  C   GLN A 378      18.670  16.633  -6.893  1.00  0.75           C  
ATOM   2910  CB  GLN A 378      20.706  17.797  -7.770  1.00  0.70           C  
ATOM   2911  O   GLN A 378      18.995  15.550  -7.385  1.00  0.72           O  
ATOM   2912  CG  GLN A 378      21.308  19.007  -8.472  1.00  0.66           C  
ATOM   2913  CD  GLN A 378      22.760  18.798  -8.859  1.00  0.64           C  
ATOM   2914  NE2 GLN A 378      23.277  19.674  -9.715  1.00  0.61           N  
ATOM   2915  OE1 GLN A 378      23.412  17.859  -8.393  1.00  0.72           O  
ATOM   2916  N   ARG A 379      17.916  16.722  -5.949  1.00  0.77           N  
ATOM   2917  CA  ARG A 379      17.382  15.554  -5.257  1.00  0.80           C  
ATOM   2918  C   ARG A 379      16.165  14.995  -5.986  1.00  0.79           C  
ATOM   2919  CB  ARG A 379      17.013  15.905  -3.814  1.00  0.77           C  
ATOM   2920  O   ARG A 379      15.352  15.752  -6.519  1.00  0.79           O  
ATOM   2921  CG  ARG A 379      18.206  16.272  -2.945  1.00  0.77           C  
ATOM   2922  CD  ARG A 379      17.788  16.576  -1.513  1.00  0.77           C  
ATOM   2923  NE  ARG A 379      18.942  16.857  -0.664  1.00  0.74           N  
ATOM   2924  NH1 ARG A 379      18.230  15.538   1.094  1.00  0.67           N  
ATOM   2925  NH2 ARG A 379      20.212  16.680   1.242  1.00  0.62           N  
ATOM   2926  CZ  ARG A 379      19.125  16.358   0.555  1.00  0.77           C  
ATOM   2927  N   LEU A 380      16.002  13.736  -5.978  1.00  0.78           N  
ATOM   2928  CA  LEU A 380      14.869  12.999  -6.526  1.00  0.82           C  
ATOM   2929  C   LEU A 380      13.963  12.486  -5.412  1.00  0.83           C  
ATOM   2930  CB  LEU A 380      15.355  11.828  -7.385  1.00  0.79           C  
ATOM   2931  O   LEU A 380      14.397  11.698  -4.568  1.00  0.83           O  
ATOM   2932  CG  LEU A 380      14.273  11.008  -8.089  1.00  0.78           C  
ATOM   2933  CD1 LEU A 380      13.526  11.873  -9.099  1.00  0.75           C  
ATOM   2934  CD2 LEU A 380      14.885   9.789  -8.771  1.00  0.78           C  
ATOM   2935  N   THR A 381      12.709  12.924  -5.365  1.00  0.82           N  
ATOM   2936  CA  THR A 381      11.655  12.402  -4.502  1.00  0.86           C  
ATOM   2937  C   THR A 381      10.934  11.236  -5.173  1.00  0.86           C  
ATOM   2938  CB  THR A 381      10.636  13.498  -4.139  1.00  0.83           C  
ATOM   2939  O   THR A 381      10.753  11.230  -6.392  1.00  0.85           O  
ATOM   2940  CG2 THR A 381       9.488  12.929  -3.312  1.00  0.77           C  
ATOM   2941  OG1 THR A 381      11.294  14.522  -3.383  1.00  0.86           O  
ATOM   2942  N   GLY A 382      10.531  10.201  -4.455  1.00  0.84           N  
ATOM   2943  CA  GLY A 382       9.925   8.997  -5.000  1.00  0.87           C  
ATOM   2944  C   GLY A 382       8.505   9.213  -5.489  1.00  0.85           C  
ATOM   2945  O   GLY A 382       8.242   9.163  -6.692  1.00  0.82           O  
ATOM   2946  N   VAL A 383       7.588   9.443  -4.597  1.00  0.87           N  
ATOM   2947  CA  VAL A 383       6.175   9.611  -4.918  1.00  0.90           C  
ATOM   2948  C   VAL A 383       5.637  10.868  -4.238  1.00  0.85           C  
ATOM   2949  CB  VAL A 383       5.345   8.379  -4.491  1.00  0.88           C  
ATOM   2950  O   VAL A 383       5.967  11.147  -3.083  1.00  0.82           O  
ATOM   2951  CG1 VAL A 383       3.882   8.547  -4.895  1.00  0.86           C  
ATOM   2952  CG2 VAL A 383       5.929   7.106  -5.103  1.00  0.83           C  
ATOM   2953  N   GLY A 384       4.783  11.627  -4.949  1.00  0.88           N  
ATOM   2954  CA  GLY A 384       4.026  12.670  -4.276  1.00  0.88           C  
ATOM   2955  C   GLY A 384       4.051  13.995  -5.014  1.00  0.84           C  
ATOM   2956  O   GLY A 384       4.084  14.025  -6.246  1.00  0.77           O  
ATOM   2957  N   ALA A 385       3.917  15.064  -4.237  1.00  0.80           N  
ATOM   2958  CA  ALA A 385       3.945  16.423  -4.772  1.00  0.81           C  
ATOM   2959  C   ALA A 385       5.378  16.891  -5.008  1.00  0.77           C  
ATOM   2960  CB  ALA A 385       3.225  17.382  -3.826  1.00  0.77           C  
ATOM   2961  O   ALA A 385       6.329  16.248  -4.558  1.00  0.72           O  
ATOM   2962  N   ASN A 386       5.517  17.998  -5.721  1.00  0.68           N  
ATOM   2963  CA  ASN A 386       6.805  18.669  -5.866  1.00  0.71           C  
ATOM   2964  C   ASN A 386       7.237  19.338  -4.565  1.00  0.66           C  
ATOM   2965  CB  ASN A 386       6.751  19.696  -6.999  1.00  0.63           C  
ATOM   2966  O   ASN A 386       6.512  20.172  -4.019  1.00  0.63           O  
ATOM   2967  CG  ASN A 386       8.127  20.169  -7.424  1.00  0.56           C  
ATOM   2968  ND2 ASN A 386       8.210  20.763  -8.608  1.00  0.56           N  
ATOM   2969  OD1 ASN A 386       9.108  20.000  -6.695  1.00  0.55           O  
ATOM   2970  N   ASP A 387       8.373  19.015  -4.092  1.00  0.67           N  
ATOM   2971  CA  ASP A 387       8.934  19.525  -2.845  1.00  0.67           C  
ATOM   2972  C   ASP A 387       8.952  21.052  -2.834  1.00  0.64           C  
ATOM   2973  CB  ASP A 387      10.348  18.981  -2.631  1.00  0.62           C  
ATOM   2974  O   ASP A 387       8.888  21.671  -1.770  1.00  0.60           O  
ATOM   2975  CG  ASP A 387      10.799  19.053  -1.182  1.00  0.58           C  
ATOM   2976  OD1 ASP A 387      10.033  19.552  -0.330  1.00  0.58           O  
ATOM   2977  OD2 ASP A 387      11.931  18.610  -0.891  1.00  0.66           O  
ATOM   2978  N   ASN A 388       8.951  21.681  -4.032  1.00  0.61           N  
ATOM   2979  CA  ASN A 388       9.108  23.126  -4.167  1.00  0.62           C  
ATOM   2980  C   ASN A 388       7.765  23.817  -4.388  1.00  0.60           C  
ATOM   2981  CB  ASN A 388      10.071  23.457  -5.309  1.00  0.56           C  
ATOM   2982  O   ASN A 388       7.706  25.041  -4.516  1.00  0.56           O  
ATOM   2983  CG  ASN A 388      11.499  23.048  -5.007  1.00  0.52           C  
ATOM   2984  ND2 ASN A 388      12.244  22.686  -6.044  1.00  0.54           N  
ATOM   2985  OD1 ASN A 388      11.928  23.056  -3.850  1.00  0.54           O  
ATOM   2986  N   ASN A 389       6.732  23.081  -4.421  1.00  0.55           N  
ATOM   2987  CA  ASN A 389       5.463  23.689  -4.804  1.00  0.56           C  
ATOM   2988  C   ASN A 389       4.417  23.545  -3.702  1.00  0.55           C  
ATOM   2989  CB  ASN A 389       4.947  23.077  -6.109  1.00  0.47           C  
ATOM   2990  O   ASN A 389       3.603  22.620  -3.730  1.00  0.50           O  
ATOM   2991  CG  ASN A 389       5.189  23.971  -7.309  1.00  0.43           C  
ATOM   2992  ND2 ASN A 389       5.059  23.408  -8.504  1.00  0.45           N  
ATOM   2993  OD1 ASN A 389       5.491  25.158  -7.163  1.00  0.46           O  
ATOM   2994  N   SER A 390       4.326  24.499  -2.752  1.00  0.55           N  
ATOM   2995  CA  SER A 390       3.384  24.659  -1.648  1.00  0.54           C  
ATOM   2996  C   SER A 390       1.968  24.899  -2.159  1.00  0.55           C  
ATOM   2997  CB  SER A 390       3.811  25.815  -0.742  1.00  0.48           C  
ATOM   2998  O   SER A 390       1.035  25.052  -1.369  1.00  0.52           O  
ATOM   2999  OG  SER A 390       3.987  27.004  -1.493  1.00  0.44           O  
ATOM   3000  N   GLY A 391       1.671  24.720  -3.395  1.00  0.52           N  
ATOM   3001  CA  GLY A 391       0.365  25.188  -3.833  1.00  0.52           C  
ATOM   3002  C   GLY A 391      -0.471  24.102  -4.484  1.00  0.52           C  
ATOM   3003  O   GLY A 391      -1.657  24.302  -4.753  1.00  0.50           O  
ATOM   3004  N   VAL A 392       0.074  23.000  -4.817  1.00  0.59           N  
ATOM   3005  CA  VAL A 392      -0.720  21.940  -5.430  1.00  0.58           C  
ATOM   3006  C   VAL A 392      -1.372  21.088  -4.344  1.00  0.59           C  
ATOM   3007  CB  VAL A 392       0.139  21.053  -6.359  1.00  0.54           C  
ATOM   3008  O   VAL A 392      -0.684  20.378  -3.607  1.00  0.56           O  
ATOM   3009  CG1 VAL A 392      -0.727  20.010  -7.063  1.00  0.48           C  
ATOM   3010  CG2 VAL A 392       0.881  21.913  -7.381  1.00  0.49           C  
ATOM   3011  N   TYR A 393      -2.732  21.265  -4.180  1.00  0.56           N  
ATOM   3012  CA  TYR A 393      -3.607  20.501  -3.298  1.00  0.56           C  
ATOM   3013  C   TYR A 393      -3.722  19.054  -3.763  1.00  0.56           C  
ATOM   3014  CB  TYR A 393      -4.997  21.141  -3.235  1.00  0.49           C  
ATOM   3015  O   TYR A 393      -4.408  18.764  -4.746  1.00  0.52           O  
ATOM   3016  CG  TYR A 393      -4.989  22.561  -2.721  1.00  0.44           C  
ATOM   3017  CD1 TYR A 393      -4.797  22.831  -1.368  1.00  0.39           C  
ATOM   3018  CD2 TYR A 393      -5.174  23.633  -3.587  1.00  0.42           C  
ATOM   3019  CE1 TYR A 393      -4.791  24.138  -0.890  1.00  0.42           C  
ATOM   3020  CE2 TYR A 393      -5.169  24.943  -3.120  1.00  0.44           C  
ATOM   3021  OH  TYR A 393      -4.972  26.480  -1.304  1.00  0.38           O  
ATOM   3022  CZ  TYR A 393      -4.977  25.185  -1.772  1.00  0.41           C  
ATOM   3023  N   GLN A 394      -2.878  18.310  -3.114  1.00  0.65           N  
ATOM   3024  CA  GLN A 394      -3.096  16.880  -3.309  1.00  0.64           C  
ATOM   3025  C   GLN A 394      -4.136  16.343  -2.329  1.00  0.65           C  
ATOM   3026  CB  GLN A 394      -1.783  16.111  -3.154  1.00  0.58           C  
ATOM   3027  O   GLN A 394      -3.931  16.384  -1.114  1.00  0.60           O  
ATOM   3028  CG  GLN A 394      -0.786  16.365  -4.276  1.00  0.55           C  
ATOM   3029  CD  GLN A 394       0.410  15.434  -4.221  1.00  0.56           C  
ATOM   3030  NE2 GLN A 394       1.247  15.481  -5.253  1.00  0.51           N  
ATOM   3031  OE1 GLN A 394       0.582  14.678  -3.260  1.00  0.61           O  
ATOM   3032  N   SER A 395      -5.273  16.023  -2.796  1.00  0.60           N  
ATOM   3033  CA  SER A 395      -6.269  15.273  -2.039  1.00  0.61           C  
ATOM   3034  C   SER A 395      -6.234  13.790  -2.396  1.00  0.60           C  
ATOM   3035  CB  SER A 395      -7.669  15.833  -2.292  1.00  0.53           C  
ATOM   3036  O   SER A 395      -6.029  13.431  -3.557  1.00  0.55           O  
ATOM   3037  OG  SER A 395      -8.042  15.662  -3.648  1.00  0.49           O  
ATOM   3038  N   GLY A 396      -5.994  12.974  -1.293  1.00  0.78           N  
ATOM   3039  CA  GLY A 396      -6.431  11.594  -1.430  1.00  0.79           C  
ATOM   3040  C   GLY A 396      -5.311  10.650  -1.822  1.00  0.80           C  
ATOM   3041  O   GLY A 396      -5.549   9.634  -2.479  1.00  0.77           O  
ATOM   3042  N   LEU A 397      -4.045  10.918  -1.600  1.00  0.88           N  
ATOM   3043  CA  LEU A 397      -3.037   9.881  -1.794  1.00  0.89           C  
ATOM   3044  C   LEU A 397      -3.232   8.740  -0.802  1.00  0.90           C  
ATOM   3045  CB  LEU A 397      -1.630  10.467  -1.645  1.00  0.88           C  
ATOM   3046  O   LEU A 397      -3.211   8.956   0.412  1.00  0.89           O  
ATOM   3047  CG  LEU A 397      -0.471   9.470  -1.703  1.00  0.87           C  
ATOM   3048  CD1 LEU A 397      -0.463   8.744  -3.044  1.00  0.85           C  
ATOM   3049  CD2 LEU A 397       0.857  10.180  -1.465  1.00  0.85           C  
ATOM   3050  N   GLN A 398      -3.431   7.608  -1.302  1.00  0.90           N  
ATOM   3051  CA  GLN A 398      -3.606   6.395  -0.510  1.00  0.92           C  
ATOM   3052  C   GLN A 398      -2.608   5.318  -0.925  1.00  0.92           C  
ATOM   3053  CB  GLN A 398      -5.035   5.867  -0.645  1.00  0.90           C  
ATOM   3054  O   GLN A 398      -2.494   4.992  -2.108  1.00  0.92           O  
ATOM   3055  CG  GLN A 398      -6.104   6.875  -0.247  1.00  0.88           C  
ATOM   3056  CD  GLN A 398      -7.508   6.306  -0.328  1.00  0.86           C  
ATOM   3057  NE2 GLN A 398      -8.483   7.058   0.173  1.00  0.88           N  
ATOM   3058  OE1 GLN A 398      -7.715   5.200  -0.837  1.00  0.88           O  
ATOM   3059  N   MET A 399      -1.875   4.768   0.040  1.00  0.92           N  
ATOM   3060  CA  MET A 399      -0.946   3.672  -0.220  1.00  0.92           C  
ATOM   3061  C   MET A 399      -1.197   2.508   0.733  1.00  0.91           C  
ATOM   3062  CB  MET A 399       0.501   4.151  -0.092  1.00  0.91           C  
ATOM   3063  O   MET A 399      -1.273   2.701   1.948  1.00  0.90           O  
ATOM   3064  CG  MET A 399       0.874   5.246  -1.077  1.00  0.90           C  
ATOM   3065  SD  MET A 399       2.661   5.660  -1.026  1.00  0.93           S  
ATOM   3066  CE  MET A 399       3.352   4.200  -1.854  1.00  0.88           C  
ATOM   3067  N   TYR A 400      -1.360   1.327   0.166  1.00  0.90           N  
ATOM   3068  CA  TYR A 400      -1.585   0.078   0.886  1.00  0.91           C  
ATOM   3069  C   TYR A 400      -0.558  -0.974   0.487  1.00  0.89           C  
ATOM   3070  CB  TYR A 400      -3.000  -0.447   0.623  1.00  0.89           C  
ATOM   3071  O   TYR A 400      -0.396  -1.274  -0.698  1.00  0.86           O  
ATOM   3072  CG  TYR A 400      -4.088   0.539   0.974  1.00  0.89           C  
ATOM   3073  CD1 TYR A 400      -4.644   0.567   2.251  1.00  0.87           C  
ATOM   3074  CD2 TYR A 400      -4.563   1.442   0.030  1.00  0.87           C  
ATOM   3075  CE1 TYR A 400      -5.649   1.472   2.578  1.00  0.89           C  
ATOM   3076  CE2 TYR A 400      -5.567   2.351   0.346  1.00  0.89           C  
ATOM   3077  OH  TYR A 400      -7.097   3.257   1.939  1.00  0.84           O  
ATOM   3078  CZ  TYR A 400      -6.102   2.359   1.621  1.00  0.88           C  
ATOM   3079  N   ASN A 401       0.162  -1.443   1.514  1.00  0.89           N  
ATOM   3080  CA  ASN A 401       1.113  -2.537   1.352  1.00  0.89           C  
ATOM   3081  C   ASN A 401       2.160  -2.217   0.289  1.00  0.87           C  
ATOM   3082  CB  ASN A 401       0.383  -3.836   1.003  1.00  0.86           C  
ATOM   3083  O   ASN A 401       2.447  -3.046  -0.576  1.00  0.84           O  
ATOM   3084  CG  ASN A 401       1.304  -5.041   0.998  1.00  0.82           C  
ATOM   3085  ND2 ASN A 401       1.039  -5.986   0.105  1.00  0.80           N  
ATOM   3086  OD1 ASN A 401       2.246  -5.121   1.791  1.00  0.78           O  
ATOM   3087  N   CYS A 402       2.768  -1.049   0.222  1.00  0.89           N  
ATOM   3088  CA  CYS A 402       3.727  -0.568  -0.767  1.00  0.89           C  
ATOM   3089  C   CYS A 402       5.123  -0.462  -0.166  1.00  0.88           C  
ATOM   3090  CB  CYS A 402       3.293   0.790  -1.318  1.00  0.88           C  
ATOM   3091  O   CYS A 402       5.270  -0.276   1.043  1.00  0.86           O  
ATOM   3092  SG  CYS A 402       1.803   0.721  -2.336  1.00  0.92           S  
ATOM   3093  N   ASN A 403       6.160  -0.553  -0.973  1.00  0.88           N  
ATOM   3094  CA  ASN A 403       7.549  -0.241  -0.652  1.00  0.89           C  
ATOM   3095  C   ASN A 403       8.069   0.926  -1.486  1.00  0.89           C  
ATOM   3096  CB  ASN A 403       8.436  -1.472  -0.851  1.00  0.86           C  
ATOM   3097  O   ASN A 403       8.064   0.865  -2.717  1.00  0.87           O  
ATOM   3098  CG  ASN A 403       9.871  -1.233  -0.426  1.00  0.78           C  
ATOM   3099  ND2 ASN A 403      10.771  -2.110  -0.856  1.00  0.75           N  
ATOM   3100  OD1 ASN A 403      10.169  -0.268   0.283  1.00  0.75           O  
ATOM   3101  N   VAL A 404       8.511   2.026  -0.919  1.00  0.90           N  
ATOM   3102  CA  VAL A 404       9.150   3.159  -1.579  1.00  0.90           C  
ATOM   3103  C   VAL A 404      10.520   3.416  -0.955  1.00  0.89           C  
ATOM   3104  CB  VAL A 404       8.278   4.432  -1.493  1.00  0.90           C  
ATOM   3105  O   VAL A 404      10.620   3.709   0.239  1.00  0.87           O  
ATOM   3106  CG1 VAL A 404       8.830   5.528  -2.403  1.00  0.89           C  
ATOM   3107  CG2 VAL A 404       6.829   4.110  -1.857  1.00  0.89           C  
ATOM   3108  N   SER A 405      11.713   3.306  -1.727  1.00  0.88           N  
ATOM   3109  CA  SER A 405      12.993   3.253  -1.028  1.00  0.89           C  
ATOM   3110  C   SER A 405      14.124   3.775  -1.908  1.00  0.88           C  
ATOM   3111  CB  SER A 405      13.302   1.824  -0.580  1.00  0.86           C  
ATOM   3112  O   SER A 405      14.059   3.676  -3.135  1.00  0.86           O  
ATOM   3113  OG  SER A 405      13.349   0.948  -1.693  1.00  0.76           O  
ATOM   3114  N   GLY A 406      15.148   4.290  -1.364  1.00  0.86           N  
ATOM   3115  CA  GLY A 406      16.426   4.522  -2.017  1.00  0.86           C  
ATOM   3116  C   GLY A 406      16.509   5.873  -2.702  1.00  0.85           C  
ATOM   3117  O   GLY A 406      17.374   6.092  -3.553  1.00  0.82           O  
ATOM   3118  N   PHE A 407      15.690   6.842  -2.422  1.00  0.86           N  
ATOM   3119  CA  PHE A 407      15.647   8.125  -3.115  1.00  0.87           C  
ATOM   3120  C   PHE A 407      16.563   9.137  -2.437  1.00  0.85           C  
ATOM   3121  CB  PHE A 407      14.214   8.664  -3.163  1.00  0.86           C  
ATOM   3122  O   PHE A 407      16.715   9.122  -1.213  1.00  0.83           O  
ATOM   3123  CG  PHE A 407      13.298   7.874  -4.059  1.00  0.87           C  
ATOM   3124  CD1 PHE A 407      13.201   8.170  -5.413  1.00  0.86           C  
ATOM   3125  CD2 PHE A 407      12.535   6.833  -3.546  1.00  0.86           C  
ATOM   3126  CE1 PHE A 407      12.354   7.441  -6.244  1.00  0.87           C  
ATOM   3127  CE2 PHE A 407      11.686   6.099  -4.370  1.00  0.87           C  
ATOM   3128  CZ  PHE A 407      11.597   6.405  -5.719  1.00  0.86           C  
ATOM   3129  N   SER A 408      17.167  10.117  -3.169  1.00  0.85           N  
ATOM   3130  CA  SER A 408      18.081  11.134  -2.659  1.00  0.86           C  
ATOM   3131  C   SER A 408      17.323  12.262  -1.968  1.00  0.85           C  
ATOM   3132  CB  SER A 408      18.936  11.702  -3.792  1.00  0.84           C  
ATOM   3133  O   SER A 408      17.896  13.001  -1.165  1.00  0.84           O  
ATOM   3134  OG  SER A 408      18.119  12.248  -4.813  1.00  0.82           O  
ATOM   3135  N   GLY A 409      16.010  12.507  -2.316  1.00  0.86           N  
ATOM   3136  CA  GLY A 409      15.050  13.315  -1.580  1.00  0.87           C  
ATOM   3137  C   GLY A 409      14.219  12.509  -0.599  1.00  0.88           C  
ATOM   3138  O   GLY A 409      14.752  11.672   0.133  1.00  0.87           O  
ATOM   3139  N   ASN A 410      12.948  12.829  -0.574  1.00  0.87           N  
ATOM   3140  CA  ASN A 410      12.009  12.046   0.222  1.00  0.90           C  
ATOM   3141  C   ASN A 410      11.551  10.795  -0.521  1.00  0.90           C  
ATOM   3142  CB  ASN A 410      10.802  12.899   0.620  1.00  0.89           C  
ATOM   3143  O   ASN A 410      11.403  10.813  -1.745  1.00  0.89           O  
ATOM   3144  CG  ASN A 410      11.202  14.226   1.235  1.00  0.88           C  
ATOM   3145  ND2 ASN A 410      10.907  15.316   0.536  1.00  0.90           N  
ATOM   3146  OD1 ASN A 410      11.771  14.271   2.328  1.00  0.89           O  
ATOM   3147  N   ASN A 411      11.346   9.670   0.212  1.00  0.89           N  
ATOM   3148  CA  ASN A 411      10.659   8.546  -0.415  1.00  0.91           C  
ATOM   3149  C   ASN A 411       9.213   8.893  -0.756  1.00  0.90           C  
ATOM   3150  CB  ASN A 411      10.711   7.313   0.489  1.00  0.91           C  
ATOM   3151  O   ASN A 411       8.755   8.638  -1.871  1.00  0.89           O  
ATOM   3152  CG  ASN A 411      12.105   6.729   0.601  1.00  0.90           C  
ATOM   3153  ND2 ASN A 411      12.332   5.929   1.637  1.00  0.91           N  
ATOM   3154  OD1 ASN A 411      12.972   6.995  -0.235  1.00  0.89           O  
ATOM   3155  N   LEU A 412       8.547   9.549   0.109  1.00  0.92           N  
ATOM   3156  CA  LEU A 412       7.194  10.050  -0.108  1.00  0.92           C  
ATOM   3157  C   LEU A 412       7.066  11.492   0.370  1.00  0.91           C  
ATOM   3158  CB  LEU A 412       6.174   9.167   0.616  1.00  0.91           C  
ATOM   3159  O   LEU A 412       7.449  11.814   1.497  1.00  0.88           O  
ATOM   3160  CG  LEU A 412       4.701   9.530   0.415  1.00  0.89           C  
ATOM   3161  CD1 LEU A 412       3.852   8.266   0.326  1.00  0.85           C  
ATOM   3162  CD2 LEU A 412       4.213  10.429   1.546  1.00  0.85           C  
ATOM   3163  N   TYR A 413       6.461  12.291  -0.434  1.00  0.90           N  
ATOM   3164  CA  TYR A 413       6.101  13.655  -0.064  1.00  0.90           C  
ATOM   3165  C   TYR A 413       4.606  13.892  -0.242  1.00  0.88           C  
ATOM   3166  CB  TYR A 413       6.892  14.665  -0.900  1.00  0.88           C  
ATOM   3167  O   TYR A 413       4.125  14.044  -1.367  1.00  0.85           O  
ATOM   3168  CG  TYR A 413       6.650  16.102  -0.506  1.00  0.86           C  
ATOM   3169  CD1 TYR A 413       6.771  16.510   0.820  1.00  0.82           C  
ATOM   3170  CD2 TYR A 413       6.299  17.053  -1.458  1.00  0.82           C  
ATOM   3171  CE1 TYR A 413       6.547  17.833   1.189  1.00  0.83           C  
ATOM   3172  CE2 TYR A 413       6.072  18.378  -1.100  1.00  0.84           C  
ATOM   3173  OH  TYR A 413       5.976  20.069   0.582  1.00  0.72           O  
ATOM   3174  CZ  TYR A 413       6.199  18.758   0.223  1.00  0.81           C  
ATOM   3175  N   GLY A 414       3.853  13.856   0.847  1.00  0.86           N  
ATOM   3176  CA  GLY A 414       2.439  14.188   0.914  1.00  0.86           C  
ATOM   3177  C   GLY A 414       2.182  15.674   1.073  1.00  0.81           C  
ATOM   3178  O   GLY A 414       2.240  16.204   2.184  1.00  0.75           O  
ATOM   3179  N   GLY A 415       2.036  16.386  -0.042  1.00  0.79           N  
ATOM   3180  CA  GLY A 415       1.891  17.831  -0.110  1.00  0.78           C  
ATOM   3181  C   GLY A 415       0.444  18.285  -0.138  1.00  0.77           C  
ATOM   3182  O   GLY A 415      -0.447  17.514  -0.502  1.00  0.70           O  
ATOM   3183  N   GLY A 416       0.103  19.566   0.409  1.00  0.71           N  
ATOM   3184  CA  GLY A 416      -1.138  20.299   0.215  1.00  0.70           C  
ATOM   3185  C   GLY A 416      -1.974  20.402   1.477  1.00  0.70           C  
ATOM   3186  O   GLY A 416      -1.974  19.487   2.304  1.00  0.66           O  
ATOM   3187  N   SER A 417      -2.774  21.501   1.677  1.00  0.66           N  
ATOM   3188  CA  SER A 417      -3.484  21.931   2.877  1.00  0.65           C  
ATOM   3189  C   SER A 417      -4.764  21.127   3.080  1.00  0.66           C  
ATOM   3190  CB  SER A 417      -3.816  23.422   2.799  1.00  0.62           C  
ATOM   3191  O   SER A 417      -5.407  21.228   4.127  1.00  0.63           O  
ATOM   3192  OG  SER A 417      -4.591  23.705   1.647  1.00  0.61           O  
ATOM   3193  N   LYS A 418      -5.147  20.308   2.155  1.00  0.63           N  
ATOM   3194  CA  LYS A 418      -6.438  19.632   2.248  1.00  0.63           C  
ATOM   3195  C   LYS A 418      -6.316  18.160   1.862  1.00  0.63           C  
ATOM   3196  CB  LYS A 418      -7.472  20.323   1.359  1.00  0.56           C  
ATOM   3197  O   LYS A 418      -7.040  17.681   0.987  1.00  0.57           O  
ATOM   3198  CG  LYS A 418      -7.825  21.735   1.803  1.00  0.52           C  
ATOM   3199  CD  LYS A 418      -8.997  22.294   1.007  1.00  0.52           C  
ATOM   3200  CE  LYS A 418      -9.344  23.712   1.442  1.00  0.49           C  
ATOM   3201  NZ  LYS A 418     -10.500  24.261   0.671  1.00  0.43           N  
ATOM   3202  N   SER A 419      -5.483  17.359   2.568  1.00  0.72           N  
ATOM   3203  CA  SER A 419      -5.157  16.015   2.100  1.00  0.71           C  
ATOM   3204  C   SER A 419      -5.578  14.959   3.116  1.00  0.72           C  
ATOM   3205  CB  SER A 419      -3.659  15.895   1.818  1.00  0.65           C  
ATOM   3206  O   SER A 419      -5.185  15.020   4.282  1.00  0.65           O  
ATOM   3207  OG  SER A 419      -3.214  16.962   0.999  1.00  0.60           O  
ATOM   3208  N   PHE A 420      -6.563  14.203   2.912  1.00  0.78           N  
ATOM   3209  CA  PHE A 420      -6.955  12.902   3.440  1.00  0.79           C  
ATOM   3210  C   PHE A 420      -6.056  11.801   2.891  1.00  0.78           C  
ATOM   3211  CB  PHE A 420      -8.419  12.601   3.102  1.00  0.74           C  
ATOM   3212  O   PHE A 420      -6.431  11.096   1.952  1.00  0.75           O  
ATOM   3213  CG  PHE A 420      -9.392  13.592   3.683  1.00  0.70           C  
ATOM   3214  CD1 PHE A 420      -9.784  13.504   5.013  1.00  0.66           C  
ATOM   3215  CD2 PHE A 420      -9.914  14.611   2.898  1.00  0.66           C  
ATOM   3216  CE1 PHE A 420     -10.685  14.419   5.553  1.00  0.64           C  
ATOM   3217  CE2 PHE A 420     -10.815  15.530   3.431  1.00  0.62           C  
ATOM   3218  CZ  PHE A 420     -11.199  15.431   4.758  1.00  0.64           C  
ATOM   3219  N   GLY A 421      -4.793  11.715   3.460  1.00  0.88           N  
ATOM   3220  CA  GLY A 421      -3.890  10.667   3.013  1.00  0.90           C  
ATOM   3221  C   GLY A 421      -3.942   9.425   3.882  1.00  0.90           C  
ATOM   3222  O   GLY A 421      -4.178   9.514   5.088  1.00  0.89           O  
ATOM   3223  N   ILE A 422      -3.857   8.310   3.311  1.00  0.90           N  
ATOM   3224  CA  ILE A 422      -3.773   7.037   4.019  1.00  0.92           C  
ATOM   3225  C   ILE A 422      -2.486   6.314   3.629  1.00  0.93           C  
ATOM   3226  CB  ILE A 422      -5.000   6.145   3.726  1.00  0.91           C  
ATOM   3227  O   ILE A 422      -2.259   6.030   2.450  1.00  0.93           O  
ATOM   3228  CG1 ILE A 422      -6.293   6.869   4.117  1.00  0.90           C  
ATOM   3229  CG2 ILE A 422      -4.880   4.805   4.458  1.00  0.90           C  
ATOM   3230  CD1 ILE A 422      -7.561   6.095   3.785  1.00  0.87           C  
ATOM   3231  N   LEU A 423      -1.655   5.972   4.607  1.00  0.93           N  
ATOM   3232  CA  LEU A 423      -0.543   5.035   4.491  1.00  0.94           C  
ATOM   3233  C   LEU A 423      -0.743   3.837   5.413  1.00  0.93           C  
ATOM   3234  CB  LEU A 423       0.781   5.731   4.818  1.00  0.93           C  
ATOM   3235  O   LEU A 423      -0.773   3.989   6.637  1.00  0.92           O  
ATOM   3236  CG  LEU A 423       1.058   7.043   4.082  1.00  0.92           C  
ATOM   3237  CD1 LEU A 423       2.426   7.591   4.473  1.00  0.90           C  
ATOM   3238  CD2 LEU A 423       0.969   6.839   2.574  1.00  0.90           C  
ATOM   3239  N   LYS A 424      -0.898   2.673   4.826  1.00  0.92           N  
ATOM   3240  CA  LYS A 424      -1.137   1.475   5.626  1.00  0.93           C  
ATOM   3241  C   LYS A 424      -0.274   0.312   5.145  1.00  0.92           C  
ATOM   3242  CB  LYS A 424      -2.615   1.084   5.580  1.00  0.92           C  
ATOM   3243  O   LYS A 424      -0.209   0.034   3.946  1.00  0.91           O  
ATOM   3244  CG  LYS A 424      -2.976  -0.082   6.489  1.00  0.91           C  
ATOM   3245  CD  LYS A 424      -4.465  -0.398   6.428  1.00  0.89           C  
ATOM   3246  CE  LYS A 424      -4.814  -1.614   7.275  1.00  0.89           C  
ATOM   3247  NZ  LYS A 424      -6.223  -2.057   7.054  1.00  0.88           N  
ATOM   3248  N   ASP A 425       0.393  -0.322   6.098  1.00  0.90           N  
ATOM   3249  CA  ASP A 425       1.184  -1.530   5.879  1.00  0.90           C  
ATOM   3250  C   ASP A 425       2.308  -1.276   4.877  1.00  0.89           C  
ATOM   3251  CB  ASP A 425       0.293  -2.674   5.391  1.00  0.89           C  
ATOM   3252  O   ASP A 425       2.677  -2.168   4.110  1.00  0.86           O  
ATOM   3253  CG  ASP A 425      -0.822  -3.014   6.364  1.00  0.88           C  
ATOM   3254  OD1 ASP A 425      -0.534  -3.285   7.550  1.00  0.86           O  
ATOM   3255  OD2 ASP A 425      -1.998  -3.014   5.941  1.00  0.87           O  
ATOM   3256  N   CYS A 426       2.900  -0.120   4.822  1.00  0.91           N  
ATOM   3257  CA  CYS A 426       3.897   0.304   3.846  1.00  0.92           C  
ATOM   3258  C   CYS A 426       5.295   0.296   4.453  1.00  0.91           C  
ATOM   3259  CB  CYS A 426       3.570   1.700   3.317  1.00  0.91           C  
ATOM   3260  O   CYS A 426       5.447   0.403   5.671  1.00  0.89           O  
ATOM   3261  SG  CYS A 426       2.074   1.764   2.306  1.00  0.94           S  
ATOM   3262  N   GLN A 427       6.286   0.211   3.612  1.00  0.90           N  
ATOM   3263  CA  GLN A 427       7.692   0.332   3.983  1.00  0.91           C  
ATOM   3264  C   GLN A 427       8.347   1.516   3.277  1.00  0.91           C  
ATOM   3265  CB  GLN A 427       8.447  -0.957   3.658  1.00  0.89           C  
ATOM   3266  O   GLN A 427       8.299   1.617   2.049  1.00  0.91           O  
ATOM   3267  CG  GLN A 427       9.910  -0.938   4.081  1.00  0.84           C  
ATOM   3268  CD  GLN A 427      10.597  -2.275   3.881  1.00  0.81           C  
ATOM   3269  NE2 GLN A 427      11.913  -2.299   4.064  1.00  0.80           N  
ATOM   3270  OE1 GLN A 427       9.950  -3.279   3.565  1.00  0.82           O  
ATOM   3271  N   PHE A 428       8.963   2.436   3.931  1.00  0.93           N  
ATOM   3272  CA  PHE A 428       9.717   3.590   3.455  1.00  0.93           C  
ATOM   3273  C   PHE A 428      11.136   3.576   4.010  1.00  0.91           C  
ATOM   3274  CB  PHE A 428       9.012   4.892   3.847  1.00  0.93           C  
ATOM   3275  O   PHE A 428      11.343   3.796   5.206  1.00  0.88           O  
ATOM   3276  CG  PHE A 428       7.593   4.986   3.357  1.00  0.94           C  
ATOM   3277  CD1 PHE A 428       7.314   5.452   2.078  1.00  0.93           C  
ATOM   3278  CD2 PHE A 428       6.537   4.609   4.176  1.00  0.93           C  
ATOM   3279  CE1 PHE A 428       6.001   5.540   1.621  1.00  0.93           C  
ATOM   3280  CE2 PHE A 428       5.222   4.694   3.726  1.00  0.93           C  
ATOM   3281  CZ  PHE A 428       4.956   5.160   2.449  1.00  0.93           C  
ATOM   3282  N   GLU A 429      12.183   3.362   3.124  1.00  0.90           N  
ATOM   3283  CA  GLU A 429      13.533   3.150   3.637  1.00  0.90           C  
ATOM   3284  C   GLU A 429      14.569   3.868   2.777  1.00  0.89           C  
ATOM   3285  CB  GLU A 429      13.853   1.654   3.706  1.00  0.88           C  
ATOM   3286  O   GLU A 429      14.392   4.002   1.564  1.00  0.87           O  
ATOM   3287  CG  GLU A 429      13.088   0.912   4.792  1.00  0.79           C  
ATOM   3288  CD  GLU A 429      13.555  -0.523   4.981  1.00  0.76           C  
ATOM   3289  OE1 GLU A 429      14.389  -1.000   4.179  1.00  0.75           O  
ATOM   3290  OE2 GLU A 429      13.081  -1.175   5.938  1.00  0.73           O  
ATOM   3291  N   SER A 430      15.695   4.246   3.426  1.00  0.87           N  
ATOM   3292  CA  SER A 430      16.919   4.668   2.753  1.00  0.87           C  
ATOM   3293  C   SER A 430      16.685   5.922   1.917  1.00  0.86           C  
ATOM   3294  CB  SER A 430      17.457   3.545   1.865  1.00  0.85           C  
ATOM   3295  O   SER A 430      17.051   5.966   0.740  1.00  0.83           O  
ATOM   3296  OG  SER A 430      17.710   2.378   2.628  1.00  0.83           O  
ATOM   3297  N   SER A 431      16.127   6.937   2.474  1.00  0.90           N  
ATOM   3298  CA  SER A 431      15.935   8.230   1.825  1.00  0.90           C  
ATOM   3299  C   SER A 431      17.119   9.157   2.079  1.00  0.87           C  
ATOM   3300  CB  SER A 431      14.646   8.891   2.315  1.00  0.88           C  
ATOM   3301  O   SER A 431      17.775   9.065   3.119  1.00  0.84           O  
ATOM   3302  OG  SER A 431      14.722   9.173   3.702  1.00  0.79           O  
ATOM   3303  N   GLY A 432      17.469  10.053   1.197  1.00  0.87           N  
ATOM   3304  CA  GLY A 432      18.399  11.142   1.452  1.00  0.87           C  
ATOM   3305  C   GLY A 432      17.888  12.135   2.478  1.00  0.86           C  
ATOM   3306  O   GLY A 432      18.569  12.423   3.464  1.00  0.83           O  
ATOM   3307  N   LYS A 433      16.639  12.640   2.303  1.00  0.89           N  
ATOM   3308  CA  LYS A 433      15.986  13.519   3.269  1.00  0.90           C  
ATOM   3309  C   LYS A 433      15.060  12.731   4.190  1.00  0.90           C  
ATOM   3310  CB  LYS A 433      15.200  14.616   2.550  1.00  0.87           C  
ATOM   3311  O   LYS A 433      15.468  11.726   4.778  1.00  0.87           O  
ATOM   3312  CG  LYS A 433      16.074  15.638   1.837  1.00  0.84           C  
ATOM   3313  CD  LYS A 433      15.288  16.894   1.481  1.00  0.79           C  
ATOM   3314  CE  LYS A 433      16.198  17.988   0.937  1.00  0.76           C  
ATOM   3315  NZ  LYS A 433      15.456  19.265   0.714  1.00  0.73           N  
ATOM   3316  N   SER A 434      13.831  13.131   4.318  1.00  0.90           N  
ATOM   3317  CA  SER A 434      12.889  12.382   5.143  1.00  0.92           C  
ATOM   3318  C   SER A 434      12.338  11.173   4.394  1.00  0.92           C  
ATOM   3319  CB  SER A 434      11.737  13.281   5.593  1.00  0.91           C  
ATOM   3320  O   SER A 434      12.098  11.241   3.186  1.00  0.91           O  
ATOM   3321  OG  SER A 434      12.228  14.435   6.253  1.00  0.91           O  
ATOM   3322  N   CYS A 435      12.182  10.031   5.082  1.00  0.93           N  
ATOM   3323  CA  CYS A 435      11.535   8.905   4.419  1.00  0.94           C  
ATOM   3324  C   CYS A 435      10.117   9.266   3.991  1.00  0.93           C  
ATOM   3325  CB  CYS A 435      11.505   7.686   5.339  1.00  0.93           C  
ATOM   3326  O   CYS A 435       9.759   9.116   2.822  1.00  0.92           O  
ATOM   3327  SG  CYS A 435      13.125   6.931   5.600  1.00  0.95           S  
ATOM   3328  N   VAL A 436       9.351   9.761   4.912  1.00  0.94           N  
ATOM   3329  CA  VAL A 436       8.007  10.267   4.655  1.00  0.94           C  
ATOM   3330  C   VAL A 436       7.897  11.711   5.137  1.00  0.93           C  
ATOM   3331  CB  VAL A 436       6.932   9.393   5.339  1.00  0.94           C  
ATOM   3332  O   VAL A 436       8.085  11.993   6.322  1.00  0.91           O  
ATOM   3333  CG1 VAL A 436       5.531   9.916   5.025  1.00  0.94           C  
ATOM   3334  CG2 VAL A 436       7.072   7.936   4.903  1.00  0.94           C  
ATOM   3335  N   ARG A 437       7.548  12.591   4.263  1.00  0.91           N  
ATOM   3336  CA  ARG A 437       7.247  13.983   4.582  1.00  0.91           C  
ATOM   3337  C   ARG A 437       5.793  14.315   4.264  1.00  0.90           C  
ATOM   3338  CB  ARG A 437       8.179  14.924   3.815  1.00  0.90           C  
ATOM   3339  O   ARG A 437       5.334  14.106   3.139  1.00  0.89           O  
ATOM   3340  CG  ARG A 437       7.951  16.396   4.117  1.00  0.89           C  
ATOM   3341  CD  ARG A 437       8.981  17.279   3.426  1.00  0.88           C  
ATOM   3342  NE  ARG A 437       8.693  18.697   3.621  1.00  0.86           N  
ATOM   3343  NH1 ARG A 437      10.876  19.288   4.093  1.00  0.82           N  
ATOM   3344  NH2 ARG A 437       9.228  20.881   4.088  1.00  0.81           N  
ATOM   3345  CZ  ARG A 437       9.600  19.619   3.934  1.00  0.85           C  
ATOM   3346  N   ILE A 438       5.085  14.873   5.236  1.00  0.90           N  
ATOM   3347  CA  ILE A 438       3.673  15.224   5.130  1.00  0.89           C  
ATOM   3348  C   ILE A 438       3.488  16.712   5.424  1.00  0.87           C  
ATOM   3349  CB  ILE A 438       2.806  14.377   6.088  1.00  0.88           C  
ATOM   3350  O   ILE A 438       3.706  17.159   6.552  1.00  0.85           O  
ATOM   3351  CG1 ILE A 438       3.026  12.883   5.827  1.00  0.86           C  
ATOM   3352  CG2 ILE A 438       1.326  14.746   5.947  1.00  0.85           C  
ATOM   3353  CD1 ILE A 438       2.691  12.446   4.408  1.00  0.83           C  
ATOM   3354  N   ASP A 439       3.100  17.461   4.430  1.00  0.85           N  
ATOM   3355  CA  ASP A 439       2.762  18.877   4.530  1.00  0.84           C  
ATOM   3356  C   ASP A 439       1.258  19.096   4.379  1.00  0.82           C  
ATOM   3357  CB  ASP A 439       3.520  19.686   3.475  1.00  0.83           C  
ATOM   3358  O   ASP A 439       0.826  20.079   3.773  1.00  0.78           O  
ATOM   3359  CG  ASP A 439       3.482  21.182   3.733  1.00  0.80           C  
ATOM   3360  OD1 ASP A 439       2.952  21.606   4.783  1.00  0.76           O  
ATOM   3361  OD2 ASP A 439       3.983  21.943   2.878  1.00  0.78           O  
ATOM   3362  N   GLY A 440       0.421  18.112   4.793  1.00  0.83           N  
ATOM   3363  CA  GLY A 440      -1.031  18.102   4.714  1.00  0.83           C  
ATOM   3364  C   GLY A 440      -1.698  17.758   6.032  1.00  0.83           C  
ATOM   3365  O   GLY A 440      -1.027  17.376   6.993  1.00  0.82           O  
ATOM   3366  N   VAL A 441      -3.123  17.811   6.025  1.00  0.82           N  
ATOM   3367  CA  VAL A 441      -3.926  17.580   7.220  1.00  0.83           C  
ATOM   3368  C   VAL A 441      -4.652  16.241   7.105  1.00  0.83           C  
ATOM   3369  CB  VAL A 441      -4.943  18.720   7.450  1.00  0.81           C  
ATOM   3370  O   VAL A 441      -4.877  15.743   5.999  1.00  0.82           O  
ATOM   3371  CG1 VAL A 441      -4.224  20.051   7.659  1.00  0.76           C  
ATOM   3372  CG2 VAL A 441      -5.915  18.812   6.275  1.00  0.76           C  
ATOM   3373  N   ASP A 442      -4.984  15.581   8.266  1.00  0.84           N  
ATOM   3374  CA  ASP A 442      -5.864  14.430   8.444  1.00  0.85           C  
ATOM   3375  C   ASP A 442      -5.261  13.176   7.815  1.00  0.86           C  
ATOM   3376  CB  ASP A 442      -7.242  14.710   7.841  1.00  0.83           C  
ATOM   3377  O   ASP A 442      -5.989  12.305   7.334  1.00  0.85           O  
ATOM   3378  CG  ASP A 442      -7.993  15.814   8.564  1.00  0.81           C  
ATOM   3379  OD1 ASP A 442      -7.912  15.893   9.809  1.00  0.80           O  
ATOM   3380  OD2 ASP A 442      -8.674  16.611   7.883  1.00  0.81           O  
ATOM   3381  N   TRP A 443      -4.001  13.026   7.820  1.00  0.89           N  
ATOM   3382  CA  TRP A 443      -3.330  11.811   7.370  1.00  0.90           C  
ATOM   3383  C   TRP A 443      -3.481  10.693   8.396  1.00  0.90           C  
ATOM   3384  CB  TRP A 443      -1.846  12.081   7.107  1.00  0.89           C  
ATOM   3385  O   TRP A 443      -3.396  10.933   9.603  1.00  0.89           O  
ATOM   3386  CG  TRP A 443      -1.566  12.695   5.768  1.00  0.88           C  
ATOM   3387  CD1 TRP A 443      -1.802  13.986   5.388  1.00  0.84           C  
ATOM   3388  CD2 TRP A 443      -1.002  12.038   4.629  1.00  0.85           C  
ATOM   3389  CE2 TRP A 443      -0.923  12.993   3.592  1.00  0.88           C  
ATOM   3390  CE3 TRP A 443      -0.554  10.732   4.385  1.00  0.86           C  
ATOM   3391  NE1 TRP A 443      -1.417  14.173   4.080  1.00  0.85           N  
ATOM   3392  CH2 TRP A 443       0.017  11.400   2.116  1.00  0.85           C  
ATOM   3393  CZ2 TRP A 443      -0.414  12.683   2.328  1.00  0.85           C  
ATOM   3394  CZ3 TRP A 443      -0.047  10.426   3.127  1.00  0.85           C  
ATOM   3395  N   ARG A 444      -3.719   9.518   7.915  1.00  0.91           N  
ATOM   3396  CA  ARG A 444      -3.734   8.278   8.684  1.00  0.92           C  
ATOM   3397  C   ARG A 444      -2.584   7.365   8.273  1.00  0.93           C  
ATOM   3398  CB  ARG A 444      -5.069   7.551   8.508  1.00  0.89           C  
ATOM   3399  O   ARG A 444      -2.595   6.799   7.178  1.00  0.93           O  
ATOM   3400  CG  ARG A 444      -6.280   8.386   8.892  1.00  0.81           C  
ATOM   3401  CD  ARG A 444      -7.570   7.583   8.803  1.00  0.77           C  
ATOM   3402  NE  ARG A 444      -8.729   8.379   9.198  1.00  0.76           N  
ATOM   3403  NH1 ARG A 444      -9.965   6.580   9.956  1.00  0.66           N  
ATOM   3404  NH2 ARG A 444     -10.834   8.699  10.058  1.00  0.60           N  
ATOM   3405  CZ  ARG A 444      -9.840   7.884   9.736  1.00  0.73           C  
ATOM   3406  N   ILE A 445      -1.575   7.196   9.121  1.00  0.94           N  
ATOM   3407  CA  ILE A 445      -0.384   6.378   8.921  1.00  0.95           C  
ATOM   3408  C   ILE A 445      -0.374   5.228   9.926  1.00  0.94           C  
ATOM   3409  CB  ILE A 445       0.907   7.217   9.054  1.00  0.94           C  
ATOM   3410  O   ILE A 445      -0.307   5.453  11.136  1.00  0.93           O  
ATOM   3411  CG1 ILE A 445       0.828   8.462   8.164  1.00  0.93           C  
ATOM   3412  CG2 ILE A 445       2.137   6.373   8.708  1.00  0.93           C  
ATOM   3413  CD1 ILE A 445       2.013   9.406   8.314  1.00  0.91           C  
ATOM   3414  N   SER A 446      -0.499   3.987   9.378  1.00  0.93           N  
ATOM   3415  CA  SER A 446      -0.640   2.862  10.296  1.00  0.93           C  
ATOM   3416  C   SER A 446       0.115   1.637   9.791  1.00  0.93           C  
ATOM   3417  CB  SER A 446      -2.116   2.514  10.495  1.00  0.91           C  
ATOM   3418  O   SER A 446       0.143   1.371   8.588  1.00  0.91           O  
ATOM   3419  OG  SER A 446      -2.732   2.209   9.256  1.00  0.85           O  
ATOM   3420  N   HIS A 447       0.748   0.936  10.702  1.00  0.91           N  
ATOM   3421  CA  HIS A 447       1.449  -0.320  10.463  1.00  0.92           C  
ATOM   3422  C   HIS A 447       2.548  -0.149   9.419  1.00  0.90           C  
ATOM   3423  CB  HIS A 447       0.467  -1.406  10.018  1.00  0.90           C  
ATOM   3424  O   HIS A 447       2.786  -1.047   8.609  1.00  0.87           O  
ATOM   3425  CG  HIS A 447      -0.651  -1.636  10.985  1.00  0.87           C  
ATOM   3426  CD2 HIS A 447      -0.695  -2.339  12.141  1.00  0.83           C  
ATOM   3427  ND1 HIS A 447      -1.912  -1.111  10.803  1.00  0.83           N  
ATOM   3428  CE1 HIS A 447      -2.686  -1.482  11.809  1.00  0.84           C  
ATOM   3429  NE2 HIS A 447      -1.972  -2.227  12.635  1.00  0.86           N  
ATOM   3430  N   CYS A 448       3.253   0.918   9.421  1.00  0.93           N  
ATOM   3431  CA  CYS A 448       4.305   1.220   8.456  1.00  0.94           C  
ATOM   3432  C   CYS A 448       5.684   1.052   9.083  1.00  0.92           C  
ATOM   3433  CB  CYS A 448       4.148   2.642   7.920  1.00  0.93           C  
ATOM   3434  O   CYS A 448       5.887   1.397  10.248  1.00  0.90           O  
ATOM   3435  SG  CYS A 448       2.680   2.875   6.893  1.00  0.95           S  
ATOM   3436  N   ALA A 449       6.642   0.576   8.313  1.00  0.91           N  
ATOM   3437  CA  ALA A 449       8.065   0.616   8.638  1.00  0.92           C  
ATOM   3438  C   ALA A 449       8.744   1.815   7.983  1.00  0.92           C  
ATOM   3439  CB  ALA A 449       8.747  -0.680   8.204  1.00  0.90           C  
ATOM   3440  O   ALA A 449       8.730   1.952   6.758  1.00  0.92           O  
ATOM   3441  N   ILE A 450       9.312   2.719   8.714  1.00  0.95           N  
ATOM   3442  CA  ILE A 450       9.846   3.999   8.261  1.00  0.95           C  
ATOM   3443  C   ILE A 450      11.257   4.193   8.809  1.00  0.93           C  
ATOM   3444  CB  ILE A 450       8.938   5.174   8.689  1.00  0.95           C  
ATOM   3445  O   ILE A 450      11.437   4.443  10.003  1.00  0.91           O  
ATOM   3446  CG1 ILE A 450       7.493   4.923   8.243  1.00  0.94           C  
ATOM   3447  CG2 ILE A 450       9.464   6.497   8.124  1.00  0.94           C  
ATOM   3448  CD1 ILE A 450       6.511   5.994   8.695  1.00  0.93           C  
ATOM   3449  N   GLY A 451      12.348   4.103   7.837  1.00  0.92           N  
ATOM   3450  CA  GLY A 451      13.646   4.123   8.493  1.00  0.93           C  
ATOM   3451  C   GLY A 451      14.790   4.420   7.542  1.00  0.91           C  
ATOM   3452  O   GLY A 451      14.607   4.423   6.323  1.00  0.87           O  
ATOM   3453  N   ARG A 452      15.972   4.803   8.091  1.00  0.89           N  
ATOM   3454  CA  ARG A 452      17.263   4.947   7.427  1.00  0.89           C  
ATOM   3455  C   ARG A 452      17.286   6.186   6.537  1.00  0.88           C  
ATOM   3456  CB  ARG A 452      17.584   3.701   6.598  1.00  0.87           C  
ATOM   3457  O   ARG A 452      17.814   6.148   5.424  1.00  0.85           O  
ATOM   3458  CG  ARG A 452      17.672   2.423   7.417  1.00  0.84           C  
ATOM   3459  CD  ARG A 452      18.010   1.220   6.549  1.00  0.81           C  
ATOM   3460  NE  ARG A 452      18.079  -0.009   7.334  1.00  0.80           N  
ATOM   3461  NH1 ARG A 452      18.764  -1.341   5.575  1.00  0.74           N  
ATOM   3462  NH2 ARG A 452      18.464  -2.250   7.657  1.00  0.70           N  
ATOM   3463  CZ  ARG A 452      18.436  -1.197   6.854  1.00  0.78           C  
ATOM   3464  N   SER A 453      16.623   7.174   7.027  1.00  0.92           N  
ATOM   3465  CA  SER A 453      16.862   8.482   6.426  1.00  0.92           C  
ATOM   3466  C   SER A 453      18.295   8.945   6.662  1.00  0.90           C  
ATOM   3467  CB  SER A 453      15.884   9.516   6.985  1.00  0.91           C  
ATOM   3468  O   SER A 453      18.779   8.930   7.796  1.00  0.87           O  
ATOM   3469  OG  SER A 453      16.120  10.792   6.414  1.00  0.81           O  
ATOM   3470  N   LEU A 454      18.995   9.407   5.711  1.00  0.88           N  
ATOM   3471  CA  LEU A 454      20.431   9.655   5.772  1.00  0.88           C  
ATOM   3472  C   LEU A 454      20.719  11.055   6.305  1.00  0.86           C  
ATOM   3473  CB  LEU A 454      21.064   9.483   4.389  1.00  0.86           C  
ATOM   3474  O   LEU A 454      21.752  11.283   6.938  1.00  0.83           O  
ATOM   3475  CG  LEU A 454      21.017   8.075   3.793  1.00  0.82           C  
ATOM   3476  CD1 LEU A 454      21.642   8.068   2.402  1.00  0.77           C  
ATOM   3477  CD2 LEU A 454      21.724   7.082   4.708  1.00  0.77           C  
ATOM   3478  N   GLU A 455      19.824  12.006   6.053  1.00  0.89           N  
ATOM   3479  CA  GLU A 455      20.140  13.386   6.410  1.00  0.89           C  
ATOM   3480  C   GLU A 455      19.070  13.979   7.322  1.00  0.88           C  
ATOM   3481  CB  GLU A 455      20.296  14.245   5.153  1.00  0.88           C  
ATOM   3482  O   GLU A 455      19.300  14.998   7.977  1.00  0.87           O  
ATOM   3483  CG  GLU A 455      21.508  13.884   4.307  1.00  0.85           C  
ATOM   3484  CD  GLU A 455      21.637  14.731   3.051  1.00  0.83           C  
ATOM   3485  OE1 GLU A 455      20.783  15.619   2.827  1.00  0.85           O  
ATOM   3486  OE2 GLU A 455      22.598  14.503   2.283  1.00  0.86           O  
ATOM   3487  N   SER A 456      17.859  13.406   7.360  1.00  0.90           N  
ATOM   3488  CA  SER A 456      16.732  14.052   8.024  1.00  0.91           C  
ATOM   3489  C   SER A 456      15.941  13.055   8.865  1.00  0.92           C  
ATOM   3490  CB  SER A 456      15.809  14.710   6.997  1.00  0.89           C  
ATOM   3491  O   SER A 456      16.524  12.212   9.549  1.00  0.90           O  
ATOM   3492  OG  SER A 456      14.874  15.563   7.634  1.00  0.81           O  
ATOM   3493  N   TYR A 457      14.652  13.100   8.794  1.00  0.92           N  
ATOM   3494  CA  TYR A 457      13.715  12.452   9.705  1.00  0.94           C  
ATOM   3495  C   TYR A 457      13.179  11.157   9.106  1.00  0.94           C  
ATOM   3496  CB  TYR A 457      12.553  13.392  10.039  1.00  0.93           C  
ATOM   3497  O   TYR A 457      13.204  10.973   7.887  1.00  0.93           O  
ATOM   3498  CG  TYR A 457      12.993  14.755  10.515  1.00  0.93           C  
ATOM   3499  CD1 TYR A 457      13.579  14.922  11.767  1.00  0.91           C  
ATOM   3500  CD2 TYR A 457      12.822  15.879   9.713  1.00  0.91           C  
ATOM   3501  CE1 TYR A 457      13.984  16.177  12.211  1.00  0.91           C  
ATOM   3502  CE2 TYR A 457      13.224  17.139  10.146  1.00  0.91           C  
ATOM   3503  OH  TYR A 457      14.203  18.522  11.828  1.00  0.88           O  
ATOM   3504  CZ  TYR A 457      13.803  17.277  11.394  1.00  0.91           C  
ATOM   3505  N   GLY A 458      12.732  10.201   9.994  1.00  0.95           N  
ATOM   3506  CA  GLY A 458      11.888   9.134   9.481  1.00  0.95           C  
ATOM   3507  C   GLY A 458      10.576   9.634   8.908  1.00  0.95           C  
ATOM   3508  O   GLY A 458      10.394   9.660   7.689  1.00  0.93           O  
ATOM   3509  N   LEU A 459       9.744  10.170   9.783  1.00  0.96           N  
ATOM   3510  CA  LEU A 459       8.464  10.789   9.454  1.00  0.96           C  
ATOM   3511  C   LEU A 459       8.459  12.264   9.839  1.00  0.95           C  
ATOM   3512  CB  LEU A 459       7.319  10.061  10.163  1.00  0.95           C  
ATOM   3513  O   LEU A 459       8.581  12.603  11.018  1.00  0.93           O  
ATOM   3514  CG  LEU A 459       5.916  10.628   9.942  1.00  0.94           C  
ATOM   3515  CD1 LEU A 459       5.561  10.605   8.459  1.00  0.91           C  
ATOM   3516  CD2 LEU A 459       4.889   9.847  10.755  1.00  0.90           C  
ATOM   3517  N   GLU A 460       8.293  13.137   8.879  1.00  0.92           N  
ATOM   3518  CA  GLU A 460       8.214  14.587   9.029  1.00  0.92           C  
ATOM   3519  C   GLU A 460       6.802  15.095   8.748  1.00  0.91           C  
ATOM   3520  CB  GLU A 460       9.216  15.279   8.101  1.00  0.92           C  
ATOM   3521  O   GLU A 460       6.316  15.002   7.619  1.00  0.90           O  
ATOM   3522  CG  GLU A 460       9.285  16.788   8.287  1.00  0.90           C  
ATOM   3523  CD  GLU A 460      10.316  17.456   7.391  1.00  0.88           C  
ATOM   3524  OE1 GLU A 460      10.684  16.870   6.348  1.00  0.88           O  
ATOM   3525  OE2 GLU A 460      10.760  18.574   7.737  1.00  0.89           O  
ATOM   3526  N   ILE A 461       6.168  15.651   9.750  1.00  0.90           N  
ATOM   3527  CA  ILE A 461       4.804  16.161   9.669  1.00  0.90           C  
ATOM   3528  C   ILE A 461       4.806  17.675   9.866  1.00  0.88           C  
ATOM   3529  CB  ILE A 461       3.884  15.485  10.711  1.00  0.89           C  
ATOM   3530  O   ILE A 461       5.185  18.167  10.932  1.00  0.86           O  
ATOM   3531  CG1 ILE A 461       3.890  13.964  10.522  1.00  0.86           C  
ATOM   3532  CG2 ILE A 461       2.461  16.044  10.619  1.00  0.86           C  
ATOM   3533  CD1 ILE A 461       3.052  13.210  11.545  1.00  0.84           C  
ATOM   3534  N   LEU A 462       4.301  18.425   8.927  1.00  0.86           N  
ATOM   3535  CA  LEU A 462       4.432  19.878   8.923  1.00  0.85           C  
ATOM   3536  C   LEU A 462       3.084  20.546   9.179  1.00  0.83           C  
ATOM   3537  CB  LEU A 462       5.009  20.361   7.590  1.00  0.84           C  
ATOM   3538  O   LEU A 462       2.999  21.774   9.251  1.00  0.80           O  
ATOM   3539  CG  LEU A 462       6.410  19.858   7.236  1.00  0.84           C  
ATOM   3540  CD1 LEU A 462       6.868  20.457   5.911  1.00  0.81           C  
ATOM   3541  CD2 LEU A 462       7.396  20.193   8.350  1.00  0.81           C  
ATOM   3542  N   ASN A 463       2.000  19.684   9.275  1.00  0.83           N  
ATOM   3543  CA  ASN A 463       0.673  20.261   9.466  1.00  0.83           C  
ATOM   3544  C   ASN A 463      -0.128  19.491  10.511  1.00  0.83           C  
ATOM   3545  CB  ASN A 463      -0.088  20.306   8.139  1.00  0.81           C  
ATOM   3546  O   ASN A 463       0.332  18.469  11.023  1.00  0.81           O  
ATOM   3547  CG  ASN A 463       0.354  21.451   7.250  1.00  0.79           C  
ATOM   3548  ND2 ASN A 463       0.776  21.129   6.033  1.00  0.77           N  
ATOM   3549  OD1 ASN A 463       0.317  22.617   7.654  1.00  0.77           O  
ATOM   3550  N   GLU A 464      -1.379  19.780  10.733  1.00  0.80           N  
ATOM   3551  CA  GLU A 464      -2.175  19.427  11.905  1.00  0.81           C  
ATOM   3552  C   GLU A 464      -3.021  18.184  11.643  1.00  0.82           C  
ATOM   3553  CB  GLU A 464      -3.073  20.596  12.317  1.00  0.79           C  
ATOM   3554  O   GLU A 464      -3.146  17.741  10.499  1.00  0.80           O  
ATOM   3555  CG  GLU A 464      -4.044  21.039  11.232  1.00  0.74           C  
ATOM   3556  CD  GLU A 464      -4.783  22.322  11.576  1.00  0.72           C  
ATOM   3557  OE1 GLU A 464      -4.405  22.995  12.561  1.00  0.70           O  
ATOM   3558  OE2 GLU A 464      -5.749  22.656  10.854  1.00  0.66           O  
ATOM   3559  N   ASN A 465      -3.642  17.614  12.704  1.00  0.83           N  
ATOM   3560  CA  ASN A 465      -4.706  16.617  12.757  1.00  0.84           C  
ATOM   3561  C   ASN A 465      -4.267  15.295  12.136  1.00  0.85           C  
ATOM   3562  CB  ASN A 465      -5.965  17.138  12.061  1.00  0.82           C  
ATOM   3563  O   ASN A 465      -5.100  14.513  11.676  1.00  0.83           O  
ATOM   3564  CG  ASN A 465      -6.583  18.321  12.781  1.00  0.79           C  
ATOM   3565  ND2 ASN A 465      -7.247  19.191  12.030  1.00  0.79           N  
ATOM   3566  OD1 ASN A 465      -6.464  18.452  14.002  1.00  0.78           O  
ATOM   3567  N   ASN A 466      -3.041  14.897  12.161  1.00  0.87           N  
ATOM   3568  CA  ASN A 466      -2.507  13.658  11.605  1.00  0.88           C  
ATOM   3569  C   ASN A 466      -2.451  12.551  12.654  1.00  0.89           C  
ATOM   3570  CB  ASN A 466      -1.118  13.894  11.007  1.00  0.87           C  
ATOM   3571  O   ASN A 466      -2.249  12.822  13.839  1.00  0.88           O  
ATOM   3572  CG  ASN A 466      -1.141  14.862   9.840  1.00  0.85           C  
ATOM   3573  ND2 ASN A 466      -0.537  16.029  10.027  1.00  0.87           N  
ATOM   3574  OD1 ASN A 466      -1.698  14.563   8.781  1.00  0.86           O  
ATOM   3575  N   TYR A 467      -2.725  11.349  12.282  1.00  0.90           N  
ATOM   3576  CA  TYR A 467      -2.818  10.150  13.106  1.00  0.92           C  
ATOM   3577  C   TYR A 467      -1.750   9.135  12.716  1.00  0.93           C  
ATOM   3578  CB  TYR A 467      -4.208   9.519  12.981  1.00  0.88           C  
ATOM   3579  O   TYR A 467      -1.739   8.640  11.587  1.00  0.92           O  
ATOM   3580  CG  TYR A 467      -4.414   8.322  13.878  1.00  0.76           C  
ATOM   3581  CD1 TYR A 467      -4.143   7.033  13.426  1.00  0.68           C  
ATOM   3582  CD2 TYR A 467      -4.881   8.478  15.179  1.00  0.69           C  
ATOM   3583  CE1 TYR A 467      -4.333   5.927  14.248  1.00  0.66           C  
ATOM   3584  CE2 TYR A 467      -5.075   7.380  16.010  1.00  0.65           C  
ATOM   3585  OH  TYR A 467      -4.988   5.019  16.355  1.00  0.44           O  
ATOM   3586  CZ  TYR A 467      -4.798   6.110  15.537  1.00  0.68           C  
ATOM   3587  N   ILE A 468      -0.867   8.757  13.650  1.00  0.94           N  
ATOM   3588  CA  ILE A 468       0.220   7.799  13.485  1.00  0.95           C  
ATOM   3589  C   ILE A 468       0.055   6.655  14.483  1.00  0.94           C  
ATOM   3590  CB  ILE A 468       1.599   8.472  13.665  1.00  0.94           C  
ATOM   3591  O   ILE A 468       0.085   6.872  15.696  1.00  0.93           O  
ATOM   3592  CG1 ILE A 468       1.725   9.687  12.738  1.00  0.91           C  
ATOM   3593  CG2 ILE A 468       2.728   7.469  13.409  1.00  0.91           C  
ATOM   3594  CD1 ILE A 468       2.595  10.805  13.297  1.00  0.87           C  
ATOM   3595  N   SER A 469      -0.092   5.416  13.925  1.00  0.93           N  
ATOM   3596  CA  SER A 469      -0.367   4.317  14.845  1.00  0.93           C  
ATOM   3597  C   SER A 469       0.330   3.036  14.401  1.00  0.93           C  
ATOM   3598  CB  SER A 469      -1.873   4.076  14.957  1.00  0.91           C  
ATOM   3599  O   SER A 469       0.330   2.703  13.214  1.00  0.92           O  
ATOM   3600  OG  SER A 469      -2.422   3.735  13.696  1.00  0.82           O  
ATOM   3601  N   ASN A 470       0.915   2.352  15.362  1.00  0.91           N  
ATOM   3602  CA  ASN A 470       1.498   1.029  15.168  1.00  0.92           C  
ATOM   3603  C   ASN A 470       2.555   1.038  14.067  1.00  0.91           C  
ATOM   3604  CB  ASN A 470       0.409   0.003  14.849  1.00  0.90           C  
ATOM   3605  O   ASN A 470       2.631   0.105  13.266  1.00  0.89           O  
ATOM   3606  CG  ASN A 470      -0.670  -0.052  15.913  1.00  0.88           C  
ATOM   3607  ND2 ASN A 470      -1.911  -0.261  15.489  1.00  0.88           N  
ATOM   3608  OD1 ASN A 470      -0.391   0.092  17.106  1.00  0.86           O  
ATOM   3609  N   CYS A 471       3.336   1.994  14.012  1.00  0.94           N  
ATOM   3610  CA  CYS A 471       4.441   2.099  13.066  1.00  0.94           C  
ATOM   3611  C   CYS A 471       5.772   1.801  13.747  1.00  0.92           C  
ATOM   3612  CB  CYS A 471       4.480   3.492  12.439  1.00  0.94           C  
ATOM   3613  O   CYS A 471       5.910   1.987  14.958  1.00  0.90           O  
ATOM   3614  SG  CYS A 471       3.055   3.858  11.390  1.00  0.96           S  
ATOM   3615  N   ASP A 472       6.799   1.381  12.922  1.00  0.91           N  
ATOM   3616  CA  ASP A 472       8.203   1.284  13.310  1.00  0.92           C  
ATOM   3617  C   ASP A 472       9.029   2.398  12.670  1.00  0.92           C  
ATOM   3618  CB  ASP A 472       8.773  -0.082  12.924  1.00  0.90           C  
ATOM   3619  O   ASP A 472       9.100   2.498  11.444  1.00  0.91           O  
ATOM   3620  CG  ASP A 472       8.115  -1.231  13.667  1.00  0.82           C  
ATOM   3621  OD1 ASP A 472       7.808  -1.084  14.870  1.00  0.79           O  
ATOM   3622  OD2 ASP A 472       7.905  -2.296  13.046  1.00  0.83           O  
ATOM   3623  N   SER A 473       9.639   3.263  13.443  1.00  0.94           N  
ATOM   3624  CA  SER A 473      10.560   4.285  12.956  1.00  0.94           C  
ATOM   3625  C   SER A 473      11.976   4.044  13.471  1.00  0.93           C  
ATOM   3626  CB  SER A 473      10.087   5.677  13.375  1.00  0.93           C  
ATOM   3627  O   SER A 473      12.217   4.079  14.679  1.00  0.91           O  
ATOM   3628  OG  SER A 473      10.905   6.681  12.800  1.00  0.90           O  
ATOM   3629  N   TYR A 474      12.979   3.895  12.542  1.00  0.92           N  
ATOM   3630  CA  TYR A 474      14.238   3.333  13.016  1.00  0.93           C  
ATOM   3631  C   TYR A 474      15.408   3.824  12.172  1.00  0.92           C  
ATOM   3632  CB  TYR A 474      14.185   1.802  12.995  1.00  0.91           C  
ATOM   3633  O   TYR A 474      15.268   4.023  10.963  1.00  0.90           O  
ATOM   3634  CG  TYR A 474      13.860   1.225  11.639  1.00  0.87           C  
ATOM   3635  CD1 TYR A 474      12.540   1.009  11.250  1.00  0.81           C  
ATOM   3636  CD2 TYR A 474      14.872   0.893  10.744  1.00  0.82           C  
ATOM   3637  CE1 TYR A 474      12.235   0.476  10.002  1.00  0.83           C  
ATOM   3638  CE2 TYR A 474      14.579   0.359   9.493  1.00  0.83           C  
ATOM   3639  OH  TYR A 474      12.964  -0.374   7.895  1.00  0.69           O  
ATOM   3640  CZ  TYR A 474      13.260   0.155   9.132  1.00  0.82           C  
ATOM   3641  N   PHE A 475      16.546   4.079  12.798  1.00  0.88           N  
ATOM   3642  CA  PHE A 475      17.851   4.362  12.212  1.00  0.89           C  
ATOM   3643  C   PHE A 475      17.796   5.614  11.345  1.00  0.88           C  
ATOM   3644  CB  PHE A 475      18.339   3.170  11.382  1.00  0.87           C  
ATOM   3645  O   PHE A 475      18.489   5.704  10.330  1.00  0.86           O  
ATOM   3646  CG  PHE A 475      18.465   1.894  12.169  1.00  0.85           C  
ATOM   3647  CD1 PHE A 475      19.328   1.812  13.254  1.00  0.82           C  
ATOM   3648  CD2 PHE A 475      17.718   0.775  11.822  1.00  0.82           C  
ATOM   3649  CE1 PHE A 475      19.447   0.631  13.984  1.00  0.83           C  
ATOM   3650  CE2 PHE A 475      17.831  -0.408  12.547  1.00  0.84           C  
ATOM   3651  CZ  PHE A 475      18.697  -0.478  13.627  1.00  0.81           C  
ATOM   3652  N   ASN A 476      16.971   6.570  11.646  1.00  0.91           N  
ATOM   3653  CA  ASN A 476      16.947   7.852  10.951  1.00  0.92           C  
ATOM   3654  C   ASN A 476      18.017   8.800  11.486  1.00  0.90           C  
ATOM   3655  CB  ASN A 476      15.564   8.497  11.060  1.00  0.92           C  
ATOM   3656  O   ASN A 476      18.342   8.768  12.674  1.00  0.88           O  
ATOM   3657  CG  ASN A 476      14.460   7.603  10.530  1.00  0.93           C  
ATOM   3658  ND2 ASN A 476      13.625   7.096  11.429  1.00  0.93           N  
ATOM   3659  OD1 ASN A 476      14.358   7.370   9.323  1.00  0.92           O  
ATOM   3660  N   LYS A 477      18.628   9.639  10.679  1.00  0.90           N  
ATOM   3661  CA  LYS A 477      19.740  10.519  11.027  1.00  0.90           C  
ATOM   3662  C   LYS A 477      19.340  11.504  12.122  1.00  0.89           C  
ATOM   3663  CB  LYS A 477      20.231  11.278   9.793  1.00  0.89           C  
ATOM   3664  O   LYS A 477      20.108  11.751  13.054  1.00  0.87           O  
ATOM   3665  CG  LYS A 477      21.392  12.222  10.069  1.00  0.86           C  
ATOM   3666  CD  LYS A 477      22.630  11.465  10.533  1.00  0.82           C  
ATOM   3667  CE  LYS A 477      23.830  12.390  10.682  1.00  0.81           C  
ATOM   3668  NZ  LYS A 477      25.054  11.647  11.104  1.00  0.79           N  
ATOM   3669  N   LEU A 478      18.188  12.110  11.959  1.00  0.90           N  
ATOM   3670  CA  LEU A 478      17.684  13.021  12.980  1.00  0.91           C  
ATOM   3671  C   LEU A 478      16.657  12.328  13.869  1.00  0.90           C  
ATOM   3672  CB  LEU A 478      17.062  14.261  12.333  1.00  0.89           C  
ATOM   3673  O   LEU A 478      16.978  11.352  14.551  1.00  0.87           O  
ATOM   3674  CG  LEU A 478      17.976  15.082  11.422  1.00  0.90           C  
ATOM   3675  CD1 LEU A 478      17.247  16.323  10.917  1.00  0.87           C  
ATOM   3676  CD2 LEU A 478      19.256  15.468  12.156  1.00  0.87           C  
ATOM   3677  N   SER A 479      15.390  12.687  13.825  1.00  0.91           N  
ATOM   3678  CA  SER A 479      14.349  12.115  14.673  1.00  0.92           C  
ATOM   3679  C   SER A 479      13.575  11.026  13.938  1.00  0.93           C  
ATOM   3680  CB  SER A 479      13.387  13.203  15.150  1.00  0.91           C  
ATOM   3681  O   SER A 479      13.510  11.026  12.707  1.00  0.93           O  
ATOM   3682  OG  SER A 479      14.085  14.225  15.841  1.00  0.88           O  
ATOM   3683  N   GLY A 480      13.072  10.015  14.733  1.00  0.94           N  
ATOM   3684  CA  GLY A 480      12.157   9.041  14.159  1.00  0.95           C  
ATOM   3685  C   GLY A 480      10.883   9.665  13.620  1.00  0.95           C  
ATOM   3686  O   GLY A 480      10.566   9.517  12.438  1.00  0.94           O  
ATOM   3687  N   ILE A 481      10.271  10.430  14.476  1.00  0.95           N  
ATOM   3688  CA  ILE A 481       9.105  11.236  14.131  1.00  0.95           C  
ATOM   3689  C   ILE A 481       9.357  12.695  14.505  1.00  0.94           C  
ATOM   3690  CB  ILE A 481       7.830  10.715  14.832  1.00  0.95           C  
ATOM   3691  O   ILE A 481       9.605  13.009  15.671  1.00  0.92           O  
ATOM   3692  CG1 ILE A 481       7.598   9.239  14.492  1.00  0.95           C  
ATOM   3693  CG2 ILE A 481       6.616  11.564  14.445  1.00  0.95           C  
ATOM   3694  CD1 ILE A 481       6.402   8.620  15.202  1.00  0.94           C  
ATOM   3695  N   PHE A 482       9.255  13.508  13.526  1.00  0.92           N  
ATOM   3696  CA  PHE A 482       9.298  14.957  13.679  1.00  0.92           C  
ATOM   3697  C   PHE A 482       7.964  15.582  13.287  1.00  0.91           C  
ATOM   3698  CB  PHE A 482      10.426  15.556  12.833  1.00  0.92           C  
ATOM   3699  O   PHE A 482       7.377  15.217  12.266  1.00  0.90           O  
ATOM   3700  CG  PHE A 482      10.458  17.060  12.840  1.00  0.91           C  
ATOM   3701  CD1 PHE A 482      11.030  17.752  13.900  1.00  0.89           C  
ATOM   3702  CD2 PHE A 482       9.914  17.783  11.785  1.00  0.89           C  
ATOM   3703  CE1 PHE A 482      11.061  19.145  13.909  1.00  0.89           C  
ATOM   3704  CE2 PHE A 482       9.941  19.174  11.787  1.00  0.89           C  
ATOM   3705  CZ  PHE A 482      10.514  19.854  12.850  1.00  0.89           C  
ATOM   3706  N   TYR A 483       7.468  16.430  14.027  1.00  0.89           N  
ATOM   3707  CA  TYR A 483       6.303  17.192  13.593  1.00  0.89           C  
ATOM   3708  C   TYR A 483       6.466  18.672  13.920  1.00  0.86           C  
ATOM   3709  CB  TYR A 483       5.030  16.650  14.250  1.00  0.87           C  
ATOM   3710  O   TYR A 483       7.053  19.027  14.944  1.00  0.82           O  
ATOM   3711  CG  TYR A 483       5.023  16.775  15.755  1.00  0.85           C  
ATOM   3712  CD1 TYR A 483       5.607  15.797  16.557  1.00  0.82           C  
ATOM   3713  CD2 TYR A 483       4.433  17.869  16.377  1.00  0.82           C  
ATOM   3714  CE1 TYR A 483       5.602  15.907  17.944  1.00  0.82           C  
ATOM   3715  CE2 TYR A 483       4.421  17.990  17.762  1.00  0.83           C  
ATOM   3716  OH  TYR A 483       5.000  17.119  19.908  1.00  0.72           O  
ATOM   3717  CZ  TYR A 483       5.008  17.005  18.536  1.00  0.79           C  
ATOM   3718  N   GLN A 484       6.174  19.432  12.949  1.00  0.84           N  
ATOM   3719  CA  GLN A 484       6.083  20.883  13.073  1.00  0.83           C  
ATOM   3720  C   GLN A 484       4.629  21.337  13.158  1.00  0.81           C  
ATOM   3721  CB  GLN A 484       6.778  21.567  11.895  1.00  0.81           C  
ATOM   3722  O   GLN A 484       3.789  20.902  12.367  1.00  0.77           O  
ATOM   3723  CG  GLN A 484       6.887  23.079  12.039  1.00  0.76           C  
ATOM   3724  CD  GLN A 484       7.700  23.718  10.929  1.00  0.73           C  
ATOM   3725  NE2 GLN A 484       7.798  25.043  10.953  1.00  0.68           N  
ATOM   3726  OE1 GLN A 484       8.237  23.026  10.058  1.00  0.71           O  
ATOM   3727  N   GLN A 485       4.219  22.025  14.090  1.00  0.68           N  
ATOM   3728  CA  GLN A 485       2.870  22.554  14.258  1.00  0.68           C  
ATOM   3729  C   GLN A 485       2.735  23.931  13.614  1.00  0.68           C  
ATOM   3730  CB  GLN A 485       2.503  22.629  15.741  1.00  0.63           C  
ATOM   3731  O   GLN A 485       3.324  24.904  14.089  1.00  0.64           O  
ATOM   3732  CG  GLN A 485       1.715  21.426  16.241  1.00  0.59           C  
ATOM   3733  CD  GLN A 485       1.189  21.614  17.651  1.00  0.58           C  
ATOM   3734  NE2 GLN A 485       0.379  20.667  18.113  1.00  0.46           N  
ATOM   3735  OE1 GLN A 485       1.508  22.601  18.321  1.00  0.57           O  
ATOM   3736  N   PRO A 486       2.028  23.964  12.470  1.00  0.66           N  
ATOM   3737  CA  PRO A 486       1.679  25.321  12.043  1.00  0.65           C  
ATOM   3738  C   PRO A 486       0.712  26.012  13.002  1.00  0.66           C  
ATOM   3739  CB  PRO A 486       1.029  25.103  10.674  1.00  0.62           C  
ATOM   3740  O   PRO A 486       0.217  25.385  13.943  1.00  0.62           O  
ATOM   3741  CG  PRO A 486       0.478  23.715  10.730  1.00  0.59           C  
ATOM   3742  CD  PRO A 486       1.276  22.924  11.726  1.00  0.59           C  
ATOM   3743  N   THR A 487       0.419  27.278  12.822  1.00  0.64           N  
ATOM   3744  CA  THR A 487      -0.413  28.261  13.507  1.00  0.63           C  
ATOM   3745  C   THR A 487      -1.857  27.776  13.601  1.00  0.64           C  
ATOM   3746  CB  THR A 487      -0.372  29.624  12.791  1.00  0.59           C  
ATOM   3747  O   THR A 487      -2.568  27.728  12.595  1.00  0.60           O  
ATOM   3748  CG2 THR A 487       1.010  30.260  12.899  1.00  0.54           C  
ATOM   3749  OG1 THR A 487      -0.694  29.439  11.407  1.00  0.59           O  
ATOM   3750  N   GLY A 488      -2.234  26.956  14.776  1.00  0.63           N  
ATOM   3751  CA  GLY A 488      -3.603  26.605  15.121  1.00  0.62           C  
ATOM   3752  C   GLY A 488      -3.693  25.480  16.135  1.00  0.62           C  
ATOM   3753  O   GLY A 488      -2.681  25.075  16.712  1.00  0.58           O  
ATOM   3754  N   MET A 489      -4.959  25.028  16.608  1.00  0.58           N  
ATOM   3755  CA  MET A 489      -5.225  23.866  17.451  1.00  0.58           C  
ATOM   3756  C   MET A 489      -4.889  22.572  16.717  1.00  0.58           C  
ATOM   3757  CB  MET A 489      -6.688  23.849  17.897  1.00  0.51           C  
ATOM   3758  O   MET A 489      -5.688  22.083  15.916  1.00  0.54           O  
ATOM   3759  CG  MET A 489      -7.049  24.971  18.858  1.00  0.46           C  
ATOM   3760  SD  MET A 489      -8.739  24.788  19.550  1.00  0.50           S  
ATOM   3761  CE  MET A 489      -9.719  24.873  18.025  1.00  0.36           C  
ATOM   3762  N   SER A 490      -3.695  22.043  16.844  1.00  0.69           N  
ATOM   3763  CA  SER A 490      -3.227  20.826  16.189  1.00  0.69           C  
ATOM   3764  C   SER A 490      -3.272  19.634  17.139  1.00  0.70           C  
ATOM   3765  CB  SER A 490      -1.804  21.015  15.661  1.00  0.65           C  
ATOM   3766  O   SER A 490      -2.745  19.700  18.251  1.00  0.65           O  
ATOM   3767  OG  SER A 490      -1.362  22.345  15.871  1.00  0.60           O  
ATOM   3768  N   PHE A 491      -4.109  18.658  16.766  1.00  0.77           N  
ATOM   3769  CA  PHE A 491      -4.124  17.367  17.444  1.00  0.78           C  
ATOM   3770  C   PHE A 491      -3.347  16.327  16.646  1.00  0.79           C  
ATOM   3771  CB  PHE A 491      -5.563  16.892  17.666  1.00  0.74           C  
ATOM   3772  O   PHE A 491      -3.866  15.763  15.680  1.00  0.76           O  
ATOM   3773  CG  PHE A 491      -6.370  17.795  18.558  1.00  0.69           C  
ATOM   3774  CD1 PHE A 491      -6.230  17.737  19.940  1.00  0.65           C  
ATOM   3775  CD2 PHE A 491      -7.270  18.704  18.016  1.00  0.65           C  
ATOM   3776  CE1 PHE A 491      -6.976  18.572  20.768  1.00  0.61           C  
ATOM   3777  CE2 PHE A 491      -8.018  19.542  18.837  1.00  0.60           C  
ATOM   3778  CZ  PHE A 491      -7.871  19.473  20.213  1.00  0.60           C  
ATOM   3779  N   ILE A 492      -2.125  16.123  16.980  1.00  0.86           N  
ATOM   3780  CA  ILE A 492      -1.388  14.980  16.453  1.00  0.88           C  
ATOM   3781  C   ILE A 492      -1.486  13.808  17.427  1.00  0.88           C  
ATOM   3782  CB  ILE A 492       0.092  15.335  16.188  1.00  0.86           C  
ATOM   3783  O   ILE A 492      -1.277  13.975  18.631  1.00  0.88           O  
ATOM   3784  CG1 ILE A 492       0.193  16.491  15.186  1.00  0.82           C  
ATOM   3785  CG2 ILE A 492       0.861  14.108  15.689  1.00  0.82           C  
ATOM   3786  CD1 ILE A 492       1.621  16.915  14.872  1.00  0.79           C  
ATOM   3787  N   LYS A 493      -1.870  12.687  16.917  1.00  0.89           N  
ATOM   3788  CA  LYS A 493      -1.938  11.466  17.715  1.00  0.90           C  
ATOM   3789  C   LYS A 493      -0.851  10.478  17.301  1.00  0.92           C  
ATOM   3790  CB  LYS A 493      -3.315  10.814  17.583  1.00  0.89           C  
ATOM   3791  O   LYS A 493      -0.841   9.996  16.167  1.00  0.92           O  
ATOM   3792  CG  LYS A 493      -4.462  11.687  18.073  1.00  0.84           C  
ATOM   3793  CD  LYS A 493      -5.801  10.972  17.946  1.00  0.83           C  
ATOM   3794  CE  LYS A 493      -6.957  11.872  18.361  1.00  0.82           C  
ATOM   3795  NZ  LYS A 493      -8.280  11.215  18.135  1.00  0.79           N  
ATOM   3796  N   ILE A 494       0.054  10.129  18.180  1.00  0.92           N  
ATOM   3797  CA  ILE A 494       1.156   9.187  18.019  1.00  0.93           C  
ATOM   3798  C   ILE A 494       0.996   8.031  19.004  1.00  0.93           C  
ATOM   3799  CB  ILE A 494       2.524   9.877  18.220  1.00  0.92           C  
ATOM   3800  O   ILE A 494       1.294   8.175  20.192  1.00  0.92           O  
ATOM   3801  CG1 ILE A 494       2.640  11.107  17.312  1.00  0.92           C  
ATOM   3802  CG2 ILE A 494       3.669   8.894  17.959  1.00  0.92           C  
ATOM   3803  CD1 ILE A 494       3.927  11.898  17.502  1.00  0.90           C  
ATOM   3804  N   ILE A 495       0.501   6.880  18.485  1.00  0.91           N  
ATOM   3805  CA  ILE A 495      -0.035   5.846  19.363  1.00  0.92           C  
ATOM   3806  C   ILE A 495       0.537   4.486  18.969  1.00  0.92           C  
ATOM   3807  CB  ILE A 495      -1.579   5.811  19.319  1.00  0.90           C  
ATOM   3808  O   ILE A 495       0.452   4.084  17.806  1.00  0.91           O  
ATOM   3809  CG1 ILE A 495      -2.154   7.192  19.653  1.00  0.83           C  
ATOM   3810  CG2 ILE A 495      -2.123   4.745  20.274  1.00  0.83           C  
ATOM   3811  CD1 ILE A 495      -3.674   7.260  19.598  1.00  0.79           C  
ATOM   3812  N   GLY A 496       1.052   3.756  19.953  1.00  0.91           N  
ATOM   3813  CA  GLY A 496       1.384   2.351  19.776  1.00  0.92           C  
ATOM   3814  C   GLY A 496       2.575   2.130  18.863  1.00  0.91           C  
ATOM   3815  O   GLY A 496       2.686   1.084  18.221  1.00  0.90           O  
ATOM   3816  N   ASN A 497       3.508   3.090  18.678  1.00  0.93           N  
ATOM   3817  CA  ASN A 497       4.629   2.983  17.751  1.00  0.93           C  
ATOM   3818  C   ASN A 497       5.874   2.429  18.438  1.00  0.91           C  
ATOM   3819  CB  ASN A 497       4.933   4.342  17.116  1.00  0.93           C  
ATOM   3820  O   ASN A 497       6.053   2.606  19.645  1.00  0.89           O  
ATOM   3821  CG  ASN A 497       3.724   4.951  16.434  1.00  0.94           C  
ATOM   3822  ND2 ASN A 497       3.087   5.907  17.099  1.00  0.94           N  
ATOM   3823  OD1 ASN A 497       3.365   4.564  15.319  1.00  0.93           O  
ATOM   3824  N   THR A 498       6.772   1.791  17.649  1.00  0.91           N  
ATOM   3825  CA  THR A 498       8.139   1.475  18.047  1.00  0.91           C  
ATOM   3826  C   THR A 498       9.124   2.463  17.429  1.00  0.91           C  
ATOM   3827  CB  THR A 498       8.523   0.041  17.640  1.00  0.90           C  
ATOM   3828  O   THR A 498       9.178   2.612  16.206  1.00  0.90           O  
ATOM   3829  CG2 THR A 498       9.941  -0.298  18.089  1.00  0.85           C  
ATOM   3830  OG1 THR A 498       7.610  -0.882  18.246  1.00  0.88           O  
ATOM   3831  N   ILE A 499       9.811   3.212  18.168  1.00  0.93           N  
ATOM   3832  CA  ILE A 499      10.726   4.261  17.733  1.00  0.93           C  
ATOM   3833  C   ILE A 499      12.133   3.966  18.248  1.00  0.91           C  
ATOM   3834  CB  ILE A 499      10.260   5.653  18.214  1.00  0.92           C  
ATOM   3835  O   ILE A 499      12.415   4.143  19.436  1.00  0.88           O  
ATOM   3836  CG1 ILE A 499       8.814   5.913  17.776  1.00  0.91           C  
ATOM   3837  CG2 ILE A 499      11.195   6.747  17.691  1.00  0.91           C  
ATOM   3838  CD1 ILE A 499       8.217   7.196  18.339  1.00  0.90           C  
ATOM   3839  N   ASN A 500      13.020   3.545  17.325  1.00  0.90           N  
ATOM   3840  CA  ASN A 500      14.240   2.902  17.800  1.00  0.90           C  
ATOM   3841  C   ASN A 500      15.462   3.366  17.012  1.00  0.90           C  
ATOM   3842  CB  ASN A 500      14.108   1.379  17.726  1.00  0.87           C  
ATOM   3843  O   ASN A 500      15.404   3.496  15.788  1.00  0.88           O  
ATOM   3844  CG  ASN A 500      15.427   0.667  17.954  1.00  0.78           C  
ATOM   3845  ND2 ASN A 500      15.543  -0.548  17.429  1.00  0.71           N  
ATOM   3846  OD1 ASN A 500      16.333   1.203  18.596  1.00  0.71           O  
ATOM   3847  N   SER A 501      16.575   3.654  17.630  1.00  0.85           N  
ATOM   3848  CA  SER A 501      17.920   3.860  17.103  1.00  0.85           C  
ATOM   3849  C   SER A 501      17.966   5.056  16.158  1.00  0.86           C  
ATOM   3850  CB  SER A 501      18.409   2.606  16.376  1.00  0.84           C  
ATOM   3851  O   SER A 501      18.702   5.045  15.169  1.00  0.85           O  
ATOM   3852  OG  SER A 501      18.470   1.502  17.262  1.00  0.84           O  
ATOM   3853  N   ASN A 502      17.197   6.083  16.385  1.00  0.88           N  
ATOM   3854  CA  ASN A 502      17.277   7.328  15.628  1.00  0.89           C  
ATOM   3855  C   ASN A 502      18.396   8.227  16.146  1.00  0.87           C  
ATOM   3856  CB  ASN A 502      15.939   8.069  15.670  1.00  0.88           C  
ATOM   3857  O   ASN A 502      18.713   8.209  17.336  1.00  0.85           O  
ATOM   3858  CG  ASN A 502      14.788   7.224  15.161  1.00  0.89           C  
ATOM   3859  ND2 ASN A 502      13.958   6.739  16.077  1.00  0.91           N  
ATOM   3860  OD1 ASN A 502      14.646   7.007  13.955  1.00  0.89           O  
ATOM   3861  N   GLY A 503      19.047   8.978  15.274  1.00  0.86           N  
ATOM   3862  CA  GLY A 503      20.265   9.720  15.559  1.00  0.86           C  
ATOM   3863  C   GLY A 503      20.076  10.795  16.613  1.00  0.85           C  
ATOM   3864  O   GLY A 503      20.830  10.856  17.587  1.00  0.82           O  
ATOM   3865  N   GLN A 504      19.128  11.630  16.449  1.00  0.86           N  
ATOM   3866  CA  GLN A 504      18.831  12.649  17.450  1.00  0.86           C  
ATOM   3867  C   GLN A 504      17.730  12.184  18.399  1.00  0.85           C  
ATOM   3868  CB  GLN A 504      18.423  13.961  16.776  1.00  0.85           C  
ATOM   3869  O   GLN A 504      17.971  11.352  19.277  1.00  0.81           O  
ATOM   3870  CG  GLN A 504      19.540  14.613  15.972  1.00  0.86           C  
ATOM   3871  CD  GLN A 504      19.156  15.978  15.434  1.00  0.83           C  
ATOM   3872  NE2 GLN A 504      20.134  16.701  14.898  1.00  0.83           N  
ATOM   3873  OE1 GLN A 504      17.990  16.380  15.498  1.00  0.82           O  
ATOM   3874  N   HIS A 505      16.472  12.469  18.093  1.00  0.87           N  
ATOM   3875  CA  HIS A 505      15.362  12.189  18.997  1.00  0.88           C  
ATOM   3876  C   HIS A 505      14.520  11.022  18.492  1.00  0.88           C  
ATOM   3877  CB  HIS A 505      14.487  13.431  19.171  1.00  0.87           C  
ATOM   3878  O   HIS A 505      14.580  10.674  17.310  1.00  0.88           O  
ATOM   3879  CG  HIS A 505      15.251  14.653  19.570  1.00  0.86           C  
ATOM   3880  CD2 HIS A 505      15.626  15.740  18.856  1.00  0.85           C  
ATOM   3881  ND1 HIS A 505      15.726  14.849  20.849  1.00  0.85           N  
ATOM   3882  CE1 HIS A 505      16.360  16.008  20.905  1.00  0.85           C  
ATOM   3883  NE2 HIS A 505      16.313  16.569  19.708  1.00  0.86           N  
ATOM   3884  N   GLY A 506      13.762  10.359  19.443  1.00  0.90           N  
ATOM   3885  CA  GLY A 506      12.668   9.508  19.002  1.00  0.90           C  
ATOM   3886  C   GLY A 506      11.529  10.282  18.366  1.00  0.91           C  
ATOM   3887  O   GLY A 506      11.317  10.202  17.154  1.00  0.90           O  
ATOM   3888  N   ILE A 507      10.969  11.099  19.141  1.00  0.92           N  
ATOM   3889  CA  ILE A 507       9.967  12.064  18.702  1.00  0.92           C  
ATOM   3890  C   ILE A 507      10.438  13.480  19.023  1.00  0.91           C  
ATOM   3891  CB  ILE A 507       8.596  11.793  19.362  1.00  0.92           C  
ATOM   3892  O   ILE A 507      10.838  13.767  20.153  1.00  0.90           O  
ATOM   3893  CG1 ILE A 507       8.095  10.391  18.997  1.00  0.93           C  
ATOM   3894  CG2 ILE A 507       7.579  12.862  18.951  1.00  0.92           C  
ATOM   3895  CD1 ILE A 507       6.817   9.983  19.718  1.00  0.91           C  
ATOM   3896  N   SER A 508      10.346  14.344  18.041  1.00  0.90           N  
ATOM   3897  CA  SER A 508      10.669  15.741  18.310  1.00  0.89           C  
ATOM   3898  C   SER A 508       9.627  16.676  17.705  1.00  0.89           C  
ATOM   3899  CB  SER A 508      12.055  16.087  17.763  1.00  0.88           C  
ATOM   3900  O   SER A 508       9.088  16.401  16.631  1.00  0.87           O  
ATOM   3901  OG  SER A 508      12.105  15.889  16.360  1.00  0.83           O  
ATOM   3902  N   CYS A 509       9.451  17.703  18.361  1.00  0.87           N  
ATOM   3903  CA  CYS A 509       8.591  18.790  17.905  1.00  0.86           C  
ATOM   3904  C   CYS A 509       9.352  20.110  17.874  1.00  0.84           C  
ATOM   3905  CB  CYS A 509       7.365  18.918  18.809  1.00  0.83           C  
ATOM   3906  O   CYS A 509       9.988  20.489  18.859  1.00  0.80           O  
ATOM   3907  SG  CYS A 509       6.265  20.277  18.354  1.00  0.75           S  
ATOM   3908  N   SER A 510       9.355  20.748  16.638  1.00  0.80           N  
ATOM   3909  CA  SER A 510       9.927  22.082  16.487  1.00  0.79           C  
ATOM   3910  C   SER A 510       8.882  23.079  15.998  1.00  0.76           C  
ATOM   3911  CB  SER A 510      11.108  22.051  15.515  1.00  0.76           C  
ATOM   3912  O   SER A 510       8.005  22.730  15.205  1.00  0.71           O  
ATOM   3913  OG  SER A 510      11.624  23.355  15.310  1.00  0.72           O  
ATOM   3914  N   LEU A 511       8.875  24.357  16.653  1.00  0.67           N  
ATOM   3915  CA  LEU A 511       8.563  25.682  16.130  1.00  0.66           C  
ATOM   3916  C   LEU A 511       8.150  26.627  17.253  1.00  0.67           C  
ATOM   3917  CB  LEU A 511       7.450  25.598  15.083  1.00  0.57           C  
ATOM   3918  O   LEU A 511       7.590  26.191  18.262  1.00  0.60           O  
ATOM   3919  CG  LEU A 511       7.844  25.030  13.718  1.00  0.52           C  
ATOM   3920  CD1 LEU A 511       6.600  24.747  12.883  1.00  0.46           C  
ATOM   3921  CD2 LEU A 511       8.777  25.989  12.989  1.00  0.50           C  
ATOM   3922  N   PRO A 512       8.318  27.856  16.956  1.00  0.57           N  
ATOM   3923  CA  PRO A 512       8.407  28.950  17.925  1.00  0.56           C  
ATOM   3924  C   PRO A 512       7.038  29.484  18.339  1.00  0.57           C  
ATOM   3925  CB  PRO A 512       9.208  30.019  17.178  1.00  0.52           C  
ATOM   3926  O   PRO A 512       6.952  30.500  19.034  1.00  0.54           O  
ATOM   3927  CG  PRO A 512       8.891  29.794  15.735  1.00  0.48           C  
ATOM   3928  CD  PRO A 512       8.608  28.334  15.530  1.00  0.49           C  
ATOM   3929  N   TYR A 513       5.938  28.854  17.705  1.00  0.58           N  
ATOM   3930  CA  TYR A 513       4.707  29.544  18.074  1.00  0.58           C  
ATOM   3931  C   TYR A 513       4.056  28.889  19.285  1.00  0.58           C  
ATOM   3932  CB  TYR A 513       3.726  29.559  16.897  1.00  0.53           C  
ATOM   3933  O   TYR A 513       3.879  27.669  19.319  1.00  0.55           O  
ATOM   3934  CG  TYR A 513       4.255  30.268  15.675  1.00  0.50           C  
ATOM   3935  CD1 TYR A 513       4.318  31.659  15.625  1.00  0.47           C  
ATOM   3936  CD2 TYR A 513       4.692  29.550  14.567  1.00  0.48           C  
ATOM   3937  CE1 TYR A 513       4.803  32.318  14.500  1.00  0.48           C  
ATOM   3938  CE2 TYR A 513       5.178  30.198  13.436  1.00  0.49           C  
ATOM   3939  OH  TYR A 513       5.711  32.226  12.295  1.00  0.47           O  
ATOM   3940  CZ  TYR A 513       5.230  31.580  13.412  1.00  0.47           C  
ATOM   3941  N   ALA A 514       3.796  29.685  20.370  1.00  0.53           N  
ATOM   3942  CA  ALA A 514       3.333  29.446  21.734  1.00  0.51           C  
ATOM   3943  C   ALA A 514       1.854  29.070  21.754  1.00  0.53           C  
ATOM   3944  CB  ALA A 514       3.578  30.678  22.602  1.00  0.45           C  
ATOM   3945  O   ALA A 514       1.088  29.585  22.571  1.00  0.50           O  
ATOM   3946  N   GLN A 515       1.272  28.463  20.694  1.00  0.57           N  
ATOM   3947  CA  GLN A 515      -0.166  28.220  20.698  1.00  0.57           C  
ATOM   3948  C   GLN A 515      -0.495  26.869  21.326  1.00  0.57           C  
ATOM   3949  CB  GLN A 515      -0.726  28.287  19.276  1.00  0.52           C  
ATOM   3950  O   GLN A 515       0.355  25.976  21.371  1.00  0.54           O  
ATOM   3951  CG  GLN A 515      -0.655  29.674  18.652  1.00  0.49           C  
ATOM   3952  CD  GLN A 515      -1.903  30.497  18.907  1.00  0.51           C  
ATOM   3953  NE2 GLN A 515      -1.785  31.813  18.767  1.00  0.40           N  
ATOM   3954  OE1 GLN A 515      -2.966  29.955  19.226  1.00  0.54           O  
ATOM   3955  N   PRO A 516      -1.734  26.747  22.010  1.00  0.51           N  
ATOM   3956  CA  PRO A 516      -2.142  25.457  22.572  1.00  0.50           C  
ATOM   3957  C   PRO A 516      -2.178  24.344  21.528  1.00  0.51           C  
ATOM   3958  CB  PRO A 516      -3.543  25.738  23.119  1.00  0.44           C  
ATOM   3959  O   PRO A 516      -2.905  24.445  20.536  1.00  0.48           O  
ATOM   3960  CG  PRO A 516      -3.997  26.965  22.396  1.00  0.39           C  
ATOM   3961  CD  PRO A 516      -2.790  27.668  21.845  1.00  0.42           C  
ATOM   3962  N   ALA A 517      -1.256  23.393  21.646  1.00  0.62           N  
ATOM   3963  CA  ALA A 517      -1.189  22.158  20.868  1.00  0.60           C  
ATOM   3964  C   ALA A 517      -1.309  20.934  21.772  1.00  0.62           C  
ATOM   3965  CB  ALA A 517       0.111  22.102  20.070  1.00  0.55           C  
ATOM   3966  O   ALA A 517      -0.666  20.865  22.822  1.00  0.57           O  
ATOM   3967  N   GLY A 518      -2.477  20.237  21.689  1.00  0.69           N  
ATOM   3968  CA  GLY A 518      -2.672  18.934  22.303  1.00  0.68           C  
ATOM   3969  C   GLY A 518      -2.169  17.788  21.444  1.00  0.69           C  
ATOM   3970  O   GLY A 518      -2.854  17.355  20.516  1.00  0.66           O  
ATOM   3971  N   THR A 519      -0.840  17.388  21.504  1.00  0.83           N  
ATOM   3972  CA  THR A 519      -0.378  16.130  20.928  1.00  0.84           C  
ATOM   3973  C   THR A 519      -0.563  14.982  21.917  1.00  0.84           C  
ATOM   3974  CB  THR A 519       1.101  16.217  20.510  1.00  0.82           C  
ATOM   3975  O   THR A 519      -0.236  15.115  23.098  1.00  0.84           O  
ATOM   3976  CG2 THR A 519       1.553  14.936  19.816  1.00  0.79           C  
ATOM   3977  OG1 THR A 519       1.274  17.320  19.611  1.00  0.81           O  
ATOM   3978  N   ILE A 520      -1.179  14.009  21.480  1.00  0.84           N  
ATOM   3979  CA  ILE A 520      -1.303  12.781  22.258  1.00  0.85           C  
ATOM   3980  C   ILE A 520      -0.197  11.806  21.863  1.00  0.87           C  
ATOM   3981  CB  ILE A 520      -2.690  12.127  22.064  1.00  0.84           C  
ATOM   3982  O   ILE A 520      -0.154  11.334  20.725  1.00  0.87           O  
ATOM   3983  CG1 ILE A 520      -3.802  13.112  22.440  1.00  0.82           C  
ATOM   3984  CG2 ILE A 520      -2.798  10.839  22.885  1.00  0.82           C  
ATOM   3985  CD1 ILE A 520      -5.208  12.572  22.217  1.00  0.79           C  
ATOM   3986  N   ILE A 521       0.694  11.464  22.770  1.00  0.87           N  
ATOM   3987  CA  ILE A 521       1.781  10.501  22.635  1.00  0.88           C  
ATOM   3988  C   ILE A 521       1.605   9.377  23.654  1.00  0.87           C  
ATOM   3989  CB  ILE A 521       3.160  11.176  22.814  1.00  0.87           C  
ATOM   3990  O   ILE A 521       1.925   9.545  24.833  1.00  0.86           O  
ATOM   3991  CG1 ILE A 521       3.303  12.361  21.853  1.00  0.88           C  
ATOM   3992  CG2 ILE A 521       4.288  10.162  22.604  1.00  0.88           C  
ATOM   3993  CD1 ILE A 521       4.581  13.166  22.048  1.00  0.87           C  
ATOM   3994  N   THR A 522       1.101   8.240  23.182  1.00  0.85           N  
ATOM   3995  CA  THR A 522       0.731   7.230  24.167  1.00  0.85           C  
ATOM   3996  C   THR A 522       1.022   5.828  23.639  1.00  0.86           C  
ATOM   3997  CB  THR A 522      -0.756   7.340  24.549  1.00  0.82           C  
ATOM   3998  O   THR A 522       0.953   5.587  22.432  1.00  0.85           O  
ATOM   3999  CG2 THR A 522      -1.654   7.082  23.344  1.00  0.73           C  
ATOM   4000  OG1 THR A 522      -1.055   6.377  25.568  1.00  0.76           O  
ATOM   4001  N   ASN A 523       1.354   4.907  24.545  1.00  0.83           N  
ATOM   4002  CA  ASN A 523       1.563   3.483  24.304  1.00  0.85           C  
ATOM   4003  C   ASN A 523       2.689   3.243  23.303  1.00  0.85           C  
ATOM   4004  CB  ASN A 523       0.270   2.826  23.816  1.00  0.82           C  
ATOM   4005  O   ASN A 523       2.674   2.252  22.571  1.00  0.84           O  
ATOM   4006  CG  ASN A 523      -0.854   2.926  24.828  1.00  0.81           C  
ATOM   4007  ND2 ASN A 523      -2.091   2.853  24.351  1.00  0.83           N  
ATOM   4008  OD1 ASN A 523      -0.613   3.068  26.030  1.00  0.81           O  
ATOM   4009  N   ASN A 524       3.681   4.135  23.214  1.00  0.88           N  
ATOM   4010  CA  ASN A 524       4.823   3.931  22.330  1.00  0.88           C  
ATOM   4011  C   ASN A 524       5.980   3.251  23.056  1.00  0.87           C  
ATOM   4012  CB  ASN A 524       5.281   5.262  21.729  1.00  0.88           C  
ATOM   4013  O   ASN A 524       6.108   3.369  24.276  1.00  0.85           O  
ATOM   4014  CG  ASN A 524       4.167   5.989  21.003  1.00  0.90           C  
ATOM   4015  ND2 ASN A 524       3.632   7.030  21.629  1.00  0.92           N  
ATOM   4016  OD1 ASN A 524       3.791   5.618  19.888  1.00  0.91           O  
ATOM   4017  N   ILE A 525       6.818   2.564  22.298  1.00  0.86           N  
ATOM   4018  CA  ILE A 525       8.064   1.972  22.773  1.00  0.86           C  
ATOM   4019  C   ILE A 525       9.252   2.726  22.180  1.00  0.86           C  
ATOM   4020  CB  ILE A 525       8.149   0.471  22.416  1.00  0.85           C  
ATOM   4021  O   ILE A 525       9.407   2.790  20.958  1.00  0.85           O  
ATOM   4022  CG1 ILE A 525       6.956  -0.287  23.008  1.00  0.84           C  
ATOM   4023  CG2 ILE A 525       9.474  -0.125  22.902  1.00  0.83           C  
ATOM   4024  CD1 ILE A 525       6.877  -1.747  22.582  1.00  0.81           C  
ATOM   4025  N   PHE A 526      10.033   3.278  22.975  1.00  0.86           N  
ATOM   4026  CA  PHE A 526      11.269   3.961  22.616  1.00  0.86           C  
ATOM   4027  C   PHE A 526      12.482   3.117  22.988  1.00  0.84           C  
ATOM   4028  CB  PHE A 526      11.350   5.327  23.304  1.00  0.85           C  
ATOM   4029  O   PHE A 526      12.636   2.718  24.144  1.00  0.81           O  
ATOM   4030  CG  PHE A 526      10.219   6.254  22.948  1.00  0.87           C  
ATOM   4031  CD1 PHE A 526      10.337   7.141  21.884  1.00  0.86           C  
ATOM   4032  CD2 PHE A 526       9.036   6.238  23.676  1.00  0.86           C  
ATOM   4033  CE1 PHE A 526       9.291   7.999  21.552  1.00  0.87           C  
ATOM   4034  CE2 PHE A 526       7.987   7.093  23.350  1.00  0.86           C  
ATOM   4035  CZ  PHE A 526       8.117   7.974  22.289  1.00  0.87           C  
ATOM   4036  N   TRP A 527      13.265   2.974  21.964  1.00  0.83           N  
ATOM   4037  CA  TRP A 527      14.449   2.153  22.196  1.00  0.85           C  
ATOM   4038  C   TRP A 527      15.670   2.750  21.504  1.00  0.83           C  
ATOM   4039  CB  TRP A 527      14.216   0.722  21.703  1.00  0.80           C  
ATOM   4040  O   TRP A 527      15.651   2.990  20.295  1.00  0.79           O  
ATOM   4041  CG  TRP A 527      15.357  -0.211  21.981  1.00  0.69           C  
ATOM   4042  CD1 TRP A 527      16.589   0.118  22.475  1.00  0.61           C  
ATOM   4043  CD2 TRP A 527      15.371  -1.627  21.777  1.00  0.63           C  
ATOM   4044  CE2 TRP A 527      16.646  -2.093  22.169  1.00  0.56           C  
ATOM   4045  CE3 TRP A 527      14.429  -2.548  21.300  1.00  0.57           C  
ATOM   4046  NE1 TRP A 527      17.368  -1.009  22.590  1.00  0.58           N  
ATOM   4047  CH2 TRP A 527      16.061  -4.322  21.628  1.00  0.54           C  
ATOM   4048  CZ2 TRP A 527      17.001  -3.442  22.098  1.00  0.64           C  
ATOM   4049  CZ3 TRP A 527      14.785  -3.890  21.231  1.00  0.47           C  
ATOM   4050  N   ASN A 528      16.769   3.129  22.158  1.00  0.80           N  
ATOM   4051  CA  ASN A 528      18.103   3.413  21.640  1.00  0.80           C  
ATOM   4052  C   ASN A 528      18.107   4.651  20.748  1.00  0.80           C  
ATOM   4053  CB  ASN A 528      18.650   2.206  20.876  1.00  0.77           C  
ATOM   4054  O   ASN A 528      18.813   4.692  19.739  1.00  0.79           O  
ATOM   4055  CG  ASN A 528      20.136   2.315  20.597  1.00  0.72           C  
ATOM   4056  ND2 ASN A 528      20.609   1.576  19.601  1.00  0.68           N  
ATOM   4057  OD1 ASN A 528      20.854   3.058  21.272  1.00  0.68           O  
ATOM   4058  N   ASN A 529      17.325   5.613  21.068  1.00  0.82           N  
ATOM   4059  CA  ASN A 529      17.431   6.869  20.334  1.00  0.82           C  
ATOM   4060  C   ASN A 529      18.571   7.734  20.864  1.00  0.80           C  
ATOM   4061  CB  ASN A 529      16.109   7.639  20.394  1.00  0.81           C  
ATOM   4062  O   ASN A 529      19.085   7.490  21.957  1.00  0.77           O  
ATOM   4063  CG  ASN A 529      14.947   6.847  19.829  1.00  0.83           C  
ATOM   4064  ND2 ASN A 529      13.985   6.514  20.682  1.00  0.86           N  
ATOM   4065  OD1 ASN A 529      14.913   6.535  18.635  1.00  0.85           O  
ATOM   4066  N   SER A 530      19.163   8.799  20.022  1.00  0.80           N  
ATOM   4067  CA  SER A 530      20.287   9.686  20.308  1.00  0.80           C  
ATOM   4068  C   SER A 530      21.612   9.041  19.917  1.00  0.79           C  
ATOM   4069  CB  SER A 530      20.311  10.062  21.790  1.00  0.77           C  
ATOM   4070  O   SER A 530      22.583   9.098  20.674  1.00  0.75           O  
ATOM   4071  OG  SER A 530      19.073  10.627  22.185  1.00  0.73           O  
ATOM   4072  N   THR A 531      21.648   8.472  18.814  1.00  0.78           N  
ATOM   4073  CA  THR A 531      22.827   7.726  18.389  1.00  0.78           C  
ATOM   4074  C   THR A 531      23.906   8.670  17.867  1.00  0.77           C  
ATOM   4075  CB  THR A 531      22.473   6.695  17.300  1.00  0.76           C  
ATOM   4076  O   THR A 531      25.078   8.298  17.786  1.00  0.74           O  
ATOM   4077  CG2 THR A 531      21.501   5.647  17.831  1.00  0.76           C  
ATOM   4078  OG1 THR A 531      21.870   7.370  16.189  1.00  0.78           O  
ATOM   4079  N   GLU A 532      23.698   9.979  17.556  1.00  0.78           N  
ATOM   4080  CA  GLU A 532      24.629  10.930  16.956  1.00  0.77           C  
ATOM   4081  C   GLU A 532      25.390  11.707  18.025  1.00  0.75           C  
ATOM   4082  CB  GLU A 532      23.886  11.898  16.031  1.00  0.74           C  
ATOM   4083  O   GLU A 532      26.530  12.122  17.806  1.00  0.70           O  
ATOM   4084  CG  GLU A 532      23.452  11.276  14.711  1.00  0.72           C  
ATOM   4085  CD  GLU A 532      23.252  12.298  13.603  1.00  0.69           C  
ATOM   4086  OE1 GLU A 532      23.099  13.502  13.909  1.00  0.71           O  
ATOM   4087  OE2 GLU A 532      23.247  11.891  12.420  1.00  0.70           O  
ATOM   4088  N   SER A 533      24.796  12.120  19.039  1.00  0.67           N  
ATOM   4089  CA  SER A 533      25.493  12.869  20.079  1.00  0.67           C  
ATOM   4090  C   SER A 533      25.037  12.439  21.469  1.00  0.67           C  
ATOM   4091  CB  SER A 533      25.266  14.371  19.901  1.00  0.61           C  
ATOM   4092  O   SER A 533      23.838  12.396  21.750  1.00  0.63           O  
ATOM   4093  OG  SER A 533      25.967  15.106  20.890  1.00  0.59           O  
ATOM   4094  N   THR A 534      26.035  12.107  22.318  1.00  0.61           N  
ATOM   4095  CA  THR A 534      25.820  11.690  23.699  1.00  0.61           C  
ATOM   4096  C   THR A 534      25.275  12.846  24.533  1.00  0.62           C  
ATOM   4097  CB  THR A 534      27.121  11.165  24.333  1.00  0.57           C  
ATOM   4098  O   THR A 534      25.888  13.913  24.600  1.00  0.59           O  
ATOM   4099  CG2 THR A 534      27.441   9.755  23.846  1.00  0.49           C  
ATOM   4100  OG1 THR A 534      28.203  12.037  23.982  1.00  0.51           O  
ATOM   4101  N   GLY A 535      24.049  12.713  25.083  1.00  0.65           N  
ATOM   4102  CA  GLY A 535      23.451  13.522  26.132  1.00  0.64           C  
ATOM   4103  C   GLY A 535      22.677  14.713  25.600  1.00  0.65           C  
ATOM   4104  O   GLY A 535      22.084  15.470  26.371  1.00  0.64           O  
ATOM   4105  N   THR A 536      22.645  14.964  24.382  1.00  0.72           N  
ATOM   4106  CA  THR A 536      22.022  16.177  23.865  1.00  0.73           C  
ATOM   4107  C   THR A 536      20.623  15.881  23.332  1.00  0.74           C  
ATOM   4108  CB  THR A 536      22.875  16.812  22.751  1.00  0.69           C  
ATOM   4109  O   THR A 536      19.752  16.754  23.339  1.00  0.72           O  
ATOM   4110  CG2 THR A 536      22.317  18.170  22.338  1.00  0.66           C  
ATOM   4111  OG1 THR A 536      24.217  16.982  23.224  1.00  0.71           O  
ATOM   4112  N   TYR A 537      20.360  14.599  23.057  1.00  0.81           N  
ATOM   4113  CA  TYR A 537      19.112  14.225  22.402  1.00  0.82           C  
ATOM   4114  C   TYR A 537      18.283  13.305  23.291  1.00  0.82           C  
ATOM   4115  CB  TYR A 537      19.392  13.541  21.061  1.00  0.80           C  
ATOM   4116  O   TYR A 537      18.822  12.637  24.177  1.00  0.80           O  
ATOM   4117  CG  TYR A 537      20.149  14.408  20.084  1.00  0.80           C  
ATOM   4118  CD1 TYR A 537      19.662  15.659  19.710  1.00  0.78           C  
ATOM   4119  CD2 TYR A 537      21.351  13.979  19.532  1.00  0.80           C  
ATOM   4120  CE1 TYR A 537      20.355  16.461  18.809  1.00  0.79           C  
ATOM   4121  CE2 TYR A 537      22.052  14.772  18.630  1.00  0.80           C  
ATOM   4122  OH  TYR A 537      22.237  16.799  17.383  1.00  0.70           O  
ATOM   4123  CZ  TYR A 537      21.547  16.009  18.275  1.00  0.75           C  
ATOM   4124  N   HIS A 538      16.960  13.227  23.021  1.00  0.81           N  
ATOM   4125  CA  HIS A 538      15.958  12.674  23.925  1.00  0.82           C  
ATOM   4126  C   HIS A 538      15.053  11.682  23.202  1.00  0.83           C  
ATOM   4127  CB  HIS A 538      15.121  13.793  24.546  1.00  0.81           C  
ATOM   4128  O   HIS A 538      15.034  11.635  21.970  1.00  0.82           O  
ATOM   4129  CG  HIS A 538      15.938  14.901  25.130  1.00  0.79           C  
ATOM   4130  CD2 HIS A 538      16.129  16.177  24.721  1.00  0.78           C  
ATOM   4131  ND1 HIS A 538      16.684  14.749  26.279  1.00  0.79           N  
ATOM   4132  CE1 HIS A 538      17.298  15.888  26.552  1.00  0.77           C  
ATOM   4133  NE2 HIS A 538      16.978  16.770  25.621  1.00  0.76           N  
ATOM   4134  N   ASN A 539      14.280  10.862  23.942  1.00  0.84           N  
ATOM   4135  CA  ASN A 539      13.253  10.045  23.306  1.00  0.85           C  
ATOM   4136  C   ASN A 539      12.068  10.891  22.846  1.00  0.86           C  
ATOM   4137  CB  ASN A 539      12.780   8.941  24.255  1.00  0.84           C  
ATOM   4138  O   ASN A 539      11.582  10.729  21.726  1.00  0.86           O  
ATOM   4139  CG  ASN A 539      13.757   7.785  24.338  1.00  0.82           C  
ATOM   4140  ND2 ASN A 539      13.720   7.056  25.447  1.00  0.83           N  
ATOM   4141  OD1 ASN A 539      14.540   7.550  23.414  1.00  0.83           O  
ATOM   4142  N   ILE A 540      11.669  11.785  23.677  1.00  0.85           N  
ATOM   4143  CA  ILE A 540      10.653  12.770  23.322  1.00  0.86           C  
ATOM   4144  C   ILE A 540      11.166  14.174  23.635  1.00  0.85           C  
ATOM   4145  CB  ILE A 540       9.325  12.506  24.067  1.00  0.85           C  
ATOM   4146  O   ILE A 540      11.485  14.484  24.785  1.00  0.84           O  
ATOM   4147  CG1 ILE A 540       8.819  11.090  23.771  1.00  0.87           C  
ATOM   4148  CG2 ILE A 540       8.275  13.554  23.687  1.00  0.87           C  
ATOM   4149  CD1 ILE A 540       7.595  10.688  24.582  1.00  0.86           C  
ATOM   4150  N   ASP A 541      11.274  14.945  22.644  1.00  0.84           N  
ATOM   4151  CA  ASP A 541      11.667  16.346  22.765  1.00  0.84           C  
ATOM   4152  C   ASP A 541      10.550  17.273  22.290  1.00  0.84           C  
ATOM   4153  CB  ASP A 541      12.947  16.615  21.972  1.00  0.83           C  
ATOM   4154  O   ASP A 541      10.290  17.375  21.090  1.00  0.82           O  
ATOM   4155  CG  ASP A 541      13.519  18.000  22.222  1.00  0.82           C  
ATOM   4156  OD1 ASP A 541      13.293  18.565  23.313  1.00  0.82           O  
ATOM   4157  OD2 ASP A 541      14.200  18.531  21.318  1.00  0.81           O  
ATOM   4158  N   LEU A 542       9.910  17.958  23.277  1.00  0.82           N  
ATOM   4159  CA  LEU A 542       8.801  18.877  23.041  1.00  0.82           C  
ATOM   4160  C   LEU A 542       9.223  20.318  23.309  1.00  0.81           C  
ATOM   4161  CB  LEU A 542       7.604  18.511  23.922  1.00  0.81           C  
ATOM   4162  O   LEU A 542       9.402  20.712  24.463  1.00  0.78           O  
ATOM   4163  CG  LEU A 542       7.070  17.085  23.782  1.00  0.81           C  
ATOM   4164  CD1 LEU A 542       5.900  16.861  24.734  1.00  0.79           C  
ATOM   4165  CD2 LEU A 542       6.654  16.809  22.341  1.00  0.79           C  
ATOM   4166  N   ASN A 543       9.580  21.111  22.304  1.00  0.80           N  
ATOM   4167  CA  ASN A 543      10.204  22.425  22.414  1.00  0.79           C  
ATOM   4168  C   ASN A 543       9.169  23.518  22.667  1.00  0.77           C  
ATOM   4169  CB  ASN A 543      11.014  22.742  21.155  1.00  0.77           C  
ATOM   4170  O   ASN A 543       9.436  24.474  23.397  1.00  0.72           O  
ATOM   4171  CG  ASN A 543      11.931  23.935  21.336  1.00  0.74           C  
ATOM   4172  ND2 ASN A 543      12.482  24.432  20.235  1.00  0.71           N  
ATOM   4173  OD1 ASN A 543      12.143  24.407  22.456  1.00  0.72           O  
ATOM   4174  N   TYR A 544       7.795  23.262  22.245  1.00  0.73           N  
ATOM   4175  CA  TYR A 544       6.678  24.194  22.342  1.00  0.73           C  
ATOM   4176  C   TYR A 544       5.359  23.450  22.513  1.00  0.72           C  
ATOM   4177  CB  TYR A 544       6.615  25.089  21.100  1.00  0.70           C  
ATOM   4178  O   TYR A 544       5.301  22.230  22.340  1.00  0.69           O  
ATOM   4179  CG  TYR A 544       7.827  25.972  20.926  1.00  0.68           C  
ATOM   4180  CD1 TYR A 544       7.974  27.141  21.670  1.00  0.67           C  
ATOM   4181  CD2 TYR A 544       8.827  25.640  20.018  1.00  0.68           C  
ATOM   4182  CE1 TYR A 544       9.088  27.959  21.512  1.00  0.65           C  
ATOM   4183  CE2 TYR A 544       9.945  26.451  19.852  1.00  0.64           C  
ATOM   4184  OH  TYR A 544      11.172  28.411  20.441  1.00  0.57           O  
ATOM   4185  CZ  TYR A 544      10.067  27.606  20.602  1.00  0.62           C  
ATOM   4186  N   GLY A 545       4.288  24.261  22.926  1.00  0.71           N  
ATOM   4187  CA  GLY A 545       2.925  23.766  23.031  1.00  0.70           C  
ATOM   4188  C   GLY A 545       2.487  23.525  24.464  1.00  0.71           C  
ATOM   4189  O   GLY A 545       3.322  23.327  25.349  1.00  0.68           O  
ATOM   4190  N   ARG A 546       1.056  23.616  24.714  1.00  0.66           N  
ATOM   4191  CA  ARG A 546       0.422  23.399  26.011  1.00  0.65           C  
ATOM   4192  C   ARG A 546      -0.583  22.254  25.945  1.00  0.66           C  
ATOM   4193  CB  ARG A 546      -0.270  24.676  26.492  1.00  0.63           C  
ATOM   4194  O   ARG A 546      -1.263  22.075  24.932  1.00  0.64           O  
ATOM   4195  CG  ARG A 546       0.679  25.843  26.718  1.00  0.60           C  
ATOM   4196  CD  ARG A 546      -0.044  27.054  27.291  1.00  0.60           C  
ATOM   4197  NE  ARG A 546       0.870  28.171  27.514  1.00  0.50           N  
ATOM   4198  NH1 ARG A 546      -0.689  29.504  28.576  1.00  0.46           N  
ATOM   4199  NH2 ARG A 546       1.453  30.260  28.268  1.00  0.43           N  
ATOM   4200  CZ  ARG A 546       0.543  29.309  28.119  1.00  0.57           C  
ATOM   4201  N   GLY A 547      -0.567  21.371  26.983  1.00  0.68           N  
ATOM   4202  CA  GLY A 547      -1.584  20.340  27.116  1.00  0.68           C  
ATOM   4203  C   GLY A 547      -1.270  19.085  26.325  1.00  0.69           C  
ATOM   4204  O   GLY A 547      -2.178  18.396  25.856  1.00  0.68           O  
ATOM   4205  N   HIS A 548       0.040  18.815  26.020  1.00  0.78           N  
ATOM   4206  CA  HIS A 548       0.381  17.502  25.484  1.00  0.78           C  
ATOM   4207  C   HIS A 548      -0.066  16.390  26.427  1.00  0.78           C  
ATOM   4208  CB  HIS A 548       1.886  17.402  25.230  1.00  0.77           C  
ATOM   4209  O   HIS A 548      -0.007  16.544  27.649  1.00  0.77           O  
ATOM   4210  CG  HIS A 548       2.405  18.438  24.285  1.00  0.78           C  
ATOM   4211  CD2 HIS A 548       3.117  19.568  24.507  1.00  0.79           C  
ATOM   4212  ND1 HIS A 548       2.202  18.371  22.923  1.00  0.81           N  
ATOM   4213  CE1 HIS A 548       2.769  19.418  22.348  1.00  0.79           C  
ATOM   4214  NE2 HIS A 548       3.331  20.160  23.287  1.00  0.81           N  
ATOM   4215  N   ILE A 549      -0.569  15.391  25.958  1.00  0.77           N  
ATOM   4216  CA  ILE A 549      -0.794  14.160  26.708  1.00  0.78           C  
ATOM   4217  C   ILE A 549       0.274  13.132  26.344  1.00  0.79           C  
ATOM   4218  CB  ILE A 549      -2.204  13.585  26.440  1.00  0.76           C  
ATOM   4219  O   ILE A 549       0.332  12.663  25.205  1.00  0.79           O  
ATOM   4220  CG1 ILE A 549      -3.279  14.613  26.813  1.00  0.76           C  
ATOM   4221  CG2 ILE A 549      -2.408  12.276  27.208  1.00  0.75           C  
ATOM   4222  CD1 ILE A 549      -4.693  14.192  26.438  1.00  0.72           C  
ATOM   4223  N   VAL A 550       1.166  12.812  27.236  1.00  0.80           N  
ATOM   4224  CA  VAL A 550       2.207  11.799  27.099  1.00  0.80           C  
ATOM   4225  C   VAL A 550       2.002  10.702  28.141  1.00  0.79           C  
ATOM   4226  CB  VAL A 550       3.618  12.413  27.241  1.00  0.79           C  
ATOM   4227  O   VAL A 550       2.202  10.928  29.337  1.00  0.77           O  
ATOM   4228  CG1 VAL A 550       4.693  11.361  26.974  1.00  0.80           C  
ATOM   4229  CG2 VAL A 550       3.781  13.601  26.295  1.00  0.81           C  
ATOM   4230  N   SER A 551       1.558   9.527  27.665  1.00  0.77           N  
ATOM   4231  CA  SER A 551       1.180   8.543  28.674  1.00  0.77           C  
ATOM   4232  C   SER A 551       1.456   7.123  28.191  1.00  0.78           C  
ATOM   4233  CB  SER A 551      -0.298   8.688  29.038  1.00  0.75           C  
ATOM   4234  O   SER A 551       1.409   6.850  26.990  1.00  0.77           O  
ATOM   4235  OG  SER A 551      -1.121   8.434  27.913  1.00  0.72           O  
ATOM   4236  N   ASN A 552       1.753   6.220  29.113  1.00  0.75           N  
ATOM   4237  CA  ASN A 552       1.880   4.783  28.897  1.00  0.75           C  
ATOM   4238  C   ASN A 552       2.948   4.464  27.854  1.00  0.76           C  
ATOM   4239  CB  ASN A 552       0.535   4.182  28.481  1.00  0.73           C  
ATOM   4240  O   ASN A 552       2.831   3.481  27.121  1.00  0.75           O  
ATOM   4241  CG  ASN A 552      -0.553   4.417  29.510  1.00  0.70           C  
ATOM   4242  ND2 ASN A 552      -1.792   4.531  29.047  1.00  0.70           N  
ATOM   4243  OD1 ASN A 552      -0.282   4.497  30.711  1.00  0.69           O  
ATOM   4244  N   ASN A 553       3.963   5.239  27.688  1.00  0.81           N  
ATOM   4245  CA  ASN A 553       5.100   4.908  26.835  1.00  0.81           C  
ATOM   4246  C   ASN A 553       6.153   4.103  27.592  1.00  0.80           C  
ATOM   4247  CB  ASN A 553       5.721   6.180  26.253  1.00  0.80           C  
ATOM   4248  O   ASN A 553       6.357   4.310  28.789  1.00  0.78           O  
ATOM   4249  CG  ASN A 553       4.716   7.027  25.498  1.00  0.84           C  
ATOM   4250  ND2 ASN A 553       4.350   8.166  26.073  1.00  0.87           N  
ATOM   4251  OD1 ASN A 553       4.273   6.661  24.406  1.00  0.86           O  
ATOM   4252  N   VAL A 554       6.801   3.224  26.939  1.00  0.78           N  
ATOM   4253  CA  VAL A 554       7.922   2.448  27.460  1.00  0.78           C  
ATOM   4254  C   VAL A 554       9.232   2.987  26.893  1.00  0.78           C  
ATOM   4255  CB  VAL A 554       7.775   0.946  27.127  1.00  0.76           C  
ATOM   4256  O   VAL A 554       9.402   3.070  25.674  1.00  0.77           O  
ATOM   4257  CG1 VAL A 554       8.964   0.154  27.668  1.00  0.76           C  
ATOM   4258  CG2 VAL A 554       6.464   0.400  27.690  1.00  0.76           C  
ATOM   4259  N   HIS A 555      10.092   3.332  27.741  1.00  0.79           N  
ATOM   4260  CA  HIS A 555      11.408   3.858  27.396  1.00  0.79           C  
ATOM   4261  C   HIS A 555      12.512   2.879  27.781  1.00  0.78           C  
ATOM   4262  CB  HIS A 555      11.641   5.207  28.078  1.00  0.77           C  
ATOM   4263  O   HIS A 555      12.668   2.545  28.957  1.00  0.74           O  
ATOM   4264  CG  HIS A 555      10.633   6.248  27.709  1.00  0.78           C  
ATOM   4265  CD2 HIS A 555       9.400   6.508  28.206  1.00  0.77           C  
ATOM   4266  ND1 HIS A 555      10.849   7.173  26.710  1.00  0.76           N  
ATOM   4267  CE1 HIS A 555       9.790   7.959  26.609  1.00  0.77           C  
ATOM   4268  NE2 HIS A 555       8.897   7.576  27.505  1.00  0.78           N  
ATOM   4269  N   LYS A 556      13.135   2.485  26.775  1.00  0.74           N  
ATOM   4270  CA  LYS A 556      14.324   1.667  26.993  1.00  0.74           C  
ATOM   4271  C   LYS A 556      15.568   2.341  26.422  1.00  0.73           C  
ATOM   4272  CB  LYS A 556      14.145   0.282  26.368  1.00  0.72           C  
ATOM   4273  O   LYS A 556      15.614   2.667  25.234  1.00  0.71           O  
ATOM   4274  CG  LYS A 556      15.246  -0.705  26.725  1.00  0.68           C  
ATOM   4275  CD  LYS A 556      14.898  -2.118  26.274  1.00  0.67           C  
ATOM   4276  CE  LYS A 556      15.999  -3.107  26.630  1.00  0.60           C  
ATOM   4277  NZ  LYS A 556      15.622  -4.508  26.274  1.00  0.57           N  
ATOM   4278  N   ALA A 557      16.524   2.691  27.209  1.00  0.65           N  
ATOM   4279  CA  ALA A 557      17.863   3.089  26.783  1.00  0.63           C  
ATOM   4280  C   ALA A 557      18.740   1.869  26.516  1.00  0.64           C  
ATOM   4281  CB  ALA A 557      18.511   3.987  27.834  1.00  0.61           C  
ATOM   4282  O   ALA A 557      18.561   0.820  27.139  1.00  0.61           O  
ATOM   4283  N   TYR A 558      19.531   1.895  25.469  1.00  0.56           N  
ATOM   4284  CA  TYR A 558      20.687   1.007  25.424  1.00  0.55           C  
ATOM   4285  C   TYR A 558      21.669   1.332  26.542  1.00  0.55           C  
ATOM   4286  CB  TYR A 558      21.390   1.106  24.066  1.00  0.50           C  
ATOM   4287  O   TYR A 558      22.159   2.460  26.638  1.00  0.52           O  
ATOM   4288  CG  TYR A 558      22.343  -0.031  23.791  1.00  0.46           C  
ATOM   4289  CD1 TYR A 558      21.879  -1.254  23.310  1.00  0.41           C  
ATOM   4290  CD2 TYR A 558      23.708   0.113  24.012  1.00  0.43           C  
ATOM   4291  CE1 TYR A 558      22.753  -2.305  23.057  1.00  0.41           C  
ATOM   4292  CE2 TYR A 558      24.592  -0.932  23.762  1.00  0.45           C  
ATOM   4293  OH  TYR A 558      24.975  -3.173  23.036  1.00  0.33           O  
ATOM   4294  CZ  TYR A 558      24.105  -2.135  23.285  1.00  0.38           C  
ATOM   4295  N   GLN A 559      21.978   0.513  27.506  1.00  0.49           N  
ATOM   4296  CA  GLN A 559      23.253   0.447  28.213  1.00  0.50           C  
ATOM   4297  C   GLN A 559      24.423   0.398  27.235  1.00  0.49           C  
ATOM   4298  CB  GLN A 559      23.291  -0.770  29.139  1.00  0.46           C  
ATOM   4299  O   GLN A 559      24.527  -0.529  26.429  1.00  0.47           O  
ATOM   4300  CG  GLN A 559      22.688  -0.517  30.514  1.00  0.44           C  
ATOM   4301  CD  GLN A 559      22.886  -1.682  31.465  1.00  0.48           C  
ATOM   4302  NE2 GLN A 559      22.403  -1.532  32.694  1.00  0.36           N  
ATOM   4303  OE1 GLN A 559      23.468  -2.708  31.099  1.00  0.49           O  
ATOM   4304  N   ALA A 560      25.021   1.484  26.976  1.00  0.52           N  
ATOM   4305  CA  ALA A 560      26.349   1.267  26.408  1.00  0.52           C  
ATOM   4306  C   ALA A 560      27.009   0.031  27.014  1.00  0.53           C  
ATOM   4307  CB  ALA A 560      27.228   2.496  26.626  1.00  0.50           C  
ATOM   4308  O   ALA A 560      26.941  -0.186  28.226  1.00  0.52           O  
ATOM   4309  N   THR A 561      27.050  -1.143  26.283  1.00  0.47           N  
ATOM   4310  CA  THR A 561      27.887  -2.240  26.754  1.00  0.46           C  
ATOM   4311  C   THR A 561      28.868  -1.754  27.816  1.00  0.47           C  
ATOM   4312  CB  THR A 561      28.664  -2.889  25.592  1.00  0.43           C  
ATOM   4313  O   THR A 561      29.487  -0.699  27.662  1.00  0.45           O  
ATOM   4314  CG2 THR A 561      27.834  -3.974  24.914  1.00  0.38           C  
ATOM   4315  OG1 THR A 561      28.995  -1.883  24.627  1.00  0.41           O  
ATOM   4316  N   SER A 562      28.581  -2.130  29.086  1.00  0.40           N  
ATOM   4317  CA  SER A 562      29.381  -1.924  30.289  1.00  0.42           C  
ATOM   4318  C   SER A 562      30.791  -1.457  29.942  1.00  0.41           C  
ATOM   4319  CB  SER A 562      29.450  -3.210  31.114  1.00  0.36           C  
ATOM   4320  O   SER A 562      31.556  -2.189  29.311  1.00  0.38           O  
ATOM   4321  OG  SER A 562      30.141  -4.225  30.407  1.00  0.37           O  
ATOM   4322  N   GLY A 563      31.123  -0.137  30.020  1.00  0.40           N  
ATOM   4323  CA  GLY A 563      32.410   0.534  29.934  1.00  0.40           C  
ATOM   4324  C   GLY A 563      32.383   1.767  29.050  1.00  0.40           C  
ATOM   4325  O   GLY A 563      33.321   2.566  29.062  1.00  0.38           O  
ATOM   4326  N   SER A 564      31.283   2.110  28.277  1.00  0.46           N  
ATOM   4327  CA  SER A 564      31.105   3.427  27.673  1.00  0.46           C  
ATOM   4328  C   SER A 564      30.065   4.246  28.429  1.00  0.46           C  
ATOM   4329  CB  SER A 564      30.693   3.293  26.207  1.00  0.42           C  
ATOM   4330  O   SER A 564      28.883   3.897  28.443  1.00  0.44           O  
ATOM   4331  OG  SER A 564      30.221   4.530  25.702  1.00  0.44           O  
ATOM   4332  N   THR A 565      30.435   4.953  29.556  1.00  0.41           N  
ATOM   4333  CA  THR A 565      29.682   5.939  30.323  1.00  0.42           C  
ATOM   4334  C   THR A 565      28.951   6.904  29.394  1.00  0.41           C  
ATOM   4335  CB  THR A 565      30.603   6.731  31.270  1.00  0.37           C  
ATOM   4336  O   THR A 565      28.290   7.836  29.855  1.00  0.38           O  
ATOM   4337  CG2 THR A 565      31.072   5.865  32.433  1.00  0.32           C  
ATOM   4338  OG1 THR A 565      31.746   7.193  30.540  1.00  0.31           O  
ATOM   4339  N   SER A 566      29.144   6.754  28.098  1.00  0.45           N  
ATOM   4340  CA  SER A 566      28.531   7.740  27.213  1.00  0.46           C  
ATOM   4341  C   SER A 566      27.049   7.449  27.005  1.00  0.45           C  
ATOM   4342  CB  SER A 566      29.248   7.768  25.863  1.00  0.41           C  
ATOM   4343  O   SER A 566      26.688   6.551  26.242  1.00  0.43           O  
ATOM   4344  OG  SER A 566      29.443   6.453  25.369  1.00  0.38           O  
ATOM   4345  N   ALA A 567      26.206   7.767  28.021  1.00  0.47           N  
ATOM   4346  CA  ALA A 567      24.747   7.826  28.068  1.00  0.48           C  
ATOM   4347  C   ALA A 567      24.184   8.464  26.801  1.00  0.48           C  
ATOM   4348  CB  ALA A 567      24.285   8.600  29.300  1.00  0.42           C  
ATOM   4349  O   ALA A 567      24.471   9.626  26.503  1.00  0.45           O  
ATOM   4350  N   ARG A 568      23.627   7.656  25.795  1.00  0.58           N  
ATOM   4351  CA  ARG A 568      23.242   8.230  24.510  1.00  0.56           C  
ATOM   4352  C   ARG A 568      22.024   9.135  24.658  1.00  0.58           C  
ATOM   4353  CB  ARG A 568      22.952   7.124  23.492  1.00  0.50           C  
ATOM   4354  O   ARG A 568      22.031  10.275  24.189  1.00  0.55           O  
ATOM   4355  CG  ARG A 568      24.194   6.395  23.005  1.00  0.46           C  
ATOM   4356  CD  ARG A 568      23.876   5.440  21.863  1.00  0.46           C  
ATOM   4357  NE  ARG A 568      25.080   4.792  21.350  1.00  0.36           N  
ATOM   4358  NH1 ARG A 568      24.125   4.134  19.352  1.00  0.28           N  
ATOM   4359  NH2 ARG A 568      26.316   3.630  19.802  1.00  0.25           N  
ATOM   4360  CZ  ARG A 568      25.171   4.187  20.170  1.00  0.41           C  
ATOM   4361  N   CYS A 569      20.977   8.776  25.373  1.00  0.64           N  
ATOM   4362  CA  CYS A 569      19.803   9.635  25.485  1.00  0.66           C  
ATOM   4363  C   CYS A 569      19.896  10.529  26.715  1.00  0.65           C  
ATOM   4364  CB  CYS A 569      18.528   8.794  25.548  1.00  0.60           C  
ATOM   4365  O   CYS A 569      20.251  10.064  27.800  1.00  0.62           O  
ATOM   4366  SG  CYS A 569      17.023   9.726  25.189  1.00  0.66           S  
ATOM   4367  N   GLY A 570      19.769  11.812  26.514  1.00  0.64           N  
ATOM   4368  CA  GLY A 570      19.733  12.720  27.649  1.00  0.64           C  
ATOM   4369  C   GLY A 570      18.583  12.443  28.599  1.00  0.64           C  
ATOM   4370  O   GLY A 570      18.801  12.039  29.743  1.00  0.61           O  
ATOM   4371  N   TYR A 571      17.304  12.592  28.176  1.00  0.69           N  
ATOM   4372  CA  TYR A 571      16.104  12.386  28.978  1.00  0.70           C  
ATOM   4373  C   TYR A 571      15.067  11.575  28.210  1.00  0.71           C  
ATOM   4374  CB  TYR A 571      15.504  13.729  29.405  1.00  0.67           C  
ATOM   4375  O   TYR A 571      15.061  11.574  26.976  1.00  0.71           O  
ATOM   4376  CG  TYR A 571      16.445  14.581  30.222  1.00  0.64           C  
ATOM   4377  CD1 TYR A 571      16.554  14.407  31.600  1.00  0.61           C  
ATOM   4378  CD2 TYR A 571      17.225  15.562  29.619  1.00  0.63           C  
ATOM   4379  CE1 TYR A 571      17.418  15.191  32.358  1.00  0.59           C  
ATOM   4380  CE2 TYR A 571      18.092  16.352  30.367  1.00  0.59           C  
ATOM   4381  OH  TYR A 571      19.039  16.938  32.478  1.00  0.52           O  
ATOM   4382  CZ  TYR A 571      18.182  16.159  31.733  1.00  0.56           C  
ATOM   4383  N   CYS A 572      14.116  10.941  28.914  1.00  0.73           N  
ATOM   4384  CA  CYS A 572      12.966  10.320  28.267  1.00  0.74           C  
ATOM   4385  C   CYS A 572      12.085  11.368  27.599  1.00  0.75           C  
ATOM   4386  CB  CYS A 572      12.147   9.523  29.281  1.00  0.71           C  
ATOM   4387  O   CYS A 572      11.642  11.182  26.464  1.00  0.74           O  
ATOM   4388  SG  CYS A 572      12.998   8.063  29.918  1.00  0.72           S  
ATOM   4389  N   ILE A 573      11.972  12.470  28.331  1.00  0.75           N  
ATOM   4390  CA  ILE A 573      11.161  13.585  27.855  1.00  0.75           C  
ATOM   4391  C   ILE A 573      11.850  14.905  28.192  1.00  0.75           C  
ATOM   4392  CB  ILE A 573       9.741  13.551  28.462  1.00  0.73           C  
ATOM   4393  O   ILE A 573      12.140  15.181  29.359  1.00  0.73           O  
ATOM   4394  CG1 ILE A 573       9.077  12.196  28.193  1.00  0.74           C  
ATOM   4395  CG2 ILE A 573       8.889  14.698  27.908  1.00  0.74           C  
ATOM   4396  CD1 ILE A 573       7.746  12.005  28.907  1.00  0.71           C  
ATOM   4397  N   ASN A 574      12.086  15.651  27.254  1.00  0.74           N  
ATOM   4398  CA  ASN A 574      12.561  17.026  27.365  1.00  0.75           C  
ATOM   4399  C   ASN A 574      11.481  18.027  26.964  1.00  0.75           C  
ATOM   4400  CB  ASN A 574      13.817  17.230  26.515  1.00  0.72           C  
ATOM   4401  O   ASN A 574      10.948  17.959  25.855  1.00  0.73           O  
ATOM   4402  CG  ASN A 574      14.431  18.603  26.700  1.00  0.68           C  
ATOM   4403  ND2 ASN A 574      15.013  19.142  25.635  1.00  0.70           N  
ATOM   4404  OD1 ASN A 574      14.384  19.176  27.792  1.00  0.70           O  
ATOM   4405  N   LEU A 575      11.115  18.939  27.928  1.00  0.72           N  
ATOM   4406  CA  LEU A 575      10.166  20.027  27.720  1.00  0.71           C  
ATOM   4407  C   LEU A 575      10.884  21.372  27.673  1.00  0.71           C  
ATOM   4408  CB  LEU A 575       9.110  20.038  28.827  1.00  0.69           C  
ATOM   4409  O   LEU A 575      11.600  21.731  28.610  1.00  0.69           O  
ATOM   4410  CG  LEU A 575       8.326  18.740  29.028  1.00  0.67           C  
ATOM   4411  CD1 LEU A 575       7.348  18.886  30.189  1.00  0.66           C  
ATOM   4412  CD2 LEU A 575       7.591  18.355  27.749  1.00  0.66           C  
ATOM   4413  N   ARG A 576      10.648  22.105  26.671  1.00  0.69           N  
ATOM   4414  CA  ARG A 576      11.302  23.392  26.464  1.00  0.70           C  
ATOM   4415  C   ARG A 576      10.281  24.484  26.164  1.00  0.68           C  
ATOM   4416  CB  ARG A 576      12.321  23.301  25.326  1.00  0.67           C  
ATOM   4417  O   ARG A 576       9.152  24.192  25.764  1.00  0.66           O  
ATOM   4418  CG  ARG A 576      13.436  22.298  25.576  1.00  0.64           C  
ATOM   4419  CD  ARG A 576      14.457  22.296  24.446  1.00  0.65           C  
ATOM   4420  NE  ARG A 576      13.999  21.506  23.307  1.00  0.53           N  
ATOM   4421  NH1 ARG A 576      15.823  21.991  21.974  1.00  0.47           N  
ATOM   4422  NH2 ARG A 576      14.150  20.634  21.188  1.00  0.43           N  
ATOM   4423  CZ  ARG A 576      14.658  21.379  22.159  1.00  0.59           C  
ATOM   4424  N   ASN A 577      10.605  25.757  26.529  1.00  0.63           N  
ATOM   4425  CA  ASN A 577       9.989  27.012  26.112  1.00  0.63           C  
ATOM   4426  C   ASN A 577       8.505  27.051  26.463  1.00  0.63           C  
ATOM   4427  CB  ASN A 577      10.187  27.234  24.612  1.00  0.58           C  
ATOM   4428  O   ASN A 577       7.685  27.504  25.662  1.00  0.60           O  
ATOM   4429  CG  ASN A 577      11.647  27.376  24.229  1.00  0.56           C  
ATOM   4430  ND2 ASN A 577      11.998  26.899  23.041  1.00  0.64           N  
ATOM   4431  OD1 ASN A 577      12.453  27.909  24.996  1.00  0.63           O  
ATOM   4432  N   GLY A 578       8.109  26.408  27.668  1.00  0.59           N  
ATOM   4433  CA  GLY A 578       6.782  26.438  28.262  1.00  0.58           C  
ATOM   4434  C   GLY A 578       5.893  25.301  27.795  1.00  0.59           C  
ATOM   4435  O   GLY A 578       4.672  25.354  27.955  1.00  0.58           O  
ATOM   4436  N   ALA A 579       6.425  24.260  27.171  1.00  0.64           N  
ATOM   4437  CA  ALA A 579       5.678  23.040  26.878  1.00  0.64           C  
ATOM   4438  C   ALA A 579       5.142  22.404  28.157  1.00  0.65           C  
ATOM   4439  CB  ALA A 579       6.557  22.046  26.121  1.00  0.60           C  
ATOM   4440  O   ALA A 579       5.839  22.358  29.174  1.00  0.62           O  
ATOM   4441  N   THR A 580       3.869  21.989  28.195  1.00  0.60           N  
ATOM   4442  CA  THR A 580       3.275  21.340  29.359  1.00  0.60           C  
ATOM   4443  C   THR A 580       2.682  19.986  28.978  1.00  0.60           C  
ATOM   4444  CB  THR A 580       2.183  22.221  29.994  1.00  0.57           C  
ATOM   4445  O   THR A 580       2.182  19.812  27.865  1.00  0.60           O  
ATOM   4446  CG2 THR A 580       2.760  23.547  30.478  1.00  0.51           C  
ATOM   4447  OG1 THR A 580       1.163  22.482  29.023  1.00  0.55           O  
ATOM   4448  N   ILE A 581       2.712  18.928  29.943  1.00  0.63           N  
ATOM   4449  CA  ILE A 581       2.057  17.627  29.851  1.00  0.63           C  
ATOM   4450  C   ILE A 581       0.902  17.559  30.846  1.00  0.63           C  
ATOM   4451  CB  ILE A 581       3.054  16.474  30.106  1.00  0.60           C  
ATOM   4452  O   ILE A 581       1.058  17.925  32.014  1.00  0.61           O  
ATOM   4453  CG1 ILE A 581       4.138  16.455  29.022  1.00  0.54           C  
ATOM   4454  CG2 ILE A 581       2.320  15.131  30.172  1.00  0.55           C  
ATOM   4455  CD1 ILE A 581       5.246  15.441  29.273  1.00  0.54           C  
ATOM   4456  N   SER A 582      -0.317  17.110  30.315  1.00  0.54           N  
ATOM   4457  CA  SER A 582      -1.503  16.946  31.149  1.00  0.52           C  
ATOM   4458  C   SER A 582      -1.695  15.489  31.558  1.00  0.52           C  
ATOM   4459  CB  SER A 582      -2.748  17.446  30.415  1.00  0.48           C  
ATOM   4460  O   SER A 582      -2.512  15.186  32.430  1.00  0.50           O  
ATOM   4461  OG  SER A 582      -2.816  16.900  29.109  1.00  0.46           O  
ATOM   4462  N   GLY A 583      -0.966  14.454  31.259  1.00  0.48           N  
ATOM   4463  CA  GLY A 583      -1.025  13.027  31.536  1.00  0.47           C  
ATOM   4464  C   GLY A 583       0.295  12.318  31.299  1.00  0.49           C  
ATOM   4465  O   GLY A 583       0.868  12.408  30.211  1.00  0.46           O  
ATOM   4466  N   PHE A 584       0.920  11.900  32.339  1.00  0.54           N  
ATOM   4467  CA  PHE A 584       2.190  11.184  32.340  1.00  0.53           C  
ATOM   4468  C   PHE A 584       2.069   9.867  33.097  1.00  0.54           C  
ATOM   4469  CB  PHE A 584       3.294  12.046  32.961  1.00  0.49           C  
ATOM   4470  O   PHE A 584       1.833   9.860  34.307  1.00  0.51           O  
ATOM   4471  CG  PHE A 584       4.676  11.473  32.798  1.00  0.45           C  
ATOM   4472  CD1 PHE A 584       5.381  11.647  31.614  1.00  0.41           C  
ATOM   4473  CD2 PHE A 584       5.270  10.759  33.831  1.00  0.43           C  
ATOM   4474  CE1 PHE A 584       6.661  11.118  31.461  1.00  0.40           C  
ATOM   4475  CE2 PHE A 584       6.548  10.227  33.686  1.00  0.42           C  
ATOM   4476  CZ  PHE A 584       7.241  10.406  32.500  1.00  0.41           C  
ATOM   4477  N   ILE A 585       1.902   8.818  32.390  1.00  0.49           N  
ATOM   4478  CA  ILE A 585       2.235   7.456  32.791  1.00  0.49           C  
ATOM   4479  C   ILE A 585       3.218   6.849  31.791  1.00  0.49           C  
ATOM   4480  CB  ILE A 585       0.971   6.574  32.901  1.00  0.45           C  
ATOM   4481  O   ILE A 585       2.865   6.605  30.635  1.00  0.47           O  
ATOM   4482  CG1 ILE A 585      -0.033   7.200  33.877  1.00  0.37           C  
ATOM   4483  CG2 ILE A 585       1.340   5.152  33.332  1.00  0.38           C  
ATOM   4484  CD1 ILE A 585      -1.367   6.470  33.945  1.00  0.37           C  
ATOM   4485  N   ASN A 586       4.589   6.766  32.118  1.00  0.56           N  
ATOM   4486  CA  ASN A 586       5.629   6.131  31.316  1.00  0.55           C  
ATOM   4487  C   ASN A 586       6.485   5.187  32.155  1.00  0.55           C  
ATOM   4488  CB  ASN A 586       6.507   7.187  30.641  1.00  0.50           C  
ATOM   4489  O   ASN A 586       6.686   5.419  33.348  1.00  0.52           O  
ATOM   4490  CG  ASN A 586       5.770   7.958  29.564  1.00  0.47           C  
ATOM   4491  ND2 ASN A 586       5.700   9.275  29.720  1.00  0.48           N  
ATOM   4492  OD1 ASN A 586       5.266   7.375  28.600  1.00  0.52           O  
ATOM   4493  N   ASP A 587       6.672   4.006  31.640  1.00  0.49           N  
ATOM   4494  CA  ASP A 587       7.623   3.021  32.146  1.00  0.49           C  
ATOM   4495  C   ASP A 587       8.988   3.183  31.481  1.00  0.48           C  
ATOM   4496  CB  ASP A 587       7.095   1.602  31.926  1.00  0.44           C  
ATOM   4497  O   ASP A 587       9.099   3.108  30.255  1.00  0.46           O  
ATOM   4498  CG  ASP A 587       7.738   0.581  32.847  1.00  0.41           C  
ATOM   4499  OD1 ASP A 587       8.684   0.934  33.583  1.00  0.42           O  
ATOM   4500  OD2 ASP A 587       7.296  -0.589  32.834  1.00  0.47           O  
ATOM   4501  N   ALA A 588       9.970   3.720  32.120  1.00  0.49           N  
ATOM   4502  CA  ALA A 588      11.382   3.633  31.758  1.00  0.49           C  
ATOM   4503  C   ALA A 588      12.061   2.470  32.476  1.00  0.49           C  
ATOM   4504  CB  ALA A 588      12.096   4.943  32.079  1.00  0.45           C  
ATOM   4505  O   ALA A 588      12.144   2.456  33.707  1.00  0.47           O  
ATOM   4506  N   ILE A 589      12.227   1.352  31.875  1.00  0.42           N  
ATOM   4507  CA  ILE A 589      12.778   0.098  32.377  1.00  0.41           C  
ATOM   4508  C   ILE A 589      14.251   0.288  32.733  1.00  0.42           C  
ATOM   4509  CB  ILE A 589      12.617  -1.042  31.348  1.00  0.37           C  
ATOM   4510  O   ILE A 589      14.777  -0.399  33.612  1.00  0.40           O  
ATOM   4511  CG1 ILE A 589      11.133  -1.309  31.072  1.00  0.31           C  
ATOM   4512  CG2 ILE A 589      13.321  -2.313  31.835  1.00  0.32           C  
ATOM   4513  CD1 ILE A 589      10.881  -2.322  29.964  1.00  0.29           C  
ATOM   4514  N   ASP A 590      14.980   1.369  32.218  1.00  0.42           N  
ATOM   4515  CA  ASP A 590      16.389   1.535  32.563  1.00  0.44           C  
ATOM   4516  C   ASP A 590      16.602   2.786  33.413  1.00  0.42           C  
ATOM   4517  CB  ASP A 590      17.247   1.605  31.299  1.00  0.40           C  
ATOM   4518  O   ASP A 590      16.087   3.858  33.089  1.00  0.41           O  
ATOM   4519  CG  ASP A 590      18.532   0.804  31.409  1.00  0.39           C  
ATOM   4520  OD1 ASP A 590      19.049   0.633  32.534  1.00  0.39           O  
ATOM   4521  OD2 ASP A 590      19.034   0.343  30.362  1.00  0.41           O  
ATOM   4522  N   PRO A 591      17.073   2.624  34.731  1.00  0.36           N  
ATOM   4523  CA  PRO A 591      17.011   3.484  35.915  1.00  0.36           C  
ATOM   4524  C   PRO A 591      17.798   4.782  35.744  1.00  0.36           C  
ATOM   4525  CB  PRO A 591      17.625   2.614  37.015  1.00  0.32           C  
ATOM   4526  O   PRO A 591      17.675   5.695  36.565  1.00  0.34           O  
ATOM   4527  CG  PRO A 591      18.481   1.628  36.288  1.00  0.30           C  
ATOM   4528  CD  PRO A 591      17.936   1.454  34.900  1.00  0.34           C  
ATOM   4529  N   LEU A 592      18.749   4.906  34.778  1.00  0.39           N  
ATOM   4530  CA  LEU A 592      19.780   5.922  34.959  1.00  0.40           C  
ATOM   4531  C   LEU A 592      19.285   7.288  34.496  1.00  0.39           C  
ATOM   4532  CB  LEU A 592      21.050   5.540  34.193  1.00  0.36           C  
ATOM   4533  O   LEU A 592      19.873   8.316  34.840  1.00  0.37           O  
ATOM   4534  CG  LEU A 592      21.966   4.517  34.867  1.00  0.34           C  
ATOM   4535  CD1 LEU A 592      22.866   3.849  33.833  1.00  0.30           C  
ATOM   4536  CD2 LEU A 592      22.798   5.181  35.959  1.00  0.33           C  
ATOM   4537  N   TYR A 593      17.942   7.506  34.179  1.00  0.44           N  
ATOM   4538  CA  TYR A 593      17.705   8.800  33.549  1.00  0.45           C  
ATOM   4539  C   TYR A 593      16.511   9.504  34.182  1.00  0.44           C  
ATOM   4540  CB  TYR A 593      17.474   8.631  32.044  1.00  0.40           C  
ATOM   4541  O   TYR A 593      15.475   8.882  34.430  1.00  0.43           O  
ATOM   4542  CG  TYR A 593      18.699   8.176  31.289  1.00  0.37           C  
ATOM   4543  CD1 TYR A 593      19.711   9.074  30.958  1.00  0.34           C  
ATOM   4544  CD2 TYR A 593      18.847   6.848  30.904  1.00  0.37           C  
ATOM   4545  CE1 TYR A 593      20.841   8.660  30.260  1.00  0.36           C  
ATOM   4546  CE2 TYR A 593      19.972   6.422  30.206  1.00  0.38           C  
ATOM   4547  OH  TYR A 593      22.078   6.918  29.199  1.00  0.29           O  
ATOM   4548  CZ  TYR A 593      20.962   7.334  29.890  1.00  0.34           C  
ATOM   4549  N   SER A 594      16.777  10.795  34.702  1.00  0.41           N  
ATOM   4550  CA  SER A 594      15.847  11.890  34.961  1.00  0.41           C  
ATOM   4551  C   SER A 594      14.873  12.075  33.802  1.00  0.41           C  
ATOM   4552  CB  SER A 594      16.609  13.193  35.209  1.00  0.37           C  
ATOM   4553  O   SER A 594      15.276  12.060  32.637  1.00  0.40           O  
ATOM   4554  OG  SER A 594      17.461  13.071  36.335  1.00  0.33           O  
ATOM   4555  N   TYR A 595      13.575  11.708  34.127  1.00  0.50           N  
ATOM   4556  CA  TYR A 595      12.517  11.583  33.130  1.00  0.50           C  
ATOM   4557  C   TYR A 595      12.370  12.871  32.327  1.00  0.50           C  
ATOM   4558  CB  TYR A 595      11.185  11.231  33.800  1.00  0.45           C  
ATOM   4559  O   TYR A 595      12.182  12.832  31.109  1.00  0.49           O  
ATOM   4560  CG  TYR A 595      11.027   9.761  34.101  1.00  0.42           C  
ATOM   4561  CD1 TYR A 595      10.489   8.891  33.155  1.00  0.37           C  
ATOM   4562  CD2 TYR A 595      11.415   9.238  35.330  1.00  0.40           C  
ATOM   4563  CE1 TYR A 595      10.339   7.535  33.428  1.00  0.38           C  
ATOM   4564  CE2 TYR A 595      11.270   7.884  35.614  1.00  0.40           C  
ATOM   4565  OH  TYR A 595      10.587   5.701  34.934  1.00  0.31           O  
ATOM   4566  CZ  TYR A 595      10.732   7.042  34.658  1.00  0.37           C  
ATOM   4567  N   VAL A 596      12.368  14.071  32.983  1.00  0.52           N  
ATOM   4568  CA  VAL A 596      11.847  15.262  32.320  1.00  0.52           C  
ATOM   4569  C   VAL A 596      12.693  16.476  32.698  1.00  0.52           C  
ATOM   4570  CB  VAL A 596      10.366  15.511  32.683  1.00  0.46           C  
ATOM   4571  O   VAL A 596      12.932  16.730  33.881  1.00  0.50           O  
ATOM   4572  CG1 VAL A 596       9.807  16.692  31.891  1.00  0.39           C  
ATOM   4573  CG2 VAL A 596       9.536  14.253  32.430  1.00  0.39           C  
ATOM   4574  N   LEU A 597      13.247  17.216  31.755  1.00  0.44           N  
ATOM   4575  CA  LEU A 597      13.739  18.587  31.833  1.00  0.44           C  
ATOM   4576  C   LEU A 597      12.678  19.573  31.355  1.00  0.44           C  
ATOM   4577  CB  LEU A 597      15.014  18.747  31.000  1.00  0.40           C  
ATOM   4578  O   LEU A 597      12.195  19.472  30.225  1.00  0.43           O  
ATOM   4579  CG  LEU A 597      16.062  19.718  31.545  1.00  0.36           C  
ATOM   4580  CD1 LEU A 597      17.329  18.966  31.936  1.00  0.30           C  
ATOM   4581  CD2 LEU A 597      16.372  20.802  30.518  1.00  0.34           C  
ATOM   4582  N   GLY A 598      11.990  20.345  32.311  1.00  0.40           N  
ATOM   4583  CA  GLY A 598      11.152  21.505  32.051  1.00  0.40           C  
ATOM   4584  C   GLY A 598       9.901  21.542  32.908  1.00  0.40           C  
ATOM   4585  O   GLY A 598       9.842  20.899  33.958  1.00  0.38           O  
ATOM   4586  N   GLU A 599       8.890  22.529  32.704  1.00  0.39           N  
ATOM   4587  CA  GLU A 599       7.674  22.773  33.475  1.00  0.41           C  
ATOM   4588  C   GLU A 599       6.614  21.715  33.182  1.00  0.39           C  
ATOM   4589  CB  GLU A 599       7.120  24.169  33.179  1.00  0.37           C  
ATOM   4590  O   GLU A 599       6.141  21.599  32.050  1.00  0.38           O  
ATOM   4591  CG  GLU A 599       7.974  25.300  33.733  1.00  0.35           C  
ATOM   4592  CD  GLU A 599       7.358  26.674  33.526  1.00  0.38           C  
ATOM   4593  OE1 GLU A 599       6.316  26.775  32.840  1.00  0.45           O  
ATOM   4594  OE2 GLU A 599       7.922  27.658  34.054  1.00  0.41           O  
ATOM   4595  N   ILE A 600       6.482  20.624  33.997  1.00  0.41           N  
ATOM   4596  CA  ILE A 600       5.374  19.676  34.052  1.00  0.41           C  
ATOM   4597  C   ILE A 600       4.246  20.251  34.906  1.00  0.41           C  
ATOM   4598  CB  ILE A 600       5.827  18.309  34.612  1.00  0.38           C  
ATOM   4599  O   ILE A 600       4.426  20.493  36.102  1.00  0.40           O  
ATOM   4600  CG1 ILE A 600       6.983  17.747  33.777  1.00  0.34           C  
ATOM   4601  CG2 ILE A 600       4.653  17.327  34.652  1.00  0.35           C  
ATOM   4602  CD1 ILE A 600       7.568  16.451  34.323  1.00  0.33           C  
ATOM   4603  N   ASN A 601       3.156  20.581  34.224  1.00  0.34           N  
ATOM   4604  CA  ASN A 601       1.969  20.979  34.974  1.00  0.36           C  
ATOM   4605  C   ASN A 601       1.240  19.769  35.551  1.00  0.34           C  
ATOM   4606  CB  ASN A 601       1.025  21.797  34.090  1.00  0.32           C  
ATOM   4607  O   ASN A 601       0.563  19.878  36.575  1.00  0.33           O  
ATOM   4608  CG  ASN A 601       1.450  23.247  33.967  1.00  0.31           C  
ATOM   4609  ND2 ASN A 601       1.233  23.831  32.795  1.00  0.29           N  
ATOM   4610  OD1 ASN A 601       1.969  23.837  34.918  1.00  0.31           O  
ATOM   4611  N   VAL A 602       1.573  18.407  35.157  1.00  0.40           N  
ATOM   4612  CA  VAL A 602       0.836  17.257  35.670  1.00  0.40           C  
ATOM   4613  C   VAL A 602       1.641  15.981  35.438  1.00  0.40           C  
ATOM   4614  CB  VAL A 602      -0.556  17.136  35.012  1.00  0.36           C  
ATOM   4615  O   VAL A 602       1.916  15.612  34.294  1.00  0.38           O  
ATOM   4616  CG1 VAL A 602      -1.334  15.962  35.605  1.00  0.31           C  
ATOM   4617  CG2 VAL A 602      -1.339  18.437  35.176  1.00  0.32           C  
ATOM   4618  N   ILE A 603       2.435  15.346  36.403  1.00  0.39           N  
ATOM   4619  CA  ILE A 603       2.941  13.982  36.518  1.00  0.39           C  
ATOM   4620  C   ILE A 603       1.929  13.118  37.267  1.00  0.39           C  
ATOM   4621  CB  ILE A 603       4.310  13.945  37.233  1.00  0.36           C  
ATOM   4622  O   ILE A 603       1.717  13.300  38.469  1.00  0.37           O  
ATOM   4623  CG1 ILE A 603       5.327  14.816  36.485  1.00  0.33           C  
ATOM   4624  CG2 ILE A 603       4.813  12.505  37.363  1.00  0.33           C  
ATOM   4625  CD1 ILE A 603       6.678  14.924  37.179  1.00  0.31           C  
ATOM   4626  N   THR A 604       0.822  12.443  36.551  1.00  0.35           N  
ATOM   4627  CA  THR A 604      -0.020  11.362  37.051  1.00  0.36           C  
ATOM   4628  C   THR A 604       0.562  10.003  36.671  1.00  0.35           C  
ATOM   4629  CB  THR A 604      -1.457  11.477  36.512  1.00  0.33           C  
ATOM   4630  O   THR A 604       0.903   9.771  35.509  1.00  0.34           O  
ATOM   4631  CG2 THR A 604      -2.233  12.568  37.242  1.00  0.30           C  
ATOM   4632  OG1 THR A 604      -1.413  11.792  35.114  1.00  0.29           O  
ATOM   4633  N   GLN A 605       1.429   9.343  37.620  1.00  0.35           N  
ATOM   4634  CA  GLN A 605       1.790   7.981  37.998  1.00  0.38           C  
ATOM   4635  C   GLN A 605       2.899   7.438  37.101  1.00  0.36           C  
ATOM   4636  CB  GLN A 605       0.568   7.064  37.935  1.00  0.33           C  
ATOM   4637  O   GLN A 605       2.738   7.364  35.881  1.00  0.34           O  
ATOM   4638  CG  GLN A 605      -0.356   7.188  39.139  1.00  0.31           C  
ATOM   4639  CD  GLN A 605      -1.495   6.186  39.110  1.00  0.35           C  
ATOM   4640  NE2 GLN A 605      -2.299   6.171  40.168  1.00  0.30           N  
ATOM   4641  OE1 GLN A 605      -1.653   5.432  38.144  1.00  0.39           O  
ATOM   4642  N   ASN A 606       4.157   7.443  37.499  1.00  0.36           N  
ATOM   4643  CA  ASN A 606       5.355   6.693  37.139  1.00  0.38           C  
ATOM   4644  C   ASN A 606       5.481   5.411  37.956  1.00  0.36           C  
ATOM   4645  CB  ASN A 606       6.604   7.560  37.315  1.00  0.34           C  
ATOM   4646  O   ASN A 606       5.543   5.457  39.186  1.00  0.35           O  
ATOM   4647  CG  ASN A 606       7.077   8.176  36.013  1.00  0.32           C  
ATOM   4648  ND2 ASN A 606       7.892   9.219  36.112  1.00  0.30           N  
ATOM   4649  OD1 ASN A 606       6.711   7.718  34.927  1.00  0.34           O  
ATOM   4650  N   PHE A 607       5.040   4.219  37.519  1.00  0.34           N  
ATOM   4651  CA  PHE A 607       5.405   2.895  38.010  1.00  0.37           C  
ATOM   4652  C   PHE A 607       6.735   2.445  37.417  1.00  0.35           C  
ATOM   4653  CB  PHE A 607       4.310   1.877  37.678  1.00  0.32           C  
ATOM   4654  O   PHE A 607       6.850   2.269  36.202  1.00  0.34           O  
ATOM   4655  CG  PHE A 607       3.053   2.052  38.487  1.00  0.31           C  
ATOM   4656  CD1 PHE A 607       2.937   1.482  39.749  1.00  0.29           C  
ATOM   4657  CD2 PHE A 607       1.987   2.786  37.985  1.00  0.31           C  
ATOM   4658  CE1 PHE A 607       1.775   1.642  40.500  1.00  0.29           C  
ATOM   4659  CE2 PHE A 607       0.822   2.951  38.730  1.00  0.33           C  
ATOM   4660  CZ  PHE A 607       0.718   2.377  39.987  1.00  0.29           C  
ATOM   4661  N   ALA A 608       7.885   2.999  37.926  1.00  0.34           N  
ATOM   4662  CA  ALA A 608       9.007   2.091  37.705  1.00  0.35           C  
ATOM   4663  C   ALA A 608       9.958   2.093  38.899  1.00  0.35           C  
ATOM   4664  CB  ALA A 608       9.757   2.472  36.431  1.00  0.31           C  
ATOM   4665  O   ALA A 608      10.333   3.156  39.400  1.00  0.33           O  
ATOM   4666  N   ASN A 609       9.826   1.066  39.786  1.00  0.30           N  
ATOM   4667  CA  ASN A 609      10.871   0.495  40.629  1.00  0.33           C  
ATOM   4668  C   ASN A 609      12.158   1.312  40.557  1.00  0.30           C  
ATOM   4669  CB  ASN A 609      11.143  -0.959  40.237  1.00  0.28           C  
ATOM   4670  O   ASN A 609      12.743   1.464  39.484  1.00  0.29           O  
ATOM   4671  CG  ASN A 609      10.201  -1.933  40.916  1.00  0.28           C  
ATOM   4672  ND2 ASN A 609      10.096  -3.137  40.367  1.00  0.15           N  
ATOM   4673  OD1 ASN A 609       9.572  -1.605  41.926  1.00  0.23           O  
ATOM   4674  N   GLN A 610      12.302   2.590  41.319  1.00  0.29           N  
ATOM   4675  CA  GLN A 610      13.420   3.103  42.103  1.00  0.32           C  
ATOM   4676  C   GLN A 610      14.120   4.248  41.378  1.00  0.30           C  
ATOM   4677  CB  GLN A 610      14.420   1.986  42.409  1.00  0.26           C  
ATOM   4678  O   GLN A 610      15.278   4.558  41.667  1.00  0.28           O  
ATOM   4679  CG  GLN A 610      13.891   0.936  43.376  1.00  0.26           C  
ATOM   4680  CD  GLN A 610      14.980   0.017  43.897  1.00  0.30           C  
ATOM   4681  NE2 GLN A 610      14.619  -0.862  44.826  1.00  0.19           N  
ATOM   4682  OE1 GLN A 610      16.135   0.095  43.468  1.00  0.34           O  
ATOM   4683  N   ASN A 611      13.456   5.251  40.581  1.00  0.34           N  
ATOM   4684  CA  ASN A 611      14.316   6.337  40.123  1.00  0.37           C  
ATOM   4685  C   ASN A 611      13.527   7.626  39.912  1.00  0.34           C  
ATOM   4686  CB  ASN A 611      15.040   5.942  38.834  1.00  0.31           C  
ATOM   4687  O   ASN A 611      12.396   7.594  39.422  1.00  0.33           O  
ATOM   4688  CG  ASN A 611      16.048   4.829  39.049  1.00  0.30           C  
ATOM   4689  ND2 ASN A 611      16.177   3.948  38.063  1.00  0.25           N  
ATOM   4690  OD1 ASN A 611      16.703   4.761  40.092  1.00  0.31           O  
ATOM   4691  N   GLU A 612      13.906   8.794  40.766  1.00  0.35           N  
ATOM   4692  CA  GLU A 612      13.821  10.237  40.968  1.00  0.37           C  
ATOM   4693  C   GLU A 612      13.385  10.949  39.691  1.00  0.35           C  
ATOM   4694  CB  GLU A 612      15.165  10.793  41.448  1.00  0.33           C  
ATOM   4695  O   GLU A 612      14.027  10.812  38.647  1.00  0.33           O  
ATOM   4696  CG  GLU A 612      15.131  11.348  42.864  1.00  0.31           C  
ATOM   4697  CD  GLU A 612      16.477  11.876  43.335  1.00  0.35           C  
ATOM   4698  OE1 GLU A 612      17.471  11.757  42.584  1.00  0.39           O  
ATOM   4699  OE2 GLU A 612      16.537  12.412  44.463  1.00  0.37           O  
ATOM   4700  N   VAL A 613      12.131  11.425  39.590  1.00  0.41           N  
ATOM   4701  CA  VAL A 613      11.750  12.558  38.753  1.00  0.42           C  
ATOM   4702  C   VAL A 613      12.539  13.797  39.170  1.00  0.41           C  
ATOM   4703  CB  VAL A 613      10.233  12.839  38.836  1.00  0.39           C  
ATOM   4704  O   VAL A 613      12.313  14.350  40.248  1.00  0.40           O  
ATOM   4705  CG1 VAL A 613       9.852  14.015  37.939  1.00  0.35           C  
ATOM   4706  CG2 VAL A 613       9.438  11.592  38.453  1.00  0.35           C  
ATOM   4707  N   GLN A 614      13.722  14.047  38.600  1.00  0.34           N  
ATOM   4708  CA  GLN A 614      14.331  15.372  38.664  1.00  0.37           C  
ATOM   4709  C   GLN A 614      13.688  16.322  37.659  1.00  0.34           C  
ATOM   4710  CB  GLN A 614      15.838  15.283  38.413  1.00  0.32           C  
ATOM   4711  O   GLN A 614      13.814  16.131  36.448  1.00  0.32           O  
ATOM   4712  CG  GLN A 614      16.656  15.019  39.669  1.00  0.32           C  
ATOM   4713  CD  GLN A 614      18.146  15.198  39.447  1.00  0.35           C  
ATOM   4714  NE2 GLN A 614      18.912  15.199  40.533  1.00  0.31           N  
ATOM   4715  OE1 GLN A 614      18.606  15.334  38.309  1.00  0.39           O  
ATOM   4716  N   VAL A 615      12.717  17.148  38.027  1.00  0.40           N  
ATOM   4717  CA  VAL A 615      12.155  18.372  37.466  1.00  0.42           C  
ATOM   4718  C   VAL A 615      13.188  19.494  37.536  1.00  0.40           C  
ATOM   4719  CB  VAL A 615      10.861  18.791  38.200  1.00  0.39           C  
ATOM   4720  O   VAL A 615      13.635  19.867  38.623  1.00  0.39           O  
ATOM   4721  CG1 VAL A 615      10.185  19.957  37.480  1.00  0.36           C  
ATOM   4722  CG2 VAL A 615       9.906  17.605  38.316  1.00  0.36           C  
ATOM   4723  N   GLY A 616      14.190  19.668  36.552  1.00  0.32           N  
ATOM   4724  CA  GLY A 616      15.239  20.575  36.112  1.00  0.33           C  
ATOM   4725  C   GLY A 616      15.156  21.943  36.762  1.00  0.32           C  
ATOM   4726  O   GLY A 616      14.071  22.396  37.131  1.00  0.31           O  
ATOM   4727  N   THR A 617      16.245  22.521  37.403  1.00  0.29           N  
ATOM   4728  CA  THR A 617      16.912  23.704  37.936  1.00  0.31           C  
ATOM   4729  C   THR A 617      16.359  24.972  37.293  1.00  0.30           C  
ATOM   4730  CB  THR A 617      18.434  23.634  37.713  1.00  0.27           C  
ATOM   4731  O   THR A 617      16.692  25.292  36.150  1.00  0.28           O  
ATOM   4732  CG2 THR A 617      19.074  22.579  38.609  1.00  0.25           C  
ATOM   4733  OG1 THR A 617      18.696  23.304  36.343  1.00  0.16           O  
ATOM   4734  N   GLY A 618      15.026  25.050  37.233  1.00  0.31           N  
ATOM   4735  CA  GLY A 618      14.513  26.405  37.364  1.00  0.31           C  
ATOM   4736  C   GLY A 618      13.289  26.495  38.254  1.00  0.31           C  
ATOM   4737  O   GLY A 618      12.860  27.592  38.619  1.00  0.29           O  
ATOM   4738  N   LEU A 619      13.013  25.488  39.217  1.00  0.32           N  
ATOM   4739  CA  LEU A 619      12.270  25.483  40.472  1.00  0.34           C  
ATOM   4740  C   LEU A 619      12.914  24.538  41.482  1.00  0.32           C  
ATOM   4741  CB  LEU A 619      10.814  25.074  40.232  1.00  0.29           C  
ATOM   4742  O   LEU A 619      13.126  23.360  41.188  1.00  0.30           O  
ATOM   4743  CG  LEU A 619       9.913  26.128  39.585  1.00  0.29           C  
ATOM   4744  CD1 LEU A 619       8.619  25.487  39.092  1.00  0.28           C  
ATOM   4745  CD2 LEU A 619       9.616  27.254  40.569  1.00  0.29           C  
ATOM   4746  N   PRO A 620      13.896  25.069  42.271  1.00  0.30           N  
ATOM   4747  CA  PRO A 620      14.372  24.279  43.409  1.00  0.31           C  
ATOM   4748  C   PRO A 620      13.404  23.165  43.800  1.00  0.30           C  
ATOM   4749  CB  PRO A 620      14.495  25.314  44.530  1.00  0.28           C  
ATOM   4750  O   PRO A 620      12.300  23.441  44.278  1.00  0.29           O  
ATOM   4751  CG  PRO A 620      13.655  26.466  44.081  1.00  0.27           C  
ATOM   4752  CD  PRO A 620      13.437  26.348  42.600  1.00  0.31           C  
ATOM   4753  N   LEU A 621      13.341  22.107  43.115  1.00  0.35           N  
ATOM   4754  CA  LEU A 621      12.944  20.902  43.833  1.00  0.35           C  
ATOM   4755  C   LEU A 621      14.058  20.431  44.763  1.00  0.35           C  
ATOM   4756  CB  LEU A 621      12.579  19.787  42.850  1.00  0.33           C  
ATOM   4757  O   LEU A 621      14.967  19.716  44.336  1.00  0.34           O  
ATOM   4758  CG  LEU A 621      11.152  19.808  42.300  1.00  0.32           C  
ATOM   4759  CD1 LEU A 621      11.107  19.163  40.919  1.00  0.30           C  
ATOM   4760  CD2 LEU A 621      10.199  19.102  43.258  1.00  0.32           C  
ATOM   4761  N   THR A 622      14.832  21.373  45.393  1.00  0.26           N  
ATOM   4762  CA  THR A 622      15.725  21.098  46.513  1.00  0.30           C  
ATOM   4763  C   THR A 622      14.928  20.793  47.778  1.00  0.27           C  
ATOM   4764  CB  THR A 622      16.675  22.282  46.773  1.00  0.25           C  
ATOM   4765  O   THR A 622      14.383  21.701  48.408  1.00  0.26           O  
ATOM   4766  CG2 THR A 622      17.957  22.148  45.959  1.00  0.22           C  
ATOM   4767  OG1 THR A 622      16.017  23.503  46.412  1.00  0.15           O  
ATOM   4768  N   LYS A 623      14.062  19.814  47.832  1.00  0.32           N  
ATOM   4769  CA  LYS A 623      13.955  19.365  49.217  1.00  0.34           C  
ATOM   4770  C   LYS A 623      14.229  17.868  49.333  1.00  0.32           C  
ATOM   4771  CB  LYS A 623      12.571  19.689  49.781  1.00  0.30           C  
ATOM   4772  O   LYS A 623      13.566  17.058  48.682  1.00  0.31           O  
ATOM   4773  CG  LYS A 623      12.591  20.218  51.207  1.00  0.29           C  
ATOM   4774  CD  LYS A 623      11.188  20.538  51.705  1.00  0.33           C  
ATOM   4775  CE  LYS A 623      11.204  21.032  53.145  1.00  0.28           C  
ATOM   4776  NZ  LYS A 623       9.831  21.359  53.634  1.00  0.29           N  
ATOM   4777  N   THR A 624      15.622  17.503  49.388  1.00  0.30           N  
ATOM   4778  CA  THR A 624      16.183  16.411  50.176  1.00  0.31           C  
ATOM   4779  C   THR A 624      15.106  15.389  50.528  1.00  0.31           C  
ATOM   4780  CB  THR A 624      16.840  16.934  51.467  1.00  0.28           C  
ATOM   4781  O   THR A 624      14.111  15.726  51.174  1.00  0.29           O  
ATOM   4782  CG2 THR A 624      17.974  16.020  51.917  1.00  0.27           C  
ATOM   4783  OG1 THR A 624      17.364  18.247  51.232  1.00  0.27           O  
ATOM   4784  N   VAL A 625      14.697  14.513  49.625  1.00  0.31           N  
ATOM   4785  CA  VAL A 625      14.253  13.194  50.064  1.00  0.33           C  
ATOM   4786  C   VAL A 625      14.980  12.805  51.349  1.00  0.32           C  
ATOM   4787  CB  VAL A 625      14.490  12.124  48.974  1.00  0.31           C  
ATOM   4788  O   VAL A 625      16.183  12.536  51.333  1.00  0.31           O  
ATOM   4789  CG1 VAL A 625      13.888  10.784  49.393  1.00  0.30           C  
ATOM   4790  CG2 VAL A 625      13.902  12.583  47.640  1.00  0.30           C  
ATOM   4791  N   SER A 626      14.784  13.509  52.372  1.00  0.30           N  
ATOM   4792  CA  SER A 626      15.139  12.926  53.662  1.00  0.31           C  
ATOM   4793  C   SER A 626      14.577  11.515  53.804  1.00  0.30           C  
ATOM   4794  CB  SER A 626      14.628  13.803  54.806  1.00  0.28           C  
ATOM   4795  O   SER A 626      13.445  11.248  53.396  1.00  0.29           O  
ATOM   4796  OG  SER A 626      13.265  13.530  55.080  1.00  0.25           O  
ATOM   4797  N   ALA A 627      15.499  10.448  53.671  1.00  0.30           N  
ATOM   4798  CA  ALA A 627      15.504   9.125  54.288  1.00  0.30           C  
ATOM   4799  C   ALA A 627      14.208   8.871  55.052  1.00  0.30           C  
ATOM   4800  CB  ALA A 627      16.705   8.976  55.220  1.00  0.28           C  
ATOM   4801  O   ALA A 627      14.222   8.274  56.131  1.00  0.29           O  
ATOM   4802  N   ASP A 628      13.091   9.466  54.607  1.00  0.30           N  
ATOM   4803  CA  ASP A 628      11.861   8.981  55.225  1.00  0.34           C  
ATOM   4804  C   ASP A 628      11.197   7.911  54.361  1.00  0.31           C  
ATOM   4805  CB  ASP A 628      10.890  10.138  55.468  1.00  0.29           C  
ATOM   4806  O   ASP A 628      10.932   8.138  53.178  1.00  0.30           O  
ATOM   4807  CG  ASP A 628      10.176  10.043  56.805  1.00  0.29           C  
ATOM   4808  OD1 ASP A 628      10.219   8.970  57.444  1.00  0.25           O  
ATOM   4809  OD2 ASP A 628       9.564  11.050  57.222  1.00  0.16           O  
ATOM   4810  N   THR A 629      11.749   6.634  54.503  1.00  0.31           N  
ATOM   4811  CA  THR A 629      11.295   5.262  54.305  1.00  0.32           C  
ATOM   4812  C   THR A 629       9.803   5.227  53.985  1.00  0.31           C  
ATOM   4813  CB  THR A 629      11.577   4.396  55.547  1.00  0.29           C  
ATOM   4814  O   THR A 629       9.213   4.150  53.869  1.00  0.30           O  
ATOM   4815  CG2 THR A 629      13.067   4.097  55.682  1.00  0.28           C  
ATOM   4816  OG1 THR A 629      11.133   5.091  56.718  1.00  0.27           O  
ATOM   4817  N   SER A 630       9.144   6.387  53.605  1.00  0.31           N  
ATOM   4818  CA  SER A 630       7.736   6.486  53.235  1.00  0.33           C  
ATOM   4819  C   SER A 630       7.575   6.982  51.802  1.00  0.32           C  
ATOM   4820  CB  SER A 630       6.994   7.420  54.193  1.00  0.29           C  
ATOM   4821  O   SER A 630       8.124   8.022  51.434  1.00  0.31           O  
ATOM   4822  OG  SER A 630       7.650   8.673  54.282  1.00  0.28           O  
ATOM   4823  N   ILE A 631       7.904   6.142  50.800  1.00  0.34           N  
ATOM   4824  CA  ILE A 631       7.639   6.049  49.368  1.00  0.36           C  
ATOM   4825  C   ILE A 631       6.498   6.992  48.992  1.00  0.35           C  
ATOM   4826  CB  ILE A 631       7.298   4.602  48.948  1.00  0.32           C  
ATOM   4827  O   ILE A 631       5.332   6.709  49.275  1.00  0.34           O  
ATOM   4828  CG1 ILE A 631       8.416   3.644  49.377  1.00  0.30           C  
ATOM   4829  CG2 ILE A 631       7.056   4.520  47.438  1.00  0.30           C  
ATOM   4830  CD1 ILE A 631       8.124   2.180  49.081  1.00  0.29           C  
ATOM   4831  N   GLY A 632       6.606   8.346  49.212  1.00  0.34           N  
ATOM   4832  CA  GLY A 632       5.585   9.272  48.748  1.00  0.34           C  
ATOM   4833  C   GLY A 632       6.091  10.239  47.694  1.00  0.34           C  
ATOM   4834  O   GLY A 632       7.213  10.739  47.791  1.00  0.33           O  
ATOM   4835  N   ILE A 633       5.757   9.990  46.467  1.00  0.38           N  
ATOM   4836  CA  ILE A 633       5.794  11.033  45.447  1.00  0.40           C  
ATOM   4837  C   ILE A 633       5.099  12.288  45.968  1.00  0.38           C  
ATOM   4838  CB  ILE A 633       5.135  10.561  44.132  1.00  0.36           C  
ATOM   4839  O   ILE A 633       3.914  12.253  46.309  1.00  0.37           O  
ATOM   4840  CG1 ILE A 633       5.852   9.319  43.591  1.00  0.33           C  
ATOM   4841  CG2 ILE A 633       5.133  11.688  43.095  1.00  0.33           C  
ATOM   4842  CD1 ILE A 633       5.208   8.726  42.345  1.00  0.34           C  
ATOM   4843  N   LYS A 634       5.834  13.340  46.415  1.00  0.35           N  
ATOM   4844  CA  LYS A 634       5.467  14.740  46.612  1.00  0.36           C  
ATOM   4845  C   LYS A 634       5.203  15.432  45.278  1.00  0.35           C  
ATOM   4846  CB  LYS A 634       6.565  15.480  47.378  1.00  0.34           C  
ATOM   4847  O   LYS A 634       6.123  15.628  44.481  1.00  0.34           O  
ATOM   4848  CG  LYS A 634       6.209  15.789  48.824  1.00  0.33           C  
ATOM   4849  CD  LYS A 634       7.332  16.542  49.527  1.00  0.35           C  
ATOM   4850  CE  LYS A 634       6.996  16.813  50.988  1.00  0.33           C  
ATOM   4851  NZ  LYS A 634       8.117  17.500  51.696  1.00  0.35           N  
ATOM   4852  N   LEU A 635       3.941  15.403  44.826  1.00  0.39           N  
ATOM   4853  CA  LEU A 635       3.493  16.289  43.757  1.00  0.40           C  
ATOM   4854  C   LEU A 635       3.195  17.684  44.298  1.00  0.39           C  
ATOM   4855  CB  LEU A 635       2.249  15.718  43.072  1.00  0.38           C  
ATOM   4856  O   LEU A 635       2.270  17.862  45.093  1.00  0.39           O  
ATOM   4857  CG  LEU A 635       2.373  15.424  41.576  1.00  0.36           C  
ATOM   4858  CD1 LEU A 635       2.365  13.919  41.329  1.00  0.35           C  
ATOM   4859  CD2 LEU A 635       1.249  16.104  40.802  1.00  0.37           C  
ATOM   4860  N   ASN A 636       4.126  18.596  44.268  1.00  0.35           N  
ATOM   4861  CA  ASN A 636       3.915  20.035  44.389  1.00  0.37           C  
ATOM   4862  C   ASN A 636       3.347  20.628  43.103  1.00  0.35           C  
ATOM   4863  CB  ASN A 636       5.220  20.739  44.768  1.00  0.34           C  
ATOM   4864  O   ASN A 636       4.025  20.656  42.075  1.00  0.34           O  
ATOM   4865  CG  ASN A 636       5.270  21.126  46.233  1.00  0.33           C  
ATOM   4866  ND2 ASN A 636       6.477  21.245  46.773  1.00  0.30           N  
ATOM   4867  OD1 ASN A 636       4.233  21.315  46.874  1.00  0.33           O  
ATOM   4868  N   ILE A 637       1.978  20.653  42.858  1.00  0.39           N  
ATOM   4869  CA  ILE A 637       1.253  21.444  41.870  1.00  0.39           C  
ATOM   4870  C   ILE A 637       1.304  22.921  42.253  1.00  0.39           C  
ATOM   4871  CB  ILE A 637      -0.213  20.975  41.737  1.00  0.37           C  
ATOM   4872  O   ILE A 637       0.848  23.306  43.332  1.00  0.38           O  
ATOM   4873  CG1 ILE A 637      -0.267  19.489  41.366  1.00  0.35           C  
ATOM   4874  CG2 ILE A 637      -0.960  21.825  40.704  1.00  0.34           C  
ATOM   4875  CD1 ILE A 637      -1.677  18.916  41.309  1.00  0.34           C  
ATOM   4876  N   SER A 638       2.402  23.551  41.967  1.00  0.33           N  
ATOM   4877  CA  SER A 638       2.654  24.985  42.070  1.00  0.35           C  
ATOM   4878  C   SER A 638       1.612  25.787  41.297  1.00  0.33           C  
ATOM   4879  CB  SER A 638       4.054  25.321  41.553  1.00  0.32           C  
ATOM   4880  O   SER A 638       1.556  25.720  40.067  1.00  0.33           O  
ATOM   4881  OG  SER A 638       4.068  25.376  40.137  1.00  0.30           O  
ATOM   4882  N   SER A 639       0.286  26.051  41.852  1.00  0.34           N  
ATOM   4883  CA  SER A 639      -0.400  27.338  41.798  1.00  0.34           C  
ATOM   4884  C   SER A 639      -1.105  27.644  43.115  1.00  0.34           C  
ATOM   4885  CB  SER A 639      -1.412  27.359  40.651  1.00  0.32           C  
ATOM   4886  O   SER A 639      -1.697  26.754  43.729  1.00  0.33           O  
ATOM   4887  OG  SER A 639      -2.511  26.511  40.935  1.00  0.32           O  
ATOM   4888  N   GLU A 640      -0.530  28.432  43.938  1.00  0.32           N  
ATOM   4889  CA  GLU A 640      -1.077  29.327  44.954  1.00  0.32           C  
ATOM   4890  C   GLU A 640      -1.910  28.559  45.976  1.00  0.32           C  
ATOM   4891  CB  GLU A 640      -1.923  30.425  44.304  1.00  0.29           C  
ATOM   4892  O   GLU A 640      -2.769  27.756  45.606  1.00  0.30           O  
ATOM   4893  CG  GLU A 640      -1.109  31.451  43.530  1.00  0.29           C  
ATOM   4894  CD  GLU A 640      -1.941  32.620  43.026  1.00  0.32           C  
ATOM   4895  OE1 GLU A 640      -3.181  32.600  43.195  1.00  0.38           O  
ATOM   4896  OE2 GLU A 640      -1.347  33.563  42.456  1.00  0.33           O  
ATOM   4897  N   SER A 641      -1.235  27.990  47.025  1.00  0.33           N  
ATOM   4898  CA  SER A 641      -1.537  27.814  48.441  1.00  0.33           C  
ATOM   4899  C   SER A 641      -2.439  26.606  48.669  1.00  0.33           C  
ATOM   4900  CB  SER A 641      -2.201  29.070  49.007  1.00  0.30           C  
ATOM   4901  O   SER A 641      -2.684  26.214  49.812  1.00  0.31           O  
ATOM   4902  OG  SER A 641      -2.358  30.054  48.000  1.00  0.28           O  
ATOM   4903  N   TYR A 642      -2.697  25.784  47.620  1.00  0.34           N  
ATOM   4904  CA  TYR A 642      -3.806  24.872  47.879  1.00  0.36           C  
ATOM   4905  C   TYR A 642      -3.671  23.600  47.050  1.00  0.34           C  
ATOM   4906  CB  TYR A 642      -5.144  25.553  47.576  1.00  0.31           C  
ATOM   4907  O   TYR A 642      -3.657  23.653  45.818  1.00  0.33           O  
ATOM   4908  CG  TYR A 642      -5.457  26.711  48.493  1.00  0.30           C  
ATOM   4909  CD1 TYR A 642      -5.992  26.495  49.761  1.00  0.29           C  
ATOM   4910  CD2 TYR A 642      -5.220  28.021  48.093  1.00  0.31           C  
ATOM   4911  CE1 TYR A 642      -6.284  27.558  50.609  1.00  0.30           C  
ATOM   4912  CE2 TYR A 642      -5.508  29.092  48.933  1.00  0.32           C  
ATOM   4913  OH  TYR A 642      -6.326  29.908  51.022  1.00  0.21           O  
ATOM   4914  CZ  TYR A 642      -6.039  28.851  50.187  1.00  0.29           C  
ATOM   4915  N   ASP A 643      -2.617  22.697  47.302  1.00  0.35           N  
ATOM   4916  CA  ASP A 643      -3.006  21.318  47.020  1.00  0.36           C  
ATOM   4917  C   ASP A 643      -1.779  20.421  46.872  1.00  0.35           C  
ATOM   4918  CB  ASP A 643      -3.863  21.251  45.755  1.00  0.33           C  
ATOM   4919  O   ASP A 643      -0.894  20.700  46.061  1.00  0.34           O  
ATOM   4920  CG  ASP A 643      -5.233  21.882  45.932  1.00  0.31           C  
ATOM   4921  OD1 ASP A 643      -5.766  21.875  47.063  1.00  0.32           O  
ATOM   4922  OD2 ASP A 643      -5.785  22.389  44.932  1.00  0.32           O  
ATOM   4923  N   ARG A 644      -1.220  19.922  47.962  1.00  0.39           N  
ATOM   4924  CA  ARG A 644      -0.301  18.830  48.266  1.00  0.39           C  
ATOM   4925  C   ARG A 644      -0.964  17.476  48.035  1.00  0.39           C  
ATOM   4926  CB  ARG A 644       0.195  18.931  49.710  1.00  0.37           C  
ATOM   4927  O   ARG A 644      -2.015  17.187  48.610  1.00  0.38           O  
ATOM   4928  CG  ARG A 644       1.022  20.176  49.992  1.00  0.35           C  
ATOM   4929  CD  ARG A 644       1.571  20.179  51.412  1.00  0.37           C  
ATOM   4930  NE  ARG A 644       2.285  21.417  51.712  1.00  0.35           N  
ATOM   4931  NH1 ARG A 644       3.064  20.712  53.769  1.00  0.30           N  
ATOM   4932  NH2 ARG A 644       3.589  22.805  52.994  1.00  0.27           N  
ATOM   4933  CZ  ARG A 644       2.977  21.642  52.824  1.00  0.36           C  
ATOM   4934  N   VAL A 645      -0.643  16.932  47.010  1.00  0.41           N  
ATOM   4935  CA  VAL A 645      -0.851  15.498  46.835  1.00  0.42           C  
ATOM   4936  C   VAL A 645       0.363  14.733  47.355  1.00  0.41           C  
ATOM   4937  CB  VAL A 645      -1.114  15.140  45.355  1.00  0.39           C  
ATOM   4938  O   VAL A 645       1.477  14.909  46.855  1.00  0.40           O
[truncated: 73,337 more chars]
