# Supplementary material for: DepoScope: Accurate phage depolymerase annotation and domain delineation using large language models
Source: PLoS Comput Biol. 2024 Aug 5;20(8):e1011831. doi: 10.1371/journal.pcbi.1011831 (PMC11326577; doi:10.1371/journal.pcbi.1011831)
Supplement: S1 Data — (ZIP) [file pcbi.1011831.s003.zip › FN_FP_deposcope_032024/False_positives/NC_019526.1__YP_007007689.pdb]

PARENT N/A
ATOM      1  N   MET A   1     -72.517-121.648  39.512  1.00  0.43           N  
ATOM      2  CA  MET A   1     -73.462-122.451  38.741  1.00  0.48           C  
ATOM      3  C   MET A   1     -74.058-121.641  37.595  1.00  0.44           C  
ATOM      4  CB  MET A   1     -74.579-122.981  39.643  1.00  0.42           C  
ATOM      5  O   MET A   1     -74.695-120.610  37.824  1.00  0.44           O  
ATOM      6  CG  MET A   1     -74.552-124.490  39.829  1.00  0.42           C  
ATOM      7  SD  MET A   1     -75.865-125.081  40.967  1.00  0.49           S  
ATOM      8  CE  MET A   1     -75.137-126.653  41.506  1.00  0.43           C  
ATOM      9  N   SER A   2     -73.223-121.382  36.426  1.00  0.53           N  
ATOM     10  CA  SER A   2     -73.592-120.815  35.132  1.00  0.53           C  
ATOM     11  C   SER A   2     -75.092-120.935  34.884  1.00  0.53           C  
ATOM     12  CB  SER A   2     -72.823-121.506  34.005  1.00  0.51           C  
ATOM     13  O   SER A   2     -75.695-121.967  35.183  1.00  0.52           O  
ATOM     14  OG  SER A   2     -73.709-121.956  32.995  1.00  0.55           O  
ATOM     15  N   LEU A   3     -75.802-120.141  35.170  1.00  0.56           N  
ATOM     16  CA  LEU A   3     -77.130-120.441  34.646  1.00  0.56           C  
ATOM     17  C   LEU A   3     -77.054-121.487  33.539  1.00  0.57           C  
ATOM     18  CB  LEU A   3     -77.798-119.169  34.117  1.00  0.54           C  
ATOM     19  O   LEU A   3     -78.081-122.012  33.102  1.00  0.58           O  
ATOM     20  CG  LEU A   3     -78.690-118.412  35.101  1.00  0.53           C  
ATOM     21  CD1 LEU A   3     -78.440-116.911  34.996  1.00  0.50           C  
ATOM     22  CD2 LEU A   3     -80.159-118.734  34.849  1.00  0.51           C  
ATOM     23  N   SER A   4     -75.797-122.015  32.853  1.00  0.50           N  
ATOM     24  CA  SER A   4     -75.649-123.251  32.092  1.00  0.50           C  
ATOM     25  C   SER A   4     -75.883-124.474  32.973  1.00  0.50           C  
ATOM     26  CB  SER A   4     -74.260-123.327  31.458  1.00  0.48           C  
ATOM     27  O   SER A   4     -76.396-125.493  32.506  1.00  0.48           O  
ATOM     28  OG  SER A   4     -73.250-123.153  32.437  1.00  0.52           O  
ATOM     29  N   ASN A   5     -76.051-124.431  34.392  1.00  0.52           N  
ATOM     30  CA  ASN A   5     -76.399-125.691  35.039  1.00  0.50           C  
ATOM     31  C   ASN A   5     -77.844-125.691  35.528  1.00  0.51           C  
ATOM     32  CB  ASN A   5     -75.445-125.979  36.200  1.00  0.48           C  
ATOM     33  O   ASN A   5     -78.336-126.705  36.026  1.00  0.49           O  
ATOM     34  CG  ASN A   5     -74.173-126.671  35.753  1.00  0.46           C  
ATOM     35  ND2 ASN A   5     -73.182-126.717  36.636  1.00  0.45           N  
ATOM     36  OD1 ASN A   5     -74.081-127.159  34.624  1.00  0.49           O  
ATOM     37  N   LEU A   6     -78.759-124.622  35.216  1.00  0.52           N  
ATOM     38  CA  LEU A   6     -80.211-124.759  35.198  1.00  0.52           C  
ATOM     39  C   LEU A   6     -80.681-125.401  33.897  1.00  0.52           C  
ATOM     40  CB  LEU A   6     -80.881-123.394  35.378  1.00  0.50           C  
ATOM     41  O   LEU A   6     -81.804-125.904  33.818  1.00  0.51           O  
ATOM     42  CG  LEU A   6     -81.200-122.980  36.816  1.00  0.48           C  
ATOM     43  CD1 LEU A   6     -81.044-121.472  36.980  1.00  0.47           C  
ATOM     44  CD2 LEU A   6     -82.608-123.422  37.200  1.00  0.48           C  
ATOM     45  N   ASN A   7     -79.869-125.731  32.880  1.00  0.53           N  
ATOM     46  CA  ASN A   7     -80.194-126.470  31.665  1.00  0.52           C  
ATOM     47  C   ASN A   7     -79.375-127.753  31.553  1.00  0.53           C  
ATOM     48  CB  ASN A   7     -79.979-125.593  30.429  1.00  0.49           C  
ATOM     49  O   ASN A   7     -79.552-128.528  30.611  1.00  0.51           O  
ATOM     50  CG  ASN A   7     -81.247-124.891  29.983  1.00  0.49           C  
ATOM     51  ND2 ASN A   7     -81.100-123.896  29.118  1.00  0.49           N  
ATOM     52  OD1 ASN A   7     -82.349-125.241  30.415  1.00  0.51           O  
ATOM     53  N   SER A   8     -78.530-128.054  32.730  1.00  0.52           N  
ATOM     54  CA  SER A   8     -77.885-129.288  32.293  1.00  0.52           C  
ATOM     55  C   SER A   8     -78.212-130.445  33.232  1.00  0.51           C  
ATOM     56  CB  SER A   8     -76.370-129.100  32.210  1.00  0.47           C  
ATOM     57  O   SER A   8     -77.819-130.432  34.401  1.00  0.48           O  
ATOM     58  OG  SER A   8     -75.776-129.228  33.490  1.00  0.51           O  
ATOM     59  N   THR A   9     -79.670-130.603  33.581  1.00  0.51           N  
ATOM     60  CA  THR A   9     -80.201-131.908  33.958  1.00  0.51           C  
ATOM     61  C   THR A   9     -81.715-131.951  33.767  1.00  0.51           C  
ATOM     62  CB  THR A   9     -79.856-132.252  35.419  1.00  0.46           C  
ATOM     63  O   THR A   9     -82.431-131.068  34.244  1.00  0.48           O  
ATOM     64  CG2 THR A   9     -78.720-133.267  35.491  1.00  0.44           C  
ATOM     65  OG1 THR A   9     -79.458-131.057  36.103  1.00  0.39           O  
ATOM     66  N   ASN A  10     -82.251-132.237  32.419  1.00  0.52           N  
ATOM     67  CA  ASN A  10     -83.463-133.029  32.239  1.00  0.53           C  
ATOM     68  C   ASN A  10     -84.481-132.756  33.343  1.00  0.51           C  
ATOM     69  CB  ASN A  10     -83.126-134.521  32.186  1.00  0.48           C  
ATOM     70  O   ASN A  10     -85.247-133.643  33.721  1.00  0.49           O  
ATOM     71  CG  ASN A  10     -82.849-135.007  30.777  1.00  0.49           C  
ATOM     72  ND2 ASN A  10     -82.209-136.165  30.664  1.00  0.49           N  
ATOM     73  OD1 ASN A  10     -83.207-134.347  29.798  1.00  0.50           O  
ATOM     74  N   SER A  11     -84.477-131.748  33.741  1.00  0.47           N  
ATOM     75  CA  SER A  11     -84.998-131.503  35.081  1.00  0.47           C  
ATOM     76  C   SER A  11     -85.204-130.013  35.330  1.00  0.46           C  
ATOM     77  CB  SER A  11     -84.053-132.079  36.137  1.00  0.43           C  
ATOM     78  O   SER A  11     -84.238-129.269  35.517  1.00  0.45           O  
ATOM     79  OG  SER A  11     -82.701-131.878  35.765  1.00  0.41           O  
ATOM     80  N   LYS A  12     -86.103-129.310  34.253  1.00  0.53           N  
ATOM     81  CA  LYS A  12     -87.226-128.529  34.763  1.00  0.52           C  
ATOM     82  C   LYS A  12     -87.674-129.038  36.130  1.00  0.53           C  
ATOM     83  CB  LYS A  12     -88.397-128.567  33.780  1.00  0.50           C  
ATOM     84  O   LYS A  12     -88.705-129.704  36.243  1.00  0.51           O  
ATOM     85  CG  LYS A  12     -88.207-127.684  32.556  1.00  0.47           C  
ATOM     86  CD  LYS A  12     -89.438-127.699  31.659  1.00  0.48           C  
ATOM     87  CE  LYS A  12     -89.242-126.830  30.424  1.00  0.43           C  
ATOM     88  NZ  LYS A  12     -90.434-126.866  29.526  1.00  0.38           N  
ATOM     89  N   SER A  13     -86.541-129.773  36.947  1.00  0.56           N  
ATOM     90  CA  SER A  13     -87.052-129.681  38.310  1.00  0.55           C  
ATOM     91  C   SER A  13     -87.857-128.403  38.515  1.00  0.56           C  
ATOM     92  CB  SER A  13     -85.903-129.737  39.318  1.00  0.52           C  
ATOM     93  O   SER A  13     -87.311-127.300  38.440  1.00  0.54           O  
ATOM     94  OG  SER A  13     -85.125-128.554  39.260  1.00  0.50           O  
ATOM     95  N   MET A  14     -89.101-128.684  37.853  1.00  0.65           N  
ATOM     96  CA  MET A  14     -90.110-127.679  38.174  1.00  0.65           C  
ATOM     97  C   MET A  14     -89.835-127.046  39.534  1.00  0.66           C  
ATOM     98  CB  MET A  14     -91.509-128.296  38.157  1.00  0.60           C  
ATOM     99  O   MET A  14     -89.763-127.746  40.545  1.00  0.62           O  
ATOM    100  CG  MET A  14     -92.200-128.215  36.805  1.00  0.56           C  
ATOM    101  SD  MET A  14     -93.924-128.840  36.857  1.00  0.53           S  
ATOM    102  CE  MET A  14     -94.407-128.592  35.126  1.00  0.46           C  
ATOM    103  N   LEU A  15     -88.779-126.198  39.399  1.00  0.73           N  
ATOM    104  CA  LEU A  15     -88.861-125.311  40.555  1.00  0.73           C  
ATOM    105  C   LEU A  15     -90.284-125.259  41.100  1.00  0.75           C  
ATOM    106  CB  LEU A  15     -88.391-123.902  40.185  1.00  0.71           C  
ATOM    107  O   LEU A  15     -91.213-124.873  40.386  1.00  0.74           O  
ATOM    108  CG  LEU A  15     -86.929-123.765  39.758  1.00  0.69           C  
ATOM    109  CD1 LEU A  15     -86.654-122.352  39.253  1.00  0.66           C  
ATOM    110  CD2 LEU A  15     -85.999-124.116  40.914  1.00  0.67           C  
ATOM    111  N   ILE A  16     -90.631-126.165  42.099  1.00  0.78           N  
ATOM    112  CA  ILE A  16     -91.915-126.165  42.792  1.00  0.80           C  
ATOM    113  C   ILE A  16     -92.033-124.914  43.659  1.00  0.81           C  
ATOM    114  CB  ILE A  16     -92.091-127.434  43.655  1.00  0.77           C  
ATOM    115  O   ILE A  16     -91.277-124.743  44.619  1.00  0.79           O  
ATOM    116  CG1 ILE A  16     -91.939-128.692  42.792  1.00  0.79           C  
ATOM    117  CG2 ILE A  16     -93.447-127.420  44.367  1.00  0.79           C  
ATOM    118  CD1 ILE A  16     -91.941-129.992  43.585  1.00  0.76           C  
ATOM    119  N   ASN A  17     -92.798-124.104  43.161  1.00  0.80           N  
ATOM    120  CA  ASN A  17     -93.184-123.019  44.058  1.00  0.83           C  
ATOM    121  C   ASN A  17     -93.874-123.547  45.312  1.00  0.85           C  
ATOM    122  CB  ASN A  17     -94.089-122.020  43.334  1.00  0.79           C  
ATOM    123  O   ASN A  17     -95.024-123.987  45.255  1.00  0.83           O  
ATOM    124  CG  ASN A  17     -94.379-120.786  44.166  1.00  0.76           C  
ATOM    125  ND2 ASN A  17     -94.939-119.763  43.532  1.00  0.76           N  
ATOM    126  OD1 ASN A  17     -94.100-120.753  45.367  1.00  0.76           O  
ATOM    127  N   SER A  18     -93.082-123.590  46.271  1.00  0.79           N  
ATOM    128  CA  SER A  18     -93.541-124.062  47.573  1.00  0.81           C  
ATOM    129  C   SER A  18     -94.197-122.937  48.368  1.00  0.79           C  
ATOM    130  CB  SER A  18     -92.377-124.650  48.372  1.00  0.76           C  
ATOM    131  O   SER A  18     -94.409-123.066  49.576  1.00  0.75           O  
ATOM    132  OG  SER A  18     -91.832-125.778  47.709  1.00  0.74           O  
ATOM    133  N   GLY A  19     -94.690-121.854  47.760  1.00  0.84           N  
ATOM    134  CA  GLY A  19     -95.491-120.790  48.343  1.00  0.85           C  
ATOM    135  C   GLY A  19     -94.668-119.594  48.782  1.00  0.84           C  
ATOM    136  O   GLY A  19     -93.564-119.376  48.278  1.00  0.79           O  
ATOM    137  N   THR A  20     -95.235-118.501  49.485  1.00  0.87           N  
ATOM    138  CA  THR A  20     -94.594-117.301  50.011  1.00  0.90           C  
ATOM    139  C   THR A  20     -93.629-117.653  51.139  1.00  0.89           C  
ATOM    140  CB  THR A  20     -95.636-116.288  50.521  1.00  0.84           C  
ATOM    141  O   THR A  20     -93.940-118.489  51.990  1.00  0.86           O  
ATOM    142  CG2 THR A  20     -95.611-115.008  49.692  1.00  0.74           C  
ATOM    143  OG1 THR A  20     -96.942-116.873  50.438  1.00  0.77           O  
ATOM    144  N   PHE A  21     -92.567-117.314  51.189  1.00  0.80           N  
ATOM    145  CA  PHE A  21     -91.665-117.452  52.326  1.00  0.87           C  
ATOM    146  C   PHE A  21     -92.375-117.096  53.627  1.00  0.83           C  
ATOM    147  CB  PHE A  21     -90.427-116.568  52.144  1.00  0.79           C  
ATOM    148  O   PHE A  21     -92.854-115.972  53.791  1.00  0.83           O  
ATOM    149  CG  PHE A  21     -89.212-117.064  52.880  1.00  0.72           C  
ATOM    150  CD1 PHE A  21     -89.125-116.950  54.262  1.00  0.69           C  
ATOM    151  CD2 PHE A  21     -88.157-117.645  52.189  1.00  0.72           C  
ATOM    152  CE1 PHE A  21     -88.001-117.409  54.946  1.00  0.81           C  
ATOM    153  CE2 PHE A  21     -87.031-118.106  52.865  1.00  0.79           C  
ATOM    154  CZ  PHE A  21     -86.955-117.986  54.243  1.00  0.83           C  
ATOM    155  N   ARG A  22     -92.617-117.852  54.661  1.00  0.83           N  
ATOM    156  CA  ARG A  22     -93.033-117.774  56.057  1.00  0.86           C  
ATOM    157  C   ARG A  22     -92.341-118.843  56.895  1.00  0.85           C  
ATOM    158  CB  ARG A  22     -94.552-117.918  56.175  1.00  0.82           C  
ATOM    159  O   ARG A  22     -91.873-119.851  56.362  1.00  0.84           O  
ATOM    160  CG  ARG A  22     -95.082-119.262  55.700  1.00  0.79           C  
ATOM    161  CD  ARG A  22     -96.600-119.331  55.785  1.00  0.82           C  
ATOM    162  NE  ARG A  22     -97.105-120.631  55.353  1.00  0.84           N  
ATOM    163  NH1 ARG A  22     -99.330-120.115  55.702  1.00  0.78           N  
ATOM    164  NH2 ARG A  22     -98.739-122.184  54.912  1.00  0.75           N  
ATOM    165  CZ  ARG A  22     -98.390-120.974  55.323  1.00  0.80           C  
ATOM    166  N   SER A  23     -92.412-118.667  58.178  1.00  0.91           N  
ATOM    167  CA  SER A  23     -92.010-119.649  59.180  1.00  0.93           C  
ATOM    168  C   SER A  23     -92.884-120.897  59.114  1.00  0.93           C  
ATOM    169  CB  SER A  23     -92.077-119.042  60.582  1.00  0.90           C  
ATOM    170  O   SER A  23     -94.095-120.802  58.907  1.00  0.93           O  
ATOM    171  OG  SER A  23     -92.204-120.057  61.564  1.00  0.86           O  
ATOM    172  N   GLY A  24     -92.245-122.355  59.267  1.00  0.89           N  
ATOM    173  CA  GLY A  24     -92.885-123.660  59.310  1.00  0.91           C  
ATOM    174  C   GLY A  24     -93.015-124.306  57.943  1.00  0.88           C  
ATOM    175  O   GLY A  24     -93.571-125.399  57.818  1.00  0.86           O  
ATOM    176  N   VAL A  25     -92.529-123.670  57.106  1.00  0.85           N  
ATOM    177  CA  VAL A  25     -92.539-124.385  55.834  1.00  0.88           C  
ATOM    178  C   VAL A  25     -91.542-125.540  55.883  1.00  0.85           C  
ATOM    179  CB  VAL A  25     -92.208-123.445  54.653  1.00  0.84           C  
ATOM    180  O   VAL A  25     -90.358-125.336  56.161  1.00  0.84           O  
ATOM    181  CG1 VAL A  25     -92.273-124.201  53.327  1.00  0.80           C  
ATOM    182  CG2 VAL A  25     -93.160-122.251  54.638  1.00  0.79           C  
ATOM    183  N   TYR A  26     -92.241-126.586  55.612  1.00  0.64           N  
ATOM    184  CA  TYR A  26     -91.414-127.766  55.389  1.00  0.72           C  
ATOM    185  C   TYR A  26     -90.897-127.806  53.955  1.00  0.65           C  
ATOM    186  CB  TYR A  26     -92.204-129.042  55.695  1.00  0.58           C  
ATOM    187  O   TYR A  26     -91.670-128.009  53.016  1.00  0.63           O  
ATOM    188  CG  TYR A  26     -91.337-130.266  55.866  1.00  0.54           C  
ATOM    189  CD1 TYR A  26     -90.451-130.372  56.935  1.00  0.57           C  
ATOM    190  CD2 TYR A  26     -91.402-131.318  54.959  1.00  0.60           C  
ATOM    191  CE1 TYR A  26     -89.649-131.497  57.096  1.00  0.65           C  
ATOM    192  CE2 TYR A  26     -90.605-132.448  55.110  1.00  0.55           C  
ATOM    193  OH  TYR A  26     -88.941-133.645  56.334  1.00  0.64           O  
ATOM    194  CZ  TYR A  26     -89.733-132.529  56.180  1.00  0.68           C  
ATOM    195  N   ILE A  27     -89.489-128.188  53.797  1.00  0.83           N  
ATOM    196  CA  ILE A  27     -88.755-128.424  52.559  1.00  0.88           C  
ATOM    197  C   ILE A  27     -88.206-129.849  52.547  1.00  0.83           C  
ATOM    198  CB  ILE A  27     -87.606-127.406  52.380  1.00  0.79           C  
ATOM    199  O   ILE A  27     -87.344-130.195  53.358  1.00  0.81           O  
ATOM    200  CG1 ILE A  27     -88.120-125.977  52.592  1.00  0.70           C  
ATOM    201  CG2 ILE A  27     -86.961-127.556  50.999  1.00  0.68           C  
ATOM    202  CD1 ILE A  27     -89.189-125.550  51.595  1.00  0.68           C  
ATOM    203  N   THR A  28     -88.270-130.387  51.245  1.00  0.84           N  
ATOM    204  CA  THR A  28     -87.818-131.753  51.004  1.00  0.85           C  
ATOM    205  C   THR A  28     -86.855-131.803  49.820  1.00  0.81           C  
ATOM    206  CB  THR A  28     -89.006-132.697  50.743  1.00  0.79           C  
ATOM    207  O   THR A  28     -86.083-132.754  49.681  1.00  0.78           O  
ATOM    208  CG2 THR A  28     -89.903-132.805  51.971  1.00  0.70           C  
ATOM    209  OG1 THR A  28     -89.777-132.192  49.645  1.00  0.76           O  
ATOM    210  N   SER A  29     -86.917-131.296  49.071  1.00  0.86           N  
ATOM    211  CA  SER A  29     -86.214-131.498  47.809  1.00  0.86           C  
ATOM    212  C   SER A  29     -85.496-130.227  47.367  1.00  0.86           C  
ATOM    213  CB  SER A  29     -87.188-131.949  46.719  1.00  0.84           C  
ATOM    214  O   SER A  29     -85.991-129.120  47.586  1.00  0.82           O  
ATOM    215  OG  SER A  29     -86.770-131.483  45.447  1.00  0.77           O  
ATOM    216  N   PRO A  30     -84.513-129.730  46.701  1.00  0.83           N  
ATOM    217  CA  PRO A  30     -83.743-128.543  46.322  1.00  0.83           C  
ATOM    218  C   PRO A  30     -84.437-127.708  45.248  1.00  0.81           C  
ATOM    219  CB  PRO A  30     -82.430-129.127  45.795  1.00  0.80           C  
ATOM    220  O   PRO A  30     -84.050-126.562  45.005  1.00  0.78           O  
ATOM    221  CG  PRO A  30     -82.757-130.542  45.440  1.00  0.78           C  
ATOM    222  CD  PRO A  30     -83.910-130.993  46.290  1.00  0.80           C  
ATOM    223  N   ASN A  31     -85.529-128.189  44.670  1.00  0.80           N  
ATOM    224  CA  ASN A  31     -86.264-127.484  43.625  1.00  0.81           C  
ATOM    225  C   ASN A  31     -87.425-126.679  44.203  1.00  0.81           C  
ATOM    226  CB  ASN A  31     -86.773-128.467  42.569  1.00  0.77           C  
ATOM    227  O   ASN A  31     -88.183-126.053  43.459  1.00  0.80           O  
ATOM    228  CG  ASN A  31     -87.507-129.647  43.175  1.00  0.72           C  
ATOM    229  ND2 ASN A  31     -88.364-130.281  42.384  1.00  0.70           N  
ATOM    230  OD1 ASN A  31     -87.307-129.984  44.345  1.00  0.70           O  
ATOM    231  N   GLN A  32     -87.716-126.988  45.315  1.00  0.83           N  
ATOM    232  CA  GLN A  32     -88.772-126.206  45.950  1.00  0.84           C  
ATOM    233  C   GLN A  32     -88.343-124.753  46.138  1.00  0.83           C  
ATOM    234  CB  GLN A  32     -89.158-126.818  47.297  1.00  0.82           C  
ATOM    235  O   GLN A  32     -87.318-124.480  46.767  1.00  0.79           O  
ATOM    236  CG  GLN A  32     -90.051-128.046  47.182  1.00  0.82           C  
ATOM    237  CD  GLN A  32     -90.404-128.644  48.530  1.00  0.83           C  
ATOM    238  NE2 GLN A  32     -91.638-129.118  48.664  1.00  0.87           N  
ATOM    239  OE1 GLN A  32     -89.574-128.681  49.444  1.00  0.85           O  
ATOM    240  N   LEU A  33     -88.766-123.525  45.592  1.00  0.86           N  
ATOM    241  CA  LEU A  33     -88.561-122.082  45.655  1.00  0.87           C  
ATOM    242  C   LEU A  33     -89.575-121.429  46.587  1.00  0.87           C  
ATOM    243  CB  LEU A  33     -88.664-121.465  44.257  1.00  0.86           C  
ATOM    244  O   LEU A  33     -90.753-121.793  46.583  1.00  0.86           O  
ATOM    245  CG  LEU A  33     -87.712-122.023  43.198  1.00  0.83           C  
ATOM    246  CD1 LEU A  33     -88.033-121.429  41.831  1.00  0.79           C  
ATOM    247  CD2 LEU A  33     -86.262-121.743  43.581  1.00  0.79           C  
ATOM    248  N   LEU A  34     -89.303-120.688  47.261  1.00  0.88           N  
ATOM    249  CA  LEU A  34     -90.189-119.802  48.008  1.00  0.88           C  
ATOM    250  C   LEU A  34     -90.128-118.381  47.457  1.00  0.87           C  
ATOM    251  CB  LEU A  34     -89.819-119.801  49.494  1.00  0.88           C  
ATOM    252  O   LEU A  34     -89.041-117.833  47.261  1.00  0.84           O  
ATOM    253  CG  LEU A  34     -90.012-121.122  50.241  1.00  0.89           C  
ATOM    254  CD1 LEU A  34     -89.556-120.983  51.689  1.00  0.88           C  
ATOM    255  CD2 LEU A  34     -91.469-121.566  50.173  1.00  0.88           C  
ATOM    256  N   SER A  35     -91.078-117.744  47.265  1.00  0.87           N  
ATOM    257  CA  SER A  35     -91.164-116.349  46.846  1.00  0.87           C  
ATOM    258  C   SER A  35     -91.082-115.406  48.042  1.00  0.88           C  
ATOM    259  CB  SER A  35     -92.463-116.099  46.078  1.00  0.85           C  
ATOM    260  O   SER A  35     -91.713-115.647  49.074  1.00  0.88           O  
ATOM    261  OG  SER A  35     -93.547-116.776  46.689  1.00  0.78           O  
ATOM    262  N   TYR A  36     -90.513-114.593  48.063  1.00  0.85           N  
ATOM    263  CA  TYR A  36     -90.461-113.528  49.058  1.00  0.86           C  
ATOM    264  C   TYR A  36     -90.483-112.158  48.393  1.00  0.84           C  
ATOM    265  CB  TYR A  36     -89.207-113.666  49.928  1.00  0.83           C  
ATOM    266  O   TYR A  36     -89.742-111.912  47.438  1.00  0.80           O  
ATOM    267  CG  TYR A  36     -89.055-112.569  50.952  1.00  0.80           C  
ATOM    268  CD1 TYR A  36     -89.840-112.549  52.103  1.00  0.78           C  
ATOM    269  CD2 TYR A  36     -88.128-111.548  50.771  1.00  0.80           C  
ATOM    270  CE1 TYR A  36     -89.705-111.538  53.049  1.00  0.84           C  
ATOM    271  CE2 TYR A  36     -87.984-110.532  51.711  1.00  0.83           C  
ATOM    272  OH  TYR A  36     -88.637-109.533  53.778  1.00  0.75           O  
ATOM    273  CZ  TYR A  36     -88.775-110.536  52.845  1.00  0.84           C  
ATOM    274  N   THR A  37     -91.367-111.024  49.046  1.00  0.81           N  
ATOM    275  CA  THR A  37     -91.443-109.605  48.720  1.00  0.82           C  
ATOM    276  C   THR A  37     -90.726-108.768  49.776  1.00  0.82           C  
ATOM    277  CB  THR A  37     -92.904-109.137  48.595  1.00  0.80           C  
ATOM    278  O   THR A  37     -91.089-108.803  50.954  1.00  0.79           O  
ATOM    279  CG2 THR A  37     -92.980-107.686  48.131  1.00  0.79           C  
ATOM    280  OG1 THR A  37     -93.586-109.967  47.646  1.00  0.78           O  
ATOM    281  N   ASP A  38     -89.721-108.183  49.429  1.00  0.77           N  
ATOM    282  CA  ASP A  38     -88.871-107.365  50.288  1.00  0.77           C  
ATOM    283  C   ASP A  38     -89.470-105.975  50.491  1.00  0.79           C  
ATOM    284  CB  ASP A  38     -87.464-107.251  49.698  1.00  0.76           C  
ATOM    285  O   ASP A  38     -90.561-105.686  49.996  1.00  0.78           O  
ATOM    286  CG  ASP A  38     -87.379-106.255  48.555  1.00  0.73           C  
ATOM    287  OD1 ASP A  38     -88.397-105.603  48.237  1.00  0.71           O  
ATOM    288  OD2 ASP A  38     -86.285-106.122  47.965  1.00  0.72           O  
ATOM    289  N   THR A  39     -88.965-105.634  51.771  1.00  0.71           N  
ATOM    290  CA  THR A  39     -89.487-104.371  52.282  1.00  0.73           C  
ATOM    291  C   THR A  39     -89.584-103.334  51.167  1.00  0.71           C  
ATOM    292  CB  THR A  39     -88.607-103.823  53.421  1.00  0.67           C  
ATOM    293  O   THR A  39     -90.364-102.384  51.261  1.00  0.68           O  
ATOM    294  CG2 THR A  39     -88.776-104.649  54.692  1.00  0.61           C  
ATOM    295  OG1 THR A  39     -87.233-103.864  53.017  1.00  0.65           O  
ATOM    296  N   ASN A  40     -89.113-103.181  49.777  1.00  0.69           N  
ATOM    297  CA  ASN A  40     -89.242-102.390  48.558  1.00  0.69           C  
ATOM    298  C   ASN A  40     -90.318-102.955  47.635  1.00  0.68           C  
ATOM    299  CB  ASN A  40     -87.901-102.311  47.825  1.00  0.66           C  
ATOM    300  O   ASN A  40     -90.491-102.478  46.512  1.00  0.68           O  
ATOM    301  CG  ASN A  40     -86.807-101.696  48.675  1.00  0.61           C  
ATOM    302  ND2 ASN A  40     -85.645-102.338  48.701  1.00  0.62           N  
ATOM    303  OD1 ASN A  40     -87.004-100.653  49.303  1.00  0.63           O  
ATOM    304  N   GLY A  41     -91.138-104.149  47.789  1.00  0.73           N  
ATOM    305  CA  GLY A  41     -92.104-104.772  46.898  1.00  0.72           C  
ATOM    306  C   GLY A  41     -91.463-105.670  45.857  1.00  0.71           C  
ATOM    307  O   GLY A  41     -92.124-106.100  44.909  1.00  0.70           O  
ATOM    308  N   MET A  42     -90.105-106.048  45.986  1.00  0.71           N  
ATOM    309  CA  MET A  42     -89.487-106.925  44.996  1.00  0.72           C  
ATOM    310  C   MET A  42     -89.739-108.391  45.335  1.00  0.72           C  
ATOM    311  CB  MET A  42     -87.984-106.660  44.905  1.00  0.68           C  
ATOM    312  O   MET A  42     -89.383-108.850  46.422  1.00  0.69           O  
ATOM    313  CG  MET A  42     -87.636-105.293  44.338  1.00  0.64           C  
ATOM    314  SD  MET A  42     -86.226-105.358  43.164  1.00  0.55           S  
ATOM    315  CE  MET A  42     -84.840-105.429  44.332  1.00  0.55           C  
ATOM    316  N   ASN A  43     -90.595-109.226  44.338  1.00  0.76           N  
ATOM    317  CA  ASN A  43     -90.783-110.668  44.457  1.00  0.76           C  
ATOM    318  C   ASN A  43     -89.551-111.434  43.986  1.00  0.76           C  
ATOM    319  CB  ASN A  43     -92.019-111.114  43.672  1.00  0.74           C  
ATOM    320  O   ASN A  43     -89.136-111.303  42.833  1.00  0.72           O  
ATOM    321  CG  ASN A  43     -93.219-111.362  44.564  1.00  0.70           C  
ATOM    322  ND2 ASN A  43     -94.414-111.231  44.000  1.00  0.67           N  
ATOM    323  OD1 ASN A  43     -93.074-111.666  45.751  1.00  0.68           O  
ATOM    324  N   ALA A  44     -88.927-111.907  44.886  1.00  0.78           N  
ATOM    325  CA  ALA A  44     -87.822-112.804  44.556  1.00  0.79           C  
ATOM    326  C   ALA A  44     -88.140-114.239  44.965  1.00  0.80           C  
ATOM    327  CB  ALA A  44     -86.536-112.334  45.232  1.00  0.77           C  
ATOM    328  O   ALA A  44     -88.851-114.469  45.946  1.00  0.79           O  
ATOM    329  N   ALA A  45     -87.837-115.225  44.082  1.00  0.80           N  
ATOM    330  CA  ALA A  45     -87.893-116.644  44.422  1.00  0.81           C  
ATOM    331  C   ALA A  45     -86.594-117.102  45.081  1.00  0.82           C  
ATOM    332  CB  ALA A  45     -88.177-117.480  43.176  1.00  0.80           C  
ATOM    333  O   ALA A  45     -85.504-116.820  44.579  1.00  0.81           O  
ATOM    334  N   TYR A  46     -86.635-117.521  46.199  1.00  0.84           N  
ATOM    335  CA  TYR A  46     -85.499-118.028  46.961  1.00  0.86           C  
ATOM    336  C   TYR A  46     -85.462-119.551  46.936  1.00  0.86           C  
ATOM    337  CB  TYR A  46     -85.558-117.531  48.409  1.00  0.85           C  
ATOM    338  O   TYR A  46     -86.506-120.205  46.996  1.00  0.85           O  
ATOM    339  CG  TYR A  46     -85.293-116.052  48.554  1.00  0.87           C  
ATOM    340  CD1 TYR A  46     -84.046-115.585  48.962  1.00  0.87           C  
ATOM    341  CD2 TYR A  46     -86.289-115.120  48.284  1.00  0.87           C  
ATOM    342  CE1 TYR A  46     -83.798-114.223  49.099  1.00  0.88           C  
ATOM    343  CE2 TYR A  46     -86.053-113.756  48.418  1.00  0.87           C  
ATOM    344  OH  TYR A  46     -84.566-111.968  48.959  1.00  0.84           O  
ATOM    345  CZ  TYR A  46     -84.806-113.317  48.825  1.00  0.88           C  
ATOM    346  N   TYR A  47     -84.378-120.091  46.768  1.00  0.84           N  
ATOM    347  CA  TYR A  47     -84.148-121.522  46.933  1.00  0.86           C  
ATOM    348  C   TYR A  47     -83.153-121.789  48.057  1.00  0.87           C  
ATOM    349  CB  TYR A  47     -83.638-122.138  45.627  1.00  0.84           C  
ATOM    350  O   TYR A  47     -82.292-120.954  48.342  1.00  0.86           O  
ATOM    351  CG  TYR A  47     -82.244-121.698  45.252  1.00  0.83           C  
ATOM    352  CD1 TYR A  47     -82.020-120.455  44.663  1.00  0.80           C  
ATOM    353  CD2 TYR A  47     -81.149-122.523  45.484  1.00  0.81           C  
ATOM    354  CE1 TYR A  47     -80.737-120.046  44.314  1.00  0.80           C  
ATOM    355  CE2 TYR A  47     -79.862-122.124  45.139  1.00  0.78           C  
ATOM    356  OH  TYR A  47     -78.394-120.486  44.212  1.00  0.75           O  
ATOM    357  CZ  TYR A  47     -79.666-120.886  44.556  1.00  0.79           C  
ATOM    358  N   TYR A  48     -83.218-122.945  48.844  1.00  0.83           N  
ATOM    359  CA  TYR A  48     -82.404-123.317  49.995  1.00  0.86           C  
ATOM    360  C   TYR A  48     -81.245-124.215  49.578  1.00  0.83           C  
ATOM    361  CB  TYR A  48     -83.258-124.024  51.052  1.00  0.84           C  
ATOM    362  O   TYR A  48     -81.454-125.256  48.951  1.00  0.81           O  
ATOM    363  CG  TYR A  48     -82.547-124.232  52.367  1.00  0.85           C  
ATOM    364  CD1 TYR A  48     -82.213-123.150  53.179  1.00  0.83           C  
ATOM    365  CD2 TYR A  48     -82.208-125.509  52.800  1.00  0.84           C  
ATOM    366  CE1 TYR A  48     -81.556-123.337  54.391  1.00  0.88           C  
ATOM    367  CE2 TYR A  48     -81.551-125.707  54.011  1.00  0.88           C  
ATOM    368  OH  TYR A  48     -80.580-124.807  55.997  1.00  0.80           O  
ATOM    369  CZ  TYR A  48     -81.230-124.617  54.798  1.00  0.88           C  
ATOM    370  N   THR A  49     -80.015-123.999  50.033  1.00  0.88           N  
ATOM    371  CA  THR A  49     -78.771-124.621  49.593  1.00  0.89           C  
ATOM    372  C   THR A  49     -78.189-125.504  50.693  1.00  0.89           C  
ATOM    373  CB  THR A  49     -77.733-123.563  49.177  1.00  0.87           C  
ATOM    374  O   THR A  49     -77.109-126.076  50.532  1.00  0.87           O  
ATOM    375  CG2 THR A  49     -78.199-122.788  47.948  1.00  0.85           C  
ATOM    376  OG1 THR A  49     -77.535-122.645  50.259  1.00  0.85           O  
ATOM    377  N   GLY A  50     -78.697-125.537  51.817  1.00  0.84           N  
ATOM    378  CA  GLY A  50     -78.280-126.335  52.958  1.00  0.86           C  
ATOM    379  C   GLY A  50     -78.801-127.759  52.912  1.00  0.83           C  
ATOM    380  O   GLY A  50     -79.183-128.252  51.849  1.00  0.78           O  
ATOM    381  N   VAL A  51     -78.847-128.806  53.946  1.00  0.84           N  
ATOM    382  CA  VAL A  51     -79.224-130.207  54.096  1.00  0.89           C  
ATOM    383  C   VAL A  51     -80.746-130.332  54.130  1.00  0.85           C  
ATOM    384  CB  VAL A  51     -78.610-130.827  55.371  1.00  0.80           C  
ATOM    385  O   VAL A  51     -81.415-129.638  54.899  1.00  0.82           O  
ATOM    386  CG1 VAL A  51     -78.964-132.310  55.475  1.00  0.71           C  
ATOM    387  CG2 VAL A  51     -77.095-130.635  55.381  1.00  0.70           C  
ATOM    388  N   LEU A  52     -81.415-131.335  53.201  1.00  0.77           N  
ATOM    389  CA  LEU A  52     -82.841-131.645  53.188  1.00  0.83           C  
ATOM    390  C   LEU A  52     -83.125-132.931  53.956  1.00  0.78           C  
ATOM    391  CB  LEU A  52     -83.348-131.774  51.749  1.00  0.72           C  
ATOM    392  O   LEU A  52     -82.334-133.876  53.909  1.00  0.74           O  
ATOM    393  CG  LEU A  52     -83.303-130.504  50.898  1.00  0.67           C  
ATOM    394  CD1 LEU A  52     -83.667-130.822  49.451  1.00  0.65           C  
ATOM    395  CD2 LEU A  52     -84.238-129.444  51.469  1.00  0.68           C  
ATOM    396  N   PRO A  53     -84.510-132.981  55.077  1.00  0.84           N  
ATOM    397  CA  PRO A  53     -85.588-131.990  55.058  1.00  0.89           C  
ATOM    398  C   PRO A  53     -85.268-130.754  55.894  1.00  0.83           C  
ATOM    399  CB  PRO A  53     -86.779-132.753  55.645  1.00  0.79           C  
ATOM    400  O   PRO A  53     -84.589-130.856  56.919  1.00  0.74           O  
ATOM    401  CG  PRO A  53     -86.169-133.781  56.542  1.00  0.72           C  
ATOM    402  CD  PRO A  53     -84.842-134.187  55.970  1.00  0.72           C  
ATOM    403  N   TYR A  54     -85.488-129.446  55.629  1.00  0.88           N  
ATOM    404  CA  TYR A  54     -85.242-128.212  56.367  1.00  0.91           C  
ATOM    405  C   TYR A  54     -86.546-127.478  56.654  1.00  0.87           C  
ATOM    406  CB  TYR A  54     -84.289-127.300  55.588  1.00  0.92           C  
ATOM    407  O   TYR A  54     -87.430-127.413  55.797  1.00  0.81           O  
ATOM    408  CG  TYR A  54     -83.940-126.025  56.315  1.00  0.93           C  
ATOM    409  CD1 TYR A  54     -82.999-126.021  57.343  1.00  0.91           C  
ATOM    410  CD2 TYR A  54     -84.549-124.821  55.977  1.00  0.91           C  
ATOM    411  CE1 TYR A  54     -82.675-124.849  58.017  1.00  0.94           C  
ATOM    412  CE2 TYR A  54     -84.232-123.642  56.644  1.00  0.94           C  
ATOM    413  OH  TYR A  54     -82.978-122.502  58.325  1.00  0.88           O  
ATOM    414  CZ  TYR A  54     -83.295-123.666  57.661  1.00  0.93           C  
ATOM    415  N   THR A  55     -86.953-127.168  57.762  1.00  0.89           N  
ATOM    416  CA  THR A  55     -88.130-126.395  58.143  1.00  0.92           C  
ATOM    417  C   THR A  55     -87.762-124.934  58.384  1.00  0.89           C  
ATOM    418  CB  THR A  55     -88.795-126.975  59.405  1.00  0.88           C  
ATOM    419  O   THR A  55     -86.885-124.635  59.197  1.00  0.84           O  
ATOM    420  CG2 THR A  55     -90.060-126.203  59.765  1.00  0.82           C  
ATOM    421  OG1 THR A  55     -89.136-128.347  59.170  1.00  0.87           O  
ATOM    422  N   THR A  56     -88.311-123.650  57.760  1.00  0.86           N  
ATOM    423  CA  THR A  56     -88.032-122.222  57.863  1.00  0.90           C  
ATOM    424  C   THR A  56     -88.297-121.720  59.280  1.00  0.86           C  
ATOM    425  CB  THR A  56     -88.880-121.414  56.863  1.00  0.83           C  
ATOM    426  O   THR A  56     -89.326-122.044  59.877  1.00  0.80           O  
ATOM    427  CG2 THR A  56     -88.498-121.745  55.424  1.00  0.68           C  
ATOM    428  OG1 THR A  56     -90.265-121.723  57.061  1.00  0.74           O  
ATOM    429  N   ILE A  57     -87.397-120.859  59.808  1.00  0.94           N  
ATOM    430  CA  ILE A  57     -87.447-120.455  61.209  1.00  0.94           C  
ATOM    431  C   ILE A  57     -87.794-118.971  61.306  1.00  0.90           C  
ATOM    432  CB  ILE A  57     -86.110-120.741  61.928  1.00  0.90           C  
ATOM    433  O   ILE A  57     -88.049-118.457  62.398  1.00  0.83           O  
ATOM    434  CG1 ILE A  57     -84.958-120.015  61.222  1.00  0.83           C  
ATOM    435  CG2 ILE A  57     -85.846-122.248  61.998  1.00  0.83           C  
ATOM    436  CD1 ILE A  57     -83.646-120.039  61.994  1.00  0.79           C  
ATOM    437  N   SER A  58     -87.878-118.262  60.175  1.00  0.89           N  
ATOM    438  CA  SER A  58     -88.133-116.825  60.166  1.00  0.90           C  
ATOM    439  C   SER A  58     -89.033-116.430  59.000  1.00  0.87           C  
ATOM    440  CB  SER A  58     -86.818-116.048  60.091  1.00  0.84           C  
ATOM    441  O   SER A  58     -89.335-117.255  58.135  1.00  0.82           O  
ATOM    442  OG  SER A  58     -87.062-114.665  59.895  1.00  0.67           O  
ATOM    443  N   ASN A  59     -89.844-115.549  58.874  1.00  0.82           N  
ATOM    444  CA  ASN A  59     -90.761-115.059  57.850  1.00  0.86           C  
ATOM    445  C   ASN A  59     -90.014-114.360  56.718  1.00  0.79           C  
ATOM    446  CB  ASN A  59     -91.797-114.116  58.464  1.00  0.77           C  
ATOM    447  O   ASN A  59     -90.606-114.031  55.688  1.00  0.70           O  
ATOM    448  CG  ASN A  59     -92.774-114.834  59.375  1.00  0.73           C  
ATOM    449  ND2 ASN A  59     -93.302-114.119  60.361  1.00  0.79           N  
ATOM    450  OD1 ASN A  59     -93.051-116.023  59.193  1.00  0.74           O  
ATOM    451  N   THR A  60     -88.663-113.951  57.015  1.00  0.86           N  
ATOM    452  CA  THR A  60     -87.853-113.327  55.975  1.00  0.90           C  
ATOM    453  C   THR A  60     -86.655-114.203  55.623  1.00  0.89           C  
ATOM    454  CB  THR A  60     -87.363-111.933  56.411  1.00  0.83           C  
ATOM    455  O   THR A  60     -86.053-114.824  56.502  1.00  0.87           O  
ATOM    456  CG2 THR A  60     -88.531-111.040  56.815  1.00  0.71           C  
ATOM    457  OG1 THR A  60     -86.475-112.073  57.527  1.00  0.75           O  
ATOM    458  N   PRO A  61     -86.339-114.420  54.356  1.00  0.86           N  
ATOM    459  CA  PRO A  61     -85.248-115.311  53.956  1.00  0.88           C  
ATOM    460  C   PRO A  61     -83.922-114.958  54.627  1.00  0.86           C  
ATOM    461  CB  PRO A  61     -85.164-115.109  52.441  1.00  0.85           C  
ATOM    462  O   PRO A  61     -83.140-115.850  54.965  1.00  0.80           O  
ATOM    463  CG  PRO A  61     -86.348-114.261  52.103  1.00  0.83           C  
ATOM    464  CD  PRO A  61     -86.961-113.767  53.381  1.00  0.82           C  
ATOM    465  N   THR A  62     -83.888-113.511  55.041  1.00  0.89           N  
ATOM    466  CA  THR A  62     -82.647-112.937  55.547  1.00  0.90           C  
ATOM    467  C   THR A  62     -82.488-113.220  57.038  1.00  0.90           C  
ATOM    468  CB  THR A  62     -82.594-111.417  55.302  1.00  0.87           C  
ATOM    469  O   THR A  62     -81.366-113.339  57.536  1.00  0.87           O  
ATOM    470  CG2 THR A  62     -82.245-111.106  53.850  1.00  0.81           C  
ATOM    471  OG1 THR A  62     -83.871-110.845  55.608  1.00  0.81           O  
ATOM    472  N   SER A  63     -83.661-113.415  57.789  1.00  0.84           N  
ATOM    473  CA  SER A  63     -83.650-113.756  59.208  1.00  0.87           C  
ATOM    474  C   SER A  63     -83.750-115.264  59.415  1.00  0.88           C  
ATOM    475  CB  SER A  63     -84.798-113.056  59.937  1.00  0.83           C  
ATOM    476  O   SER A  63     -83.508-115.762  60.516  1.00  0.88           O  
ATOM    477  OG  SER A  63     -85.087-111.806  59.336  1.00  0.77           O  
ATOM    478  N   ASP A  64     -84.032-115.955  58.310  1.00  0.88           N  
ATOM    479  CA  ASP A  64     -84.211-117.400  58.411  1.00  0.90           C  
ATOM    480  C   ASP A  64     -82.872-118.128  58.315  1.00  0.85           C  
ATOM    481  CB  ASP A  64     -85.160-117.900  57.320  1.00  0.88           C  
ATOM    482  O   ASP A  64     -82.496-118.870  59.225  1.00  0.78           O  
ATOM    483  CG  ASP A  64     -85.488-119.378  57.451  1.00  0.85           C  
ATOM    484  OD1 ASP A  64     -86.279-119.751  58.344  1.00  0.79           O  
ATOM    485  OD2 ASP A  64     -84.947-120.176  56.656  1.00  0.87           O  
ATOM    486  N   SER A  65     -81.992-118.151  57.367  1.00  0.81           N  
ATOM    487  CA  SER A  65     -80.728-118.866  57.217  1.00  0.83           C  
ATOM    488  C   SER A  65     -79.894-118.281  56.082  1.00  0.78           C  
ATOM    489  CB  SER A  65     -80.980-120.353  56.962  1.00  0.80           C  
ATOM    490  O   SER A  65     -80.417-117.997  55.003  1.00  0.70           O  
ATOM    491  OG  SER A  65     -79.760-121.039  56.742  1.00  0.77           O  
ATOM    492  N   PRO A  66     -78.629-118.070  56.270  1.00  0.83           N  
ATOM    493  CA  PRO A  66     -77.747-117.531  55.232  1.00  0.87           C  
ATOM    494  C   PRO A  66     -77.677-118.424  53.995  1.00  0.83           C  
ATOM    495  CB  PRO A  66     -76.386-117.457  55.929  1.00  0.77           C  
ATOM    496  O   PRO A  66     -77.062-118.050  52.993  1.00  0.79           O  
ATOM    497  CG  PRO A  66     -76.419-118.549  56.949  1.00  0.73           C  
ATOM    498  CD  PRO A  66     -77.828-118.691  57.450  1.00  0.75           C  
ATOM    499  N   LEU A  67     -78.450-119.720  53.975  1.00  0.88           N  
ATOM    500  CA  LEU A  67     -78.346-120.731  52.928  1.00  0.89           C  
ATOM    501  C   LEU A  67     -79.458-120.564  51.898  1.00  0.87           C  
ATOM    502  CB  LEU A  67     -78.402-122.137  53.533  1.00  0.89           C  
ATOM    503  O   LEU A  67     -79.427-121.193  50.838  1.00  0.83           O  
ATOM    504  CG  LEU A  67     -77.249-122.521  54.463  1.00  0.89           C  
ATOM    505  CD1 LEU A  67     -77.457-123.929  55.011  1.00  0.87           C  
ATOM    506  CD2 LEU A  67     -75.915-122.418  53.731  1.00  0.87           C  
ATOM    507  N   TRP A  68     -80.320-119.597  52.074  1.00  0.88           N  
ATOM    508  CA  TRP A  68     -81.264-119.166  51.048  1.00  0.90           C  
ATOM    509  C   TRP A  68     -80.567-118.324  49.985  1.00  0.84           C  
ATOM    510  CB  TRP A  68     -82.413-118.371  51.675  1.00  0.88           C  
ATOM    511  O   TRP A  68     -79.886-117.347  50.305  1.00  0.75           O  
ATOM    512  CG  TRP A  68     -83.359-119.204  52.486  1.00  0.88           C  
ATOM    513  CD1 TRP A  68     -83.432-119.277  53.849  1.00  0.84           C  
ATOM    514  CD2 TRP A  68     -84.366-120.088  51.982  1.00  0.86           C  
ATOM    515  CE2 TRP A  68     -85.013-120.664  53.098  1.00  0.91           C  
ATOM    516  CE3 TRP A  68     -84.785-120.448  50.695  1.00  0.80           C  
ATOM    517  NE1 TRP A  68     -84.424-120.153  54.224  1.00  0.79           N  
ATOM    518  CH2 TRP A  68     -86.448-121.916  51.694  1.00  0.80           C  
ATOM    519  CZ2 TRP A  68     -86.057-121.582  52.964  1.00  0.79           C  
ATOM    520  CZ3 TRP A  68     -85.825-121.361  50.564  1.00  0.80           C  
ATOM    521  N   LYS A  69     -80.728-118.734  48.793  1.00  0.84           N  
ATOM    522  CA  LYS A  69     -80.284-118.005  47.609  1.00  0.84           C  
ATOM    523  C   LYS A  69     -81.472-117.557  46.761  1.00  0.81           C  
ATOM    524  CB  LYS A  69     -79.338-118.866  46.771  1.00  0.82           C  
ATOM    525  O   LYS A  69     -82.424-118.315  46.569  1.00  0.79           O  
ATOM    526  CG  LYS A  69     -78.107-119.347  47.526  1.00  0.81           C  
ATOM    527  CD  LYS A  69     -77.224-118.182  47.955  1.00  0.83           C  
ATOM    528  CE  LYS A  69     -75.979-118.663  48.688  1.00  0.87           C  
ATOM    529  NZ  LYS A  69     -75.275-117.542  49.379  1.00  0.84           N  
ATOM    530  N   VAL A  70     -81.533-116.321  46.301  1.00  0.83           N  
ATOM    531  CA  VAL A  70     -82.433-115.798  45.279  1.00  0.82           C  
ATOM    532  C   VAL A  70     -82.181-116.512  43.953  1.00  0.82           C  
ATOM    533  CB  VAL A  70     -82.266-114.272  45.103  1.00  0.80           C  
ATOM    534  O   VAL A  70     -81.046-116.558  43.472  1.00  0.80           O  
ATOM    535  CG1 VAL A  70     -83.094-113.771  43.921  1.00  0.72           C  
ATOM    536  CG2 VAL A  70     -82.663-113.541  46.384  1.00  0.73           C  
ATOM    537  N   LEU A  71     -83.274-117.266  43.209  1.00  0.77           N  
ATOM    538  CA  LEU A  71     -83.190-117.926  41.911  1.00  0.75           C  
ATOM    539  C   LEU A  71     -83.571-116.968  40.788  1.00  0.74           C  
ATOM    540  CB  LEU A  71     -84.099-119.158  41.877  1.00  0.74           C  
ATOM    541  O   LEU A  71     -82.861-116.867  39.785  1.00  0.68           O  
ATOM    542  CG  LEU A  71     -83.892-120.121  40.707  1.00  0.72           C  
ATOM    543  CD1 LEU A  71     -82.751-121.086  41.011  1.00  0.70           C  
ATOM    544  CD2 LEU A  71     -85.178-120.883  40.407  1.00  0.71           C  
ATOM    545  N   TYR A  72     -84.728-116.359  40.899  1.00  0.67           N  
ATOM    546  CA  TYR A  72     -85.342-115.572  39.835  1.00  0.66           C  
ATOM    547  C   TYR A  72     -86.155-114.418  40.410  1.00  0.67           C  
ATOM    548  CB  TYR A  72     -86.236-116.456  38.960  1.00  0.61           C  
ATOM    549  O   TYR A  72     -86.915-114.600  41.364  1.00  0.63           O  
ATOM    550  CG  TYR A  72     -87.161-115.677  38.057  1.00  0.57           C  
ATOM    551  CD1 TYR A  72     -88.476-115.413  38.434  1.00  0.54           C  
ATOM    552  CD2 TYR A  72     -86.723-115.205  36.824  1.00  0.55           C  
ATOM    553  CE1 TYR A  72     -89.333-114.698  37.604  1.00  0.52           C  
ATOM    554  CE2 TYR A  72     -87.571-114.488  35.986  1.00  0.52           C  
ATOM    555  OH  TYR A  72     -89.716-113.531  35.559  1.00  0.50           O  
ATOM    556  CZ  TYR A  72     -88.872-114.240  36.384  1.00  0.52           C  
ATOM    557  N   ILE A  73     -85.992-113.251  40.016  1.00  0.61           N  
ATOM    558  CA  ILE A  73     -86.757-112.012  40.108  1.00  0.60           C  
ATOM    559  C   ILE A  73     -87.443-111.730  38.773  1.00  0.62           C  
ATOM    560  CB  ILE A  73     -85.859-110.821  40.511  1.00  0.57           C  
ATOM    561  O   ILE A  73     -86.782-111.630  37.737  1.00  0.60           O  
ATOM    562  CG1 ILE A  73     -85.123-111.127  41.820  1.00  0.51           C  
ATOM    563  CG2 ILE A  73     -86.687-109.539  40.635  1.00  0.52           C  
ATOM    564  CD1 ILE A  73     -84.111-110.063  42.225  1.00  0.51           C  
ATOM    565  N   ALA A  74     -88.773-112.128  38.470  1.00  0.60           N  
ATOM    566  CA  ALA A  74     -89.756-112.197  37.393  1.00  0.59           C  
ATOM    567  C   ALA A  74     -89.811-110.885  36.615  1.00  0.60           C  
ATOM    568  CB  ALA A  74     -91.135-112.538  37.952  1.00  0.55           C  
ATOM    569  O   ALA A  74     -90.179-110.868  35.438  1.00  0.57           O  
ATOM    570  N   ASP A  75     -89.112-109.836  36.917  1.00  0.53           N  
ATOM    571  CA  ASP A  75     -89.140-108.595  36.151  1.00  0.54           C  
ATOM    572  C   ASP A  75     -87.765-108.279  35.567  1.00  0.54           C  
ATOM    573  CB  ASP A  75     -89.620-107.434  37.025  1.00  0.50           C  
ATOM    574  O   ASP A  75     -86.813-108.026  36.308  1.00  0.52           O  
ATOM    575  CG  ASP A  75     -90.966-106.881  36.591  1.00  0.50           C  
ATOM    576  OD1 ASP A  75     -91.414-107.183  35.464  1.00  0.50           O  
ATOM    577  OD2 ASP A  75     -91.582-106.134  37.381  1.00  0.53           O  
ATOM    578  N   LYS A  76     -87.316-109.109  34.211  1.00  0.48           N  
ATOM    579  CA  LYS A  76     -86.215-108.898  33.276  1.00  0.48           C  
ATOM    580  C   LYS A  76     -85.504-107.576  33.554  1.00  0.47           C  
ATOM    581  CB  LYS A  76     -86.721-108.927  31.834  1.00  0.45           C  
ATOM    582  O   LYS A  76     -84.319-107.427  33.249  1.00  0.45           O  
ATOM    583  CG  LYS A  76     -85.808-109.672  30.872  1.00  0.44           C  
ATOM    584  CD  LYS A  76     -86.367-109.669  29.455  1.00  0.45           C  
ATOM    585  CE  LYS A  76     -85.426-110.365  28.480  1.00  0.41           C  
ATOM    586  NZ  LYS A  76     -85.941-110.312  27.079  1.00  0.40           N  
ATOM    587  N   TYR A  77     -86.179-106.765  34.688  1.00  0.56           N  
ATOM    588  CA  TYR A  77     -85.487-105.497  34.889  1.00  0.56           C  
ATOM    589  C   TYR A  77     -85.514-105.088  36.357  1.00  0.56           C  
ATOM    590  CB  TYR A  77     -86.118-104.398  34.030  1.00  0.51           C  
ATOM    591  O   TYR A  77     -85.052-104.001  36.714  1.00  0.53           O  
ATOM    592  CG  TYR A  77     -86.051-104.673  32.547  1.00  0.49           C  
ATOM    593  CD1 TYR A  77     -84.845-104.584  31.855  1.00  0.47           C  
ATOM    594  CD2 TYR A  77     -87.194-105.022  31.835  1.00  0.48           C  
ATOM    595  CE1 TYR A  77     -84.779-104.836  30.489  1.00  0.47           C  
ATOM    596  CE2 TYR A  77     -87.140-105.276  30.468  1.00  0.49           C  
ATOM    597  OH  TYR A  77     -85.871-105.431  28.452  1.00  0.47           O  
ATOM    598  CZ  TYR A  77     -85.930-105.181  29.805  1.00  0.44           C  
ATOM    599  N   SER A  78     -85.796-106.053  37.346  1.00  0.51           N  
ATOM    600  CA  SER A  78     -85.682-105.591  38.725  1.00  0.52           C  
ATOM    601  C   SER A  78     -84.227-105.564  39.181  1.00  0.50           C  
ATOM    602  CB  SER A  78     -86.500-106.484  39.659  1.00  0.48           C  
ATOM    603  O   SER A  78     -83.841-104.724  39.996  1.00  0.48           O  
ATOM    604  OG  SER A  78     -86.158-107.847  39.480  1.00  0.44           O  
ATOM    605  N   TYR A  79     -83.424-106.492  38.580  1.00  0.47           N  
ATOM    606  CA  TYR A  79     -82.041-106.273  38.988  1.00  0.48           C  
ATOM    607  C   TYR A  79     -81.525-104.935  38.471  1.00  0.47           C  
ATOM    608  CB  TYR A  79     -81.145-107.408  38.482  1.00  0.45           C  
ATOM    609  O   TYR A  79     -80.616-104.344  39.059  1.00  0.45           O  
ATOM    610  CG  TYR A  79     -81.721-108.156  37.304  1.00  0.44           C  
ATOM    611  CD1 TYR A  79     -82.610-109.212  37.492  1.00  0.42           C  
ATOM    612  CD2 TYR A  79     -81.376-107.810  36.002  1.00  0.43           C  
ATOM    613  CE1 TYR A  79     -83.141-109.906  36.409  1.00  0.43           C  
ATOM    614  CE2 TYR A  79     -81.901-108.497  34.912  1.00  0.43           C  
ATOM    615  OH  TYR A  79     -83.305-110.225  34.051  1.00  0.38           O  
ATOM    616  CZ  TYR A  79     -82.782-109.541  35.126  1.00  0.40           C  
ATOM    617  N   LEU A  80     -82.385-104.229  37.501  1.00  0.54           N  
ATOM    618  CA  LEU A  80     -82.204-102.837  37.106  1.00  0.54           C  
ATOM    619  C   LEU A  80     -82.990-101.905  38.022  1.00  0.54           C  
ATOM    620  CB  LEU A  80     -82.640-102.630  35.653  1.00  0.51           C  
ATOM    621  O   LEU A  80     -82.708-100.707  38.086  1.00  0.52           O  
ATOM    622  CG  LEU A  80     -81.754-103.269  34.582  1.00  0.49           C  
ATOM    623  CD1 LEU A  80     -82.421-103.168  33.214  1.00  0.46           C  
ATOM    624  CD2 LEU A  80     -80.379-102.610  34.562  1.00  0.47           C  
ATOM    625  N   LYS A  81     -83.657-102.623  39.162  1.00  0.53           N  
ATOM    626  CA  LYS A  81     -84.123-101.709  40.201  1.00  0.53           C  
ATOM    627  C   LYS A  81     -83.136-101.648  41.363  1.00  0.53           C  
ATOM    628  CB  LYS A  81     -85.503-102.131  40.707  1.00  0.49           C  
ATOM    629  O   LYS A  81     -83.068-100.644  42.075  1.00  0.51           O  
ATOM    630  CG  LYS A  81     -86.660-101.573  39.891  1.00  0.47           C  
ATOM    631  CD  LYS A  81     -88.002-101.874  40.544  1.00  0.48           C  
ATOM    632  CE  LYS A  81     -89.157-101.277  39.751  1.00  0.42           C  
ATOM    633  NZ  LYS A  81     -90.473-101.535  40.410  1.00  0.41           N  
ATOM    634  N   THR A  82     -82.217-102.657  41.392  1.00  0.56           N  
ATOM    635  CA  THR A  82     -81.330-102.532  42.542  1.00  0.56           C  
ATOM    636  C   THR A  82     -79.869-102.537  42.102  1.00  0.56           C  
ATOM    637  CB  THR A  82     -81.567-103.666  43.557  1.00  0.51           C  
ATOM    638  O   THR A  82     -78.991-102.082  42.838  1.00  0.54           O  
ATOM    639  CG2 THR A  82     -82.906-103.498  44.267  1.00  0.47           C  
ATOM    640  OG1 THR A  82     -81.557-104.923  42.870  1.00  0.49           O  
ATOM    641  N   ASP A  83     -79.586-102.892  40.813  1.00  0.53           N  
ATOM    642  CA  ASP A  83     -78.193-102.743  40.402  1.00  0.55           C  
ATOM    643  C   ASP A  83     -77.958-101.386  39.742  1.00  0.53           C  
ATOM    644  CB  ASP A  83     -77.792-103.869  39.447  1.00  0.51           C  
ATOM    645  O   ASP A  83     -78.780-100.925  38.947  1.00  0.53           O  
ATOM    646  CG  ASP A  83     -77.659-105.214  40.139  1.00  0.50           C  
ATOM    647  OD1 ASP A  83     -77.475-105.249  41.375  1.00  0.52           O  
ATOM    648  OD2 ASP A  83     -77.736-106.249  39.441  1.00  0.57           O  
ATOM    649  N   ILE A  84     -77.330-100.453  40.407  1.00  0.63           N  
ATOM    650  CA  ILE A  84     -76.654 -99.368  39.703  1.00  0.63           C  
ATOM    651  C   ILE A  84     -76.115 -99.877  38.368  1.00  0.63           C  
ATOM    652  CB  ILE A  84     -75.508 -98.771  40.550  1.00  0.60           C  
ATOM    653  O   ILE A  84     -75.280-100.784  38.333  1.00  0.61           O  
ATOM    654  CG1 ILE A  84     -76.048 -98.252  41.888  1.00  0.54           C  
ATOM    655  CG2 ILE A  84     -74.790 -97.659  39.780  1.00  0.55           C  
ATOM    656  CD1 ILE A  84     -74.970 -97.746  42.836  1.00  0.53           C  
ATOM    657  N   VAL A  85     -77.071 -99.685  37.200  1.00  0.58           N  
ATOM    658  CA  VAL A  85     -76.403 -99.816  35.910  1.00  0.60           C  
ATOM    659  C   VAL A  85     -75.039 -99.132  35.962  1.00  0.59           C  
ATOM    660  CB  VAL A  85     -77.255 -99.219  34.767  1.00  0.57           C  
ATOM    661  O   VAL A  85     -74.938 -97.961  36.338  1.00  0.59           O  
ATOM    662  CG1 VAL A  85     -76.597 -99.477  33.412  1.00  0.53           C  
ATOM    663  CG2 VAL A  85     -78.668 -99.798  34.797  1.00  0.55           C  
ATOM    664  N   PRO A  86     -73.878-100.054  35.991  1.00  0.57           N  
ATOM    665  CA  PRO A  86     -72.614 -99.348  35.765  1.00  0.57           C  
ATOM    666  C   PRO A  86     -72.718 -98.289  34.670  1.00  0.58           C  
ATOM    667  CB  PRO A  86     -71.654-100.467  35.354  1.00  0.55           C  
ATOM    668  O   PRO A  86     -73.432 -98.484  33.683  1.00  0.58           O  
ATOM    669  CG  PRO A  86     -72.521-101.673  35.189  1.00  0.54           C  
ATOM    670  CD  PRO A  86     -73.907-101.331  35.654  1.00  0.56           C  
ATOM    671  N   ILE A  87     -72.275 -97.161  34.944  1.00  0.60           N  
ATOM    672  CA  ILE A  87     -72.141 -96.070  33.985  1.00  0.61           C  
ATOM    673  C   ILE A  87     -71.777 -96.631  32.613  1.00  0.59           C  
ATOM    674  CB  ILE A  87     -71.081 -95.043  34.443  1.00  0.57           C  
ATOM    675  O   ILE A  87     -72.196 -96.094  31.585  1.00  0.59           O  
ATOM    676  CG1 ILE A  87     -71.694 -94.049  35.436  1.00  0.52           C  
ATOM    677  CG2 ILE A  87     -70.481 -94.313  33.238  1.00  0.54           C  
ATOM    678  CD1 ILE A  87     -70.668 -93.204  36.179  1.00  0.53           C  
ATOM    679  N   THR A  88     -71.075 -97.695  32.387  1.00  0.62           N  
ATOM    680  CA  THR A  88     -70.643 -98.332  31.148  1.00  0.63           C  
ATOM    681  C   THR A  88     -71.810 -99.049  30.474  1.00  0.60           C  
ATOM    682  CB  THR A  88     -69.501 -99.333  31.403  1.00  0.58           C  
ATOM    683  O   THR A  88     -71.740 -99.381  29.289  1.00  0.58           O  
ATOM    684  CG2 THR A  88     -68.235 -98.618  31.863  1.00  0.53           C  
ATOM    685  OG1 THR A  88     -69.906-100.263  32.416  1.00  0.58           O  
ATOM    686  N   SER A  89     -73.033 -99.260  31.069  1.00  0.61           N  
ATOM    687  CA  SER A  89     -74.166 -99.950  30.462  1.00  0.61           C  
ATOM    688  C   SER A  89     -75.434 -99.107  30.544  1.00  0.59           C  
ATOM    689  CB  SER A  89     -74.398-101.301  31.141  1.00  0.57           C  
ATOM    690  O   SER A  89     -76.465 -99.470  29.973  1.00  0.56           O  
ATOM    691  OG  SER A  89     -73.253-102.128  31.019  1.00  0.60           O  
ATOM    692  N   GLY A  90     -75.373 -97.756  31.085  1.00  0.61           N  
ATOM    693  CA  GLY A  90     -76.451 -96.780  31.092  1.00  0.61           C  
ATOM    694  C   GLY A  90     -76.446 -95.877  29.872  1.00  0.60           C  
ATOM    695  O   GLY A  90     -75.423 -95.273  29.545  1.00  0.58           O  
ATOM    696  N   GLY A  91     -77.236 -96.201  28.772  1.00  0.62           N  
ATOM    697  CA  GLY A  91     -77.533 -95.249  27.714  1.00  0.62           C  
ATOM    698  C   GLY A  91     -77.803 -93.848  28.231  1.00  0.61           C  
ATOM    699  O   GLY A  91     -78.310 -93.678  29.341  1.00  0.59           O  
ATOM    700  N   THR A  92     -77.256 -92.857  27.628  1.00  0.60           N  
ATOM    701  CA  THR A  92     -77.460 -91.456  27.977  1.00  0.59           C  
ATOM    702  C   THR A  92     -78.943 -91.097  27.931  1.00  0.60           C  
ATOM    703  CB  THR A  92     -76.675 -90.525  27.033  1.00  0.56           C  
ATOM    704  O   THR A  92     -79.322 -89.964  28.232  1.00  0.59           O  
ATOM    705  CG2 THR A  92     -75.175 -90.783  27.129  1.00  0.55           C  
ATOM    706  OG1 THR A  92     -77.102 -90.751  25.684  1.00  0.60           O  
ATOM    707  N   GLY A  93     -80.043 -92.162  27.449  1.00  0.66           N  
ATOM    708  CA  GLY A  93     -81.434 -91.822  27.198  1.00  0.67           C  
ATOM    709  C   GLY A  93     -81.623 -90.950  25.971  1.00  0.66           C  
ATOM    710  O   GLY A  93     -82.754 -90.633  25.597  1.00  0.66           O  
ATOM    711  N   ALA A  94     -80.600 -90.513  25.154  1.00  0.68           N  
ATOM    712  CA  ALA A  94     -80.723 -89.712  23.939  1.00  0.70           C  
ATOM    713  C   ALA A  94     -80.541 -90.574  22.693  1.00  0.70           C  
ATOM    714  CB  ALA A  94     -79.706 -88.573  23.947  1.00  0.67           C  
ATOM    715  O   ALA A  94     -79.557 -91.308  22.577  1.00  0.69           O  
ATOM    716  N   ASN A  95     -81.558 -90.671  21.657  1.00  0.73           N  
ATOM    717  CA  ASN A  95     -81.572 -91.268  20.326  1.00  0.76           C  
ATOM    718  C   ASN A  95     -81.252 -90.239  19.246  1.00  0.74           C  
ATOM    719  CB  ASN A  95     -82.924 -91.929  20.048  1.00  0.71           C  
ATOM    720  O   ASN A  95     -81.217 -90.568  18.059  1.00  0.73           O  
ATOM    721  CG  ASN A  95     -84.063 -90.930  20.003  1.00  0.68           C  
ATOM    722  ND2 ASN A  95     -85.228 -91.378  19.550  1.00  0.74           N  
ATOM    723  OD1 ASN A  95     -83.898 -89.764  20.373  1.00  0.71           O  
ATOM    724  N   THR A  96     -80.832 -89.139  19.623  1.00  0.74           N  
ATOM    725  CA  THR A  96     -80.389 -88.120  18.678  1.00  0.75           C  
ATOM    726  C   THR A  96     -79.260 -87.283  19.275  1.00  0.72           C  
ATOM    727  CB  THR A  96     -81.551 -87.198  18.266  1.00  0.72           C  
ATOM    728  O   THR A  96     -79.165 -87.141  20.496  1.00  0.69           O  
ATOM    729  CG2 THR A  96     -82.732 -88.005  17.737  1.00  0.67           C  
ATOM    730  OG1 THR A  96     -81.978 -86.438  19.403  1.00  0.75           O  
ATOM    731  N   VAL A  97     -78.390 -86.881  18.459  1.00  0.77           N  
ATOM    732  CA  VAL A  97     -77.281 -86.007  18.826  1.00  0.78           C  
ATOM    733  C   VAL A  97     -77.809 -84.797  19.595  1.00  0.76           C  
ATOM    734  CB  VAL A  97     -76.488 -85.544  17.583  1.00  0.75           C  
ATOM    735  O   VAL A  97     -77.251 -84.419  20.628  1.00  0.73           O  
ATOM    736  CG1 VAL A  97     -75.395 -84.553  17.979  1.00  0.72           C  
ATOM    737  CG2 VAL A  97     -75.887 -86.745  16.857  1.00  0.70           C  
ATOM    738  N   ALA A  98     -78.932 -84.161  19.232  1.00  0.76           N  
ATOM    739  CA  ALA A  98     -79.529 -83.023  19.927  1.00  0.76           C  
ATOM    740  C   ALA A  98     -80.034 -83.428  21.309  1.00  0.75           C  
ATOM    741  CB  ALA A  98     -80.669 -82.433  19.100  1.00  0.73           C  
ATOM    742  O   ALA A  98     -79.805 -82.721  22.293  1.00  0.73           O  
ATOM    743  N   ALA A  99     -80.653 -84.628  21.449  1.00  0.72           N  
ATOM    744  CA  ALA A  99     -81.060 -85.158  22.748  1.00  0.73           C  
ATOM    745  C   ALA A  99     -79.847 -85.586  23.569  1.00  0.71           C  
ATOM    746  CB  ALA A  99     -82.018 -86.333  22.567  1.00  0.70           C  
ATOM    747  O   ALA A  99     -79.808 -85.378  24.784  1.00  0.69           O  
ATOM    748  N   ALA A 100     -78.768 -86.293  22.979  1.00  0.69           N  
ATOM    749  CA  ALA A 100     -77.494 -86.529  23.654  1.00  0.70           C  
ATOM    750  C   ALA A 100     -76.870 -85.217  24.120  1.00  0.68           C  
ATOM    751  CB  ALA A 100     -76.533 -87.273  22.730  1.00  0.67           C  
ATOM    752  O   ALA A 100     -76.452 -85.096  25.274  1.00  0.67           O  
ATOM    753  N   ASN A 101     -76.809 -84.120  23.279  1.00  0.72           N  
ATOM    754  CA  ASN A 101     -76.337 -82.809  23.711  1.00  0.73           C  
ATOM    755  C   ASN A 101     -77.211 -82.237  24.824  1.00  0.71           C  
ATOM    756  CB  ASN A 101     -76.283 -81.841  22.528  1.00  0.69           C  
ATOM    757  O   ASN A 101     -76.701 -81.795  25.855  1.00  0.70           O  
ATOM    758  CG  ASN A 101     -75.119 -82.119  21.598  1.00  0.66           C  
ATOM    759  ND2 ASN A 101     -75.097 -81.443  20.456  1.00  0.67           N  
ATOM    760  OD1 ASN A 101     -74.246 -82.935  21.904  1.00  0.66           O  
ATOM    761  N   THR A 102     -78.518 -82.306  24.644  1.00  0.74           N  
ATOM    762  CA  THR A 102     -79.441 -81.923  25.706  1.00  0.74           C  
ATOM    763  C   THR A 102     -79.297 -82.851  26.909  1.00  0.73           C  
ATOM    764  CB  THR A 102     -80.899 -81.940  25.213  1.00  0.71           C  
ATOM    765  O   THR A 102     -79.261 -82.392  28.053  1.00  0.71           O  
ATOM    766  CG2 THR A 102     -81.853 -81.447  26.296  1.00  0.68           C  
ATOM    767  OG1 THR A 102     -81.019 -81.091  24.064  1.00  0.71           O  
ATOM    768  N   ALA A 103     -79.103 -84.312  26.793  1.00  0.69           N  
ATOM    769  CA  ALA A 103     -78.846 -85.232  27.898  1.00  0.70           C  
ATOM    770  C   ALA A 103     -77.470 -84.983  28.510  1.00  0.68           C  
ATOM    771  CB  ALA A 103     -78.960 -86.678  27.424  1.00  0.67           C  
ATOM    772  O   ALA A 103     -77.249 -85.263  29.691  1.00  0.66           O  
ATOM    773  N   PHE A 104     -76.479 -84.561  27.710  1.00  0.65           N  
ATOM    774  CA  PHE A 104     -75.186 -84.132  28.229  1.00  0.65           C  
ATOM    775  C   PHE A 104     -75.233 -82.669  28.656  1.00  0.63           C  
ATOM    776  CB  PHE A 104     -74.089 -84.337  27.181  1.00  0.62           C  
ATOM    777  O   PHE A 104     -74.202 -82.079  28.983  1.00  0.63           O  
ATOM    778  CG  PHE A 104     -73.705 -85.778  26.979  1.00  0.61           C  
ATOM    779  CD1 PHE A 104     -73.247 -86.546  28.043  1.00  0.57           C  
ATOM    780  CD2 PHE A 104     -73.802 -86.365  25.724  1.00  0.59           C  
ATOM    781  CE1 PHE A 104     -72.891 -87.880  27.858  1.00  0.56           C  
ATOM    782  CE2 PHE A 104     -73.448 -87.698  25.532  1.00  0.55           C  
ATOM    783  CZ  PHE A 104     -72.992 -88.453  26.600  1.00  0.55           C  
ATOM    784  N   GLY A 105     -76.561 -81.969  28.733  1.00  0.65           N  
ATOM    785  CA  GLY A 105     -76.646 -80.568  29.114  1.00  0.65           C  
ATOM    786  C   GLY A 105     -75.962 -79.639  28.130  1.00  0.64           C  
ATOM    787  O   GLY A 105     -75.587 -78.519  28.483  1.00  0.63           O  
ATOM    788  N   LEU A 106     -75.681 -80.076  26.809  1.00  0.70           N  
ATOM    789  CA  LEU A 106     -75.192 -79.190  25.758  1.00  0.70           C  
ATOM    790  C   LEU A 106     -76.343 -78.687  24.893  1.00  0.69           C  
ATOM    791  CB  LEU A 106     -74.160 -79.911  24.887  1.00  0.67           C  
ATOM    792  O   LEU A 106     -76.936 -79.457  24.134  1.00  0.67           O  
ATOM    793  CG  LEU A 106     -72.886 -80.378  25.592  1.00  0.65           C  
ATOM    794  CD1 LEU A 106     -72.043 -81.232  24.651  1.00  0.64           C  
ATOM    795  CD2 LEU A 106     -72.086 -79.183  26.099  1.00  0.64           C  
ATOM    796  N   GLY A 107     -76.948 -77.474  25.182  1.00  0.59           N  
ATOM    797  CA  GLY A 107     -77.981 -76.685  24.530  1.00  0.61           C  
ATOM    798  C   GLY A 107     -77.456 -75.397  23.925  1.00  0.60           C  
ATOM    799  O   GLY A 107     -76.318 -75.001  24.186  1.00  0.59           O  
ATOM    800  N   THR A 108     -78.210 -75.018  22.690  1.00  0.67           N  
ATOM    801  CA  THR A 108     -78.148 -73.614  22.298  1.00  0.68           C  
ATOM    802  C   THR A 108     -78.254 -72.707  23.520  1.00  0.66           C  
ATOM    803  CB  THR A 108     -79.264 -73.264  21.297  1.00  0.63           C  
ATOM    804  O   THR A 108     -79.261 -72.729  24.231  1.00  0.63           O  
ATOM    805  CG2 THR A 108     -78.999 -71.921  20.625  1.00  0.59           C  
ATOM    806  OG1 THR A 108     -79.333 -74.283  20.292  1.00  0.65           O  
ATOM    807  N   GLY A 109     -77.115 -72.139  23.985  1.00  0.59           N  
ATOM    808  CA  GLY A 109     -76.881 -71.274  25.131  1.00  0.61           C  
ATOM    809  C   GLY A 109     -75.959 -71.891  26.166  1.00  0.59           C  
ATOM    810  O   GLY A 109     -75.477 -71.200  27.066  1.00  0.58           O  
ATOM    811  N   ASP A 110     -75.661 -73.192  25.964  1.00  0.61           N  
ATOM    812  CA  ASP A 110     -74.718 -73.794  26.902  1.00  0.61           C  
ATOM    813  C   ASP A 110     -73.278 -73.457  26.525  1.00  0.58           C  
ATOM    814  CB  ASP A 110     -74.908 -75.311  26.955  1.00  0.57           C  
ATOM    815  O   ASP A 110     -72.934 -73.415  25.342  1.00  0.56           O  
ATOM    816  CG  ASP A 110     -76.238 -75.722  27.562  1.00  0.55           C  
ATOM    817  OD1 ASP A 110     -76.795 -74.962  28.383  1.00  0.57           O  
ATOM    818  OD2 ASP A 110     -76.732 -76.818  27.218  1.00  0.64           O  
ATOM    819  N   SER A 111     -72.608 -72.805  27.434  1.00  0.56           N  
ATOM    820  CA  SER A 111     -71.182 -72.507  27.528  1.00  0.56           C  
ATOM    821  C   SER A 111     -70.374 -73.763  27.834  1.00  0.57           C  
ATOM    822  CB  SER A 111     -70.925 -71.450  28.603  1.00  0.54           C  
ATOM    823  O   SER A 111     -70.148 -74.093  29.000  1.00  0.56           O  
ATOM    824  OG  SER A 111     -71.314 -70.165  28.148  1.00  0.54           O  
ATOM    825  N   PRO A 112     -70.281 -74.724  26.789  1.00  0.57           N  
ATOM    826  CA  PRO A 112     -69.365 -75.818  27.119  1.00  0.58           C  
ATOM    827  C   PRO A 112     -68.021 -75.323  27.648  1.00  0.57           C  
ATOM    828  CB  PRO A 112     -69.192 -76.548  25.785  1.00  0.56           C  
ATOM    829  O   PRO A 112     -67.532 -74.275  27.217  1.00  0.57           O  
ATOM    830  CG  PRO A 112     -69.439 -75.504  24.744  1.00  0.56           C  
ATOM    831  CD  PRO A 112     -70.419 -74.507  25.291  1.00  0.57           C  
ATOM    832  N   THR A 113     -67.590 -75.790  28.920  1.00  0.57           N  
ATOM    833  CA  THR A 113     -66.216 -75.710  29.406  1.00  0.59           C  
ATOM    834  C   THR A 113     -65.341 -76.760  28.727  1.00  0.58           C  
ATOM    835  CB  THR A 113     -66.152 -75.895  30.933  1.00  0.55           C  
ATOM    836  O   THR A 113     -65.646 -77.954  28.771  1.00  0.57           O  
ATOM    837  CG2 THR A 113     -65.027 -75.063  31.541  1.00  0.48           C  
ATOM    838  OG1 THR A 113     -67.398 -75.487  31.511  1.00  0.55           O  
ATOM    839  N   PHE A 114     -64.689 -76.491  27.580  1.00  0.56           N  
ATOM    840  CA  PHE A 114     -63.624 -77.259  26.946  1.00  0.58           C  
ATOM    841  C   PHE A 114     -62.389 -77.311  27.838  1.00  0.58           C  
ATOM    842  CB  PHE A 114     -63.263 -76.656  25.585  1.00  0.55           C  
ATOM    843  O   PHE A 114     -62.005 -76.303  28.435  1.00  0.59           O  
ATOM    844  CG  PHE A 114     -64.417 -76.599  24.621  1.00  0.54           C  
ATOM    845  CD1 PHE A 114     -64.724 -77.691  23.817  1.00  0.50           C  
ATOM    846  CD2 PHE A 114     -65.195 -75.454  24.518  1.00  0.53           C  
ATOM    847  CE1 PHE A 114     -65.792 -77.641  22.924  1.00  0.50           C  
ATOM    848  CE2 PHE A 114     -66.264 -75.397  23.627  1.00  0.50           C  
ATOM    849  CZ  PHE A 114     -66.560 -76.491  22.831  1.00  0.49           C  
ATOM    850  N   GLN A 115     -61.927 -78.541  28.254  1.00  0.53           N  
ATOM    851  CA  GLN A 115     -60.604 -78.752  28.831  1.00  0.54           C  
ATOM    852  C   GLN A 115     -59.515 -78.152  27.945  1.00  0.52           C  
ATOM    853  CB  GLN A 115     -60.343 -80.244  29.045  1.00  0.51           C  
ATOM    854  O   GLN A 115     -58.463 -77.742  28.438  1.00  0.52           O  
ATOM    855  CG  GLN A 115     -60.365 -80.668  30.508  1.00  0.49           C  
ATOM    856  CD  GLN A 115     -59.962 -82.117  30.705  1.00  0.52           C  
ATOM    857  NE2 GLN A 115     -59.784 -82.517  31.959  1.00  0.45           N  
ATOM    858  OE1 GLN A 115     -59.813 -82.871  29.738  1.00  0.58           O  
ATOM    859  N   GLY A 116     -59.761 -77.718  26.757  1.00  0.55           N  
ATOM    860  CA  GLY A 116     -58.952 -77.097  25.719  1.00  0.54           C  
ATOM    861  C   GLY A 116     -59.720 -76.845  24.435  1.00  0.54           C  
ATOM    862  O   GLY A 116     -60.486 -77.700  23.986  1.00  0.53           O  
ATOM    863  N   LEU A 117     -60.199 -75.695  24.144  1.00  0.57           N  
ATOM    864  CA  LEU A 117     -60.661 -75.252  22.834  1.00  0.58           C  
ATOM    865  C   LEU A 117     -59.561 -75.406  21.789  1.00  0.57           C  
ATOM    866  CB  LEU A 117     -61.125 -73.794  22.893  1.00  0.55           C  
ATOM    867  O   LEU A 117     -58.542 -74.714  21.847  1.00  0.56           O  
ATOM    868  CG  LEU A 117     -61.878 -73.272  21.669  1.00  0.54           C  
ATOM    869  CD1 LEU A 117     -63.316 -73.782  21.674  1.00  0.51           C  
ATOM    870  CD2 LEU A 117     -61.847 -71.748  21.631  1.00  0.51           C  
ATOM    871  N   ASN A 118     -59.373 -76.508  21.212  1.00  0.51           N  
ATOM    872  CA  ASN A 118     -58.743 -76.642  19.902  1.00  0.53           C  
ATOM    873  C   ASN A 118     -59.647 -76.120  18.789  1.00  0.51           C  
ATOM    874  CB  ASN A 118     -58.362 -78.100  19.637  1.00  0.50           C  
ATOM    875  O   ASN A 118     -60.636 -76.764  18.433  1.00  0.50           O  
ATOM    876  CG  ASN A 118     -56.971 -78.242  19.050  1.00  0.49           C  
ATOM    877  ND2 ASN A 118     -56.456 -79.466  19.036  1.00  0.45           N  
ATOM    878  OD1 ASN A 118     -56.365 -77.261  18.614  1.00  0.49           O  
ATOM    879  N   ILE A 119     -59.734 -74.881  18.623  1.00  0.57           N  
ATOM    880  CA  ILE A 119     -60.356 -74.295  17.440  1.00  0.56           C  
ATOM    881  C   ILE A 119     -59.672 -74.825  16.182  1.00  0.57           C  
ATOM    882  CB  ILE A 119     -60.293 -72.752  17.475  1.00  0.54           C  
ATOM    883  O   ILE A 119     -58.546 -74.432  15.868  1.00  0.55           O  
ATOM    884  CG1 ILE A 119     -60.937 -72.220  18.761  1.00  0.49           C  
ATOM    885  CG2 ILE A 119     -60.969 -72.155  16.237  1.00  0.52           C  
ATOM    886  CD1 ILE A 119     -60.874 -70.706  18.905  1.00  0.51           C  
ATOM    887  N   LEU A 120     -60.014 -76.056  15.800  1.00  0.53           N  
ATOM    888  CA  LEU A 120     -59.804 -76.588  14.458  1.00  0.52           C  
ATOM    889  C   LEU A 120     -60.528 -75.739  13.418  1.00  0.53           C  
ATOM    890  CB  LEU A 120     -60.286 -78.039  14.374  1.00  0.50           C  
ATOM    891  O   LEU A 120     -61.760 -75.736  13.361  1.00  0.51           O  
ATOM    892  CG  LEU A 120     -59.457 -79.073  15.137  1.00  0.48           C  
ATOM    893  CD1 LEU A 120     -60.247 -80.367  15.303  1.00  0.44           C  
ATOM    894  CD2 LEU A 120     -58.138 -79.335  14.419  1.00  0.45           C  
ATOM    895  N   TYR A 121     -59.876 -74.690  13.127  1.00  0.54           N  
ATOM    896  CA  TYR A 121     -60.341 -73.987  11.937  1.00  0.55           C  
ATOM    897  C   TYR A 121     -59.621 -74.487  10.691  1.00  0.55           C  
ATOM    898  CB  TYR A 121     -60.134 -72.477  12.089  1.00  0.49           C  
ATOM    899  O   TYR A 121     -58.388 -74.494  10.640  1.00  0.53           O  
ATOM    900  CG  TYR A 121     -60.861 -71.657  11.051  1.00  0.47           C  
ATOM    901  CD1 TYR A 121     -60.201 -71.188   9.917  1.00  0.39           C  
ATOM    902  CD2 TYR A 121     -62.208 -71.347  11.203  1.00  0.43           C  
ATOM    903  CE1 TYR A 121     -60.866 -70.431   8.959  1.00  0.42           C  
ATOM    904  CE2 TYR A 121     -62.884 -70.590  10.251  1.00  0.47           C  
ATOM    905  OH  TYR A 121     -62.869 -69.388   8.189  1.00  0.35           O  
ATOM    906  CZ  TYR A 121     -62.205 -70.137   9.134  1.00  0.36           C  
ATOM    907  N   SER A 122     -60.372 -75.151   9.704  1.00  0.55           N  
ATOM    908  CA  SER A 122     -60.062 -75.653   8.370  1.00  0.54           C  
ATOM    909  C   SER A 122     -59.714 -74.514   7.417  1.00  0.54           C  
ATOM    910  CB  SER A 122     -61.239 -76.454   7.811  1.00  0.50           C  
ATOM    911  O   SER A 122     -59.377 -74.751   6.255  1.00  0.52           O  
ATOM    912  OG  SER A 122     -62.204 -75.593   7.232  1.00  0.52           O  
ATOM    913  N   GLY A 123     -59.102 -73.330   7.925  1.00  0.52           N  
ATOM    914  CA  GLY A 123     -58.504 -72.244   7.166  1.00  0.53           C  
ATOM    915  C   GLY A 123     -57.284 -71.646   7.841  1.00  0.52           C  
ATOM    916  O   GLY A 123     -56.973 -71.983   8.986  1.00  0.50           O  
ATOM    917  N   ASN A 124     -56.264 -71.294   7.053  1.00  0.57           N  
ATOM    918  CA  ASN A 124     -54.921 -70.780   7.303  1.00  0.57           C  
ATOM    919  C   ASN A 124     -54.907 -69.791   8.464  1.00  0.57           C  
ATOM    920  CB  ASN A 124     -54.353 -70.127   6.041  1.00  0.52           C  
ATOM    921  O   ASN A 124     -53.841 -69.435   8.969  1.00  0.55           O  
ATOM    922  CG  ASN A 124     -53.932 -71.142   4.997  1.00  0.49           C  
ATOM    923  ND2 ASN A 124     -53.739 -70.682   3.766  1.00  0.50           N  
ATOM    924  OD1 ASN A 124     -53.782 -72.331   5.293  1.00  0.52           O  
ATOM    925  N   GLU A 125     -55.976 -69.470   9.177  1.00  0.59           N  
ATOM    926  CA  GLU A 125     -55.920 -68.523  10.286  1.00  0.59           C  
ATOM    927  C   GLU A 125     -57.063 -68.757  11.269  1.00  0.59           C  
ATOM    928  CB  GLU A 125     -55.958 -67.084   9.767  1.00  0.56           C  
ATOM    929  O   GLU A 125     -58.116 -68.123  11.168  1.00  0.58           O  
ATOM    930  CG  GLU A 125     -54.725 -66.684   8.970  1.00  0.54           C  
ATOM    931  CD  GLU A 125     -54.655 -65.193   8.680  1.00  0.56           C  
ATOM    932  OE1 GLU A 125     -55.643 -64.475   8.953  1.00  0.59           O  
ATOM    933  OE2 GLU A 125     -53.603 -64.740   8.176  1.00  0.53           O  
ATOM    934  N   PRO A 126     -56.952 -69.872  12.026  1.00  0.55           N  
ATOM    935  CA  PRO A 126     -57.959 -69.959  13.086  1.00  0.55           C  
ATOM    936  C   PRO A 126     -58.169 -68.632  13.812  1.00  0.55           C  
ATOM    937  CB  PRO A 126     -57.382 -71.014  14.034  1.00  0.54           C  
ATOM    938  O   PRO A 126     -57.199 -67.957  14.165  1.00  0.56           O  
ATOM    939  CG  PRO A 126     -55.949 -71.147  13.631  1.00  0.53           C  
ATOM    940  CD  PRO A 126     -55.773 -70.516  12.280  1.00  0.56           C  
ATOM    941  N   ARG A 127     -59.536 -68.215  13.767  1.00  0.61           N  
ATOM    942  CA  ARG A 127     -60.004 -66.987  14.403  1.00  0.61           C  
ATOM    943  C   ARG A 127     -61.109 -67.280  15.412  1.00  0.61           C  
ATOM    944  CB  ARG A 127     -60.504 -65.993  13.352  1.00  0.59           C  
ATOM    945  O   ARG A 127     -62.027 -68.053  15.128  1.00  0.61           O  
ATOM    946  CG  ARG A 127     -59.496 -65.701  12.253  1.00  0.58           C  
ATOM    947  CD  ARG A 127     -60.038 -64.700  11.242  1.00  0.59           C  
ATOM    948  NE  ARG A 127     -59.097 -64.474  10.149  1.00  0.51           N  
ATOM    949  NH1 ARG A 127     -60.229 -62.659   9.275  1.00  0.44           N  
ATOM    950  NH2 ARG A 127     -58.295 -63.394   8.288  1.00  0.41           N  
ATOM    951  CZ  ARG A 127     -59.209 -63.509   9.240  1.00  0.55           C  
ATOM    952  N   ILE A 128     -61.035 -66.925  16.551  1.00  0.61           N  
ATOM    953  CA  ILE A 128     -62.098 -66.602  17.497  1.00  0.61           C  
ATOM    954  C   ILE A 128     -62.576 -65.170  17.266  1.00  0.62           C  
ATOM    955  CB  ILE A 128     -61.629 -66.781  18.958  1.00  0.60           C  
ATOM    956  O   ILE A 128     -61.818 -64.217  17.460  1.00  0.62           O  
ATOM    957  CG1 ILE A 128     -61.147 -68.218  19.191  1.00  0.56           C  
ATOM    958  CG2 ILE A 128     -62.750 -66.414  19.934  1.00  0.58           C  
ATOM    959  CD1 ILE A 128     -60.543 -68.452  20.569  1.00  0.56           C  
ATOM    960  N   ASN A 129     -63.766 -65.113  16.573  1.00  0.57           N  
ATOM    961  CA  ASN A 129     -64.519 -63.866  16.494  1.00  0.58           C  
ATOM    962  C   ASN A 129     -65.155 -63.508  17.834  1.00  0.57           C  
ATOM    963  CB  ASN A 129     -65.591 -63.954  15.405  1.00  0.56           C  
ATOM    964  O   ASN A 129     -66.050 -64.209  18.308  1.00  0.58           O  
ATOM    965  CG  ASN A 129     -65.007 -63.925  14.007  1.00  0.54           C  
ATOM    966  ND2 ASN A 129     -65.661 -64.610  13.076  1.00  0.54           N  
ATOM    967  OD1 ASN A 129     -63.975 -63.292  13.765  1.00  0.56           O  
ATOM    968  N   LEU A 130     -64.560 -62.661  18.471  1.00  0.64           N  
ATOM    969  CA  LEU A 130     -65.085 -61.931  19.620  1.00  0.63           C  
ATOM    970  C   LEU A 130     -65.840 -60.684  19.174  1.00  0.64           C  
ATOM    971  CB  LEU A 130     -63.950 -61.542  20.571  1.00  0.62           C  
ATOM    972  O   LEU A 130     -65.384 -59.561  19.403  1.00  0.63           O  
ATOM    973  CG  LEU A 130     -63.124 -62.692  21.148  1.00  0.62           C  
ATOM    974  CD1 LEU A 130     -61.973 -62.149  21.989  1.00  0.61           C  
ATOM    975  CD2 LEU A 130     -64.006 -63.621  21.977  1.00  0.61           C  
ATOM    976  N   ASN A 131     -66.742 -60.804  18.326  1.00  0.64           N  
ATOM    977  CA  ASN A 131     -67.533 -59.857  17.547  1.00  0.68           C  
ATOM    978  C   ASN A 131     -66.664 -59.069  16.572  1.00  0.63           C  
ATOM    979  CB  ASN A 131     -68.293 -58.904  18.472  1.00  0.60           C  
ATOM    980  O   ASN A 131     -66.189 -59.615  15.575  1.00  0.58           O  
ATOM    981  CG  ASN A 131     -69.797 -59.068  18.372  1.00  0.58           C  
ATOM    982  ND2 ASN A 131     -70.527 -58.378  19.240  1.00  0.59           N  
ATOM    983  OD1 ASN A 131     -70.297 -59.809  17.523  1.00  0.59           O  
ATOM    984  N   ASN A 132     -66.220 -57.839  17.037  1.00  0.58           N  
ATOM    985  CA  ASN A 132     -65.404 -56.934  16.234  1.00  0.59           C  
ATOM    986  C   ASN A 132     -63.919 -57.083  16.555  1.00  0.57           C  
ATOM    987  CB  ASN A 132     -65.848 -55.484  16.441  1.00  0.57           C  
ATOM    988  O   ASN A 132     -63.088 -56.342  16.028  1.00  0.58           O  
ATOM    989  CG  ASN A 132     -67.220 -55.206  15.859  1.00  0.56           C  
ATOM    990  ND2 ASN A 132     -67.872 -54.159  16.352  1.00  0.65           N  
ATOM    991  OD1 ASN A 132     -67.691 -55.926  14.974  1.00  0.61           O  
ATOM    992  N   SER A 133     -63.564 -58.039  17.372  1.00  0.59           N  
ATOM    993  CA  SER A 133     -62.186 -58.419  17.668  1.00  0.59           C  
ATOM    994  C   SER A 133     -61.930 -59.883  17.326  1.00  0.59           C  
ATOM    995  CB  SER A 133     -61.865 -58.168  19.142  1.00  0.57           C  
ATOM    996  O   SER A 133     -62.814 -60.727  17.486  1.00  0.58           O  
ATOM    997  OG  SER A 133     -62.122 -56.818  19.490  1.00  0.56           O  
ATOM    998  N   VAL A 134     -60.832 -60.081  16.572  1.00  0.57           N  
ATOM    999  CA  VAL A 134     -60.406 -61.383  16.072  1.00  0.58           C  
ATOM   1000  C   VAL A 134     -59.102 -61.797  16.751  1.00  0.59           C  
ATOM   1001  CB  VAL A 134     -60.226 -61.371  14.537  1.00  0.55           C  
ATOM   1002  O   VAL A 134     -58.120 -61.051  16.730  1.00  0.58           O  
ATOM   1003  CG1 VAL A 134     -59.843 -62.759  14.027  1.00  0.47           C  
ATOM   1004  CG2 VAL A 134     -61.503 -60.881  13.855  1.00  0.47           C  
ATOM   1005  N   LEU A 135     -59.283 -62.897  17.590  1.00  0.63           N  
ATOM   1006  CA  LEU A 135     -58.108 -63.694  17.926  1.00  0.63           C  
ATOM   1007  C   LEU A 135     -57.840 -64.746  16.855  1.00  0.63           C  
ATOM   1008  CB  LEU A 135     -58.290 -64.369  19.288  1.00  0.61           C  
ATOM   1009  O   LEU A 135     -58.717 -65.554  16.539  1.00  0.61           O  
ATOM   1010  CG  LEU A 135     -57.926 -63.532  20.514  1.00  0.59           C  
ATOM   1011  CD1 LEU A 135     -59.050 -63.582  21.543  1.00  0.57           C  
ATOM   1012  CD2 LEU A 135     -56.614 -64.017  21.123  1.00  0.58           C  
ATOM   1013  N   ARG A 136     -56.732 -64.539  16.210  1.00  0.61           N  
ATOM   1014  CA  ARG A 136     -56.335 -65.512  15.197  1.00  0.62           C  
ATOM   1015  C   ARG A 136     -54.858 -65.866  15.326  1.00  0.62           C  
ATOM   1016  CB  ARG A 136     -56.625 -64.976  13.793  1.00  0.60           C  
ATOM   1017  O   ARG A 136     -54.061 -65.059  15.811  1.00  0.62           O  
ATOM   1018  CG  ARG A 136     -55.824 -63.735  13.430  1.00  0.58           C  
ATOM   1019  CD  ARG A 136     -56.203 -63.202  12.056  1.00  0.60           C  
ATOM   1020  NE  ARG A 136     -55.410 -62.030  11.695  1.00  0.49           N  
ATOM   1021  NH1 ARG A 136     -56.191 -61.913   9.524  1.00  0.41           N  
ATOM   1022  NH2 ARG A 136     -54.661 -60.382  10.281  1.00  0.38           N  
ATOM   1023  CZ  ARG A 136     -55.422 -61.444  10.501  1.00  0.54           C  
ATOM   1024  N   SER A 137     -54.531 -67.025  15.094  1.00  0.62           N  
ATOM   1025  CA  SER A 137     -53.170 -67.467  14.809  1.00  0.62           C  
ATOM   1026  C   SER A 137     -52.822 -67.270  13.337  1.00  0.61           C  
ATOM   1027  CB  SER A 137     -52.991 -68.937  15.191  1.00  0.58           C  
ATOM   1028  O   SER A 137     -53.642 -67.544  12.458  1.00  0.60           O  
ATOM   1029  OG  SER A 137     -51.676 -69.376  14.899  1.00  0.58           O  
ATOM   1030  N   ASN A 138     -51.712 -66.488  13.187  1.00  0.51           N  
ATOM   1031  CA  ASN A 138     -51.143 -66.451  11.844  1.00  0.56           C  
ATOM   1032  C   ASN A 138     -50.357 -67.722  11.534  1.00  0.52           C  
ATOM   1033  CB  ASN A 138     -50.251 -65.220  11.673  1.00  0.52           C  
ATOM   1034  O   ASN A 138     -50.038 -68.496  12.438  1.00  0.53           O  
ATOM   1035  CG  ASN A 138     -48.909 -65.370  12.362  1.00  0.51           C  
ATOM   1036  ND2 ASN A 138     -48.025 -64.400  12.158  1.00  0.52           N  
ATOM   1037  OD1 ASN A 138     -48.668 -66.351  13.071  1.00  0.51           O  
ATOM   1038  N   ALA A 139     -50.049 -67.999  10.236  1.00  0.60           N  
ATOM   1039  CA  ALA A 139     -49.331 -69.151   9.698  1.00  0.61           C  
ATOM   1040  C   ALA A 139     -47.996 -69.347  10.411  1.00  0.61           C  
ATOM   1041  CB  ALA A 139     -49.109 -68.986   8.196  1.00  0.57           C  
ATOM   1042  O   ALA A 139     -47.460 -70.457  10.444  1.00  0.61           O  
ATOM   1043  N   GLY A 140     -47.473 -68.447  11.112  1.00  0.45           N  
ATOM   1044  CA  GLY A 140     -46.275 -68.553  11.930  1.00  0.45           C  
ATOM   1045  C   GLY A 140     -46.575 -68.787  13.399  1.00  0.46           C  
ATOM   1046  O   GLY A 140     -45.731 -68.530  14.259  1.00  0.47           O  
ATOM   1047  N   ASN A 141     -47.890 -69.215  13.732  1.00  0.52           N  
ATOM   1048  CA  ASN A 141     -48.273 -69.537  15.103  1.00  0.52           C  
ATOM   1049  C   ASN A 141     -48.189 -68.313  16.010  1.00  0.52           C  
ATOM   1050  CB  ASN A 141     -47.399 -70.666  15.653  1.00  0.47           C  
ATOM   1051  O   ASN A 141     -48.015 -68.445  17.223  1.00  0.50           O  
ATOM   1052  CG  ASN A 141     -47.576 -71.965  14.891  1.00  0.44           C  
ATOM   1053  ND2 ASN A 141     -46.508 -72.748  14.798  1.00  0.49           N  
ATOM   1054  OD1 ASN A 141     -48.664 -72.261  14.389  1.00  0.49           O  
ATOM   1055  N   SER A 142     -48.229 -67.163  15.444  1.00  0.50           N  
ATOM   1056  CA  SER A 142     -48.405 -65.998  16.305  1.00  0.50           C  
ATOM   1057  C   SER A 142     -49.881 -65.663  16.488  1.00  0.50           C  
ATOM   1058  CB  SER A 142     -47.667 -64.789  15.728  1.00  0.49           C  
ATOM   1059  O   SER A 142     -50.653 -65.691  15.527  1.00  0.50           O  
ATOM   1060  OG  SER A 142     -46.299 -65.091  15.512  1.00  0.48           O  
ATOM   1061  N   LEU A 143     -50.281 -65.621  17.703  1.00  0.56           N  
ATOM   1062  CA  LEU A 143     -51.571 -65.040  18.059  1.00  0.55           C  
ATOM   1063  C   LEU A 143     -51.657 -63.587  17.604  1.00  0.57           C  
ATOM   1064  CB  LEU A 143     -51.801 -65.128  19.570  1.00  0.54           C  
ATOM   1065  O   LEU A 143     -50.854 -62.752  18.026  1.00  0.56           O  
ATOM   1066  CG  LEU A 143     -53.139 -64.594  20.084  1.00  0.53           C  
ATOM   1067  CD1 LEU A 143     -54.288 -65.446  19.556  1.00  0.51           C  
ATOM   1068  CD2 LEU A 143     -53.150 -64.558  21.609  1.00  0.53           C  
ATOM   1069  N   VAL A 144     -52.392 -63.389  16.563  1.00  0.60           N  
ATOM   1070  CA  VAL A 144     -52.810 -62.056  16.141  1.00  0.59           C  
ATOM   1071  C   VAL A 144     -54.158 -61.713  16.771  1.00  0.60           C  
ATOM   1072  CB  VAL A 144     -52.899 -61.950  14.602  1.00  0.57           C  
ATOM   1073  O   VAL A 144     -55.141 -62.433  16.581  1.00  0.59           O  
ATOM   1074  CG1 VAL A 144     -53.304 -60.539  14.180  1.00  0.52           C  
ATOM   1075  CG2 VAL A 144     -51.568 -62.342  13.963  1.00  0.53           C  
ATOM   1076  N   ILE A 145     -54.139 -60.792  17.662  1.00  0.60           N  
ATOM   1077  CA  ILE A 145     -55.310 -60.094  18.181  1.00  0.59           C  
ATOM   1078  C   ILE A 145     -55.545 -58.815  17.382  1.00  0.60           C  
ATOM   1079  CB  ILE A 145     -55.151 -59.766  19.683  1.00  0.58           C  
ATOM   1080  O   ILE A 145     -54.659 -57.962  17.288  1.00  0.60           O  
ATOM   1081  CG1 ILE A 145     -54.768 -61.026  20.467  1.00  0.56           C  
ATOM   1082  CG2 ILE A 145     -56.436 -59.145  20.239  1.00  0.58           C  
ATOM   1083  CD1 ILE A 145     -54.509 -60.779  21.947  1.00  0.56           C  
ATOM   1084  N   SER A 146     -56.487 -58.857  16.589  1.00  0.60           N  
ATOM   1085  CA  SER A 146     -56.988 -57.695  15.862  1.00  0.61           C  
ATOM   1086  C   SER A 146     -58.255 -57.143  16.508  1.00  0.60           C  
ATOM   1087  CB  SER A 146     -57.266 -58.055  14.402  1.00  0.59           C  
ATOM   1088  O   SER A 146     -59.244 -57.862  16.661  1.00  0.60           O  
ATOM   1089  OG  SER A 146     -57.640 -56.905  13.663  1.00  0.58           O  
ATOM   1090  N   ALA A 147     -58.185 -56.015  17.036  1.00  0.65           N  
ATOM   1091  CA  ALA A 147     -59.295 -55.271  17.626  1.00  0.65           C  
ATOM   1092  C   ALA A 147     -59.462 -53.911  16.954  1.00  0.66           C  
ATOM   1093  CB  ALA A 147     -59.082 -55.097  19.127  1.00  0.64           C  
ATOM   1094  O   ALA A 147     -58.477 -53.222  16.679  1.00  0.67           O  
ATOM   1095  N   GLN A 148     -60.580 -53.598  16.533  1.00  0.57           N  
ATOM   1096  CA  GLN A 148     -60.836 -52.342  15.837  1.00  0.59           C  
ATOM   1097  C   GLN A 148     -60.591 -51.146  16.752  1.00  0.57           C  
ATOM   1098  CB  GLN A 148     -62.268 -52.307  15.299  1.00  0.58           C  
ATOM   1099  O   GLN A 148     -60.148 -50.089  16.297  1.00  0.59           O  
ATOM   1100  CG  GLN A 148     -62.380 -52.672  13.825  1.00  0.56           C  
ATOM   1101  CD  GLN A 148     -63.806 -52.603  13.311  1.00  0.58           C  
ATOM   1102  NE2 GLN A 148     -63.977 -52.801  12.008  1.00  0.51           N  
ATOM   1103  OE1 GLN A 148     -64.747 -52.375  14.079  1.00  0.64           O  
ATOM   1104  N   GLN A 149     -60.942 -51.402  18.019  1.00  0.56           N  
ATOM   1105  CA  GLN A 149     -60.888 -50.236  18.895  1.00  0.57           C  
ATOM   1106  C   GLN A 149     -59.640 -50.265  19.773  1.00  0.54           C  
ATOM   1107  CB  GLN A 149     -62.142 -50.161  19.767  1.00  0.56           C  
ATOM   1108  O   GLN A 149     -59.338 -49.290  20.464  1.00  0.55           O  
ATOM   1109  CG  GLN A 149     -63.408 -49.818  18.995  1.00  0.54           C  
ATOM   1110  CD  GLN A 149     -64.337 -48.900  19.769  1.00  0.56           C  
ATOM   1111  NE2 GLN A 149     -65.294 -48.300  19.071  1.00  0.51           N  
ATOM   1112  OE1 GLN A 149     -64.195 -48.733  20.984  1.00  0.62           O  
ATOM   1113  N   GLY A 150     -58.735 -51.352  19.674  1.00  0.57           N  
ATOM   1114  CA  GLY A 150     -57.520 -51.567  20.445  1.00  0.56           C  
ATOM   1115  C   GLY A 150     -57.579 -52.807  21.317  1.00  0.57           C  
ATOM   1116  O   GLY A 150     -58.639 -53.418  21.466  1.00  0.56           O  
ATOM   1117  N   ILE A 151     -56.488 -53.378  21.625  1.00  0.58           N  
ATOM   1118  CA  ILE A 151     -56.288 -54.468  22.575  1.00  0.57           C  
ATOM   1119  C   ILE A 151     -56.020 -53.898  23.966  1.00  0.58           C  
ATOM   1120  CB  ILE A 151     -55.128 -55.391  22.140  1.00  0.55           C  
ATOM   1121  O   ILE A 151     -55.046 -53.169  24.167  1.00  0.57           O  
ATOM   1122  CG1 ILE A 151     -55.397 -55.967  20.745  1.00  0.52           C  
ATOM   1123  CG2 ILE A 151     -54.916 -56.510  23.164  1.00  0.54           C  
ATOM   1124  CD1 ILE A 151     -54.219 -56.728  20.152  1.00  0.53           C  
ATOM   1125  N   TYR A 152     -56.944 -54.082  24.854  1.00  0.60           N  
ATOM   1126  CA  TYR A 152     -56.845 -53.832  26.287  1.00  0.59           C  
ATOM   1127  C   TYR A 152     -56.369 -55.076  27.027  1.00  0.59           C  
ATOM   1128  CB  TYR A 152     -58.196 -53.376  26.848  1.00  0.57           C  
ATOM   1129  O   TYR A 152     -56.995 -56.136  26.938  1.00  0.58           O  
ATOM   1130  CG  TYR A 152     -58.700 -52.087  26.244  1.00  0.55           C  
ATOM   1131  CD1 TYR A 152     -58.470 -50.865  26.871  1.00  0.52           C  
ATOM   1132  CD2 TYR A 152     -59.407 -52.090  25.047  1.00  0.53           C  
ATOM   1133  CE1 TYR A 152     -58.934 -49.675  26.319  1.00  0.52           C  
ATOM   1134  CE2 TYR A 152     -59.876 -50.906  24.486  1.00  0.51           C  
ATOM   1135  OH  TYR A 152     -60.096 -48.531  24.578  1.00  0.47           O  
ATOM   1136  CZ  TYR A 152     -59.634 -49.706  25.128  1.00  0.52           C  
ATOM   1137  N   LEU A 153     -55.179 -55.106  27.439  1.00  0.59           N  
ATOM   1138  CA  LEU A 153     -54.731 -56.037  28.469  1.00  0.57           C  
ATOM   1139  C   LEU A 153     -55.068 -55.512  29.860  1.00  0.58           C  
ATOM   1140  CB  LEU A 153     -53.223 -56.278  28.354  1.00  0.56           C  
ATOM   1141  O   LEU A 153     -54.621 -54.430  30.246  1.00  0.56           O  
ATOM   1142  CG  LEU A 153     -52.722 -56.806  27.009  1.00  0.55           C  
ATOM   1143  CD1 LEU A 153     -51.202 -56.935  27.023  1.00  0.53           C  
ATOM   1144  CD2 LEU A 153     -53.374 -58.146  26.684  1.00  0.54           C  
ATOM   1145  N   ARG A 154     -56.105 -55.996  30.337  1.00  0.57           N  
ATOM   1146  CA  ARG A 154     -56.681 -55.775  31.660  1.00  0.57           C  
ATOM   1147  C   ARG A 154     -56.473 -56.990  32.557  1.00  0.57           C  
ATOM   1148  CB  ARG A 154     -58.172 -55.453  31.551  1.00  0.56           C  
ATOM   1149  O   ARG A 154     -56.681 -58.127  32.129  1.00  0.57           O  
ATOM   1150  CG  ARG A 154     -58.747 -54.770  32.782  1.00  0.56           C  
ATOM   1151  CD  ARG A 154     -60.191 -54.338  32.565  1.00  0.57           C  
ATOM   1152  NE  ARG A 154     -61.022 -54.633  33.728  1.00  0.50           N  
ATOM   1153  NH1 ARG A 154     -62.747 -53.225  33.111  1.00  0.42           N  
ATOM   1154  NH2 ARG A 154     -62.889 -54.436  35.052  1.00  0.38           N  
ATOM   1155  CZ  ARG A 154     -62.217 -54.098  33.961  1.00  0.52           C  
ATOM   1156  N   PRO A 155     -55.749 -56.753  33.743  1.00  0.54           N  
ATOM   1157  CA  PRO A 155     -55.812 -57.874  34.684  1.00  0.53           C  
ATOM   1158  C   PRO A 155     -57.244 -58.314  34.981  1.00  0.54           C  
ATOM   1159  CB  PRO A 155     -55.140 -57.317  35.941  1.00  0.52           C  
ATOM   1160  O   PRO A 155     -58.155 -57.483  35.013  1.00  0.53           O  
ATOM   1161  CG  PRO A 155     -54.813 -55.898  35.603  1.00  0.51           C  
ATOM   1162  CD  PRO A 155     -55.310 -55.612  34.216  1.00  0.53           C  
ATOM   1163  N   ALA A 156     -57.348 -59.726  34.823  1.00  0.52           N  
ATOM   1164  CA  ALA A 156     -58.573 -60.392  35.256  1.00  0.51           C  
ATOM   1165  C   ALA A 156     -59.103 -59.779  36.549  1.00  0.52           C  
ATOM   1166  CB  ALA A 156     -58.329 -61.888  35.441  1.00  0.48           C  
ATOM   1167  O   ALA A 156     -58.383 -59.702  37.547  1.00  0.51           O  
ATOM   1168  N   GLY A 157     -60.327 -58.951  36.508  1.00  0.52           N  
ATOM   1169  CA  GLY A 157     -61.052 -58.405  37.645  1.00  0.52           C  
ATOM   1170  C   GLY A 157     -60.834 -56.916  37.833  1.00  0.52           C  
ATOM   1171  O   GLY A 157     -61.504 -56.283  38.652  1.00  0.49           O  
ATOM   1172  N   ASP A 158     -59.965 -56.323  36.975  1.00  0.48           N  
ATOM   1173  CA  ASP A 158     -59.815 -54.871  36.971  1.00  0.49           C  
ATOM   1174  C   ASP A 158     -60.813 -54.218  36.018  1.00  0.48           C  
ATOM   1175  CB  ASP A 158     -58.387 -54.480  36.585  1.00  0.43           C  
ATOM   1176  O   ASP A 158     -60.740 -54.415  34.803  1.00  0.45           O  
ATOM   1177  CG  ASP A 158     -58.051 -53.040  36.933  1.00  0.41           C  
ATOM   1178  OD1 ASP A 158     -58.912 -52.334  37.500  1.00  0.45           O  
ATOM   1179  OD2 ASP A 158     -56.917 -52.608  36.634  1.00  0.51           O  
ATOM   1180  N   ASN A 159     -61.970 -53.948  36.416  1.00  0.53           N  
ATOM   1181  CA  ASN A 159     -63.067 -53.142  35.889  1.00  0.54           C  
ATOM   1182  C   ASN A 159     -62.721 -51.655  35.891  1.00  0.53           C  
ATOM   1183  CB  ASN A 159     -64.347 -53.389  36.689  1.00  0.50           C  
ATOM   1184  O   ASN A 159     -63.505 -50.830  35.419  1.00  0.51           O  
ATOM   1185  CG  ASN A 159     -64.703 -54.860  36.781  1.00  0.49           C  
ATOM   1186  ND2 ASN A 159     -65.516 -55.213  37.770  1.00  0.52           N  
ATOM   1187  OD1 ASN A 159     -64.251 -55.673  35.970  1.00  0.51           O  
ATOM   1188  N   VAL A 160     -61.530 -51.168  36.322  1.00  0.48           N  
ATOM   1189  CA  VAL A 160     -61.088 -49.778  36.369  1.00  0.50           C  
ATOM   1190  C   VAL A 160     -59.999 -49.546  35.324  1.00  0.47           C  
ATOM   1191  CB  VAL A 160     -60.570 -49.393  37.773  1.00  0.45           C  
ATOM   1192  O   VAL A 160     -58.960 -50.211  35.343  1.00  0.46           O  
ATOM   1193  CG1 VAL A 160     -60.830 -47.915  38.058  1.00  0.41           C  
ATOM   1194  CG2 VAL A 160     -61.224 -50.269  38.840  1.00  0.42           C  
ATOM   1195  N   SER A 161     -60.442 -49.160  34.036  1.00  0.54           N  
ATOM   1196  CA  SER A 161     -59.902 -48.569  32.816  1.00  0.54           C  
ATOM   1197  C   SER A 161     -58.538 -47.933  33.066  1.00  0.54           C  
ATOM   1198  CB  SER A 161     -60.865 -47.523  32.254  1.00  0.48           C  
ATOM   1199  O   SER A 161     -57.894 -47.447  32.135  1.00  0.52           O  
ATOM   1200  OG  SER A 161     -61.026 -46.447  33.162  1.00  0.45           O  
ATOM   1201  N   THR A 162     -57.916 -47.990  34.358  1.00  0.52           N  
ATOM   1202  CA  THR A 162     -56.738 -47.167  34.611  1.00  0.53           C  
ATOM   1203  C   THR A 162     -55.460 -47.951  34.326  1.00  0.52           C  
ATOM   1204  CB  THR A 162     -56.717 -46.655  36.063  1.00  0.49           C  
ATOM   1205  O   THR A 162     -54.412 -47.361  34.055  1.00  0.51           O  
ATOM   1206  CG2 THR A 162     -57.775 -45.579  36.282  1.00  0.43           C  
ATOM   1207  OG1 THR A 162     -56.971 -47.748  36.953  1.00  0.48           O  
ATOM   1208  N   SER A 163     -55.363 -49.277  34.244  1.00  0.53           N  
ATOM   1209  CA  SER A 163     -54.203 -50.066  33.840  1.00  0.52           C  
ATOM   1210  C   SER A 163     -54.467 -50.808  32.534  1.00  0.53           C  
ATOM   1211  CB  SER A 163     -53.825 -51.063  34.935  1.00  0.49           C  
ATOM   1212  O   SER A 163     -55.250 -51.760  32.502  1.00  0.51           O  
ATOM   1213  OG  SER A 163     -53.502 -50.389  36.139  1.00  0.49           O  
ATOM   1214  N   GLN A 164     -54.086 -50.225  31.414  1.00  0.56           N  
ATOM   1215  CA  GLN A 164     -54.302 -50.681  30.045  1.00  0.58           C  
ATOM   1216  C   GLN A 164     -53.015 -50.602  29.229  1.00  0.57           C  
ATOM   1217  CB  GLN A 164     -55.402 -49.859  29.371  1.00  0.54           C  
ATOM   1218  O   GLN A 164     -52.216 -49.681  29.408  1.00  0.56           O  
ATOM   1219  CG  GLN A 164     -56.755 -49.960  30.061  1.00  0.53           C  
ATOM   1220  CD  GLN A 164     -57.825 -49.126  29.381  1.00  0.56           C  
ATOM   1221  NE2 GLN A 164     -59.065 -49.264  29.838  1.00  0.44           N  
ATOM   1222  OE1 GLN A 164     -57.538 -48.362  28.453  1.00  0.57           O  
ATOM   1223  N   ILE A 165     -52.673 -51.671  28.702  1.00  0.62           N  
ATOM   1224  CA  ILE A 165     -51.841 -51.653  27.504  1.00  0.60           C  
ATOM   1225  C   ILE A 165     -52.727 -51.639  26.260  1.00  0.61           C  
ATOM   1226  CB  ILE A 165     -50.881 -52.863  27.465  1.00  0.59           C  
ATOM   1227  O   ILE A 165     -53.517 -52.560  26.043  1.00  0.60           O  
ATOM   1228  CG1 ILE A 165     -49.998 -52.885  28.718  1.00  0.56           C  
ATOM   1229  CG2 ILE A 165     -50.027 -52.834  26.194  1.00  0.57           C  
ATOM   1230  CD1 ILE A 165     -49.079 -54.095  28.807  1.00  0.56           C  
ATOM   1231  N   LEU A 166     -52.769 -50.450  25.628  1.00  0.58           N  
ATOM   1232  CA  LEU A 166     -53.486 -50.188  24.385  1.00  0.60           C  
ATOM   1233  C   LEU A 166     -52.526 -50.154  23.200  1.00  0.59           C  
ATOM   1234  CB  LEU A 166     -54.250 -48.864  24.475  1.00  0.56           C  
ATOM   1235  O   LEU A 166     -51.579 -49.365  23.186  1.00  0.59           O  
ATOM   1236  CG  LEU A 166     -55.056 -48.461  23.240  1.00  0.54           C  
ATOM   1237  CD1 LEU A 166     -56.254 -49.388  23.062  1.00  0.50           C  
ATOM   1238  CD2 LEU A 166     -55.509 -47.009  23.347  1.00  0.52           C  
ATOM   1239  N   TYR A 167     -52.649 -51.173  22.388  1.00  0.61           N  
ATOM   1240  CA  TYR A 167     -52.100 -51.084  21.040  1.00  0.61           C  
ATOM   1241  C   TYR A 167     -53.146 -50.571  20.058  1.00  0.61           C  
ATOM   1242  CB  TYR A 167     -51.578 -52.448  20.581  1.00  0.58           C  
ATOM   1243  O   TYR A 167     -54.175 -51.216  19.844  1.00  0.61           O  
ATOM   1244  CG  TYR A 167     -50.798 -52.396  19.289  1.00  0.56           C  
ATOM   1245  CD1 TYR A 167     -51.432 -52.580  18.062  1.00  0.54           C  
ATOM   1246  CD2 TYR A 167     -49.427 -52.165  19.293  1.00  0.57           C  
ATOM   1247  CE1 TYR A 167     -50.718 -52.535  16.869  1.00  0.58           C  
ATOM   1248  CE2 TYR A 167     -48.702 -52.118  18.106  1.00  0.58           C  
ATOM   1249  OH  TYR A 167     -48.644 -52.257  15.724  1.00  0.51           O  
ATOM   1250  CZ  TYR A 167     -49.356 -52.303  16.901  1.00  0.57           C  
ATOM   1251  N   SER A 168     -52.913 -49.297  19.662  1.00  0.56           N  
ATOM   1252  CA  SER A 168     -53.822 -48.595  18.762  1.00  0.57           C  
ATOM   1253  C   SER A 168     -53.592 -49.007  17.312  1.00  0.57           C  
ATOM   1254  CB  SER A 168     -53.655 -47.082  18.903  1.00  0.55           C  
ATOM   1255  O   SER A 168     -52.474 -49.362  16.932  1.00  0.59           O  
ATOM   1256  OG  SER A 168     -52.797 -46.574  17.896  1.00  0.55           O  
ATOM   1257  N   PRO A 169     -54.605 -49.050  16.530  1.00  0.63           N  
ATOM   1258  CA  PRO A 169     -54.439 -49.271  15.092  1.00  0.64           C  
ATOM   1259  C   PRO A 169     -53.450 -48.296  14.456  1.00  0.64           C  
ATOM   1260  CB  PRO A 169     -55.849 -49.057  14.537  1.00  0.63           C  
ATOM   1261  O   PRO A 169     -52.895 -48.581  13.391  1.00  0.65           O  
ATOM   1262  CG  PRO A 169     -56.753 -49.225  15.716  1.00  0.63           C  
ATOM   1263  CD  PRO A 169     -55.972 -48.923  16.963  1.00  0.65           C  
ATOM   1264  N   ALA A 170     -53.102 -47.274  15.149  1.00  0.60           N  
ATOM   1265  CA  ALA A 170     -52.144 -46.281  14.670  1.00  0.62           C  
ATOM   1266  C   ALA A 170     -50.714 -46.685  15.021  1.00  0.60           C  
ATOM   1267  CB  ALA A 170     -52.464 -44.907  15.253  1.00  0.60           C  
ATOM   1268  O   ALA A 170     -49.770 -45.933  14.769  1.00  0.61           O  
ATOM   1269  N   GLY A 171     -50.542 -47.882  15.554  1.00  0.58           N  
ATOM   1270  CA  GLY A 171     -49.214 -48.391  15.860  1.00  0.59           C  
ATOM   1271  C   GLY A 171     -48.652 -47.847  17.160  1.00  0.58           C  
ATOM   1272  O   GLY A 171     -47.446 -47.933  17.405  1.00  0.58           O  
ATOM   1273  N   THR A 172     -49.508 -47.300  17.974  1.00  0.63           N  
ATOM   1274  CA  THR A 172     -49.037 -46.803  19.262  1.00  0.65           C  
ATOM   1275  C   THR A 172     -49.427 -47.759  20.386  1.00  0.62           C  
ATOM   1276  CB  THR A 172     -49.598 -45.401  19.560  1.00  0.62           C  
ATOM   1277  O   THR A 172     -50.593 -48.142  20.506  1.00  0.62           O  
ATOM   1278  CG2 THR A 172     -48.740 -44.672  20.588  1.00  0.55           C  
ATOM   1279  OG1 THR A 172     -49.625 -44.636  18.348  1.00  0.60           O  
ATOM   1280  N   LEU A 173     -48.466 -48.253  21.029  1.00  0.61           N  
ATOM   1281  CA  LEU A 173     -48.645 -48.944  22.301  1.00  0.61           C  
ATOM   1282  C   LEU A 173     -48.725 -47.950  23.454  1.00  0.61           C  
ATOM   1283  CB  LEU A 173     -47.498 -49.931  22.541  1.00  0.59           C  
ATOM   1284  O   LEU A 173     -47.785 -47.187  23.688  1.00  0.61           O  
ATOM   1285  CG  LEU A 173     -47.571 -50.754  23.828  1.00  0.58           C  
ATOM   1286  CD1 LEU A 173     -48.775 -51.688  23.793  1.00  0.57           C  
ATOM   1287  CD2 LEU A 173     -46.281 -51.542  24.032  1.00  0.59           C  
ATOM   1288  N   THR A 174     -49.901 -47.692  24.030  1.00  0.65           N  
ATOM   1289  CA  THR A 174     -50.145 -46.893  25.226  1.00  0.66           C  
ATOM   1290  C   THR A 174     -50.347 -47.789  26.444  1.00  0.65           C  
ATOM   1291  CB  THR A 174     -51.373 -45.981  25.048  1.00  0.64           C  
ATOM   1292  O   THR A 174     -51.175 -48.702  26.419  1.00  0.64           O  
ATOM   1293  CG2 THR A 174     -51.521 -45.021  26.224  1.00  0.60           C  
ATOM   1294  OG1 THR A 174     -51.225 -45.221  23.841  1.00  0.65           O  
ATOM   1295  N   MET A 175     -49.473 -47.683  27.354  1.00  0.60           N  
ATOM   1296  CA  MET A 175     -49.614 -48.299  28.670  1.00  0.61           C  
ATOM   1297  C   MET A 175     -50.073 -47.276  29.703  1.00  0.60           C  
ATOM   1298  CB  MET A 175     -48.293 -48.932  29.112  1.00  0.59           C  
ATOM   1299  O   MET A 175     -49.441 -46.232  29.874  1.00  0.60           O  
ATOM   1300  CG  MET A 175     -47.783 -50.009  28.169  1.00  0.57           C  
ATOM   1301  SD  MET A 175     -46.181 -50.719  28.712  1.00  0.59           S  
ATOM   1302  CE  MET A 175     -46.713 -51.608  30.201  1.00  0.53           C  
ATOM   1303  N   THR A 176     -51.237 -47.421  30.196  1.00  0.65           N  
ATOM   1304  CA  THR A 176     -51.819 -46.635  31.278  1.00  0.66           C  
ATOM   1305  C   THR A 176     -52.003 -47.490  32.529  1.00  0.65           C  
ATOM   1306  CB  THR A 176     -53.174 -46.031  30.863  1.00  0.64           C  
ATOM   1307  O   THR A 176     -52.507 -48.612  32.452  1.00  0.64           O  
ATOM   1308  CG2 THR A 176     -53.097 -44.510  30.786  1.00  0.59           C  
ATOM   1309  OG1 THR A 176     -53.546 -46.545  29.578  1.00  0.64           O  
ATOM   1310  N   GLY A 177     -51.409 -47.097  33.622  1.00  0.63           N  
ATOM   1311  CA  GLY A 177     -51.498 -47.723  34.931  1.00  0.64           C  
ATOM   1312  C   GLY A 177     -51.059 -46.810  36.060  1.00  0.64           C  
ATOM   1313  O   GLY A 177     -50.447 -45.767  35.820  1.00  0.63           O  
ATOM   1314  N   THR A 178     -51.607 -47.018  37.330  1.00  0.55           N  
ATOM   1315  CA  THR A 178     -51.179 -46.267  38.504  1.00  0.56           C  
ATOM   1316  C   THR A 178     -49.656 -46.247  38.608  1.00  0.55           C  
ATOM   1317  CB  THR A 178     -51.776 -46.858  39.794  1.00  0.56           C  
ATOM   1318  O   THR A 178     -49.076 -45.285  39.116  1.00  0.57           O  
ATOM   1319  CG2 THR A 178     -53.010 -46.079  40.237  1.00  0.48           C  
ATOM   1320  OG1 THR A 178     -52.145 -48.223  39.561  1.00  0.59           O  
ATOM   1321  N   SER A 179     -48.936 -47.190  38.149  1.00  0.56           N  
ATOM   1322  CA  SER A 179     -47.496 -47.322  37.952  1.00  0.57           C  
ATOM   1323  C   SER A 179     -47.180 -48.233  36.771  1.00  0.55           C  
ATOM   1324  CB  SER A 179     -46.829 -47.863  39.217  1.00  0.53           C  
ATOM   1325  O   SER A 179     -47.833 -49.261  36.581  1.00  0.55           O  
ATOM   1326  OG  SER A 179     -47.171 -49.223  39.423  1.00  0.52           O  
ATOM   1327  N   VAL A 180     -46.537 -47.798  35.810  1.00  0.58           N  
ATOM   1328  CA  VAL A 180     -45.862 -48.592  34.788  1.00  0.58           C  
ATOM   1329  C   VAL A 180     -44.405 -48.815  35.186  1.00  0.58           C  
ATOM   1330  CB  VAL A 180     -45.938 -47.915  33.402  1.00  0.56           C  
ATOM   1331  O   VAL A 180     -43.644 -47.858  35.345  1.00  0.58           O  
ATOM   1332  CG1 VAL A 180     -45.249 -48.773  32.343  1.00  0.52           C  
ATOM   1333  CG2 VAL A 180     -47.393 -47.651  33.016  1.00  0.53           C  
ATOM   1334  N   ASN A 181     -44.042 -49.964  35.787  1.00  0.51           N  
ATOM   1335  CA  ASN A 181     -42.699 -50.470  36.050  1.00  0.55           C  
ATOM   1336  C   ASN A 181     -42.154 -51.257  34.862  1.00  0.51           C  
ATOM   1337  CB  ASN A 181     -42.690 -51.337  37.311  1.00  0.51           C  
ATOM   1338  O   ASN A 181     -42.747 -52.254  34.447  1.00  0.52           O  
ATOM   1339  CG  ASN A 181     -41.388 -51.233  38.081  1.00  0.49           C  
ATOM   1340  ND2 ASN A 181     -41.389 -51.721  39.316  1.00  0.50           N  
ATOM   1341  OD1 ASN A 181     -40.390 -50.717  37.571  1.00  0.51           O  
ATOM   1342  N   ILE A 182     -41.378 -50.739  34.117  1.00  0.59           N  
ATOM   1343  CA  ILE A 182     -40.580 -51.406  33.094  1.00  0.60           C  
ATOM   1344  C   ILE A 182     -39.305 -51.968  33.720  1.00  0.60           C  
ATOM   1345  CB  ILE A 182     -40.231 -50.447  31.934  1.00  0.58           C  
ATOM   1346  O   ILE A 182     -38.491 -51.218  34.265  1.00  0.61           O  
ATOM   1347  CG1 ILE A 182     -41.508 -49.850  31.333  1.00  0.55           C  
ATOM   1348  CG2 ILE A 182     -39.408 -51.171  30.865  1.00  0.56           C  
ATOM   1349  CD1 ILE A 182     -41.255 -48.834  30.227  1.00  0.57           C  
ATOM   1350  N   SER A 183     -39.316 -53.211  34.089  1.00  0.55           N  
ATOM   1351  CA  SER A 183     -38.143 -53.997  34.458  1.00  0.58           C  
ATOM   1352  C   SER A 183     -37.392 -54.483  33.223  1.00  0.55           C  
ATOM   1353  CB  SER A 183     -38.550 -55.193  35.320  1.00  0.52           C  
ATOM   1354  O   SER A 183     -38.002 -54.981  32.275  1.00  0.53           O  
ATOM   1355  OG  SER A 183     -39.402 -56.066  34.600  1.00  0.55           O  
ATOM   1356  N   GLY A 184     -36.170 -54.102  33.063  1.00  0.58           N  
ATOM   1357  CA  GLY A 184     -35.232 -54.421  31.998  1.00  0.62           C  
ATOM   1358  C   GLY A 184     -34.645 -53.191  31.332  1.00  0.54           C  
ATOM   1359  O   GLY A 184     -34.855 -52.068  31.796  1.00  0.51           O  
ATOM   1360  N   SER A 185     -33.622 -53.292  30.383  1.00  0.61           N  
ATOM   1361  CA  SER A 185     -33.058 -52.165  29.648  1.00  0.63           C  
ATOM   1362  C   SER A 185     -34.066 -51.593  28.656  1.00  0.58           C  
ATOM   1363  CB  SER A 185     -31.787 -52.587  28.910  1.00  0.57           C  
ATOM   1364  O   SER A 185     -34.617 -52.325  27.832  1.00  0.56           O  
ATOM   1365  OG  SER A 185     -32.102 -53.144  27.645  1.00  0.55           O  
ATOM   1366  N   LEU A 186     -34.725 -50.432  28.947  1.00  0.61           N  
ATOM   1367  CA  LEU A 186     -35.485 -49.625  27.998  1.00  0.63           C  
ATOM   1368  C   LEU A 186     -34.554 -48.897  27.035  1.00  0.61           C  
ATOM   1369  CB  LEU A 186     -36.366 -48.615  28.737  1.00  0.59           C  
ATOM   1370  O   LEU A 186     -33.693 -48.124  27.462  1.00  0.59           O  
ATOM   1371  CG  LEU A 186     -37.221 -47.694  27.865  1.00  0.59           C  
ATOM   1372  CD1 LEU A 186     -38.298 -48.498  27.144  1.00  0.57           C  
ATOM   1373  CD2 LEU A 186     -37.846 -46.588  28.708  1.00  0.59           C  
ATOM   1374  N   THR A 187     -34.363 -49.438  25.721  1.00  0.66           N  
ATOM   1375  CA  THR A 187     -33.804 -48.687  24.603  1.00  0.69           C  
ATOM   1376  C   THR A 187     -34.845 -47.741  24.011  1.00  0.65           C  
ATOM   1377  CB  THR A 187     -33.280 -49.630  23.503  1.00  0.64           C  
ATOM   1378  O   THR A 187     -35.898 -48.182  23.545  1.00  0.63           O  
ATOM   1379  CG2 THR A 187     -32.539 -48.853  22.420  1.00  0.56           C  
ATOM   1380  OG1 THR A 187     -32.386 -50.585  24.088  1.00  0.68           O  
ATOM   1381  N   LEU A 188     -34.799 -46.567  24.273  1.00  0.68           N  
ATOM   1382  CA  LEU A 188     -35.621 -45.514  23.687  1.00  0.71           C  
ATOM   1383  C   LEU A 188     -35.109 -45.132  22.302  1.00  0.69           C  
ATOM   1384  CB  LEU A 188     -35.641 -44.281  24.594  1.00  0.67           C  
ATOM   1385  O   LEU A 188     -33.899 -45.043  22.086  1.00  0.69           O  
ATOM   1386  CG  LEU A 188     -36.198 -44.485  26.004  1.00  0.66           C  
ATOM   1387  CD1 LEU A 188     -36.060 -43.204  26.819  1.00  0.64           C  
ATOM   1388  CD2 LEU A 188     -37.654 -44.933  25.944  1.00  0.66           C  
ATOM   1389  N   GLY A 189     -35.998 -45.287  21.190  1.00  0.67           N  
ATOM   1390  CA  GLY A 189     -35.723 -44.886  19.820  1.00  0.70           C  
ATOM   1391  C   GLY A 189     -35.266 -43.444  19.701  1.00  0.68           C  
ATOM   1392  O   GLY A 189     -34.637 -43.067  18.710  1.00  0.69           O  
ATOM   1393  N   SER A 190     -35.554 -42.618  20.774  1.00  0.76           N  
ATOM   1394  CA  SER A 190     -35.085 -41.237  20.816  1.00  0.81           C  
ATOM   1395  C   SER A 190     -34.759 -40.807  22.243  1.00  0.76           C  
ATOM   1396  CB  SER A 190     -36.132 -40.296  20.219  1.00  0.75           C  
ATOM   1397  O   SER A 190     -35.259 -41.396  23.204  1.00  0.73           O  
ATOM   1398  OG  SER A 190     -37.390 -40.481  20.846  1.00  0.64           O  
ATOM   1399  N   ALA A 191     -33.782 -39.901  22.540  1.00  0.75           N  
ATOM   1400  CA  ALA A 191     -33.444 -39.426  23.879  1.00  0.80           C  
ATOM   1401  C   ALA A 191     -34.688 -38.938  24.618  1.00  0.76           C  
ATOM   1402  CB  ALA A 191     -32.403 -38.312  23.803  1.00  0.73           C  
ATOM   1403  O   ALA A 191     -35.511 -38.217  24.050  1.00  0.73           O  
ATOM   1404  N   LEU A 192     -35.002 -39.374  25.879  1.00  0.69           N  
ATOM   1405  CA  LEU A 192     -36.069 -38.903  26.756  1.00  0.75           C  
ATOM   1406  C   LEU A 192     -35.941 -37.405  27.013  1.00  0.74           C  
ATOM   1407  CB  LEU A 192     -36.047 -39.664  28.084  1.00  0.70           C  
ATOM   1408  O   LEU A 192     -34.875 -36.928  27.408  1.00  0.74           O  
ATOM   1409  CG  LEU A 192     -37.241 -39.442  29.013  1.00  0.67           C  
ATOM   1410  CD1 LEU A 192     -38.509 -40.023  28.396  1.00  0.65           C  
ATOM   1411  CD2 LEU A 192     -36.976 -40.058  30.383  1.00  0.67           C  
ATOM   1412  N   ALA A 193     -36.914 -36.594  26.593  1.00  0.76           N  
ATOM   1413  CA  ALA A 193     -36.952 -35.151  26.815  1.00  0.81           C  
ATOM   1414  C   ALA A 193     -36.813 -34.821  28.299  1.00  0.80           C  
ATOM   1415  CB  ALA A 193     -38.247 -34.562  26.261  1.00  0.76           C  
ATOM   1416  O   ALA A 193     -37.223 -35.606  29.157  1.00  0.81           O  
ATOM   1417  N   LEU A 194     -36.272 -33.734  28.785  1.00  0.73           N  
ATOM   1418  CA  LEU A 194     -36.137 -33.295  30.170  1.00  0.78           C  
ATOM   1419  C   LEU A 194     -37.471 -33.394  30.904  1.00  0.75           C  
ATOM   1420  CB  LEU A 194     -35.615 -31.857  30.228  1.00  0.72           C  
ATOM   1421  O   LEU A 194     -37.521 -33.841  32.052  1.00  0.75           O  
ATOM   1422  CG  LEU A 194     -34.462 -31.593  31.198  1.00  0.67           C  
ATOM   1423  CD1 LEU A 194     -33.144 -31.490  30.439  1.00  0.63           C  
ATOM   1424  CD2 LEU A 194     -34.721 -30.325  32.005  1.00  0.65           C  
ATOM   1425  N   ALA A 195     -38.635 -33.068  30.206  1.00  0.75           N  
ATOM   1426  CA  ALA A 195     -39.966 -33.093  30.806  1.00  0.80           C  
ATOM   1427  C   ALA A 195     -40.375 -34.516  31.176  1.00  0.71           C  
ATOM   1428  CB  ALA A 195     -40.990 -32.479  29.855  1.00  0.75           C  
ATOM   1429  O   ALA A 195     -41.258 -34.717  32.013  1.00  0.70           O  
ATOM   1430  N   SER A 196     -39.662 -35.540  30.570  1.00  0.71           N  
ATOM   1431  CA  SER A 196     -39.986 -36.934  30.854  1.00  0.72           C  
ATOM   1432  C   SER A 196     -38.864 -37.616  31.631  1.00  0.68           C  
ATOM   1433  CB  SER A 196     -40.255 -37.697  29.556  1.00  0.69           C  
ATOM   1434  O   SER A 196     -38.794 -38.845  31.680  1.00  0.65           O  
ATOM   1435  OG  SER A 196     -41.328 -37.110  28.841  1.00  0.65           O  
ATOM   1436  N   GLY A 197     -37.962 -36.716  32.342  1.00  0.70           N  
ATOM   1437  CA  GLY A 197     -36.875 -37.210  33.172  1.00  0.71           C  
ATOM   1438  C   GLY A 197     -35.645 -37.599  32.375  1.00  0.66           C  
ATOM   1439  O   GLY A 197     -34.682 -38.132  32.930  1.00  0.65           O  
ATOM   1440  N   GLY A 198     -35.664 -37.315  31.019  1.00  0.76           N  
ATOM   1441  CA  GLY A 198     -34.450 -37.473  30.234  1.00  0.78           C  
ATOM   1442  C   GLY A 198     -33.599 -36.218  30.191  1.00  0.76           C  
ATOM   1443  O   GLY A 198     -34.013 -35.164  30.679  1.00  0.73           O  
ATOM   1444  N   THR A 199     -32.500 -36.345  29.787  1.00  0.76           N  
ATOM   1445  CA  THR A 199     -31.608 -35.206  29.595  1.00  0.80           C  
ATOM   1446  C   THR A 199     -31.812 -34.587  28.215  1.00  0.76           C  
ATOM   1447  CB  THR A 199     -30.134 -35.616  29.763  1.00  0.74           C  
ATOM   1448  O   THR A 199     -31.232 -33.544  27.905  1.00  0.73           O  
ATOM   1449  CG2 THR A 199     -29.873 -36.169  31.161  1.00  0.72           C  
ATOM   1450  OG1 THR A 199     -29.810 -36.622  28.796  1.00  0.75           O  
ATOM   1451  N   GLY A 200     -32.779 -35.213  27.275  1.00  0.74           N  
ATOM   1452  CA  GLY A 200     -32.935 -34.852  25.875  1.00  0.80           C  
ATOM   1453  C   GLY A 200     -31.707 -35.157  25.039  1.00  0.74           C  
ATOM   1454  O   GLY A 200     -31.593 -34.696  23.901  1.00  0.72           O  
ATOM   1455  N   ALA A 201     -30.691 -35.827  25.690  1.00  0.84           N  
ATOM   1456  CA  ALA A 201     -29.422 -36.025  24.996  1.00  0.86           C  
ATOM   1457  C   ALA A 201     -29.052 -37.505  24.938  1.00  0.85           C  
ATOM   1458  CB  ALA A 201     -28.312 -35.229  25.679  1.00  0.84           C  
ATOM   1459  O   ALA A 201     -29.476 -38.290  25.789  1.00  0.82           O  
ATOM   1460  N   THR A 202     -28.457 -38.105  23.866  1.00  0.81           N  
ATOM   1461  CA  THR A 202     -27.878 -39.430  23.672  1.00  0.84           C  
ATOM   1462  C   THR A 202     -26.399 -39.434  24.045  1.00  0.80           C  
ATOM   1463  CB  THR A 202     -28.045 -39.905  22.217  1.00  0.79           C  
ATOM   1464  O   THR A 202     -25.762 -40.489  24.069  1.00  0.77           O  
ATOM   1465  CG2 THR A 202     -29.512 -40.161  21.886  1.00  0.71           C  
ATOM   1466  OG1 THR A 202     -27.536 -38.900  21.331  1.00  0.78           O  
ATOM   1467  N   ASP A 203     -25.873 -38.270  24.389  1.00  0.81           N  
ATOM   1468  CA  ASP A 203     -24.454 -38.159  24.711  1.00  0.82           C  
ATOM   1469  C   ASP A 203     -24.219 -37.114  25.800  1.00  0.81           C  
ATOM   1470  CB  ASP A 203     -23.646 -37.806  23.460  1.00  0.80           C  
ATOM   1471  O   ASP A 203     -25.057 -36.237  26.018  1.00  0.80           O  
ATOM   1472  CG  ASP A 203     -23.990 -36.438  22.898  1.00  0.79           C  
ATOM   1473  OD1 ASP A 203     -23.335 -35.441  23.273  1.00  0.81           O  
ATOM   1474  OD2 ASP A 203     -24.927 -36.355  22.075  1.00  0.85           O  
ATOM   1475  N   ALA A 204     -23.199 -37.245  26.593  1.00  0.79           N  
ATOM   1476  CA  ALA A 204     -22.931 -36.529  27.838  1.00  0.80           C  
ATOM   1477  C   ALA A 204     -22.731 -35.038  27.581  1.00  0.79           C  
ATOM   1478  CB  ALA A 204     -21.705 -37.115  28.534  1.00  0.77           C  
ATOM   1479  O   ALA A 204     -23.209 -34.200  28.350  1.00  0.77           O  
ATOM   1480  N   PRO A 205     -21.979 -34.547  26.355  1.00  0.74           N  
ATOM   1481  CA  PRO A 205     -21.925 -33.105  26.101  1.00  0.75           C  
ATOM   1482  C   PRO A 205     -23.307 -32.492  25.887  1.00  0.76           C  
ATOM   1483  CB  PRO A 205     -21.079 -33.002  24.829  1.00  0.73           C  
ATOM   1484  O   PRO A 205     -23.625 -31.455  26.475  1.00  0.75           O  
ATOM   1485  CG  PRO A 205     -20.267 -34.256  24.808  1.00  0.73           C  
ATOM   1486  CD  PRO A 205     -21.075 -35.359  25.430  1.00  0.75           C  
ATOM   1487  N   THR A 206     -24.167 -33.157  25.213  1.00  0.77           N  
ATOM   1488  CA  THR A 206     -25.516 -32.707  24.887  1.00  0.80           C  
ATOM   1489  C   THR A 206     -26.433 -32.821  26.102  1.00  0.76           C  
ATOM   1490  CB  THR A 206     -26.107 -33.516  23.717  1.00  0.74           C  
ATOM   1491  O   THR A 206     -27.214 -31.910  26.383  1.00  0.72           O  
ATOM   1492  CG2 THR A 206     -27.486 -32.994  23.329  1.00  0.66           C  
ATOM   1493  OG1 THR A 206     -25.234 -33.416  22.585  1.00  0.73           O  
ATOM   1494  N   ALA A 207     -26.255 -33.815  26.955  1.00  0.74           N  
ATOM   1495  CA  ALA A 207     -26.921 -33.871  28.254  1.00  0.78           C  
ATOM   1496  C   ALA A 207     -26.527 -32.680  29.123  1.00  0.73           C  
ATOM   1497  CB  ALA A 207     -26.587 -35.179  28.967  1.00  0.73           C  
ATOM   1498  O   ALA A 207     -27.387 -32.033  29.727  1.00  0.72           O  
ATOM   1499  N   ARG A 208     -25.296 -32.296  29.226  1.00  0.75           N  
ATOM   1500  CA  ARG A 208     -24.802 -31.175  30.019  1.00  0.77           C  
ATOM   1501  C   ARG A 208     -25.355 -29.852  29.501  1.00  0.75           C  
ATOM   1502  CB  ARG A 208     -23.272 -31.143  30.010  1.00  0.73           C  
ATOM   1503  O   ARG A 208     -25.773 -28.999  30.286  1.00  0.74           O  
ATOM   1504  CG  ARG A 208     -22.628 -32.182  30.914  1.00  0.69           C  
ATOM   1505  CD  ARG A 208     -21.120 -31.997  31.002  1.00  0.68           C  
ATOM   1506  NE  ARG A 208     -20.470 -32.253  29.720  1.00  0.62           N  
ATOM   1507  NH1 ARG A 208     -19.256 -34.072  30.465  1.00  0.51           N  
ATOM   1508  NH2 ARG A 208     -19.068 -33.376  28.289  1.00  0.47           N  
ATOM   1509  CZ  ARG A 208     -19.600 -33.233  29.494  1.00  0.66           C  
ATOM   1510  N   THR A 209     -25.252 -29.713  28.075  1.00  0.78           N  
ATOM   1511  CA  THR A 209     -25.860 -28.555  27.429  1.00  0.80           C  
ATOM   1512  C   THR A 209     -27.359 -28.502  27.713  1.00  0.79           C  
ATOM   1513  CB  THR A 209     -25.624 -28.575  25.908  1.00  0.76           C  
ATOM   1514  O   THR A 209     -27.883 -27.461  28.114  1.00  0.78           O  
ATOM   1515  CG2 THR A 209     -26.281 -27.376  25.233  1.00  0.69           C  
ATOM   1516  OG1 THR A 209     -24.215 -28.542  25.648  1.00  0.76           O  
ATOM   1517  N   ASN A 210     -28.093 -29.673  27.622  1.00  0.80           N  
ATOM   1518  CA  ASN A 210     -29.543 -29.687  27.780  1.00  0.83           C  
ATOM   1519  C   ASN A 210     -29.950 -29.519  29.241  1.00  0.79           C  
ATOM   1520  CB  ASN A 210     -30.133 -30.980  27.211  1.00  0.80           C  
ATOM   1521  O   ASN A 210     -31.037 -29.018  29.534  1.00  0.75           O  
ATOM   1522  CG  ASN A 210     -30.095 -31.021  25.696  1.00  0.78           C  
ATOM   1523  ND2 ASN A 210     -30.375 -32.189  25.128  1.00  0.85           N  
ATOM   1524  OD1 ASN A 210     -29.817 -30.013  25.042  1.00  0.82           O  
ATOM   1525  N   LEU A 211     -29.083 -29.966  30.226  1.00  0.80           N  
ATOM   1526  CA  LEU A 211     -29.267 -29.783  31.662  1.00  0.81           C  
ATOM   1527  C   LEU A 211     -28.761 -28.415  32.105  1.00  0.76           C  
ATOM   1528  CB  LEU A 211     -28.542 -30.885  32.439  1.00  0.78           C  
ATOM   1529  O   LEU A 211     -28.903 -28.044  33.272  1.00  0.73           O  
ATOM   1530  CG  LEU A 211     -29.173 -32.277  32.391  1.00  0.76           C  
ATOM   1531  CD1 LEU A 211     -28.242 -33.304  33.027  1.00  0.73           C  
ATOM   1532  CD2 LEU A 211     -30.530 -32.274  33.087  1.00  0.75           C  
ATOM   1533  N   GLY A 212     -28.325 -27.541  31.090  1.00  0.74           N  
ATOM   1534  CA  GLY A 212     -27.791 -26.223  31.396  1.00  0.74           C  
ATOM   1535  C   GLY A 212     -26.496 -26.272  32.183  1.00  0.71           C  
ATOM   1536  O   GLY A 212     -26.159 -25.323  32.894  1.00  0.68           O  
ATOM   1537  N   LEU A 213     -25.877 -27.515  32.356  1.00  0.72           N  
ATOM   1538  CA  LEU A 213     -24.677 -27.685  33.168  1.00  0.70           C  
ATOM   1539  C   LEU A 213     -23.461 -27.081  32.474  1.00  0.67           C  
ATOM   1540  CB  LEU A 213     -24.430 -29.168  33.456  1.00  0.66           C  
ATOM   1541  O   LEU A 213     -22.340 -27.178  32.979  1.00  0.62           O  
ATOM   1542  CG  LEU A 213     -25.495 -29.883  34.289  1.00  0.66           C  
ATOM   1543  CD1 LEU A 213     -25.145 -31.360  34.441  1.00  0.65           C  
ATOM   1544  CD2 LEU A 213     -25.643 -29.220  35.653  1.00  0.68           C  
ATOM   1545  N   GLY A 214     -23.565 -26.127  31.452  1.00  0.61           N  
ATOM   1546  CA  GLY A 214     -22.516 -25.362  30.797  1.00  0.61           C  
ATOM   1547  C   GLY A 214     -21.152 -26.020  30.889  1.00  0.60           C  
ATOM   1548  O   GLY A 214     -21.054 -27.243  31.009  1.00  0.57           O  
ATOM   1549  N   THR A 215     -20.038 -25.522  30.588  1.00  0.52           N  
ATOM   1550  CA  THR A 215     -18.648 -25.935  30.747  1.00  0.53           C  
ATOM   1551  C   THR A 215     -18.327 -26.200  32.215  1.00  0.51           C  
ATOM   1552  CB  THR A 215     -17.682 -24.872  30.191  1.00  0.50           C  
ATOM   1553  O   THR A 215     -17.386 -26.933  32.527  1.00  0.50           O  
ATOM   1554  CG2 THR A 215     -17.799 -24.763  28.674  1.00  0.47           C  
ATOM   1555  OG1 THR A 215     -17.992 -23.601  30.775  1.00  0.47           O  
ATOM   1556  N   SER A 216     -19.138 -25.820  33.326  1.00  0.50           N  
ATOM   1557  CA  SER A 216     -18.933 -25.930  34.767  1.00  0.51           C  
ATOM   1558  C   SER A 216     -19.190 -27.352  35.255  1.00  0.50           C  
ATOM   1559  CB  SER A 216     -19.843 -24.954  35.514  1.00  0.46           C  
ATOM   1560  O   SER A 216     -18.566 -27.806  36.216  1.00  0.48           O  
ATOM   1561  OG  SER A 216     -19.970 -23.737  34.799  1.00  0.44           O  
ATOM   1562  N   ALA A 217     -19.857 -28.258  34.588  1.00  0.50           N  
ATOM   1563  CA  ALA A 217     -20.145 -29.626  35.010  1.00  0.48           C  
ATOM   1564  C   ALA A 217     -19.052 -30.585  34.545  1.00  0.50           C  
ATOM   1565  CB  ALA A 217     -21.503 -30.074  34.476  1.00  0.45           C  
ATOM   1566  O   ALA A 217     -18.956 -31.712  35.036  1.00  0.48           O  
ATOM   1567  N   VAL A 218     -18.047 -30.188  33.751  1.00  0.49           N  
ATOM   1568  CA  VAL A 218     -16.884 -31.019  33.456  1.00  0.49           C  
ATOM   1569  C   VAL A 218     -15.713 -30.602  34.342  1.00  0.49           C  
ATOM   1570  CB  VAL A 218     -16.485 -30.928  31.966  1.00  0.46           C  
ATOM   1571  O   VAL A 218     -14.710 -31.315  34.433  1.00  0.47           O  
ATOM   1572  CG1 VAL A 218     -15.581 -32.097  31.577  1.00  0.42           C  
ATOM   1573  CG2 VAL A 218     -17.730 -30.895  31.081  1.00  0.43           C  
ATOM   1574  N   VAL A 219     -15.842 -29.639  35.322  1.00  0.46           N  
ATOM   1575  CA  VAL A 219     -14.720 -29.261  36.175  1.00  0.49           C  
ATOM   1576  C   VAL A 219     -14.856 -29.936  37.538  1.00  0.46           C  
ATOM   1577  CB  VAL A 219     -14.628 -27.728  36.346  1.00  0.45           C  
ATOM   1578  O   VAL A 219     -15.637 -29.493  38.382  1.00  0.46           O  
ATOM   1579  CG1 VAL A 219     -13.205 -27.310  36.711  1.00  0.42           C  
ATOM   1580  CG2 VAL A 219     -15.086 -27.021  35.071  1.00  0.43           C  
ATOM   1581  N   ASN A 220     -14.937 -31.229  37.670  1.00  0.48           N  
ATOM   1582  CA  ASN A 220     -14.986 -31.997  38.909  1.00  0.49           C  
ATOM   1583  C   ASN A 220     -13.630 -32.017  39.610  1.00  0.48           C  
ATOM   1584  CB  ASN A 220     -15.464 -33.425  38.638  1.00  0.44           C  
ATOM   1585  O   ASN A 220     -13.554 -32.255  40.817  1.00  0.46           O  
ATOM   1586  CG  ASN A 220     -14.656 -34.116  37.557  1.00  0.44           C  
ATOM   1587  ND2 ASN A 220     -14.902 -35.407  37.367  1.00  0.43           N  
ATOM   1588  OD1 ASN A 220     -13.817 -33.495  36.899  1.00  0.46           O  
ATOM   1589  N   THR A 221     -12.578 -31.430  39.141  1.00  0.47           N  
ATOM   1590  CA  THR A 221     -11.193 -31.204  39.540  1.00  0.48           C  
ATOM   1591  C   THR A 221     -10.581 -30.055  38.744  1.00  0.47           C  
ATOM   1592  CB  THR A 221     -10.343 -32.474  39.351  1.00  0.44           C  
ATOM   1593  O   THR A 221     -10.643 -30.044  37.513  1.00  0.45           O  
ATOM   1594  CG2 THR A 221     -10.332 -33.322  40.618  1.00  0.42           C  
ATOM   1595  OG1 THR A 221     -10.886 -33.250  38.275  1.00  0.41           O  
ATOM   1596  N   GLY A 222     -10.973 -28.678  39.157  1.00  0.44           N  
ATOM   1597  CA  GLY A 222     -10.254 -27.521  38.648  1.00  0.45           C  
ATOM   1598  C   GLY A 222      -8.899 -27.871  38.063  1.00  0.45           C  
ATOM   1599  O   GLY A 222      -8.066 -28.484  38.734  1.00  0.43           O  
ATOM   1600  N   THR A 223      -8.728 -28.788  37.190  1.00  0.45           N  
ATOM   1601  CA  THR A 223      -7.452 -29.195  36.612  1.00  0.45           C  
ATOM   1602  C   THR A 223      -6.802 -28.035  35.863  1.00  0.45           C  
ATOM   1603  CB  THR A 223      -7.628 -30.391  35.658  1.00  0.41           C  
ATOM   1604  O   THR A 223      -5.600 -28.060  35.593  1.00  0.43           O  
ATOM   1605  CG2 THR A 223      -7.982 -31.661  36.427  1.00  0.37           C  
ATOM   1606  OG1 THR A 223      -8.679 -30.102  34.727  1.00  0.37           O  
ATOM   1607  N   SER A 224      -7.513 -26.873  35.802  1.00  0.46           N  
ATOM   1608  CA  SER A 224      -6.796 -25.843  35.058  1.00  0.47           C  
ATOM   1609  C   SER A 224      -7.135 -24.450  35.577  1.00  0.46           C  
ATOM   1610  CB  SER A 224      -7.121 -25.934  33.567  1.00  0.43           C  
ATOM   1611  O   SER A 224      -8.287 -24.171  35.916  1.00  0.44           O  
ATOM   1612  OG  SER A 224      -8.352 -25.291  33.280  1.00  0.44           O  
ATOM   1613  N   GLY A 225      -6.370 -23.768  36.470  1.00  0.49           N  
ATOM   1614  CA  GLY A 225      -6.074 -22.441  36.985  1.00  0.49           C  
ATOM   1615  C   GLY A 225      -6.688 -21.328  36.157  1.00  0.49           C  
ATOM   1616  O   GLY A 225      -6.668 -20.163  36.560  1.00  0.48           O  
ATOM   1617  N   ALA A 226      -7.328 -21.655  35.079  1.00  0.53           N  
ATOM   1618  CA  ALA A 226      -7.754 -20.586  34.179  1.00  0.53           C  
ATOM   1619  C   ALA A 226      -9.167 -20.118  34.514  1.00  0.53           C  
ATOM   1620  CB  ALA A 226      -7.681 -21.052  32.727  1.00  0.49           C  
ATOM   1621  O   ALA A 226      -9.515 -18.958  34.280  1.00  0.51           O  
ATOM   1622  N   THR A 227     -10.056 -20.897  35.234  1.00  0.50           N  
ATOM   1623  CA  THR A 227     -11.428 -20.463  35.472  1.00  0.52           C  
ATOM   1624  C   THR A 227     -11.816 -20.673  36.933  1.00  0.50           C  
ATOM   1625  CB  THR A 227     -12.417 -21.214  34.562  1.00  0.48           C  
ATOM   1626  O   THR A 227     -12.611 -19.909  37.486  1.00  0.49           O  
ATOM   1627  CG2 THR A 227     -12.546 -20.529  33.206  1.00  0.44           C  
ATOM   1628  OG1 THR A 227     -11.951 -22.555  34.365  1.00  0.43           O  
ATOM   1629  N   VAL A 228     -11.247 -21.536  37.714  1.00  0.55           N  
ATOM   1630  CA  VAL A 228     -11.282 -21.781  39.152  1.00  0.55           C  
ATOM   1631  C   VAL A 228      -9.859 -21.832  39.703  1.00  0.55           C  
ATOM   1632  CB  VAL A 228     -12.029 -23.092  39.486  1.00  0.53           C  
ATOM   1633  O   VAL A 228      -9.051 -22.660  39.277  1.00  0.53           O  
ATOM   1634  CG1 VAL A 228     -12.178 -23.259  40.997  1.00  0.49           C  
ATOM   1635  CG2 VAL A 228     -13.397 -23.114  38.806  1.00  0.51           C  
ATOM   1636  N   PRO A 229      -9.392 -20.657  40.503  1.00  0.58           N  
ATOM   1637  CA  PRO A 229      -8.072 -20.705  41.135  1.00  0.58           C  
ATOM   1638  C   PRO A 229      -7.874 -21.952  41.995  1.00  0.59           C  
ATOM   1639  CB  PRO A 229      -8.046 -19.439  41.995  1.00  0.56           C  
ATOM   1640  O   PRO A 229      -8.757 -22.313  42.777  1.00  0.59           O  
ATOM   1641  CG  PRO A 229      -9.404 -18.837  41.829  1.00  0.55           C  
ATOM   1642  CD  PRO A 229     -10.192 -19.692  40.878  1.00  0.56           C  
ATOM   1643  N   LEU A 230      -6.860 -22.819  41.767  1.00  0.57           N  
ATOM   1644  CA  LEU A 230      -6.414 -23.983  42.524  1.00  0.58           C  
ATOM   1645  C   LEU A 230      -5.503 -23.568  43.674  1.00  0.57           C  
ATOM   1646  CB  LEU A 230      -5.683 -24.970  41.610  1.00  0.54           C  
ATOM   1647  O   LEU A 230      -4.681 -22.661  43.524  1.00  0.56           O  
ATOM   1648  CG  LEU A 230      -6.499 -25.559  40.458  1.00  0.53           C  
ATOM   1649  CD1 LEU A 230      -5.600 -26.376  39.535  1.00  0.49           C  
ATOM   1650  CD2 LEU A 230      -7.641 -26.415  40.995  1.00  0.51           C  
ATOM   1651  N   LEU A 231      -5.717 -23.948  45.074  1.00  0.68           N  
ATOM   1652  CA  LEU A 231      -4.867 -23.709  46.235  1.00  0.68           C  
ATOM   1653  C   LEU A 231      -3.544 -24.455  46.103  1.00  0.68           C  
ATOM   1654  CB  LEU A 231      -5.582 -24.138  47.519  1.00  0.65           C  
ATOM   1655  O   LEU A 231      -2.539 -24.055  46.696  1.00  0.65           O  
ATOM   1656  CG  LEU A 231      -6.866 -23.383  47.865  1.00  0.61           C  
ATOM   1657  CD1 LEU A 231      -7.505 -23.971  49.119  1.00  0.57           C  
ATOM   1658  CD2 LEU A 231      -6.580 -21.897  48.051  1.00  0.59           C  
ATOM   1659  N   SER A 232      -3.338 -25.566  45.331  1.00  0.60           N  
ATOM   1660  CA  SER A 232      -2.214 -26.497  45.319  1.00  0.60           C  
ATOM   1661  C   SER A 232      -1.440 -26.412  44.007  1.00  0.60           C  
ATOM   1662  CB  SER A 232      -2.701 -27.929  45.540  1.00  0.57           C  
ATOM   1663  O   SER A 232      -0.437 -27.105  43.826  1.00  0.59           O  
ATOM   1664  OG  SER A 232      -3.654 -28.295  44.557  1.00  0.57           O  
ATOM   1665  N   THR A 233      -1.844 -25.552  43.030  1.00  0.57           N  
ATOM   1666  CA  THR A 233      -1.142 -25.341  41.769  1.00  0.59           C  
ATOM   1667  C   THR A 233      -1.180 -23.868  41.369  1.00  0.57           C  
ATOM   1668  CB  THR A 233      -1.749 -26.197  40.642  1.00  0.55           C  
ATOM   1669  O   THR A 233      -2.041 -23.116  41.830  1.00  0.55           O  
ATOM   1670  CG2 THR A 233      -1.375 -27.667  40.806  1.00  0.49           C  
ATOM   1671  OG1 THR A 233      -3.176 -26.072  40.670  1.00  0.51           O  
ATOM   1672  N   ALA A 234      -0.174 -23.335  40.671  1.00  0.66           N  
ATOM   1673  CA  ALA A 234      -0.080 -21.957  40.194  1.00  0.66           C  
ATOM   1674  C   ALA A 234      -1.378 -21.519  39.523  1.00  0.67           C  
ATOM   1675  CB  ALA A 234       1.092 -21.807  39.228  1.00  0.64           C  
ATOM   1676  O   ALA A 234      -1.939 -22.252  38.704  1.00  0.66           O  
ATOM   1677  N   ASN A 235      -2.165 -20.543  39.951  1.00  0.66           N  
ATOM   1678  CA  ASN A 235      -3.317 -19.856  39.377  1.00  0.67           C  
ATOM   1679  C   ASN A 235      -2.896 -18.621  38.586  1.00  0.66           C  
ATOM   1680  CB  ASN A 235      -4.314 -19.472  40.472  1.00  0.63           C  
ATOM   1681  O   ASN A 235      -1.980 -17.903  38.989  1.00  0.64           O  
ATOM   1682  CG  ASN A 235      -4.985 -20.677  41.101  1.00  0.60           C  
ATOM   1683  ND2 ASN A 235      -4.594 -21.000  42.328  1.00  0.62           N  
ATOM   1684  OD1 ASN A 235      -5.847 -21.313  40.488  1.00  0.64           O  
ATOM   1685  N   THR A 236      -3.303 -18.326  37.315  1.00  0.67           N  
ATOM   1686  CA  THR A 236      -3.223 -17.096  36.536  1.00  0.67           C  
ATOM   1687  C   THR A 236      -4.525 -16.306  36.639  1.00  0.67           C  
ATOM   1688  CB  THR A 236      -2.914 -17.390  35.056  1.00  0.64           C  
ATOM   1689  O   THR A 236      -5.592 -16.809  36.282  1.00  0.66           O  
ATOM   1690  CG2 THR A 236      -2.706 -16.099  34.271  1.00  0.58           C  
ATOM   1691  OG1 THR A 236      -1.725 -18.185  34.972  1.00  0.65           O  
ATOM   1692  N   TRP A 237      -4.505 -15.285  37.307  1.00  0.61           N  
ATOM   1693  CA  TRP A 237      -5.576 -14.302  37.437  1.00  0.68           C  
ATOM   1694  C   TRP A 237      -5.402 -13.170  36.431  1.00  0.62           C  
ATOM   1695  CB  TRP A 237      -5.617 -13.737  38.859  1.00  0.60           C  
ATOM   1696  O   TRP A 237      -4.341 -12.544  36.369  1.00  0.60           O  
ATOM   1697  CG  TRP A 237      -5.678 -14.785  39.930  1.00  0.57           C  
ATOM   1698  CD1 TRP A 237      -4.621 -15.401  40.540  1.00  0.50           C  
ATOM   1699  CD2 TRP A 237      -6.859 -15.342  40.513  1.00  0.53           C  
ATOM   1700  CE2 TRP A 237      -6.444 -16.292  41.472  1.00  0.51           C  
ATOM   1701  CE3 TRP A 237      -8.231 -15.130  40.318  1.00  0.57           C  
ATOM   1702  NE1 TRP A 237      -5.075 -16.309  41.469  1.00  0.56           N  
ATOM   1703  CH2 TRP A 237      -8.688 -16.803  42.025  1.00  0.52           C  
ATOM   1704  CZ2 TRP A 237      -7.352 -17.030  42.235  1.00  0.60           C  
ATOM   1705  CZ3 TRP A 237      -9.133 -15.865  41.079  1.00  0.45           C  
ATOM   1706  N   SER A 238      -6.295 -13.055  35.468  1.00  0.70           N  
ATOM   1707  CA  SER A 238      -6.273 -12.049  34.411  1.00  0.71           C  
ATOM   1708  C   SER A 238      -7.178 -10.870  34.751  1.00  0.70           C  
ATOM   1709  CB  SER A 238      -6.701 -12.663  33.077  1.00  0.68           C  
ATOM   1710  O   SER A 238      -7.148  -9.841  34.073  1.00  0.68           O  
ATOM   1711  OG  SER A 238      -7.997 -13.229  33.177  1.00  0.67           O  
ATOM   1712  N   SER A 239      -7.798 -10.989  35.962  1.00  0.66           N  
ATOM   1713  CA  SER A 239      -8.643  -9.884  36.402  1.00  0.69           C  
ATOM   1714  C   SER A 239      -8.178  -9.333  37.746  1.00  0.66           C  
ATOM   1715  CB  SER A 239     -10.102 -10.332  36.503  1.00  0.64           C  
ATOM   1716  O   SER A 239      -7.493 -10.025  38.502  1.00  0.65           O  
ATOM   1717  OG  SER A 239     -10.593 -10.735  35.236  1.00  0.58           O  
ATOM   1718  N   THR A 240      -8.341  -7.931  38.081  1.00  0.61           N  
ATOM   1719  CA  THR A 240      -8.005  -7.359  39.380  1.00  0.65           C  
ATOM   1720  C   THR A 240      -8.582  -8.206  40.511  1.00  0.62           C  
ATOM   1721  CB  THR A 240      -8.521  -5.913  39.504  1.00  0.60           C  
ATOM   1722  O   THR A 240      -9.765  -8.553  40.492  1.00  0.62           O  
ATOM   1723  CG2 THR A 240      -8.095  -5.288  40.828  1.00  0.50           C  
ATOM   1724  OG1 THR A 240      -7.992  -5.129  38.427  1.00  0.55           O  
ATOM   1725  N   GLN A 241      -7.785  -8.750  41.419  1.00  0.69           N  
ATOM   1726  CA  GLN A 241      -8.194  -9.426  42.646  1.00  0.70           C  
ATOM   1727  C   GLN A 241      -8.150  -8.475  43.839  1.00  0.70           C  
ATOM   1728  CB  GLN A 241      -7.304 -10.642  42.911  1.00  0.67           C  
ATOM   1729  O   GLN A 241      -7.190  -7.718  44.001  1.00  0.68           O  
ATOM   1730  CG  GLN A 241      -7.262 -11.636  41.758  1.00  0.65           C  
ATOM   1731  CD  GLN A 241      -8.634 -12.168  41.391  1.00  0.66           C  
ATOM   1732  NE2 GLN A 241      -8.940 -12.180  40.098  1.00  0.59           N  
ATOM   1733  OE1 GLN A 241      -9.413 -12.567  42.263  1.00  0.71           O  
ATOM   1734  N   THR A 242      -9.154  -8.015  44.551  1.00  0.67           N  
ATOM   1735  CA  THR A 242      -9.199  -7.372  45.860  1.00  0.70           C  
ATOM   1736  C   THR A 242      -9.115  -8.411  46.975  1.00  0.67           C  
ATOM   1737  CB  THR A 242     -10.481  -6.537  46.028  1.00  0.64           C  
ATOM   1738  O   THR A 242      -9.951  -9.313  47.055  1.00  0.65           O  
ATOM   1739  CG2 THR A 242     -10.485  -5.798  47.362  1.00  0.52           C  
ATOM   1740  OG1 THR A 242     -10.565  -5.581  44.965  1.00  0.68           O  
ATOM   1741  N   ILE A 243      -8.071  -8.524  47.678  1.00  0.62           N  
ATOM   1742  CA  ILE A 243      -7.850  -9.325  48.878  1.00  0.64           C  
ATOM   1743  C   ILE A 243      -8.177  -8.496  50.118  1.00  0.64           C  
ATOM   1744  CB  ILE A 243      -6.398  -9.847  48.949  1.00  0.60           C  
ATOM   1745  O   ILE A 243      -7.575  -7.444  50.346  1.00  0.64           O  
ATOM   1746  CG1 ILE A 243      -6.061 -10.660  47.694  1.00  0.54           C  
ATOM   1747  CG2 ILE A 243      -6.186 -10.681  50.216  1.00  0.53           C  
ATOM   1748  CD1 ILE A 243      -4.646 -11.223  47.683  1.00  0.56           C  
ATOM   1749  N   GLN A 244      -9.286  -8.611  50.743  1.00  0.67           N  
ATOM   1750  CA  GLN A 244      -9.780  -7.905  51.920  1.00  0.73           C  
ATOM   1751  C   GLN A 244      -9.048  -8.357  53.181  1.00  0.66           C  
ATOM   1752  CB  GLN A 244     -11.286  -8.119  52.082  1.00  0.65           C  
ATOM   1753  O   GLN A 244      -9.060  -7.658  54.196  1.00  0.64           O  
ATOM   1754  CG  GLN A 244     -12.122  -7.456  50.996  1.00  0.60           C  
ATOM   1755  CD  GLN A 244     -13.558  -7.217  51.424  1.00  0.60           C  
ATOM   1756  NE2 GLN A 244     -14.215  -6.256  50.785  1.00  0.61           N  
ATOM   1757  OE1 GLN A 244     -14.072  -7.892  52.322  1.00  0.76           O  
ATOM   1758  N   GLY A 245      -8.286  -9.472  53.064  1.00  0.59           N  
ATOM   1759  CA  GLY A 245      -7.573 -10.014  54.210  1.00  0.63           C  
ATOM   1760  C   GLY A 245      -6.065  -9.934  54.066  1.00  0.55           C  
ATOM   1761  O   GLY A 245      -5.558  -9.376  53.091  1.00  0.52           O  
ATOM   1762  N   ASN A 246      -5.276 -10.112  55.099  1.00  0.57           N  
ATOM   1763  CA  ASN A 246      -3.821 -10.173  55.000  1.00  0.60           C  
ATOM   1764  C   ASN A 246      -3.372 -11.211  53.976  1.00  0.55           C  
ATOM   1765  CB  ASN A 246      -3.202 -10.473  56.367  1.00  0.54           C  
ATOM   1766  O   ASN A 246      -3.789 -12.369  54.036  1.00  0.54           O  
ATOM   1767  CG  ASN A 246      -3.496  -9.394  57.391  1.00  0.50           C  
ATOM   1768  ND2 ASN A 246      -3.589  -9.786  58.656  1.00  0.55           N  
ATOM   1769  OD1 ASN A 246      -3.639  -8.217  57.047  1.00  0.53           O  
ATOM   1770  N   LEU A 247      -2.747 -10.798  52.886  1.00  0.60           N  
ATOM   1771  CA  LEU A 247      -1.957 -11.701  52.057  1.00  0.59           C  
ATOM   1772  C   LEU A 247      -0.669 -12.105  52.767  1.00  0.60           C  
ATOM   1773  CB  LEU A 247      -1.628 -11.045  50.713  1.00  0.56           C  
ATOM   1774  O   LEU A 247       0.170 -11.254  53.072  1.00  0.58           O  
ATOM   1775  CG  LEU A 247      -0.783 -11.873  49.743  1.00  0.54           C  
ATOM   1776  CD1 LEU A 247      -1.553 -13.110  49.293  1.00  0.52           C  
ATOM   1777  CD2 LEU A 247      -0.367 -11.030  48.542  1.00  0.55           C  
ATOM   1778  N   VAL A 248      -0.702 -13.215  53.436  1.00  0.57           N  
ATOM   1779  CA  VAL A 248       0.513 -13.836  53.954  1.00  0.56           C  
ATOM   1780  C   VAL A 248       1.222 -14.596  52.836  1.00  0.56           C  
ATOM   1781  CB  VAL A 248       0.205 -14.787  55.133  1.00  0.53           C  
ATOM   1782  O   VAL A 248       0.700 -15.588  52.323  1.00  0.54           O  
ATOM   1783  CG1 VAL A 248       1.495 -15.372  55.705  1.00  0.46           C  
ATOM   1784  CG2 VAL A 248      -0.579 -14.053  56.219  1.00  0.47           C  
ATOM   1785  N   VAL A 249       2.167 -13.975  52.189  1.00  0.61           N  
ATOM   1786  CA  VAL A 249       3.077 -14.594  51.231  1.00  0.60           C  
ATOM   1787  C   VAL A 249       4.204 -15.308  51.976  1.00  0.60           C  
ATOM   1788  CB  VAL A 249       3.663 -13.555  50.249  1.00  0.58           C  
ATOM   1789  O   VAL A 249       4.930 -14.689  52.757  1.00  0.58           O  
ATOM   1790  CG1 VAL A 249       4.494 -14.242  49.167  1.00  0.54           C  
ATOM   1791  CG2 VAL A 249       2.544 -12.725  49.622  1.00  0.55           C  
ATOM   1792  N   GLY A 250       4.025 -16.678  52.214  1.00  0.57           N  
ATOM   1793  CA  GLY A 250       4.748 -17.759  52.867  1.00  0.55           C  
ATOM   1794  C   GLY A 250       5.914 -17.274  53.707  1.00  0.57           C  
ATOM   1795  O   GLY A 250       6.735 -16.482  53.240  1.00  0.53           O  
ATOM   1796  N   VAL A 251       5.793 -17.356  55.059  1.00  0.50           N  
ATOM   1797  CA  VAL A 251       6.704 -17.034  56.152  1.00  0.52           C  
ATOM   1798  C   VAL A 251       7.960 -17.898  56.051  1.00  0.50           C  
ATOM   1799  CB  VAL A 251       6.032 -17.232  57.529  1.00  0.47           C  
ATOM   1800  O   VAL A 251       9.029 -17.508  56.524  1.00  0.49           O  
ATOM   1801  CG1 VAL A 251       6.832 -16.534  58.627  1.00  0.41           C  
ATOM   1802  CG2 VAL A 251       4.595 -16.714  57.500  1.00  0.42           C  
ATOM   1803  N   SER A 252       7.883 -19.113  55.403  1.00  0.50           N  
ATOM   1804  CA  SER A 252       8.923 -20.136  55.360  1.00  0.49           C  
ATOM   1805  C   SER A 252       9.299 -20.482  53.923  1.00  0.50           C  
ATOM   1806  CB  SER A 252       8.464 -21.397  56.093  1.00  0.45           C  
ATOM   1807  O   SER A 252       8.442 -20.879  53.130  1.00  0.47           O  
ATOM   1808  OG  SER A 252       7.383 -22.010  55.413  1.00  0.49           O  
ATOM   1809  N   GLY A 253      10.392 -19.729  53.407  1.00  0.50           N  
ATOM   1810  CA  GLY A 253      11.073 -19.921  52.136  1.00  0.52           C  
ATOM   1811  C   GLY A 253      11.144 -18.657  51.300  1.00  0.49           C  
ATOM   1812  O   GLY A 253      10.942 -17.555  51.813  1.00  0.47           O  
ATOM   1813  N   THR A 254      11.689 -18.614  50.089  1.00  0.54           N  
ATOM   1814  CA  THR A 254      11.922 -17.666  49.005  1.00  0.53           C  
ATOM   1815  C   THR A 254      10.602 -17.106  48.483  1.00  0.54           C  
ATOM   1816  CB  THR A 254      12.699 -18.320  47.848  1.00  0.49           C  
ATOM   1817  O   THR A 254      10.288 -17.243  47.299  1.00  0.52           O  
ATOM   1818  CG2 THR A 254      14.193 -18.374  48.149  1.00  0.43           C  
ATOM   1819  OG1 THR A 254      12.214 -19.654  47.649  1.00  0.45           O  
ATOM   1820  N   SER A 255       9.481 -16.982  49.310  1.00  0.55           N  
ATOM   1821  CA  SER A 255       8.232 -16.440  48.784  1.00  0.55           C  
ATOM   1822  C   SER A 255       8.405 -14.997  48.324  1.00  0.55           C  
ATOM   1823  CB  SER A 255       7.127 -16.518  49.839  1.00  0.52           C  
ATOM   1824  O   SER A 255       8.997 -14.180  49.034  1.00  0.53           O  
ATOM   1825  OG  SER A 255       6.910 -17.860  50.241  1.00  0.51           O  
ATOM   1826  N   THR A 256       8.226 -14.738  47.035  1.00  0.53           N  
ATOM   1827  CA  THR A 256       8.292 -13.473  46.311  1.00  0.54           C  
ATOM   1828  C   THR A 256       6.905 -13.044  45.843  1.00  0.54           C  
ATOM   1829  CB  THR A 256       9.238 -13.572  45.100  1.00  0.52           C  
ATOM   1830  O   THR A 256       6.094 -13.880  45.439  1.00  0.54           O  
ATOM   1831  CG2 THR A 256      10.698 -13.575  45.541  1.00  0.46           C  
ATOM   1832  OG1 THR A 256       8.964 -14.783  44.385  1.00  0.47           O  
ATOM   1833  N   ILE A 257       6.426 -11.852  46.249  1.00  0.60           N  
ATOM   1834  CA  ILE A 257       5.420 -11.174  45.438  1.00  0.59           C  
ATOM   1835  C   ILE A 257       6.083 -10.538  44.219  1.00  0.60           C  
ATOM   1836  CB  ILE A 257       4.663 -10.103  46.256  1.00  0.57           C  
ATOM   1837  O   ILE A 257       6.902  -9.625  44.355  1.00  0.59           O  
ATOM   1838  CG1 ILE A 257       3.926 -10.752  47.433  1.00  0.51           C  
ATOM   1839  CG2 ILE A 257       3.691  -9.328  45.362  1.00  0.53           C  
ATOM   1840  CD1 ILE A 257       3.277  -9.755  48.383  1.00  0.52           C  
ATOM   1841  N   ASN A 258       5.968 -11.206  43.108  1.00  0.58           N  
ATOM   1842  CA  ASN A 258       6.372 -10.624  41.833  1.00  0.58           C  
ATOM   1843  C   ASN A 258       5.442  -9.489  41.415  1.00  0.58           C  
ATOM   1844  CB  ASN A 258       6.422 -11.698  40.744  1.00  0.56           C  
ATOM   1845  O   ASN A 258       4.238  -9.696  41.250  1.00  0.58           O  
ATOM   1846  CG  ASN A 258       7.576 -12.664  40.929  1.00  0.53           C  
ATOM   1847  ND2 ASN A 258       7.325 -13.943  40.675  1.00  0.54           N  
ATOM   1848  OD1 ASN A 258       8.683 -12.264  41.298  1.00  0.56           O  
ATOM   1849  N   LEU A 259       5.837  -8.249  41.545  1.00  0.56           N  
ATOM   1850  CA  LEU A 259       5.192  -7.044  41.036  1.00  0.54           C  
ATOM   1851  C   LEU A 259       5.502  -6.846  39.556  1.00  0.55           C  
ATOM   1852  CB  LEU A 259       5.643  -5.817  41.832  1.00  0.53           C  
ATOM   1853  O   LEU A 259       6.486  -6.191  39.205  1.00  0.53           O  
ATOM   1854  CG  LEU A 259       5.330  -5.828  43.329  1.00  0.51           C  
ATOM   1855  CD1 LEU A 259       5.952  -4.613  44.010  1.00  0.49           C  
ATOM   1856  CD2 LEU A 259       3.823  -5.865  43.561  1.00  0.50           C  
ATOM   1857  N   GLY A 260       5.025  -7.869  38.857  1.00  0.57           N  
ATOM   1858  CA  GLY A 260       5.202  -7.954  37.416  1.00  0.58           C  
ATOM   1859  C   GLY A 260       6.327  -8.885  37.007  1.00  0.58           C  
ATOM   1860  O   GLY A 260       6.743  -9.745  37.786  1.00  0.56           O  
ATOM   1861  N   ALA A 261       6.657  -8.788  35.801  1.00  0.57           N  
ATOM   1862  CA  ALA A 261       7.669  -9.645  35.187  1.00  0.55           C  
ATOM   1863  C   ALA A 261       9.046  -9.387  35.791  1.00  0.57           C  
ATOM   1864  CB  ALA A 261       7.705  -9.428  33.676  1.00  0.54           C  
ATOM   1865  O   ALA A 261       9.947 -10.221  35.677  1.00  0.57           O  
ATOM   1866  N   SER A 262       9.244  -8.290  36.538  1.00  0.50           N  
ATOM   1867  CA  SER A 262      10.646  -7.947  36.752  1.00  0.50           C  
ATOM   1868  C   SER A 262      10.865  -7.357  38.141  1.00  0.50           C  
ATOM   1869  CB  SER A 262      11.125  -6.959  35.688  1.00  0.47           C  
ATOM   1870  O   SER A 262      12.005  -7.133  38.553  1.00  0.49           O  
ATOM   1871  OG  SER A 262      10.073  -6.628  34.799  1.00  0.46           O  
ATOM   1872  N   ALA A 263       9.870  -7.160  38.944  1.00  0.52           N  
ATOM   1873  CA  ALA A 263       9.947  -6.685  40.323  1.00  0.51           C  
ATOM   1874  C   ALA A 263       9.290  -7.674  41.282  1.00  0.53           C  
ATOM   1875  CB  ALA A 263       9.294  -5.311  40.450  1.00  0.49           C  
ATOM   1876  O   ALA A 263       8.225  -8.220  40.986  1.00  0.51           O  
ATOM   1877  N   PHE A 264      10.056  -8.245  42.399  1.00  0.54           N  
ATOM   1878  CA  PHE A 264       9.487  -9.053  43.471  1.00  0.56           C  
ATOM   1879  C   PHE A 264       9.789  -8.436  44.832  1.00  0.55           C  
ATOM   1880  CB  PHE A 264      10.028 -10.485  43.412  1.00  0.52           C  
ATOM   1881  O   PHE A 264      10.797  -7.745  44.997  1.00  0.54           O  
ATOM   1882  CG  PHE A 264      11.528 -10.564  43.320  1.00  0.50           C  
ATOM   1883  CD1 PHE A 264      12.169 -10.462  42.092  1.00  0.46           C  
ATOM   1884  CD2 PHE A 264      12.297 -10.739  44.463  1.00  0.47           C  
ATOM   1885  CE1 PHE A 264      13.557 -10.535  42.003  1.00  0.43           C  
ATOM   1886  CE2 PHE A 264      13.685 -10.813  44.383  1.00  0.47           C  
ATOM   1887  CZ  PHE A 264      14.313 -10.711  43.152  1.00  0.42           C  
ATOM   1888  N   MET A 265       8.776  -8.385  45.714  1.00  0.58           N  
ATOM   1889  CA  MET A 265       8.847  -8.149  47.153  1.00  0.58           C  
ATOM   1890  C   MET A 265       9.075  -9.454  47.908  1.00  0.58           C  
ATOM   1891  CB  MET A 265       7.568  -7.473  47.651  1.00  0.55           C  
ATOM   1892  O   MET A 265       8.392 -10.449  47.658  1.00  0.57           O  
ATOM   1893  CG  MET A 265       7.711  -5.976  47.871  1.00  0.54           C  
ATOM   1894  SD  MET A 265       6.148  -5.195  48.429  1.00  0.51           S  
ATOM   1895  CE  MET A 265       5.387  -6.591  49.304  1.00  0.47           C  
ATOM   1896  N   ARG A 266      10.122  -9.696  48.538  1.00  0.60           N  
ATOM   1897  CA  ARG A 266      10.374 -10.808  49.448  1.00  0.60           C  
ATOM   1898  C   ARG A 266      10.791 -10.305  50.826  1.00  0.60           C  
ATOM   1899  CB  ARG A 266      11.453 -11.734  48.881  1.00  0.57           C  
ATOM   1900  O   ARG A 266      11.322  -9.200  50.955  1.00  0.59           O  
ATOM   1901  CG  ARG A 266      12.831 -11.096  48.799  1.00  0.55           C  
ATOM   1902  CD  ARG A 266      13.868 -12.064  48.246  1.00  0.56           C  
ATOM   1903  NE  ARG A 266      15.200 -11.468  48.219  1.00  0.46           N  
ATOM   1904  NH1 ARG A 266      16.300 -13.444  47.745  1.00  0.38           N  
ATOM   1905  NH2 ARG A 266      17.484 -11.496  47.980  1.00  0.35           N  
ATOM   1906  CZ  ARG A 266      16.325 -12.137  47.981  1.00  0.53           C  
ATOM   1907  N   ASP A 267      10.448 -10.913  51.965  1.00  0.57           N  
ATOM   1908  CA  ASP A 267      11.016 -10.910  53.309  1.00  0.55           C  
ATOM   1909  C   ASP A 267      12.367 -11.621  53.337  1.00  0.57           C  
ATOM   1910  CB  ASP A 267      10.055 -11.569  54.300  1.00  0.53           C  
ATOM   1911  O   ASP A 267      12.522 -12.694  52.750  1.00  0.55           O  
ATOM   1912  CG  ASP A 267      10.560 -11.531  55.732  1.00  0.50           C  
ATOM   1913  OD1 ASP A 267      11.585 -10.868  55.999  1.00  0.55           O  
ATOM   1914  OD2 ASP A 267       9.930 -12.174  56.599  1.00  0.60           O  
ATOM   1915  N   ASN A 268      13.448 -10.872  53.709  1.00  0.44           N  
ATOM   1916  CA  ASN A 268      14.762 -11.474  53.902  1.00  0.45           C  
ATOM   1917  C   ASN A 268      14.866 -12.173  55.255  1.00  0.45           C  
ATOM   1918  CB  ASN A 268      15.862 -10.419  53.764  1.00  0.43           C  
ATOM   1919  O   ASN A 268      15.966 -12.481  55.717  1.00  0.45           O  
ATOM   1920  CG  ASN A 268      16.637 -10.212  55.050  1.00  0.42           C  
ATOM   1921  ND2 ASN A 268      17.673  -9.383  54.991  1.00  0.44           N  
ATOM   1922  OD1 ASN A 268      16.308 -10.792  56.088  1.00  0.44           O  
ATOM   1923  N   GLY A 269      13.744 -12.532  55.903  1.00  0.58           N  
ATOM   1924  CA  GLY A 269      13.818 -13.228  57.178  1.00  0.57           C  
ATOM   1925  C   GLY A 269      14.109 -12.304  58.346  1.00  0.58           C  
ATOM   1926  O   GLY A 269      13.968 -12.697  59.506  1.00  0.57           O  
ATOM   1927  N   SER A 270      14.448 -10.871  58.175  1.00  0.33           N  
ATOM   1928  CA  SER A 270      14.714  -9.879  59.211  1.00  0.33           C  
ATOM   1929  C   SER A 270      13.692  -8.747  59.168  1.00  0.34           C  
ATOM   1930  CB  SER A 270      16.124  -9.309  59.059  1.00  0.31           C  
ATOM   1931  O   SER A 270      13.938  -7.661  59.696  1.00  0.33           O  
ATOM   1932  OG  SER A 270      17.059 -10.342  58.801  1.00  0.34           O  
ATOM   1933  N   LYS A 271      12.382  -9.006  58.667  1.00  0.40           N  
ATOM   1934  CA  LYS A 271      11.333  -7.992  58.602  1.00  0.37           C  
ATOM   1935  C   LYS A 271      11.725  -6.856  57.661  1.00  0.40           C  
ATOM   1936  CB  LYS A 271      11.034  -7.438  59.996  1.00  0.35           C  
ATOM   1937  O   LYS A 271      11.391  -5.696  57.908  1.00  0.37           O  
ATOM   1938  CG  LYS A 271      10.524  -8.480  60.980  1.00  0.32           C  
ATOM   1939  CD  LYS A 271      10.140  -7.850  62.312  1.00  0.37           C  
ATOM   1940  CE  LYS A 271       9.682  -8.899  63.317  1.00  0.27           C  
ATOM   1941  NZ  LYS A 271       9.267  -8.283  64.612  1.00  0.27           N  
ATOM   1942  N   SER A 272      12.642  -7.124  56.610  1.00  0.39           N  
ATOM   1943  CA  SER A 272      12.946  -6.107  55.609  1.00  0.39           C  
ATOM   1944  C   SER A 272      12.362  -6.476  54.250  1.00  0.39           C  
ATOM   1945  CB  SER A 272      14.458  -5.911  55.487  1.00  0.35           C  
ATOM   1946  O   SER A 272      12.376  -7.645  53.858  1.00  0.38           O  
ATOM   1947  OG  SER A 272      15.064  -5.856  56.767  1.00  0.35           O  
ATOM   1948  N   LEU A 273      11.478  -5.550  53.689  1.00  0.53           N  
ATOM   1949  CA  LEU A 273      11.019  -5.536  52.304  1.00  0.52           C  
ATOM   1950  C   LEU A 273      12.178  -5.263  51.351  1.00  0.52           C  
ATOM   1951  CB  LEU A 273       9.926  -4.482  52.113  1.00  0.49           C  
ATOM   1952  O   LEU A 273      12.836  -4.225  51.448  1.00  0.51           O  
ATOM   1953  CG  LEU A 273       9.252  -4.446  50.740  1.00  0.47           C  
ATOM   1954  CD1 LEU A 273       8.310  -5.633  50.580  1.00  0.44           C  
ATOM   1955  CD2 LEU A 273       8.503  -3.132  50.546  1.00  0.45           C  
ATOM   1956  N   ILE A 274      12.799  -6.336  50.709  1.00  0.50           N  
ATOM   1957  CA  ILE A 274      13.642  -6.165  49.530  1.00  0.49           C  
ATOM   1958  C   ILE A 274      12.772  -6.131  48.275  1.00  0.50           C  
ATOM   1959  CB  ILE A 274      14.696  -7.290  49.421  1.00  0.46           C  
ATOM   1960  O   ILE A 274      12.040  -7.083  47.993  1.00  0.48           O  
ATOM   1961  CG1 ILE A 274      15.548  -7.348  50.694  1.00  0.40           C  
ATOM   1962  CG2 ILE A 274      15.574  -7.089  48.182  1.00  0.41           C  
ATOM   1963  CD1 ILE A 274      16.570  -8.476  50.703  1.00  0.39           C  
ATOM   1964  N   ILE A 275      12.530  -4.942  47.549  1.00  0.55           N  
ATOM   1965  CA  ILE A 275      12.044  -4.753  46.186  1.00  0.54           C  
ATOM   1966  C   ILE A 275      13.205  -4.879  45.203  1.00  0.55           C  
ATOM   1967  CB  ILE A 275      11.346  -3.385  46.020  1.00  0.52           C  
ATOM   1968  O   ILE A 275      14.106  -4.036  45.185  1.00  0.53           O  
ATOM   1969  CG1 ILE A 275      10.213  -3.236  47.041  1.00  0.48           C  
ATOM   1970  CG2 ILE A 275      10.821  -3.217  44.591  1.00  0.49           C  
ATOM   1971  CD1 ILE A 275       9.548  -1.866  47.033  1.00  0.49           C  
ATOM   1972  N   THR A 276      13.544  -6.037  44.771  1.00  0.48           N  
ATOM   1973  CA  THR A 276      14.481  -6.313  43.689  1.00  0.47           C  
ATOM   1974  C   THR A 276      13.757  -6.369  42.347  1.00  0.48           C  
ATOM   1975  CB  THR A 276      15.233  -7.636  43.925  1.00  0.46           C  
ATOM   1976  O   THR A 276      12.671  -6.943  42.245  1.00  0.47           O  
ATOM   1977  CG2 THR A 276      16.445  -7.427  44.827  1.00  0.42           C  
ATOM   1978  OG1 THR A 276      14.348  -8.578  44.543  1.00  0.41           O  
ATOM   1979  N   SER A 277      14.020  -5.578  41.281  1.00  0.49           N  
ATOM   1980  CA  SER A 277      13.746  -5.711  39.854  1.00  0.50           C  
ATOM   1981  C   SER A 277      14.689  -6.716  39.201  1.00  0.50           C  
ATOM   1982  CB  SER A 277      13.867  -4.356  39.156  1.00  0.47           C  
ATOM   1983  O   SER A 277      15.902  -6.666  39.417  1.00  0.48           O  
ATOM   1984  OG  SER A 277      15.188  -4.149  38.686  1.00  0.45           O  
ATOM   1985  N   ASN A 278      14.156  -7.853  38.808  1.00  0.45           N  
ATOM   1986  CA  ASN A 278      14.804  -8.878  37.997  1.00  0.46           C  
ATOM   1987  C   ASN A 278      14.692  -8.568  36.507  1.00  0.45           C  
ATOM   1988  CB  ASN A 278      14.210 -10.256  38.298  1.00  0.42           C  
ATOM   1989  O   ASN A 278      14.817  -9.464  35.670  1.00  0.44           O  
ATOM   1990  CG  ASN A 278      15.236 -11.224  38.854  1.00  0.41           C  
ATOM   1991  ND2 ASN A 278      14.793 -12.432  39.183  1.00  0.38           N  
ATOM   1992  OD1 ASN A 278      16.415 -10.889  38.989  1.00  0.43           O  
ATOM   1993  N   SER A 279      14.474  -7.325  35.979  1.00  0.41           N  
ATOM   1994  CA  SER A 279      14.569  -7.333  34.523  1.00  0.41           C  
ATOM   1995  C   SER A 279      16.022  -7.275  34.064  1.00  0.41           C  
ATOM   1996  CB  SER A 279      13.790  -6.160  33.927  1.00  0.38           C  
ATOM   1997  O   SER A 279      16.766  -6.372  34.454  1.00  0.40           O  
ATOM   1998  OG  SER A 279      14.553  -4.967  33.988  1.00  0.36           O  
ATOM   1999  N   ALA A 280      16.611  -8.433  33.674  1.00  0.39           N  
ATOM   2000  CA  ALA A 280      17.745  -8.671  32.784  1.00  0.39           C  
ATOM   2001  C   ALA A 280      17.614  -7.857  31.500  1.00  0.40           C  
ATOM   2002  CB  ALA A 280      17.864 -10.157  32.458  1.00  0.37           C  
ATOM   2003  O   ALA A 280      18.612  -7.571  30.834  1.00  0.38           O  
ATOM   2004  N   SER A 281      16.429  -7.461  31.160  1.00  0.37           N  
ATOM   2005  CA  SER A 281      16.476  -6.816  29.852  1.00  0.37           C  
ATOM   2006  C   SER A 281      16.497  -5.297  29.985  1.00  0.37           C  
ATOM   2007  CB  SER A 281      15.282  -7.245  28.999  1.00  0.33           C  
ATOM   2008  O   SER A 281      16.858  -4.591  29.041  1.00  0.34           O  
ATOM   2009  OG  SER A 281      14.062  -6.898  29.631  1.00  0.37           O  
ATOM   2010  N   ASP A 282      16.384  -4.813  31.142  1.00  0.36           N  
ATOM   2011  CA  ASP A 282      16.630  -3.382  31.293  1.00  0.38           C  
ATOM   2012  C   ASP A 282      17.849  -3.125  32.175  1.00  0.36           C  
ATOM   2013  CB  ASP A 282      15.400  -2.686  31.879  1.00  0.35           C  
ATOM   2014  O   ASP A 282      17.881  -3.538  33.336  1.00  0.35           O  
ATOM   2015  CG  ASP A 282      14.330  -2.398  30.840  1.00  0.35           C  
ATOM   2016  OD1 ASP A 282      14.651  -2.344  29.634  1.00  0.37           O  
ATOM   2017  OD2 ASP A 282      13.157  -2.220  31.233  1.00  0.35           O  
ATOM   2018  N   ALA A 283      19.072  -3.632  31.719  1.00  0.42           N  
ATOM   2019  CA  ALA A 283      20.376  -3.129  32.143  1.00  0.41           C  
ATOM   2020  C   ALA A 283      20.228  -2.055  33.216  1.00  0.42           C  
ATOM   2021  CB  ALA A 283      21.148  -2.578  30.946  1.00  0.37           C  
ATOM   2022  O   ALA A 283      21.186  -1.343  33.527  1.00  0.38           O  
ATOM   2023  N   SER A 284      18.992  -1.882  33.792  1.00  0.45           N  
ATOM   2024  CA  SER A 284      18.735  -0.932  34.869  1.00  0.45           C  
ATOM   2025  C   SER A 284      18.794  -1.614  36.232  1.00  0.45           C  
ATOM   2026  CB  SER A 284      17.372  -0.265  34.682  1.00  0.43           C  
ATOM   2027  O   SER A 284      18.113  -2.615  36.462  1.00  0.44           O  
ATOM   2028  OG  SER A 284      17.403   1.078  35.133  1.00  0.41           O  
ATOM   2029  N   PRO A 285      20.015  -1.658  36.857  1.00  0.43           N  
ATOM   2030  CA  PRO A 285      20.434  -2.202  38.151  1.00  0.43           C  
ATOM   2031  C   PRO A 285      19.338  -2.114  39.210  1.00  0.43           C  
ATOM   2032  CB  PRO A 285      21.632  -1.328  38.530  1.00  0.39           C  
ATOM   2033  O   PRO A 285      18.650  -1.095  39.309  1.00  0.42           O  
ATOM   2034  CG  PRO A 285      21.495  -0.104  37.683  1.00  0.38           C  
ATOM   2035  CD  PRO A 285      20.576  -0.417  36.537  1.00  0.42           C  
ATOM   2036  N   ALA A 286      18.636  -3.351  39.591  1.00  0.48           N  
ATOM   2037  CA  ALA A 286      17.765  -3.881  40.636  1.00  0.47           C  
ATOM   2038  C   ALA A 286      17.658  -2.909  41.807  1.00  0.48           C  
ATOM   2039  CB  ALA A 286      18.276  -5.236  41.119  1.00  0.43           C  
ATOM   2040  O   ALA A 286      18.593  -2.779  42.601  1.00  0.46           O  
ATOM   2041  N   GLY A 287      17.206  -1.574  41.660  1.00  0.48           N  
ATOM   2042  CA  GLY A 287      17.011  -0.600  42.722  1.00  0.47           C  
ATOM   2043  C   GLY A 287      15.549  -0.336  43.029  1.00  0.48           C  
ATOM   2044  O   GLY A 287      14.664  -0.813  42.316  1.00  0.47           O  
ATOM   2045  N   LEU A 288      15.056  -0.200  44.341  1.00  0.53           N  
ATOM   2046  CA  LEU A 288      13.766   0.380  44.698  1.00  0.52           C  
ATOM   2047  C   LEU A 288      13.415   1.539  43.770  1.00  0.53           C  
ATOM   2048  CB  LEU A 288      13.778   0.860  46.152  1.00  0.51           C  
ATOM   2049  O   LEU A 288      14.146   2.530  43.704  1.00  0.51           O  
ATOM   2050  CG  LEU A 288      12.472   1.458  46.679  1.00  0.49           C  
ATOM   2051  CD1 LEU A 288      11.407   0.375  46.806  1.00  0.46           C  
ATOM   2052  CD2 LEU A 288      12.703   2.148  48.019  1.00  0.47           C  
ATOM   2053  N   TYR A 289      12.472   1.244  42.808  1.00  0.53           N  
ATOM   2054  CA  TYR A 289      11.748   2.292  42.097  1.00  0.54           C  
ATOM   2055  C   TYR A 289      10.665   2.902  42.979  1.00  0.53           C  
ATOM   2056  CB  TYR A 289      11.124   1.738  40.812  1.00  0.52           C  
ATOM   2057  O   TYR A 289       9.776   2.195  43.459  1.00  0.52           O  
ATOM   2058  CG  TYR A 289      11.963   1.974  39.580  1.00  0.51           C  
ATOM   2059  CD1 TYR A 289      11.732   3.073  38.756  1.00  0.48           C  
ATOM   2060  CD2 TYR A 289      12.987   1.098  39.236  1.00  0.48           C  
ATOM   2061  CE1 TYR A 289      12.500   3.293  37.618  1.00  0.45           C  
ATOM   2062  CE2 TYR A 289      13.762   1.308  38.100  1.00  0.47           C  
ATOM   2063  OH  TYR A 289      14.276   2.620  36.173  1.00  0.31           O  
ATOM   2064  CZ  TYR A 289      13.512   2.407  37.299  1.00  0.47           C  
ATOM   2065  N   LEU A 290      10.830   4.019  43.502  1.00  0.56           N  
ATOM   2066  CA  LEU A 290       9.724   4.866  43.935  1.00  0.54           C  
ATOM   2067  C   LEU A 290       9.238   5.752  42.793  1.00  0.55           C  
ATOM   2068  CB  LEU A 290      10.147   5.732  45.125  1.00  0.53           C  
ATOM   2069  O   LEU A 290       9.997   6.571  42.271  1.00  0.54           O  
ATOM   2070  CG  LEU A 290      10.596   4.986  46.382  1.00  0.51           C  
ATOM   2071  CD1 LEU A 290      11.151   5.966  47.410  1.00  0.49           C  
ATOM   2072  CD2 LEU A 290       9.441   4.183  46.969  1.00  0.50           C  
ATOM   2073  N   ARG A 291       8.318   5.293  41.961  1.00  0.54           N  
ATOM   2074  CA  ARG A 291       7.512   5.995  40.968  1.00  0.54           C  
ATOM   2075  C   ARG A 291       6.121   6.305  41.510  1.00  0.55           C  
ATOM   2076  CB  ARG A 291       7.402   5.169  39.684  1.00  0.53           C  
ATOM   2077  O   ARG A 291       5.436   5.416  42.022  1.00  0.55           O  
ATOM   2078  CG  ARG A 291       6.765   5.916  38.523  1.00  0.53           C  
ATOM   2079  CD  ARG A 291       6.731   5.070  37.258  1.00  0.55           C  
ATOM   2080  NE  ARG A 291       5.661   5.490  36.358  1.00  0.49           N  
ATOM   2081  NH1 ARG A 291       6.431   4.281  34.546  1.00  0.38           N  
ATOM   2082  NH2 ARG A 291       4.530   5.548  34.360  1.00  0.34           N  
ATOM   2083  CZ  ARG A 291       5.543   5.105  35.090  1.00  0.50           C  
ATOM   2084  N   PRO A 292       5.760   7.665  41.626  1.00  0.54           N  
ATOM   2085  CA  PRO A 292       4.354   7.979  41.890  1.00  0.52           C  
ATOM   2086  C   PRO A 292       3.415   7.425  40.822  1.00  0.54           C  
ATOM   2087  CB  PRO A 292       4.330   9.510  41.896  1.00  0.52           C  
ATOM   2088  O   PRO A 292       3.804   7.297  39.658  1.00  0.53           O  
ATOM   2089  CG  PRO A 292       5.670   9.915  41.373  1.00  0.51           C  
ATOM   2090  CD  PRO A 292       6.543   8.695  41.300  1.00  0.52           C  
ATOM   2091  N   MET A 293       2.187   6.729  41.338  1.00  0.48           N  
ATOM   2092  CA  MET A 293       1.055   6.276  40.535  1.00  0.50           C  
ATOM   2093  C   MET A 293       0.611   7.360  39.559  1.00  0.49           C  
ATOM   2094  CB  MET A 293      -0.114   5.871  41.434  1.00  0.45           C  
ATOM   2095  O   MET A 293       0.351   8.495  39.962  1.00  0.48           O  
ATOM   2096  CG  MET A 293      -1.176   5.046  40.725  1.00  0.45           C  
ATOM   2097  SD  MET A 293      -2.534   4.532  41.847  1.00  0.45           S  
ATOM   2098  CE  MET A 293      -2.296   2.734  41.835  1.00  0.35           C  
ATOM   2099  N   GLY A 294       0.737   7.069  38.093  1.00  0.43           N  
ATOM   2100  CA  GLY A 294       0.468   7.966  36.981  1.00  0.41           C  
ATOM   2101  C   GLY A 294       1.721   8.609  36.417  1.00  0.43           C  
ATOM   2102  O   GLY A 294       1.666   9.293  35.393  1.00  0.43           O  
ATOM   2103  N   ASP A 295       2.926   8.389  36.914  1.00  0.48           N  
ATOM   2104  CA  ASP A 295       4.134   8.904  36.278  1.00  0.50           C  
ATOM   2105  C   ASP A 295       4.605   7.977  35.160  1.00  0.48           C  
ATOM   2106  CB  ASP A 295       5.248   9.089  37.311  1.00  0.45           C  
ATOM   2107  O   ASP A 295       4.812   6.782  35.383  1.00  0.47           O  
ATOM   2108  CG  ASP A 295       6.364   9.996  36.824  1.00  0.43           C  
ATOM   2109  OD1 ASP A 295       6.252  10.559  35.714  1.00  0.45           O  
ATOM   2110  OD2 ASP A 295       7.367  10.146  37.555  1.00  0.51           O  
ATOM   2111  N   THR A 296       4.164   8.070  34.041  1.00  0.53           N  
ATOM   2112  CA  THR A 296       4.521   7.457  32.766  1.00  0.52           C  
ATOM   2113  C   THR A 296       5.958   7.801  32.384  1.00  0.52           C  
ATOM   2114  CB  THR A 296       3.567   7.908  31.644  1.00  0.49           C  
ATOM   2115  O   THR A 296       6.523   7.199  31.470  1.00  0.50           O  
ATOM   2116  CG2 THR A 296       2.169   7.333  31.848  1.00  0.45           C  
ATOM   2117  OG1 THR A 296       3.487   9.338  31.638  1.00  0.49           O  
ATOM   2118  N   VAL A 297       6.568   8.775  33.178  1.00  0.45           N  
ATOM   2119  CA  VAL A 297       7.806   9.436  32.781  1.00  0.46           C  
ATOM   2120  C   VAL A 297       8.892   9.166  33.820  1.00  0.45           C  
ATOM   2121  CB  VAL A 297       7.605  10.958  32.603  1.00  0.41           C  
ATOM   2122  O   VAL A 297       8.686   9.390  35.015  1.00  0.43           O  
ATOM   2123  CG1 VAL A 297       8.667  11.537  31.670  1.00  0.39           C  
ATOM   2124  CG2 VAL A 297       6.204  11.251  32.070  1.00  0.39           C  
ATOM   2125  N   SER A 298       9.756   7.944  33.714  1.00  0.52           N  
ATOM   2126  CA  SER A 298      11.079   7.482  34.123  1.00  0.51           C  
ATOM   2127  C   SER A 298      11.835   8.569  34.880  1.00  0.52           C  
ATOM   2128  CB  SER A 298      11.892   7.038  32.906  1.00  0.47           C  
ATOM   2129  O   SER A 298      13.024   8.421  35.167  1.00  0.50           O  
ATOM   2130  OG  SER A 298      11.434   7.686  31.732  1.00  0.43           O  
ATOM   2131  N   ASN A 299      11.144   9.692  35.396  1.00  0.45           N  
ATOM   2132  CA  ASN A 299      11.944  10.851  35.776  1.00  0.45           C  
ATOM   2133  C   ASN A 299      12.053  10.985  37.292  1.00  0.45           C  
ATOM   2134  CB  ASN A 299      11.359  12.129  35.171  1.00  0.41           C  
ATOM   2135  O   ASN A 299      12.961  11.648  37.797  1.00  0.43           O  
ATOM   2136  CG  ASN A 299      11.441  12.150  33.657  1.00  0.39           C  
ATOM   2137  ND2 ASN A 299      10.615  12.979  33.030  1.00  0.37           N  
ATOM   2138  OD1 ASN A 299      12.239  11.426  33.057  1.00  0.42           O  
ATOM   2139  N   VAL A 300      11.395  10.345  38.217  1.00  0.53           N  
ATOM   2140  CA  VAL A 300      11.579  10.395  39.663  1.00  0.52           C  
ATOM   2141  C   VAL A 300      11.771   8.982  40.209  1.00  0.53           C  
ATOM   2142  CB  VAL A 300      10.383  11.079  40.364  1.00  0.48           C  
ATOM   2143  O   VAL A 300      10.821   8.197  40.266  1.00  0.50           O  
ATOM   2144  CG1 VAL A 300      10.670  11.275  41.852  1.00  0.42           C  
ATOM   2145  CG2 VAL A 300      10.068  12.416  39.696  1.00  0.43           C  
ATOM   2146  N   GLN A 301      13.046   8.507  40.296  1.00  0.56           N  
ATOM   2147  CA  GLN A 301      13.534   7.179  40.655  1.00  0.56           C  
ATOM   2148  C   GLN A 301      14.627   7.263  41.717  1.00  0.56           C  
ATOM   2149  CB  GLN A 301      14.058   6.447  39.419  1.00  0.53           C  
ATOM   2150  O   GLN A 301      15.542   8.081  41.610  1.00  0.55           O  
ATOM   2151  CG  GLN A 301      12.980   6.118  38.396  1.00  0.51           C  
ATOM   2152  CD  GLN A 301      13.526   5.396  37.178  1.00  0.54           C  
ATOM   2153  NE2 GLN A 301      12.632   4.858  36.356  1.00  0.42           N  
ATOM   2154  OE1 GLN A 301      14.743   5.323  36.978  1.00  0.55           O  
ATOM   2155  N   ILE A 302      14.458   6.833  42.924  1.00  0.60           N  
ATOM   2156  CA  ILE A 302      15.463   6.486  43.922  1.00  0.58           C  
ATOM   2157  C   ILE A 302      15.811   5.003  43.810  1.00  0.60           C  
ATOM   2158  CB  ILE A 302      14.979   6.816  45.351  1.00  0.57           C  
ATOM   2159  O   ILE A 302      14.939   4.142  43.956  1.00  0.57           O  
ATOM   2160  CG1 ILE A 302      14.590   8.295  45.454  1.00  0.52           C  
ATOM   2161  CG2 ILE A 302      16.054   6.459  46.382  1.00  0.54           C  
ATOM   2162  CD1 ILE A 302      13.989   8.685  46.798  1.00  0.52           C  
ATOM   2163  N   TYR A 303      16.841   4.603  43.317  1.00  0.58           N  
ATOM   2164  CA  TYR A 303      17.330   3.230  43.371  1.00  0.59           C  
ATOM   2165  C   TYR A 303      18.669   3.155  44.095  1.00  0.58           C  
ATOM   2166  CB  TYR A 303      17.467   2.652  41.959  1.00  0.56           C  
ATOM   2167  O   TYR A 303      19.501   4.056  43.969  1.00  0.57           O  
ATOM   2168  CG  TYR A 303      18.267   3.523  41.022  1.00  0.55           C  
ATOM   2169  CD1 TYR A 303      17.673   4.592  40.355  1.00  0.51           C  
ATOM   2170  CD2 TYR A 303      19.618   3.279  40.801  1.00  0.52           C  
ATOM   2171  CE1 TYR A 303      18.406   5.396  39.489  1.00  0.46           C  
ATOM   2172  CE2 TYR A 303      20.361   4.077  39.937  1.00  0.48           C  
ATOM   2173  OH  TYR A 303      20.478   5.925  38.430  1.00  0.34           O  
ATOM   2174  CZ  TYR A 303      19.747   5.132  39.287  1.00  0.48           C  
ATOM   2175  N   GLY A 304      18.865   2.295  45.076  1.00  0.63           N  
ATOM   2176  CA  GLY A 304      20.050   1.717  45.689  1.00  0.61           C  
ATOM   2177  C   GLY A 304      20.606   0.536  44.916  1.00  0.63           C  
ATOM   2178  O   GLY A 304      19.865  -0.382  44.556  1.00  0.61           O  
ATOM   2179  N   ASN A 305      21.774   0.727  44.432  1.00  0.59           N  
ATOM   2180  CA  ASN A 305      22.622  -0.366  43.969  1.00  0.61           C  
ATOM   2181  C   ASN A 305      23.840  -0.551  44.870  1.00  0.61           C  
ATOM   2182  CB  ASN A 305      23.062  -0.130  42.523  1.00  0.57           C  
ATOM   2183  O   ASN A 305      23.957   0.106  45.905  1.00  0.60           O  
ATOM   2184  CG  ASN A 305      23.963   1.080  42.377  1.00  0.56           C  
ATOM   2185  ND2 ASN A 305      24.134   1.548  41.146  1.00  0.56           N  
ATOM   2186  OD1 ASN A 305      24.503   1.590  43.363  1.00  0.57           O  
ATOM   2187  N   SER A 306      24.557  -1.711  44.625  1.00  0.57           N  
ATOM   2188  CA  SER A 306      25.748  -2.060  45.392  1.00  0.58           C  
ATOM   2189  C   SER A 306      26.714  -0.883  45.479  1.00  0.59           C  
ATOM   2190  CB  SER A 306      26.454  -3.265  44.767  1.00  0.54           C  
ATOM   2191  O   SER A 306      27.598  -0.861  46.338  1.00  0.59           O  
ATOM   2192  OG  SER A 306      26.747  -3.024  43.401  1.00  0.54           O  
ATOM   2193  N   THR A 307      26.627   0.163  44.543  1.00  0.56           N  
ATOM   2194  CA  THR A 307      27.583   1.264  44.524  1.00  0.57           C  
ATOM   2195  C   THR A 307      26.998   2.500  45.201  1.00  0.56           C  
ATOM   2196  CB  THR A 307      28.004   1.615  43.085  1.00  0.54           C  
ATOM   2197  O   THR A 307      27.716   3.463  45.476  1.00  0.56           O  
ATOM   2198  CG2 THR A 307      28.845   0.501  42.470  1.00  0.47           C  
ATOM   2199  OG1 THR A 307      26.831   1.810  42.285  1.00  0.53           O  
ATOM   2200  N   GLY A 308      25.583   2.366  45.551  1.00  0.63           N  
ATOM   2201  CA  GLY A 308      24.990   3.465  46.295  1.00  0.62           C  
ATOM   2202  C   GLY A 308      23.596   3.826  45.817  1.00  0.63           C  
ATOM   2203  O   GLY A 308      22.936   3.026  45.151  1.00  0.60           O  
ATOM   2204  N   TRP A 309      22.935   4.804  46.415  1.00  0.61           N  
ATOM   2205  CA  TRP A 309      21.620   5.341  46.081  1.00  0.65           C  
ATOM   2206  C   TRP A 309      21.711   6.317  44.912  1.00  0.61           C  
ATOM   2207  CB  TRP A 309      20.998   6.037  47.295  1.00  0.58           C  
ATOM   2208  O   TRP A 309      22.598   7.173  44.878  1.00  0.59           O  
ATOM   2209  CG  TRP A 309      20.613   5.101  48.402  1.00  0.55           C  
ATOM   2210  CD1 TRP A 309      21.364   4.763  49.493  1.00  0.47           C  
ATOM   2211  CD2 TRP A 309      19.384   4.379  48.522  1.00  0.50           C  
ATOM   2212  CE2 TRP A 309      19.458   3.622  49.712  1.00  0.50           C  
ATOM   2213  CE3 TRP A 309      18.225   4.299  47.737  1.00  0.60           C  
ATOM   2214  NE1 TRP A 309      20.675   3.874  50.285  1.00  0.58           N  
ATOM   2215  CH2 TRP A 309      17.293   2.735  49.351  1.00  0.53           C  
ATOM   2216  CZ2 TRP A 309      18.415   2.795  50.137  1.00  0.60           C  
ATOM   2217  CZ3 TRP A 309      17.189   3.475  48.162  1.00  0.47           C  
ATOM   2218  N   SER A 310      20.936   6.072  43.821  1.00  0.61           N  
ATOM   2219  CA  SER A 310      20.639   7.016  42.748  1.00  0.61           C  
ATOM   2220  C   SER A 310      19.210   7.537  42.851  1.00  0.62           C  
ATOM   2221  CB  SER A 310      20.855   6.362  41.383  1.00  0.60           C  
ATOM   2222  O   SER A 310      18.268   6.757  43.005  1.00  0.62           O  
ATOM   2223  OG  SER A 310      21.229   7.328  40.416  1.00  0.58           O  
ATOM   2224  N   VAL A 311      19.008   8.797  43.047  1.00  0.63           N  
ATOM   2225  CA  VAL A 311      17.753   9.537  42.971  1.00  0.62           C  
ATOM   2226  C   VAL A 311      17.668  10.274  41.636  1.00  0.63           C  
ATOM   2227  CB  VAL A 311      17.611  10.536  44.141  1.00  0.61           C  
ATOM   2228  O   VAL A 311      18.506  11.128  41.337  1.00  0.62           O  
ATOM   2229  CG1 VAL A 311      16.237  11.204  44.117  1.00  0.55           C  
ATOM   2230  CG2 VAL A 311      17.842   9.830  45.475  1.00  0.57           C  
ATOM   2231  N   ASN A 312      16.746   9.725  40.763  1.00  0.60           N  
ATOM   2232  CA  ASN A 312      16.331  10.327  39.500  1.00  0.60           C  
ATOM   2233  C   ASN A 312      15.006  11.071  39.642  1.00  0.60           C  
ATOM   2234  CB  ASN A 312      16.228   9.263  38.406  1.00  0.58           C  
ATOM   2235  O   ASN A 312      14.002  10.486  40.054  1.00  0.59           O  
ATOM   2236  CG  ASN A 312      17.585   8.787  37.925  1.00  0.56           C  
ATOM   2237  ND2 ASN A 312      17.625   7.589  37.355  1.00  0.55           N  
ATOM   2238  OD1 ASN A 312      18.589   9.491  38.064  1.00  0.57           O  
ATOM   2239  N   GLY A 313      15.231  12.435  39.536  1.00  0.57           N  
ATOM   2240  CA  GLY A 313      14.173  13.429  39.626  1.00  0.57           C  
ATOM   2241  C   GLY A 313      14.515  14.582  40.550  1.00  0.58           C  
ATOM   2242  O   GLY A 313      15.576  14.589  41.177  1.00  0.58           O  
ATOM   2243  N   ASN A 314      13.771  15.715  40.521  1.00  0.60           N  
ATOM   2244  CA  ASN A 314      13.997  16.842  41.420  1.00  0.62           C  
ATOM   2245  C   ASN A 314      13.993  16.402  42.881  1.00  0.61           C  
ATOM   2246  CB  ASN A 314      12.948  17.931  41.190  1.00  0.59           C  
ATOM   2247  O   ASN A 314      12.982  15.906  43.382  1.00  0.61           O  
ATOM   2248  CG  ASN A 314      13.087  18.600  39.837  1.00  0.56           C  
ATOM   2249  ND2 ASN A 314      11.993  19.165  39.339  1.00  0.60           N  
ATOM   2250  OD1 ASN A 314      14.168  18.608  39.243  1.00  0.60           O  
ATOM   2251  N   THR A 315      15.041  16.182  43.600  1.00  0.61           N  
ATOM   2252  CA  THR A 315      15.234  15.825  45.001  1.00  0.61           C  
ATOM   2253  C   THR A 315      15.466  17.072  45.850  1.00  0.62           C  
ATOM   2254  CB  THR A 315      16.418  14.856  45.173  1.00  0.59           C  
ATOM   2255  O   THR A 315      16.302  17.912  45.512  1.00  0.61           O  
ATOM   2256  CG2 THR A 315      16.492  14.325  46.600  1.00  0.55           C  
ATOM   2257  OG1 THR A 315      16.259  13.753  44.272  1.00  0.59           O  
ATOM   2258  N   GLN A 316      14.610  17.474  46.606  1.00  0.59           N  
ATOM   2259  CA  GLN A 316      14.756  18.483  47.651  1.00  0.64           C  
ATOM   2260  C   GLN A 316      15.167  17.847  48.976  1.00  0.61           C  
ATOM   2261  CB  GLN A 316      13.455  19.267  47.826  1.00  0.58           C  
ATOM   2262  O   GLN A 316      14.481  16.957  49.482  1.00  0.61           O  
ATOM   2263  CG  GLN A 316      13.600  20.513  48.689  1.00  0.55           C  
ATOM   2264  CD  GLN A 316      12.331  21.345  48.737  1.00  0.58           C  
ATOM   2265  NE2 GLN A 316      12.348  22.406  49.537  1.00  0.51           N  
ATOM   2266  OE1 GLN A 316      11.345  21.036  48.060  1.00  0.69           O  
ATOM   2267  N   ILE A 317      16.283  18.047  49.499  1.00  0.60           N  
ATOM   2268  CA  ILE A 317      16.790  17.682  50.818  1.00  0.60           C  
ATOM   2269  C   ILE A 317      16.638  18.863  51.774  1.00  0.61           C  
ATOM   2270  CB  ILE A 317      18.267  17.233  50.751  1.00  0.58           C  
ATOM   2271  O   ILE A 317      17.123  19.962  51.495  1.00  0.61           O  
ATOM   2272  CG1 ILE A 317      18.427  16.068  49.768  1.00  0.54           C  
ATOM   2273  CG2 ILE A 317      18.777  16.849  52.143  1.00  0.55           C  
ATOM   2274  CD1 ILE A 317      19.866  15.609  49.581  1.00  0.56           C  
ATOM   2275  N   SER A 318      15.681  18.714  52.628  1.00  0.57           N  
ATOM   2276  CA  SER A 318      15.458  19.570  53.789  1.00  0.61           C  
ATOM   2277  C   SER A 318      16.261  19.089  54.993  1.00  0.57           C  
ATOM   2278  CB  SER A 318      13.971  19.617  54.144  1.00  0.54           C  
ATOM   2279  O   SER A 318      16.205  17.911  55.352  1.00  0.54           O  
ATOM   2280  OG  SER A 318      13.270  18.560  53.512  1.00  0.55           O  
ATOM   2281  N   GLY A 319      17.306  19.787  55.390  1.00  0.53           N  
ATOM   2282  CA  GLY A 319      18.250  19.577  56.475  1.00  0.59           C  
ATOM   2283  C   GLY A 319      19.698  19.682  56.035  1.00  0.49           C  
ATOM   2284  O   GLY A 319      19.981  20.073  54.901  1.00  0.45           O  
ATOM   2285  N   THR A 320      20.697  19.698  56.989  1.00  0.58           N  
ATOM   2286  CA  THR A 320      22.116  19.718  56.653  1.00  0.62           C  
ATOM   2287  C   THR A 320      22.517  18.440  55.922  1.00  0.56           C  
ATOM   2288  CB  THR A 320      22.986  19.888  57.912  1.00  0.54           C  
ATOM   2289  O   THR A 320      22.290  17.336  56.422  1.00  0.53           O  
ATOM   2290  CG2 THR A 320      24.355  20.464  57.562  1.00  0.42           C  
ATOM   2291  OG1 THR A 320      22.327  20.773  58.826  1.00  0.48           O  
ATOM   2292  N   PHE A 321      22.789  18.501  54.689  1.00  0.62           N  
ATOM   2293  CA  PHE A 321      23.477  17.454  53.943  1.00  0.62           C  
ATOM   2294  C   PHE A 321      24.952  17.399  54.322  1.00  0.62           C  
ATOM   2295  CB  PHE A 321      23.331  17.682  52.435  1.00  0.58           C  
ATOM   2296  O   PHE A 321      25.659  18.405  54.234  1.00  0.59           O  
ATOM   2297  CG  PHE A 321      23.985  16.618  51.594  1.00  0.57           C  
ATOM   2298  CD1 PHE A 321      23.383  15.377  51.428  1.00  0.56           C  
ATOM   2299  CD2 PHE A 321      25.202  16.860  50.971  1.00  0.59           C  
ATOM   2300  CE1 PHE A 321      23.986  14.391  50.650  1.00  0.58           C  
ATOM   2301  CE2 PHE A 321      25.810  15.880  50.192  1.00  0.56           C  
ATOM   2302  CZ  PHE A 321      25.201  14.645  50.034  1.00  0.60           C  
ATOM   2303  N   SER A 322      25.305  16.437  55.178  1.00  0.57           N  
ATOM   2304  CA  SER A 322      26.692  16.094  55.472  1.00  0.60           C  
ATOM   2305  C   SER A 322      27.167  14.927  54.613  1.00  0.56           C  
ATOM   2306  CB  SER A 322      26.856  15.746  56.953  1.00  0.54           C  
ATOM   2307  O   SER A 322      26.495  13.898  54.527  1.00  0.54           O  
ATOM   2308  OG  SER A 322      27.766  14.673  57.120  1.00  0.53           O  
ATOM   2309  N   ASN A 323      28.186  15.150  53.859  1.00  0.66           N  
ATOM   2310  CA  ASN A 323      28.891  14.149  53.066  1.00  0.69           C  
ATOM   2311  C   ASN A 323      30.373  14.092  53.423  1.00  0.67           C  
ATOM   2312  CB  ASN A 323      28.715  14.426  51.571  1.00  0.64           C  
ATOM   2313  O   ASN A 323      31.021  15.130  53.571  1.00  0.65           O  
ATOM   2314  CG  ASN A 323      29.289  13.325  50.702  1.00  0.60           C  
ATOM   2315  ND2 ASN A 323      29.536  13.638  49.435  1.00  0.60           N  
ATOM   2316  OD1 ASN A 323      29.509  12.203  51.164  1.00  0.60           O  
ATOM   2317  N   THR A 324      30.828  12.835  53.760  1.00  0.47           N  
ATOM   2318  CA  THR A 324      32.225  12.624  54.123  1.00  0.51           C  
ATOM   2319  C   THR A 324      33.050  12.237  52.899  1.00  0.45           C  
ATOM   2320  CB  THR A 324      32.363  11.536  55.204  1.00  0.45           C  
ATOM   2321  O   THR A 324      34.281  12.221  52.954  1.00  0.43           O  
ATOM   2322  CG2 THR A 324      31.935  12.060  56.571  1.00  0.36           C  
ATOM   2323  OG1 THR A 324      31.538  10.417  54.854  1.00  0.46           O  
ATOM   2324  N   GLY A 325      32.310  12.184  51.740  1.00  0.55           N  
ATOM   2325  CA  GLY A 325      33.004  11.804  50.520  1.00  0.56           C  
ATOM   2326  C   GLY A 325      32.820  12.802  49.393  1.00  0.53           C  
ATOM   2327  O   GLY A 325      32.182  13.842  49.575  1.00  0.51           O  
ATOM   2328  N   ASN A 326      33.493  12.764  48.358  1.00  0.61           N  
ATOM   2329  CA  ASN A 326      33.330  13.622  47.189  1.00  0.63           C  
ATOM   2330  C   ASN A 326      31.874  13.685  46.739  1.00  0.60           C  
ATOM   2331  CB  ASN A 326      34.220  13.140  46.041  1.00  0.57           C  
ATOM   2332  O   ASN A 326      31.209  12.654  46.627  1.00  0.58           O  
ATOM   2333  CG  ASN A 326      35.696  13.192  46.385  1.00  0.54           C  
ATOM   2334  ND2 ASN A 326      36.518  12.539  45.571  1.00  0.59           N  
ATOM   2335  OD1 ASN A 326      36.094  13.813  47.374  1.00  0.58           O  
ATOM   2336  N   ALA A 327      31.322  14.836  46.761  1.00  0.60           N  
ATOM   2337  CA  ALA A 327      29.989  15.094  46.221  1.00  0.60           C  
ATOM   2338  C   ALA A 327      30.073  15.721  44.832  1.00  0.59           C  
ATOM   2339  CB  ALA A 327      29.200  16.000  47.163  1.00  0.58           C  
ATOM   2340  O   ALA A 327      30.841  16.660  44.613  1.00  0.58           O  
ATOM   2341  N   SER A 328      29.507  15.105  43.832  1.00  0.56           N  
ATOM   2342  CA  SER A 328      29.286  15.644  42.494  1.00  0.57           C  
ATOM   2343  C   SER A 328      27.837  16.084  42.308  1.00  0.57           C  
ATOM   2344  CB  SER A 328      29.653  14.608  41.431  1.00  0.54           C  
ATOM   2345  O   SER A 328      26.911  15.360  42.678  1.00  0.56           O  
ATOM   2346  OG  SER A 328      29.034  14.916  40.193  1.00  0.53           O  
ATOM   2347  N   PHE A 329      27.683  17.243  42.024  1.00  0.60           N  
ATOM   2348  CA  PHE A 329      26.383  17.859  41.789  1.00  0.61           C  
ATOM   2349  C   PHE A 329      26.223  18.243  40.322  1.00  0.61           C  
ATOM   2350  CB  PHE A 329      26.203  19.095  42.677  1.00  0.58           C  
ATOM   2351  O   PHE A 329      27.213  18.471  39.624  1.00  0.60           O  
ATOM   2352  CG  PHE A 329      26.315  18.805  44.149  1.00  0.55           C  
ATOM   2353  CD1 PHE A 329      25.191  18.469  44.894  1.00  0.53           C  
ATOM   2354  CD2 PHE A 329      27.546  18.869  44.789  1.00  0.57           C  
ATOM   2355  CE1 PHE A 329      25.292  18.200  46.257  1.00  0.57           C  
ATOM   2356  CE2 PHE A 329      27.655  18.602  46.151  1.00  0.57           C  
ATOM   2357  CZ  PHE A 329      26.527  18.269  46.883  1.00  0.59           C  
ATOM   2358  N   LEU A 330      25.037  18.180  39.807  1.00  0.58           N  
ATOM   2359  CA  LEU A 330      24.568  18.608  38.494  1.00  0.58           C  
ATOM   2360  C   LEU A 330      25.415  17.991  37.386  1.00  0.58           C  
ATOM   2361  CB  LEU A 330      24.598  20.135  38.385  1.00  0.54           C  
ATOM   2362  O   LEU A 330      26.016  18.710  36.585  1.00  0.57           O  
ATOM   2363  CG  LEU A 330      23.591  20.896  39.249  1.00  0.52           C  
ATOM   2364  CD1 LEU A 330      23.996  22.361  39.368  1.00  0.48           C  
ATOM   2365  CD2 LEU A 330      22.186  20.770  38.669  1.00  0.51           C  
ATOM   2366  N   ASN A 331      25.420  16.453  37.353  1.00  0.52           N  
ATOM   2367  CA  ASN A 331      26.181  15.715  36.350  1.00  0.50           C  
ATOM   2368  C   ASN A 331      27.651  16.125  36.349  1.00  0.53           C  
ATOM   2369  CB  ASN A 331      25.573  15.914  34.960  1.00  0.48           C  
ATOM   2370  O   ASN A 331      28.164  16.610  35.339  1.00  0.51           O  
ATOM   2371  CG  ASN A 331      24.489  14.902  34.646  1.00  0.45           C  
ATOM   2372  ND2 ASN A 331      23.712  15.170  33.604  1.00  0.52           N  
ATOM   2373  OD1 ASN A 331      24.351  13.888  35.336  1.00  0.51           O  
ATOM   2374  N   SER A 332      28.221  16.313  37.547  1.00  0.51           N  
ATOM   2375  CA  SER A 332      29.615  16.646  37.820  1.00  0.50           C  
ATOM   2376  C   SER A 332      29.915  18.099  37.467  1.00  0.53           C  
ATOM   2377  CB  SER A 332      30.551  15.720  37.041  1.00  0.47           C  
ATOM   2378  O   SER A 332      31.077  18.474  37.293  1.00  0.52           O  
ATOM   2379  OG  SER A 332      30.087  14.382  37.088  1.00  0.45           O  
ATOM   2380  N   ALA A 333      28.830  18.826  37.255  1.00  0.52           N  
ATOM   2381  CA  ALA A 333      29.074  20.246  37.014  1.00  0.51           C  
ATOM   2382  C   ALA A 333      29.742  20.901  38.220  1.00  0.52           C  
ATOM   2383  CB  ALA A 333      27.766  20.961  36.681  1.00  0.50           C  
ATOM   2384  O   ALA A 333      30.589  21.784  38.065  1.00  0.52           O  
ATOM   2385  N   TYR A 334      29.489  20.529  39.443  1.00  0.58           N  
ATOM   2386  CA  TYR A 334      30.119  20.850  40.718  1.00  0.58           C  
ATOM   2387  C   TYR A 334      30.547  19.583  41.450  1.00  0.59           C  
ATOM   2388  CB  TYR A 334      29.167  21.665  41.599  1.00  0.55           C  
ATOM   2389  O   TYR A 334      29.772  18.631  41.560  1.00  0.58           O  
ATOM   2390  CG  TYR A 334      28.732  22.970  40.977  1.00  0.53           C  
ATOM   2391  CD1 TYR A 334      29.483  24.130  41.149  1.00  0.48           C  
ATOM   2392  CD2 TYR A 334      27.570  23.045  40.217  1.00  0.51           C  
ATOM   2393  CE1 TYR A 334      29.086  25.335  40.580  1.00  0.48           C  
ATOM   2394  CE2 TYR A 334      27.162  24.245  39.643  1.00  0.52           C  
ATOM   2395  OH  TYR A 334      27.528  26.573  39.264  1.00  0.40           O  
ATOM   2396  CZ  TYR A 334      27.926  25.383  39.830  1.00  0.47           C  
ATOM   2397  N   THR A 335      31.818  19.447  41.757  1.00  0.55           N  
ATOM   2398  CA  THR A 335      32.393  18.487  42.693  1.00  0.56           C  
ATOM   2399  C   THR A 335      32.903  19.193  43.946  1.00  0.56           C  
ATOM   2400  CB  THR A 335      33.541  17.693  42.045  1.00  0.54           C  
ATOM   2401  O   THR A 335      33.448  20.296  43.866  1.00  0.56           O  
ATOM   2402  CG2 THR A 335      33.010  16.489  41.273  1.00  0.47           C  
ATOM   2403  OG1 THR A 335      34.256  18.547  41.144  1.00  0.50           O  
ATOM   2404  N   VAL A 336      32.612  18.862  45.075  1.00  0.58           N  
ATOM   2405  CA  VAL A 336      33.143  19.181  46.396  1.00  0.59           C  
ATOM   2406  C   VAL A 336      33.926  17.987  46.940  1.00  0.60           C  
ATOM   2407  CB  VAL A 336      32.019  19.575  47.380  1.00  0.57           C  
ATOM   2408  O   VAL A 336      33.395  16.877  47.028  1.00  0.60           O  
ATOM   2409  CG1 VAL A 336      32.605  20.022  48.718  1.00  0.51           C  
ATOM   2410  CG2 VAL A 336      31.147  20.676  46.780  1.00  0.52           C  
ATOM   2411  N   ASP A 337      35.232  18.154  47.024  1.00  0.59           N  
ATOM   2412  CA  ASP A 337      36.117  17.247  47.748  1.00  0.62           C  
ATOM   2413  C   ASP A 337      36.789  17.956  48.922  1.00  0.61           C  
ATOM   2414  CB  ASP A 337      37.176  16.667  46.808  1.00  0.57           C  
ATOM   2415  O   ASP A 337      36.402  19.068  49.286  1.00  0.59           O  
ATOM   2416  CG  ASP A 337      38.148  17.713  46.291  1.00  0.56           C  
ATOM   2417  OD1 ASP A 337      38.296  18.777  46.931  1.00  0.61           O  
ATOM   2418  OD2 ASP A 337      38.769  17.472  45.233  1.00  0.75           O  
ATOM   2419  N   SER A 338      37.594  17.329  49.592  1.00  0.57           N  
ATOM   2420  CA  SER A 338      38.271  17.883  50.760  1.00  0.59           C  
ATOM   2421  C   SER A 338      39.039  19.151  50.404  1.00  0.59           C  
ATOM   2422  CB  SER A 338      39.224  16.853  51.367  1.00  0.55           C  
ATOM   2423  O   SER A 338      39.435  19.912  51.289  1.00  0.59           O  
ATOM   2424  OG  SER A 338      40.157  16.401  50.401  1.00  0.55           O  
ATOM   2425  N   THR A 339      39.446  19.359  49.210  1.00  0.47           N  
ATOM   2426  CA  THR A 339      40.289  20.466  48.775  1.00  0.48           C  
ATOM   2427  C   THR A 339      39.438  21.640  48.298  1.00  0.46           C  
ATOM   2428  CB  THR A 339      41.245  20.032  47.649  1.00  0.46           C  
ATOM   2429  O   THR A 339      39.910  22.778  48.252  1.00  0.46           O  
ATOM   2430  CG2 THR A 339      42.239  18.986  48.144  1.00  0.39           C  
ATOM   2431  OG1 THR A 339      40.483  19.476  46.570  1.00  0.43           O  
ATOM   2432  N   GLY A 340      37.967  21.361  48.245  1.00  0.57           N  
ATOM   2433  CA  GLY A 340      37.148  22.505  47.875  1.00  0.57           C  
ATOM   2434  C   GLY A 340      36.071  22.165  46.863  1.00  0.57           C  
ATOM   2435  O   GLY A 340      35.764  20.991  46.644  1.00  0.55           O  
ATOM   2436  N   MET A 341      35.172  23.033  46.357  1.00  0.61           N  
ATOM   2437  CA  MET A 341      34.112  22.936  45.357  1.00  0.60           C  
ATOM   2438  C   MET A 341      34.645  23.265  43.966  1.00  0.60           C  
ATOM   2439  CB  MET A 341      32.954  23.872  45.708  1.00  0.57           C  
ATOM   2440  O   MET A 341      35.221  24.333  43.753  1.00  0.58           O  
ATOM   2441  CG  MET A 341      31.661  23.546  44.979  1.00  0.55           C  
ATOM   2442  SD  MET A 341      30.253  24.575  45.552  1.00  0.52           S  
ATOM   2443  CE  MET A 341      30.698  26.169  44.808  1.00  0.47           C  
ATOM   2444  N   TYR A 342      34.586  22.271  43.053  1.00  0.59           N  
ATOM   2445  CA  TYR A 342      34.983  22.288  41.649  1.00  0.58           C  
ATOM   2446  C   TYR A 342      33.762  22.281  40.737  1.00  0.58           C  
ATOM   2447  CB  TYR A 342      35.880  21.089  41.329  1.00  0.54           C  
ATOM   2448  O   TYR A 342      32.804  21.542  40.977  1.00  0.55           O  
ATOM   2449  CG  TYR A 342      37.062  20.950  42.257  1.00  0.50           C  
ATOM   2450  CD1 TYR A 342      38.286  21.541  41.951  1.00  0.45           C  
ATOM   2451  CD2 TYR A 342      36.959  20.228  43.441  1.00  0.48           C  
ATOM   2452  CE1 TYR A 342      39.379  21.415  42.802  1.00  0.46           C  
ATOM   2453  CE2 TYR A 342      38.046  20.095  44.300  1.00  0.50           C  
ATOM   2454  OH  TYR A 342      40.328  20.563  44.818  1.00  0.41           O  
ATOM   2455  CZ  TYR A 342      39.249  20.692  43.972  1.00  0.44           C  
ATOM   2456  N   ALA A 343      33.519  23.124  39.771  1.00  0.57           N  
ATOM   2457  CA  ALA A 343      32.647  23.106  38.600  1.00  0.56           C  
ATOM   2458  C   ALA A 343      33.348  22.470  37.403  1.00  0.57           C  
ATOM   2459  CB  ALA A 343      32.189  24.521  38.255  1.00  0.54           C  
ATOM   2460  O   ALA A 343      34.417  22.926  36.988  1.00  0.56           O  
ATOM   2461  N   SER A 344      33.023  21.194  37.053  1.00  0.49           N  
ATOM   2462  CA  SER A 344      33.674  20.396  36.019  1.00  0.47           C  
ATOM   2463  C   SER A 344      33.285  20.874  34.624  1.00  0.49           C  
ATOM   2464  CB  SER A 344      33.315  18.917  36.178  1.00  0.44           C  
ATOM   2465  O   SER A 344      33.947  20.537  33.640  1.00  0.47           O  
ATOM   2466  OG  SER A 344      31.994  18.669  35.727  1.00  0.42           O  
ATOM   2467  N   SER A 345      32.103  21.669  34.511  1.00  0.44           N  
ATOM   2468  CA  SER A 345      31.750  21.937  33.121  1.00  0.43           C  
ATOM   2469  C   SER A 345      31.996  23.398  32.760  1.00  0.44           C  
ATOM   2470  CB  SER A 345      30.286  21.579  32.861  1.00  0.40           C  
ATOM   2471  O   SER A 345      31.685  24.298  33.543  1.00  0.42           O  
ATOM   2472  OG  SER A 345      29.421  22.453  33.567  1.00  0.40           O  
ATOM   2473  N   THR A 346      32.789  23.626  31.788  1.00  0.43           N  
ATOM   2474  CA  THR A 346      32.974  24.787  30.924  1.00  0.43           C  
ATOM   2475  C   THR A 346      31.636  25.460  30.629  1.00  0.43           C  
ATOM   2476  CB  THR A 346      33.658  24.395  29.601  1.00  0.40           C  
ATOM   2477  O   THR A 346      30.656  24.787  30.302  1.00  0.42           O  
ATOM   2478  CG2 THR A 346      35.173  24.532  29.703  1.00  0.37           C  
ATOM   2479  OG1 THR A 346      33.332  23.036  29.286  1.00  0.36           O  
ATOM   2480  N   GLY A 347      31.379  26.718  31.303  1.00  0.39           N  
ATOM   2481  CA  GLY A 347      30.341  27.617  30.825  1.00  0.38           C  
ATOM   2482  C   GLY A 347      29.296  27.936  31.878  1.00  0.40           C  
ATOM   2483  O   GLY A 347      28.313  28.624  31.596  1.00  0.37           O  
ATOM   2484  N   LYS A 348      29.492  27.538  33.196  1.00  0.38           N  
ATOM   2485  CA  LYS A 348      28.593  27.957  34.267  1.00  0.40           C  
ATOM   2486  C   LYS A 348      29.246  29.018  35.148  1.00  0.39           C  
ATOM   2487  CB  LYS A 348      28.174  26.756  35.116  1.00  0.36           C  
ATOM   2488  O   LYS A 348      30.463  29.010  35.342  1.00  0.38           O  
ATOM   2489  CG  LYS A 348      27.380  25.706  34.354  1.00  0.35           C  
ATOM   2490  CD  LYS A 348      26.220  25.170  35.184  1.00  0.40           C  
ATOM   2491  CE  LYS A 348      25.460  24.077  34.445  1.00  0.32           C  
ATOM   2492  NZ  LYS A 348      24.270  23.611  35.217  1.00  0.34           N  
ATOM   2493  N   VAL A 349      28.539  30.247  35.319  1.00  0.45           N  
ATOM   2494  CA  VAL A 349      28.672  31.568  35.924  1.00  0.46           C  
ATOM   2495  C   VAL A 349      29.104  31.429  37.382  1.00  0.45           C  
ATOM   2496  CB  VAL A 349      27.353  32.369  35.833  1.00  0.42           C  
ATOM   2497  O   VAL A 349      28.459  30.724  38.162  1.00  0.43           O  
ATOM   2498  CG1 VAL A 349      27.561  33.807  36.304  1.00  0.37           C  
ATOM   2499  CG2 VAL A 349      26.812  32.345  34.405  1.00  0.38           C  
ATOM   2500  N   LEU A 350      30.370  31.426  37.756  1.00  0.46           N  
ATOM   2501  CA  LEU A 350      30.870  31.828  39.066  1.00  0.46           C  
ATOM   2502  C   LEU A 350      30.120  33.052  39.582  1.00  0.47           C  
ATOM   2503  CB  LEU A 350      32.370  32.125  38.999  1.00  0.45           C  
ATOM   2504  O   LEU A 350      30.181  34.124  38.975  1.00  0.46           O  
ATOM   2505  CG  LEU A 350      33.300  31.051  39.567  1.00  0.44           C  
ATOM   2506  CD1 LEU A 350      34.485  30.829  38.633  1.00  0.42           C  
ATOM   2507  CD2 LEU A 350      33.776  31.440  40.962  1.00  0.44           C  
ATOM   2508  N   GLY A 351      28.825  32.847  40.287  1.00  0.45           N  
ATOM   2509  CA  GLY A 351      28.102  33.832  41.076  1.00  0.44           C  
ATOM   2510  C   GLY A 351      26.848  34.341  40.392  1.00  0.46           C  
ATOM   2511  O   GLY A 351      26.921  34.939  39.316  1.00  0.44           O  
ATOM   2512  N   ALA A 352      25.800  33.606  40.156  1.00  0.41           N  
ATOM   2513  CA  ALA A 352      24.454  34.116  39.912  1.00  0.40           C  
ATOM   2514  C   ALA A 352      24.215  35.419  40.670  1.00  0.41           C  
ATOM   2515  CB  ALA A 352      23.410  33.075  40.309  1.00  0.38           C  
ATOM   2516  O   ALA A 352      24.718  35.599  41.782  1.00  0.40           O  
ATOM   2517  N   VAL A 353      24.159  36.527  40.043  1.00  0.41           N  
ATOM   2518  CA  VAL A 353      23.554  37.805  40.401  1.00  0.43           C  
ATOM   2519  C   VAL A 353      22.816  37.673  41.732  1.00  0.41           C  
ATOM   2520  CB  VAL A 353      22.587  38.302  39.303  1.00  0.39           C  
ATOM   2521  O   VAL A 353      21.880  36.879  41.854  1.00  0.41           O  
ATOM   2522  CG1 VAL A 353      22.249  39.778  39.509  1.00  0.36           C  
ATOM   2523  CG2 VAL A 353      23.191  38.077  37.918  1.00  0.37           C  
ATOM   2524  N   GLY A 354      23.521  37.569  43.002  1.00  0.40           N  
ATOM   2525  CA  GLY A 354      23.070  37.716  44.377  1.00  0.39           C  
ATOM   2526  C   GLY A 354      24.066  37.185  45.391  1.00  0.40           C  
ATOM   2527  O   GLY A 354      24.517  36.042  45.287  1.00  0.38           O  
ATOM   2528  N   THR A 355      25.090  37.990  45.822  1.00  0.43           N  
ATOM   2529  CA  THR A 355      26.097  38.029  46.876  1.00  0.46           C  
ATOM   2530  C   THR A 355      26.473  36.618  47.318  1.00  0.44           C  
ATOM   2531  CB  THR A 355      25.604  38.836  48.092  1.00  0.39           C  
ATOM   2532  O   THR A 355      25.802  36.028  48.167  1.00  0.42           O  
ATOM   2533  CG2 THR A 355      26.105  40.275  48.037  1.00  0.37           C  
ATOM   2534  OG1 THR A 355      24.171  38.840  48.105  1.00  0.35           O  
ATOM   2535  N   PRO A 356      27.174  35.606  46.594  1.00  0.42           N  
ATOM   2536  CA  PRO A 356      27.972  34.564  47.244  1.00  0.42           C  
ATOM   2537  C   PRO A 356      29.253  34.238  46.479  1.00  0.42           C  
ATOM   2538  CB  PRO A 356      27.028  33.359  47.268  1.00  0.38           C  
ATOM   2539  O   PRO A 356      29.204  33.951  45.280  1.00  0.41           O  
ATOM   2540  CG  PRO A 356      25.955  33.696  46.283  1.00  0.37           C  
ATOM   2541  CD  PRO A 356      26.018  35.168  45.993  1.00  0.42           C  
ATOM   2542  N   TRP A 357      30.286  35.135  46.758  1.00  0.42           N  
ATOM   2543  CA  TRP A 357      31.724  35.094  47.003  1.00  0.55           C  
ATOM   2544  C   TRP A 357      32.289  36.501  47.171  1.00  0.45           C  
ATOM   2545  CB  TRP A 357      32.444  34.374  45.859  1.00  0.47           C  
ATOM   2546  O   TRP A 357      32.126  37.350  46.292  1.00  0.45           O  
ATOM   2547  CG  TRP A 357      31.875  33.026  45.534  1.00  0.50           C  
ATOM   2548  CD1 TRP A 357      30.879  32.746  44.641  1.00  0.47           C  
ATOM   2549  CD2 TRP A 357      32.267  31.773  46.104  1.00  0.46           C  
ATOM   2550  CE2 TRP A 357      31.466  30.774  45.509  1.00  0.46           C  
ATOM   2551  CE3 TRP A 357      33.220  31.399  47.061  1.00  0.42           C  
ATOM   2552  NE1 TRP A 357      30.628  31.393  44.621  1.00  0.38           N  
ATOM   2553  CH2 TRP A 357      32.528  29.083  46.780  1.00  0.28           C  
ATOM   2554  CZ2 TRP A 357      31.589  29.423  45.841  1.00  0.30           C  
ATOM   2555  CZ3 TRP A 357      33.340  30.053  47.390  1.00  0.32           C  
ATOM   2556  N   SER A 358      32.449  36.960  48.279  1.00  0.47           N  
ATOM   2557  CA  SER A 358      33.190  38.177  48.593  1.00  0.48           C  
ATOM   2558  C   SER A 358      34.591  38.142  47.993  1.00  0.48           C  
ATOM   2559  CB  SER A 358      33.279  38.376  50.107  1.00  0.46           C  
ATOM   2560  O   SER A 358      35.135  39.180  47.611  1.00  0.46           O  
ATOM   2561  OG  SER A 358      33.935  37.279  50.720  1.00  0.47           O  
ATOM   2562  N   THR A 359      35.174  36.981  47.681  1.00  0.52           N  
ATOM   2563  CA  THR A 359      36.533  36.793  47.183  1.00  0.53           C  
ATOM   2564  C   THR A 359      36.666  35.451  46.469  1.00  0.52           C  
ATOM   2565  CB  THR A 359      37.562  36.874  48.326  1.00  0.50           C  
ATOM   2566  O   THR A 359      36.337  34.406  47.033  1.00  0.50           O  
ATOM   2567  CG2 THR A 359      38.943  37.246  47.796  1.00  0.44           C  
ATOM   2568  OG1 THR A 359      37.142  37.865  49.271  1.00  0.45           O  
ATOM   2569  N   THR A 360      36.622  35.364  45.146  1.00  0.55           N  
ATOM   2570  CA  THR A 360      36.976  34.242  44.284  1.00  0.55           C  
ATOM   2571  C   THR A 360      38.459  34.282  43.927  1.00  0.55           C  
ATOM   2572  CB  THR A 360      36.134  34.240  42.995  1.00  0.53           C  
ATOM   2573  O   THR A 360      38.970  35.315  43.491  1.00  0.54           O  
ATOM   2574  CG2 THR A 360      36.052  32.841  42.394  1.00  0.50           C  
ATOM   2575  OG1 THR A 360      34.810  34.697  43.296  1.00  0.49           O  
ATOM   2576  N   TYR A 361      39.390  33.362  44.470  1.00  0.54           N  
ATOM   2577  CA  TYR A 361      40.732  33.022  44.013  1.00  0.55           C  
ATOM   2578  C   TYR A 361      40.707  31.796  43.108  1.00  0.54           C  
ATOM   2579  CB  TYR A 361      41.659  32.771  45.206  1.00  0.52           C  
ATOM   2580  O   TYR A 361      40.055  30.798  43.423  1.00  0.53           O  
ATOM   2581  CG  TYR A 361      41.958  34.010  46.014  1.00  0.50           C  
ATOM   2582  CD1 TYR A 361      43.027  34.840  45.682  1.00  0.46           C  
ATOM   2583  CD2 TYR A 361      41.175  34.353  47.110  1.00  0.47           C  
ATOM   2584  CE1 TYR A 361      43.308  35.983  46.425  1.00  0.45           C  
ATOM   2585  CE2 TYR A 361      41.446  35.493  47.860  1.00  0.48           C  
ATOM   2586  OH  TYR A 361      42.786  37.430  48.248  1.00  0.39           O  
ATOM   2587  CZ  TYR A 361      42.513  36.300  47.510  1.00  0.43           C  
ATOM   2588  N   THR A 362      41.023  31.976  41.781  1.00  0.57           N  
ATOM   2589  CA  THR A 362      41.393  30.875  40.899  1.00  0.57           C  
ATOM   2590  C   THR A 362      42.821  31.046  40.389  1.00  0.58           C  
ATOM   2591  CB  THR A 362      40.427  30.768  39.704  1.00  0.55           C  
ATOM   2592  O   THR A 362      43.273  32.169  40.159  1.00  0.57           O  
ATOM   2593  CG2 THR A 362      40.481  32.023  38.839  1.00  0.50           C  
ATOM   2594  OG1 THR A 362      40.788  29.635  38.905  1.00  0.53           O  
ATOM   2595  N   ASN A 363      43.617  30.044  40.615  1.00  0.49           N  
ATOM   2596  CA  ASN A 363      44.934  30.029  39.988  1.00  0.51           C  
ATOM   2597  C   ASN A 363      44.832  30.109  38.468  1.00  0.49           C  
ATOM   2598  CB  ASN A 363      45.712  28.779  40.403  1.00  0.49           C  
ATOM   2599  O   ASN A 363      45.684  30.714  37.815  1.00  0.49           O  
ATOM   2600  CG  ASN A 363      45.003  27.980  41.480  1.00  0.49           C  
ATOM   2601  ND2 ASN A 363      45.654  26.930  41.966  1.00  0.46           N  
ATOM   2602  OD1 ASN A 363      43.878  28.304  41.871  1.00  0.48           O  
ATOM   2603  N   THR A 364      43.858  29.634  37.885  1.00  0.52           N  
ATOM   2604  CA  THR A 364      43.624  29.646  36.445  1.00  0.51           C  
ATOM   2605  C   THR A 364      42.141  29.840  36.140  1.00  0.51           C  
ATOM   2606  CB  THR A 364      44.120  28.345  35.788  1.00  0.49           C  
ATOM   2607  O   THR A 364      41.292  29.128  36.680  1.00  0.50           O  
ATOM   2608  CG2 THR A 364      44.368  28.543  34.296  1.00  0.45           C  
ATOM   2609  OG1 THR A 364      45.342  27.936  36.414  1.00  0.45           O  
ATOM   2610  N   LEU A 365      41.791  31.003  35.693  1.00  0.54           N  
ATOM   2611  CA  LEU A 365      40.570  31.180  34.915  1.00  0.55           C  
ATOM   2612  C   LEU A 365      40.833  30.954  33.431  1.00  0.54           C  
ATOM   2613  CB  LEU A 365      39.993  32.581  35.135  1.00  0.54           C  
ATOM   2614  O   LEU A 365      41.610  31.687  32.815  1.00  0.54           O  
ATOM   2615  CG  LEU A 365      38.471  32.677  35.252  1.00  0.54           C  
ATOM   2616  CD1 LEU A 365      38.060  32.845  36.711  1.00  0.51           C  
ATOM   2617  CD2 LEU A 365      37.941  33.829  34.405  1.00  0.51           C  
ATOM   2618  N   THR A 366      40.619  29.830  32.961  1.00  0.51           N  
ATOM   2619  CA  THR A 366      40.642  29.506  31.539  1.00  0.51           C  
ATOM   2620  C   THR A 366      39.279  29.765  30.903  1.00  0.50           C  
ATOM   2621  CB  THR A 366      41.050  28.040  31.306  1.00  0.50           C  
ATOM   2622  O   THR A 366      38.255  29.295  31.404  1.00  0.50           O  
ATOM   2623  CG2 THR A 366      41.830  27.886  30.005  1.00  0.47           C  
ATOM   2624  OG1 THR A 366      41.870  27.599  32.396  1.00  0.46           O  
ATOM   2625  N   SER A 367      39.062  30.790  30.086  1.00  0.50           N  
ATOM   2626  CA  SER A 367      37.975  30.893  29.118  1.00  0.49           C  
ATOM   2627  C   SER A 367      38.003  29.732  28.130  1.00  0.50           C  
ATOM   2628  CB  SER A 367      38.056  32.219  28.360  1.00  0.48           C  
ATOM   2629  O   SER A 367      39.044  29.435  27.541  1.00  0.49           O  
ATOM   2630  OG  SER A 367      38.147  31.996  26.963  1.00  0.49           O  
ATOM   2631  N   GLY A 368      37.221  28.718  28.417  1.00  0.46           N  
ATOM   2632  CA  GLY A 368      36.998  27.647  27.460  1.00  0.45           C  
ATOM   2633  C   GLY A 368      36.689  28.151  26.063  1.00  0.47           C  
ATOM   2634  O   GLY A 368      36.351  29.322  25.880  1.00  0.46           O  
ATOM   2635  N   THR A 369      37.054  27.524  24.916  1.00  0.45           N  
ATOM   2636  CA  THR A 369      37.005  27.755  23.476  1.00  0.44           C  
ATOM   2637  C   THR A 369      35.647  28.315  23.065  1.00  0.45           C  
ATOM   2638  CB  THR A 369      37.288  26.460  22.693  1.00  0.43           C  
ATOM   2639  O   THR A 369      35.538  29.016  22.057  1.00  0.44           O  
ATOM   2640  CG2 THR A 369      38.787  26.204  22.576  1.00  0.38           C  
ATOM   2641  OG1 THR A 369      36.677  25.355  23.371  1.00  0.43           O  
ATOM   2642  N   SER A 370      34.669  28.299  24.067  1.00  0.33           N  
ATOM   2643  CA  SER A 370      33.325  28.655  23.624  1.00  0.34           C  
ATOM   2644  C   SER A 370      32.636  29.571  24.629  1.00  0.34           C  
ATOM   2645  CB  SER A 370      32.482  27.398  23.405  1.00  0.30           C  
ATOM   2646  O   SER A 370      31.531  30.057  24.378  1.00  0.32           O  
ATOM   2647  OG  SER A 370      32.792  26.410  24.373  1.00  0.34           O  
ATOM   2648  N   ALA A 371      33.236  29.992  25.690  1.00  0.37           N  
ATOM   2649  CA  ALA A 371      32.589  30.879  26.653  1.00  0.39           C  
ATOM   2650  C   ALA A 371      33.525  32.009  27.074  1.00  0.38           C  
ATOM   2651  CB  ALA A 371      32.126  30.092  27.876  1.00  0.34           C  
ATOM   2652  O   ALA A 371      34.703  31.775  27.354  1.00  0.36           O  
ATOM   2653  N   GLN A 372      33.328  33.315  26.624  1.00  0.47           N  
ATOM   2654  CA  GLN A 372      33.724  34.651  27.056  1.00  0.48           C  
ATOM   2655  C   GLN A 372      33.594  34.800  28.569  1.00  0.47           C  
ATOM   2656  CB  GLN A 372      32.884  35.716  26.349  1.00  0.44           C  
ATOM   2657  O   GLN A 372      32.620  34.332  29.163  1.00  0.46           O  
ATOM   2658  CG  GLN A 372      33.059  35.732  24.837  1.00  0.42           C  
ATOM   2659  CD  GLN A 372      32.115  36.700  24.148  1.00  0.47           C  
ATOM   2660  NE2 GLN A 372      32.379  36.983  22.877  1.00  0.37           N  
ATOM   2661  OE1 GLN A 372      31.155  37.189  24.753  1.00  0.51           O  
ATOM   2662  N   LEU A 373      34.710  34.720  29.486  1.00  0.50           N  
ATOM   2663  CA  LEU A 373      34.679  35.264  30.839  1.00  0.50           C  
ATOM   2664  C   LEU A 373      33.918  36.584  30.877  1.00  0.51           C  
ATOM   2665  CB  LEU A 373      36.101  35.465  31.368  1.00  0.48           C  
ATOM   2666  O   LEU A 373      34.313  37.553  30.224  1.00  0.50           O  
ATOM   2667  CG  LEU A 373      36.225  35.922  32.823  1.00  0.47           C  
ATOM   2668  CD1 LEU A 373      35.843  34.789  33.769  1.00  0.43           C  
ATOM   2669  CD2 LEU A 373      37.640  36.412  33.111  1.00  0.44           C  
ATOM   2670  N   TYR A 374      32.671  36.613  31.236  1.00  0.50           N  
ATOM   2671  CA  TYR A 374      31.918  37.791  31.653  1.00  0.50           C  
ATOM   2672  C   TYR A 374      32.273  38.187  33.081  1.00  0.50           C  
ATOM   2673  CB  TYR A 374      30.412  37.534  31.541  1.00  0.47           C  
ATOM   2674  O   TYR A 374      32.057  37.414  34.018  1.00  0.49           O  
ATOM   2675  CG  TYR A 374      29.913  37.463  30.118  1.00  0.45           C  
ATOM   2676  CD1 TYR A 374      29.449  38.602  29.465  1.00  0.41           C  
ATOM   2677  CD2 TYR A 374      29.903  36.257  29.425  1.00  0.42           C  
ATOM   2678  CE1 TYR A 374      28.986  38.542  28.154  1.00  0.42           C  
ATOM   2679  CE2 TYR A 374      29.442  36.185  28.114  1.00  0.46           C  
ATOM   2680  OH  TYR A 374      28.529  37.265  26.191  1.00  0.34           O  
ATOM   2681  CZ  TYR A 374      28.987  37.331  27.488  1.00  0.39           C  
ATOM   2682  N   LEU A 375      33.033  39.031  33.331  1.00  0.55           N  
ATOM   2683  CA  LEU A 375      33.232  39.771  34.572  1.00  0.54           C  
ATOM   2684  C   LEU A 375      32.277  40.957  34.657  1.00  0.55           C  
ATOM   2685  CB  LEU A 375      34.680  40.258  34.679  1.00  0.53           C  
ATOM   2686  O   LEU A 375      32.448  41.949  33.945  1.00  0.54           O  
ATOM   2687  CG  LEU A 375      35.753  39.175  34.797  1.00  0.51           C  
ATOM   2688  CD1 LEU A 375      37.141  39.783  34.629  1.00  0.48           C  
ATOM   2689  CD2 LEU A 375      35.638  38.452  36.134  1.00  0.49           C  
ATOM   2690  N   ASN A 376      31.048  40.741  35.009  1.00  0.49           N  
ATOM   2691  CA  ASN A 376      29.995  41.721  35.250  1.00  0.50           C  
ATOM   2692  C   ASN A 376      29.939  42.135  36.718  1.00  0.49           C  
ATOM   2693  CB  ASN A 376      28.638  41.173  34.801  1.00  0.47           C  
ATOM   2694  O   ASN A 376      29.481  41.368  37.567  1.00  0.48           O  
ATOM   2695  CG  ASN A 376      27.583  42.254  34.677  1.00  0.46           C  
ATOM   2696  ND2 ASN A 376      26.419  41.889  34.153  1.00  0.43           N  
ATOM   2697  OD1 ASN A 376      27.813  43.408  35.048  1.00  0.47           O  
ATOM   2698  N   SER A 377      30.572  43.116  37.170  1.00  0.56           N  
ATOM   2699  CA  SER A 377      30.532  43.820  38.448  1.00  0.56           C  
ATOM   2700  C   SER A 377      29.286  44.690  38.561  1.00  0.58           C  
ATOM   2701  CB  SER A 377      31.784  44.681  38.625  1.00  0.54           C  
ATOM   2702  O   SER A 377      28.957  45.437  37.637  1.00  0.56           O  
ATOM   2703  OG  SER A 377      31.444  45.966  39.116  1.00  0.54           O  
ATOM   2704  N   THR A 378      28.285  44.332  39.465  1.00  0.45           N  
ATOM   2705  CA  THR A 378      27.033  45.051  39.673  1.00  0.46           C  
ATOM   2706  C   THR A 378      27.299  46.454  40.212  1.00  0.46           C  
ATOM   2707  CB  THR A 378      26.107  44.293  40.643  1.00  0.43           C  
ATOM   2708  O   THR A 378      26.504  47.370  39.993  1.00  0.45           O  
ATOM   2709  CG2 THR A 378      25.303  43.223  39.911  1.00  0.38           C  
ATOM   2710  OG1 THR A 378      26.899  43.668  41.660  1.00  0.40           O  
ATOM   2711  N   SER A 379      28.395  46.778  40.768  1.00  0.48           N  
ATOM   2712  CA  SER A 379      28.741  48.098  41.285  1.00  0.47           C  
ATOM   2713  C   SER A 379      30.247  48.235  41.487  1.00  0.48           C  
ATOM   2714  CB  SER A 379      28.015  48.365  42.604  1.00  0.41           C  
ATOM   2715  O   SER A 379      30.698  49.042  42.303  1.00  0.44           O  
ATOM   2716  OG  SER A 379      28.360  47.392  43.574  1.00  0.43           O  
ATOM   2717  N   GLY A 380      31.005  47.574  40.449  1.00  0.55           N  
ATOM   2718  CA  GLY A 380      32.432  47.688  40.704  1.00  0.55           C  
ATOM   2719  C   GLY A 380      33.281  47.430  39.473  1.00  0.54           C  
ATOM   2720  O   GLY A 380      32.760  47.045  38.424  1.00  0.51           O  
ATOM   2721  N   THR A 381      34.345  48.131  39.279  1.00  0.66           N  
ATOM   2722  CA  THR A 381      35.568  47.993  38.496  1.00  0.66           C  
ATOM   2723  C   THR A 381      36.046  46.544  38.491  1.00  0.66           C  
ATOM   2724  CB  THR A 381      36.685  48.902  39.040  1.00  0.62           C  
ATOM   2725  O   THR A 381      36.049  45.881  39.530  1.00  0.63           O  
ATOM   2726  CG2 THR A 381      37.465  49.555  37.903  1.00  0.55           C  
ATOM   2727  OG1 THR A 381      36.105  49.927  39.856  1.00  0.60           O  
ATOM   2728  N   ILE A 382      36.046  45.917  37.263  1.00  0.63           N  
ATOM   2729  CA  ILE A 382      36.881  44.728  37.121  1.00  0.62           C  
ATOM   2730  C   ILE A 382      38.348  45.138  37.012  1.00  0.63           C  
ATOM   2731  CB  ILE A 382      36.465  43.889  35.892  1.00  0.60           C  
ATOM   2732  O   ILE A 382      38.728  45.868  36.094  1.00  0.62           O  
ATOM   2733  CG1 ILE A 382      34.998  43.462  36.009  1.00  0.55           C  
ATOM   2734  CG2 ILE A 382      37.380  42.671  35.736  1.00  0.57           C  
ATOM   2735  CD1 ILE A 382      34.457  42.761  34.770  1.00  0.55           C  
ATOM   2736  N   ASN A 383      39.081  44.849  38.059  1.00  0.63           N  
ATOM   2737  CA  ASN A 383      40.535  44.967  38.047  1.00  0.62           C  
ATOM   2738  C   ASN A 383      41.199  43.676  37.576  1.00  0.63           C  
ATOM   2739  CB  ASN A 383      41.053  45.355  39.434  1.00  0.59           C  
ATOM   2740  O   ASN A 383      40.966  42.609  38.148  1.00  0.61           O  
ATOM   2741  CG  ASN A 383      40.614  46.744  39.853  1.00  0.56           C  
ATOM   2742  ND2 ASN A 383      40.287  46.903  41.130  1.00  0.60           N  
ATOM   2743  OD1 ASN A 383      40.567  47.668  39.036  1.00  0.62           O  
ATOM   2744  N   LEU A 384      41.797  43.628  36.405  1.00  0.63           N  
ATOM   2745  CA  LEU A 384      42.741  42.594  35.994  1.00  0.63           C  
ATOM   2746  C   LEU A 384      44.117  42.842  36.603  1.00  0.64           C  
ATOM   2747  CB  LEU A 384      42.847  42.541  34.468  1.00  0.62           C  
ATOM   2748  O   LEU A 384      44.739  43.874  36.342  1.00  0.63           O  
ATOM   2749  CG  LEU A 384      41.558  42.218  33.710  1.00  0.60           C  
ATOM   2750  CD1 LEU A 384      41.769  42.392  32.209  1.00  0.57           C  
ATOM   2751  CD2 LEU A 384      41.089  40.803  34.029  1.00  0.58           C  
ATOM   2752  N   GLN A 385      44.368  42.066  37.605  1.00  0.63           N  
ATOM   2753  CA  GLN A 385      45.616  42.104  38.359  1.00  0.63           C  
ATOM   2754  C   GLN A 385      46.573  41.010  37.895  1.00  0.64           C  
ATOM   2755  CB  GLN A 385      45.342  41.961  39.857  1.00  0.60           C  
ATOM   2756  O   GLN A 385      46.144  39.907  37.553  1.00  0.64           O  
ATOM   2757  CG  GLN A 385      44.603  43.146  40.463  1.00  0.59           C  
ATOM   2758  CD  GLN A 385      44.434  43.027  41.966  1.00  0.61           C  
ATOM   2759  NE2 GLN A 385      44.362  44.165  42.647  1.00  0.55           N  
ATOM   2760  OE1 GLN A 385      44.368  41.920  42.511  1.00  0.66           O  
ATOM   2761  N   ASN A 386      47.810  41.331  37.674  1.00  0.65           N  
ATOM   2762  CA  ASN A 386      48.997  40.489  37.565  1.00  0.66           C  
ATOM   2763  C   ASN A 386      49.911  40.650  38.776  1.00  0.66           C  
ATOM   2764  CB  ASN A 386      49.761  40.803  36.277  1.00  0.64           C  
ATOM   2765  O   ASN A 386      50.331  41.763  39.099  1.00  0.65           O  
ATOM   2766  CG  ASN A 386      50.920  39.855  36.039  1.00  0.62           C  
ATOM   2767  ND2 ASN A 386      51.745  40.164  35.046  1.00  0.65           N  
ATOM   2768  OD1 ASN A 386      51.073  38.853  36.743  1.00  0.65           O  
ATOM   2769  N   SER A 387      50.016  39.624  39.581  1.00  0.48           N  
ATOM   2770  CA  SER A 387      50.801  39.536  40.808  1.00  0.50           C  
ATOM   2771  C   SER A 387      50.392  40.617  41.804  1.00  0.49           C  
ATOM   2772  CB  SER A 387      52.294  39.654  40.500  1.00  0.48           C  
ATOM   2773  O   SER A 387      51.246  41.295  42.377  1.00  0.50           O  
ATOM   2774  OG  SER A 387      52.711  38.617  39.629  1.00  0.48           O  
ATOM   2775  N   GLY A 388      49.026  40.757  42.050  1.00  0.62           N  
ATOM   2776  CA  GLY A 388      48.482  41.722  42.992  1.00  0.63           C  
ATOM   2777  C   GLY A 388      48.453  43.137  42.446  1.00  0.63           C  
ATOM   2778  O   GLY A 388      47.863  44.031  43.056  1.00  0.65           O  
ATOM   2779  N   VAL A 389      49.075  43.405  41.172  1.00  0.61           N  
ATOM   2780  CA  VAL A 389      49.083  44.720  40.541  1.00  0.60           C  
ATOM   2781  C   VAL A 389      47.970  44.800  39.499  1.00  0.61           C  
ATOM   2782  CB  VAL A 389      50.449  45.027  39.886  1.00  0.58           C  
ATOM   2783  O   VAL A 389      47.893  43.961  38.598  1.00  0.60           O  
ATOM   2784  CG1 VAL A 389      50.443  46.417  39.253  1.00  0.54           C  
ATOM   2785  CG2 VAL A 389      51.571  44.910  40.915  1.00  0.54           C  
ATOM   2786  N   THR A 390      46.942  45.689  39.628  1.00  0.64           N  
ATOM   2787  CA  THR A 390      45.960  45.998  38.594  1.00  0.63           C  
ATOM   2788  C   THR A 390      46.651  46.443  37.308  1.00  0.64           C  
ATOM   2789  CB  THR A 390      44.983  47.093  39.061  1.00  0.61           C  
ATOM   2790  O   THR A 390      47.344  47.462  37.291  1.00  0.64           O  
ATOM   2791  CG2 THR A 390      43.910  47.357  38.009  1.00  0.54           C  
ATOM   2792  OG1 THR A 390      44.351  46.674  40.277  1.00  0.63           O  
ATOM   2793  N   THR A 391      46.603  45.583  36.324  1.00  0.62           N  
ATOM   2794  CA  THR A 391      47.087  45.889  34.982  1.00  0.62           C  
ATOM   2795  C   THR A 391      46.002  46.580  34.161  1.00  0.61           C  
ATOM   2796  CB  THR A 391      47.554  44.616  34.253  1.00  0.60           C  
ATOM   2797  O   THR A 391      46.279  47.541  33.441  1.00  0.60           O  
ATOM   2798  CG2 THR A 391      49.074  44.582  34.125  1.00  0.53           C  
ATOM   2799  OG1 THR A 391      47.122  43.465  34.989  1.00  0.57           O  
ATOM   2800  N   TYR A 392      44.753  46.261  34.332  1.00  0.66           N  
ATOM   2801  CA  TYR A 392      43.607  46.831  33.633  1.00  0.66           C  
ATOM   2802  C   TYR A 392      42.421  46.999  34.576  1.00  0.66           C  
ATOM   2803  CB  TYR A 392      43.208  45.949  32.446  1.00  0.63           C  
ATOM   2804  O   TYR A 392      42.203  46.169  35.463  1.00  0.65           O  
ATOM   2805  CG  TYR A 392      44.186  45.999  31.297  1.00  0.61           C  
ATOM   2806  CD1 TYR A 392      44.033  46.924  30.267  1.00  0.57           C  
ATOM   2807  CD2 TYR A 392      45.264  45.122  31.240  1.00  0.58           C  
ATOM   2808  CE1 TYR A 392      44.931  46.973  29.205  1.00  0.55           C  
ATOM   2809  CE2 TYR A 392      46.168  45.162  30.183  1.00  0.55           C  
ATOM   2810  OH  TYR A 392      46.885  46.134  28.124  1.00  0.45           O  
ATOM   2811  CZ  TYR A 392      45.994  46.090  29.172  1.00  0.55           C  
ATOM   2812  N   THR A 393      41.732  48.144  34.487  1.00  0.66           N  
ATOM   2813  CA  THR A 393      40.444  48.420  35.113  1.00  0.66           C  
ATOM   2814  C   THR A 393      39.344  48.532  34.061  1.00  0.66           C  
ATOM   2815  CB  THR A 393      40.493  49.713  35.947  1.00  0.63           C  
ATOM   2816  O   THR A 393      39.456  49.320  33.120  1.00  0.65           O  
ATOM   2817  CG2 THR A 393      39.177  49.945  36.681  1.00  0.57           C  
ATOM   2818  OG1 THR A 393      41.552  49.615  36.907  1.00  0.63           O  
ATOM   2819  N   TYR A 394      38.482  47.784  34.179  1.00  0.68           N  
ATOM   2820  CA  TYR A 394      37.202  47.865  33.484  1.00  0.69           C  
ATOM   2821  C   TYR A 394      36.129  48.464  34.386  1.00  0.69           C  
ATOM   2822  CB  TYR A 394      36.764  46.479  33.001  1.00  0.66           C  
ATOM   2823  O   TYR A 394      35.939  48.014  35.518  1.00  0.68           O  
ATOM   2824  CG  TYR A 394      35.435  46.478  32.285  1.00  0.63           C  
ATOM   2825  CD1 TYR A 394      35.339  46.876  30.954  1.00  0.59           C  
ATOM   2826  CD2 TYR A 394      34.273  46.080  32.938  1.00  0.61           C  
ATOM   2827  CE1 TYR A 394      34.116  46.878  30.290  1.00  0.59           C  
ATOM   2828  CE2 TYR A 394      33.045  46.079  32.285  1.00  0.60           C  
ATOM   2829  OH  TYR A 394      31.764  46.479  30.311  1.00  0.52           O  
ATOM   2830  CZ  TYR A 394      32.977  46.479  30.963  1.00  0.59           C  
ATOM   2831  N   THR A 395      35.661  49.507  33.941  1.00  0.68           N  
ATOM   2832  CA  THR A 395      34.468  50.173  34.451  1.00  0.68           C  
ATOM   2833  C   THR A 395      33.345  50.135  33.419  1.00  0.68           C  
ATOM   2834  CB  THR A 395      34.765  51.634  34.836  1.00  0.65           C  
ATOM   2835  O   THR A 395      33.537  49.650  32.302  1.00  0.66           O  
ATOM   2836  CG2 THR A 395      35.963  51.723  35.775  1.00  0.59           C  
ATOM   2837  OG1 THR A 395      35.046  52.387  33.649  1.00  0.66           O  
ATOM   2838  N   SER A 396      32.135  50.522  33.925  1.00  0.66           N  
ATOM   2839  CA  SER A 396      30.964  50.617  33.059  1.00  0.67           C  
ATOM   2840  C   SER A 396      31.244  51.497  31.845  1.00  0.67           C  
ATOM   2841  CB  SER A 396      29.767  51.170  33.834  1.00  0.63           C  
ATOM   2842  O   SER A 396      30.537  51.418  30.838  1.00  0.67           O  
ATOM   2843  OG  SER A 396      30.083  52.420  34.422  1.00  0.62           O  
ATOM   2844  N   SER A 397      32.123  52.403  31.889  1.00  0.55           N  
ATOM   2845  CA  SER A 397      32.313  53.390  30.832  1.00  0.55           C  
ATOM   2846  C   SER A 397      33.631  53.166  30.097  1.00  0.55           C  
ATOM   2847  CB  SER A 397      32.276  54.806  31.407  1.00  0.52           C  
ATOM   2848  O   SER A 397      33.826  53.677  28.992  1.00  0.55           O  
ATOM   2849  OG  SER A 397      33.094  54.903  32.560  1.00  0.52           O  
ATOM   2850  N   ALA A 398      34.646  52.306  30.741  1.00  0.64           N  
ATOM   2851  CA  ALA A 398      35.957  52.250  30.099  1.00  0.63           C  
ATOM   2852  C   ALA A 398      36.763  51.056  30.602  1.00  0.64           C  
ATOM   2853  CB  ALA A 398      36.724  53.547  30.341  1.00  0.60           C  
ATOM   2854  O   ALA A 398      36.664  50.681  31.773  1.00  0.62           O  
ATOM   2855  N   PHE A 399      37.339  50.107  29.728  1.00  0.62           N  
ATOM   2856  CA  PHE A 399      38.499  49.258  29.972  1.00  0.62           C  
ATOM   2857  C   PHE A 399      39.789  50.065  29.890  1.00  0.63           C  
ATOM   2858  CB  PHE A 399      38.539  48.100  28.969  1.00  0.59           C  
ATOM   2859  O   PHE A 399      40.180  50.511  28.809  1.00  0.60           O  
ATOM   2860  CG  PHE A 399      39.570  47.053  29.292  1.00  0.56           C  
ATOM   2861  CD1 PHE A 399      39.359  46.143  30.321  1.00  0.53           C  
ATOM   2862  CD2 PHE A 399      40.752  46.978  28.567  1.00  0.55           C  
ATOM   2863  CE1 PHE A 399      40.311  45.172  30.622  1.00  0.54           C  
ATOM   2864  CE2 PHE A 399      41.709  46.011  28.862  1.00  0.56           C  
ATOM   2865  CZ  PHE A 399      41.487  45.110  29.890  1.00  0.54           C  
ATOM   2866  N   SER A 400      40.277  50.565  31.049  1.00  0.62           N  
ATOM   2867  CA  SER A 400      41.441  51.439  31.149  1.00  0.62           C  
ATOM   2868  C   SER A 400      42.642  50.697  31.728  1.00  0.63           C  
ATOM   2869  CB  SER A 400      41.122  52.660  32.013  1.00  0.59           C  
ATOM   2870  O   SER A 400      42.515  49.981  32.723  1.00  0.61           O  
ATOM   2871  OG  SER A 400      40.121  53.458  31.405  1.00  0.59           O  
ATOM   2872  N   PRO A 401      43.762  50.442  30.991  1.00  0.60           N  
ATOM   2873  CA  PRO A 401      44.993  50.063  31.689  1.00  0.60           C  
ATOM   2874  C   PRO A 401      45.297  50.965  32.882  1.00  0.61           C  
ATOM   2875  CB  PRO A 401      46.068  50.205  30.609  1.00  0.58           C  
ATOM   2876  O   PRO A 401      45.082  52.178  32.815  1.00  0.60           O  
ATOM   2877  CG  PRO A 401      45.520  51.216  29.654  1.00  0.56           C  
ATOM   2878  CD  PRO A 401      44.021  51.201  29.753  1.00  0.56           C  
ATOM   2879  N   ALA A 402      45.477  50.140  34.051  1.00  0.56           N  
ATOM   2880  CA  ALA A 402      45.894  50.879  35.239  1.00  0.55           C  
ATOM   2881  C   ALA A 402      47.220  51.597  35.001  1.00  0.57           C  
ATOM   2882  CB  ALA A 402      46.009  49.941  36.438  1.00  0.53           C  
ATOM   2883  O   ALA A 402      47.514  52.604  35.650  1.00  0.57           O  
ATOM   2884  N   THR A 403      48.065  51.084  34.027  1.00  0.51           N  
ATOM   2885  CA  THR A 403      49.354  51.700  33.732  1.00  0.51           C  
ATOM   2886  C   THR A 403      49.490  51.983  32.239  1.00  0.51           C  
ATOM   2887  CB  THR A 403      50.519  50.806  34.196  1.00  0.47           C  
ATOM   2888  O   THR A 403      49.025  51.199  31.409  1.00  0.49           O  
ATOM   2889  CG2 THR A 403      50.696  50.874  35.710  1.00  0.43           C  
ATOM   2890  OG1 THR A 403      50.253  49.450  33.818  1.00  0.45           O  
ATOM   2891  N   THR A 404      49.713  53.274  31.712  1.00  0.50           N  
ATOM   2892  CA  THR A 404      50.124  53.860  30.441  1.00  0.49           C  
ATOM   2893  C   THR A 404      50.924  52.856  29.616  1.00  0.50           C  
ATOM   2894  CB  THR A 404      50.961  55.134  30.657  1.00  0.45           C  
ATOM   2895  O   THR A 404      51.639  53.237  28.687  1.00  0.47           O  
ATOM   2896  CG2 THR A 404      50.066  56.350  30.869  1.00  0.42           C  
ATOM   2897  OG1 THR A 404      51.794  54.961  31.810  1.00  0.43           O  
ATOM   2898  N   GLY A 405      50.779  51.422  29.807  1.00  0.41           N  
ATOM   2899  CA  GLY A 405      51.545  50.425  29.076  1.00  0.41           C  
ATOM   2900  C   GLY A 405      50.745  49.742  27.983  1.00  0.41           C  
ATOM   2901  O   GLY A 405      49.515  49.679  28.053  1.00  0.39           O  
ATOM   2902  N   LYS A 406      51.195  49.765  26.647  1.00  0.44           N  
ATOM   2903  CA  LYS A 406      51.307  49.211  25.301  1.00  0.44           C  
ATOM   2904  C   LYS A 406      50.118  48.313  24.974  1.00  0.44           C  
ATOM   2905  CB  LYS A 406      52.612  48.428  25.150  1.00  0.39           C  
ATOM   2906  O   LYS A 406      49.953  47.249  25.574  1.00  0.41           O  
ATOM   2907  CG  LYS A 406      53.857  49.301  25.108  1.00  0.36           C  
ATOM   2908  CD  LYS A 406      55.106  48.481  24.812  1.00  0.40           C  
ATOM   2909  CE  LYS A 406      56.356  49.350  24.791  1.00  0.34           C  
ATOM   2910  NZ  LYS A 406      57.583  48.550  24.500  1.00  0.34           N  
ATOM   2911  N   ASN A 407      48.803  48.807  24.752  1.00  0.41           N  
ATOM   2912  CA  ASN A 407      47.556  48.249  24.240  1.00  0.42           C  
ATOM   2913  C   ASN A 407      47.698  47.796  22.789  1.00  0.41           C  
ATOM   2914  CB  ASN A 407      46.419  49.265  24.371  1.00  0.36           C  
ATOM   2915  O   ASN A 407      48.022  48.600  21.913  1.00  0.40           O  
ATOM   2916  CG  ASN A 407      45.715  49.184  25.711  1.00  0.35           C  
ATOM   2917  ND2 ASN A 407      44.980  50.234  26.058  1.00  0.34           N  
ATOM   2918  OD1 ASN A 407      45.831  48.187  26.428  1.00  0.38           O  
ATOM   2919  N   SER A 408      47.706  46.514  22.482  1.00  0.40           N  
ATOM   2920  CA  SER A 408      47.448  45.689  21.306  1.00  0.42           C  
ATOM   2921  C   SER A 408      45.985  45.265  21.238  1.00  0.40           C  
ATOM   2922  CB  SER A 408      48.346  44.451  21.311  1.00  0.37           C  
ATOM   2923  O   SER A 408      45.514  44.804  20.196  1.00  0.39           O  
ATOM   2924  OG  SER A 408      47.916  43.522  22.291  1.00  0.35           O  
ATOM   2925  N   ALA A 409      44.775  46.148  21.511  1.00  0.41           N  
ATOM   2926  CA  ALA A 409      43.435  45.776  21.062  1.00  0.42           C  
ATOM   2927  C   ALA A 409      42.411  46.838  21.452  1.00  0.41           C  
ATOM   2928  CB  ALA A 409      43.038  44.420  21.640  1.00  0.37           C  
ATOM   2929  O   ALA A 409      42.274  47.174  22.631  1.00  0.39           O  
ATOM   2930  N   ALA A 410      42.210  48.072  20.771  1.00  0.42           N  
ATOM   2931  CA  ALA A 410      41.280  49.069  20.246  1.00  0.43           C  
ATOM   2932  C   ALA A 410      39.837  48.699  20.577  1.00  0.42           C  
ATOM   2933  CB  ALA A 410      41.455  49.217  18.737  1.00  0.37           C  
ATOM   2934  O   ALA A 410      39.305  47.718  20.053  1.00  0.40           O  
ATOM   2935  N   VAL A 411      39.229  48.796  21.893  1.00  0.43           N  
ATOM   2936  CA  VAL A 411      37.805  48.783  22.212  1.00  0.45           C  
ATOM   2937  C   VAL A 411      37.396  50.129  22.806  1.00  0.43           C  
ATOM   2938  CB  VAL A 411      37.452  47.640  23.190  1.00  0.39           C  
ATOM   2939  O   VAL A 411      37.964  50.572  23.807  1.00  0.42           O  
ATOM   2940  CG1 VAL A 411      35.938  47.465  23.292  1.00  0.36           C  
ATOM   2941  CG2 VAL A 411      38.115  46.337  22.747  1.00  0.37           C  
ATOM   2942  N   GLY A 412      36.976  51.284  21.883  1.00  0.38           N  
ATOM   2943  CA  GLY A 412      35.925  52.288  21.877  1.00  0.39           C  
ATOM   2944  C   GLY A 412      36.446  53.698  22.079  1.00  0.38           C  
ATOM   2945  O   GLY A 412      37.029  54.007  23.120  1.00  0.37           O  
ATOM   2946  N   THR A 413      37.025  54.308  21.006  1.00  0.43           N  
ATOM   2947  CA  THR A 413      37.383  55.316  20.015  1.00  0.44           C  
ATOM   2948  C   THR A 413      38.549  54.838  19.154  1.00  0.44           C  
ATOM   2949  CB  THR A 413      37.751  56.653  20.685  1.00  0.41           C  
ATOM   2950  O   THR A 413      39.676  54.714  19.639  1.00  0.42           O  
ATOM   2951  CG2 THR A 413      36.597  57.646  20.603  1.00  0.40           C  
ATOM   2952  OG1 THR A 413      38.069  56.418  22.063  1.00  0.37           O  
ATOM   2953  N   PRO A 414      38.325  53.780  18.341  1.00  0.40           N  
ATOM   2954  CA  PRO A 414      39.209  53.316  17.269  1.00  0.39           C  
ATOM   2955  C   PRO A 414      39.788  54.463  16.444  1.00  0.40           C  
ATOM   2956  CB  PRO A 414      38.294  52.436  16.414  1.00  0.37           C  
ATOM   2957  O   PRO A 414      40.784  54.279  15.738  1.00  0.37           O  
ATOM   2958  CG  PRO A 414      36.923  52.664  16.962  1.00  0.35           C  
ATOM   2959  CD  PRO A 414      37.040  53.486  18.214  1.00  0.38           C  
ATOM   2960  N   TRP A 415      39.947  55.666  16.970  1.00  0.29           N  
ATOM   2961  CA  TRP A 415      40.489  56.692  16.085  1.00  0.46           C  
ATOM   2962  C   TRP A 415      40.902  57.930  16.875  1.00  0.31           C  
ATOM   2963  CB  TRP A 415      39.465  57.074  15.012  1.00  0.33           C  
ATOM   2964  O   TRP A 415      40.473  59.044  16.565  1.00  0.29           O  
ATOM   2965  CG  TRP A 415      39.023  55.925  14.156  1.00  0.36           C  
ATOM   2966  CD1 TRP A 415      38.073  54.990  14.460  1.00  0.35           C  
ATOM   2967  CD2 TRP A 415      39.518  55.588  12.857  1.00  0.35           C  
ATOM   2968  CE2 TRP A 415      38.822  54.436  12.431  1.00  0.32           C  
ATOM   2969  CE3 TRP A 415      40.483  56.150  12.010  1.00  0.30           C  
ATOM   2970  NE1 TRP A 415      37.948  54.091  13.426  1.00  0.26           N  
ATOM   2971  CH2 TRP A 415      40.010  54.404  10.384  1.00  0.24           C  
ATOM   2972  CZ2 TRP A 415      39.061  53.834  11.193  1.00  0.24           C  
ATOM   2973  CZ3 TRP A 415      40.720  55.550  10.779  1.00  0.26           C  
ATOM   2974  N   SER A 416      41.214  57.806  18.240  1.00  0.39           N  
ATOM   2975  CA  SER A 416      41.774  59.004  18.857  1.00  0.40           C  
ATOM   2976  C   SER A 416      43.210  59.241  18.400  1.00  0.39           C  
ATOM   2977  CB  SER A 416      41.727  58.896  20.381  1.00  0.36           C  
ATOM   2978  O   SER A 416      43.952  58.289  18.150  1.00  0.37           O  
ATOM   2979  OG  SER A 416      42.745  59.683  20.973  1.00  0.37           O  
ATOM   2980  N   ILE A 417      43.498  60.232  17.336  1.00  0.45           N  
ATOM   2981  CA  ILE A 417      44.572  61.027  16.751  1.00  0.46           C  
ATOM   2982  C   ILE A 417      45.921  60.527  17.262  1.00  0.45           C  
ATOM   2983  CB  ILE A 417      44.401  62.529  17.069  1.00  0.41           C  
ATOM   2984  O   ILE A 417      46.948  60.710  16.604  1.00  0.43           O  
ATOM   2985  CG1 ILE A 417      42.934  62.846  17.380  1.00  0.36           C  
ATOM   2986  CG2 ILE A 417      44.913  63.388  15.909  1.00  0.37           C  
ATOM   2987  CD1 ILE A 417      42.714  64.221  17.995  1.00  0.34           C  
ATOM   2988  N   THR A 418      45.915  59.413  18.114  1.00  0.43           N  
ATOM   2989  CA  THR A 418      47.185  58.963  18.672  1.00  0.44           C  
ATOM   2990  C   THR A 418      47.337  57.452  18.521  1.00  0.43           C  
ATOM   2991  CB  THR A 418      47.310  59.348  20.158  1.00  0.39           C  
ATOM   2992  O   THR A 418      48.227  56.849  19.125  1.00  0.41           O  
ATOM   2993  CG2 THR A 418      48.772  59.441  20.581  1.00  0.37           C  
ATOM   2994  OG1 THR A 418      46.681  60.618  20.371  1.00  0.36           O  
ATOM   2995  N   TYR A 419      46.494  56.678  17.623  1.00  0.38           N  
ATOM   2996  CA  TYR A 419      46.665  55.267  17.296  1.00  0.40           C  
ATOM   2997  C   TYR A 419      47.372  55.100  15.956  1.00  0.38           C  
ATOM   2998  CB  TYR A 419      45.310  54.554  17.264  1.00  0.35           C  
ATOM   2999  O   TYR A 419      47.029  55.769  14.978  1.00  0.36           O  
ATOM   3000  CG  TYR A 419      44.633  54.478  18.611  1.00  0.34           C  
ATOM   3001  CD1 TYR A 419      44.980  53.492  19.532  1.00  0.33           C  
ATOM   3002  CD2 TYR A 419      43.645  55.391  18.965  1.00  0.36           C  
ATOM   3003  CE1 TYR A 419      44.357  53.416  20.774  1.00  0.35           C  
ATOM   3004  CE2 TYR A 419      43.016  55.325  20.204  1.00  0.37           C  
ATOM   3005  OH  TYR A 419      42.759  54.266  22.328  1.00  0.28           O  
ATOM   3006  CZ  TYR A 419      43.378  54.336  21.100  1.00  0.33           C  
ATOM   3007  N   SER A 420      48.693  54.987  15.975  1.00  0.45           N  
ATOM   3008  CA  SER A 420      49.802  54.463  15.184  1.00  0.46           C  
ATOM   3009  C   SER A 420      49.597  54.732  13.698  1.00  0.45           C  
ATOM   3010  CB  SER A 420      49.966  52.961  15.421  1.00  0.40           C  
ATOM   3011  O   SER A 420      48.476  54.642  13.194  1.00  0.43           O  
ATOM   3012  OG  SER A 420      48.761  52.272  15.132  1.00  0.37           O  
ATOM   3013  N   ASN A 421      50.297  55.696  13.187  1.00  0.47           N  
ATOM   3014  CA  ASN A 421      50.830  55.917  11.847  1.00  0.47           C  
ATOM   3015  C   ASN A 421      50.707  54.666  10.981  1.00  0.48           C  
ATOM   3016  CB  ASN A 421      52.290  56.371  11.918  1.00  0.44           C  
ATOM   3017  O   ASN A 421      50.999  54.703   9.785  1.00  0.46           O  
ATOM   3018  CG  ASN A 421      52.457  57.684  12.657  1.00  0.42           C  
ATOM   3019  ND2 ASN A 421      53.695  58.155  12.756  1.00  0.40           N  
ATOM   3020  OD1 ASN A 421      51.483  58.269  13.136  1.00  0.45           O  
ATOM   3021  N   SER A 422      49.956  53.602  11.362  1.00  0.49           N  
ATOM   3022  CA  SER A 422      49.699  52.495  10.448  1.00  0.49           C  
ATOM   3023  C   SER A 422      48.510  51.660  10.911  1.00  0.49           C  
ATOM   3024  CB  SER A 422      50.937  51.606  10.320  1.00  0.47           C  
ATOM   3025  O   SER A 422      48.407  51.317  12.090  1.00  0.47           O  
ATOM   3026  OG  SER A 422      50.895  50.547  11.261  1.00  0.45           O  
ATOM   3027  N   ILE A 423      47.367  51.731  10.300  1.00  0.52           N  
ATOM   3028  CA  ILE A 423      46.335  50.702  10.243  1.00  0.52           C  
ATOM   3029  C   ILE A 423      46.772  49.584   9.299  1.00  0.52           C  
ATOM   3030  CB  ILE A 423      44.978  51.287   9.790  1.00  0.51           C  
ATOM   3031  O   ILE A 423      47.010  49.823   8.113  1.00  0.52           O  
ATOM   3032  CG1 ILE A 423      44.482  52.328  10.800  1.00  0.47           C  
ATOM   3033  CG2 ILE A 423      43.946  50.172   9.601  1.00  0.49           C  
ATOM   3034  CD1 ILE A 423      43.230  53.073  10.356  1.00  0.49           C  
ATOM   3035  N   THR A 424      47.379  48.489   9.767  1.00  0.51           N  
ATOM   3036  CA  THR A 424      47.652  47.238   9.068  1.00  0.52           C  
ATOM   3037  C   THR A 424      46.511  46.245   9.270  1.00  0.51           C  
ATOM   3038  CB  THR A 424      48.974  46.608   9.545  1.00  0.51           C  
ATOM   3039  O   THR A 424      46.044  46.049  10.394  1.00  0.51           O  
ATOM   3040  CG2 THR A 424      49.929  46.384   8.377  1.00  0.48           C  
ATOM   3041  OG1 THR A 424      49.597  47.481  10.496  1.00  0.49           O  
ATOM   3042  N   SER A 425      45.740  45.905   8.292  1.00  0.49           N  
ATOM   3043  CA  SER A 425      44.930  44.698   8.160  1.00  0.49           C  
ATOM   3044  C   SER A 425      45.782  43.442   8.303  1.00  0.49           C  
ATOM   3045  CB  SER A 425      44.205  44.683   6.814  1.00  0.48           C  
ATOM   3046  O   SER A 425      46.914  43.394   7.815  1.00  0.49           O  
ATOM   3047  OG  SER A 425      44.580  43.547   6.054  1.00  0.49           O  
ATOM   3048  N   GLY A 426      45.385  42.768   9.367  1.00  0.52           N  
ATOM   3049  CA  GLY A 426      45.887  41.411   9.514  1.00  0.51           C  
ATOM   3050  C   GLY A 426      45.818  40.607   8.229  1.00  0.53           C  
ATOM   3051  O   GLY A 426      45.049  40.938   7.324  1.00  0.52           O  
ATOM   3052  N   THR A 427      46.745  39.631   7.959  1.00  0.48           N  
ATOM   3053  CA  THR A 427      46.933  38.782   6.788  1.00  0.48           C  
ATOM   3054  C   THR A 427      45.634  38.070   6.421  1.00  0.48           C  
ATOM   3055  CB  THR A 427      48.043  37.741   7.026  1.00  0.45           C  
ATOM   3056  O   THR A 427      45.474  37.601   5.292  1.00  0.48           O  
ATOM   3057  CG2 THR A 427      49.419  38.398   7.043  1.00  0.39           C  
ATOM   3058  OG1 THR A 427      47.819  37.092   8.283  1.00  0.48           O  
ATOM   3059  N   SER A 428      44.496  38.082   7.255  1.00  0.43           N  
ATOM   3060  CA  SER A 428      43.403  37.191   6.881  1.00  0.43           C  
ATOM   3061  C   SER A 428      42.153  37.978   6.500  1.00  0.42           C  
ATOM   3062  CB  SER A 428      43.080  36.228   8.025  1.00  0.37           C  
ATOM   3063  O   SER A 428      41.267  37.455   5.821  1.00  0.40           O  
ATOM   3064  OG  SER A 428      42.831  36.939   9.225  1.00  0.38           O  
ATOM   3065  N   THR A 429      42.156  39.184   6.834  1.00  0.50           N  
ATOM   3066  CA  THR A 429      40.952  39.918   6.459  1.00  0.52           C  
ATOM   3067  C   THR A 429      41.281  41.375   6.150  1.00  0.49           C  
ATOM   3068  CB  THR A 429      39.889  39.853   7.571  1.00  0.47           C  
ATOM   3069  O   THR A 429      42.040  42.014   6.882  1.00  0.47           O  
ATOM   3070  CG2 THR A 429      38.661  39.074   7.113  1.00  0.39           C  
ATOM   3071  OG1 THR A 429      40.448  39.209   8.722  1.00  0.46           O  
ATOM   3072  N   ALA A 430      40.945  41.973   4.858  1.00  0.49           N  
ATOM   3073  CA  ALA A 430      41.093  43.339   4.364  1.00  0.49           C  
ATOM   3074  C   ALA A 430      40.449  44.341   5.318  1.00  0.49           C  
ATOM   3075  CB  ALA A 430      40.484  43.469   2.970  1.00  0.46           C  
ATOM   3076  O   ALA A 430      39.383  44.076   5.879  1.00  0.48           O  
ATOM   3077  N   LEU A 431      41.207  45.260   5.972  1.00  0.54           N  
ATOM   3078  CA  LEU A 431      40.584  46.423   6.594  1.00  0.54           C  
ATOM   3079  C   LEU A 431      39.468  46.977   5.715  1.00  0.55           C  
ATOM   3080  CB  LEU A 431      41.627  47.512   6.862  1.00  0.52           C  
ATOM   3081  O   LEU A 431      39.710  47.375   4.573  1.00  0.54           O  
ATOM   3082  CG  LEU A 431      41.110  48.805   7.495  1.00  0.50           C  
ATOM   3083  CD1 LEU A 431      40.608  48.538   8.910  1.00  0.45           C  
ATOM   3084  CD2 LEU A 431      42.201  49.870   7.502  1.00  0.48           C  
ATOM   3085  N   THR A 432      38.164  46.754   6.011  1.00  0.56           N  
ATOM   3086  CA  THR A 432      37.004  47.425   5.435  1.00  0.56           C  
ATOM   3087  C   THR A 432      36.683  48.704   6.203  1.00  0.56           C  
ATOM   3088  CB  THR A 432      35.771  46.503   5.429  1.00  0.53           C  
ATOM   3089  O   THR A 432      36.393  48.660   7.400  1.00  0.55           O  
ATOM   3090  CG2 THR A 432      34.598  47.158   4.707  1.00  0.47           C  
ATOM   3091  OG1 THR A 432      36.102  45.277   4.766  1.00  0.52           O  
ATOM   3092  N   LEU A 433      36.989  49.823   5.766  1.00  0.58           N  
ATOM   3093  CA  LEU A 433      36.571  51.157   6.182  1.00  0.57           C  
ATOM   3094  C   LEU A 433      35.261  51.551   5.509  1.00  0.58           C  
ATOM   3095  CB  LEU A 433      37.656  52.186   5.855  1.00  0.56           C  
ATOM   3096  O   LEU A 433      35.214  51.731   4.290  1.00  0.57           O  
ATOM   3097  CG  LEU A 433      39.026  51.954   6.495  1.00  0.55           C  
ATOM   3098  CD1 LEU A 433      40.029  52.986   5.990  1.00  0.53           C  
ATOM   3099  CD2 LEU A 433      38.921  52.002   8.015  1.00  0.54           C  
ATOM   3100  N   ASN A 434      34.116  51.306   6.082  1.00  0.60           N  
ATOM   3101  CA  ASN A 434      32.730  51.592   5.727  1.00  0.60           C  
ATOM   3102  C   ASN A 434      32.188  52.788   6.504  1.00  0.59           C  
ATOM   3103  CB  ASN A 434      31.850  50.363   5.962  1.00  0.56           C  
ATOM   3104  O   ASN A 434      31.991  52.707   7.718  1.00  0.57           O  
ATOM   3105  CG  ASN A 434      30.445  50.539   5.422  1.00  0.54           C  
ATOM   3106  ND2 ASN A 434      29.638  49.488   5.514  1.00  0.61           N  
ATOM   3107  OD1 ASN A 434      30.087  51.610   4.926  1.00  0.59           O  
ATOM   3108  N   GLY A 435      32.164  53.913   5.955  1.00  0.59           N  
ATOM   3109  CA  GLY A 435      31.420  55.093   6.367  1.00  0.58           C  
ATOM   3110  C   GLY A 435      29.917  54.912   6.276  1.00  0.60           C  
ATOM   3111  O   GLY A 435      29.359  54.847   5.179  1.00  0.59           O  
ATOM   3112  N   THR A 436      29.239  54.419   7.274  1.00  0.59           N  
ATOM   3113  CA  THR A 436      27.817  54.095   7.271  1.00  0.60           C  
ATOM   3114  C   THR A 436      26.983  55.326   6.926  1.00  0.59           C  
ATOM   3115  CB  THR A 436      27.369  53.533   8.633  1.00  0.56           C  
ATOM   3116  O   THR A 436      25.976  55.222   6.223  1.00  0.58           O  
ATOM   3117  CG2 THR A 436      27.528  52.017   8.681  1.00  0.48           C  
ATOM   3118  OG1 THR A 436      28.166  54.119   9.670  1.00  0.55           O  
ATOM   3119  N   SER A 437      27.384  56.580   7.332  1.00  0.60           N  
ATOM   3120  CA  SER A 437      26.629  57.807   7.099  1.00  0.60           C  
ATOM   3121  C   SER A 437      27.555  58.970   6.758  1.00  0.59           C  
ATOM   3122  CB  SER A 437      25.785  58.158   8.324  1.00  0.53           C  
ATOM   3123  O   SER A 437      27.111  60.115   6.660  1.00  0.57           O  
ATOM   3124  OG  SER A 437      26.586  58.194   9.493  1.00  0.55           O  
ATOM   3125  N   SER A 438      28.853  58.497   6.568  1.00  0.66           N  
ATOM   3126  CA  SER A 438      29.794  59.570   6.265  1.00  0.68           C  
ATOM   3127  C   SER A 438      30.965  59.061   5.432  1.00  0.66           C  
ATOM   3128  CB  SER A 438      30.314  60.207   7.555  1.00  0.61           C  
ATOM   3129  O   SER A 438      31.211  57.854   5.370  1.00  0.61           O  
ATOM   3130  OG  SER A 438      29.240  60.618   8.382  1.00  0.55           O  
ATOM   3131  N   ASN A 439      31.494  59.783   4.539  1.00  0.70           N  
ATOM   3132  CA  ASN A 439      32.670  59.495   3.726  1.00  0.71           C  
ATOM   3133  C   ASN A 439      33.850  59.049   4.585  1.00  0.70           C  
ATOM   3134  CB  ASN A 439      33.055  60.715   2.887  1.00  0.67           C  
ATOM   3135  O   ASN A 439      34.015  59.520   5.712  1.00  0.68           O  
ATOM   3136  CG  ASN A 439      31.958  61.135   1.929  1.00  0.65           C  
ATOM   3137  ND2 ASN A 439      31.944  62.412   1.567  1.00  0.69           N  
ATOM   3138  OD1 ASN A 439      31.129  60.318   1.519  1.00  0.68           O  
ATOM   3139  N   ILE A 440      34.555  58.042   4.230  1.00  0.67           N  
ATOM   3140  CA  ILE A 440      35.917  57.800   4.693  1.00  0.66           C  
ATOM   3141  C   ILE A 440      36.861  58.830   4.078  1.00  0.67           C  
ATOM   3142  CB  ILE A 440      36.385  56.369   4.347  1.00  0.64           C  
ATOM   3143  O   ILE A 440      37.002  58.900   2.855  1.00  0.66           O  
ATOM   3144  CG1 ILE A 440      35.445  55.333   4.973  1.00  0.64           C  
ATOM   3145  CG2 ILE A 440      37.829  56.147   4.808  1.00  0.63           C  
ATOM   3146  CD1 ILE A 440      35.728  53.900   4.543  1.00  0.62           C  
ATOM   3147  N   ASN A 441      37.337  59.722   4.916  1.00  0.70           N  
ATOM   3148  CA  ASN A 441      38.342  60.721   4.567  1.00  0.70           C  
ATOM   3149  C   ASN A 441      39.751  60.237   4.895  1.00  0.69           C  
ATOM   3150  CB  ASN A 441      38.054  62.043   5.282  1.00  0.67           C  
ATOM   3151  O   ASN A 441      40.041  59.885   6.039  1.00  0.67           O  
ATOM   3152  CG  ASN A 441      36.721  62.645   4.883  1.00  0.66           C  
ATOM   3153  ND2 ASN A 441      36.009  63.205   5.854  1.00  0.72           N  
ATOM   3154  OD1 ASN A 441      36.334  62.606   3.712  1.00  0.71           O  
ATOM   3155  N   MET A 442      40.551  59.979   3.939  1.00  0.68           N  
ATOM   3156  CA  MET A 442      41.994  59.820   4.096  1.00  0.68           C  
ATOM   3157  C   MET A 442      42.701  61.170   4.029  1.00  0.68           C  
ATOM   3158  CB  MET A 442      42.553  58.884   3.023  1.00  0.66           C  
ATOM   3159  O   MET A 442      42.609  61.874   3.022  1.00  0.67           O  
ATOM   3160  CG  MET A 442      41.997  57.471   3.093  1.00  0.63           C  
ATOM   3161  SD  MET A 442      43.073  56.249   2.246  1.00  0.57           S  
ATOM   3162  CE  MET A 442      42.708  56.648   0.514  1.00  0.56           C  
ATOM   3163  N   GLN A 443      43.157  61.597   5.202  1.00  0.72           N  
ATOM   3164  CA  GLN A 443      43.790  62.894   5.417  1.00  0.72           C  
ATOM   3165  C   GLN A 443      45.297  62.747   5.599  1.00  0.72           C  
ATOM   3166  CB  GLN A 443      43.179  63.596   6.631  1.00  0.70           C  
ATOM   3167  O   GLN A 443      45.765  61.764   6.177  1.00  0.71           O  
ATOM   3168  CG  GLN A 443      41.727  64.008   6.437  1.00  0.69           C  
ATOM   3169  CD  GLN A 443      41.166  64.759   7.630  1.00  0.70           C  
ATOM   3170  NE2 GLN A 443      40.142  65.573   7.391  1.00  0.71           N  
ATOM   3171  OE1 GLN A 443      41.647  64.609   8.758  1.00  0.75           O  
ATOM   3172  N   ILE A 444      46.062  63.524   4.962  1.00  0.68           N  
ATOM   3173  CA  ILE A 444      47.467  63.817   5.225  1.00  0.69           C  
ATOM   3174  C   ILE A 444      47.607  65.243   5.752  1.00  0.70           C  
ATOM   3175  CB  ILE A 444      48.331  63.626   3.959  1.00  0.68           C  
ATOM   3176  O   ILE A 444      47.114  66.191   5.134  1.00  0.70           O  
ATOM   3177  CG1 ILE A 444      48.293  62.163   3.502  1.00  0.66           C  
ATOM   3178  CG2 ILE A 444      49.770  64.083   4.213  1.00  0.66           C  
ATOM   3179  CD1 ILE A 444      49.010  61.907   2.183  1.00  0.64           C  
ATOM   3180  N   ALA A 445      48.170  65.337   7.100  1.00  0.63           N  
ATOM   3181  CA  ALA A 445      48.379  66.611   7.784  1.00  0.64           C  
ATOM   3182  C   ALA A 445      47.094  67.435   7.813  1.00  0.64           C  
ATOM   3183  CB  ALA A 445      49.498  67.400   7.110  1.00  0.63           C  
ATOM   3184  O   ALA A 445      47.127  68.654   7.626  1.00  0.65           O  
ATOM   3185  N   GLY A 446      45.893  66.773   8.072  1.00  0.71           N  
ATOM   3186  CA  GLY A 446      44.610  67.444   8.210  1.00  0.73           C  
ATOM   3187  C   GLY A 446      43.932  67.715   6.880  1.00  0.73           C  
ATOM   3188  O   GLY A 446      42.758  68.089   6.840  1.00  0.75           O  
ATOM   3189  N   THR A 447      44.646  67.457   5.698  1.00  0.72           N  
ATOM   3190  CA  THR A 447      44.044  67.653   4.384  1.00  0.73           C  
ATOM   3191  C   THR A 447      43.501  66.336   3.836  1.00  0.73           C  
ATOM   3192  CB  THR A 447      45.057  68.248   3.388  1.00  0.72           C  
ATOM   3193  O   THR A 447      44.230  65.347   3.748  1.00  0.72           O  
ATOM   3194  CG2 THR A 447      44.406  68.515   2.035  1.00  0.67           C  
ATOM   3195  OG1 THR A 447      45.566  69.481   3.913  1.00  0.78           O  
ATOM   3196  N   THR A 448      42.150  66.258   3.586  1.00  0.71           N  
ATOM   3197  CA  THR A 448      41.534  65.120   2.912  1.00  0.72           C  
ATOM   3198  C   THR A 448      42.057  64.988   1.485  1.00  0.72           C  
ATOM   3199  CB  THR A 448      40.000  65.247   2.890  1.00  0.69           C  
ATOM   3200  O   THR A 448      41.901  65.904   0.674  1.00  0.70           O  
ATOM   3201  CG2 THR A 448      39.354  64.012   2.271  1.00  0.66           C  
ATOM   3202  OG1 THR A 448      39.519  65.402   4.231  1.00  0.75           O  
ATOM   3203  N   ILE A 449      42.720  63.852   1.229  1.00  0.68           N  
ATOM   3204  CA  ILE A 449      43.282  63.574  -0.089  1.00  0.68           C  
ATOM   3205  C   ILE A 449      42.349  62.645  -0.862  1.00  0.67           C  
ATOM   3206  CB  ILE A 449      44.692  62.950   0.018  1.00  0.65           C  
ATOM   3207  O   ILE A 449      42.234  62.748  -2.085  1.00  0.66           O  
ATOM   3208  CG1 ILE A 449      44.721  61.882   1.118  1.00  0.57           C  
ATOM   3209  CG2 ILE A 449      45.743  64.033   0.278  1.00  0.57           C  
ATOM   3210  CD1 ILE A 449      45.990  61.041   1.129  1.00  0.56           C  
ATOM   3211  N   LEU A 450      41.695  61.671  -0.150  1.00  0.71           N  
ATOM   3212  CA  LEU A 450      40.764  60.657  -0.634  1.00  0.72           C  
ATOM   3213  C   LEU A 450      39.539  60.569   0.270  1.00  0.72           C  
ATOM   3214  CB  LEU A 450      41.452  59.292  -0.715  1.00  0.69           C  
ATOM   3215  O   LEU A 450      39.668  60.531   1.496  1.00  0.71           O  
ATOM   3216  CG  LEU A 450      40.620  58.146  -1.291  1.00  0.66           C  
ATOM   3217  CD1 LEU A 450      40.425  58.335  -2.792  1.00  0.64           C  
ATOM   3218  CD2 LEU A 450      41.281  56.804  -0.997  1.00  0.65           C  
ATOM   3219  N   GLN A 451      38.486  60.820  -0.400  1.00  0.70           N  
ATOM   3220  CA  GLN A 451      37.171  60.654   0.211  1.00  0.72           C  
ATOM   3221  C   GLN A 451      36.384  59.539  -0.472  1.00  0.70           C  
ATOM   3222  CB  GLN A 451      36.383  61.964   0.154  1.00  0.69           C  
ATOM   3223  O   GLN A 451      36.179  59.571  -1.687  1.00  0.68           O  
ATOM   3224  CG  GLN A 451      35.044  61.908   0.878  1.00  0.66           C  
ATOM   3225  CD  GLN A 451      34.325  63.244   0.885  1.00  0.66           C  
ATOM   3226  NE2 GLN A 451      33.122  63.267   1.448  1.00  0.66           N  
ATOM   3227  OE1 GLN A 451      34.846  64.248   0.388  1.00  0.73           O  
ATOM   3228  N   LEU A 452      36.149  58.574   0.228  1.00  0.68           N  
ATOM   3229  CA  LEU A 452      35.243  57.495  -0.151  1.00  0.70           C  
ATOM   3230  C   LEU A 452      33.848  57.731   0.418  1.00  0.69           C  
ATOM   3231  CB  LEU A 452      35.784  56.147   0.333  1.00  0.67           C  
ATOM   3232  O   LEU A 452      33.672  57.786   1.637  1.00  0.68           O  
ATOM   3233  CG  LEU A 452      37.044  55.632  -0.365  1.00  0.63           C  
ATOM   3234  CD1 LEU A 452      38.176  55.463   0.642  1.00  0.59           C  
ATOM   3235  CD2 LEU A 452      36.758  54.317  -1.082  1.00  0.60           C  
ATOM   3236  N   GLY A 453      32.972  58.047  -0.486  1.00  0.71           N  
ATOM   3237  CA  GLY A 453      31.548  58.162  -0.218  1.00  0.71           C  
ATOM   3238  C   GLY A 453      30.759  56.937  -0.641  1.00  0.71           C  
ATOM   3239  O   GLY A 453      31.312  56.015  -1.244  1.00  0.69           O  
ATOM   3240  N   SER A 454      29.546  56.947  -0.320  1.00  0.67           N  
ATOM   3241  CA  SER A 454      28.673  55.820  -0.632  1.00  0.68           C  
ATOM   3242  C   SER A 454      28.577  55.596  -2.138  1.00  0.67           C  
ATOM   3243  CB  SER A 454      27.277  56.045  -0.052  1.00  0.66           C  
ATOM   3244  O   SER A 454      28.359  54.471  -2.591  1.00  0.68           O  
ATOM   3245  OG  SER A 454      26.696  57.225  -0.581  1.00  0.65           O  
ATOM   3246  N   SER A 455      28.638  56.607  -2.987  1.00  0.52           N  
ATOM   3247  CA  SER A 455      28.466  56.534  -4.434  1.00  0.53           C  
ATOM   3248  C   SER A 455      29.667  57.127  -5.164  1.00  0.51           C  
ATOM   3249  CB  SER A 455      27.190  57.262  -4.859  1.00  0.51           C  
ATOM   3250  O   SER A 455      29.677  57.202  -6.394  1.00  0.53           O  
ATOM   3251  OG  SER A 455      26.611  57.945  -3.761  1.00  0.50           O  
ATOM   3252  N   ASN A 456      30.624  57.607  -4.322  1.00  0.65           N  
ATOM   3253  CA  ASN A 456      31.705  58.308  -5.007  1.00  0.70           C  
ATOM   3254  C   ASN A 456      33.035  58.136  -4.279  1.00  0.67           C  
ATOM   3255  CB  ASN A 456      31.370  59.793  -5.158  1.00  0.63           C  
ATOM   3256  O   ASN A 456      33.062  57.975  -3.058  1.00  0.67           O  
ATOM   3257  CG  ASN A 456      31.094  60.468  -3.829  1.00  0.58           C  
ATOM   3258  ND2 ASN A 456      29.958  61.148  -3.733  1.00  0.56           N  
ATOM   3259  OD1 ASN A 456      31.897  60.380  -2.896  1.00  0.56           O  
ATOM   3260  N   LEU A 457      34.071  57.794  -4.920  1.00  0.63           N  
ATOM   3261  CA  LEU A 457      35.467  58.081  -4.609  1.00  0.62           C  
ATOM   3262  C   LEU A 457      35.863  59.464  -5.116  1.00  0.63           C  
ATOM   3263  CB  LEU A 457      36.383  57.018  -5.221  1.00  0.60           C  
ATOM   3264  O   LEU A 457      35.847  59.715  -6.323  1.00  0.61           O  
ATOM   3265  CG  LEU A 457      37.884  57.204  -4.994  1.00  0.58           C  
ATOM   3266  CD1 LEU A 457      38.237  56.927  -3.536  1.00  0.55           C  
ATOM   3267  CD2 LEU A 457      38.682  56.298  -5.925  1.00  0.57           C  
ATOM   3268  N   ILE A 458      36.013  60.402  -4.113  1.00  0.70           N  
ATOM   3269  CA  ILE A 458      36.508  61.740  -4.420  1.00  0.70           C  
ATOM   3270  C   ILE A 458      38.003  61.818  -4.118  1.00  0.70           C  
ATOM   3271  CB  ILE A 458      35.743  62.822  -3.626  1.00  0.68           C  
ATOM   3272  O   ILE A 458      38.425  61.596  -2.980  1.00  0.68           O  
ATOM   3273  CG1 ILE A 458      34.240  62.733  -3.914  1.00  0.69           C  
ATOM   3274  CG2 ILE A 458      36.282  64.217  -3.956  1.00  0.68           C  
ATOM   3275  CD1 ILE A 458      33.393  63.690  -3.086  1.00  0.67           C  
ATOM   3276  N   ILE A 459      38.745  61.907  -5.072  1.00  0.66           N  
ATOM   3277  CA  ILE A 459      40.146  62.315  -5.054  1.00  0.65           C  
ATOM   3278  C   ILE A 459      40.244  63.828  -5.237  1.00  0.66           C  
ATOM   3279  CB  ILE A 459      40.960  61.589  -6.147  1.00  0.64           C  
ATOM   3280  O   ILE A 459      39.774  64.370  -6.240  1.00  0.64           O  
ATOM   3281  CG1 ILE A 459      40.802  60.070  -6.011  1.00  0.60           C  
ATOM   3282  CG2 ILE A 459      42.436  61.994  -6.081  1.00  0.61           C  
ATOM   3283  CD1 ILE A 459      41.478  59.275  -7.120  1.00  0.59           C  
ATOM   3284  N   ASN A 460      40.568  64.494  -3.928  1.00  0.68           N  
ATOM   3285  CA  ASN A 460      40.650  65.950  -3.923  1.00  0.69           C  
ATOM   3286  C   ASN A 460      41.629  66.460  -4.977  1.00  0.67           C  
ATOM   3287  CB  ASN A 460      41.049  66.461  -2.537  1.00  0.64           C  
ATOM   3288  O   ASN A 460      42.497  65.715  -5.436  1.00  0.64           O  
ATOM   3289  CG  ASN A 460      39.853  66.849  -1.690  1.00  0.61           C  
ATOM   3290  ND2 ASN A 460      40.091  67.108  -0.410  1.00  0.61           N  
ATOM   3291  OD1 ASN A 460      38.723  66.914  -2.183  1.00  0.62           O  
ATOM   3292  N   ASN A 461      41.358  67.744  -5.592  1.00  0.57           N  
ATOM   3293  CA  ASN A 461      42.047  68.481  -6.646  1.00  0.57           C  
ATOM   3294  C   ASN A 461      43.560  68.451  -6.454  1.00  0.56           C  
ATOM   3295  CB  ASN A 461      41.547  69.926  -6.705  1.00  0.51           C  
ATOM   3296  O   ASN A 461      44.049  68.553  -5.327  1.00  0.53           O  
ATOM   3297  CG  ASN A 461      40.331  70.087  -7.595  1.00  0.47           C  
ATOM   3298  ND2 ASN A 461      39.732  71.272  -7.573  1.00  0.46           N  
ATOM   3299  OD1 ASN A 461      39.932  69.154  -8.297  1.00  0.50           O  
ATOM   3300  N   ASN A 462      44.283  67.895  -7.490  1.00  0.59           N  
ATOM   3301  CA  ASN A 462      45.725  67.876  -7.709  1.00  0.59           C  
ATOM   3302  C   ASN A 462      46.370  66.640  -7.089  1.00  0.58           C  
ATOM   3303  CB  ASN A 462      46.370  69.147  -7.151  1.00  0.53           C  
ATOM   3304  O   ASN A 462      47.591  66.584  -6.931  1.00  0.56           O  
ATOM   3305  CG  ASN A 462      45.949  70.394  -7.904  1.00  0.50           C  
ATOM   3306  ND2 ASN A 462      46.003  71.538  -7.233  1.00  0.51           N  
ATOM   3307  OD1 ASN A 462      45.577  70.328  -9.079  1.00  0.52           O  
ATOM   3308  N   ILE A 463      45.479  65.601  -6.795  1.00  0.57           N  
ATOM   3309  CA  ILE A 463      46.041  64.291  -6.486  1.00  0.57           C  
ATOM   3310  C   ILE A 463      45.687  63.302  -7.595  1.00  0.57           C  
ATOM   3311  CB  ILE A 463      45.539  63.768  -5.122  1.00  0.54           C  
ATOM   3312  O   ILE A 463      44.519  63.173  -7.970  1.00  0.55           O  
ATOM   3313  CG1 ILE A 463      45.839  64.787  -4.016  1.00  0.48           C  
ATOM   3314  CG2 ILE A 463      46.168  62.409  -4.799  1.00  0.49           C  
ATOM   3315  CD1 ILE A 463      45.688  64.233  -2.606  1.00  0.48           C  
ATOM   3316  N   GLY A 464      46.654  62.818  -8.399  1.00  0.57           N  
ATOM   3317  CA  GLY A 464      46.658  61.707  -9.338  1.00  0.56           C  
ATOM   3318  C   GLY A 464      46.573  60.353  -8.660  1.00  0.57           C  
ATOM   3319  O   GLY A 464      47.009  60.195  -7.518  1.00  0.55           O  
ATOM   3320  N   ILE A 465      45.607  59.466  -8.990  1.00  0.59           N  
ATOM   3321  CA  ILE A 465      45.759  58.032  -8.769  1.00  0.57           C  
ATOM   3322  C   ILE A 465      46.987  57.521  -9.518  1.00  0.59           C  
ATOM   3323  CB  ILE A 465      44.499  57.255  -9.213  1.00  0.55           C  
ATOM   3324  O   ILE A 465      47.035  57.569 -10.750  1.00  0.57           O  
ATOM   3325  CG1 ILE A 465      43.263  57.774  -8.470  1.00  0.51           C  
ATOM   3326  CG2 ILE A 465      44.684  55.752  -8.986  1.00  0.53           C  
ATOM   3327  CD1 ILE A 465      41.958  57.126  -8.912  1.00  0.51           C  
ATOM   3328  N   GLN A 466      48.064  57.360  -8.683  1.00  0.51           N  
ATOM   3329  CA  GLN A 466      49.284  56.695  -9.129  1.00  0.51           C  
ATOM   3330  C   GLN A 466      49.165  55.179  -8.996  1.00  0.51           C  
ATOM   3331  CB  GLN A 466      50.491  57.198  -8.335  1.00  0.49           C  
ATOM   3332  O   GLN A 466      48.654  54.677  -7.993  1.00  0.50           O  
ATOM   3333  CG  GLN A 466      50.910  58.619  -8.686  1.00  0.48           C  
ATOM   3334  CD  GLN A 466      52.182  59.047  -7.980  1.00  0.50           C  
ATOM   3335  NE2 GLN A 466      52.767  60.152  -8.431  1.00  0.41           N  
ATOM   3336  OE1 GLN A 466      52.636  58.392  -7.037  1.00  0.54           O  
ATOM   3337  N   SER A 467      49.199  54.351  -9.979  1.00  0.51           N  
ATOM   3338  CA  SER A 467      49.594  52.946  -9.978  1.00  0.50           C  
ATOM   3339  C   SER A 467      51.112  52.799 -10.014  1.00  0.50           C  
ATOM   3340  CB  SER A 467      48.974  52.213 -11.167  1.00  0.48           C  
ATOM   3341  O   SER A 467      51.802  53.592 -10.658  1.00  0.49           O  
ATOM   3342  OG  SER A 467      49.831  51.180 -11.624  1.00  0.46           O  
ATOM   3343  N   LYS A 468      51.679  52.158  -9.071  1.00  0.46           N  
ATOM   3344  CA  LYS A 468      53.056  51.674  -9.089  1.00  0.45           C  
ATOM   3345  C   LYS A 468      53.246  50.596 -10.152  1.00  0.47           C  
ATOM   3346  CB  LYS A 468      53.453  51.131  -7.715  1.00  0.44           C  
ATOM   3347  O   LYS A 468      52.469  49.641 -10.220  1.00  0.47           O  
ATOM   3348  CG  LYS A 468      53.649  52.207  -6.657  1.00  0.43           C  
ATOM   3349  CD  LYS A 468      54.178  51.621  -5.355  1.00  0.48           C  
ATOM   3350  CE  LYS A 468      54.371  52.697  -4.294  1.00  0.41           C  
ATOM   3351  NZ  LYS A 468      54.903  52.129  -3.020  1.00  0.39           N  
ATOM   3352  N   ASN A 469      54.114  50.905 -11.229  1.00  0.46           N  
ATOM   3353  CA  ASN A 469      54.623  49.821 -12.062  1.00  0.48           C  
ATOM   3354  C   ASN A 469      55.450  48.829 -11.248  1.00  0.47           C  
ATOM   3355  CB  ASN A 469      55.453  50.378 -13.220  1.00  0.44           C  
ATOM   3356  O   ASN A 469      55.658  49.025 -10.049  1.00  0.47           O  
ATOM   3357  CG  ASN A 469      56.798  50.914 -12.771  1.00  0.43           C  
ATOM   3358  ND2 ASN A 469      57.534  51.518 -13.695  1.00  0.47           N  
ATOM   3359  OD1 ASN A 469      57.172  50.785 -11.602  1.00  0.48           O  
ATOM   3360  N   THR A 470      55.660  47.621 -11.753  1.00  0.48           N  
ATOM   3361  CA  THR A 470      56.433  46.524 -11.182  1.00  0.50           C  
ATOM   3362  C   THR A 470      57.767  47.028 -10.638  1.00  0.49           C  
ATOM   3363  CB  THR A 470      56.685  45.417 -12.222  1.00  0.46           C  
ATOM   3364  O   THR A 470      58.346  46.418  -9.737  1.00  0.49           O  
ATOM   3365  CG2 THR A 470      55.463  44.517 -12.374  1.00  0.38           C  
ATOM   3366  OG1 THR A 470      56.981  46.018 -13.489  1.00  0.46           O  
ATOM   3367  N   SER A 471      58.295  48.246 -11.077  1.00  0.41           N  
ATOM   3368  CA  SER A 471      59.521  48.849 -10.564  1.00  0.45           C  
ATOM   3369  C   SER A 471      59.229  49.792  -9.402  1.00  0.41           C  
ATOM   3370  CB  SER A 471      60.252  49.604 -11.674  1.00  0.39           C  
ATOM   3371  O   SER A 471      60.113  50.523  -8.951  1.00  0.41           O  
ATOM   3372  OG  SER A 471      60.274  48.845 -12.870  1.00  0.38           O  
ATOM   3373  N   ASN A 472      58.039  49.778  -8.756  1.00  0.52           N  
ATOM   3374  CA  ASN A 472      57.612  50.625  -7.648  1.00  0.55           C  
ATOM   3375  C   ASN A 472      57.691  52.105  -8.011  1.00  0.50           C  
ATOM   3376  CB  ASN A 472      58.451  50.339  -6.400  1.00  0.45           C  
ATOM   3377  O   ASN A 472      57.835  52.957  -7.133  1.00  0.47           O  
ATOM   3378  CG  ASN A 472      57.611  50.243  -5.141  1.00  0.41           C  
ATOM   3379  ND2 ASN A 472      58.267  50.282  -3.987  1.00  0.47           N  
ATOM   3380  OD1 ASN A 472      56.384  50.134  -5.206  1.00  0.45           O  
ATOM   3381  N   THR A 473      57.729  52.535  -9.299  1.00  0.50           N  
ATOM   3382  CA  THR A 473      57.616  53.902  -9.796  1.00  0.53           C  
ATOM   3383  C   THR A 473      56.153  54.281 -10.009  1.00  0.49           C  
ATOM   3384  CB  THR A 473      58.392  54.084 -11.114  1.00  0.48           C  
ATOM   3385  O   THR A 473      55.392  53.524 -10.616  1.00  0.48           O  
ATOM   3386  CG2 THR A 473      58.810  55.537 -11.310  1.00  0.39           C  
ATOM   3387  OG1 THR A 473      59.565  53.260 -11.088  1.00  0.46           O  
ATOM   3388  N   ALA A 474      55.622  55.302  -9.200  1.00  0.59           N  
ATOM   3389  CA  ALA A 474      54.291  55.902  -9.267  1.00  0.59           C  
ATOM   3390  C   ALA A 474      53.974  56.377 -10.682  1.00  0.59           C  
ATOM   3391  CB  ALA A 474      54.181  57.063  -8.282  1.00  0.55           C  
ATOM   3392  O   ALA A 474      54.765  57.100 -11.292  1.00  0.57           O  
ATOM   3393  N   LEU A 475      53.025  55.727 -11.329  1.00  0.51           N  
ATOM   3394  CA  LEU A 475      52.456  56.090 -12.622  1.00  0.51           C  
ATOM   3395  C   LEU A 475      51.017  56.572 -12.466  1.00  0.50           C  
ATOM   3396  CB  LEU A 475      52.506  54.900 -13.584  1.00  0.49           C  
ATOM   3397  O   LEU A 475      50.180  55.867 -11.897  1.00  0.49           O  
ATOM   3398  CG  LEU A 475      53.886  54.527 -14.129  1.00  0.47           C  
ATOM   3399  CD1 LEU A 475      53.909  53.064 -14.557  1.00  0.43           C  
ATOM   3400  CD2 LEU A 475      54.265  55.436 -15.293  1.00  0.45           C  
ATOM   3401  N   ASP A 476      50.770  57.804 -12.707  1.00  0.58           N  
ATOM   3402  CA  ASP A 476      49.423  58.364 -12.761  1.00  0.58           C  
ATOM   3403  C   ASP A 476      48.548  57.595 -13.749  1.00  0.58           C  
ATOM   3404  CB  ASP A 476      49.472  59.844 -13.144  1.00  0.54           C  
ATOM   3405  O   ASP A 476      48.805  57.608 -14.954  1.00  0.56           O  
ATOM   3406  CG  ASP A 476      50.120  60.711 -12.078  1.00  0.52           C  
ATOM   3407  OD1 ASP A 476      50.051  60.359 -10.881  1.00  0.54           O  
ATOM   3408  OD2 ASP A 476      50.701  61.757 -12.439  1.00  0.58           O  
ATOM   3409  N   LEU A 477      47.749  56.596 -13.310  1.00  0.54           N  
ATOM   3410  CA  LEU A 477      46.780  55.844 -14.099  1.00  0.54           C  
ATOM   3411  C   LEU A 477      45.704  56.766 -14.662  1.00  0.54           C  
ATOM   3412  CB  LEU A 477      46.134  54.746 -13.250  1.00  0.52           C  
ATOM   3413  O   LEU A 477      45.372  56.689 -15.848  1.00  0.53           O  
ATOM   3414  CG  LEU A 477      45.768  53.452 -13.979  1.00  0.50           C  
ATOM   3415  CD1 LEU A 477      46.725  52.332 -13.585  1.00  0.46           C  
ATOM   3416  CD2 LEU A 477      44.325  53.059 -13.679  1.00  0.47           C  
ATOM   3417  N   ILE A 478      45.065  57.604 -13.949  1.00  0.58           N  
ATOM   3418  CA  ILE A 478      44.057  58.630 -14.195  1.00  0.57           C  
ATOM   3419  C   ILE A 478      44.439  59.914 -13.461  1.00  0.58           C  
ATOM   3420  CB  ILE A 478      42.652  58.159 -13.757  1.00  0.55           C  
ATOM   3421  O   ILE A 478      44.596  59.913 -12.237  1.00  0.56           O  
ATOM   3422  CG1 ILE A 478      42.267  56.871 -14.493  1.00  0.50           C  
ATOM   3423  CG2 ILE A 478      41.615  59.259 -13.998  1.00  0.52           C  
ATOM   3424  CD1 ILE A 478      40.943  56.272 -14.040  1.00  0.50           C  
ATOM   3425  N   LYS A 479      44.884  60.826 -14.125  1.00  0.55           N  
ATOM   3426  CA  LYS A 479      45.063  62.224 -13.744  1.00  0.55           C  
ATOM   3427  C   LYS A 479      43.981  63.106 -14.361  1.00  0.55           C  
ATOM   3428  CB  LYS A 479      46.447  62.722 -14.163  1.00  0.53           C  
ATOM   3429  O   LYS A 479      43.722  63.029 -15.564  1.00  0.54           O  
ATOM   3430  CG  LYS A 479      46.814  64.084 -13.595  1.00  0.51           C  
ATOM   3431  CD  LYS A 479      48.236  64.482 -13.969  1.00  0.53           C  
ATOM   3432  CE  LYS A 479      48.587  65.867 -13.441  1.00  0.47           C  
ATOM   3433  NZ  LYS A 479      49.978  66.265 -13.813  1.00  0.43           N  
ATOM   3434  N   ILE A 480      43.163  63.740 -13.558  1.00  0.54           N  
ATOM   3435  CA  ILE A 480      42.386  64.925 -13.904  1.00  0.53           C  
ATOM   3436  C   ILE A 480      43.227  66.179 -13.671  1.00  0.54           C  
ATOM   3437  CB  ILE A 480      41.076  65.000 -13.090  1.00  0.51           C  
ATOM   3438  O   ILE A 480      43.677  66.432 -12.551  1.00  0.54           O  
ATOM   3439  CG1 ILE A 480      40.248  63.725 -13.292  1.00  0.46           C  
ATOM   3440  CG2 ILE A 480      40.270  66.244 -13.476  1.00  0.48           C  
ATOM   3441  CD1 ILE A 480      38.976  63.675 -12.457  1.00  0.47           C  
ATOM   3442  N   ASP A 481      43.745  66.691 -14.756  1.00  0.50           N  
ATOM   3443  CA  ASP A 481      44.495  67.943 -14.708  1.00  0.52           C  
ATOM   3444  C   ASP A 481      43.580  69.118 -14.370  1.00  0.51           C  
ATOM   3445  CB  ASP A 481      45.204  68.195 -16.040  1.00  0.49           C  
ATOM   3446  O   ASP A 481      42.372  68.942 -14.197  1.00  0.52           O  
ATOM   3447  CG  ASP A 481      44.296  68.812 -17.089  1.00  0.50           C  
ATOM   3448  OD1 ASP A 481      43.154  69.196 -16.757  1.00  0.52           O  
ATOM   3449  OD2 ASP A 481      44.725  68.912 -18.259  1.00  0.58           O  
ATOM   3450  N   SER A 482      44.126  70.243 -13.932  1.00  0.56           N  
ATOM   3451  CA  SER A 482      43.474  71.485 -13.531  1.00  0.58           C  
ATOM   3452  C   SER A 482      42.511  71.977 -14.606  1.00  0.58           C  
ATOM   3453  CB  SER A 482      44.515  72.566 -13.235  1.00  0.54           C  
ATOM   3454  O   SER A 482      41.695  72.866 -14.356  1.00  0.59           O  
ATOM   3455  OG  SER A 482      45.379  72.749 -14.343  1.00  0.53           O  
ATOM   3456  N   SER A 483      42.540  71.416 -15.852  1.00  0.43           N  
ATOM   3457  CA  SER A 483      41.584  71.733 -16.908  1.00  0.44           C  
ATOM   3458  C   SER A 483      40.464  70.700 -16.968  1.00  0.44           C  
ATOM   3459  CB  SER A 483      42.289  71.812 -18.263  1.00  0.41           C  
ATOM   3460  O   SER A 483      39.658  70.704 -17.901  1.00  0.44           O  
ATOM   3461  OG  SER A 483      43.343  72.759 -18.227  1.00  0.42           O  
ATOM   3462  N   ASN A 484      40.238  69.753 -16.019  1.00  0.52           N  
ATOM   3463  CA  ASN A 484      39.264  68.668 -15.967  1.00  0.52           C  
ATOM   3464  C   ASN A 484      39.461  67.683 -17.117  1.00  0.51           C  
ATOM   3465  CB  ASN A 484      37.839  69.225 -15.984  1.00  0.46           C  
ATOM   3466  O   ASN A 484      38.494  67.110 -17.621  1.00  0.49           O  
ATOM   3467  CG  ASN A 484      37.464  69.908 -14.683  1.00  0.43           C  
ATOM   3468  ND2 ASN A 484      36.630  70.936 -14.773  1.00  0.48           N  
ATOM   3469  OD1 ASN A 484      37.922  69.514 -13.607  1.00  0.48           O  
ATOM   3470  N   ILE A 485      40.643  67.647 -17.778  1.00  0.52           N  
ATOM   3471  CA  ILE A 485      40.948  66.590 -18.736  1.00  0.51           C  
ATOM   3472  C   ILE A 485      41.441  65.349 -17.995  1.00  0.51           C  
ATOM   3473  CB  ILE A 485      42.002  67.051 -19.768  1.00  0.47           C  
ATOM   3474  O   ILE A 485      42.460  65.395 -17.302  1.00  0.49           O  
ATOM   3475  CG1 ILE A 485      41.514  68.303 -20.506  1.00  0.40           C  
ATOM   3476  CG2 ILE A 485      42.320  65.924 -20.755  1.00  0.41           C  
ATOM   3477  CD1 ILE A 485      42.516  68.861 -21.507  1.00  0.38           C  
ATOM   3478  N   SER A 486      40.470  64.246 -17.824  1.00  0.57           N  
ATOM   3479  CA  SER A 486      40.826  62.893 -17.411  1.00  0.57           C  
ATOM   3480  C   SER A 486      41.806  62.256 -18.391  1.00  0.57           C  
ATOM   3481  CB  SER A 486      39.575  62.022 -17.291  1.00  0.54           C  
ATOM   3482  O   SER A 486      41.506  62.123 -19.579  1.00  0.55           O  
ATOM   3483  OG  SER A 486      38.693  62.542 -16.311  1.00  0.54           O  
ATOM   3484  N   GLN A 487      43.093  62.244 -18.027  1.00  0.54           N  
ATOM   3485  CA  GLN A 487      44.134  61.466 -18.691  1.00  0.55           C  
ATOM   3486  C   GLN A 487      44.307  60.102 -18.030  1.00  0.54           C  
ATOM   3487  CB  GLN A 487      45.461  62.226 -18.682  1.00  0.52           C  
ATOM   3488  O   GLN A 487      44.477  60.013 -16.812  1.00  0.53           O  
ATOM   3489  CG  GLN A 487      45.496  63.415 -19.632  1.00  0.51           C  
ATOM   3490  CD  GLN A 487      46.837  64.125 -19.636  1.00  0.53           C  
ATOM   3491  NE2 GLN A 487      47.044  64.995 -20.618  1.00  0.43           N  
ATOM   3492  OE1 GLN A 487      47.679  63.893 -18.763  1.00  0.55           O  
ATOM   3493  N   ILE A 488      43.768  58.954 -18.801  1.00  0.58           N  
ATOM   3494  CA  ILE A 488      44.157  57.577 -18.518  1.00  0.57           C  
ATOM   3495  C   ILE A 488      45.514  57.284 -19.154  1.00  0.58           C  
ATOM   3496  CB  ILE A 488      43.098  56.574 -19.027  1.00  0.55           C  
ATOM   3497  O   ILE A 488      45.620  57.163 -20.377  1.00  0.56           O  
ATOM   3498  CG1 ILE A 488      41.730  56.882 -18.407  1.00  0.52           C  
ATOM   3499  CG2 ILE A 488      43.526  55.136 -18.723  1.00  0.53           C  
ATOM   3500  CD1 ILE A 488      40.603  56.000 -18.926  1.00  0.52           C  
ATOM   3501  N   GLY A 489      46.610  57.352 -18.305  1.00  0.52           N  
ATOM   3502  CA  GLY A 489      48.016  57.214 -18.651  1.00  0.51           C  
ATOM   3503  C   GLY A 489      48.753  58.540 -18.690  1.00  0.52           C  
ATOM   3504  O   GLY A 489      48.198  59.576 -18.317  1.00  0.50           O  
ATOM   3505  N   ASN A 490      49.954  58.597 -18.677  1.00  0.49           N  
ATOM   3506  CA  ASN A 490      50.835  59.727 -18.949  1.00  0.51           C  
ATOM   3507  C   ASN A 490      51.406  59.666 -20.363  1.00  0.50           C  
ATOM   3508  CB  ASN A 490      51.968  59.784 -17.922  1.00  0.47           C  
ATOM   3509  O   ASN A 490      51.432  58.599 -20.981  1.00  0.49           O  
ATOM   3510  CG  ASN A 490      53.252  60.348 -18.498  1.00  0.47           C  
ATOM   3511  ND2 ASN A 490      54.288  60.428 -17.672  1.00  0.46           N  
ATOM   3512  OD1 ASN A 490      53.311  60.711 -19.676  1.00  0.48           O  
ATOM   3513  N   THR A 491      51.552  60.739 -21.217  1.00  0.50           N  
ATOM   3514  CA  THR A 491      52.139  60.958 -22.534  1.00  0.51           C  
ATOM   3515  C   THR A 491      53.380  60.091 -22.724  1.00  0.51           C  
ATOM   3516  CB  THR A 491      52.507  62.439 -22.743  1.00  0.49           C  
ATOM   3517  O   THR A 491      53.753  59.770 -23.855  1.00  0.51           O  
ATOM   3518  CG2 THR A 491      51.296  63.247 -23.200  1.00  0.44           C  
ATOM   3519  OG1 THR A 491      52.993  62.983 -21.510  1.00  0.46           O  
ATOM   3520  N   SER A 492      53.954  59.578 -21.715  1.00  0.48           N  
ATOM   3521  CA  SER A 492      55.181  58.803 -21.863  1.00  0.50           C  
ATOM   3522  C   SER A 492      54.909  57.308 -21.740  1.00  0.48           C  
ATOM   3523  CB  SER A 492      56.214  59.229 -20.818  1.00  0.45           C  
ATOM   3524  O   SER A 492      55.687  56.487 -22.232  1.00  0.47           O  
ATOM   3525  OG  SER A 492      56.166  60.630 -20.606  1.00  0.47           O  
ATOM   3526  N   ILE A 493      53.736  56.828 -21.481  1.00  0.47           N  
ATOM   3527  CA  ILE A 493      53.350  55.424 -21.390  1.00  0.48           C  
ATOM   3528  C   ILE A 493      51.842  55.289 -21.594  1.00  0.47           C  
ATOM   3529  CB  ILE A 493      53.765  54.810 -20.034  1.00  0.44           C  
ATOM   3530  O   ILE A 493      51.060  55.542 -20.674  1.00  0.45           O  
ATOM   3531  CG1 ILE A 493      55.248  55.081 -19.757  1.00  0.39           C  
ATOM   3532  CG2 ILE A 493      53.468  53.308 -20.008  1.00  0.40           C  
ATOM   3533  CD1 ILE A 493      55.732  54.557 -18.412  1.00  0.40           C  
ATOM   3534  N   PRO A 494      51.366  55.138 -22.866  1.00  0.49           N  
ATOM   3535  CA  PRO A 494      49.985  54.804 -23.220  1.00  0.49           C  
ATOM   3536  C   PRO A 494      49.428  53.646 -22.396  1.00  0.49           C  
ATOM   3537  CB  PRO A 494      50.083  54.424 -24.700  1.00  0.47           C  
ATOM   3538  O   PRO A 494      50.126  52.655 -22.165  1.00  0.48           O  
ATOM   3539  CG  PRO A 494      51.549  54.345 -24.978  1.00  0.45           C  
ATOM   3540  CD  PRO A 494      52.291  54.860 -23.778  1.00  0.47           C  
ATOM   3541  N   THR A 495      48.521  53.789 -21.439  1.00  0.46           N  
ATOM   3542  CA  THR A 495      47.763  52.662 -20.909  1.00  0.46           C  
ATOM   3543  C   THR A 495      47.384  51.692 -22.025  1.00  0.47           C  
ATOM   3544  CB  THR A 495      46.490  53.136 -20.183  1.00  0.43           C  
ATOM   3545  O   THR A 495      46.723  52.078 -22.991  1.00  0.45           O  
ATOM   3546  CG2 THR A 495      45.983  52.075 -19.212  1.00  0.40           C  
ATOM   3547  OG1 THR A 495      46.782  54.335 -19.454  1.00  0.39           O  
ATOM   3548  N   ASN A 496      48.134  50.611 -22.214  1.00  0.46           N  
ATOM   3549  CA  ASN A 496      47.629  49.412 -22.874  1.00  0.47           C  
ATOM   3550  C   ASN A 496      46.377  48.877 -22.185  1.00  0.47           C  
ATOM   3551  CB  ASN A 496      48.711  48.330 -22.924  1.00  0.45           C  
ATOM   3552  O   ASN A 496      46.427  48.479 -21.020  1.00  0.46           O  
ATOM   3553  CG  ASN A 496      49.472  48.325 -24.235  1.00  0.44           C  
ATOM   3554  ND2 ASN A 496      50.712  47.852 -24.199  1.00  0.41           N  
ATOM   3555  OD1 ASN A 496      48.950  48.744 -25.272  1.00  0.45           O  
ATOM   3556  N   ILE A 497      45.122  49.363 -22.504  1.00  0.51           N  
ATOM   3557  CA  ILE A 497      43.929  48.586 -22.189  1.00  0.50           C  
ATOM   3558  C   ILE A 497      44.088  47.161 -22.713  1.00  0.51           C  
ATOM   3559  CB  ILE A 497      42.658  49.236 -22.781  1.00  0.49           C  
ATOM   3560  O   ILE A 497      43.958  46.916 -23.915  1.00  0.50           O  
ATOM   3561  CG1 ILE A 497      42.517  50.681 -22.287  1.00  0.44           C  
ATOM   3562  CG2 ILE A 497      41.416  48.413 -22.428  1.00  0.46           C  
ATOM   3563  CD1 ILE A 497      41.330  51.425 -22.882  1.00  0.45           C  
ATOM   3564  N   ASN A 498      44.845  46.290 -21.992  1.00  0.42           N  
ATOM   3565  CA  ASN A 498      44.757  44.842 -22.148  1.00  0.43           C  
ATOM   3566  C   ASN A 498      43.443  44.298 -21.593  1.00  0.42           C  
ATOM   3567  CB  ASN A 498      45.944  44.156 -21.469  1.00  0.40           C  
ATOM   3568  O   ASN A 498      43.285  44.164 -20.379  1.00  0.41           O  
ATOM   3569  CG  ASN A 498      46.531  43.039 -22.309  1.00  0.40           C  
ATOM   3570  ND2 ASN A 498      47.725  42.586 -21.944  1.00  0.36           N  
ATOM   3571  OD1 ASN A 498      45.917  42.587 -23.279  1.00  0.41           O  
ATOM   3572  N   SER A 499      42.354  44.405 -22.240  1.00  0.50           N  
ATOM   3573  CA  SER A 499      41.061  43.796 -21.945  1.00  0.51           C  
ATOM   3574  C   SER A 499      40.922  42.437 -22.622  1.00  0.51           C  
ATOM   3575  CB  SER A 499      39.922  44.715 -22.389  1.00  0.48           C  
ATOM   3576  O   SER A 499      41.224  42.295 -23.808  1.00  0.51           O  
ATOM   3577  OG  SER A 499      38.720  43.983 -22.554  1.00  0.47           O  
ATOM   3578  N   SER A 500      40.750  41.355 -21.872  1.00  0.40           N  
ATOM   3579  CA  SER A 500      40.240  40.075 -22.356  1.00  0.40           C  
ATOM   3580  C   SER A 500      38.858  40.232 -22.980  1.00  0.41           C  
ATOM   3581  CB  SER A 500      40.181  39.057 -21.217  1.00  0.39           C  
ATOM   3582  O   SER A 500      38.386  39.339 -23.688  1.00  0.40           O  
ATOM   3583  OG  SER A 500      39.499  39.593 -20.096  1.00  0.40           O  
ATOM   3584  N   VAL A 501      38.235  41.307 -22.768  1.00  0.47           N  
ATOM   3585  CA  VAL A 501      36.938  41.625 -23.356  1.00  0.50           C  
ATOM   3586  C   VAL A 501      37.010  42.973 -24.070  1.00  0.47           C  
ATOM   3587  CB  VAL A 501      35.821  41.648 -22.288  1.00  0.45           C  
ATOM   3588  O   VAL A 501      37.682  43.895 -23.602  1.00  0.46           O  
ATOM   3589  CG1 VAL A 501      34.569  40.938 -22.801  1.00  0.41           C  
ATOM   3590  CG2 VAL A 501      36.310  41.005 -20.991  1.00  0.42           C  
ATOM   3591  N   ASN A 502      36.665  43.155 -25.308  1.00  0.57           N  
ATOM   3592  CA  ASN A 502      36.560  44.390 -26.078  1.00  0.58           C  
ATOM   3593  C   ASN A 502      36.037  45.540 -25.223  1.00  0.58           C  
ATOM   3594  CB  ASN A 502      35.663  44.186 -27.301  1.00  0.54           C  
ATOM   3595  O   ASN A 502      34.948  45.450 -24.653  1.00  0.56           O  
ATOM   3596  CG  ASN A 502      36.432  43.707 -28.516  1.00  0.52           C  
ATOM   3597  ND2 ASN A 502      35.738  43.047 -29.435  1.00  0.52           N  
ATOM   3598  OD1 ASN A 502      37.641  43.928 -28.628  1.00  0.54           O  
ATOM   3599  N   PRO A 503      36.986  46.450 -24.723  1.00  0.56           N  
ATOM   3600  CA  PRO A 503      36.400  47.606 -24.040  1.00  0.56           C  
ATOM   3601  C   PRO A 503      35.197  48.183 -24.782  1.00  0.57           C  
ATOM   3602  CB  PRO A 503      37.552  48.614 -24.001  1.00  0.54           C  
ATOM   3603  O   PRO A 503      35.210  48.272 -26.012  1.00  0.57           O  
ATOM   3604  CG  PRO A 503      38.554  48.086 -24.976  1.00  0.53           C  
ATOM   3605  CD  PRO A 503      38.201  46.663 -25.301  1.00  0.55           C  
ATOM   3606  N   THR A 504      34.062  48.454 -24.121  1.00  0.56           N  
ATOM   3607  CA  THR A 504      32.851  49.140 -24.558  1.00  0.56           C  
ATOM   3608  C   THR A 504      32.840  50.585 -24.067  1.00  0.56           C  
ATOM   3609  CB  THR A 504      31.588  48.415 -24.057  1.00  0.53           C  
ATOM   3610  O   THR A 504      33.334  50.879 -22.977  1.00  0.56           O  
ATOM   3611  CG2 THR A 504      31.472  47.024 -24.671  1.00  0.48           C  
ATOM   3612  OG1 THR A 504      31.648  48.292 -22.631  1.00  0.55           O  
ATOM   3613  N   VAL A 505      32.571  51.499 -24.845  1.00  0.62           N  
ATOM   3614  CA  VAL A 505      32.193  52.874 -24.537  1.00  0.64           C  
ATOM   3615  C   VAL A 505      30.673  53.015 -24.583  1.00  0.64           C  
ATOM   3616  CB  VAL A 505      32.851  53.876 -25.512  1.00  0.61           C  
ATOM   3617  O   VAL A 505      30.031  52.575 -25.539  1.00  0.63           O  
ATOM   3618  CG1 VAL A 505      32.459  55.310 -25.160  1.00  0.54           C  
ATOM   3619  CG2 VAL A 505      34.370  53.715 -25.497  1.00  0.54           C  
ATOM   3620  N   LYS A 506      30.105  53.424 -23.450  1.00  0.54           N  
ATOM   3621  CA  LYS A 506      28.715  53.871 -23.425  1.00  0.60           C  
ATOM   3622  C   LYS A 506      28.591  55.308 -23.923  1.00  0.58           C  
ATOM   3623  CB  LYS A 506      28.138  53.754 -22.013  1.00  0.54           C  
ATOM   3624  O   LYS A 506      29.162  56.227 -23.331  1.00  0.61           O  
ATOM   3625  CG  LYS A 506      26.619  53.822 -21.958  1.00  0.53           C  
ATOM   3626  CD  LYS A 506      26.098  53.533 -20.556  1.00  0.57           C  
ATOM   3627  CE  LYS A 506      24.576  53.573 -20.506  1.00  0.62           C  
ATOM   3628  NZ  LYS A 506      24.059  53.251 -19.142  1.00  0.52           N  
ATOM   3629  N   VAL A 507      27.988  55.522 -24.963  1.00  0.62           N  
ATOM   3630  CA  VAL A 507      27.472  56.787 -25.476  1.00  0.67           C  
ATOM   3631  C   VAL A 507      25.946  56.776 -25.438  1.00  0.65           C  
ATOM   3632  CB  VAL A 507      27.968  57.060 -26.914  1.00  0.63           C  
ATOM   3633  O   VAL A 507      25.306  56.016 -26.168  1.00  0.64           O  
ATOM   3634  CG1 VAL A 507      27.495  58.430 -27.397  1.00  0.60           C  
ATOM   3635  CG2 VAL A 507      29.491  56.964 -26.980  1.00  0.58           C  
ATOM   3636  N   GLY A 508      25.470  57.361 -24.482  1.00  0.64           N  
ATOM   3637  CA  GLY A 508      24.076  57.336 -24.067  1.00  0.70           C  
ATOM   3638  C   GLY A 508      23.653  56.004 -23.479  1.00  0.63           C  
ATOM   3639  O   GLY A 508      24.272  55.511 -22.534  1.00  0.57           O  
ATOM   3640  N   ALA A 509      22.397  55.283 -24.056  1.00  0.73           N  
ATOM   3641  CA  ALA A 509      21.904  53.950 -23.719  1.00  0.77           C  
ATOM   3642  C   ALA A 509      22.706  52.870 -24.441  1.00  0.72           C  
ATOM   3643  CB  ALA A 509      20.422  53.828 -24.065  1.00  0.70           C  
ATOM   3644  O   ALA A 509      22.664  51.699 -24.059  1.00  0.71           O  
ATOM   3645  N   ASN A 510      23.542  53.337 -25.450  1.00  0.63           N  
ATOM   3646  CA  ASN A 510      24.145  52.318 -26.303  1.00  0.66           C  
ATOM   3647  C   ASN A 510      25.608  52.079 -25.941  1.00  0.62           C  
ATOM   3648  CB  ASN A 510      24.019  52.709 -27.777  1.00  0.62           C  
ATOM   3649  O   ASN A 510      26.349  53.026 -25.674  1.00  0.61           O  
ATOM   3650  CG  ASN A 510      22.577  52.786 -28.239  1.00  0.61           C  
ATOM   3651  ND2 ASN A 510      22.261  53.807 -29.027  1.00  0.74           N  
ATOM   3652  OD1 ASN A 510      21.754  51.936 -27.891  1.00  0.67           O  
ATOM   3653  N   THR A 511      25.973  50.743 -25.622  1.00  0.66           N  
ATOM   3654  CA  THR A 511      27.330  50.247 -25.427  1.00  0.68           C  
ATOM   3655  C   THR A 511      27.948  49.824 -26.757  1.00  0.65           C  
ATOM   3656  CB  THR A 511      27.356  49.060 -24.446  1.00  0.62           C  
ATOM   3657  O   THR A 511      27.391  48.983 -27.466  1.00  0.63           O  
ATOM   3658  CG2 THR A 511      28.787  48.673 -24.089  1.00  0.55           C  
ATOM   3659  OG1 THR A 511      26.658  49.423 -23.248  1.00  0.60           O  
ATOM   3660  N   TYR A 512      29.083  50.691 -27.221  1.00  0.64           N  
ATOM   3661  CA  TYR A 512      29.894  50.411 -28.400  1.00  0.65           C  
ATOM   3662  C   TYR A 512      31.217  49.763 -28.010  1.00  0.64           C  
ATOM   3663  CB  TYR A 512      30.156  51.697 -29.191  1.00  0.62           C  
ATOM   3664  O   TYR A 512      31.880  50.206 -27.069  1.00  0.62           O  
ATOM   3665  CG  TYR A 512      28.899  52.395 -29.648  1.00  0.61           C  
ATOM   3666  CD1 TYR A 512      28.283  52.046 -30.848  1.00  0.61           C  
ATOM   3667  CD2 TYR A 512      28.324  53.404 -28.883  1.00  0.63           C  
ATOM   3668  CE1 TYR A 512      27.125  52.688 -31.275  1.00  0.66           C  
ATOM   3669  CE2 TYR A 512      27.167  54.053 -29.301  1.00  0.62           C  
ATOM   3670  OH  TYR A 512      25.428  54.326 -30.914  1.00  0.60           O  
ATOM   3671  CZ  TYR A 512      26.575  53.688 -30.496  1.00  0.66           C  
ATOM   3672  N   THR A 513      31.537  48.623 -28.340  1.00  0.65           N  
ATOM   3673  CA  THR A 513      32.870  48.039 -28.243  1.00  0.66           C  
ATOM   3674  C   THR A 513      33.907  48.948 -28.895  1.00  0.65           C  
ATOM   3675  CB  THR A 513      32.919  46.646 -28.899  1.00  0.62           C  
ATOM   3676  O   THR A 513      33.721  49.400 -30.026  1.00  0.63           O  
ATOM   3677  CG2 THR A 513      34.239  45.944 -28.601  1.00  0.56           C  
ATOM   3678  OG1 THR A 513      31.841  45.849 -28.394  1.00  0.59           O  
ATOM   3679  N   LEU A 514      34.789  49.486 -28.011  1.00  0.59           N  
ATOM   3680  CA  LEU A 514      35.882  50.231 -28.626  1.00  0.60           C  
ATOM   3681  C   LEU A 514      36.487  49.450 -29.788  1.00  0.59           C  
ATOM   3682  CB  LEU A 514      36.965  50.547 -27.590  1.00  0.57           C  
ATOM   3683  O   LEU A 514      36.793  48.263 -29.651  1.00  0.59           O  
ATOM   3684  CG  LEU A 514      37.047  51.999 -27.117  1.00  0.56           C  
ATOM   3685  CD1 LEU A 514      37.145  52.055 -25.596  1.00  0.53           C  
ATOM   3686  CD2 LEU A 514      38.234  52.705 -27.761  1.00  0.54           C  
ATOM   3687  N   TYR A 515      36.463  50.030 -30.957  1.00  0.61           N  
ATOM   3688  CA  TYR A 515      37.197  49.489 -32.095  1.00  0.61           C  
ATOM   3689  C   TYR A 515      38.624  49.128 -31.702  1.00  0.61           C  
ATOM   3690  CB  TYR A 515      37.212  50.494 -33.251  1.00  0.58           C  
ATOM   3691  O   TYR A 515      39.379  49.980 -31.229  1.00  0.60           O  
ATOM   3692  CG  TYR A 515      37.665  49.901 -34.564  1.00  0.56           C  
ATOM   3693  CD1 TYR A 515      36.779  49.194 -35.373  1.00  0.52           C  
ATOM   3694  CD2 TYR A 515      38.978  50.048 -34.997  1.00  0.54           C  
ATOM   3695  CE1 TYR A 515      37.192  48.644 -36.583  1.00  0.53           C  
ATOM   3696  CE2 TYR A 515      39.402  49.503 -36.205  1.00  0.53           C  
ATOM   3697  OH  TYR A 515      38.917  48.263 -38.186  1.00  0.49           O  
ATOM   3698  CZ  TYR A 515      38.503  48.804 -36.990  1.00  0.51           C  
ATOM   3699  N   SER A 516      38.941  47.803 -31.643  1.00  0.59           N  
ATOM   3700  CA  SER A 516      40.284  47.235 -31.576  1.00  0.59           C  
ATOM   3701  C   SER A 516      40.609  46.434 -32.833  1.00  0.59           C  
ATOM   3702  CB  SER A 516      40.428  46.343 -30.342  1.00  0.56           C  
ATOM   3703  O   SER A 516      39.714  46.105 -33.614  1.00  0.58           O  
ATOM   3704  OG  SER A 516      39.796  45.092 -30.549  1.00  0.58           O  
ATOM   3705  N   THR A 517      41.785  46.316 -33.072  1.00  0.59           N  
ATOM   3706  CA  THR A 517      42.279  45.451 -34.138  1.00  0.59           C  
ATOM   3707  C   THR A 517      41.690  44.049 -34.014  1.00  0.59           C  
ATOM   3708  CB  THR A 517      43.816  45.369 -34.123  1.00  0.56           C  
ATOM   3709  O   THR A 517      41.549  43.338 -35.011  1.00  0.58           O  
ATOM   3710  CG2 THR A 517      44.443  46.683 -34.578  1.00  0.50           C  
ATOM   3711  OG1 THR A 517      44.260  45.077 -32.792  1.00  0.55           O  
ATOM   3712  N   GLY A 518      41.184  43.629 -32.997  1.00  0.55           N  
ATOM   3713  CA  GLY A 518      40.561  42.340 -32.739  1.00  0.54           C  
ATOM   3714  C   GLY A 518      39.063  42.342 -32.984  1.00  0.55           C  
ATOM   3715  O   GLY A 518      38.455  41.283 -33.150  1.00  0.55           O  
ATOM   3716  N   ASN A 519      38.371  43.551 -33.121  1.00  0.51           N  
ATOM   3717  CA  ASN A 519      36.936  43.570 -33.385  1.00  0.54           C  
ATOM   3718  C   ASN A 519      36.609  44.367 -34.645  1.00  0.51           C  
ATOM   3719  CB  ASN A 519      36.177  44.139 -32.185  1.00  0.49           C  
ATOM   3720  O   ASN A 519      35.663  45.156 -34.657  1.00  0.50           O  
ATOM   3721  CG  ASN A 519      36.677  45.510 -31.774  1.00  0.48           C  
ATOM   3722  ND2 ASN A 519      35.961  46.152 -30.858  1.00  0.49           N  
ATOM   3723  OD1 ASN A 519      37.697  45.988 -32.276  1.00  0.49           O  
ATOM   3724  N   LYS A 520      37.568  44.315 -35.528  1.00  0.54           N  
ATOM   3725  CA  LYS A 520      37.308  44.814 -36.875  1.00  0.54           C  
ATOM   3726  C   LYS A 520      36.026  44.214 -37.446  1.00  0.54           C  
ATOM   3727  CB  LYS A 520      38.487  44.505 -37.799  1.00  0.51           C  
ATOM   3728  O   LYS A 520      35.778  43.015 -37.303  1.00  0.53           O  
ATOM   3729  CG  LYS A 520      39.553  45.591 -37.826  1.00  0.50           C  
ATOM   3730  CD  LYS A 520      40.663  45.260 -38.815  1.00  0.52           C  
ATOM   3731  CE  LYS A 520      41.761  46.315 -38.798  1.00  0.45           C  
ATOM   3732  NZ  LYS A 520      42.852  45.994 -39.767  1.00  0.42           N  
ATOM   3733  N   PRO A 521      34.987  45.016 -37.702  1.00  0.56           N  
ATOM   3734  CA  PRO A 521      34.053  44.336 -38.603  1.00  0.55           C  
ATOM   3735  C   PRO A 521      34.760  43.450 -39.626  1.00  0.56           C  
ATOM   3736  CB  PRO A 521      33.323  45.492 -39.293  1.00  0.54           C  
ATOM   3737  O   PRO A 521      35.717  43.887 -40.270  1.00  0.55           O  
ATOM   3738  CG  PRO A 521      33.957  46.727 -38.740  1.00  0.53           C  
ATOM   3739  CD  PRO A 521      35.068  46.321 -37.815  1.00  0.53           C  
ATOM   3740  N   THR A 522      34.735  42.100 -39.385  1.00  0.53           N  
ATOM   3741  CA  THR A 522      34.974  41.207 -40.513  1.00  0.53           C  
ATOM   3742  C   THR A 522      33.959  41.456 -41.625  1.00  0.53           C  
ATOM   3743  CB  THR A 522      34.912  39.731 -40.079  1.00  0.51           C  
ATOM   3744  O   THR A 522      32.751  41.469 -41.379  1.00  0.51           O  
ATOM   3745  CG2 THR A 522      36.270  39.246 -39.582  1.00  0.48           C  
ATOM   3746  OG1 THR A 522      33.951  39.588 -39.025  1.00  0.47           O  
ATOM   3747  N   VAL A 523      34.138  42.334 -42.617  1.00  0.56           N  
ATOM   3748  CA  VAL A 523      33.461  42.036 -43.875  1.00  0.56           C  
ATOM   3749  C   VAL A 523      33.602  40.551 -44.198  1.00  0.56           C  
ATOM   3750  CB  VAL A 523      34.019  42.890 -45.036  1.00  0.54           C  
ATOM   3751  O   VAL A 523      34.717  40.044 -44.344  1.00  0.54           O  
ATOM   3752  CG1 VAL A 523      33.167  42.716 -46.292  1.00  0.49           C  
ATOM   3753  CG2 VAL A 523      34.085  44.362 -44.631  1.00  0.51           C  
ATOM   3754  N   SER A 524      32.595  39.758 -43.623  1.00  0.53           N  
ATOM   3755  CA  SER A 524      32.498  38.377 -44.085  1.00  0.52           C  
ATOM   3756  C   SER A 524      31.949  38.307 -45.506  1.00  0.53           C  
ATOM   3757  CB  SER A 524      31.612  37.558 -43.146  1.00  0.49           C  
ATOM   3758  O   SER A 524      30.891  38.868 -45.796  1.00  0.50           O  
ATOM   3759  OG  SER A 524      32.113  37.595 -41.821  1.00  0.47           O  
ATOM   3760  N   ALA A 525      32.856  38.326 -46.477  1.00  0.56           N  
ATOM   3761  CA  ALA A 525      32.539  37.825 -47.812  1.00  0.54           C  
ATOM   3762  C   ALA A 525      32.606  36.301 -47.856  1.00  0.56           C  
ATOM   3763  CB  ALA A 525      33.489  38.426 -48.845  1.00  0.51           C  
ATOM   3764  O   ALA A 525      33.471  35.693 -47.221  1.00  0.53           O  
ATOM   3765  N   PHE A 526      31.577  35.688 -48.145  1.00  0.52           N  
ATOM   3766  CA  PHE A 526      31.685  34.315 -48.622  1.00  0.53           C  
ATOM   3767  C   PHE A 526      31.597  34.262 -50.143  1.00  0.52           C  
ATOM   3768  CB  PHE A 526      30.590  33.441 -48.002  1.00  0.49           C  
ATOM   3769  O   PHE A 526      30.968  35.121 -50.764  1.00  0.51           O  
ATOM   3770  CG  PHE A 526      29.517  33.032 -48.974  1.00  0.47           C  
ATOM   3771  CD1 PHE A 526      28.367  33.798 -49.126  1.00  0.42           C  
ATOM   3772  CD2 PHE A 526      29.657  31.880 -49.737  1.00  0.44           C  
ATOM   3773  CE1 PHE A 526      27.372  33.421 -50.025  1.00  0.39           C  
ATOM   3774  CE2 PHE A 526      28.668  31.497 -50.638  1.00  0.43           C  
ATOM   3775  CZ  PHE A 526      27.525  32.268 -50.780  1.00  0.39           C  
ATOM   3776  N   ARG A 527      32.395  33.441 -50.550  1.00  0.56           N  
ATOM   3777  CA  ARG A 527      32.408  32.926 -51.916  1.00  0.54           C  
ATOM   3778  C   ARG A 527      31.736  31.560 -51.993  1.00  0.56           C  
ATOM   3779  CB  ARG A 527      33.842  32.835 -52.443  1.00  0.52           C  
ATOM   3780  O   ARG A 527      32.082  30.648 -51.238  1.00  0.54           O  
ATOM   3781  CG  ARG A 527      33.934  32.461 -53.914  1.00  0.49           C  
ATOM   3782  CD  ARG A 527      35.373  32.477 -54.410  1.00  0.51           C  
ATOM   3783  NE  ARG A 527      35.469  32.044 -55.801  1.00  0.40           N  
ATOM   3784  NH1 ARG A 527      37.774  32.166 -55.898  1.00  0.31           N  
ATOM   3785  NH2 ARG A 527      36.578  31.506 -57.739  1.00  0.27           N  
ATOM   3786  CZ  ARG A 527      36.607  31.907 -56.476  1.00  0.44           C  
ATOM   3787  N   ALA A 528      30.675  31.483 -52.561  1.00  0.54           N  
ATOM   3788  CA  ALA A 528      30.118  30.213 -53.020  1.00  0.52           C  
ATOM   3789  C   ALA A 528      30.345  30.024 -54.517  1.00  0.54           C  
ATOM   3790  CB  ALA A 528      28.628  30.138 -52.697  1.00  0.50           C  
ATOM   3791  O   ALA A 528      30.220  30.972 -55.295  1.00  0.51           O  
ATOM   3792  N   SER A 529      31.068  28.964 -54.791  1.00  0.53           N  
ATOM   3793  CA  SER A 529      31.090  28.424 -56.147  1.00  0.52           C  
ATOM   3794  C   SER A 529      29.910  27.490 -56.389  1.00  0.53           C  
ATOM   3795  CB  SER A 529      32.401  27.681 -56.407  1.00  0.50           C  
ATOM   3796  O   SER A 529      29.568  26.676 -55.528  1.00  0.51           O  
ATOM   3797  OG  SER A 529      32.597  26.656 -55.447  1.00  0.49           O  
ATOM   3798  N   TYR A 530      29.060  27.913 -57.239  1.00  0.55           N  
ATOM   3799  CA  TYR A 530      28.130  26.990 -57.880  1.00  0.53           C  
ATOM   3800  C   TYR A 530      28.873  25.978 -58.742  1.00  0.55           C  
ATOM   3801  CB  TYR A 530      27.114  27.757 -58.732  1.00  0.50           C  
ATOM   3802  O   TYR A 530      29.830  26.329 -59.437  1.00  0.52           O  
ATOM   3803  CG  TYR A 530      26.096  28.522 -57.922  1.00  0.47           C  
ATOM   3804  CD1 TYR A 530      24.938  27.903 -57.458  1.00  0.43           C  
ATOM   3805  CD2 TYR A 530      26.290  29.866 -57.620  1.00  0.44           C  
ATOM   3806  CE1 TYR A 530      23.996  28.604 -56.713  1.00  0.43           C  
ATOM   3807  CE2 TYR A 530      25.354  30.578 -56.876  1.00  0.46           C  
ATOM   3808  OH  TYR A 530      23.284  30.639 -55.690  1.00  0.42           O  
ATOM   3809  CZ  TYR A 530      24.213  29.939 -56.427  1.00  0.41           C  
ATOM   3810  N   LEU A 531      28.713  24.610 -58.289  1.00  0.51           N  
ATOM   3811  CA  LEU A 531      28.881  23.485 -59.202  1.00  0.49           C  
ATOM   3812  C   LEU A 531      30.350  23.089 -59.313  1.00  0.51           C  
ATOM   3813  CB  LEU A 531      28.328  23.831 -60.587  1.00  0.45           C  
ATOM   3814  O   LEU A 531      30.810  22.690 -60.385  1.00  0.48           O  
ATOM   3815  CG  LEU A 531      26.805  23.918 -60.706  1.00  0.41           C  
ATOM   3816  CD1 LEU A 531      26.416  24.721 -61.943  1.00  0.36           C  
ATOM   3817  CD2 LEU A 531      26.191  22.523 -60.752  1.00  0.39           C  
ATOM   3818  N   THR A 532      31.324  23.196 -58.073  1.00  0.45           N  
ATOM   3819  CA  THR A 532      32.620  22.539 -58.205  1.00  0.45           C  
ATOM   3820  C   THR A 532      32.703  21.318 -57.293  1.00  0.46           C  
ATOM   3821  CB  THR A 532      33.773  23.506 -57.878  1.00  0.41           C  
ATOM   3822  O   THR A 532      32.636  21.445 -56.069  1.00  0.44           O  
ATOM   3823  CG2 THR A 532      33.904  24.587 -58.947  1.00  0.37           C  
ATOM   3824  OG1 THR A 532      33.521  24.129 -56.612  1.00  0.35           O  
ATOM   3825  N   THR A 533      32.641  20.133 -57.694  1.00  0.46           N  
ATOM   3826  CA  THR A 533      33.577  19.035 -57.475  1.00  0.46           C  
ATOM   3827  C   THR A 533      34.731  19.103 -58.471  1.00  0.46           C  
ATOM   3828  CB  THR A 533      32.874  17.670 -57.591  1.00  0.44           C  
ATOM   3829  O   THR A 533      34.511  19.129 -59.684  1.00  0.45           O  
ATOM   3830  CG2 THR A 533      32.508  17.121 -56.216  1.00  0.41           C  
ATOM   3831  OG1 THR A 533      31.679  17.819 -58.368  1.00  0.40           O  
ATOM   3832  N   ALA A 534      35.756  19.781 -58.071  1.00  0.43           N  
ATOM   3833  CA  ALA A 534      36.961  19.428 -58.817  1.00  0.44           C  
ATOM   3834  C   ALA A 534      36.808  18.071 -59.498  1.00  0.44           C  
ATOM   3835  CB  ALA A 534      38.177  19.422 -57.892  1.00  0.41           C  
ATOM   3836  O   ALA A 534      36.500  17.073 -58.843  1.00  0.41           O  
ATOM   3837  N   GLY A 535      36.755  18.152 -60.810  1.00  0.41           N  
ATOM   3838  CA  GLY A 535      36.922  17.019 -61.705  1.00  0.42           C  
ATOM   3839  C   GLY A 535      35.615  16.530 -62.300  1.00  0.41           C  
ATOM   3840  O   GLY A 535      35.610  15.645 -63.158  1.00  0.38           O  
ATOM   3841  N   SER A 536      34.367  17.070 -62.034  1.00  0.49           N  
ATOM   3842  CA  SER A 536      33.143  16.739 -62.756  1.00  0.48           C  
ATOM   3843  C   SER A 536      32.467  17.991 -63.303  1.00  0.49           C  
ATOM   3844  CB  SER A 536      32.173  15.981 -61.849  1.00  0.44           C  
ATOM   3845  O   SER A 536      32.349  18.997 -62.599  1.00  0.46           O  
ATOM   3846  OG  SER A 536      31.628  16.842 -60.864  1.00  0.42           O  
ATOM   3847  N   ASP A 537      32.406  18.234 -64.681  1.00  0.54           N  
ATOM   3848  CA  ASP A 537      31.386  19.022 -65.366  1.00  0.54           C  
ATOM   3849  C   ASP A 537      30.049  18.944 -64.633  1.00  0.55           C  
ATOM   3850  CB  ASP A 537      31.223  18.548 -66.811  1.00  0.51           C  
ATOM   3851  O   ASP A 537      29.155  18.198 -65.039  1.00  0.53           O  
ATOM   3852  CG  ASP A 537      32.350  19.009 -67.718  1.00  0.49           C  
ATOM   3853  OD1 ASP A 537      33.100  19.934 -67.337  1.00  0.50           O  
ATOM   3854  OD2 ASP A 537      32.489  18.444 -68.824  1.00  0.51           O  
ATOM   3855  N   SER A 538      29.952  19.283 -63.455  1.00  0.59           N  
ATOM   3856  CA  SER A 538      28.622  19.345 -62.857  1.00  0.59           C  
ATOM   3857  C   SER A 538      27.777  20.441 -63.500  1.00  0.60           C  
ATOM   3858  CB  SER A 538      28.721  19.584 -61.350  1.00  0.57           C  
ATOM   3859  O   SER A 538      28.224  21.583 -63.624  1.00  0.58           O  
ATOM   3860  OG  SER A 538      29.611  20.651 -61.068  1.00  0.55           O  
ATOM   3861  N   LYS A 539      26.641  20.009 -64.264  1.00  0.66           N  
ATOM   3862  CA  LYS A 539      25.574  20.813 -64.852  1.00  0.65           C  
ATOM   3863  C   LYS A 539      24.279  20.675 -64.058  1.00  0.66           C  
ATOM   3864  CB  LYS A 539      25.340  20.411 -66.309  1.00  0.63           C  
ATOM   3865  O   LYS A 539      23.833  19.561 -63.776  1.00  0.65           O  
ATOM   3866  CG  LYS A 539      26.615  20.291 -67.131  1.00  0.61           C  
ATOM   3867  CD  LYS A 539      26.313  19.964 -68.587  1.00  0.59           C  
ATOM   3868  CE  LYS A 539      27.589  19.753 -69.391  1.00  0.52           C  
ATOM   3869  NZ  LYS A 539      27.300  19.488 -70.832  1.00  0.45           N  
ATOM   3870  N   GLN A 540      23.713  21.793 -63.691  1.00  0.70           N  
ATOM   3871  CA  GLN A 540      22.282  21.855 -63.411  1.00  0.70           C  
ATOM   3872  C   GLN A 540      21.495  22.253 -64.657  1.00  0.70           C  
ATOM   3873  CB  GLN A 540      21.999  22.839 -62.275  1.00  0.67           C  
ATOM   3874  O   GLN A 540      21.583  23.394 -65.115  1.00  0.70           O  
ATOM   3875  CG  GLN A 540      20.568  22.784 -61.756  1.00  0.64           C  
ATOM   3876  CD  GLN A 540      20.328  23.731 -60.595  1.00  0.64           C  
ATOM   3877  NE2 GLN A 540      19.153  23.632 -59.983  1.00  0.55           N  
ATOM   3878  OE1 GLN A 540      21.192  24.543 -60.251  1.00  0.65           O  
ATOM   3879  N   THR A 541      20.780  21.289 -65.184  1.00  0.72           N  
ATOM   3880  CA  THR A 541      19.963  21.487 -66.376  1.00  0.72           C  
ATOM   3881  C   THR A 541      18.528  21.840 -65.996  1.00  0.73           C  
ATOM   3882  CB  THR A 541      19.966  20.234 -67.271  1.00  0.70           C  
ATOM   3883  O   THR A 541      17.897  21.132 -65.208  1.00  0.71           O  
ATOM   3884  CG2 THR A 541      19.248  20.497 -68.590  1.00  0.65           C  
ATOM   3885  OG1 THR A 541      21.321  19.853 -67.544  1.00  0.67           O  
ATOM   3886  N   LEU A 542      17.930  22.972 -66.314  1.00  0.68           N  
ATOM   3887  CA  LEU A 542      16.501  23.247 -66.409  1.00  0.67           C  
ATOM   3888  C   LEU A 542      15.886  22.527 -67.604  1.00  0.67           C  
ATOM   3889  CB  LEU A 542      16.251  24.754 -66.523  1.00  0.64           C  
ATOM   3890  O   LEU A 542      16.181  22.860 -68.754  1.00  0.64           O  
ATOM   3891  CG  LEU A 542      16.533  25.584 -65.270  1.00  0.59           C  
ATOM   3892  CD1 LEU A 542      16.686  27.057 -65.634  1.00  0.54           C  
ATOM   3893  CD2 LEU A 542      15.422  25.395 -64.242  1.00  0.55           C  
ATOM   3894  N   THR A 543      15.176  21.473 -67.135  1.00  0.60           N  
ATOM   3895  CA  THR A 543      14.493  20.684 -68.154  1.00  0.59           C  
ATOM   3896  C   THR A 543      13.068  21.190 -68.364  1.00  0.60           C  
ATOM   3897  CB  THR A 543      14.460  19.191 -67.777  1.00  0.55           C  
ATOM   3898  O   THR A 543      12.443  20.894 -69.384  1.00  0.57           O  
ATOM   3899  CG2 THR A 543      15.849  18.569 -67.873  1.00  0.51           C  
ATOM   3900  OG1 THR A 543      13.980  19.054 -66.434  1.00  0.52           O  
ATOM   3901  N   THR A 544      12.433  21.925 -67.318  1.00  0.55           N  
ATOM   3902  CA  THR A 544      11.032  22.318 -67.418  1.00  0.54           C  
ATOM   3903  C   THR A 544      10.901  23.834 -67.523  1.00  0.55           C  
ATOM   3904  CB  THR A 544      10.223  21.813 -66.209  1.00  0.47           C  
ATOM   3905  O   THR A 544      11.526  24.571 -66.758  1.00  0.52           O  
ATOM   3906  CG2 THR A 544       9.875  20.335 -66.358  1.00  0.39           C  
ATOM   3907  OG1 THR A 544      10.996  21.992 -65.016  1.00  0.38           O  
ATOM   3908  N   SER A 545      10.105  24.297 -68.666  1.00  0.60           N  
ATOM   3909  CA  SER A 545       9.647  25.649 -68.967  1.00  0.60           C  
ATOM   3910  C   SER A 545       8.795  26.210 -67.833  1.00  0.60           C  
ATOM   3911  CB  SER A 545       8.849  25.668 -70.272  1.00  0.51           C  
ATOM   3912  O   SER A 545       7.938  25.510 -67.290  1.00  0.54           O  
ATOM   3913  OG  SER A 545       7.542  25.160 -70.069  1.00  0.47           O  
ATOM   3914  N   ASN A 546       9.271  27.453 -67.334  1.00  0.69           N  
ATOM   3915  CA  ASN A 546       8.595  28.466 -66.530  1.00  0.70           C  
ATOM   3916  C   ASN A 546       8.460  28.029 -65.074  1.00  0.69           C  
ATOM   3917  CB  ASN A 546       7.219  28.786 -67.118  1.00  0.65           C  
ATOM   3918  O   ASN A 546       7.808  28.705 -64.277  1.00  0.65           O  
ATOM   3919  CG  ASN A 546       7.305  29.471 -68.468  1.00  0.60           C  
ATOM   3920  ND2 ASN A 546       6.256  29.335 -69.270  1.00  0.57           N  
ATOM   3921  OD1 ASN A 546       8.307  30.117 -68.787  1.00  0.58           O  
ATOM   3922  N   THR A 547       9.018  26.865 -64.864  1.00  0.76           N  
ATOM   3923  CA  THR A 547       9.083  26.576 -63.436  1.00  0.76           C  
ATOM   3924  C   THR A 547      10.453  26.942 -62.872  1.00  0.76           C  
ATOM   3925  CB  THR A 547       8.788  25.092 -63.152  1.00  0.73           C  
ATOM   3926  O   THR A 547      11.458  26.314 -63.211  1.00  0.74           O  
ATOM   3927  CG2 THR A 547       8.662  24.833 -61.655  1.00  0.68           C  
ATOM   3928  OG1 THR A 547       7.561  24.724 -63.794  1.00  0.70           O  
ATOM   3929  N   PRO A 548      10.563  28.054 -62.208  1.00  0.80           N  
ATOM   3930  CA  PRO A 548      11.840  28.385 -61.574  1.00  0.81           C  
ATOM   3931  C   PRO A 548      12.389  27.244 -60.720  1.00  0.81           C  
ATOM   3932  CB  PRO A 548      11.499  29.600 -60.706  1.00  0.79           C  
ATOM   3933  O   PRO A 548      11.663  26.679 -59.898  1.00  0.78           O  
ATOM   3934  CG  PRO A 548      10.274  30.184 -61.332  1.00  0.76           C  
ATOM   3935  CD  PRO A 548       9.448  29.064 -61.898  1.00  0.75           C  
ATOM   3936  N   GLN A 549      13.587  26.913 -61.026  1.00  0.81           N  
ATOM   3937  CA  GLN A 549      14.312  25.941 -60.215  1.00  0.81           C  
ATOM   3938  C   GLN A 549      15.328  26.630 -59.308  1.00  0.82           C  
ATOM   3939  CB  GLN A 549      15.014  24.915 -61.105  1.00  0.79           C  
ATOM   3940  O   GLN A 549      15.838  27.701 -59.640  1.00  0.80           O  
ATOM   3941  CG  GLN A 549      14.059  24.040 -61.906  1.00  0.73           C  
ATOM   3942  CD  GLN A 549      14.739  22.821 -62.500  1.00  0.71           C  
ATOM   3943  NE2 GLN A 549      13.943  21.898 -63.031  1.00  0.64           N  
ATOM   3944  OE1 GLN A 549      15.969  22.709 -62.484  1.00  0.69           O  
ATOM   3945  N   THR A 550      15.608  26.057 -58.164  1.00  0.82           N  
ATOM   3946  CA  THR A 550      16.670  26.568 -57.304  1.00  0.82           C  
ATOM   3947  C   THR A 550      18.041  26.279 -57.907  1.00  0.82           C  
ATOM   3948  CB  THR A 550      16.588  25.957 -55.892  1.00  0.80           C  
ATOM   3949  O   THR A 550      18.332  25.141 -58.283  1.00  0.80           O  
ATOM   3950  CG2 THR A 550      17.638  26.564 -54.968  1.00  0.77           C  
ATOM   3951  OG1 THR A 550      15.287  26.204 -55.346  1.00  0.80           O  
ATOM   3952  N   LEU A 551      18.820  27.434 -58.035  1.00  0.76           N  
ATOM   3953  CA  LEU A 551      20.209  27.225 -58.428  1.00  0.76           C  
ATOM   3954  C   LEU A 551      20.975  26.479 -57.341  1.00  0.76           C  
ATOM   3955  CB  LEU A 551      20.890  28.563 -58.723  1.00  0.74           C  
ATOM   3956  O   LEU A 551      21.032  26.931 -56.195  1.00  0.73           O  
ATOM   3957  CG  LEU A 551      22.258  28.492 -59.403  1.00  0.70           C  
ATOM   3958  CD1 LEU A 551      22.110  28.012 -60.843  1.00  0.65           C  
ATOM   3959  CD2 LEU A 551      22.950  29.850 -59.356  1.00  0.65           C  
ATOM   3960  N   LEU A 552      21.513  25.208 -57.604  1.00  0.72           N  
ATOM   3961  CA  LEU A 552      22.251  24.395 -56.644  1.00  0.71           C  
ATOM   3962  C   LEU A 552      23.653  24.951 -56.424  1.00  0.71           C  
ATOM   3963  CB  LEU A 552      22.334  22.943 -57.123  1.00  0.69           C  
ATOM   3964  O   LEU A 552      24.340  25.312 -57.383  1.00  0.67           O  
ATOM   3965  CG  LEU A 552      21.006  22.196 -57.258  1.00  0.65           C  
ATOM   3966  CD1 LEU A 552      21.238  20.799 -57.824  1.00  0.62           C  
ATOM   3967  CD2 LEU A 552      20.295  22.122 -55.911  1.00  0.62           C  
ATOM   3968  N   VAL A 553      24.081  25.000 -55.185  1.00  0.67           N  
ATOM   3969  CA  VAL A 553      25.396  25.423 -54.715  1.00  0.67           C  
ATOM   3970  C   VAL A 553      26.197  24.207 -54.254  1.00  0.67           C  
ATOM   3971  CB  VAL A 553      25.285  26.454 -53.569  1.00  0.64           C  
ATOM   3972  O   VAL A 553      25.683  23.361 -53.518  1.00  0.64           O  
ATOM   3973  CG1 VAL A 553      26.655  27.041 -53.235  1.00  0.57           C  
ATOM   3974  CG2 VAL A 553      24.302  27.562 -53.943  1.00  0.58           C  
ATOM   3975  N   ASN A 554      27.350  23.984 -54.865  1.00  0.61           N  
ATOM   3976  CA  ASN A 554      28.182  22.838 -54.512  1.00  0.62           C  
ATOM   3977  C   ASN A 554      29.094  23.151 -53.329  1.00  0.61           C  
ATOM   3978  CB  ASN A 554      29.010  22.384 -55.716  1.00  0.58           C  
ATOM   3979  O   ASN A 554      29.170  22.374 -52.376  1.00  0.58           O  
ATOM   3980  CG  ASN A 554      29.286  20.893 -55.706  1.00  0.56           C  
ATOM   3981  ND2 ASN A 554      30.041  20.424 -56.692  1.00  0.49           N  
ATOM   3982  OD1 ASN A 554      28.823  20.170 -54.820  1.00  0.54           O  
ATOM   3983  N   THR A 555      29.955  24.169 -53.595  1.00  0.59           N  
ATOM   3984  CA  THR A 555      30.944  24.542 -52.590  1.00  0.59           C  
ATOM   3985  C   THR A 555      30.719  25.975 -52.115  1.00  0.59           C  
ATOM   3986  CB  THR A 555      32.377  24.399 -53.135  1.00  0.57           C  
ATOM   3987  O   THR A 555      30.496  26.876 -52.927  1.00  0.57           O  
ATOM   3988  CG2 THR A 555      33.364  24.094 -52.014  1.00  0.51           C  
ATOM   3989  OG1 THR A 555      32.413  23.333 -54.092  1.00  0.53           O  
ATOM   3990  N   ILE A 556      30.627  26.092 -50.840  1.00  0.62           N  
ATOM   3991  CA  ILE A 556      30.557  27.379 -50.155  1.00  0.61           C  
ATOM   3992  C   ILE A 556      31.780  27.553 -49.257  1.00  0.62           C  
ATOM   3993  CB  ILE A 556      29.260  27.507 -49.325  1.00  0.57           C  
ATOM   3994  O   ILE A 556      32.061  26.702 -48.409  1.00  0.59           O  
ATOM   3995  CG1 ILE A 556      28.031  27.354 -50.228  1.00  0.50           C  
ATOM   3996  CG2 ILE A 556      29.227  28.844 -48.578  1.00  0.52           C  
ATOM   3997  CD1 ILE A 556      26.716  27.236 -49.469  1.00  0.51           C  
ATOM   3998  N   THR A 557      32.599  28.435 -49.732  1.00  0.60           N  
ATOM   3999  CA  THR A 557      33.640  28.915 -48.829  1.00  0.59           C  
ATOM   4000  C   THR A 557      33.149  30.117 -48.027  1.00  0.59           C  
ATOM   4001  CB  THR A 557      34.917  29.296 -49.601  1.00  0.56           C  
ATOM   4002  O   THR A 557      33.154  31.245 -48.524  1.00  0.57           O  
ATOM   4003  CG2 THR A 557      36.166  28.999 -48.777  1.00  0.51           C  
ATOM   4004  OG1 THR A 557      34.973  28.545 -50.820  1.00  0.54           O  
ATOM   4005  N   ALA A 558      32.317  29.921 -47.013  1.00  0.57           N  
ATOM   4006  CA  ALA A 558      31.794  30.960 -46.129  1.00  0.56           C  
ATOM   4007  C   ALA A 558      32.459  30.899 -44.757  1.00  0.57           C  
ATOM   4008  CB  ALA A 558      30.280  30.828 -45.990  1.00  0.51           C  
ATOM   4009  O   ALA A 558      32.929  29.839 -44.335  1.00  0.54           O  
ATOM   4010  N   ALA A 559      32.577  32.030 -44.093  1.00  0.53           N  
ATOM   4011  CA  ALA A 559      32.568  32.023 -42.632  1.00  0.52           C  
ATOM   4012  C   ALA A 559      31.248  31.478 -42.095  1.00  0.54           C  
ATOM   4013  CB  ALA A 559      32.820  33.428 -42.091  1.00  0.49           C  
ATOM   4014  O   ALA A 559      30.195  32.095 -42.275  1.00  0.52           O  
ATOM   4015  N   ALA A 560      31.021  30.221 -41.936  1.00  0.56           N  
ATOM   4016  CA  ALA A 560      29.908  29.421 -41.431  1.00  0.55           C  
ATOM   4017  C   ALA A 560      29.103  30.197 -40.392  1.00  0.57           C  
ATOM   4018  CB  ALA A 560      30.422  28.113 -40.834  1.00  0.49           C  
ATOM   4019  O   ALA A 560      27.932  29.893 -40.152  1.00  0.54           O  
ATOM   4020  N   SER A 561      29.490  31.217 -39.806  1.00  0.63           N  
ATOM   4021  CA  SER A 561      28.790  31.943 -38.751  1.00  0.63           C  
ATOM   4022  C   SER A 561      27.793  32.939 -39.335  1.00  0.63           C  
ATOM   4023  CB  SER A 561      29.786  32.673 -37.850  1.00  0.59           C  
ATOM   4024  O   SER A 561      26.872  33.380 -38.644  1.00  0.61           O  
ATOM   4025  OG  SER A 561      30.660  33.482 -38.618  1.00  0.56           O  
ATOM   4026  N   ILE A 562      27.750  33.282 -40.499  1.00  0.65           N  
ATOM   4027  CA  ILE A 562      26.895  34.337 -41.033  1.00  0.65           C  
ATOM   4028  C   ILE A 562      25.847  33.730 -41.964  1.00  0.66           C  
ATOM   4029  CB  ILE A 562      27.719  35.409 -41.780  1.00  0.63           C  
ATOM   4030  O   ILE A 562      24.680  34.128 -41.938  1.00  0.64           O  
ATOM   4031  CG1 ILE A 562      28.741  36.052 -40.835  1.00  0.56           C  
ATOM   4032  CG2 ILE A 562      26.798  36.468 -42.393  1.00  0.57           C  
ATOM   4033  CD1 ILE A 562      29.633  37.090 -41.501  1.00  0.56           C  
ATOM   4034  N   ILE A 563      26.189  32.694 -42.821  1.00  0.69           N  
ATOM   4035  CA  ILE A 563      25.265  32.004 -43.713  1.00  0.68           C  
ATOM   4036  C   ILE A 563      25.529  30.500 -43.667  1.00  0.69           C  
ATOM   4037  CB  ILE A 563      25.383  32.524 -45.163  1.00  0.66           C  
ATOM   4038  O   ILE A 563      26.679  30.063 -43.754  1.00  0.67           O  
ATOM   4039  CG1 ILE A 563      24.905  33.978 -45.249  1.00  0.61           C  
ATOM   4040  CG2 ILE A 563      24.594  31.630 -46.124  1.00  0.62           C  
ATOM   4041  CD1 ILE A 563      25.020  34.586 -46.640  1.00  0.60           C  
ATOM   4042  N   THR A 564      24.495  29.782 -43.364  1.00  0.75           N  
ATOM   4043  CA  THR A 564      24.449  28.335 -43.537  1.00  0.75           C  
ATOM   4044  C   THR A 564      23.855  27.971 -44.895  1.00  0.75           C  
ATOM   4045  CB  THR A 564      23.629  27.664 -42.419  1.00  0.73           C  
ATOM   4046  O   THR A 564      22.720  28.342 -45.202  1.00  0.74           O  
ATOM   4047  CG2 THR A 564      23.693  26.144 -42.528  1.00  0.73           C  
ATOM   4048  OG1 THR A 564      24.152  28.063 -41.146  1.00  0.74           O  
ATOM   4049  N   ALA A 565      24.642  27.459 -45.743  1.00  0.72           N  
ATOM   4050  CA  ALA A 565      24.180  27.017 -47.056  1.00  0.72           C  
ATOM   4051  C   ALA A 565      23.734  25.558 -47.019  1.00  0.73           C  
ATOM   4052  CB  ALA A 565      25.279  27.207 -48.099  1.00  0.70           C  
ATOM   4053  O   ALA A 565      24.432  24.703 -46.469  1.00  0.71           O  
ATOM   4054  N   ASN A 566      22.644  25.215 -47.522  1.00  0.77           N  
ATOM   4055  CA  ASN A 566      22.138  23.875 -47.799  1.00  0.77           C  
ATOM   4056  C   ASN A 566      22.327  23.496 -49.265  1.00  0.77           C  
ATOM   4057  CB  ASN A 566      20.663  23.766 -47.408  1.00  0.76           C  
ATOM   4058  O   ASN A 566      21.599  23.978 -50.134  1.00  0.76           O  
ATOM   4059  CG  ASN A 566      20.130  22.351 -47.526  1.00  0.75           C  
ATOM   4060  ND2 ASN A 566      19.144  22.018 -46.701  1.00  0.78           N  
ATOM   4061  OD1 ASN A 566      20.601  21.564 -48.351  1.00  0.76           O  
ATOM   4062  N   THR A 567      23.443  22.691 -49.450  1.00  0.72           N  
ATOM   4063  CA  THR A 567      23.877  22.299 -50.786  1.00  0.72           C  
ATOM   4064  C   THR A 567      22.817  21.438 -51.467  1.00  0.73           C  
ATOM   4065  CB  THR A 567      25.211  21.532 -50.737  1.00  0.70           C  
ATOM   4066  O   THR A 567      22.727  21.411 -52.696  1.00  0.72           O  
ATOM   4067  CG2 THR A 567      26.354  22.444 -50.304  1.00  0.65           C  
ATOM   4068  OG1 THR A 567      25.099  20.449 -49.805  1.00  0.68           O  
ATOM   4069  N   SER A 568      21.949  20.705 -50.611  1.00  0.71           N  
ATOM   4070  CA  SER A 568      20.932  19.821 -51.172  1.00  0.72           C  
ATOM   4071  C   SER A 568      19.749  20.615 -51.718  1.00  0.72           C  
ATOM   4072  CB  SER A 568      20.445  18.826 -50.118  1.00  0.68           C  
ATOM   4073  O   SER A 568      19.134  20.219 -52.709  1.00  0.71           O  
ATOM   4074  OG  SER A 568      19.926  19.505 -48.987  1.00  0.66           O  
ATOM   4075  N   THR A 569      19.513  21.858 -51.212  1.00  0.77           N  
ATOM   4076  CA  THR A 569      18.337  22.625 -51.608  1.00  0.78           C  
ATOM   4077  C   THR A 569      18.744  23.886 -52.364  1.00  0.78           C  
ATOM   4078  CB  THR A 569      17.483  23.008 -50.385  1.00  0.75           C  
ATOM   4079  O   THR A 569      17.901  24.550 -52.972  1.00  0.76           O  
ATOM   4080  CG2 THR A 569      16.959  21.768 -49.669  1.00  0.71           C  
ATOM   4081  OG1 THR A 569      18.281  23.772 -49.473  1.00  0.78           O  
ATOM   4082  N   GLY A 570      19.998  24.155 -52.268  1.00  0.76           N  
ATOM   4083  CA  GLY A 570      20.483  25.408 -52.824  1.00  0.76           C  
ATOM   4084  C   GLY A 570      20.038  26.624 -52.033  1.00  0.77           C  
ATOM   4085  O   GLY A 570      20.026  27.741 -52.555  1.00  0.75           O  
ATOM   4086  N   THR A 571      19.684  26.451 -50.774  1.00  0.81           N  
ATOM   4087  CA  THR A 571      19.247  27.570 -49.946  1.00  0.82           C  
ATOM   4088  C   THR A 571      20.369  28.026 -49.017  1.00  0.81           C  
ATOM   4089  CB  THR A 571      18.006  27.198 -49.113  1.00  0.80           C  
ATOM   4090  O   THR A 571      21.234  27.231 -48.644  1.00  0.79           O  
ATOM   4091  CG2 THR A 571      16.837  26.808 -50.012  1.00  0.76           C  
ATOM   4092  OG1 THR A 571      18.326  26.094 -48.257  1.00  0.79           O  
ATOM   4093  N   PHE A 572      20.247  29.292 -48.715  1.00  0.77           N  
ATOM   4094  CA  PHE A 572      21.143  29.910 -47.745  1.00  0.78           C  
ATOM   4095  C   PHE A 572      20.360  30.473 -46.566  1.00  0.78           C  
ATOM   4096  CB  PHE A 572      21.969  31.019 -48.405  1.00  0.76           C  
ATOM   4097  O   PHE A 572      19.347  31.150 -46.753  1.00  0.76           O  
ATOM   4098  CG  PHE A 572      22.597  30.614 -49.710  1.00  0.71           C  
ATOM   4099  CD1 PHE A 572      23.837  29.987 -49.736  1.00  0.67           C  
ATOM   4100  CD2 PHE A 572      21.948  30.860 -50.913  1.00  0.68           C  
ATOM   4101  CE1 PHE A 572      24.421  29.610 -50.943  1.00  0.65           C  
ATOM   4102  CE2 PHE A 572      22.525  30.487 -52.124  1.00  0.66           C  
ATOM   4103  CZ  PHE A 572      23.762  29.863 -52.137  1.00  0.64           C  
ATOM   4104  N   LEU A 573      20.805  30.202 -45.407  1.00  0.79           N  
ATOM   4105  CA  LEU A 573      20.244  30.780 -44.191  1.00  0.79           C  
ATOM   4106  C   LEU A 573      21.138  31.894 -43.656  1.00  0.79           C  
ATOM   4107  CB  LEU A 573      20.058  29.701 -43.121  1.00  0.77           C  
ATOM   4108  O   LEU A 573      22.309  31.662 -43.348  1.00  0.75           O  
ATOM   4109  CG  LEU A 573      19.483  30.167 -41.782  1.00  0.76           C  
ATOM   4110  CD1 LEU A 573      18.048  30.651 -41.960  1.00  0.75           C  
ATOM   4111  CD2 LEU A 573      19.550  29.044 -40.752  1.00  0.76           C  
ATOM   4112  N   SER A 574      20.627  33.083 -43.742  1.00  0.76           N  
ATOM   4113  CA  SER A 574      21.282  34.193 -43.057  1.00  0.75           C  
ATOM   4114  C   SER A 574      21.204  34.031 -41.543  1.00  0.76           C  
ATOM   4115  CB  SER A 574      20.652  35.524 -43.469  1.00  0.73           C  
ATOM   4116  O   SER A 574      20.114  33.899 -40.982  1.00  0.73           O  
ATOM   4117  OG  SER A 574      21.301  36.608 -42.826  1.00  0.70           O  
ATOM   4118  N   ASN A 575      22.269  33.988 -40.909  1.00  0.73           N  
ATOM   4119  CA  ASN A 575      22.386  33.919 -39.456  1.00  0.73           C  
ATOM   4120  C   ASN A 575      22.712  35.282 -38.854  1.00  0.72           C  
ATOM   4121  CB  ASN A 575      23.445  32.892 -39.051  1.00  0.70           C  
ATOM   4122  O   ASN A 575      23.070  35.377 -37.679  1.00  0.68           O  
ATOM   4123  CG  ASN A 575      23.068  31.477 -39.443  1.00  0.67           C  
ATOM   4124  ND2 ASN A 575      24.068  30.656 -39.739  1.00  0.68           N  
ATOM   4125  OD1 ASN A 575      21.886  31.125 -39.479  1.00  0.69           O  
ATOM   4126  N   VAL A 576      22.418  36.456 -39.534  1.00  0.66           N  
ATOM   4127  CA  VAL A 576      22.871  37.773 -39.098  1.00  0.66           C  
ATOM   4128  C   VAL A 576      21.669  38.631 -38.710  1.00  0.66           C  
ATOM   4129  CB  VAL A 576      23.700  38.480 -40.194  1.00  0.63           C  
ATOM   4130  O   VAL A 576      20.710  38.750 -39.476  1.00  0.62           O  
ATOM   4131  CG1 VAL A 576      24.655  39.499 -39.576  1.00  0.56           C  
ATOM   4132  CG2 VAL A 576      24.470  37.455 -41.024  1.00  0.57           C  
ATOM   4133  N   THR A 577      21.588  39.160 -37.515  1.00  0.63           N  
ATOM   4134  CA  THR A 577      20.506  39.831 -36.802  1.00  0.62           C  
ATOM   4135  C   THR A 577      20.312  41.251 -37.327  1.00  0.63           C  
ATOM   4136  CB  THR A 577      20.777  39.874 -35.287  1.00  0.60           C  
ATOM   4137  O   THR A 577      19.296  41.890 -37.043  1.00  0.60           O  
ATOM   4138  CG2 THR A 577      20.397  38.554 -34.623  1.00  0.55           C  
ATOM   4139  OG1 THR A 577      22.170  40.124 -35.064  1.00  0.58           O  
ATOM   4140  N   GLN A 578      21.275  41.970 -38.099  1.00  0.59           N  
ATOM   4141  CA  GLN A 578      21.244  43.366 -38.522  1.00  0.58           C  
ATOM   4142  C   GLN A 578      21.296  43.481 -40.043  1.00  0.59           C  
ATOM   4143  CB  GLN A 578      22.403  44.144 -37.897  1.00  0.54           C  
ATOM   4144  O   GLN A 578      21.852  42.612 -40.718  1.00  0.55           O  
ATOM   4145  CG  GLN A 578      22.188  44.495 -36.431  1.00  0.51           C  
ATOM   4146  CD  GLN A 578      23.269  45.406 -35.881  1.00  0.52           C  
ATOM   4147  NE2 GLN A 578      23.121  45.810 -34.624  1.00  0.40           N  
ATOM   4148  OE1 GLN A 578      24.230  45.742 -36.579  1.00  0.52           O  
ATOM   4149  N   GLY A 579      20.322  44.509 -40.673  1.00  0.57           N  
ATOM   4150  CA  GLY A 579      20.202  44.875 -42.075  1.00  0.55           C  
ATOM   4151  C   GLY A 579      21.502  44.729 -42.843  1.00  0.57           C  
ATOM   4152  O   GLY A 579      22.528  45.287 -42.449  1.00  0.54           O  
ATOM   4153  N   MET A 580      21.713  43.669 -43.514  1.00  0.56           N  
ATOM   4154  CA  MET A 580      22.823  43.424 -44.431  1.00  0.57           C  
ATOM   4155  C   MET A 580      22.436  43.781 -45.862  1.00  0.57           C  
ATOM   4156  CB  MET A 580      23.267  41.962 -44.359  1.00  0.53           C  
ATOM   4157  O   MET A 580      21.311  43.517 -46.290  1.00  0.55           O  
ATOM   4158  CG  MET A 580      24.064  41.624 -43.109  1.00  0.52           C  
ATOM   4159  SD  MET A 580      24.645  39.883 -43.094  1.00  0.52           S  
ATOM   4160  CE  MET A 580      26.000  39.988 -44.296  1.00  0.45           C  
ATOM   4161  N   MET A 581      23.256  44.536 -46.451  1.00  0.59           N  
ATOM   4162  CA  MET A 581      23.332  44.616 -47.907  1.00  0.59           C  
ATOM   4163  C   MET A 581      24.072  43.412 -48.480  1.00  0.59           C  
ATOM   4164  CB  MET A 581      24.025  45.910 -48.339  1.00  0.56           C  
ATOM   4165  O   MET A 581      25.241  43.187 -48.162  1.00  0.57           O  
ATOM   4166  CG  MET A 581      23.804  46.265 -49.801  1.00  0.53           C  
ATOM   4167  SD  MET A 581      24.526  47.893 -50.245  1.00  0.53           S  
ATOM   4168  CE  MET A 581      26.293  47.511 -50.093  1.00  0.45           C  
ATOM   4169  N   LEU A 582      23.416  42.414 -49.010  1.00  0.59           N  
ATOM   4170  CA  LEU A 582      23.954  41.349 -49.850  1.00  0.58           C  
ATOM   4171  C   LEU A 582      24.298  41.875 -51.240  1.00  0.59           C  
ATOM   4172  CB  LEU A 582      22.953  40.196 -49.960  1.00  0.56           C  
ATOM   4173  O   LEU A 582      23.425  42.380 -51.950  1.00  0.57           O  
ATOM   4174  CG  LEU A 582      23.196  38.997 -49.042  1.00  0.55           C  
ATOM   4175  CD1 LEU A 582      22.033  38.829 -48.071  1.00  0.52           C  
ATOM   4176  CD2 LEU A 582      23.403  37.729 -49.862  1.00  0.52           C  
ATOM   4177  N   CYS A 583      25.614  41.922 -51.465  1.00  0.56           N  
ATOM   4178  CA  CYS A 583      26.117  42.069 -52.826  1.00  0.58           C  
ATOM   4179  C   CYS A 583      26.374  40.709 -53.463  1.00  0.56           C  
ATOM   4180  CB  CYS A 583      27.402  42.898 -52.836  1.00  0.55           C  
ATOM   4181  O   CYS A 583      27.271  39.979 -53.037  1.00  0.54           O  
ATOM   4182  SG  CYS A 583      27.133  44.661 -52.554  1.00  0.57           S  
ATOM   4183  N   ILE A 584      25.495  40.145 -54.243  1.00  0.58           N  
ATOM   4184  CA  ILE A 584      25.582  38.883 -54.969  1.00  0.56           C  
ATOM   4185  C   ILE A 584      26.070  39.140 -56.393  1.00  0.58           C  
ATOM   4186  CB  ILE A 584      24.222  38.149 -54.992  1.00  0.55           C  
ATOM   4187  O   ILE A 584      25.463  39.918 -57.133  1.00  0.56           O  
ATOM   4188  CG1 ILE A 584      23.704  37.940 -53.565  1.00  0.51           C  
ATOM   4189  CG2 ILE A 584      24.342  36.814 -55.733  1.00  0.52           C  
ATOM   4190  CD1 ILE A 584      22.303  37.348 -53.496  1.00  0.51           C  
ATOM   4191  N   SER A 585      27.328  38.724 -56.536  1.00  0.57           N  
ATOM   4192  CA  SER A 585      27.875  38.612 -57.884  1.00  0.56           C  
ATOM   4193  C   SER A 585      27.893  37.162 -58.355  1.00  0.56           C  
ATOM   4194  CB  SER A 585      29.289  39.192 -57.940  1.00  0.54           C  
ATOM   4195  O   SER A 585      28.446  36.291 -57.680  1.00  0.54           O  
ATOM   4196  OG  SER A 585      29.788  39.174 -59.266  1.00  0.54           O  
ATOM   4197  N   ALA A 586      27.021  36.766 -59.189  1.00  0.55           N  
ATOM   4198  CA  ALA A 586      27.017  35.445 -59.813  1.00  0.53           C  
ATOM   4199  C   ALA A 586      27.499  35.520 -61.259  1.00  0.55           C  
ATOM   4200  CB  ALA A 586      25.621  34.832 -59.751  1.00  0.52           C  
ATOM   4201  O   ALA A 586      27.055  36.379 -62.024  1.00  0.53           O  
ATOM   4202  N   GLN A 587      28.638  34.889 -61.343  1.00  0.55           N  
ATOM   4203  CA  GLN A 587      29.102  34.498 -62.670  1.00  0.55           C  
ATOM   4204  C   GLN A 587      28.582  33.114 -63.049  1.00  0.55           C  
ATOM   4205  CB  GLN A 587      30.630  34.521 -62.733  1.00  0.53           C  
ATOM   4206  O   GLN A 587      28.933  32.118 -62.414  1.00  0.53           O  
ATOM   4207  CG  GLN A 587      31.187  34.498 -64.150  1.00  0.51           C  
ATOM   4208  CD  GLN A 587      32.699  34.622 -64.188  1.00  0.52           C  
ATOM   4209  NE2 GLN A 587      33.254  34.737 -65.390  1.00  0.41           N  
ATOM   4210  OE1 GLN A 587      33.362  34.615 -63.146  1.00  0.51           O  
ATOM   4211  N   ILE A 588      27.438  33.059 -63.795  1.00  0.57           N  
ATOM   4212  CA  ILE A 588      26.892  31.785 -64.250  1.00  0.56           C  
ATOM   4213  C   ILE A 588      27.120  31.634 -65.752  1.00  0.57           C  
ATOM   4214  CB  ILE A 588      25.387  31.666 -63.922  1.00  0.54           C  
ATOM   4215  O   ILE A 588      26.719  32.496 -66.538  1.00  0.55           O  
ATOM   4216  CG1 ILE A 588      25.152  31.844 -62.418  1.00  0.49           C  
ATOM   4217  CG2 ILE A 588      24.833  30.322 -64.407  1.00  0.50           C  
ATOM   4218  CD1 ILE A 588      23.685  31.828 -62.013  1.00  0.47           C  
ATOM   4219  N   ILE A 589      27.975  30.618 -66.040  1.00  0.58           N  
ATOM   4220  CA  ILE A 589      28.200  30.166 -67.409  1.00  0.56           C  
ATOM   4221  C   ILE A 589      27.117  29.167 -67.807  1.00  0.57           C  
ATOM   4222  CB  ILE A 589      29.600  29.533 -67.572  1.00  0.54           C  
ATOM   4223  O   ILE A 589      26.804  28.246 -67.048  1.00  0.55           O  
ATOM   4224  CG1 ILE A 589      30.690  30.537 -67.179  1.00  0.50           C  
ATOM   4225  CG2 ILE A 589      29.804  29.036 -69.006  1.00  0.51           C  
ATOM   4226  CD1 ILE A 589      32.101  29.968 -67.224  1.00  0.49           C  
ATOM   4227  N   ARG A 590      26.435  29.352 -68.930  1.00  0.58           N  
ATOM   4228  CA  ARG A 590      25.289  28.623 -69.465  1.00  0.57           C  
ATOM   4229  C   ARG A 590      25.604  28.039 -70.838  1.00  0.59           C  
ATOM   4230  CB  ARG A 590      24.063  29.534 -69.551  1.00  0.54           C  
ATOM   4231  O   ARG A 590      26.180  28.720 -71.690  1.00  0.56           O  
ATOM   4232  CG  ARG A 590      22.746  28.785 -69.671  1.00  0.52           C  
ATOM   4233  CD  ARG A 590      21.576  29.734 -69.895  1.00  0.54           C  
ATOM   4234  NE  ARG A 590      20.323  29.009 -70.081  1.00  0.46           N  
ATOM   4235  NH1 ARG A 590      19.070  30.886 -70.573  1.00  0.35           N  
ATOM   4236  NH2 ARG A 590      18.081  28.818 -70.544  1.00  0.31           N  
ATOM   4237  CZ  ARG A 590      19.161  29.573 -70.399  1.00  0.46           C  
ATOM   4238  N   GLU A 591      25.149  26.722 -71.022  1.00  0.61           N  
ATOM   4239  CA  GLU A 591      25.036  25.964 -72.264  1.00  0.60           C  
ATOM   4240  C   GLU A 591      23.582  25.855 -72.715  1.00  0.61           C  
ATOM   4241  CB  GLU A 591      25.641  24.568 -72.098  1.00  0.57           C  
ATOM   4242  O   GLU A 591      22.702  25.525 -71.917  1.00  0.58           O  
ATOM   4243  CG  GLU A 591      25.746  23.784 -73.399  1.00  0.55           C  
ATOM   4244  CD  GLU A 591      26.443  22.443 -73.237  1.00  0.55           C  
ATOM   4245  OE1 GLU A 591      26.550  21.949 -72.092  1.00  0.56           O  
ATOM   4246  OE2 GLU A 591      26.887  21.882 -74.264  1.00  0.50           O  
ATOM   4247  N   VAL A 592      23.092  26.296 -73.828  1.00  0.62           N  
ATOM   4248  CA  VAL A 592      21.816  26.111 -74.511  1.00  0.61           C  
ATOM   4249  C   VAL A 592      21.968  25.066 -75.614  1.00  0.62           C  
ATOM   4250  CB  VAL A 592      21.291  27.438 -75.102  1.00  0.59           C  
ATOM   4251  O   VAL A 592      22.843  25.186 -76.475  1.00  0.59           O  
ATOM   4252  CG1 VAL A 592      19.926  27.235 -75.757  1.00  0.54           C  
ATOM   4253  CG2 VAL A 592      21.212  28.510 -74.017  1.00  0.54           C  
ATOM   4254  N   THR A 593      21.177  23.974 -75.409  1.00  0.63           N  
ATOM   4255  CA  THR A 593      20.969  22.985 -76.461  1.00  0.62           C  
ATOM   4256  C   THR A 593      19.592  23.154 -77.097  1.00  0.63           C  
ATOM   4257  CB  THR A 593      21.115  21.552 -75.918  1.00  0.60           C  
ATOM   4258  O   THR A 593      18.582  23.220 -76.393  1.00  0.61           O  
ATOM   4259  CG2 THR A 593      22.576  21.116 -75.902  1.00  0.57           C  
ATOM   4260  OG1 THR A 593      20.597  21.498 -74.583  1.00  0.59           O  
ATOM   4261  N   GLY A 594      19.455  23.835 -78.315  1.00  0.60           N  
ATOM   4262  CA  GLY A 594      18.277  23.928 -79.163  1.00  0.58           C  
ATOM   4263  C   GLY A 594      18.098  25.299 -79.787  1.00  0.60           C  
ATOM   4264  O   GLY A 594      18.633  26.289 -79.285  1.00  0.57           O  
ATOM   4265  N   GLY A 595      17.825  25.429 -81.109  1.00  0.61           N  
ATOM   4266  CA  GLY A 595      17.576  26.588 -81.951  1.00  0.60           C  
ATOM   4267  C   GLY A 595      16.567  27.553 -81.356  1.00  0.61           C  
ATOM   4268  O   GLY A 595      15.639  27.137 -80.660  1.00  0.57           O  
ATOM   4269  N   GLY A 596      16.883  29.066 -81.427  1.00  0.68           N  
ATOM   4270  CA  GLY A 596      16.046  30.199 -81.067  1.00  0.68           C  
ATOM   4271  C   GLY A 596      16.426  30.823 -79.738  1.00  0.68           C  
ATOM   4272  O   GLY A 596      17.193  30.240 -78.969  1.00  0.65           O  
ATOM   4273  N   ASP A 597      16.052  32.151 -79.556  1.00  0.73           N  
ATOM   4274  CA  ASP A 597      16.357  32.935 -78.363  1.00  0.73           C  
ATOM   4275  C   ASP A 597      15.657  32.361 -77.134  1.00  0.73           C  
ATOM   4276  CB  ASP A 597      15.952  34.397 -78.564  1.00  0.71           C  
ATOM   4277  O   ASP A 597      14.480  32.000 -77.196  1.00  0.71           O  
ATOM   4278  CG  ASP A 597      16.733  35.082 -79.672  1.00  0.68           C  
ATOM   4279  OD1 ASP A 597      17.836  34.609 -80.023  1.00  0.69           O  
ATOM   4280  OD2 ASP A 597      16.243  36.106 -80.196  1.00  0.70           O  
ATOM   4281  N   VAL A 598      16.357  32.212 -76.246  1.00  0.74           N  
ATOM   4282  CA  VAL A 598      15.829  31.795 -74.952  1.00  0.74           C  
ATOM   4283  C   VAL A 598      16.067  32.893 -73.918  1.00  0.75           C  
ATOM   4284  CB  VAL A 598      16.468  30.469 -74.478  1.00  0.72           C  
ATOM   4285  O   VAL A 598      17.169  33.440 -73.826  1.00  0.72           O  
ATOM   4286  CG1 VAL A 598      15.893  30.045 -73.128  1.00  0.65           C  
ATOM   4287  CG2 VAL A 598      16.255  29.373 -75.521  1.00  0.66           C  
ATOM   4288  N   TYR A 599      14.975  33.257 -73.299  1.00  0.78           N  
ATOM   4289  CA  TYR A 599      15.087  34.178 -72.173  1.00  0.78           C  
ATOM   4290  C   TYR A 599      15.312  33.420 -70.870  1.00  0.78           C  
ATOM   4291  CB  TYR A 599      13.830  35.046 -72.061  1.00  0.77           C  
ATOM   4292  O   TYR A 599      14.487  32.593 -70.474  1.00  0.76           O  
ATOM   4293  CG  TYR A 599      13.559  35.882 -73.288  1.00  0.75           C  
ATOM   4294  CD1 TYR A 599      14.160  37.127 -73.454  1.00  0.74           C  
ATOM   4295  CD2 TYR A 599      12.700  35.428 -74.284  1.00  0.74           C  
ATOM   4296  CE1 TYR A 599      13.911  37.902 -74.582  1.00  0.71           C  
ATOM   4297  CE2 TYR A 599      12.444  36.194 -75.417  1.00  0.71           C  
ATOM   4298  OH  TYR A 599      12.804  38.190 -76.676  1.00  0.67           O  
ATOM   4299  CZ  TYR A 599      13.054  37.427 -75.557  1.00  0.67           C  
ATOM   4300  N   TRP A 600      16.348  33.653 -70.462  1.00  0.78           N  
ATOM   4301  CA  TRP A 600      16.684  33.116 -69.148  1.00  0.79           C  
ATOM   4302  C   TRP A 600      16.612  34.202 -68.080  1.00  0.79           C  
ATOM   4303  CB  TRP A 600      18.082  32.490 -69.164  1.00  0.76           C  
ATOM   4304  O   TRP A 600      17.143  35.300 -68.266  1.00  0.76           O  
ATOM   4305  CG  TRP A 600      18.527  31.961 -67.834  1.00  0.69           C  
ATOM   4306  CD1 TRP A 600      17.896  31.021 -67.067  1.00  0.61           C  
ATOM   4307  CD2 TRP A 600      19.701  32.345 -67.112  1.00  0.64           C  
ATOM   4308  CE2 TRP A 600      19.718  31.597 -65.914  1.00  0.62           C  
ATOM   4309  CE3 TRP A 600      20.742  33.250 -67.362  1.00  0.73           C  
ATOM   4310  NE1 TRP A 600      18.607  30.798 -65.911  1.00  0.71           N  
ATOM   4311  CH2 TRP A 600      21.743  32.618 -65.236  1.00  0.66           C  
ATOM   4312  CZ2 TRP A 600      20.738  31.726 -64.967  1.00  0.69           C  
ATOM   4313  CZ3 TRP A 600      21.755  33.377 -66.418  1.00  0.65           C  
ATOM   4314  N   MET A 601      15.944  33.890 -67.033  1.00  0.80           N  
ATOM   4315  CA  MET A 601      15.768  34.808 -65.910  1.00  0.81           C  
ATOM   4316  C   MET A 601      16.381  34.234 -64.637  1.00  0.81           C  
ATOM   4317  CB  MET A 601      14.284  35.107 -65.687  1.00  0.79           C  
ATOM   4318  O   MET A 601      16.179  33.061 -64.320  1.00  0.80           O  
ATOM   4319  CG  MET A 601      14.022  36.108 -64.574  1.00  0.76           C  
ATOM   4320  SD  MET A 601      12.237  36.487 -64.376  1.00  0.78           S  
ATOM   4321  CE  MET A 601      11.857  37.115 -66.035  1.00  0.67           C  
ATOM   4322  N   MET A 602      17.077  35.029 -63.926  1.00  0.80           N  
ATOM   4323  CA  MET A 602      17.475  34.735 -62.552  1.00  0.80           C  
ATOM   4324  C   MET A 602      16.923  35.782 -61.590  1.00  0.80           C  
ATOM   4325  CB  MET A 602      18.998  34.669 -62.436  1.00  0.78           C  
ATOM   4326  O   MET A 602      16.823  36.960 -61.938  1.00  0.79           O  
ATOM   4327  CG  MET A 602      19.625  33.534 -63.230  1.00  0.72           C  
ATOM   4328  SD  MET A 602      21.437  33.408 -62.966  1.00  0.67           S  
ATOM   4329  CE  MET A 602      21.483  33.203 -61.163  1.00  0.62           C  
ATOM   4330  N   PHE A 603      16.610  35.353 -60.503  1.00  0.82           N  
ATOM   4331  CA  PHE A 603      16.138  36.273 -59.474  1.00  0.83           C  
ATOM   4332  C   PHE A 603      16.361  35.691 -58.084  1.00  0.83           C  
ATOM   4333  CB  PHE A 603      14.653  36.592 -59.678  1.00  0.82           C  
ATOM   4334  O   PHE A 603      16.500  34.476 -57.928  1.00  0.82           O  
ATOM   4335  CG  PHE A 603      13.770  35.374 -59.713  1.00  0.82           C  
ATOM   4336  CD1 PHE A 603      13.611  34.647 -60.886  1.00  0.82           C  
ATOM   4337  CD2 PHE A 603      13.098  34.957 -58.571  1.00  0.82           C  
ATOM   4338  CE1 PHE A 603      12.793  33.520 -60.921  1.00  0.80           C  
ATOM   4339  CE2 PHE A 603      12.279  33.831 -58.599  1.00  0.80           C  
ATOM   4340  CZ  PHE A 603      12.128  33.115 -59.775  1.00  0.77           C  
ATOM   4341  N   LEU A 604      16.456  36.603 -57.160  1.00  0.82           N  
ATOM   4342  CA  LEU A 604      16.594  36.248 -55.751  1.00  0.82           C  
ATOM   4343  C   LEU A 604      15.227  36.096 -55.092  1.00  0.83           C  
ATOM   4344  CB  LEU A 604      17.416  37.306 -55.011  1.00  0.81           C  
ATOM   4345  O   LEU A 604      14.342  36.931 -55.290  1.00  0.82           O  
ATOM   4346  CG  LEU A 604      17.755  37.002 -53.550  1.00  0.77           C  
ATOM   4347  CD1 LEU A 604      18.790  35.885 -53.468  1.00  0.75           C  
ATOM   4348  CD2 LEU A 604      18.257  38.257 -52.845  1.00  0.75           C  
ATOM   4349  N   GLU A 605      15.025  35.017 -54.309  1.00  0.85           N  
ATOM   4350  CA  GLU A 605      13.884  34.870 -53.409  1.00  0.86           C  
ATOM   4351  C   GLU A 605      14.333  34.828 -51.951  1.00  0.86           C  
ATOM   4352  CB  GLU A 605      13.088  33.608 -53.751  1.00  0.85           C  
ATOM   4353  O   GLU A 605      15.400  34.294 -51.640  1.00  0.85           O  
ATOM   4354  CG  GLU A 605      12.372  33.678 -55.092  1.00  0.85           C  
ATOM   4355  CD  GLU A 605      11.584  32.418 -55.417  1.00  0.85           C  
ATOM   4356  OE1 GLU A 605      11.901  31.344 -54.858  1.00  0.84           O  
ATOM   4357  OE2 GLU A 605      10.644  32.507 -56.238  1.00  0.85           O  
ATOM   4358  N   THR A 606      13.474  35.320 -51.040  1.00  0.84           N  
ATOM   4359  CA  THR A 606      13.635  35.219 -49.593  1.00  0.85           C  
ATOM   4360  C   THR A 606      12.466  34.459 -48.971  1.00  0.85           C  
ATOM   4361  CB  THR A 606      13.750  36.610 -48.945  1.00  0.83           C  
ATOM   4362  O   THR A 606      11.358  34.465 -49.511  1.00  0.85           O  
ATOM   4363  CG2 THR A 606      14.967  37.363 -49.470  1.00  0.80           C  
ATOM   4364  OG1 THR A 606      12.569  37.368 -49.240  1.00  0.80           O  
ATOM   4365  N   SER A 607      12.828  33.848 -47.963  1.00  0.87           N  
ATOM   4366  CA  SER A 607      11.825  33.149 -47.167  1.00  0.88           C  
ATOM   4367  C   SER A 607      12.085  33.320 -45.674  1.00  0.87           C  
ATOM   4368  CB  SER A 607      11.800  31.662 -47.522  1.00  0.87           C  
ATOM   4369  O   SER A 607      13.219  33.165 -45.215  1.00  0.86           O  
ATOM   4370  OG  SER A 607      10.836  30.975 -46.743  1.00  0.89           O  
ATOM   4371  N   PRO A 608      10.966  33.581 -44.789  1.00  0.84           N  
ATOM   4372  CA  PRO A 608      11.154  33.576 -43.337  1.00  0.85           C  
ATOM   4373  C   PRO A 608      11.254  32.165 -42.760  1.00  0.85           C  
ATOM   4374  CB  PRO A 608       9.906  34.291 -42.816  1.00  0.83           C  
ATOM   4375  O   PRO A 608      11.759  31.982 -41.650  1.00  0.83           O  
ATOM   4376  CG  PRO A 608       8.853  34.016 -43.840  1.00  0.80           C  
ATOM   4377  CD  PRO A 608       9.505  33.956 -45.191  1.00  0.81           C  
ATOM   4378  N   ASP A 609      10.817  31.085 -43.573  1.00  0.89           N  
ATOM   4379  CA  ASP A 609      10.594  29.765 -42.991  1.00  0.89           C  
ATOM   4380  C   ASP A 609      11.266  28.677 -43.825  1.00  0.88           C  
ATOM   4381  CB  ASP A 609       9.096  29.480 -42.864  1.00  0.88           C  
ATOM   4382  O   ASP A 609      11.218  27.497 -43.471  1.00  0.86           O  
ATOM   4383  CG  ASP A 609       8.365  29.548 -44.193  1.00  0.86           C  
ATOM   4384  OD1 ASP A 609       9.026  29.646 -45.249  1.00  0.88           O  
ATOM   4385  OD2 ASP A 609       7.115  29.505 -44.185  1.00  0.88           O  
ATOM   4386  N   GLY A 610      11.701  29.069 -44.950  1.00  0.85           N  
ATOM   4387  CA  GLY A 610      12.292  28.138 -45.897  1.00  0.86           C  
ATOM   4388  C   GLY A 610      11.267  27.463 -46.789  1.00  0.85           C  
ATOM   4389  O   GLY A 610      11.626  26.703 -47.691  1.00  0.84           O  
ATOM   4390  N   THR A 611       9.910  27.746 -46.585  1.00  0.87           N  
ATOM   4391  CA  THR A 611       8.822  27.097 -47.308  1.00  0.89           C  
ATOM   4392  C   THR A 611       8.068  28.105 -48.170  1.00  0.86           C  
ATOM   4393  CB  THR A 611       7.841  26.409 -46.341  1.00  0.85           C  
ATOM   4394  O   THR A 611       7.819  27.857 -49.352  1.00  0.85           O  
ATOM   4395  CG2 THR A 611       8.549  25.354 -45.497  1.00  0.76           C  
ATOM   4396  OG1 THR A 611       7.266  27.393 -45.473  1.00  0.82           O  
ATOM   4397  N   THR A 612       7.752  29.264 -47.633  1.00  0.91           N  
ATOM   4398  CA  THR A 612       7.040  30.329 -48.330  1.00  0.92           C  
ATOM   4399  C   THR A 612       8.021  31.338 -48.920  1.00  0.90           C  
ATOM   4400  CB  THR A 612       6.057  31.053 -47.391  1.00  0.89           C  
ATOM   4401  O   THR A 612       8.613  32.136 -48.191  1.00  0.87           O  
ATOM   4402  CG2 THR A 612       5.188  32.041 -48.161  1.00  0.78           C  
ATOM   4403  OG1 THR A 612       5.213  30.085 -46.755  1.00  0.87           O  
ATOM   4404  N   TRP A 613       8.141  31.409 -50.170  1.00  0.87           N  
ATOM   4405  CA  TRP A 613       9.172  32.145 -50.895  1.00  0.91           C  
ATOM   4406  C   TRP A 613       8.578  33.357 -51.605  1.00  0.86           C  
ATOM   4407  CB  TRP A 613       9.871  31.235 -51.908  1.00  0.87           C  
ATOM   4408  O   TRP A 613       7.554  33.246 -52.284  1.00  0.77           O  
ATOM   4409  CG  TRP A 613      10.659  30.122 -51.285  1.00  0.81           C  
ATOM   4410  CD1 TRP A 613      10.230  28.848 -51.036  1.00  0.74           C  
ATOM   4411  CD2 TRP A 613      12.013  30.186 -50.827  1.00  0.78           C  
ATOM   4412  CE2 TRP A 613      12.341  28.913 -50.312  1.00  0.84           C  
ATOM   4413  CE3 TRP A 613      12.983  31.198 -50.803  1.00  0.77           C  
ATOM   4414  NE1 TRP A 613      11.237  28.116 -50.451  1.00  0.79           N  
ATOM   4415  CH2 TRP A 613      14.529  29.632 -49.767  1.00  0.77           C  
ATOM   4416  CZ2 TRP A 613      13.599  28.624 -49.778  1.00  0.78           C  
ATOM   4417  CZ3 TRP A 613      14.234  30.909 -50.272  1.00  0.78           C  
ATOM   4418  N   THR A 614       9.210  34.527 -51.415  1.00  0.89           N  
ATOM   4419  CA  THR A 614       8.835  35.784 -52.052  1.00  0.90           C  
ATOM   4420  C   THR A 614       9.967  36.302 -52.934  1.00  0.89           C  
ATOM   4421  CB  THR A 614       8.465  36.852 -51.006  1.00  0.88           C  
ATOM   4422  O   THR A 614      11.107  36.425 -52.481  1.00  0.88           O  
ATOM   4423  CG2 THR A 614       7.944  38.119 -51.675  1.00  0.83           C  
ATOM   4424  OG1 THR A 614       7.451  36.331 -50.138  1.00  0.87           O  
ATOM   4425  N   PRO A 615       9.769  36.604 -54.240  1.00  0.88           N  
ATOM   4426  CA  PRO A 615      10.808  37.225 -55.064  1.00  0.88           C  
ATOM   4427  C   PRO A 615      11.191  38.621 -54.577  1.00  0.88           C  
ATOM   4428  CB  PRO A 615      10.165  37.289 -56.452  1.00  0.87           C  
ATOM   4429  O   PRO A 615      10.315  39.432 -54.266  1.00  0.86           O  
ATOM   4430  CG  PRO A 615       9.082  36.259 -56.419  1.00  0.85           C  
ATOM   4431  CD  PRO A 615       8.536  36.186 -55.022  1.00  0.84           C  
ATOM   4432  N   VAL A 616      12.479  38.938 -54.580  1.00  0.84           N  
ATOM   4433  CA  VAL A 616      12.978  40.263 -54.224  1.00  0.84           C  
ATOM   4434  C   VAL A 616      12.822  41.211 -55.410  1.00  0.84           C  
ATOM   4435  CB  VAL A 616      14.455  40.211 -53.773  1.00  0.83           C  
ATOM   4436  O   VAL A 616      13.397  40.979 -56.477  1.00  0.83           O  
ATOM   4437  CG1 VAL A 616      14.981  41.615 -53.483  1.00  0.80           C  
ATOM   4438  CG2 VAL A 616      14.606  39.316 -52.543  1.00  0.80           C  
ATOM   4439  N   THR A 617      12.017  42.339 -55.204  1.00  0.82           N  
ATOM   4440  CA  THR A 617      11.792  43.346 -56.235  1.00  0.83           C  
ATOM   4441  C   THR A 617      13.115  43.940 -56.709  1.00  0.82           C  
ATOM   4442  CB  THR A 617      10.874  44.473 -55.725  1.00  0.81           C  
ATOM   4443  O   THR A 617      13.961  44.314 -55.894  1.00  0.80           O  
ATOM   4444  CG2 THR A 617      10.572  45.479 -56.831  1.00  0.76           C  
ATOM   4445  OG1 THR A 617       9.642  43.905 -55.263  1.00  0.81           O  
ATOM   4446  N   GLY A 618      13.328  43.863 -57.961  1.00  0.80           N  
ATOM   4447  CA  GLY A 618      14.497  44.455 -58.591  1.00  0.80           C  
ATOM   4448  C   GLY A 618      15.672  43.499 -58.684  1.00  0.79           C  
ATOM   4449  O   GLY A 618      16.719  43.846 -59.235  1.00  0.77           O  
ATOM   4450  N   SER A 619      15.504  42.180 -58.237  1.00  0.79           N  
ATOM   4451  CA  SER A 619      16.561  41.176 -58.284  1.00  0.79           C  
ATOM   4452  C   SER A 619      16.518  40.390 -59.591  1.00  0.79           C  
ATOM   4453  CB  SER A 619      16.444  40.216 -57.099  1.00  0.78           C  
ATOM   4454  O   SER A 619      17.431  39.615 -59.885  1.00  0.77           O  
ATOM   4455  OG  SER A 619      15.320  39.366 -57.249  1.00  0.81           O  
ATOM   4456  N   ASN A 620      15.596  40.583 -60.403  1.00  0.80           N  
ATOM   4457  CA  ASN A 620      15.498  39.818 -61.641  1.00  0.81           C  
ATOM   4458  C   ASN A 620      16.454  40.348 -62.706  1.00  0.80           C  
ATOM   4459  CB  ASN A 620      14.061  39.827 -62.166  1.00  0.78           C  
ATOM   4460  O   ASN A 620      16.599  41.562 -62.867  1.00  0.77           O  
ATOM   4461  CG  ASN A 620      13.561  41.225 -62.473  1.00  0.72           C  
ATOM   4462  ND2 ASN A 620      12.614  41.326 -63.398  1.00  0.68           N  
ATOM   4463  OD1 ASN A 620      14.023  42.206 -61.885  1.00  0.69           O  
ATOM   4464  N   ARG A 621      17.074  39.523 -63.417  1.00  0.78           N  
ATOM   4465  CA  ARG A 621      17.869  39.763 -64.617  1.00  0.78           C  
ATOM   4466  C   ARG A 621      17.514  38.767 -65.717  1.00  0.78           C  
ATOM   4467  CB  ARG A 621      19.363  39.681 -64.298  1.00  0.76           C  
ATOM   4468  O   ARG A 621      17.460  37.560 -65.474  1.00  0.75           O  
ATOM   4469  CG  ARG A 621      19.838  40.724 -63.299  1.00  0.74           C  
ATOM   4470  CD  ARG A 621      19.743  42.133 -63.867  1.00  0.73           C  
ATOM   4471  NE  ARG A 621      20.203  43.133 -62.907  1.00  0.59           N  
ATOM   4472  NH1 ARG A 621      18.131  43.456 -61.939  1.00  0.52           N  
ATOM   4473  NH2 ARG A 621      19.949  44.634 -61.188  1.00  0.48           N  
ATOM   4474  CZ  ARG A 621      19.426  43.739 -62.013  1.00  0.66           C  
ATOM   4475  N   ILE A 622      17.110  39.329 -66.778  1.00  0.79           N  
ATOM   4476  CA  ILE A 622      16.794  38.560 -67.976  1.00  0.79           C  
ATOM   4477  C   ILE A 622      17.932  38.687 -68.987  1.00  0.78           C  
ATOM   4478  CB  ILE A 622      15.461  39.020 -68.608  1.00  0.77           C  
ATOM   4479  O   ILE A 622      18.358  39.797 -69.314  1.00  0.75           O  
ATOM   4480  CG1 ILE A 622      14.319  38.898 -67.594  1.00  0.74           C  
ATOM   4481  CG2 ILE A 622      15.158  38.215 -69.875  1.00  0.73           C  
ATOM   4482  CD1 ILE A 622      12.997  39.480 -68.076  1.00  0.72           C  
ATOM   4483  N   VAL A 623      18.490  37.600 -69.267  1.00  0.76           N  
ATOM   4484  CA  VAL A 623      19.466  37.559 -70.351  1.00  0.76           C  
ATOM   4485  C   VAL A 623      18.886  36.796 -71.540  1.00  0.76           C  
ATOM   4486  CB  VAL A 623      20.793  36.910 -69.897  1.00  0.74           C  
ATOM   4487  O   VAL A 623      18.313  35.717 -71.373  1.00  0.74           O  
ATOM   4488  CG1 VAL A 623      21.818  36.930 -71.029  1.00  0.68           C  
ATOM   4489  CG2 VAL A 623      21.340  37.625 -68.663  1.00  0.68           C  
ATOM   4490  N   THR A 624      18.884  37.374 -72.665  1.00  0.76           N  
ATOM   4491  CA  THR A 624      18.577  36.704 -73.924  1.00  0.76           C  
ATOM   4492  C   THR A 624      19.755  35.850 -74.383  1.00  0.75           C  
ATOM   4493  CB  THR A 624      18.215  37.719 -75.024  1.00  0.74           C  
ATOM   4494  O   THR A 624      20.871  36.351 -74.532  1.00  0.72           O  
ATOM   4495  CG2 THR A 624      17.700  37.014 -76.275  1.00  0.68           C  
ATOM   4496  OG1 THR A 624      17.199  38.603 -74.535  1.00  0.71           O  
ATOM   4497  N   LEU A 625      19.485  34.610 -74.459  1.00  0.69           N  
ATOM   4498  CA  LEU A 625      20.419  33.659 -75.052  1.00  0.69           C  
ATOM   4499  C   LEU A 625      20.059  33.381 -76.508  1.00  0.69           C  
ATOM   4500  CB  LEU A 625      20.428  32.350 -74.258  1.00  0.67           C  
ATOM   4501  O   LEU A 625      18.978  32.864 -76.797  1.00  0.66           O  
ATOM   4502  CG  LEU A 625      20.754  32.464 -72.768  1.00  0.63           C  
ATOM   4503  CD1 LEU A 625      20.591  31.111 -72.084  1.00  0.61           C  
ATOM   4504  CD2 LEU A 625      22.167  33.003 -72.569  1.00  0.62           C  
ATOM   4505  N   SER A 626      20.743  34.024 -77.325  1.00  0.67           N  
ATOM   4506  CA  SER A 626      20.550  33.863 -78.762  1.00  0.65           C  
ATOM   4507  C   SER A 626      21.116  32.533 -79.250  1.00  0.66           C  
ATOM   4508  CB  SER A 626      21.205  35.015 -79.524  1.00  0.62           C  
ATOM   4509  O   SER A 626      22.169  32.093 -78.786  1.00  0.61           O  
ATOM   4510  OG  SER A 626      22.604  34.815 -79.634  1.00  0.60           O  
ATOM   4511  N   SER A 627      20.357  31.657 -79.754  1.00  0.58           N  
ATOM   4512  CA  SER A 627      20.381  30.356 -80.416  1.00  0.56           C  
ATOM   4513  C   SER A 627      21.299  30.373 -81.633  1.00  0.58           C  
ATOM   4514  CB  SER A 627      18.970  29.942 -80.836  1.00  0.51           C  
ATOM   4515  O   SER A 627      20.871  30.721 -82.736  1.00  0.54           O  
ATOM   4516  OG  SER A 627      18.497  30.766 -81.888  1.00  0.49           O  
ATOM   4517  N   SER A 628      22.620  30.891 -81.651  1.00  0.57           N  
ATOM   4518  CA  SER A 628      23.275  30.637 -82.930  1.00  0.56           C  
ATOM   4519  C   SER A 628      24.252  29.471 -82.829  1.00  0.57           C  
ATOM   4520  CB  SER A 628      24.010  31.888 -83.414  1.00  0.51           C  
ATOM   4521  O   SER A 628      24.575  28.835 -83.835  1.00  0.54           O  
ATOM   4522  OG  SER A 628      25.089  32.202 -82.551  1.00  0.49           O  
ATOM   4523  N   THR A 629      24.475  28.852 -81.692  1.00  0.55           N  
ATOM   4524  CA  THR A 629      25.517  27.840 -81.559  1.00  0.55           C  
ATOM   4525  C   THR A 629      25.381  27.093 -80.235  1.00  0.55           C  
ATOM   4526  CB  THR A 629      26.920  28.468 -81.656  1.00  0.50           C  
ATOM   4527  O   THR A 629      24.933  27.663 -79.238  1.00  0.52           O  
ATOM   4528  CG2 THR A 629      27.250  28.859 -83.092  1.00  0.44           C  
ATOM   4529  OG1 THR A 629      26.972  29.637 -80.830  1.00  0.44           O  
ATOM   4530  N   THR A 630      25.418  25.655 -80.298  1.00  0.57           N  
ATOM   4531  CA  THR A 630      25.688  24.738 -79.196  1.00  0.56           C  
ATOM   4532  C   THR A 630      26.841  25.250 -78.337  1.00  0.57           C  
ATOM   4533  CB  THR A 630      26.017  23.325 -79.712  1.00  0.53           C  
ATOM   4534  O   THR A 630      27.921  25.549 -78.852  1.00  0.54           O  
ATOM   4535  CG2 THR A 630      24.961  22.318 -79.268  1.00  0.49           C  
ATOM   4536  OG1 THR A 630      26.069  23.346 -81.144  1.00  0.51           O  
ATOM   4537  N   ASN A 631      26.511  25.999 -77.264  1.00  0.59           N  
ATOM   4538  CA  ASN A 631      27.322  26.228 -76.073  1.00  0.58           C  
ATOM   4539  C   ASN A 631      27.647  27.708 -75.891  1.00  0.59           C  
ATOM   4540  CB  ASN A 631      28.611  25.405 -76.135  1.00  0.56           C  
ATOM   4541  O   ASN A 631      28.798  28.069 -75.643  1.00  0.57           O  
ATOM   4542  CG  ASN A 631      28.353  23.912 -76.099  1.00  0.53           C  
ATOM   4543  ND2 ASN A 631      29.260  23.139 -76.685  1.00  0.48           N  
ATOM   4544  OD1 ASN A 631      27.346  23.456 -75.550  1.00  0.53           O  
ATOM   4545  N   GLU A 632      26.673  28.621 -76.218  1.00  0.60           N  
ATOM   4546  CA  GLU A 632      26.933  30.007 -75.838  1.00  0.60           C  
ATOM   4547  C   GLU A 632      27.009  30.158 -74.321  1.00  0.60           C  
ATOM   4548  CB  GLU A 632      25.853  30.932 -76.405  1.00  0.57           C  
ATOM   4549  O   GLU A 632      26.108  29.720 -73.602  1.00  0.58           O  
ATOM   4550  CG  GLU A 632      26.304  32.376 -76.566  1.00  0.55           C  
ATOM   4551  CD  GLU A 632      25.240  33.272 -77.180  1.00  0.55           C  
ATOM   4552  OE1 GLU A 632      24.165  32.760 -77.566  1.00  0.54           O  
ATOM   4553  OE2 GLU A 632      25.483  34.496 -77.275  1.00  0.49           O  
ATOM   4554  N   MET A 633      28.149  30.564 -73.882  1.00  0.59           N  
ATOM   4555  CA  MET A 633      28.387  30.929 -72.488  1.00  0.59           C  
ATOM   4556  C   MET A 633      28.172  32.423 -72.273  1.00  0.59           C  
ATOM   4557  CB  MET A 633      29.804  30.538 -72.064  1.00  0.57           C  
ATOM   4558  O   MET A 633      28.772  33.247 -72.965  1.00  0.58           O  
ATOM   4559  CG  MET A 633      30.040  29.037 -72.025  1.00  0.56           C  
ATOM   4560  SD  MET A 633      31.436  28.573 -70.929  1.00  0.51           S  
ATOM   4561  CE  MET A 633      32.434  27.589 -72.082  1.00  0.48           C  
ATOM   4562  N   LYS A 634      27.127  32.768 -71.667  1.00  0.64           N  
ATOM   4563  CA  LYS A 634      26.915  34.145 -71.231  1.00  0.64           C  
ATOM   4564  C   LYS A 634      27.107  34.280 -69.723  1.00  0.65           C  
ATOM   4565  CB  LYS A 634      25.518  34.625 -71.627  1.00  0.62           C  
ATOM   4566  O   LYS A 634      26.711  33.395 -68.961  1.00  0.63           O  
ATOM   4567  CG  LYS A 634      25.277  34.656 -73.129  1.00  0.60           C  
ATOM   4568  CD  LYS A 634      25.923  35.875 -73.774  1.00  0.59           C  
ATOM   4569  CE  LYS A 634      25.574  35.977 -75.253  1.00  0.55           C  
ATOM   4570  NZ  LYS A 634      26.313  37.090 -75.920  1.00  0.50           N  
ATOM   4571  N   GLN A 635      27.778  35.290 -69.414  1.00  0.64           N  
ATOM   4572  CA  GLN A 635      27.925  35.746 -68.035  1.00  0.64           C  
ATOM   4573  C   GLN A 635      26.759  36.641 -67.625  1.00  0.65           C  
ATOM   4574  CB  GLN A 635      29.248  36.490 -67.853  1.00  0.62           C  
ATOM   4575  O   GLN A 635      26.335  37.508 -68.393  1.00  0.63           O  
ATOM   4576  CG  GLN A 635      29.524  36.911 -66.416  1.00  0.60           C  
ATOM   4577  CD  GLN A 635      30.894  37.540 -66.242  1.00  0.59           C  
ATOM   4578  NE2 GLN A 635      31.035  38.381 -65.223  1.00  0.48           N  
ATOM   4579  OE1 GLN A 635      31.818  37.272 -67.016  1.00  0.58           O  
ATOM   4580  N   VAL A 636      26.202  36.285 -66.553  1.00  0.69           N  
ATOM   4581  CA  VAL A 636      25.251  37.194 -65.922  1.00  0.69           C  
ATOM   4582  C   VAL A 636      25.744  37.569 -64.526  1.00  0.69           C  
ATOM   4583  CB  VAL A 636      23.840  36.571 -65.839  1.00  0.67           C  
ATOM   4584  O   VAL A 636      26.058  36.694 -63.715  1.00  0.66           O  
ATOM   4585  CG1 VAL A 636      22.847  37.561 -65.233  1.00  0.63           C  
ATOM   4586  CG2 VAL A 636      23.374  36.121 -67.223  1.00  0.63           C  
ATOM   4587  N   ASP A 637      25.865  38.969 -64.326  1.00  0.65           N  
ATOM   4588  CA  ASP A 637      26.117  39.558 -63.015  1.00  0.65           C  
ATOM   4589  C   ASP A 637      24.855  40.207 -62.452  1.00  0.65           C  
ATOM   4590  CB  ASP A 637      27.246  40.588 -63.097  1.00  0.63           C  
ATOM   4591  O   ASP A 637      24.111  40.867 -63.181  1.00  0.63           O  
ATOM   4592  CG  ASP A 637      28.571  39.983 -63.526  1.00  0.60           C  
ATOM   4593  OD1 ASP A 637      28.943  38.905 -63.016  1.00  0.58           O  
ATOM   4594  OD2 ASP A 637      29.251  40.592 -64.381  1.00  0.61           O  
ATOM   4595  N   PHE A 638      24.449  39.788 -61.373  1.00  0.63           N  
ATOM   4596  CA  PHE A 638      23.530  40.655 -60.645  1.00  0.62           C  
ATOM   4597  C   PHE A 638      24.083  40.992 -59.265  1.00  0.63           C  
ATOM   4598  CB  PHE A 638      22.155  39.994 -60.512  1.00  0.60           C  
ATOM   4599  O   PHE A 638      24.760  40.171 -58.644  1.00  0.60           O  
ATOM   4600  CG  PHE A 638      22.091  38.935 -59.444  1.00  0.58           C  
ATOM   4601  CD1 PHE A 638      22.408  37.614 -59.736  1.00  0.56           C  
ATOM   4602  CD2 PHE A 638      21.714  39.261 -58.148  1.00  0.56           C  
ATOM   4603  CE1 PHE A 638      22.350  36.632 -58.749  1.00  0.53           C  
ATOM   4604  CE2 PHE A 638      21.653  38.286 -57.157  1.00  0.51           C  
ATOM   4605  CZ  PHE A 638      21.971  36.972 -57.460  1.00  0.55           C  
ATOM   4606  N   SER A 639      23.959  42.351 -58.981  1.00  0.65           N  
ATOM   4607  CA  SER A 639      24.172  42.925 -57.656  1.00  0.65           C  
ATOM   4608  C   SER A 639      22.864  43.429 -57.056  1.00  0.65           C  
ATOM   4609  CB  SER A 639      25.186  44.067 -57.723  1.00  0.63           C  
ATOM   4610  O   SER A 639      22.138  44.196 -57.692  1.00  0.64           O  
ATOM   4611  OG  SER A 639      26.482  43.573 -58.017  1.00  0.61           O  
ATOM   4612  N   VAL A 640      22.478  42.718 -56.057  1.00  0.71           N  
ATOM   4613  CA  VAL A 640      21.335  43.188 -55.281  1.00  0.71           C  
ATOM   4614  C   VAL A 640      21.758  43.436 -53.835  1.00  0.71           C  
ATOM   4615  CB  VAL A 640      20.164  42.182 -55.329  1.00  0.69           C  
ATOM   4616  O   VAL A 640      22.501  42.641 -53.254  1.00  0.68           O  
ATOM   4617  CG1 VAL A 640      20.527  40.895 -54.591  1.00  0.64           C  
ATOM   4618  CG2 VAL A 640      18.902  42.805 -54.735  1.00  0.65           C  
ATOM   4619  N   ALA A 641      21.247  44.670 -53.309  1.00  0.69           N  
ATOM   4620  CA  ALA A 641      21.306  44.954 -51.877  1.00  0.68           C  
ATOM   4621  C   ALA A 641      19.960  44.688 -51.209  1.00  0.69           C  
ATOM   4622  CB  ALA A 641      21.737  46.400 -51.639  1.00  0.66           C  
ATOM   4623  O   ALA A 641      18.934  45.229 -51.627  1.00  0.67           O  
ATOM   4624  N   ILE A 642      19.997  43.620 -50.470  1.00  0.70           N  
ATOM   4625  CA  ILE A 642      18.815  43.328 -49.666  1.00  0.69           C  
ATOM   4626  C   ILE A 642      19.123  43.572 -48.190  1.00  0.69           C  
ATOM   4627  CB  ILE A 642      18.330  41.877 -49.880  1.00  0.67           C  
ATOM   4628  O   ILE A 642      20.216  43.254 -47.716  1.00  0.66           O  
ATOM   4629  CG1 ILE A 642      18.426  41.495 -51.361  1.00  0.63           C  
ATOM   4630  CG2 ILE A 642      16.899  41.705 -49.362  1.00  0.63           C  
ATOM   4631  CD1 ILE A 642      18.254  40.006 -51.629  1.00  0.62           C  
ATOM   4632  N   GLN A 643      18.087  44.140 -47.418  1.00  0.69           N  
ATOM   4633  CA  GLN A 643      18.051  44.057 -45.962  1.00  0.69           C  
ATOM   4634  C   GLN A 643      17.494  42.713 -45.501  1.00  0.69           C  
ATOM   4635  CB  GLN A 643      17.218  45.199 -45.379  1.00  0.66           C  
ATOM   4636  O   GLN A 643      16.335  42.390 -45.772  1.00  0.67           O  
ATOM   4637  CG  GLN A 643      17.439  45.423 -43.889  1.00  0.63           C  
ATOM   4638  CD  GLN A 643      16.721  46.653 -43.367  1.00  0.62           C  
ATOM   4639  NE2 GLN A 643      16.914  46.955 -42.088  1.00  0.53           N  
ATOM   4640  OE1 GLN A 643      15.999  47.328 -44.109  1.00  0.62           O  
ATOM   4641  N   SER A 644      18.342  41.875 -45.068  1.00  0.69           N  
ATOM   4642  CA  SER A 644      17.933  40.624 -44.438  1.00  0.68           C  
ATOM   4643  C   SER A 644      17.989  40.727 -42.917  1.00  0.69           C  
ATOM   4644  CB  SER A 644      18.819  39.470 -44.911  1.00  0.66           C  
ATOM   4645  O   SER A 644      18.800  41.477 -42.370  1.00  0.66           O  
ATOM   4646  OG  SER A 644      18.545  38.291 -44.174  1.00  0.63           O  
ATOM   4647  N   THR A 645      17.009  40.062 -42.166  1.00  0.71           N  
ATOM   4648  CA  THR A 645      16.964  39.771 -40.737  1.00  0.71           C  
ATOM   4649  C   THR A 645      17.429  38.345 -40.460  1.00  0.72           C  
ATOM   4650  CB  THR A 645      15.547  39.971 -40.170  1.00  0.69           C  
ATOM   4651  O   THR A 645      17.451  37.507 -41.364  1.00  0.70           O  
ATOM   4652  CG2 THR A 645      15.131  41.437 -40.231  1.00  0.63           C  
ATOM   4653  OG1 THR A 645      14.619  39.191 -40.934  1.00  0.67           O  
ATOM   4654  N   ALA A 646      17.965  38.095 -39.238  1.00  0.71           N  
ATOM   4655  CA  ALA A 646      18.278  36.735 -38.808  1.00  0.73           C  
ATOM   4656  C   ALA A 646      17.130  35.781 -39.127  1.00  0.75           C  
ATOM   4657  CB  ALA A 646      18.588  36.707 -37.314  1.00  0.69           C  
ATOM   4658  O   ALA A 646      15.969  36.076 -38.831  1.00  0.75           O  
ATOM   4659  N   GLY A 647      17.507  34.596 -39.798  1.00  0.73           N  
ATOM   4660  CA  GLY A 647      16.580  33.517 -40.102  1.00  0.74           C  
ATOM   4661  C   GLY A 647      16.036  33.578 -41.517  1.00  0.75           C  
ATOM   4662  O   GLY A 647      15.274  32.703 -41.933  1.00  0.74           O  
ATOM   4663  N   THR A 648      16.435  34.639 -42.232  1.00  0.80           N  
ATOM   4664  CA  THR A 648      15.948  34.717 -43.605  1.00  0.81           C  
ATOM   4665  C   THR A 648      16.701  33.739 -44.502  1.00  0.82           C  
ATOM   4666  CB  THR A 648      16.085  36.144 -44.166  1.00  0.79           C  
ATOM   4667  O   THR A 648      17.931  33.775 -44.572  1.00  0.80           O  
ATOM   4668  CG2 THR A 648      15.542  36.230 -45.589  1.00  0.77           C  
ATOM   4669  OG1 THR A 648      15.354  37.051 -43.332  1.00  0.78           O  
ATOM   4670  N   TYR A 649      15.887  32.823 -45.146  1.00  0.83           N  
ATOM   4671  CA  TYR A 649      16.394  31.970 -46.215  1.00  0.83           C  
ATOM   4672  C   TYR A 649      16.424  32.719 -47.542  1.00  0.83           C  
ATOM   4673  CB  TYR A 649      15.537  30.707 -46.348  1.00  0.82           C  
ATOM   4674  O   TYR A 649      15.484  33.445 -47.874  1.00  0.81           O  
ATOM   4675  CG  TYR A 649      15.599  29.802 -45.142  1.00  0.81           C  
ATOM   4676  CD1 TYR A 649      16.481  28.724 -45.101  1.00  0.79           C  
ATOM   4677  CD2 TYR A 649      14.777  30.021 -44.042  1.00  0.80           C  
ATOM   4678  CE1 TYR A 649      16.541  27.886 -43.993  1.00  0.79           C  
ATOM   4679  CE2 TYR A 649      14.828  29.189 -42.929  1.00  0.79           C  
ATOM   4680  OH  TYR A 649      15.768  27.299 -41.813  1.00  0.74           O  
ATOM   4681  CZ  TYR A 649      15.712  28.126 -42.913  1.00  0.78           C  
ATOM   4682  N   LEU A 650      17.494  32.509 -48.097  1.00  0.81           N  
ATOM   4683  CA  LEU A 650      17.704  33.044 -49.438  1.00  0.81           C  
ATOM   4684  C   LEU A 650      17.914  31.918 -50.445  1.00  0.82           C  
ATOM   4685  CB  LEU A 650      18.907  33.991 -49.456  1.00  0.80           C  
ATOM   4686  O   LEU A 650      18.492  30.881 -50.112  1.00  0.81           O  
ATOM   4687  CG  LEU A 650      18.881  35.139 -48.446  1.00  0.76           C  
ATOM   4688  CD1 LEU A 650      20.296  35.636 -48.172  1.00  0.71           C  
ATOM   4689  CD2 LEU A 650      17.998  36.275 -48.951  1.00  0.71           C  
ATOM   4690  N   ARG A 651      17.389  32.060 -51.727  1.00  0.83           N  
ATOM   4691  CA  ARG A 651      17.784  31.187 -52.827  1.00  0.83           C  
ATOM   4692  C   ARG A 651      17.763  31.935 -54.155  1.00  0.83           C  
ATOM   4693  CB  ARG A 651      16.866  29.964 -52.900  1.00  0.82           C  
ATOM   4694  O   ARG A 651      16.959  32.850 -54.346  1.00  0.82           O  
ATOM   4695  CG  ARG A 651      15.466  30.274 -53.406  1.00  0.84           C  
ATOM   4696  CD  ARG A 651      14.571  29.044 -53.378  1.00  0.85           C  
ATOM   4697  NE  ARG A 651      13.233  29.339 -53.883  1.00  0.82           N  
ATOM   4698  NH1 ARG A 651      12.314  27.326 -53.218  1.00  0.82           N  
ATOM   4699  NH2 ARG A 651      11.018  28.886 -54.288  1.00  0.82           N  
ATOM   4700  CZ  ARG A 651      12.191  28.516 -53.795  1.00  0.82           C  
ATOM   4701  N   ILE A 652      18.668  31.597 -54.935  1.00  0.79           N  
ATOM   4702  CA  ILE A 652      18.609  32.068 -56.315  1.00  0.79           C  
ATOM   4703  C   ILE A 652      17.805  31.084 -57.162  1.00  0.80           C  
ATOM   4704  CB  ILE A 652      20.023  32.255 -56.909  1.00  0.78           C  
ATOM   4705  O   ILE A 652      18.062  29.878 -57.137  1.00  0.78           O  
ATOM   4706  CG1 ILE A 652      20.814  33.282 -56.091  1.00  0.74           C  
ATOM   4707  CG2 ILE A 652      19.940  32.673 -58.380  1.00  0.75           C  
ATOM   4708  CD1 ILE A 652      22.267  33.431 -56.523  1.00  0.73           C  
ATOM   4709  N   ARG A 653      16.757  31.702 -57.768  1.00  0.83           N  
ATOM   4710  CA  ARG A 653      15.956  30.947 -58.727  1.00  0.83           C  
ATOM   4711  C   ARG A 653      16.354  31.287 -60.160  1.00  0.82           C  
ATOM   4712  CB  ARG A 653      14.466  31.222 -58.518  1.00  0.81           C  
ATOM   4713  O   ARG A 653      16.732  32.424 -60.452  1.00  0.80           O  
ATOM   4714  CG  ARG A 653      13.964  30.871 -57.126  1.00  0.80           C  
ATOM   4715  CD  ARG A 653      13.734  29.374 -56.970  1.00  0.80           C  
ATOM   4716  NE  ARG A 653      12.563  28.928 -57.720  1.00  0.74           N  
ATOM   4717  NH1 ARG A 653      12.895  26.680 -57.303  1.00  0.71           N  
ATOM   4718  NH2 ARG A 653      11.108  27.365 -58.565  1.00  0.71           N  
ATOM   4719  CZ  ARG A 653      12.192  27.659 -57.861  1.00  0.74           C  
ATOM   4720  N   HIS A 654      16.395  30.337 -60.908  1.00  0.81           N  
ATOM   4721  CA  HIS A 654      16.538  30.577 -62.339  1.00  0.81           C  
ATOM   4722  C   HIS A 654      15.451  29.858 -63.130  1.00  0.81           C  
ATOM   4723  CB  HIS A 654      17.920  30.131 -62.821  1.00  0.79           C  
ATOM   4724  O   HIS A 654      14.955  28.813 -62.703  1.00  0.78           O  
ATOM   4725  CG  HIS A 654      18.118  28.649 -62.788  1.00  0.76           C  
ATOM   4726  CD2 HIS A 654      18.071  27.769 -61.761  1.00  0.72           C  
ATOM   4727  ND1 HIS A 654      18.407  27.912 -63.916  1.00  0.69           N  
ATOM   4728  CE1 HIS A 654      18.528  26.638 -63.582  1.00  0.70           C  
ATOM   4729  NE2 HIS A 654      18.329  26.524 -62.280  1.00  0.67           N  
ATOM   4730  N   ALA A 655      14.886  30.490 -64.176  1.00  0.80           N  
ATOM   4731  CA  ALA A 655      13.840  29.981 -65.059  1.00  0.80           C  
ATOM   4732  C   ALA A 655      14.168  30.269 -66.521  1.00  0.80           C  
ATOM   4733  CB  ALA A 655      12.489  30.589 -64.690  1.00  0.79           C  
ATOM   4734  O   ALA A 655      14.852  31.248 -66.829  1.00  0.78           O  
ATOM   4735  N   CYS A 656      13.843  29.418 -67.275  1.00  0.77           N  
ATOM   4736  CA  CYS A 656      13.862  29.590 -68.723  1.00  0.77           C  
ATOM   4737  C   CYS A 656      12.447  29.703 -69.278  1.00  0.76           C  
ATOM   4738  CB  CYS A 656      14.590  28.424 -69.392  1.00  0.74           C  
ATOM   4739  O   CYS A 656      11.558  28.948 -68.880  1.00  0.71           O  
ATOM   4740  SG  CYS A 656      14.818  28.633 -71.171  1.00  0.68           S  
ATOM   4741  N   THR A 657      12.093  30.609 -70.106  1.00  0.74           N  
ATOM   4742  CA  THR A 657      10.762  30.881 -70.637  1.00  0.73           C  
ATOM   4743  C   THR A 657      10.406  29.887 -71.739  1.00  0.73           C  
ATOM   4744  CB  THR A 657      10.663  32.317 -71.185  1.00  0.71           C  
ATOM   4745  O   THR A 657       9.246  29.794 -72.146  1.00  0.69           O  
ATOM   4746  CG2 THR A 657      10.819  33.344 -70.068  1.00  0.65           C  
ATOM   4747  OG1 THR A 657      11.695  32.523 -72.157  1.00  0.67           O  
ATOM   4748  N   ASP A 658      11.417  29.215 -72.235  1.00  0.71           N  
ATOM   4749  CA  ASP A 658      11.153  28.375 -73.399  1.00  0.71           C  
ATOM   4750  C   ASP A 658      11.246  26.894 -73.041  1.00  0.71           C  
ATOM   4751  CB  ASP A 658      12.128  28.705 -74.532  1.00  0.67           C  
ATOM   4752  O   ASP A 658      12.323  26.398 -72.703  1.00  0.67           O  
ATOM   4753  CG  ASP A 658      11.752  28.048 -75.848  1.00  0.64           C  
ATOM   4754  OD1 ASP A 658      10.992  27.056 -75.840  1.00  0.63           O  
ATOM   4755  OD2 ASP A 658      12.222  28.526 -76.903  1.00  0.66           O  
ATOM   4756  N   SER A 659      10.067  26.070 -72.904  1.00  0.67           N  
ATOM   4757  CA  SER A 659       9.883  24.661 -72.574  1.00  0.66           C  
ATOM   4758  C   SER A 659      10.603  23.761 -73.573  1.00  0.67           C  
ATOM   4759  CB  SER A 659       8.395  24.308 -72.537  1.00  0.64           C  
ATOM   4760  O   SER A 659      10.698  22.549 -73.368  1.00  0.66           O  
ATOM   4761  OG  SER A 659       7.782  24.585 -73.785  1.00  0.63           O  
ATOM   4762  N   THR A 660      10.997  24.305 -74.762  1.00  0.71           N  
ATOM   4763  CA  THR A 660      11.580  23.416 -75.761  1.00  0.70           C  
ATOM   4764  C   THR A 660      13.103  23.433 -75.677  1.00  0.70           C  
ATOM   4765  CB  THR A 660      11.137  23.807 -77.183  1.00  0.68           C  
ATOM   4766  O   THR A 660      13.780  22.743 -76.442  1.00  0.67           O  
ATOM   4767  CG2 THR A 660       9.616  23.846 -77.295  1.00  0.64           C  
ATOM   4768  OG1 THR A 660      11.662  25.102 -77.502  1.00  0.67           O  
ATOM   4769  N   LYS A 661      13.644  24.117 -74.788  1.00  0.70           N  
ATOM   4770  CA  LYS A 661      15.082  24.343 -74.679  1.00  0.70           C  
ATOM   4771  C   LYS A 661      15.583  24.030 -73.272  1.00  0.70           C  
ATOM   4772  CB  LYS A 661      15.429  25.786 -75.050  1.00  0.67           C  
ATOM   4773  O   LYS A 661      14.850  24.197 -72.295  1.00  0.66           O  
ATOM   4774  CG  LYS A 661      14.901  26.219 -76.410  1.00  0.64           C  
ATOM   4775  CD  LYS A 661      15.649  25.531 -77.545  1.00  0.63           C  
ATOM   4776  CE  LYS A 661      15.239  26.086 -78.903  1.00  0.55           C  
ATOM   4777  NZ  LYS A 661      15.905  25.356 -80.023  1.00  0.50           N  
ATOM   4778  N   THR A 662      16.818  23.384 -73.281  1.00  0.71           N  
ATOM   4779  CA  THR A 662      17.542  23.101 -72.046  1.00  0.71           C  
ATOM   4780  C   THR A 662      18.576  24.187 -71.765  1.00  0.71           C  
ATOM   4781  CB  THR A 662      18.238  21.729 -72.109  1.00  0.69           C  
ATOM   4782  O   THR A 662      19.411  24.493 -72.619  1.00  0.69           O  
ATOM   4783  CG2 THR A 662      18.866  21.369 -70.767  1.00  0.64           C  
ATOM   4784  OG1 THR A 662      17.275  20.727 -72.458  1.00  0.67           O  
ATOM   4785  N   VAL A 663      18.367  24.883 -70.666  1.00  0.72           N  
ATOM   4786  CA  VAL A 663      19.386  25.806 -70.177  1.00  0.71           C  
ATOM   4787  C   VAL A 663      20.113  25.190 -68.985  1.00  0.72           C  
ATOM   4788  CB  VAL A 663      18.774  27.169 -69.782  1.00  0.70           C  
ATOM   4789  O   VAL A 663      19.477  24.697 -68.050  1.00  0.69           O  
ATOM   4790  CG1 VAL A 663      19.860  28.129 -69.300  1.00  0.64           C  
ATOM   4791  CG2 VAL A 663      18.009  27.771 -70.959  1.00  0.65           C  
ATOM   4792  N   SER A 664      21.482  25.104 -69.211  1.00  0.72           N  
ATOM   4793  CA  SER A 664      22.264  24.517 -68.128  1.00  0.71           C  
ATOM   4794  C   SER A 664      23.184  25.550 -67.487  1.00  0.72           C  
ATOM   4795  CB  SER A 664      23.089  23.336 -68.641  1.00  0.70           C  
ATOM   4796  O   SER A 664      23.897  26.273 -68.186  1.00  0.70           O  
ATOM   4797  OG  SER A 664      22.247  22.326 -69.170  1.00  0.67           O  
ATOM   4798  N   VAL A 665      23.085  25.715 -66.169  1.00  0.71           N  
ATOM   4799  CA  VAL A 665      24.153  26.362 -65.414  1.00  0.70           C  
ATOM   4800  C   VAL A 665      25.326  25.398 -65.249  1.00  0.71           C  
ATOM   4801  CB  VAL A 665      23.660  26.843 -64.032  1.00  0.69           C  
ATOM   4802  O   VAL A 665      25.144  24.257 -64.819  1.00  0.68           O  
ATOM   4803  CG1 VAL A 665      24.779  27.561 -63.279  1.00  0.64           C  
ATOM   4804  CG2 VAL A 665      22.446  27.757 -64.187  1.00  0.65           C  
ATOM   4805  N   ILE A 666      26.522  25.795 -65.751  1.00  0.66           N  
ATOM   4806  CA  ILE A 666      27.680  24.908 -65.799  1.00  0.66           C  
ATOM   4807  C   ILE A 666      28.787  25.457 -64.902  1.00  0.66           C  
ATOM   4808  CB  ILE A 666      28.198  24.732 -67.244  1.00  0.64           C  
ATOM   4809  O   ILE A 666      28.983  26.672 -64.820  1.00  0.63           O  
ATOM   4810  CG1 ILE A 666      27.055  24.924 -68.248  1.00  0.59           C  
ATOM   4811  CG2 ILE A 666      28.856  23.360 -67.418  1.00  0.60           C  
ATOM   4812  CD1 ILE A 666      27.508  24.961 -69.701  1.00  0.58           C  
ATOM   4813  N   SER A 667      29.575  24.603 -64.085  1.00  0.59           N  
ATOM   4814  CA  SER A 667      30.940  24.730 -63.584  1.00  0.58           C  
ATOM   4815  C   SER A 667      31.900  23.840 -64.365  1.00  0.58           C  
ATOM   4816  CB  SER A 667      31.000  24.377 -62.097  1.00  0.56           C  
ATOM   4817  O   SER A 667      31.723  22.621 -64.416  1.00  0.56           O  
ATOM   4818  OG  SER A 667      32.205  23.697 -61.790  1.00  0.55           O  
ATOM   4819  N   LYS A 668      32.574  24.400 -65.343  1.00  0.53           N  
ATOM   4820  CA  LYS A 668      33.583  23.656 -66.092  1.00  0.52           C  
ATOM   4821  C   LYS A 668      34.991  24.037 -65.645  1.00  0.53           C  
ATOM   4822  CB  LYS A 668      33.425  23.899 -67.593  1.00  0.50           C  
ATOM   4823  O   LYS A 668      35.445  25.156 -65.893  1.00  0.51           O  
ATOM   4824  CG  LYS A 668      33.356  22.625 -68.423  1.00  0.48           C  
ATOM   4825  CD  LYS A 668      33.188  22.932 -69.906  1.00  0.48           C  
ATOM   4826  CE  LYS A 668      33.154  21.660 -70.741  1.00  0.43           C  
ATOM   4827  NZ  LYS A 668      32.929  21.952 -72.188  1.00  0.40           N  
ATOM   4828  N   ASP A 669      35.635  23.204 -64.799  1.00  0.50           N  
ATOM   4829  CA  ASP A 669      37.085  23.275 -64.644  1.00  0.51           C  
ATOM   4830  C   ASP A 669      37.792  23.044 -65.978  1.00  0.50           C  
ATOM   4831  CB  ASP A 669      37.566  22.255 -63.610  1.00  0.48           C  
ATOM   4832  O   ASP A 669      38.911  23.518 -66.183  1.00  0.49           O  
ATOM   4833  CG  ASP A 669      37.317  22.698 -62.179  1.00  0.47           C  
ATOM   4834  OD1 ASP A 669      37.006  23.888 -61.954  1.00  0.47           O  
ATOM   4835  OD2 ASP A 669      37.435  21.851 -61.268  1.00  0.48           O  
ATOM   4836  N   SER A 670      37.128  22.445 -66.887  1.00  0.50           N  
ATOM   4837  CA  SER A 670      37.887  21.946 -68.029  1.00  0.50           C  
ATOM   4838  C   SER A 670      37.971  22.991 -69.137  1.00  0.51           C  
ATOM   4839  CB  SER A 670      37.257  20.664 -68.573  1.00  0.47           C  
ATOM   4840  O   SER A 670      38.632  22.773 -70.154  1.00  0.48           O  
ATOM   4841  OG  SER A 670      35.937  20.906 -69.029  1.00  0.45           O  
ATOM   4842  N   LEU A 671      37.405  24.190 -69.073  1.00  0.51           N  
ATOM   4843  CA  LEU A 671      37.442  24.974 -70.302  1.00  0.51           C  
ATOM   4844  C   LEU A 671      38.684  25.858 -70.346  1.00  0.51           C  
ATOM   4845  CB  LEU A 671      36.183  25.837 -70.426  1.00  0.48           C  
ATOM   4846  O   LEU A 671      39.221  26.129 -71.423  1.00  0.49           O  
ATOM   4847  CG  LEU A 671      34.992  25.199 -71.143  1.00  0.47           C  
ATOM   4848  CD1 LEU A 671      33.689  25.843 -70.682  1.00  0.44           C  
ATOM   4849  CD2 LEU A 671      35.149  25.321 -72.655  1.00  0.45           C  
ATOM   4850  N   PHE A 672      39.313  26.281 -69.237  1.00  0.50           N  
ATOM   4851  CA  PHE A 672      40.633  26.902 -69.214  1.00  0.51           C  
ATOM   4852  C   PHE A 672      41.553  26.180 -68.237  1.00  0.51           C  
ATOM   4853  CB  PHE A 672      40.525  28.383 -68.838  1.00  0.47           C  
ATOM   4854  O   PHE A 672      41.273  26.124 -67.038  1.00  0.49           O  
ATOM   4855  CG  PHE A 672      39.939  29.244 -69.924  1.00  0.46           C  
ATOM   4856  CD1 PHE A 672      40.726  29.686 -70.980  1.00  0.43           C  
ATOM   4857  CD2 PHE A 672      38.601  29.612 -69.888  1.00  0.43           C  
ATOM   4858  CE1 PHE A 672      40.187  30.484 -71.987  1.00  0.44           C  
ATOM   4859  CE2 PHE A 672      38.054  30.409 -70.890  1.00  0.47           C  
ATOM   4860  CZ  PHE A 672      38.849  30.844 -71.938  1.00  0.40           C  
ATOM   4861  N   ALA A 673      42.253  25.153 -68.705  1.00  0.52           N  
ATOM   4862  CA  ALA A 673      43.345  24.412 -68.079  1.00  0.52           C  
ATOM   4863  C   ALA A 673      43.807  25.096 -66.796  1.00  0.52           C  
ATOM   4864  CB  ALA A 673      44.514  24.265 -69.050  1.00  0.46           C  
ATOM   4865  O   ALA A 673      44.487  26.124 -66.843  1.00  0.49           O  
ATOM   4866  N   GLY A 674      43.161  24.826 -65.781  1.00  0.46           N  
ATOM   4867  CA  GLY A 674      43.623  25.113 -64.432  1.00  0.46           C  
ATOM   4868  C   GLY A 674      42.925  26.305 -63.805  1.00  0.46           C  
ATOM   4869  O   GLY A 674      43.237  26.690 -62.676  1.00  0.44           O  
ATOM   4870  N   VAL A 675      41.960  26.949 -64.527  1.00  0.48           N  
ATOM   4871  CA  VAL A 675      41.160  27.983 -63.878  1.00  0.48           C  
ATOM   4872  C   VAL A 675      39.699  27.542 -63.816  1.00  0.48           C  
ATOM   4873  CB  VAL A 675      41.277  29.337 -64.614  1.00  0.46           C  
ATOM   4874  O   VAL A 675      39.009  27.512 -64.837  1.00  0.46           O  
ATOM   4875  CG1 VAL A 675      40.618  30.451 -63.803  1.00  0.41           C  
ATOM   4876  CG2 VAL A 675      42.743  29.668 -64.890  1.00  0.44           C  
ATOM   4877  N   PRO A 676      39.277  26.756 -62.740  1.00  0.51           N  
ATOM   4878  CA  PRO A 676      37.836  26.509 -62.636  1.00  0.50           C  
ATOM   4879  C   PRO A 676      37.002  27.753 -62.933  1.00  0.51           C  
ATOM   4880  CB  PRO A 676      37.659  26.067 -61.181  1.00  0.49           C  
ATOM   4881  O   PRO A 676      37.188  28.793 -62.295  1.00  0.49           O  
ATOM   4882  CG  PRO A 676      38.908  26.512 -60.492  1.00  0.47           C  
ATOM   4883  CD  PRO A 676      39.950  26.803 -61.533  1.00  0.48           C  
ATOM   4884  N   ILE A 677      36.582  27.972 -64.217  1.00  0.50           N  
ATOM   4885  CA  ILE A 677      35.510  28.948 -64.379  1.00  0.49           C  
ATOM   4886  C   ILE A 677      34.240  28.437 -63.701  1.00  0.50           C  
ATOM   4887  CB  ILE A 677      35.238  29.248 -65.870  1.00  0.47           C  
ATOM   4888  O   ILE A 677      33.505  27.629 -64.274  1.00  0.48           O  
ATOM   4889  CG1 ILE A 677      36.556  29.488 -66.616  1.00  0.41           C  
ATOM   4890  CG2 ILE A 677      34.299  30.448 -66.018  1.00  0.43           C  
ATOM   4891  CD1 ILE A 677      36.386  29.742 -68.107  1.00  0.39           C  
ATOM   4892  N   SER A 678      34.191  28.341 -62.452  1.00  0.53           N  
ATOM   4893  CA  SER A 678      33.020  28.030 -61.638  1.00  0.53           C  
ATOM   4894  C   SER A 678      32.069  29.220 -61.560  1.00  0.53           C  
ATOM   4895  CB  SER A 678      33.442  27.611 -60.229  1.00  0.49           C  
ATOM   4896  O   SER A 678      32.509  30.370 -61.496  1.00  0.51           O  
ATOM   4897  OG  SER A 678      34.033  28.698 -59.537  1.00  0.46           O  
ATOM   4898  N   SER A 679      30.763  28.992 -62.270  1.00  0.61           N  
ATOM   4899  CA  SER A 679      29.708  29.820 -61.696  1.00  0.60           C  
ATOM   4900  C   SER A 679      29.943  30.062 -60.208  1.00  0.61           C  
ATOM   4901  CB  SER A 679      28.341  29.167 -61.904  1.00  0.59           C  
ATOM   4902  O   SER A 679      30.201  29.122 -59.454  1.00  0.59           O  
ATOM   4903  OG  SER A 679      28.082  28.971 -63.284  1.00  0.57           O  
ATOM   4904  N   GLY A 680      30.437  31.313 -59.998  1.00  0.58           N  
ATOM   4905  CA  GLY A 680      30.638  31.750 -58.626  1.00  0.57           C  
ATOM   4906  C   GLY A 680      29.588  32.738 -58.154  1.00  0.58           C  
ATOM   4907  O   GLY A 680      29.038  33.496 -58.956  1.00  0.57           O  
ATOM   4908  N   LEU A 681      29.150  32.569 -57.016  1.00  0.63           N  
ATOM   4909  CA  LEU A 681      28.445  33.529 -56.173  1.00  0.62           C  
ATOM   4910  C   LEU A 681      29.375  34.104 -55.110  1.00  0.63           C  
ATOM   4911  CB  LEU A 681      27.234  32.871 -55.507  1.00  0.60           C  
ATOM   4912  O   LEU A 681      30.008  33.356 -54.363  1.00  0.61           O  
ATOM   4913  CG  LEU A 681      26.396  33.763 -54.590  1.00  0.58           C  
ATOM   4914  CD1 LEU A 681      25.574  34.747 -55.416  1.00  0.56           C  
ATOM   4915  CD2 LEU A 681      25.491  32.917 -53.701  1.00  0.56           C  
ATOM   4916  N   ILE A 682      29.581  35.323 -55.446  1.00  0.64           N  
ATOM   4917  CA  ILE A 682      30.106  36.053 -54.298  1.00  0.63           C  
ATOM   4918  C   ILE A 682      28.973  36.803 -53.601  1.00  0.64           C  
ATOM   4919  CB  ILE A 682      31.222  37.036 -54.716  1.00  0.62           C  
ATOM   4920  O   ILE A 682      28.264  37.592 -54.230  1.00  0.62           O  
ATOM   4921  CG1 ILE A 682      32.369  36.283 -55.399  1.00  0.57           C  
ATOM   4922  CG2 ILE A 682      31.729  37.824 -53.505  1.00  0.59           C  
ATOM   4923  CD1 ILE A 682      33.428  37.190 -56.011  1.00  0.57           C  
ATOM   4924  N   VAL A 683      28.722  36.401 -52.499  1.00  0.63           N  
ATOM   4925  CA  VAL A 683      27.857  37.173 -51.613  1.00  0.62           C  
ATOM   4926  C   VAL A 683      28.701  37.886 -50.560  1.00  0.63           C  
ATOM   4927  CB  VAL A 683      26.799  36.277 -50.931  1.00  0.61           C  
ATOM   4928  O   VAL A 683      29.452  37.246 -49.819  1.00  0.61           O  
ATOM   4929  CG1 VAL A 683      25.821  37.122 -50.117  1.00  0.59           C  
ATOM   4930  CG2 VAL A 683      26.053  35.446 -51.974  1.00  0.60           C  
ATOM   4931  N   SER A 684      28.854  39.239 -50.808  1.00  0.63           N  
ATOM   4932  CA  SER A 684      29.425  40.067 -49.750  1.00  0.63           C  
ATOM   4933  C   SER A 684      28.333  40.689 -48.886  1.00  0.63           C  
ATOM   4934  CB  SER A 684      30.305  41.166 -50.344  1.00  0.61           C  
ATOM   4935  O   SER A 684      27.261  41.036 -49.386  1.00  0.61           O  
ATOM   4936  OG  SER A 684      31.143  40.645 -51.362  1.00  0.59           O  
ATOM   4937  N   PHE A 685      28.455  40.615 -47.646  1.00  0.61           N  
ATOM   4938  CA  PHE A 685      27.604  41.272 -46.661  1.00  0.61           C
[truncated: 2,624 more chars]
